# Supplementary material for: Post-Brexit no-trade-deal scenario: Short-term consumer benefit at the expense of long-term economic development
Source: PLoS One. 2020 Sep 3;15(9):e0237500. doi: 10.1371/journal.pone.0237500 (PMC7470266; doi:10.1371/journal.pone.0237500)
Supplement: S2 File — (ZIP) [file pone.0237500.s002.zip]

Archive with 66 entries (51 files):
- WenzEtAl_AdditionalData/
- WenzEtAl_AdditionalData/FurtherInformation/
- WenzEtAl_AdditionalData/FurtherInformation/Regions_EU.csv
- WenzEtAl_AdditionalData/FurtherInformation/TradeAgreementCountries.csv
- WenzEtAl_AdditionalData/ModelInput/
- WenzEtAl_AdditionalData/ModelInput/routes_brexit_dis.nc
- WenzEtAl_AdditionalData/ModelInput/routes_brexit_diss_ta.nc
- WenzEtAl_AdditionalData/ModelInput/Settings/
- WenzEtAl_AdditionalData/ModelInput/Settings/settings_brexit_n_0p70_stor15_inclserv.yml
- WenzEtAl_AdditionalData/ModelInput/Settings/settings_brexit_n_0p70_stor15_ta.yml
- WenzEtAl_AdditionalData/ModelInput/Settings/settings_brexit_n_0p75_stor15_inclserv.yml
- WenzEtAl_AdditionalData/ModelInput/Settings/settings_brexit_n_0p7_stor15_noserv.yml
- WenzEtAl_AdditionalData/ModelInput/Settings/settings_brexit_n_0p80_stor15_inclserv.yml
- WenzEtAl_AdditionalData/ModelInput/Settings/settings_brexit_n_0p85_stor15_inclserv.yml
- WenzEtAl_AdditionalData/ProcessedModelOutput/
- WenzEtAl_AdditionalData/ProcessedModelOutput/MainModelingSpecification/
- WenzEtAl_AdditionalData/ProcessedModelOutput/MainModelingSpecification/CountryLevel_70Perc/
- WenzEtAl_AdditionalData/ProcessedModelOutput/MainModelingSpecification/CountryLevel_70Perc/Country_Rel_consumption_price_Shortterm_changes_inclserv.csv
- WenzEtAl_AdditionalData/ProcessedModelOutput/MainModelingSpecification/CountryLevel_70Perc/Country_Rel_consumption_Shortterm_changes_inclserv.csv
- WenzEtAl_AdditionalData/ProcessedModelOutput/MainModelingSpecification/CountryLevel_70Perc/Country_Rel_consumption_value_Shortterm_changes_inclserv.csv
- WenzEtAl_AdditionalData/ProcessedModelOutput/MainModelingSpecification/CountryLevel_70Perc/Country_Rel_production_price_Shortterm_changes_inclserv.csv
- WenzEtAl_AdditionalData/ProcessedModelOutput/MainModelingSpecification/CountryLevel_70Perc/Country_Rel_production_Shortterm_changes_inclserv.csv
- WenzEtAl_AdditionalData/ProcessedModelOutput/MainModelingSpecification/CountryLevel_70Perc/Country_Rel_production_value_Shortterm_changes_inclserv.csv
- WenzEtAl_AdditionalData/ProcessedModelOutput/MainModelingSpecification/RegionLevel_AllScenarios/
- WenzEtAl_AdditionalData/ProcessedModelOutput/MainModelingSpecification/RegionLevel_AllScenarios/Region_Rel_consumption_price_Shortterm_changes_inclserv.csv
- WenzEtAl_AdditionalData/ProcessedModelOutput/MainModelingSpecification/RegionLevel_AllScenarios/Region_Rel_consumption_Shortterm_changes_inclserv.csv
- WenzEtAl_AdditionalData/ProcessedModelOutput/MainModelingSpecification/RegionLevel_AllScenarios/Region_Rel_consumption_value_Shortterm_changes_inclserv.csv
- WenzEtAl_AdditionalData/ProcessedModelOutput/MainModelingSpecification/RegionLevel_AllScenarios/Region_Rel_production_price_Shortterm_changes_inclserv.csv
- WenzEtAl_AdditionalData/ProcessedModelOutput/MainModelingSpecification/RegionLevel_AllScenarios/Region_Rel_production_Shortterm_changes_inclserv.csv
- WenzEtAl_AdditionalData/ProcessedModelOutput/MainModelingSpecification/RegionLevel_AllScenarios/Region_Rel_production_value_Shortterm_changes_inclserv.csv
- WenzEtAl_AdditionalData/ProcessedModelOutput/ModelVariantNoServiceSectors/
- WenzEtAl_AdditionalData/ProcessedModelOutput/ModelVariantNoServiceSectors/CountryLevel_70Perc/
- WenzEtAl_AdditionalData/ProcessedModelOutput/ModelVariantNoServiceSectors/CountryLevel_70Perc/Country_Rel_consumption_price_Shortterm_changes_noserv.csv
- WenzEtAl_AdditionalData/ProcessedModelOutput/ModelVariantNoServiceSectors/CountryLevel_70Perc/Country_Rel_consumption_Shortterm_changes_noserv.csv
- WenzEtAl_AdditionalData/ProcessedModelOutput/ModelVariantNoServiceSectors/CountryLevel_70Perc/Country_Rel_consumption_value_Shortterm_changes_noserv.csv
- WenzEtAl_AdditionalData/ProcessedModelOutput/ModelVariantNoServiceSectors/CountryLevel_70Perc/Country_Rel_production_price_Shortterm_changes_noserv.csv
- WenzEtAl_AdditionalData/ProcessedModelOutput/ModelVariantNoServiceSectors/CountryLevel_70Perc/Country_Rel_production_Shortterm_changes_noserv.csv
- WenzEtAl_AdditionalData/ProcessedModelOutput/ModelVariantNoServiceSectors/CountryLevel_70Perc/Country_Rel_production_value_Shortterm_changes_noserv.csv
- WenzEtAl_AdditionalData/ProcessedModelOutput/ModelVariantNoServiceSectors/RegionLevel_AllScenarios/
- WenzEtAl_AdditionalData/ProcessedModelOutput/ModelVariantNoServiceSectors/RegionLevel_AllScenarios/Region_Rel_consumption_price_Shortterm_changes_noserv.csv
- WenzEtAl_AdditionalData/ProcessedModelOutput/ModelVariantNoServiceSectors/RegionLevel_AllScenarios/Region_Rel_consumption_Shortterm_changes_noserv.csv
- WenzEtAl_AdditionalData/ProcessedModelOutput/ModelVariantNoServiceSectors/RegionLevel_AllScenarios/Region_Rel_consumption_value_Shortterm_changes_noserv.csv
- WenzEtAl_AdditionalData/ProcessedModelOutput/ModelVariantNoServiceSectors/RegionLevel_AllScenarios/Region_Rel_production_price_Shortterm_changes_noserv.csv
- WenzEtAl_AdditionalData/ProcessedModelOutput/ModelVariantNoServiceSectors/RegionLevel_AllScenarios/Region_Rel_production_Shortterm_changes_noserv.csv
- WenzEtAl_AdditionalData/ProcessedModelOutput/ModelVariantNoServiceSectors/RegionLevel_AllScenarios/Region_Rel_production_value_Shortterm_changes_noserv.csv
- WenzEtAl_AdditionalData/ProcessedModelOutput/ModelVariantTradeAgreementCountries/
- WenzEtAl_AdditionalData/ProcessedModelOutput/ModelVariantTradeAgreementCountries/CountryLevel_70Perc/
- WenzEtAl_AdditionalData/ProcessedModelOutput/ModelVariantTradeAgreementCountries/CountryLevel_70Perc/Country_Rel_consumption_price_Shortterm_changes_ta.csv
- WenzEtAl_AdditionalData/ProcessedModelOutput/ModelVariantTradeAgreementCountries/CountryLevel_70Perc/Country_Rel_consumption_Shortterm_changes_ta.csv
- WenzEtAl_AdditionalData/ProcessedModelOutput/ModelVariantTradeAgreementCountries/CountryLevel_70Perc/Country_Rel_consumption_value_Shortterm_changes_ta.csv
- WenzEtAl_AdditionalData/ProcessedModelOutput/ModelVariantTradeAgreementCountries/CountryLevel_70Perc/Country_Rel_production_price_Shortterm_changes_ta.csv
- WenzEtAl_AdditionalData/ProcessedModelOutput/ModelVariantTradeAgreementCountries/CountryLevel_70Perc/Country_Rel_production_Shortterm_changes_ta.csv
- WenzEtAl_AdditionalData/ProcessedModelOutput/ModelVariantTradeAgreementCountries/CountryLevel_70Perc/Country_Rel_production_value_Shortterm_changes_ta.csv
- WenzEtAl_AdditionalData/ProcessedModelOutput/ModelVariantTradeAgreementCountries/RegionLevel_AllScenarios/
- WenzEtAl_AdditionalData/ProcessedModelOutput/ModelVariantTradeAgreementCountries/RegionLevel_AllScenarios/Region_Rel_consumption_price_Shortterm_changes_ta.csv
- WenzEtAl_AdditionalData/ProcessedModelOutput/ModelVariantTradeAgreementCountries/RegionLevel_AllScenarios/Region_Rel_consumption_Shortterm_changes_ta.csv
- WenzEtAl_AdditionalData/ProcessedModelOutput/ModelVariantTradeAgreementCountries/RegionLevel_AllScenarios/Region_Rel_consumption_value_Shortterm_changes_ta.csv
- WenzEtAl_AdditionalData/ProcessedModelOutput/ModelVariantTradeAgreementCountries/RegionLevel_AllScenarios/Region_Rel_production_price_Shortterm_changes_ta.csv
- WenzEtAl_AdditionalData/ProcessedModelOutput/ModelVariantTradeAgreementCountries/RegionLevel_AllScenarios/Region_Rel_production_Shortterm_changes_ta.csv
- WenzEtAl_AdditionalData/ProcessedModelOutput/ModelVariantTradeAgreementCountries/RegionLevel_AllScenarios/Region_Rel_production_value_Shortterm_changes_ta.csv
- WenzEtAl_AdditionalData/ProcessedMRIOData/
- WenzEtAl_AdditionalData/ProcessedMRIOData/ExpBrex_EU.csv
- WenzEtAl_AdditionalData/ProcessedMRIOData/ExpBrex_IRL.csv
- WenzEtAl_AdditionalData/ProcessedMRIOData/ExpBrex_UK.csv
- WenzEtAl_AdditionalData/ProcessedMRIOData/ExpUK_EUcountries.csv
- WenzEtAl_AdditionalData/ReadMe.txt
