# Supplementary material for: Post-Brexit no-trade-deal scenario: Short-term consumer benefit at the expense of long-term economic development
Source: PLoS One. 2020 Sep 3;15(9):e0237500. doi: 10.1371/journal.pone.0237500 (PMC7470266; doi:10.1371/journal.pone.0237500)
Supplement: S2 File — (ZIP) [file pone.0237500.s002.zip › WenzEtAl_AdditionalData/FurtherInformation/Regions_EU.csv]

country	iso_alpha3	eora_code
Austria	AUT	10
Belgium	BEL	17
Bulgaria	BGR	28
Croatia	HRV	73
Cyprus	CYP	75
Czechia	CZE	76
Denmark	DNK	80
Estonia	EST	87
Finland	FIN	90
France	FRA	91
Germany	DEU	96
Greece	GRC	98
Hungary	HUN	106
Ireland	IRL	112
Italy	ITA	114
Latvia	LVA	123
Lithuania	LTU	129
Luxembourg	LUX	130
Malta	MLT	137
Netherlands	NLD	149
Poland	POL	165
Portugal	PRT	166
Romania	ROU	170
Slovakia	SVK	182
Slovenia	SVN	183
Spain	ESP	187
Sweden	SWE	192
