# Supplementary material for: Post-Brexit no-trade-deal scenario: Short-term consumer benefit at the expense of long-term economic development
Source: PLoS One. 2020 Sep 3;15(9):e0237500. doi: 10.1371/journal.pone.0237500 (PMC7470266; doi:10.1371/journal.pone.0237500)
Supplement: S2 File — (ZIP) [file pone.0237500.s002.zip › WenzEtAl_AdditionalData/FurtherInformation/TradeAgreementCountries.csv]

Agreement Type (as of February 7th, 2019: http://ec.europa.eu/trade/policy/countries-and-regions/negotiations-and-agreements/)	Country name	iso_eora
Custom's Union	Andorra	AND
	San Marino	SMR
	Turkey	TUR
Association Agreements, Stabilisation Agreements, (Deep and Comprehensive) Free Trade Agreements and Economic Partnership Agreements	Albania (Western Balkans)	ALB
	Algeria	DZA
	Bosnia and Herzegovina (Western Balkans)	BIH
	Botswana (SADC)	BWA
	Chile	CHL
	Egypt	EGY
	Eswatini (SADC)
	Faroe Islands
	Georgia	GEO
	Iceland	ISL
	Israel	ISR
	Japan	JPN
	Jordan	JOR
	Kosovo (UNSCR 1244)
	Lebanon	LBN
	Lesotho (SADC)	LSO
	Liechtenstein	LIE
	Macedonia, former Yugoslav Republic of (Western Balkans)	MKD
	Moldova	MDA
	Montenegro (Western Balkans)	MNE
	Morocco	MAR
	Mozambique (SADC)	MOZ
	Namibia (SADC)	NAM
	Norway	NOR
	Palestinian Authority	PSE
	Serbia (Western Balkans)	SRB
	South Africa	ZAF
	South Korea	KOR
	Switzerland	CHE
	Tunisia	TUN
Partnership and Cooperation Agreements	Armenia	ARM
	Syria	SYR
