# Supplementary material for: Post-Brexit no-trade-deal scenario: Short-term consumer benefit at the expense of long-term economic development
Source: PLoS One. 2020 Sep 3;15(9):e0237500. doi: 10.1371/journal.pone.0237500 (PMC7470266; doi:10.1371/journal.pone.0237500)
Supplement: S2 File — (ZIP) [file pone.0237500.s002.zip › WenzEtAl_AdditionalData/ModelInput/Settings/settings_brexit_n_0p70_stor15_ta.yml]

run:
  start: 0
  stop:  151
network:
  file: /p/projects/acclimate/Data/EORA/EORA_SSDrenamed/CHN_USA_dissagregated/EORA_2012_CHN_USA_GBR.nc
  type: netcdf
  threshold: 1000
transport:
  file:  /home/wenz/Simulations/Brexit/routes_brexit_diss_ta.nc
  type: network
  aviation_speed: 800
  road_speed: 35
  sea_speed: 20
  port_delay: 0
  road_km_costs: 3.7
  sea_km_costs: 1.
model:
  variant: prices
  delta_t: 1
  no_self_supply: true
  always_extend_expected_demand_curve: false
  cheapest_price_range_width: auto
  cost_correction: false
  transport_penalty_large: 0.08
  transport_penalty_small: 0.08
  maximal_decrease_reservation_price_limited_by_markup: false
  min_storage: 0.01
  naive_expectations: true
  optimization_algorithm: slsqp
  optimization_maxiter: 500000
  optimization_timeout: 40
  quadratic_transport_penalty: true
  relative_transport_penalty: true
firms:
  ALL:
    possible_overcapacity_ratio: 1.15
consumers:
  ALL:
    consumption_price_elasticity: -0.5
sectors:
  ALL:
    initial_storage_fill_factor: 15
    initial_markup: 0.05
    price_increase_production_extension: 5.0
    supply_elasticity: 0.05
    target_storage_refill_time: 2
    target_storage_withdraw_time: 2
    upper_storage_limit: 3.0
    transport: roadsea

scenarios:
  - type: events
    events:
    - from: 1
      to: 151
      type: shock
      targets:
        - sea:
            sea_route: CEUUK
            passage: 0.7
outputs:
  - format: progress
    total: 151
    observables: []
  - file: output_brexit_n_0p70_stor15_ta.nc
    flush: 1
    format: netcdf
    observables:
      - agent:
            parameters:
              - consumption
              - demand
              - production
              - storage
              - total_loss
              - total_value_loss
              - business_connection
              - offer_price
              - expected_offer_price
              - expected_production
              - communicated_possible_production
              - unit_production_costs
              - total_production_costs
              - total_revenue
              - direct_loss
              - forcing
              - incoming_demand
              - production_capacity
              - desired_production_capacity
              - possible_production_capacity
      - meta:
            parameters:
              - duration
      - region:
            parameters:
              - import
              - export
              - consumption
              - gdp
              - production
      - storage:
            parameters:
              - content
              - input_flow
              - used_flow
              - demand
