# Supplementary material for: Post-Brexit no-trade-deal scenario: Short-term consumer benefit at the expense of long-term economic development
Source: PLoS One. 2020 Sep 3;15(9):e0237500. doi: 10.1371/journal.pone.0237500 (PMC7470266; doi:10.1371/journal.pone.0237500)
Supplement: S2 File — (ZIP) [file pone.0237500.s002.zip › WenzEtAl_AdditionalData/ProcessedModelOutput/MainModelingSpecification/CountryLevel_70Perc/Country_Rel_consumption_price_Shortterm_changes_inclserv.csv]

	0	1	2	3	4	5	6	7	8	9	10	11	12	13	14	15	16	17	18	19	20	21	22	23	24	25	26	27	28	29	30	31
AFG	0.0	0.0	0.0	0.0	0.0	0.0	-0.0008359999999929535	-0.004047999999978735	-0.010255999999975174	-0.015583999999990716	-0.018827999999959655	-0.021479999999984845	-0.023515999999967896	-0.02580799999997163	-0.027299999999952362	-0.02917199999998843	-0.03082399999996266	-0.03226399999998186	-0.03377999999996106	-0.03490399999998006	-0.03620799999997093	-0.03712799999996408	-0.03852799999997103	-0.040939999999978216	-0.042795999999978296	-0.045095999999955616	-0.0491919999999757	-0.04955199999996385	-0.04946399999998796	-0.049843999999976685	-0.04963599999996404	-0.04960399999996978
ALB	0.0	0.0	0.0	0.0	0.0	-0.01655416666666021	-0.06431666666667502	-0.112137499999998	-0.16352083333327494	-0.2078333333333071	-0.24338749999998077	-0.27440833333330916	-0.3065416666666265	-0.33352083333331173	-0.3547208333333107	-0.3808208333332952	-0.39901249999996224	-0.4223083333333211	-0.43438333333329915	-0.449291666666618	-0.4554874999999625	-0.4680541666666205	-0.47807916666662287	-0.48894583333330965	-0.5074124999999707	-0.5156124999999734	-0.5249999999999866	-0.5349541666666346	-0.5367916666666694	-0.5417166666666251	-0.5521333333332934	-0.549474999999966
DZA	0.0	0.0	0.0	0.0	0.0	0.0	-0.022130769230754854	-0.05588461538459377	-0.09000769230768091	-0.12451153846151364	-0.15804999999998737	-0.19081923076919027	-0.21018076923075002	-0.23029230769228137	-0.25184615384614695	-0.2646038461538325	-0.28357307692306044	-0.29259615384613635	-0.3034423076923032	-0.31783461538458235	-0.3294192307692123	-0.3482192307692089	-0.35935769230768244	-0.3689115384615138	-0.375742307692295	-0.3776423076922608	-0.387226923076911	-0.39308076923073587	-0.3933499999999812	-0.39794999999996916	-0.39081923076922376	-0.4026769230768834
AND	0.0	0.0	0.0	0.0	0.0	-0.02527999999997199	-0.05135599999996909	-0.08827999999998504	-0.12796799999996722	-0.16711199999995818	-0.1999679999999726	-0.22774799999996098	-0.24555599999996902	-0.26426799999998973	-0.2769999999999606	-0.2917999999999643	-0.300383999999998	-0.31017599999998424	-0.31890799999999553	-0.3229079999999551	-0.32695599999997826	-0.33255599999997276	-0.33281199999994904	-0.3360639999999804	-0.34134799999996357	-0.34177600000000474	-0.343808000000001	-0.3485479999999819	-0.349555999999962	-0.3529959999999721	-0.3561919999999774	-0.3540399999999999
AGO	0.0	0.0	0.0	0.0	0.0	-0.0010538461538533994	-0.00884999999997138	-0.017819230769200445	-0.027296153846123605	-0.03673846153842142	-0.04430384615384808	-0.05162692307687511	-0.06868846153843533	-0.08635384615380826	-0.10727307692306454	-0.12870384615383257	-0.14865384615382338	-0.16780769230766435	-0.18326153846152105	-0.19745384615382777	-0.21467307692304427	-0.24284999999998336	-0.26483076923073945	-0.27629230769228297	-0.29582692307689173	-0.31205769230766567	-0.3175961538461225	-0.31619615384612665	-0.3161538461538105	-0.31458461538458327	-0.31941538461536245	-0.32738846153844703
ATG	0.0	0.0	0.0	0.0	0.0	-8.33333332339592e-06	-0.00017499999999115445	-0.0010583333333258338	-0.0030083333332875384	-0.0062583333333421365	-0.010612499999984593	-0.013874999999974325	-0.017466666666632324	-0.020954166666653506	-0.024508333333317367	-0.02652499999996616	-0.02838750000000445	-0.02901666666664804	-0.02983333333329563	-0.03047083333328482	-0.030945833333317907	-0.031466666666635223	-0.03181666666666194	-0.03221666666664014	-0.0327749999999738	-0.0327499999999481	-0.03353749999998046	-0.03699583333330869	-0.038245833333283574	-0.04202499999998999	-0.04180416666664799	-0.04138333333330024
ARG	0.0	0.0	0.0	0.0	4.347826099149188e-06	-4.347826088046958e-06	-0.0004913043478160795	-0.0034391304347680673	-0.007221739130414129	-0.015760869565195623	-0.02126521739126419	-0.024560869565193322	-0.02802608695647857	-0.03076086956518287	-0.030956521739100573	-0.03243043478258212	-0.038795652173895245	-0.043126086956490894	-0.05367391304345048	-0.06654347826084983	-0.08015217391299512	-0.09147391304347163	-0.10110434782603095	-0.10783913043475035	-0.1147086956521548	-0.12085217391302194	-0.12744782608693495	-0.1331826086956367	-0.13934347826085602	-0.1437782608695426	-0.14653043478258798	-0.15028695652175017
ARM	0.0	0.0	0.0	0.0	8.000000017993614e-06	-0.0007679999999621323	-0.006812000000000484	-0.020323999999971587	-0.03872399999995668	-0.0599119999999842	-0.07682399999996425	-0.09280799999994427	-0.10761199999994586	-0.12489999999998336	-0.14339999999997133	-0.15986799999996304	-0.17428399999995792	-0.18562799999998214	-0.1930919999999614	-0.1984479999999733	-0.20330399999997084	-0.20539999999994452	-0.2086239999999906	-0.21239199999996128	-0.21961999999997595	-0.223563999999965	-0.23023599999997257	-0.2299839999999831	-0.23551999999997797	-0.24073599999994144	-0.2427839999999848	-0.2450199999999514
ABW	0.0	0.0	0.0	0.0	0.0	-0.0003142857142535149	-0.0032571428571048777	-0.008333333333310211	-0.01639523809519039	-0.032509523809498564	-0.04808095238094667	-0.061123809523777606	-0.07904761904758972	-0.11686190476188907	-0.14456666666665674	-0.17928571428571516	-0.20969523809523105	-0.23676666666664348	-0.24854761904758993	-0.2626476190476179	-0.28036666666664267	-0.298157142857125	-0.3165523809523729	-0.3371380952380876	-0.34837619047617396	-0.36649523809521023	-0.3701904761904684	-0.381319047619022	-0.3854190476190178	-0.39678571428568565	-0.3953571428571223	-0.3946285714285458
AUS	0.0	0.0	0.0	0.0	0.0	-0.006111999999969253	-0.007891999999964927	-0.00809199999998178	-0.008927999999985836	-0.008599999999969743	-0.0088000000000088	-0.00862399999995711	-0.00955200000000156	-0.01165199999998423	-0.01357999999997972	-0.01588399999998824	-0.017299999999964566	-0.018503999999996967	-0.018731999999954674	-0.018903999999975163	-0.018775999999998128	-0.02138799999998886	-0.027871999999984354	-0.0364719999999763	-0.04503999999997399	-0.05428799999998013	-0.06165999999997451	-0.06796799999997383	-0.07315199999995414	-0.07888399999999018	-0.08208799999996907	-0.08467599999997244
AUT	0.0	0.0	0.0	0.0	-0.01965599999996792	-0.08681999999998746	-0.19240799999995506	-0.2840439999999833	-0.37175599999998976	-0.43935999999997755	-0.49487999999999754	-0.5446959999999779	-0.5896199999999685	-0.6362439999999636	-0.6712719999999783	-0.6981959999999843	-0.7292439999999623	-0.7520279999999824	-0.7754199999999822	-0.7867359999999879	-0.8056199999999736	-0.8218199999999842	-0.8319159999999659	-0.836143999999972	-0.847648000000012	-0.8615679999999792	-0.8625759999999927	-0.8702199999999882	-0.8669119999999975	-0.8722079999999854	-0.8659119999999687	-0.8657119999999852
AZE	0.0	0.0	0.0	0.0	0.0	-0.0005615384614965357	-0.003984615384589052	-0.0161846153845846	-0.031165384615350344	-0.047957692307676325	-0.061884615384610875	-0.0727884615384422	-0.08350769230767163	-0.09670384615383387	-0.10583461538460348	-0.11065384615382978	-0.11649230769227303	-0.1199692307692346	-0.12311923076920861	-0.12621538461534687	-0.1293346153845798	-0.13150384615381316	-0.1343384615384191	-0.13617692307688056	-0.14203846153842958	-0.14184999999998782	-0.14131153846150823	-0.14174615384613398	-0.14200384615382644	-0.1458038461538136	-0.14627307692307578	-0.1459192307691981
BHS	0.0	0.0	0.0	0.0	0.0	-0.0004239999999988697	-0.01385199999998088	-0.03493599999996322	-0.08170399999997136	-0.127747999999972	-0.1703839999999679	-0.20111199999994778	-0.2234120000000006	-0.2369279999999918	-0.25346800000000114	-0.2691079999999846	-0.28160799999996655	-0.27178800000000614	-0.2592319999999537	-0.24672399999999817	-0.23511599999997967	-0.22426799999998304	-0.21428399999996461	-0.20498799999997264	-0.1959799999999623	-0.18735999999995867	-0.17931999999997172	-0.17363599999998813	-0.16594799999998244	-0.16041999999997225	-0.15557199999998161	-0.1487079999999419
BHR	0.0	0.0	0.0	0.0	-3.846153850961542e-06	-0.0003499999999823089	-0.002007692307681719	-0.002819230769213199	-0.004396153846120132	-0.010703846153803376	-0.031780769230727035	-0.05218076923075854	-0.08199230769230237	-0.1127884615384378	-0.1419192307692052	-0.17156153846151767	-0.18947307692306348	-0.20224615384614175	-0.21239230769227735	-0.22318076923075747	-0.23326153846151554	-0.2504653846153948	-0.26347307692307087	-0.2784538461538144	-0.298711538461538	-0.32163076923077405	-0.32644999999997815	-0.32796923076919837	-0.33314999999998207	-0.3348923076922805	-0.34543461538460996	-0.3539653846153623
BGD	0.0	0.0	0.0	0.0	-3.846153850961542e-06	-0.0004000000000337067	-0.001553846153812266	-0.005534615384594765	-0.007369230769227464	-0.010503846153819829	-0.013488461538435637	-0.015753846153820916	-0.017888461538428935	-0.020892307692277345	-0.024692307692286697	-0.02818076923074564	-0.03109999999998392	-0.03375384615383892	-0.03624999999997103	-0.039634615384587235	-0.04311538461536646	-0.04699999999997484	-0.04757692307687522	-0.0500576923076923	-0.05275384615381906	-0.05541538461535378	-0.057180769230735784	-0.05934230769228943	-0.061465384615344565	-0.06413076923076355	-0.06613846153842307	-0.06699615384616608
BRB	0.0	0.0	0.0	0.0	-8.000000006891383e-06	-4.399999998794257e-05	-0.00023999999999579913	-0.00030799999997110916	-0.0011719999999826314	-0.004071999999977205	-0.008151999999983506	-0.012583999999993267	-0.02102799999998961	-0.02960399999998309	-0.03702399999997441	-0.04608399999994628	-0.06623599999997509	-0.09472799999998838	-0.10241199999997397	-0.10739599999999294	-0.11900399999997813	-0.14599999999995728	-0.16604399999997632	-0.172059999999985	-0.17929999999997115	-0.18863999999996217	-0.19351199999998459	-0.20618399999997594	-0.21345599999996745	-0.2334959999999775	-0.24914399999996784	-0.2600439999999815
BLR	0.0	0.0	0.0	0.0	-0.0016437500000021643	-0.00403749999999814	-0.0091749999999724	-0.018749999999978506	-0.03130624999998499	-0.0426687499999856	-0.04965000000000108	-0.046006249999985815	-0.03643124999997971	-0.014681249999970447	0.06180625000000717	0.16161249999999683	0.34061249999999266	0.60840000000002	1.0204687500000142	1.5526312500000028	2.267837500000014	3.05763750000001	3.9380250000000006	4.899231250000002	5.864350000000007	6.866162500000028	7.838018750000031	8.788818750000038	9.660956250000009	10.521562500000027	11.34358750000002	12.110293750000011
BEL	0.0	0.0	0.0	-0.001523999999986092	-0.06000799999996698	-0.17113600000000506	-0.2771719999999811	-0.3751759999999771	-0.45343599999996265	-0.5277359999999898	-0.5761839999999685	-0.6280399999999742	-0.6701559999999884	-0.7040839999999826	-0.7409479999999857	-0.78514799999998	-0.804167999999994	-0.8249319999999782	-0.85008799999996	-0.8590839999999766	-0.8787199999999884	-0.8863759999999665	-0.8897879999999803	-0.9059319999999982	-0.915411999999971	-0.9249080000000021	-0.9326639999999609	-0.9285039999999745	-0.9343319999999933	-0.9339879999999523	-0.9418959999999865	-0.9426999999999741
BLZ	0.0	0.0	0.0	0.0	0.0	0.0	-8.26086956395855e-05	-0.002952173913040035	-0.00628695652171718	-0.013369565217369317	-0.019217391304349185	-0.02510869565215401	-0.02608260869563228	-0.02779999999996674	-0.029017391304297924	-0.028878260869547034	-0.02868695652172848	-0.029139130434752136	-0.03002173913043693	-0.028986956521726004	-0.02806086956520515	-0.027543478260849685	-0.027104347826067965	-0.026391304347794797	-0.02580434782607499	-0.026069565217357038	-0.02648260869563268	-0.02577391304344756	-0.02665652173911015	-0.0265869565217125	-0.026343478260859587	-0.02603478260868597
BEN	0.0	0.0	0.0	0.0	0.0	-2.400000000957192e-05	-0.00045599999998202634	-0.0021079999999784604	-0.0052399999999952485	-0.018147999999951203	-0.03165599999996882	-0.04400399999998639	-0.05741199999999003	-0.0706319999999705	-0.08321599999996376	-0.0927079999999858	-0.10289199999996557	-0.1135079999999844	-0.12851199999996954	-0.14428399999996122	-0.1539119999999783	-0.15768400000000238	-0.16081999999997265	-0.16109199999998491	-0.16859999999998543	-0.17007999999997248	-0.17569199999998286	-0.179276000000006	-0.17852399999997992	-0.1819679999999657	-0.18227599999999233	-0.1838919999999744
BMU	0.0	0.0	0.0	0.0	-4.000000008996807e-06	-0.000259999999985272	-0.003371999999957076	-0.007155999999952645	-0.013859999999976669	-0.022835999999970547	-0.03768799999995798	-0.06345599999997287	-0.08757999999997601	-0.11276399999996523	-0.135191999999984	-0.16511599999996518	-0.18579599999999363	-0.20556799999998931	-0.21614799999997159	-0.23606799999995598	-0.24849199999998905	-0.2656599999999676	-0.2854799999999824	-0.3310759999999857	-0.36159199999995506	-0.39942799999999057	-0.419863999999992	-0.44711999999995644	-0.46518399999997406	-0.4818559999999916	-0.49399599999996324	-0.5159479999999661
BTN	0.0	0.0	0.0	0.0	0.0	-0.0004888888888832099	-0.003377777777757718	-0.007049999999986234	-0.011077777777757092	-0.016594444444451018	-0.023588888888836923	-0.027316666666643563	-0.03281111111110846	-0.041000000000002146	-0.04908888888885965	-0.0582111111110839	-0.06519999999999859	-0.07233888888887874	-0.07587222222221746	-0.08404999999999108	-0.08642222222222662	-0.09052777777777132	-0.09358333333331359	-0.0999666666666732	-0.10347222222217844	-0.10559999999997238	-0.10726666666663887	-0.10900555555554137	-0.11187777777775798	-0.11614444444444372	-0.12420555555555657	-0.1286277777777567
BOL	0.0	0.0	0.0	0.0	0.0	-0.00023599999998680232	-0.0017239999999696387	-0.01064399999998189	-0.01833199999998758	-0.02994399999997066	-0.04221199999999703	-0.05527999999996869	-0.06545999999998386	-0.07697999999994876	-0.09324399999995903	-0.10335599999998779	-0.11453199999996722	-0.1202279999999778	-0.12600799999996637	-0.12879999999998448	-0.133419999999973	-0.14104799999996587	-0.15624399999998317	-0.17259999999995612	-0.17788399999999482	-0.18433199999998706	-0.1872639999999759	-0.18835199999996943	-0.18703599999999598	-0.18754399999996174	-0.18937999999997235	-0.19559999999997357
BIH	0.0	0.0	0.0	0.0	-0.007195999999964897	-0.029504000000002417	-0.0603119999999846	-0.10315599999997094	-0.14800399999996827	-0.18631599999997528	-0.2208560000000026	-0.2466159999999773	-0.2693239999999819	-0.28835200000000283	-0.30334799999997	-0.3171760000000079	-0.3294239999999782	-0.3416439999999743	-0.35144799999996534	-0.3581039999999702	-0.36777199999999954	-0.3757199999999572	-0.380523999999971	-0.3857079999999957	-0.3928279999999673	-0.39439599999999686	-0.39558799999998007	-0.3986719999999777	-0.39718800000000387	-0.39809199999997213	-0.3981359999999934	-0.3944279999999911
BWA	0.0	0.0	0.0	0.0	-1.6000000002680537e-05	-0.0012399999999801459	-0.006067999999959106	-0.009099999999950814	-0.01560800000001139	-0.01700399999998714	-0.01973999999997922	-0.01962399999996256	-0.021427999999967806	-0.023363999999970186	-0.029835999999971996	-0.037095999999992024	-0.03959999999996189	-0.041063999999946255	-0.04235599999995454	-0.044387999999973005	-0.048507999999980456	-0.048523999999983136	-0.05061199999996102	-0.05287999999997739	-0.057835999999977794	-0.0603919999999758	-0.06569599999997067	-0.0675079999999939	-0.07485199999998082	-0.07693999999998091	-0.07772799999996582	-0.07991999999997779
BRA	0.0	0.0	0.0	0.0	0.0	-0.004754166666642856	-0.009258333333306279	-0.013324999999986264	-0.017595833333317046	-0.019266666666639676	-0.019612499999965838	-0.020545833333296404	-0.02163750000000464	-0.023383333333304446	-0.026608333333333345	-0.03114583333333476	-0.03790416666662466	-0.04392083333332186	-0.04879583333331494	-0.05304166666665333	-0.05584583333332338	-0.059483333333298916	-0.061483333333300916	-0.06509999999998461	-0.06691666666660545	-0.0689458333333115	-0.07030416666663486	-0.07231249999998246	-0.07404166666664658	-0.07926249999995472	-0.08042916666660682	-0.0815666666666437
VGB	0.0	0.0	0.0	0.0	0.0	-0.00011499999997832688	-0.000859999999980321	-0.002104999999996693	-0.002499999999971969	-0.002879999999971794	-0.003239999999971044	-0.003614999999990154	-0.004624999999980339	-0.005889999999997286	-0.007479999999959741	-0.00950999999999036	-0.011999999999989797	-0.013954999999976625	-0.019874999999980325	-0.028159999999977092	-0.0330949999999719	-0.037085000000003365	-0.04435999999998774	-0.05043000000000131	-0.057644999999961755	-0.05873499999996534	-0.061774999999975044	-0.06443499999999602	-0.07033999999996876	-0.07146499999997058	-0.0739499999999671	-0.0772849999999714
BRN	0.0	0.0	0.0	0.0	0.0	-0.0003000000000086267	-0.0012719999999744047	-0.003063999999997069	-0.00522799999997936	-0.00785999999998177	-0.008971999999973779	-0.013511999999993307	-0.01859599999999295	-0.02316800000001784	-0.033187999999961804	-0.04402799999994045	-0.0493560000000004	-0.06316799999998013	-0.07801599999998077	-0.08481999999997436	-0.09161999999995896	-0.09464399999997708	-0.09705199999997527	-0.10096799999997907	-0.10823599999995048	-0.12223999999999569	-0.1421399999999684	-0.15914399999996665	-0.17417199999997246	-0.18633599999998696	-0.19375999999995397	-0.19626399999999045
BGR	0.0	0.0	0.0	0.0	-0.016003846153833656	-0.06269999999996001	-0.13106538461535866	-0.20566153846151014	-0.27260769230765813	-0.3292730769230312	-0.3773307692307437	-0.4196423076923028	-0.4570307692307485	-0.4910461538461419	-0.5207884615384129	-0.5506000000000011	-0.5752153846153685	-0.6017846153845818	-0.6238038461538253	-0.6410461538461365	-0.6474769230768951	-0.6662346153846088	-0.6816269230768834	-0.6970384615384351	-0.7097846153845788	-0.7197153846153492	-0.7322307692307684	-0.7447269230768994	-0.7501961538461499	-0.7547423076922799	-0.7595846153845787	-0.7589499999999916
BFA	0.0	0.0	0.0	0.0	0.0	-0.00022799999997991094	-0.0016599999999922233	-0.00529599999995467	-0.01404399999997974	-0.03883999999996224	-0.0658279999999678	-0.09304399999997548	-0.11961199999999117	-0.1447799999999666	-0.17681199999995956	-0.20752399999998117	-0.2386839999999668	-0.2657440000000011	-0.27785199999997845	-0.2910999999999664	-0.29705199999999765	-0.2961319999999712	-0.3064319999999565	-0.30730399999996383	-0.3209399999999696	-0.3185359999999693	-0.32855599999996876	-0.33855199999994756	-0.3510679999999655	-0.3654039999999803	-0.3714679999999637	-0.37199199999998767
BDI	0.0	0.0	0.0	0.0	0.0	-9.999999999177334e-05	-0.0016159999999820762	-0.0036759999999746995	-0.005827999999996614	-0.008291999999987532	-0.011203999999975789	-0.014311999999994107	-0.019199999999974793	-0.024655999999978473	-0.03170399999997686	-0.04129599999997957	-0.05906399999999756	-0.0743079999999785	-0.08237199999995282	-0.08629999999998361	-0.08519999999996308	-0.0855159999999966	-0.0865439999999773	-0.09008799999996597	-0.09475999999998264	-0.09709999999998331	-0.10051599999997274	-0.10341599999997841	-0.10735599999998069	-0.10969999999999036	-0.1080639999999744	-0.10802399999997325
KHM	0.0	0.0	0.0	0.0	-4.000000008996807e-06	-0.00013599999999502899	-0.0005479999999780105	-0.0019439999999426583	-0.0034719999999932583	-0.007183999999971213	-0.01035199999995795	-0.013027999999959405	-0.0162359999999806	-0.018923999999953534	-0.02048399999998729	-0.022395999999957894	-0.02561599999997277	-0.02960399999998309	-0.032551999999985703	-0.03488799999995518	-0.0371919999999637	-0.038951999999981	-0.04021599999997072	-0.04206799999998401	-0.04396399999998524	-0.04452799999998813	-0.04631999999997749	-0.04766399999998061	-0.04810399999998216	-0.04938399999998566	-0.05002799999996865	-0.05137999999996756
CMR	0.0	0.0	0.0	0.0	0.0	-0.00021538461536518838	-0.0007076923076554387	-0.002065384615357324	-0.008392307692284273	-0.01952307692304478	-0.04068846153842953	-0.06461923076920284	-0.08477307692303926	-0.10378846153845656	-0.12104999999996702	-0.13351538461534584	-0.1418115384614893	-0.15206923076921397	-0.16203076923073656	-0.16870769230767912	-0.18587307692305988	-0.1982230769230542	-0.1979384615384605	-0.20276153846149336	-0.2009038461538326	-0.20736538461535448	-0.20989615384612303	-0.21481538461536331	-0.21999999999995357	-0.2186884615384188	-0.22220769230767434	-0.22519999999999207
CAN	0.0	0.0	0.0	0.0	1.2499999990644994e-05	-8.33333332339592e-06	-0.002420833333305339	-0.004499999999962867	-0.008174999999965848	-0.013037499999990487	-0.02041666666664499	-0.03014999999996215	-0.041099999999971715	-0.0511499999999665	-0.059908333333325015	-0.06739999999996193	-0.07389166666663671	-0.08011666666666306	-0.08549999999999391	-0.09060833333330853	-0.09461250000001309	-0.09832083333333186	-0.10169166666661456	-0.10345416666664997	-0.10630833333332701	-0.10760833333330888	-0.10979999999998213	-0.11108749999997336	-0.11208749999999101	-0.11274999999996149	-0.11294583333328889	-0.11361249999994882
CPV	0.0	0.0	0.0	0.0	0.0	-3.200000000536107e-05	-0.0003360000000007801	-0.001123999999985692	-0.02763999999997324	-0.053311999999960946	-0.07967599999995079	-0.10499199999997044	-0.12819600000000264	-0.14887599999995338	-0.1686199999999638	-0.18905999999997425	-0.2138959999999801	-0.23511599999997967	-0.2566039999999825	-0.26921599999998325	-0.28426799999999863	-0.28992399999997476	-0.3006239999999716	-0.31313199999997154	-0.33701599999999	-0.35855599999997656	-0.3667639999999306	-0.3726799999999697	-0.3750599999999604	-0.37409199999998144	-0.37025599999997993	-0.3692239999999791
CYM	0.0	0.0	0.0	0.0	0.0	-4.347826088046958e-06	-2.1739130429132558e-05	-8.260869561738104e-05	-0.0014956521739106776	-0.003447826086933059	-0.006582608695637759	-0.03522608695649687	-0.06886521739126739	-0.09008695652172882	-0.10686956521736013	-0.12550434782607756	-0.14529130434782767	-0.16753043478259233	-0.18994347826081226	-0.20542173913039585	-0.2239086956521419	-0.22888260869562416	-0.23610869565215964	-0.23349565217387624	-0.23591739130431888	-0.23180434782605897	-0.2339652173912743	-0.22984782608695964	-0.22486956521738932	-0.2277608695651856	-0.23186086956519247	-0.23173043478259547
CAF	0.0	0.0	0.0	0.0	0.0	-3.199999999425884e-05	-0.0005959999999749499	-0.002079999999982096	-0.00451599999997665	-0.008383999999983516	-0.016679999999991146	-0.025603999999967986	-0.03400799999997428	-0.04316799999997123	-0.052923999999976434	-0.061935999999962466	-0.06853199999997672	-0.07215999999996559	-0.07410399999997486	-0.07527999999997759	-0.07850799999999936	-0.08095599999997649	-0.08208800000000238	-0.08514799999995715	-0.08850799999997605	-0.09555599999998554	-0.10196799999997452	-0.10566399999999421	-0.11157999999997781	-0.11552799999996477	-0.11837599999998671	-0.12321999999999056
TCD	0.0	0.0	0.0	0.0	0.0	0.0	-1.6000000002680537e-05	-0.0001959999999856521	-0.004463999999981816	-0.011831999999967202	-0.02426400000000717	-0.03878800000001181	-0.05209999999996606	-0.0639959999999773	-0.07463599999997239	-0.08301599999996911	-0.08996399999996463	-0.09589599999995091	-0.1024599999999598	-0.10952799999998097	-0.11296000000000639	-0.11665199999997267	-0.1173479999999838	-0.11788399999997923	-0.11659599999996884	-0.11728799999999318	-0.11865999999995935	-0.11892399999999803	-0.1215799999999767	-0.12458799999999215	-0.12466799999997225	-0.1280679999999701
CHL	0.0	0.0	0.0	0.0	0.0	-0.0006559999999877775	-0.005319999999997549	-0.022011999999971277	-0.023119999999954288	-0.026563999999962284	-0.02853999999998802	-0.031999999999987594	-0.03403999999995744	-0.034955999999974896	-0.03624399999998529	-0.038211999999970825	-0.041279999999999095	-0.04638000000000142	-0.05301199999996342	-0.06265599999999427	-0.07525999999998811	-0.08631999999997308	-0.0966319999999854	-0.10433599999999377	-0.11095599999996208	-0.11808399999999608	-0.12400799999997547	-0.13106799999998975	-0.13611999999999513	-0.14130799999998445	-0.14441999999997845	-0.14840399999997977
CN.AH	0.0	0.0	0.0	0.0	0.0	-0.005261538461531767	-0.01936923076921726	-0.031623076923048554	-0.03773461538458811	-0.04520384615382955	-0.05244230769226865	-0.05722692307692512	-0.06068461538458747	-0.0639884615384334	-0.06596538461539625	-0.06911923076918791	-0.07088076923077447	-0.07277307692302726	-0.07456153846152613	-0.07597692307689252	-0.07724615384615552	-0.0772961538461292	-0.07745384615382989	-0.0776269230768789	-0.07766153846152646	-0.0776076923076574	-0.07765384615381343	-0.07703076923074592	-0.07693846153844497	-0.07622692307689416	-0.07599230769226306	-0.0748384615384512
CN.BJ	0.0	0.0	0.0	0.0	0.0	-0.0008884615384285866	-0.01111538461535666	-0.026623076923038003	-0.038465384615338216	-0.044192307692270116	-0.05085000000000228	-0.05674615384611004	-0.06158846153844211	-0.06523461538459063	-0.069276923076933	-0.07251153846152825	-0.07428846153841873	-0.07595384615382006	-0.07708461538459277	-0.07926923076920778	-0.07964230769229586	-0.07986538461536297	-0.07951153846149639	-0.07941153846151572	-0.07923076923075367	-0.07906538461533996	-0.07869999999997601	-0.07816538461533629	-0.07747692307689125	-0.07704615384613867	-0.07608846153842608	-0.07473461538460846
CN.CQ	0.0	0.0	0.0	0.0	0.0	-5.200000000593619e-05	-0.011195999999957795	-0.029147999999978857	-0.042027999999971755	-0.04867199999998295	-0.05934399999999451	-0.06641599999995806	-0.07225999999996846	-0.07713599999997767	-0.08049200000000978	-0.08337599999996836	-0.08532399999997553	-0.08653199999996142	-0.0879879999999722	-0.08899999999997243	-0.08929199999997417	-0.08989199999999142	-0.08946399999995025	-0.08857599999997356	-0.0883039999999613	-0.08755999999996433	-0.08737599999996126	-0.08642399999996275	-0.08621199999998552	-0.08539599999997094	-0.08415599999996859	-0.08243199999995454
CN.FJ	0.0	0.0	0.0	0.0	0.0	-0.0009115384615232536	-0.013103846153839083	-0.024473076923059445	-0.033261538461537565	-0.038473076923017935	-0.045499999999976115	-0.05168076923074416	-0.05581923076923845	-0.059915384615349954	-0.061138461538423616	-0.06293076923074015	-0.06569615384616201	-0.06765000000000798	-0.07001923076921379	-0.07173461538459991	-0.07280384615383495	-0.07419230769228902	-0.07433846153843682	-0.07489615384616011	-0.07504999999998763	-0.07516153846153228	-0.07518076923075379	-0.07529230769228734	-0.07488846153841378	-0.07508846153843063	-0.07437692307691313	-0.07408076923073326
CN.GS	0.0	0.0	0.0	0.0	0.0	0.0	-0.002371999999961627	-0.02368399999999049	-0.05545999999999607	-0.07105599999996937	-0.08251199999996794	-0.09421999999996711	-0.10320400000000118	-0.10968799999999668	-0.11381599999999992	-0.11634799999995504	-0.11707599999997154	-0.11639999999999429	-0.11647999999998548	-0.11607199999997819	-0.11627600000001515	-0.115111999999995	-0.11339599999996564	-0.11119599999999119	-0.10909999999999531	-0.10714799999997915	-0.10551199999996319	-0.10413199999997902	-0.1023079999999843	-0.10048799999995417	-0.09785599999997396	-0.09632800000000108
CN.GD	0.0	0.0	0.0	0.0	0.0	-0.0014499999999917357	-0.006630769230742128	-0.013473076923042893	-0.019819230769213547	-0.023230769230742077	-0.027123076923041278	-0.032276923076912656	-0.03490384615383313	-0.037546153846135244	-0.0390038461538067	-0.04128846153842458	-0.04528846153841748	-0.04814230769227823	-0.050780769230740486	-0.05326923076920398	-0.05568076923074816	-0.0575307692307403	-0.059169230769196	-0.06055384615382131	-0.06150384615379867	-0.06250384615381632	-0.06320769230766521	-0.06359999999999699	-0.06389230769227039	-0.06419999999996984	-0.06426923076919833	-0.06414230769224982
CN.GX	0.0	0.0	0.0	0.0	0.0	-5.769230770891198e-05	-0.0052038461538339575	-0.017265384615372525	-0.03145769230766815	-0.04087307692303144	-0.04752307692305058	-0.05666538461535087	-0.06350769230767384	-0.06751153846150659	-0.0700576923076568	-0.07279615384614413	-0.07556153846149938	-0.07734999999999825	-0.07853846153845767	-0.0798423076922683	-0.0815115384615206	-0.08179615384610317	-0.08295384615382151	-0.08225769230768565	-0.08193461538458235	-0.08164230769229786	-0.0816961538461225	-0.08103846153845184	-0.08058846153845556	-0.08009230769228104	-0.07948076923075531	-0.07822692307690726
CN.GZ	0.0	0.0	0.0	0.0	0.0	-0.00012400000000134526	-0.007927999999990387	-0.028979999999956263	-0.05325199999995922	-0.06792399999998588	-0.07876799999999573	-0.09083200000000735	-0.09911199999996789	-0.10308799999998453	-0.10418799999996065	-0.10681999999998526	-0.10775599999998109	-0.10828399999998073	-0.10815999999995718	-0.10831999999995068	-0.1090199999999708	-0.10819600000000484	-0.10778399999996635	-0.10588399999997833	-0.104219999999966	-0.10289599999996346	-0.10204399999996783	-0.10013599999999512	-0.09897999999998186	-0.0975079999999795	-0.09616799999996317	-0.09407199999995619
CN.HA	0.0	0.0	0.0	0.0	0.0	0.0	-0.005687499999984524	-0.02543333333329123	-0.05021249999995758	-0.0701124999999636	-0.07946250000000488	-0.09549583333329226	-0.10395416666663104	-0.11174166666663155	-0.11499583333328678	-0.11511249999998086	-0.11746249999998737	-0.11847499999997346	-0.11845833333333777	-0.11882083333331073	-0.11922499999998948	-0.11819583333330108	-0.1173458333333266	-0.11601249999998453	-0.11377499999998264	-0.11234583333331605	-0.11101666666664123	-0.10991249999996455	-0.10808333333330866	-0.10726666666664997	-0.105966666666657	-0.10427083333328646
CN.HB	0.0	0.0	0.0	0.0	0.0	-0.00308846153844744	-0.012146153846126495	-0.025603846153821053	-0.03503846153845025	-0.04023076923073132	-0.04414230769227423	-0.048776923076898626	-0.052465384615341115	-0.05561153846150857	-0.05958076923076039	-0.06303076923075412	-0.06508846153845393	-0.06744999999999113	-0.06913846153842051	-0.07118076923073868	-0.07240769230768551	-0.07309615384613055	-0.07317307692304986	-0.07346923076924083	-0.0736576923076826	-0.07383846153844464	-0.0736076923076534	-0.07351538461536355	-0.07311538461534095	-0.07291153846151754	-0.07204615384611701	-0.07076538461537885
CN.HL	0.0	0.0	0.0	0.0	0.0	-5.769230770891198e-05	-0.00116923076920461	-0.00843076923074948	-0.022446153846111816	-0.03824999999999523	-0.046261538461500606	-0.053611538461528774	-0.061015384615381585	-0.06692692307690429	-0.0723884615384307	-0.07667307692306169	-0.07888461538458902	-0.0813153846153658	-0.08189615384613935	-0.08254615384613029	-0.08429999999998161	-0.08389615384613025	-0.08359230769230397	-0.08290384615380342	-0.08269230769228919	-0.08203461538458523	-0.08149230769228799	-0.08103846153845184	-0.08041538461536213	-0.07978076923076394	-0.07880384615378544	-0.07751923076917411
CN.HE	0.0	0.0	0.0	0.0	0.0	-0.0013192307692255767	-0.014076923076900005	-0.02578846153843406	-0.03276538461537415	-0.03707692307689525	-0.043107692307653434	-0.04724230769229676	-0.05103846153844405	-0.053576923076892324	-0.057261538461506056	-0.06032692307691434	-0.06251923076919796	-0.06481538461537983	-0.06644230769228265	-0.06846153846151726	-0.0699307692307416	-0.07087307692306144	-0.07129999999998526	-0.07146153846152581	-0.07202307692305565	-0.07212307692304742	-0.07231538461532905	-0.07196538461538005	-0.07209999999999717	-0.07174999999993714	-0.07101153846149622	-0.06968846153843078
CN.HU	0.0	0.0	0.0	0.0	0.0	-0.0008999999999814712	-0.014142307692266431	-0.025719230769216672	-0.03290384615382003	-0.03716538461536745	-0.04430384615385918	-0.04986538461537737	-0.05383076923073382	-0.056646153846129366	-0.0589153846153434	-0.06218076923075744	-0.06461538461537408	-0.06671923076920772	-0.06891923076921547	-0.07093846153842787	-0.07219999999997784	-0.07344615384614617	-0.07410769230765668	-0.07425384615380448	-0.07450384615381722	-0.07464615384614737	-0.07510769230767433	-0.074369230769189	-0.07485384615381063	-0.07441153846152737	-0.07430769230766243	-0.07335769230768507
CN.HN	0.0	0.0	0.0	0.0	0.0	-0.0004884615384281865	-0.012653846153820592	-0.02363461538460454	-0.031823076923054305	-0.036015384615362134	-0.043503846153825076	-0.04871538461533875	-0.053438461538435345	-0.05639615384610552	-0.058446153846125615	-0.06168846153844498	-0.0648384615384634	-0.06698076923075114	-0.06904615384613066	-0.07077692307689842	-0.07212307692301412	-0.0733153846153689	-0.07400769230767601	-0.07397307692301736	-0.07439999999996338	-0.07450769230766818	-0.07496923076922846	-0.07448076923074476	-0.07488846153844708	-0.07466538461535777	-0.07446153846152326	-0.07347692307690945
CN.JS	0.0	0.0	0.0	0.0	0.0	-0.003026923076909771	-0.011730769230744453	-0.01991923076919422	-0.023749999999977955	-0.028099999999975367	-0.03186923076921033	-0.03428076923073231	-0.037526923076880436	-0.040161538461513935	-0.041638461538484606	-0.045746153846148996	-0.04842692307692742	-0.05126923076921308	-0.05386538461535917	-0.0558423076922665	-0.058057692307655895	-0.05923461538460684	-0.060603846153806096	-0.061649999999968674	-0.06264615384611316	-0.06336153846153714	-0.06415769230765367	-0.06418846153841695	-0.06463846153839103	-0.06466153846153011	-0.06499615384611968	-0.06443461538457873
CN.JX	0.0	0.0	0.0	0.0	0.0	-0.000527999999955231	-0.009991999999936496	-0.02751999999996979	-0.03905199999995057	-0.045699999999970764	-0.05539199999996525	-0.06238399999999311	-0.0675879999999629	-0.07173599999995561	-0.07287599999996619	-0.07585599999996306	-0.07778799999997865	-0.07932399999996953	-0.08131599999998684	-0.0826359999999915	-0.08331999999997564	-0.08403599999998734	-0.08397599999997452	-0.08395599999999614	-0.08368399999999498	-0.08376399999998618	-0.08340799999997373	-0.08288799999998098	-0.08274399999994575	-0.08267199999997255	-0.0819079999999861	-0.08077199999996232
CN.JL	0.0	0.0	0.0	0.0	0.0	-0.0007599999999885476	-0.004455999999963822	-0.0159919999999647	-0.03509199999999213	-0.04767599999995209	-0.05402399999999696	-0.060699999999980214	-0.0678359999999878	-0.07375999999997829	-0.07945599999997777	-0.08239599999998459	-0.0855079999999564	-0.08647599999995759	-0.08722399999997466	-0.08895599999998449	-0.08971599999996194	-0.08943999999996288	-0.08902399999999311	-0.08804799999998503	-0.08785999999999516	-0.08707999999996163	-0.08668799999997923	-0.08600399999997288	-0.08531199999995964	-0.08425599999994926	-0.08335199999995879	-0.08173599999997672
CN.LN	0.0	0.0	0.0	0.0	0.0	-0.0006769230769254619	-0.008269230769220037	-0.017969230769232514	-0.03152692307690774	-0.037607692307684015	-0.04311923076921742	-0.04769999999996166	-0.05234230769228798	-0.05558461538459625	-0.06069230769226719	-0.06368846153843588	-0.06687307692307964	-0.06867307692305369	-0.0697346153845757	-0.07242307692304495	-0.07328076923076576	-0.07398461538455914	-0.07390769230768424	-0.07393846153844752	-0.07426538461535737	-0.07434615384614984	-0.07419230769228902	-0.07408461538458422	-0.07372307692308233	-0.07332307692304862	-0.07275384615381686	-0.07139615384612608
CN.NM	0.0	0.0	0.0	0.0	0.0	-0.00020769230768546976	-0.004392307692291375	-0.014442307692275058	-0.032376923076882225	-0.04331538461538331	-0.048934615384566005	-0.05468461538458147	-0.06205384615383114	-0.06888846153842998	-0.073588461538443	-0.07626538461539267	-0.0784961538461304	-0.079861538461512	-0.08106923076920403	-0.08253076923078195	-0.08321923076922699	-0.08318461538455724	-0.08247307692305084	-0.08244999999996727	-0.08161538461535223	-0.0810615384615132	-0.08080384615384295	-0.0803884615384276	-0.07985769230767215	-0.07877307692306657	-0.07749615384612385	-0.07672692307690854
CN.NX	0.0	0.0	0.0	0.0	0.0	-0.00027916666663907463	-0.013099999999977019	-0.044333333333301805	-0.0779499999999711	-0.09452499999998976	-0.10747916666664636	-0.1151333333332949	-0.12644583333329962	-0.12893333333331425	-0.13279999999996628	-0.134554166666645	-0.13421249999998608	-0.1335249999999899	-0.13379166666661613	-0.13344999999999052	-0.13280416666665573	-0.13075416666663564	-0.12824583333329587	-0.1252791666666475	-0.12294166666665385	-0.12086249999998522	-0.1189208333333247	-0.11664166666661702	-0.11496666666660493	-0.11309583333329876	-0.11055833333327714	-0.10780833333329243
CN.QH	0.0	0.0	0.0	0.0	0.0	0.0	-0.002108333333294965	-0.0157791666666518	-0.05083333333329998	-0.08606666666665097	-0.10751249999997325	-0.1217291666666509	-0.13126249999997341	-0.14322499999996907	-0.14681249999997092	-0.14980416666663388	-0.14941249999997908	-0.14844583333331052	-0.14708749999998716	-0.14585416666662576	-0.1449291666666519	-0.14375833333333254	-0.14072916666663104	-0.13724166666663207	-0.1336791666666337	-0.1305124999999685	-0.12787083333331006	-0.1259333333333057	-0.12363749999998452	-0.121133333333312	-0.11789166666665851	-0.11595416666664304
CN.SA	0.0	0.0	0.0	0.0	0.0	-0.0002461538461284718	-0.008661538461518514	-0.024853846153838344	-0.03688076923071826	-0.042384615384583046	-0.051561538461519785	-0.05753846153844222	-0.06361538461536753	-0.06714230769226948	-0.07065384615382309	-0.07394615384612724	-0.07578846153843966	-0.07716538461536304	-0.0790038461538245	-0.08086923076920938	-0.08164999999996647	-0.08232692307689193	-0.08177692307691498	-0.08151538461534935	-0.08121153846150087	-0.08114230769228348	-0.08051153846149184	-0.0799884615384272	-0.07947692307688214	-0.07919230769228847	-0.07777307692307112	-0.07657692307693198
CN.SD	0.0	0.0	0.0	0.0	0.0	-0.0032307692307553815	-0.010896153846118306	-0.02009999999997847	-0.025100000000000122	-0.02947692307688765	-0.03345769230768125	-0.03576923076921146	-0.03932692307689889	-0.04186538461536937	-0.04456538461533599	-0.048299999999978915	-0.050896153846136105	-0.05369615384615001	-0.056307692307666635	-0.05802307692307496	-0.06006923076919968	-0.061226923076906914	-0.06223461538458208	-0.06325384615382124	-0.06401153846150587	-0.06463461538458448	-0.06498846153843996	-0.06524615384613242	-0.06528461538457542	-0.06546923076922173	-0.06520384615382735	-0.06508846153843173
CN.SH	0.0	0.0	0.0	0.0	0.0	-0.004296153846139461	-0.01798076923075209	-0.028615384615349182	-0.034753846153823265	-0.040888461538446386	-0.047992307692268366	-0.05212307692304963	-0.05639999999994538	-0.059776923076904076	-0.06086153846152076	-0.06477307692306367	-0.06651153846153335	-0.06895769230765847	-0.07114230769228458	-0.07249230769230675	-0.07379230769229972	-0.07412307692303832	-0.07448461538459572	-0.07501538461536228	-0.07492307692307243	-0.0753846153845994	-0.07522692307689871	-0.07495384615382461	-0.07471538461534255	-0.07454999999996215	-0.07418461538457599	-0.07339615384611697
CN.SX	0.0	0.0	0.0	0.0	0.0	-0.001071999999990858	-0.011755999999973898	-0.029139999999971966	-0.04336400000000129	-0.05025999999999087	-0.05903599999996789	-0.0660599999999456	-0.07187199999997285	-0.07490799999998465	-0.07843199999995054	-0.08135999999997479	-0.08285199999995552	-0.08461599999995961	-0.08599599999996599	-0.08739999999997083	-0.08802399999996435	-0.08802800000000666	-0.0875879999999829	-0.08684399999998593	-0.08675599999996564	-0.08619199999998495	-0.08580000000000254	-0.08492400000001954	-0.08428399999996783	-0.08373599999997872	-0.08247999999998479	-0.08092799999995792
CN.SC	0.0	0.0	0.0	0.0	0.0	-0.000623076923045307	-0.002042307692307066	-0.01578076923074434	-0.027876923076897153	-0.03459230769228272	-0.03948461538457737	-0.046184615384581296	-0.05148076923074951	-0.05586538461535007	-0.061019230769221444	-0.06446153846153546	-0.06722692307689071	-0.06893846153839256	-0.07065769230766294	-0.07231923076921332	-0.07417307692303421	-0.07564999999996047	-0.07577692307690898	-0.07580769230765005	-0.07571153846152034	-0.0759499999999691	-0.07564999999997157	-0.075823076923065	-0.07538076923074843	-0.07557307692305226	-0.0744961538461153	-0.07338076923074643
CN.TJ	0.0	0.0	0.0	0.0	0.0	-0.0026239999999733143	-0.012487999999977184	-0.029991999999989805	-0.042667999999967954	-0.050027999999979755	-0.05626799999997045	-0.06274799999999026	-0.06861999999998591	-0.07203999999997324	-0.07620799999996652	-0.07937199999997757	-0.08091999999996213	-0.0828719999999672	-0.08427599999997204	-0.08581199999997402	-0.08634399999998266	-0.08641599999996696	-0.08583199999995239	-0.0855799999999407	-0.0852719999999696	-0.08497199999999427	-0.08441999999996286	-0.08391999999995958	-0.0831079999999762	-0.08256399999997388	-0.08138799999999335	-0.07992399999996458
CN.XJ	0.0	0.0	0.0	0.0	0.0	0.0	-8.000000006891383e-06	-0.0010439999999833915	-0.008255999999973174	-0.030995999999960944	-0.055360000000004295	-0.07033599999999307	-0.0845439999999531	-0.09357199999997512	-0.1048599999999622	-0.10938799999996585	-0.11307999999998763	-0.11459999999996473	-0.11459199999996894	-0.11465199999999287	-0.11401199999998557	-0.11341599999997731	-0.11309600000000142	-0.11156399999996403	-0.10895999999998018	-0.10679599999997569	-0.10477199999995301	-0.10313599999998146	-0.1015079999999946	-0.09940399999996963	-0.09815599999999369	-0.09557199999997712
CN.XZ	0.0	0.0	0.0	0.0	0.0	0.0	0.0	-0.003299999999961667	-0.034521739130422	-0.07735652173911367	-0.10638695652174235	-0.12277826086952714	-0.14415652173912497	-0.16014782608693157	-0.16861304347822736	-0.17069565217390226	-0.17174782608692096	-0.17045652173909298	-0.1677043478260476	-0.16441739130431676	-0.16238695652172064	-0.16076086956521296	-0.15759130434780388	-0.1541130434782323	-0.14972608695652534	-0.1461608695652039	-0.14233913043476543	-0.1397608695651975	-0.13796956521737735	-0.1347826086956494	-0.13158695652171204	-0.12754782608694892
CN.YN	0.0	0.0	0.0	0.0	0.0	0.0	-0.004251999999982381	-0.016671999999984255	-0.03321999999998937	-0.04656799999998018	-0.05449599999998167	-0.06612000000000284	-0.07393199999998767	-0.07940799999996973	-0.08552400000000349	-0.08823999999999499	-0.09076399999995433	-0.09281599999998447	-0.09320799999997798	-0.09412799999998223	-0.09493599999995661	-0.09500399999997633	-0.09545199999999587	-0.09402799999997935	-0.09315999999996993	-0.09234399999996645	-0.09156399999998843	-0.09078399999998821	-0.08997599999996941	-0.08952799999997207	-0.08821599999997431	-0.08615599999995949
CN.ZJ	0.0	0.0	0.0	0.0	0.0	-0.0013923076922606192	-0.01100769230764076	-0.021026923076905568	-0.027988461538419607	-0.031357692307665275	-0.036507692307652384	-0.04089999999998817	-0.044038461538431495	-0.047230769230743874	-0.04823846153845235	-0.05221538461535058	-0.05499615384613188	-0.057173076923056065	-0.05968461538462533	-0.06212692307692169	-0.06379999999996944	-0.06506923076921023	-0.06601923076920979	-0.06711538461534605	-0.06750769230764453	-0.06843461538459383	-0.0685153846153641	-0.06861923076920684	-0.06863846153841724	-0.06879615384612903	-0.06856923076922206	-0.06803461538461564
COL	0.0	0.0	0.0	0.0	0.0	-0.0022863636363279483	-0.005154545454510995	-0.015409090909090928	-0.025922727272709167	-0.040118181818160625	-0.06250909090905754	-0.08454545454544826	-0.09889999999999066	-0.11500909090905731	-0.13627727272725876	-0.16084545454545518	-0.1920363636363498	-0.2137181818181677	-0.23929545454542955	-0.25174999999997283	-0.26618181818176545	-0.274740909090887	-0.28592272727270274	-0.2964318181817971	-0.3110454545454222	-0.3098818181818008	-0.3107727272727012	-0.3269681818181547	-0.32569999999996213	-0.323577272727249	-0.32101818181815567	-0.32067272727271945
COG	0.0	0.0	0.0	0.0	-4.000000008996807e-06	-0.0006519999999898829	-0.0045679999999603815	-0.011663999999966812	-0.02037999999998652	-0.028019999999950862	-0.04697599999997637	-0.06546399999999286	-0.08328799999998138	-0.10023999999997368	-0.11437999999998061	-0.12850799999997164	-0.1402119999999618	-0.1528560000000012	-0.16660399999995912	-0.17529600000000256	-0.18591599999999708	-0.19507999999995862	-0.20375199999996818	-0.219339999999979	-0.23135999999998047	-0.24731199999996623	-0.25282400000000704	-0.25953999999996924	-0.27009999999998424	-0.2755079999999577	-0.2839519999999429	-0.29305999999997834
CRI	0.0	0.0	0.0	0.0	0.0	3.846153839859312e-06	-5.769230769780975e-05	-0.001957692307685832	-0.0060807692307096595	-0.014011538461522477	-0.02262307692306731	-0.03302692307690647	-0.04010384615379392	-0.0471307692307632	-0.05367307692304424	-0.059711538461515445	-0.06722692307689071	-0.07239230769228167	-0.07735769230767797	-0.08239999999997139	-0.08763846153843069	-0.0924961538461333	-0.0956769230769039	-0.0984961538461282	-0.1010423076922673	-0.10272307692305027	-0.10536153846150142	-0.10774999999998425	-0.1111692307692036	-0.11318461538459834	-0.11602307692305525	-0.11772692307692179
HRV	0.0	0.0	0.0	0.0	-0.013853846153821792	-0.057311538461513045	-0.12162307692306085	-0.19161153846150025	-0.26010769230767616	-0.31898461538458767	-0.36876923076919477	-0.40817692307690834	-0.4448307692307307	-0.4736730769230646	-0.5026461538461202	-0.5290499999999754	-0.5494346153845808	-0.5665153846153625	-0.5818769230769183	-0.5916653846153697	-0.6069499999999839	-0.6289269230769112	-0.6317999999999602	-0.6315115384615044	-0.6363961538461416	-0.6401846153845758	-0.638846153846151	-0.6405769230768854	-0.6433115384615107	-0.6498192307692108	-0.6526692307692206	-0.6511192307691926
CUB	0.0	0.0	0.0	0.0	0.0	-0.0009038461538213305	-0.0018961538461037541	-0.004115384615355211	-0.01037692307689353	-0.016726923076904043	-0.020653846153839694	-0.028969230769204657	-0.0354923076923086	-0.056169230769165246	-0.07784999999995712	-0.10144615384611866	-0.12381923076921764	-0.1473538461538415	-0.16470769230767512	-0.17774230769229682	-0.18662307692303148	-0.19907692307689073	-0.20874999999997979	-0.22079230769228575	-0.22950384615382236	-0.23973846153845235	-0.24914230769229606	-0.25494615384614727	-0.259965384615346	-0.26825384615383197	-0.27051923076920614	-0.27502692307691534
CYP	0.0	0.0	0.0	0.0	-0.019815384615362586	-0.08222692307691126	-0.16747692307691464	-0.2628038461538251	-0.3612076923076746	-0.45179615384612903	-0.5331576923076953	-0.6081153846153708	-0.6757461538461351	-0.7389153846153684	-0.7946653846153562	-0.8458615384615342	-0.8902115384615383	-0.933215384615349	-0.9762038461538225	-1.011415384615355	-1.0467615384615159	-1.0712307692307577	-1.1006961538461146	-1.1208884615384163	-1.146065384615358	-1.1725076923076672	-1.191946153846124	-1.2101499999999876	-1.2274999999999703	-1.241034615384562	-1.2497076923076778	-1.2604461538461398
CZE	0.0	0.0	0.0	0.0	-0.035139999999966864	-0.12348399999996262	-0.22058799999995493	-0.31007599999998137	-0.38383999999997975	-0.44551600000000136	-0.500951999999999	-0.5458759999999785	-0.590115999999985	-0.6272719999999676	-0.6600679999999914	-0.6920079999999995	-0.7176919999999587	-0.73893599999999	-0.7584399999999603	-0.7758239999999694	-0.7937599999999767	-0.8044759999999984	-0.8088279999999615	-0.8120159999999821	-0.821815999999953	-0.8191039999999927	-0.8280679999999929	-0.8209119999999959	-0.8266279999999848	-0.817783999999977	-0.8209599999999817	-0.8178799999999931
CIV	0.0	0.0	0.0	0.0	3.846153839859312e-06	-1.1538461541782397e-05	-0.0009307692307336524	-0.00226923076918073	-0.0101653846153682	-0.027315384615345106	-0.048123076923034525	-0.06849999999997136	-0.08854230769229643	-0.10637307692304976	-0.12193461538461126	-0.13279615384613752	-0.14604230769228455	-0.15798461538457653	-0.16556538461538484	-0.17550769230768593	-0.1820461538461382	-0.18448076923073264	-0.19109230769227548	-0.1915192307692104	-0.1985153846153609	-0.19740769230764954	-0.20474615384611372	-0.2119384615384523	-0.21285384615381542	-0.21574999999998123	-0.2186615384615176	-0.2212461538461108
PRK	0.0	0.0	0.0	0.0	0.0	-8.84615384721954e-05	-0.0012153846153606374	-0.003942307692283986	-0.006269230769229139	-0.008430769230727275	-0.010853846153835445	-0.01557307692305887	-0.02106538461534857	-0.02878461538459165	-0.03881923076919369	-0.04919615384613163	-0.06021923076920954	-0.07019230769229612	-0.07783076923075782	-0.0790423076923008	-0.0812961538461332	-0.08485769230761608	-0.08619999999996963	-0.08841923076920999	-0.09291153846151534	-0.10074615384613184	-0.1127307692307622	-0.1254038461538043	-0.1297846153845872	-0.12635384615382605	-0.12563461538459553	-0.12483076923074377
COD	0.0	0.0	0.0	0.0	-1.1538461541782397e-05	-0.004842307692309866	-0.02450384615383383	-0.05621923076919444	-0.08520384615380294	-0.10229230769230879	-0.11566923076921087	-0.13201538461535822	-0.14587692307691524	-0.15963461538456292	-0.17133076923074864	-0.18194230769229547	-0.1920269230768934	-0.20046153846153825	-0.20888076923072374	-0.2156076923076511	-0.2207961538461034	-0.23484230769226233	-0.24258846153846214	-0.24843461538460732	-0.2537653846153676	-0.2635307692307576	-0.2674884615384343	-0.271646153846139	-0.2727269230769158	-0.27189230769230077	-0.2696576923076788	-0.26763846153843307
DNK	0.0	0.0	0.0	0.0	-0.037030769230739224	-0.13215769230765506	-0.24756153846152706	-0.3512230769230351	-0.44586153846150056	-0.513492307692287	-0.5797846153845709	-0.6373769230769044	-0.6897807692307301	-0.7408269230768982	-0.7775461538461315	-0.8109076923076719	-0.8490923076922785	-0.8747730769230411	-0.8937846153845852	-0.9134730769230215	-0.9346461538461304	-0.9563807692307247	-0.9634115384615005	-0.9760461538461329	-0.9872884615384492	-1.0031346153845933	-1.0124653846153575	-1.014719230769201	-1.0092192307691983	-1.0115730769230336	-1.0079346153846092	-1.0152346153846081
DJI	0.0	0.0	0.0	0.0	0.0	-9.199999999598418e-05	-0.001303999999946459	-0.0030759999999685483	-0.005331999999969028	-0.007911999999976604	-0.01490799999998016	-0.02504799999997198	-0.03677599999996062	-0.047231999999997054	-0.05741199999996782	-0.06697999999998316	-0.07481199999999077	-0.07824399999996068	-0.07807599999998249	-0.07801199999998287	-0.07785599999995396	-0.07772799999997693	-0.0755119999999776	-0.075828	-0.07381999999995781	-0.07420799999997563	-0.07275999999994953	-0.07384799999996527	-0.0803079999999623	-0.07825199999998977	-0.07808799999997618	-0.07666399999998186
DOM	0.0	0.0	0.0	0.0	0.0	-5.200000000593619e-05	-0.0007319999999588767	-0.00249199999997618	-0.005603999999992393	-0.011199999999988997	-0.01691199999995785	-0.02424399999999549	-0.034019999999967965	-0.045619999999968464	-0.05704399999999499	-0.06740399999997093	-0.07690399999996655	-0.08666799999998975	-0.09591199999996469	-0.10428799999998573	-0.11265199999995756	-0.1210159999999405	-0.12892800000001703	-0.13768399999998238	-0.15084799999998122	-0.1568560000000052	-0.16071999999996978	-0.16321999999996395	-0.16578799999997784	-0.16887199999996438	-0.17243599999997583	-0.17479999999998608
ECU	0.0	0.0	0.0	0.0	0.0	-2.0000000011677344e-05	-0.00133199999997613	-0.003571999999951725	-0.012295999999989426	-0.02307599999998855	-0.03397199999998213	-0.053675999999980295	-0.07076799999998773	-0.08685599999996851	-0.10095999999997218	-0.11570799999996995	-0.1342199999999738	-0.15272399999995967	-0.17457999999997975	-0.1895839999999538	-0.19784799999997826	-0.20751599999999648	-0.2159839999999913	-0.22257999999998335	-0.2263839999999795	-0.23427199999997983	-0.23599599999997167	-0.24065599999996135	-0.24627200000000293	-0.24463599999998697	-0.2422199999999597	-0.24278799999997158
EGY	0.0	0.0	0.0	0.0	0.0	-0.0007461538461428496	-0.005826923076912571	-0.012519230769214573	-0.025030769230738326	-0.0413846153845876	-0.057261538461494954	-0.07090384615380252	-0.08327307692306274	-0.09442692307691791	-0.10479230769225856	-0.11371923076921586	-0.12249999999995875	-0.13001153846149416	-0.1372076923076615	-0.14530384615384362	-0.15235384615384095	-0.15971923076922856	-0.16270384615383326	-0.16708846153845602	-0.17058846153845675	-0.17371153846152954	-0.17741538461534256	-0.1793346153846076	-0.18119999999998138	-0.18216923076921354	-0.18318461538460173	-0.1834230769230505
SLV	0.0	0.0	0.0	0.0	0.0	-6.923076922848992e-05	-0.0008653846153450218	-0.003849999999994136	-0.010684615384581875	-0.020942307692284334	-0.03461538461534408	-0.05134230769227033	-0.06711153846150619	-0.07989230769229749	-0.08799615384612602	-0.0983884615384345	-0.11198461538458604	-0.12665769230765234	-0.13901153846153091	-0.1453153846153743	-0.15331153846150913	-0.1683499999999727	-0.1782115384615257	-0.18303846153843173	-0.18849230769227843	-0.19476538461533632	-0.20062692307688534	-0.20711538461534174	-0.21354615384614473	-0.21888076923075594	-0.22392692307687811	-0.22564999999997726
ERI	0.0	0.0	0.0	0.0	0.0	0.0	0.0	-5.1999999994833956e-05	-0.0008079999999521803	-0.004971999999969778	-0.009931999999968077	-0.01605199999998863	-0.022243999999971287	-0.027395999999957343	-0.03341199999995492	-0.04214000000000162	-0.05372799999996403	-0.06420399999997883	-0.07137199999996957	-0.07681999999996636	-0.07779599999997444	-0.07938399999997126	-0.0817479999999593	-0.08301999999998921	-0.08316799999995572	-0.08533199999998242	-0.08776399999997908	-0.08963199999996174	-0.09167599999997389	-0.09025199999996847	-0.08897199999998717	-0.08769199999996147
EST	0.0	0.0	0.0	0.0	-0.020859999999967016	-0.0944719999999788	-0.19251199999996693	-0.29178399999996163	-0.3834840000000006	-0.46678399999997566	-0.5385280000000048	-0.6026319999999696	-0.6587679999999652	-0.707647999999983	-0.7528479999999838	-0.7952239999999944	-0.8324119999999935	-0.8631839999999946	-0.8856319999999585	-0.9102479999999802	-0.9313519999999742	-0.9537399999999696	-0.9711119999999629	-0.9821359999999668	-1.006027999999981	-1.0211519999999585	-1.032251999999989	-1.0428560000000031	-1.0479039999999773	-1.0461999999999971	-1.0444359999999486	-1.0359319999999617
ETH	0.0	0.0	0.0	0.0	0.0	0.0	-9.999999999177334e-05	-0.0005999999999950489	-0.0009899999999896103	-0.0034199999999984243	-0.11015999999995918	-0.24178999999998618	-0.36351999999999496	-0.4802799999999663	-0.54673999999999	-0.648139999999986	-0.740049999999981	-0.8266499999999843	-0.9112199999999904	-0.9451899999999847	-1.0162299999999846	-1.0447799999999896	-1.1255399999999915	-1.1479999999999935	-1.2090399999999613	-1.220039999999989	-1.2858499999999884	-1.2983499999999593	-1.3562399999999863	-1.413389999999981	-1.4125299999999896	-1.4481099999999913
FJI	0.0	0.0	0.0	0.0	-3.846153850961542e-06	-0.0008230769230510582	-0.0007384615384520288	-0.0005346153845731116	-0.00039615384610502957	-0.004034615384562734	-0.005034615384613694	-0.006069230769178979	-0.006973076923044719	-0.008049999999948376	-0.009188461538434112	-0.00956538461536205	-0.010807692307679417	-0.011403846153812403	-0.011769230769231864	-0.01136923076920926	-0.011223076923050357	-0.010865384615366125	-0.010557692307644473	-0.010103846153830531	-0.00979999999995984	-0.009380769230749042	-0.009561538461511088	-0.009423076923076312	-0.00964999999997218	-0.00909615384613316	-0.008446153846131121	-0.007884615384601279
FIN	0.0	0.0	0.0	0.0	-0.03860833333332314	-0.10989583333332886	-0.1945124999999659	-0.2849374999999821	-0.3693208333333309	-0.4404916666666314	-0.500183333333315	-0.557495833333288	-0.6056083333333184	-0.652124999999959	-0.6961833333333112	-0.7324833333333003	-0.7682541666666487	-0.7953291666666473	-0.810933333333308	-0.8379583333333218	-0.8533958333333147	-0.8733624999999967	-0.8904541666666543	-0.9115916666666446	-0.9271041666666147	-0.9316791666666546	-0.945308333333339	-0.9498583333332866	-0.9561666666666468	-0.9636958333333223	-0.9645499999999863	-0.9641124999999806
FRA	0.0	0.0	0.0	0.0	-0.028016666666641488	-0.10026666666664852	-0.1740624999999607	-0.24449999999996974	-0.30049999999998134	-0.34635833333331867	-0.38656249999998726	-0.42034166666664596	-0.4550624999999697	-0.48417083333330835	-0.5112249999999707	-0.5282791666666675	-0.5378541666666514	-0.5603499999999428	-0.5706999999999685	-0.5895541666666726	-0.5957249999999803	-0.6036249999999743	-0.620358333333304	-0.6325458333332978	-0.6383041666666145	-0.6552999999999698	-0.6550291666666319	-0.6659999999999666	-0.6600374999999548	-0.6687666666666314	-0.669491666666655	-0.6735416666666327
PYF	0.0	0.0	0.0	0.0	0.0	-0.00018461538459080273	-0.002065384615346222	-0.005426923076901069	-0.00978076923073834	-0.010734615384599966	-0.013415384615356185	-0.020753846153820366	-0.03068076923072871	-0.04033461538459626	-0.04773846153843797	-0.055326923076881585	-0.06038076923076119	-0.0650230769230542	-0.07203461538457523	-0.07866923076920163	-0.08839999999997739	-0.0928961538461337	-0.11134615384613689	-0.13745384615380107	-0.1626307692307538	-0.1821038461538027	-0.19817692307688706	-0.21136923076917613	-0.2233230769230543	-0.23681923076920297	-0.25328076923073484	-0.26642307692306133
GAB	0.0	0.0	0.0	0.0	0.0	-0.00011153846154465796	-0.002442307692263057	-0.01665384615381349	-0.024242307692301512	-0.03599230769228967	-0.05931153846152615	-0.07633461538458786	-0.08921923076919969	-0.10213846153843686	-0.11324230769229615	-0.12486153846148484	-0.13221538461535287	-0.14053846153844196	-0.1494307692307184	-0.1537538461538146	-0.16053846153840645	-0.16328076923073365	-0.16418076923074842	-0.17603461538460152	-0.18575769230767536	-0.1964846153845956	-0.19791153846150378	-0.2016269230768697	-0.2046615384614925	-0.2029423076922554	-0.20936923076921854	-0.2104461538461222
GMB	0.0	0.0	0.0	0.0	0.0	-2.9999999995311555e-05	-0.00014999999997655777	-0.00029499999996129844	-0.0016799999999816961	-0.006524999999979464	-0.015759999999986896	-0.026169999999992033	-0.036144999999976335	-0.0452549999999774	-0.05230999999996655	-0.05889999999999507	-0.06567999999997909	-0.07168999999999093	-0.07864999999996902	-0.08987999999998664	-0.09852999999997447	-0.1081899999999969	-0.11475499999995531	-0.11925499999998479	-0.1233899999999899	-0.12790999999999775	-0.12987999999998223	-0.12979999999995773	-0.129234999999972	-0.12987999999996003	-0.1339799999999891	-0.13929499999998374
GEO	0.0	0.0	0.0	0.0	-4.761904770500536e-06	-0.00021904761903224212	-0.0064571428571302825	-0.020014285714275992	-0.0363476190475831	-0.050538095238072955	-0.06339523809522074	-0.07660000000000444	-0.08540952380949873	-0.09429999999996941	-0.10476666666663359	-0.11365714285712647	-0.12525238095234537	-0.13642380952377797	-0.1439476190475908	-0.15131428571427685	-0.15801428571426968	-0.16337619047616103	-0.17618571428569263	-0.1858666666666453	-0.19294761904757873	-0.19654285714283404	-0.20521904761902077	-0.20890476190474905	-0.21156666666664048	-0.21561904761904227	-0.22045714285712226	-0.22644761904759836
DEU	0.0	0.0	0.0	0.0	-0.02550833333329061	-0.0965541666666403	-0.1813208333333094	-0.2486499999999836	-0.3093333333332837	-0.345783333333316	-0.3941041666666645	-0.42197499999999666	-0.460379166666669	-0.4874583333333349	-0.5139499999999853	-0.5340708333333222	-0.5616166666666422	-0.579529166666648	-0.5961625000000192	-0.6052749999999718	-0.6290249999999831	-0.6316833333332994	-0.6459374999999601	-0.6500541666666471	-0.6715874999999927	-0.6713583333333051	-0.6863041666666181	-0.6805083333332962	-0.6905083333332951	-0.6836541666666363	-0.6917791666666506	-0.6896291666666499
GHA	0.0	0.0	0.0	0.0	3.846153839859312e-06	-0.0003538461538443727	-0.000711538461495298	-0.0030423076922692083	-0.008288461538441538	-0.019130769230757405	-0.04559615384612803	-0.07225769230766454	-0.0968769230769051	-0.11792692307692754	-0.14091923076922086	-0.1581730769230405	-0.17758076923074517	-0.194280769230748	-0.21041923076919877	-0.22318461538459733	-0.23227692307692394	-0.24218461538457747	-0.24961153846151385	-0.2556653846153778	-0.262669230769208	-0.273238461538472	-0.2806115384615393	-0.2865153846153934	-0.29503461538458176	-0.3089230769230733	-0.3117807692307406	-0.3156923076922835
GRC	0.0	0.0	0.0	0.0	-0.023492307692285497	-0.06757692307689522	-0.130953846153814	-0.20253846153843735	-0.27885769230765467	-0.344815384615349	-0.4047846153845791	-0.4558692307692014	-0.5001230769230314	-0.5397307692307285	-0.5761846153846006	-0.6063269230768942	-0.6364769230768896	-0.6628923076922977	-0.6880076923076794	-0.7001192307692139	-0.7161269230768985	-0.7272384615384264	-0.7453346153846074	-0.7598884615384494	-0.783411538461487	-0.7882423076922773	-0.7953807692307246	-0.8066346153846271	-0.8147076923076702	-0.8172999999999875	-0.8158653846153441	-0.8239807692307255
GRL	0.0	0.0	0.0	0.0	0.0	-0.003929411764691526	-0.017494117647032237	-0.06007647058821064	-0.14044117647057375	-0.2317176470588156	-0.3021999999999969	-0.3573058823529318	-0.3971823529411722	-0.423029411764686	-0.4529705882352908	-0.48042941176469345	-0.506794117647047	-0.5396882352941113	-0.556441176470579	-0.5731352941176215	-0.5898941176470385	-0.605605882352922	-0.6180647058823263	-0.6325058823529406	-0.6467470588235158	-0.6594764705882272	-0.6629941176470089	-0.6745058823529382	-0.678776470588216	-0.6902529411764391	-0.6932882352941094	-0.6937882352941016
GTM	0.0	0.0	0.0	0.0	0.0	-3.84615384652065e-05	-0.0008884615384285866	-0.006630769230742128	-0.010423076923038455	-0.017707692307655787	-0.024934615384608616	-0.03305384615382989	-0.037876923076907154	-0.04315384615380946	-0.04781153846153963	-0.05432692307689724	-0.060246153846132966	-0.06738076923072933	-0.07724230769231566	-0.08717692307690372	-0.09574999999999445	-0.10108846153844553	-0.1066999999999263	-0.11501153846151801	-0.126730769230754	-0.1383307692307545	-0.15119615384612262	-0.16243076923074806	-0.17251153846150613	-0.18192307692307397	-0.19066538461534055	-0.19754615384612872
GIN	0.0	0.0	0.0	0.0	0.0	-0.00013599999998392676	-0.0007199999999540907	-0.0074359999999717985	-0.03737199999995777	-0.06985199999998137	-0.10597599999997431	-0.13555199999996104	-0.15480799999998407	-0.16992799999999697	-0.182375999999973	-0.19402799999999054	-0.21079999999996657	-0.22984799999994365	-0.23483199999997373	-0.24307199999995532	-0.24848799999998006	-0.25224799999999936	-0.26391999999999527	-0.2789199999999603	-0.28929199999998545	-0.30241599999996094	-0.33391599999997856	-0.3416399999999653	-0.3361399999999626	-0.333243999999977	-0.33177199999998574	-0.3316440000000087
GUY	0.0	0.0	0.0	0.0	0.0	-2.6923076923424105e-05	-0.0009230769230539337	-0.002953846153808115	-0.005376923076916285	-0.010411538461529979	-0.018388461538443313	-0.026530769230770357	-0.036565384615350194	-0.05492692307691449	-0.06859999999998534	-0.09033846153841951	-0.10627692307690895	-0.11991538461535445	-0.1313153846153825	-0.13930769230767748	-0.1450999999999647	-0.1512576923076825	-0.15879999999994787	-0.16683846153845439	-0.17264999999999642	-0.17801923076921078	-0.18286923076918926	-0.18724999999997216	-0.1908653846153574	-0.1960076923076537	-0.20356153846148306	-0.2100269230769003
HTI	0.0	0.0	0.0	0.0	0.0	-0.0001040000000229746	-0.0006439999999829915	-0.0029519999999783053	-0.007667999999994013	-0.013195999999959795	-0.020319999999973692	-0.027547999999999462	-0.03361999999998977	-0.040335999999996375	-0.04625599999998897	-0.05095999999997769	-0.05510799999999261	-0.05911999999996809	-0.06330399999998626	-0.06657999999998276	-0.06893599999995281	-0.07133599999997742	-0.07323599999995434	-0.0765439999999673	-0.07804399999997713	-0.07987199999998085	-0.08260399999997503	-0.08569999999998856	-0.08887199999996209	-0.08713999999997446	-0.08712800000000298	-0.08775999999997008
HND	0.0	0.0	0.0	0.0	0.0	-0.0007039999999847169	-0.0021359999999637225	-0.0069399999999664175	-0.0140759999999851	-0.022223999999981814	-0.0337479999999557	-0.04409599999997127	-0.052915999999980645	-0.059195999999983595	-0.06503599999997389	-0.0693559999999982	-0.07220000000001114	-0.07629999999997361	-0.08076399999998873	-0.0832639999999607	-0.08787599999997564	-0.09551599999998439	-0.10133199999997622	-0.1064639999999728	-0.10997599999995611	-0.11276799999998532	-0.11532000000000764	-0.11626799999996384	-0.11579199999995904	-0.12233599999998956	-0.12328799999997697	-0.1314199999999599
HKG	0.0	0.0	0.0	0.0	3.846153839859312e-06	-0.0010423076923005148	-0.003757692307670979	-0.011223076923072561	-0.019396153846140685	-0.02781153846149742	-0.031723076923073634	-0.03753461538457126	-0.04358846153844631	-0.04826153846152481	-0.050842307692322564	-0.06258076923073563	-0.08069615384610485	-0.10281538461534012	-0.11980769230769406	-0.13384999999996872	-0.14811923076921696	-0.1608653846153496	-0.17141923076919863	-0.18134615384611807	-0.18999230769231046	-0.19685769230766148	-0.2038999999999902	-0.2092153846153577	-0.21256538461535968	-0.21638076923073957	-0.2190884615384303	-0.22324230769227293
HUN	0.0	0.0	0.0	0.0	-0.02784799999996368	-0.0988679999999631	-0.20553999999997075	-0.3065079999999609	-0.40175999999996215	-0.4857759999999711	-0.5530479999999782	-0.6148039999999799	-0.6689199999999618	-0.7217639999999803	-0.7741719999999841	-0.8113319999999757	-0.8544439999999542	-0.8804999999999508	-0.9010719999999695	-0.9159839999999919	-0.9271839999999809	-0.9438919999999573	-0.9514759999999844	-0.9553359999999844	-0.9670759999999667	-0.9749919999999523	-0.9776439999999886	-0.986035999999979	-0.9827439999999688	-0.9870279999999898	-0.9817679999999607	-0.9823119999999741
ISL	0.0	0.0	0.0	0.0	0.0	-0.001288461538451191	-0.01909615384614316	-0.045299999999981466	-0.07687307692305634	-0.10717692307687932	-0.13254999999998685	-0.15736153846150902	-0.17916538461537623	-0.20072307692303726	-0.21822307692302978	-0.2370307692307394	-0.2497230769230474	-0.2628538461538099	-0.2750769230768779	-0.28304615384610043	-0.2954115384615319	-0.30470384615379764	-0.31658461538459637	-0.3253999999999868	-0.3313692307691962	-0.33839999999997206	-0.3450999999999649	-0.35114999999998897	-0.35289615384611617	-0.3552730769230905	-0.3554692307691898	-0.35763846153843426
IND	0.0	0.0	0.0	0.0	1.1538461541782397e-05	-2.3076923061360333e-05	-0.0031538461538360707	-0.005473076923045994	-0.005596153846121332	-0.007619230769195795	-0.007634615384621846	-0.00803076923074908	-0.012273076923063897	-0.021892307692295	-0.030692307692292697	-0.04006923076919078	-0.05074615384613734	-0.05693076923075635	-0.06379999999996944	-0.07115769230765512	-0.07617307692305841	-0.07997307692306777	-0.08513461538459666	-0.08869230769228409	-0.09379999999998834	-0.09641538461537813	-0.09795384615381986	-0.09892692307692519	-0.10132692307690538	-0.10445384615385134	-0.10473846153845612	-0.10838461538459354
IDN	0.0	0.0	0.0	0.0	3.846153839859312e-06	7.692307724127545e-06	-0.0008076923076583142	-0.0014999999999876223	-0.002842307692307866	-0.006115384615390518	-0.007403846153808402	-0.008569230769217562	-0.010138461538433674	-0.017923076923054282	-0.020938461538433373	-0.020761538461500084	-0.020334615384598465	-0.02019230769226832	-0.023415384615366186	-0.028049999999990582	-0.03277307692305387	-0.04080384615382515	-0.04693461538459731	-0.054523076923040925	-0.058503846153823424	-0.061499999999992117	-0.06413846153846547	-0.06684615384613402	-0.06888076923075026	-0.07051923076920597	-0.07121153846149086	-0.07267307692304659
IRN	0.0	0.0	0.0	0.0	0.0	-0.00011764705879491189	-0.0031529411764763537	-0.007217647058799237	-0.016182352941152	-0.039647058823488734	-0.07115882352939362	-0.0975647058823581	-0.1234999999999764	-0.14545882352940964	-0.17014117647056182	-0.1932529411764472	-0.21838235294114883	-0.2438352941176447	-0.25809999999997224	-0.27658823529411736	-0.2899294117646889	-0.29969411764705356	-0.30963529411763835	-0.3184176470588107	-0.32791176470584604	-0.3356470588235294	-0.34372352941174356	-0.3471294117646795	-0.3535882352940889	-0.3603294117647038	-0.36344705882351835	-0.36981176470585186
IRQ	0.0	0.0	0.0	0.0	0.0	-0.00017692307695549303	-0.0017346153846187207	-0.004511538461515752	-0.020619230769214347	-0.044046153846122316	-0.05989230769228859	-0.07812307692305342	-0.09524615384614021	-0.10953076923073679	-0.12398076923072487	-0.14108461538460126	-0.15508846153845512	-0.16484230769230335	-0.179684615384601	-0.1858230769230529	-0.18920384615382924	-0.19227692307689503	-0.1951884615384647	-0.19687307692307643	-0.20006923076920646	-0.2070615384615282	-0.2076653846153631	-0.21009230769226672	-0.21283461538459392	-0.21316923076919458	-0.21707692307690873	-0.2162423076923048
IRL	0.0	0.0	0.0	0.0	-0.07216923076918125	-0.19798461538458323	-0.33587307692305446	-0.472157692307662	-0.5954192307692008	-0.7025384615384156	-0.789553846153801	-0.8768923076923119	-0.9616846153846059	-1.0299038461538235	-1.0967423076922667	-1.150807692307676	-1.211834615384566	-1.2547730769230436	-1.310138461538457	-1.3492307692307581	-1.384007692307676	-1.419196153846114	-1.4507961538461345	-1.4934346153846034	-1.513911538461521	-1.5360538461538065	-1.5594423076922714	-1.5685692307692123	-1.59261538461537	-1.5906730769230548	-1.6016461538461146	-1.6050538461538255
ISR	0.0	0.0	0.0	0.0	0.0	-0.00016400000000249548	-0.0013359999999851269	-0.005603999999959086	-0.03093599999995922	-0.061843999999977584	-0.08956799999996212	-0.11580799999997282	-0.1377359999999772	-0.15807599999996258	-0.1761359999999712	-0.1930879999999413	-0.20913599999998755	-0.22299199999997743	-0.23571199999995462	-0.2487759999999617	-0.2575879999999975	-0.2670199999999623	-0.27226799999998663	-0.2800359999999835	-0.2865119999999721	-0.2909439999999819	-0.29584799999996525	-0.29928399999995525	-0.3019559999999921	-0.3056279999999689	-0.3077279999999516	-0.3072559999999558
ITA	0.0	0.0	0.0	0.0	-0.025619230769202694	-0.08691923076918906	-0.16490769230764757	-0.23036153846152096	-0.2858384615384568	-0.3334692307692122	-0.3653038461538305	-0.39507307692306926	-0.4217038461537981	-0.4538192307692146	-0.48254615384613064	-0.5047346153846055	-0.529488461538441	-0.5527692307692122	-0.5639499999999797	-0.571411538461486	-0.5826923076922785	-0.599688461538439	-0.6082653846153807	-0.6277846153845967	-0.6379923076922811	-0.6402423076923069	-0.648276923076907	-0.655796153846111	-0.6533615384615166	-0.6573115384615136	-0.6626384615384451	-0.656173076923039
JAM	0.0	0.0	0.0	0.0	3.846153839859312e-06	-0.0005076923076829942	-0.0013230769230432315	-0.0030461538461423743	-0.008073076923031941	-0.013530769230740702	-0.01845384615382084	-0.023523076923059882	-0.026096153846133507	-0.030576923076897078	-0.033876923076914256	-0.037103846153818676	-0.03985769230767655	-0.042242307692264	-0.04444999999999588	-0.046634615384588685	-0.048373076923047265	-0.04992307692307518	-0.05166538461536252	-0.05335384615382521	-0.05460769230768436	-0.05533076923074365	-0.05632307692307048	-0.05796538461534384	-0.05998461538456734	-0.06327307692305384	-0.06427692307690025	-0.06553846153843912
JPN	0.0	0.0	0.0	0.0	0.0	-0.017214814814803248	-0.028814814814759337	-0.04322592592591601	-0.041722222222218	-0.04191111111110368	-0.04078888888886523	-0.039607407407371564	-0.038248148148123384	-0.037085185185170566	-0.04865185185182197	-0.04950740740734538	-0.050277777777751886	-0.06351481481480237	-0.07875555555553193	-0.07813333333331896	-0.07744814814811818	-0.09063703703702242	-0.0886740740740688	-0.10327777777774383	-0.10165185185180281	-0.1001185185184994	-0.09748148148145397	-0.09652592592588327	-0.09389259259258154	-0.09305925925922054	-0.09228888888885844	-0.09117777777772895
JOR	0.0	0.0	0.0	0.0	-3.846153850961542e-06	-0.003238461538423998	-0.00578846153842516	-0.015019230769197645	-0.04328846153842658	-0.08335769230765067	-0.12173076923075454	-0.14940769230767925	-0.17291923076923066	-0.19365384615382952	-0.218826923076898	-0.23954615384613742	-0.25801153846150005	-0.275265384615353	-0.29249999999998444	-0.3095153846153553	-0.32158076923075596	-0.3359192307691994	-0.3427192307691729	-0.3577615384615096	-0.3730269230768912	-0.3905192307691929	-0.40449615384611226	-0.41535384615379867	-0.4198307692307557	-0.4283923076922713	-0.43419615384612253	-0.43844615384611707
KAZ	0.0	0.0	0.0	0.0	-7.692307701923085e-06	-0.0045307692307261505	-0.004680769230758219	-0.005157692307655726	-0.02068846153840953	-0.03918461538460205	-0.048569230769202054	-0.06204230769230046	-0.0739499999999782	-0.08696923076919605	-0.09999230769228706	-0.11054999999996484	-0.11965384615381103	-0.13905769230766474	-0.1566615384615222	-0.17313461538459585	-0.1845153846153691	-0.18472307692304346	-0.19161538461537342	-0.1925538461538312	-0.1944846153845714	-0.19845384615384543	-0.2001038461537874	-0.20594999999996588	-0.20950384615381346	-0.21084230769230494	-0.2107192307692185	-0.20941538461537457
KEN	0.0	0.0	0.0	0.0	2.399999998736746e-05	-0.0015039999999633125	-0.004355999999972049	-0.008579999999946963	-0.01283200000000706	-0.02709599999997092	-0.041239999999997945	-0.05389599999996442	-0.0809559999999987	-0.10660799999999693	-0.1300559999999673	-0.15256399999996617	-0.1803079999999735	-0.20003999999996802	-0.21719599999997508	-0.23615599999997627	-0.2533959999999835	-0.26593999999997564	-0.28130399999998223	-0.2975799999999862	-0.31103599999998677	-0.31911999999995055	-0.33271199999999057	-0.34017199999998304	-0.35129599999997874	-0.35719199999998397	-0.3656559999999698	-0.3729879999999741
KWT	0.0	0.0	0.0	0.0	0.0	-0.0005359999999843268	-0.0008879999999877874	-0.002311999999971004	-0.009183999999995418	-0.021259999999956314	-0.04100799999997573	-0.06437199999997922	-0.0831879999999785	-0.10245599999996191	-0.12674399999997865	-0.15263599999997268	-0.16851199999997624	-0.17939599999996503	-0.18676399999997262	-0.19618399999997704	-0.2065319999999815	-0.21553999999998075	-0.22546399999997524	-0.2306959999999858	-0.2398839999999569	-0.248443999999981	-0.2556639999999777	-0.26353999999996214	-0.26793199999992634	-0.26962799999996623	-0.2724399999999738	-0.27392399999998096
KGZ	0.0	0.0	0.0	0.0	0.0	-0.00016190476188615577	-0.0015333333333145127	-0.0029952380952158464	-0.01205714285712478	-0.02194285714284261	-0.0331619047618914	-0.04745238095237303	-0.067119047619002	-0.08562857142854208	-0.10493809523806075	-0.11605238095235837	-0.12508571428572202	-0.1379190476190395	-0.1495238095237994	-0.16564285714285587	-0.17383809523807692	-0.18399047619045428	-0.19664285714284802	-0.20527142857138525	-0.21481428571429317	-0.22131428571425804	-0.2294523809523441	-0.24003809523808206	-0.24413809523806673	-0.25159999999999627	-0.2501904761904594	-0.25495714285712623
LAO	0.0	0.0	0.0	0.0	0.0	-0.0002879999999927385	-0.0009799999999837716	-0.0026799999999882473	-0.009343999999988917	-0.009419999999960016	-0.009263999999975514	-0.009271999999982405	-0.009127999999980485	-0.009575999999977824	-0.009423999999991217	-0.010811999999971178	-0.011979999999989221	-0.012847999999976434	-0.014015999999983375	-0.014207999999971133	-0.014903999999971163	-0.015555999999972148	-0.016255999999981174	-0.01895999999996789	-0.020379999999975418	-0.021647999999974132	-0.022603999999970537	-0.022471999999984504	-0.024188000000013865	-0.026983999999952157	-0.028727999999977882	-0.03090399999997606
LVA	0.0	0.0	0.0	0.0	-0.04137307692305692	-0.1307384615384266	-0.23372692307688236	-0.3316346153845795	-0.42326923076920764	-0.5069076923076787	-0.580257692307673	-0.6466346153846003	-0.7022730769230434	-0.7590884615384264	-0.8089384615384665	-0.8452769230768764	-0.885330769230741	-0.9189884615384392	-0.947073076923044	-0.9661999999999504	-0.9929423076922683	-1.0213615384615071	-1.0423769230769042	-1.0548153846153707	-1.0791884615384606	-1.0981923076922695	-1.106453846153821	-1.1218576923076706	-1.121473076923074	-1.1331884615384258	-1.1271730769230492	-1.1304230769230483
LBN	0.0	0.0	0.0	0.0	-1.923076922150102e-05	-0.0001692307691980588	-0.0037499999999579536	-0.019284615384584924	-0.056207692307685964	-0.09676538461534934	-0.1385653846153745	-0.17956538461534333	-0.2115961538461386	-0.24288846153844856	-0.2730499999999747	-0.300288461538456	-0.3228038461538518	-0.3374999999999573	-0.35523076923076324	-0.37046923076922145	-0.3813884615384011	-0.39261538461535794	-0.40032307692304814	-0.4144846153845916	-0.4254384615384299	-0.43897692307689473	-0.45604999999996343	-0.467557692307663	-0.4784807692307491	-0.49551153846155715	-0.5019923076922894	-0.5102653846153604
LSO	0.0	0.0	0.0	0.0	0.0	-0.0008541666666528336	-0.004066666666657781	-0.00869583333330537	-0.01107083333328207	-0.013470833333306675	-0.016916666666633162	-0.020449999999960777	-0.02227916666662777	-0.026254166666628276	-0.03356249999998395	-0.04387916666663827	-0.057820833333310784	-0.07202083333330833	-0.08462499999998263	-0.0925624999999708	-0.1039499999999749	-0.11220833333331903	-0.12500416666666458	-0.13042916666662352	-0.1313291666666383	-0.12937916666663218	-0.12802083333331993	-0.12611666666665355	-0.12809999999996435	-0.12746666666664241	-0.13085833333330577	-0.13621666666665533
LBR	0.0	0.0	0.0	0.0	0.0	-4.761904770500536e-06	-0.0005238095237891649	-0.00247619047618608	-0.005557142857137709	-0.014309523809497016	-0.02419523809523705	-0.03055714285710165	-0.03897619047618095	-0.03713809523807621	-0.03525238095237748	-0.03344285714282913	-0.03176190476191776	-0.030180952380931547	-0.02869047619045162	-0.027261904761866074	-0.02590476190474922	-0.02467142857143223	-0.02354285714284421	-0.022419047619015586	-0.021361904761885153	-0.02032857142854061	-0.01934285714284556	-0.018395238095203492	-0.01749047619045152	-0.01663809523809734	-0.015833333333314936	-0.015157142857125105
LBY	0.0	0.0	0.0	0.0	0.0	-0.00045000000000738893	-0.007957692307691833	-0.0292576923076604	-0.05723846153842249	-0.09493076923074995	-0.12220384615381219	-0.1459192307692092	-0.16658846153840834	-0.18655769230763175	-0.20444999999996716	-0.22120384615381683	-0.23742692307688884	-0.25714230769225965	-0.27470384615383425	-0.28891923076922454	-0.3018807692307779	-0.308969230769196	-0.32431923076921	-0.3356230769230639	-0.34403076923074094	-0.3521307692307407	-0.3569230769230547	-0.3607076923076491	-0.3675769230768955	-0.37283076923071423	-0.3794692307692471	-0.3905038461538002
LIE	0.0	0.0	0.0	0.0	0.0	0.0	-1.199999999368373e-05	-8.400000000019503e-05	-0.00021200000002163932	-0.00046799999999791453	-0.0008319999999728545	-0.0012319999999732545	-0.0017199999999828464	-0.0022559999999782754	-0.0027879999999536054	-0.003351999999967603	-0.003903999999987917	-0.003879999999978345	-0.0038559999999798755	-0.003819999999987722	-0.0038479999999951886	-0.0041239999999498345	-0.004603999999952535	-0.00509600000000443	-0.005663999999971914	-0.00629600000000563	-0.007015999999959721	-0.007700000000010476	-0.008287999999967433	-0.008743999999960561	-0.00930399999995446	-0.009199999999975894
LTU	0.0	0.0	0.0	0.0	-0.029679999999954187	-0.11339599999993233	-0.2201439999999888	-0.3250839999999866	-0.42455999999998495	-0.5111999999999561	-0.5907759999999818	-0.6648239999999639	-0.7258079999999834	-0.7864319999999814	-0.8450799999999647	-0.8925120000000009	-0.9399079999999893	-0.975803999999969	-1.0078959999999748	-1.0320559999999812	-1.062323999999959	-1.0892119999999839	-1.1059679999999572	-1.11992799999997	-1.143135999999989	-1.1569079999999898	-1.1692399999999825	-1.1869519999999745	-1.1842159999999824	-1.1983680000000163	-1.1909399999999515	-1.1972879999999742
LUX	0.0	0.0	0.0	-0.0003478260869549388	-0.07628260869561032	-0.21340869565215081	-0.3650173913043231	-0.5111521739130431	-0.6344521739130138	-0.7307652173912826	-0.8108652173912767	-0.8837434782608455	-0.9424130434782518	-1.0012652173913117	-1.0568391304347502	-1.101547826086946	-1.134552173913006	-1.1654652173912816	-1.1921086956521387	-1.2085304347825732	-1.2539565217390969	-1.2679086956521313	-1.2734826086956752	-1.2961043478260326	-1.3120478260869373	-1.3251652173912998	-1.3349565217391168	-1.3199434782608543	-1.3364391304347856	-1.3291434782608413	-1.3375130434782223	-1.3273869565217145
MAC	0.0	0.0	0.0	0.0	0.0	-0.0007923076922877748	-0.0020307692307652836	-0.006353846153850373	-0.010892307692289549	-0.016761538461507186	-0.02005384615382244	-0.022919230769191667	-0.025684615384591325	-0.028207692307680166	-0.028407692307663712	-0.03146538461537007	-0.03961153846151477	-0.053230769230749875	-0.06014999999996995	-0.06564230769231516	-0.07243076923073577	-0.08022692307689816	-0.08538846153844926	-0.08921923076918858	-0.09274230769229508	-0.09588461538461157	-0.09825769230766834	-0.10046923076919567	-0.10144999999999182	-0.10388076923075751	-0.1051307692307546	-0.10757692307689082
MDG	0.0	0.0	0.0	0.0	0.0	-0.00012499999999526779	-0.003974999999989404	-0.007487499999958569	-0.00894166666665086	-0.0101791666666462	-0.012366666666618897	-0.01441249999997174	-0.01632083333329426	-0.019920833333308963	-0.034562499999946095	-0.05035416666664405	-0.064920833333304	-0.07862916666664388	-0.09377499999997374	-0.10624999999996332	-0.11482499999996287	-0.12544166666664802	-0.13597083333330984	-0.14086249999999412	-0.14976666666663974	-0.15329166666666616	-0.15498333333331393	-0.1613041666666315	-0.1603250000000056	-0.1678666666666495	-0.1675583333333175	-0.17467916666663585
MWI	0.0	0.0	0.0	0.0	-1.199999999368373e-05	-0.00028799999997053405	-0.00043999999996824357	-0.004055999999974524	-0.005251999999988932	-0.008895999999969373	-0.00969999999997917	-0.012083999999989992	-0.012875999999961696	-0.014715999999992402	-0.01777999999998947	-0.021007999999977933	-0.025399999999986544	-0.03436799999998463	-0.0430319999999651	-0.04436399999998564	-0.04687199999993119	-0.05323199999996975	-0.05457999999995966	-0.05589199999999073	-0.05689999999995976	-0.05863999999998759	-0.05881999999997056	-0.05771199999996535	-0.05689999999997086	-0.05578800000001216	-0.0558319999999779	-0.06165999999997451
MYS	0.0	0.0	0.0	0.0	0.0	-0.0005279999999885376	-0.0010879999999824363	-0.005579999999982821	-0.008119999999978145	-0.012732000000004184	-0.016159999999976193	-0.02046799999998461	-0.02372799999996733	-0.026831999999987755	-0.028171999999981878	-0.029683999999974287	-0.03477999999997872	-0.04751999999996759	-0.06033199999997407	-0.07307599999997194	-0.085355999999992	-0.09649999999997716	-0.10631999999997088	-0.11973599999997031	-0.13338799999997875	-0.14299199999999734	-0.15025999999997985	-0.15852399999995992	-0.16356799999998062	-0.16875999999994562	-0.17095199999996868	-0.1737520000000048
MDV	0.0	0.0	0.0	0.0	-1.199999999368373e-05	-0.0013599999999946988	-0.002983999999972564	-0.0043199999999798955	-0.00556399999998014	-0.00803999999995364	-0.01616399999998519	-0.02821599999996982	-0.03879999999996109	-0.04939599999999045	-0.058823999999957355	-0.0647079999999689	-0.0690319999999689	-0.0733439999999641	-0.07786399999996085	-0.08172799999998093	-0.08095999999997439	-0.0797439999999594	-0.08007599999997339	-0.0799039999999751	-0.07741199999994341	-0.0769519999999968	-0.07436399999996013	-0.07229999999996961	-0.07031999999996819	-0.06794799999996215	-0.06549999999998501	-0.063035999999983
MLI	0.0	0.0	0.0	0.0	0.0	-0.00011199999998545707	-0.0009679999999678834	-0.0035359999999706737	-0.014907999999991262	-0.026311999999995006	-0.037143999999988964	-0.04870000000000152	-0.05857199999996787	-0.06972799999996893	-0.07776799999997808	-0.08724799999998423	-0.0957439999999643	-0.10113600000000167	-0.11211999999996003	-0.11991199999996649	-0.12195599999996753	-0.12753199999996356	-0.1268760000000091	-0.1351879999999972	-0.14055999999996738	-0.14577199999996626	-0.15290399999998705	-0.15603199999998374	-0.16287599999996738	-0.1701519999999901	-0.17723599999996953	-0.18419599999996983
MLT	0.0	0.0	0.0	0.0	-0.030374999999960295	-0.10984583333332187	-0.24220833333331582	-0.3854958333333047	-0.516954166666661	-0.6402666666666446	-0.7383041666666368	-0.8278999999999814	-0.916766666666613	-0.9904333333333182	-1.062112500000001	-1.1269791666666418	-1.187674999999988	-1.2555374999999702	-1.3026291666666356	-1.3489249999999786	-1.3794708333333183	-1.4300291666666354	-1.4688458333332988	-1.5097041666666478	-1.5601583333333058	-1.5886874999999745	-1.6115958333333125	-1.6410749999999585	-1.6606166666666589	-1.6721833333333103	-1.6821041666666647	-1.6916916666666615
MRT	0.0	0.0	0.0	0.0	0.0	-8.846153846109317e-05	-0.00044999999997408224	-0.006869230769213086	-0.030888461538447487	-0.06108846153842773	-0.0974615384614963	-0.12866538461536736	-0.15801153846152216	-0.18623846153844603	-0.20993461538458824	-0.23347692307691403	-0.25251923076919924	-0.26829230769229717	-0.28255000000000363	-0.29584615384611324	-0.322923076923054	-0.35281153846150604	-0.3792461538461356	-0.3945999999999672	-0.40057692307690074	-0.4128230769230523	-0.44560769230762576	-0.46701538461536574	-0.4885499999999876	-0.5009538461538066	-0.5158653846153438	-0.5375923076922806
MUS	0.0	0.0	0.0	0.0	9.523809518796611e-06	-0.003980952380921998	-0.006271428571424931	-0.006866666666671684	-0.007852380952344529	-0.009238095238062183	-0.010128571428558164	-0.01328571428568237	-0.01549047619044952	-0.01725714285711888	-0.02222857142856194	-0.036585714285697346	-0.056957142857139154	-0.07611904761904986	-0.09462857142855663	-0.10920952380950588	-0.12339047619046584	-0.1351857142857127	-0.1479285714285461	-0.1614714285713803	-0.16730952380947794	-0.17639999999998768	-0.18091904761901034	-0.1871285714285409	-0.19341428571427732	-0.195885714285704	-0.20455238095234973	-0.20697142857141193
MEX	0.0	0.0	0.0	0.0	0.0	-0.0009958333333059954	-0.0023333333333042106	-0.005550000000009714	-0.011033333333310136	-0.015241666666632181	-0.019433333333296332	-0.02328749999996882	-0.025012499999965687	-0.027887499999990073	-0.030324999999964408	-0.038570833333295695	-0.05179583333330129	-0.0627416666666325	-0.0735499999999667	-0.08309166666663481	-0.09280833333332739	-0.10070416666662085	-0.10687916666664021	-0.11382083333332238	-0.11815416666663969	-0.12323333333331687	-0.12696666666663914	-0.1295833333333163	-0.13465833333331512	-0.1352708333333008	-0.13792083333332705	-0.14040416666664113
MCO	0.0	0.0	0.0	0.0	0.0	0.0	-4.000000008996807e-06	-2.7999999996364267e-05	-0.00020800000000154029	-0.0003399999999986747	-0.0009239999999577364	-0.001639999999980546	-0.0023399999999451637	-0.0030479999999832863	-0.003683999999992693	-0.00444800000000134	-0.005503999999956211	-0.00664399999997789	-0.007747999999974109	-0.008843999999952334	-0.009871999999977454	-0.01101999999998382	-0.012235999999987701	-0.013315999999974348	-0.014311999999994107	-0.015423999999986115	-0.016519999999942137	-0.01749199999998563	-0.018383999999993517	-0.019183999999972112	-0.01954799999999146	-0.01961999999998687
MNG	0.0	0.0	0.0	0.0	-8.000000006891383e-06	-0.0004239999999544608	-0.0020759999999730994	-0.006603999999965637	-0.013323999999992342	-0.02039999999996489	-0.027819999999967315	-0.03718399999997901	-0.04421999999998372	-0.05628799999997103	-0.06563199999999325	-0.07271999999999279	-0.07817199999997637	-0.08469199999998622	-0.08757999999999821	-0.09071999999996638	-0.09384399999997628	-0.10140799999998062	-0.1090239999999909	-0.11576399999998488	-0.1164599999999738	-0.11821599999999322	-0.12458399999997205	-0.12577199999996846	-0.12945599999996116	-0.1327119999999793	-0.1332720000000065	-0.13372799999997742
MNE	0.0	0.0	0.0	0.0	0.0	-4.166666667249075e-06	-6.666666666488297e-05	-0.0003083333333209204	-0.0008750000000001812	-0.0019708333332868477	-0.0029208333332975123	-0.004233333333336642	-0.005599999999950089	-0.006749999999966505	-0.007729166666636811	-0.007658333333304679	-0.008054166666671136	-0.008866666666662582	-0.009945833333302456	-0.011087499999995476	-0.011670833333310426	-0.01205833333330908	-0.012337499999970358	-0.012520833333307113	-0.012754166666661959	-0.012970833333314502	-0.02020833333330474	-0.025804166666620887	-0.03183749999996488	-0.03783749999998198	-0.044862499999975824	-0.052137499999982406
MAR	0.0	0.0	0.0	0.0	0.0	-0.007665384615351822	-0.02799999999996139	-0.05776538461534919	-0.08705384615381728	-0.11508846153843733	-0.13921153846150336	-0.16192692307690493	-0.17731153846154424	-0.19786538461535885	-0.2166692307692064	-0.23191538461536654	-0.24622692307691985	-0.2569730769230616	-0.2656153846153586	-0.2751269230769182	-0.2799884615384385	-0.2912461538461253	-0.2948269230769185	-0.30679230769230514	-0.3171269230769158	-0.31939615384612985	-0.32659615384613705	-0.333773076923094	-0.3388923076922845	-0.34422692307688463	-0.3436076923076792	-0.34506538461538394
MOZ	0.0	0.0	0.0	0.0	-3.846153850961542e-06	-0.0013576923076685787	-0.00819230769226742	-0.020753846153820366	-0.028153846153833317	-0.0389653846153859	-0.04490769230767189	-0.0470923076923091	-0.05340769230764986	-0.06144230769231651	-0.06549615384615626	-0.06825000000000303	-0.07162307692307746	-0.07512692307689584	-0.07854999999998835	-0.08319999999997219	-0.08707307692306099	-0.09296923076920205	-0.09701538461535097	-0.10010769230768268	-0.10018076923075103	-0.10279230769226766	-0.1046615384615146	-0.11295384615382931	-0.12755384615381615	-0.13589615384614895	-0.14299615384613107	-0.15152307692302136
MMR	0.0	0.0	0.0	0.0	0.0	0.0	-2.6923076923424105e-05	-2.3076923072462563e-05	-1.923076923260325e-05	-4.2307692305065814e-05	-0.0001576923076895831	-0.00015384615383862155	-0.00016538461538040394	-0.00015769230767848086	-0.00020384615383450821	-0.00018076923076204565	-0.00021923076922725215	-0.000607692307696972	-0.0009192307692362789	-0.0018384615384059444	-0.002730769230752106	-0.0028923076922926505	-0.002761538461504287	-0.0028346153845726363	-0.002684615384573874	-0.0028615384614960604	-0.0027461538461226453	-0.0025807692307422414	-0.002438461538423198	-0.0023230769230275783	-0.0022153846153671886	-0.0021153846153754152
NAM	0.0	0.0	0.0	0.0	-3.846153850961542e-06	-0.013726923076906594	-0.02556538461537805	-0.031780769230727035	-0.0441461538461585	-0.04786153846150221	-0.052919230769243875	-0.05725384615380413	-0.06442692307687681	-0.0681153846153526	-0.07561538461534623	-0.08271923076920151	-0.08344615384614507	-0.08644999999998237	-0.08875384615378845	-0.09880384615381654	-0.11099615384613237	-0.11087692307688579	-0.11058461538459019	-0.11125384615382483	-0.11492692307690788	-0.11637692307687741	-0.11670769230763822	-0.11586923076920552	-0.1187692307692112	-0.12291538461532969	-0.12547692307690594	-0.12654230769227892
NPL	0.0	0.0	0.0	0.0	0.0	-0.0008384615384215977	-0.0023884615384051067	-0.004761538461484083	-0.009584615384605755	-0.011799999999984045	-0.015953846153826667	-0.01887307692303164	-0.02082692307691092	-0.02393461538457986	-0.026707692307659237	-0.029215384615366435	-0.031057692307701057	-0.03479615384613943	-0.037630769230745376	-0.04578846153844296	-0.06827307692305329	-0.07362692307690821	-0.10618846153843675	-0.1400961538461476	-0.1667499999999822	-0.18436538461534813	-0.20846153846150184	-0.23156153846154437	-0.2532961538461276	-0.27395384615382934	-0.29283846153840276	-0.3116923076923017
NLD	0.0	0.0	0.0	-0.0017199999999495397	-0.05775599999996439	-0.1624639999999844	-0.2468399999999482	-0.34609999999999363	-0.41648399999997254	-0.49110799999995125	-0.5447840000000093	-0.5889639999999807	-0.6350559999999894	-0.6765679999999774	-0.7102159999999746	-0.7445319999999644	-0.7700119999999644	-0.791607999999977	-0.812435999999972	-0.826095999999954	-0.8400439999999731	-0.8484999999999854	-0.8514999999999606	-0.8678599999999759	-0.8780279999999863	-0.8851559999999759	-0.8969639999999779	-0.8973759999999831	-0.9006319999999568	-0.9055479999999783	-0.9065879999999416	-0.9119879999999969
ANT	0.0	0.0	0.0	0.0	0.0	-0.002415000000000056	-0.026159999999975092	-0.06188499999998376	-0.09713999999997336	-0.1320850000000151	-0.16043999999997283	-0.18991999999998788	-0.22060499999998484	-0.24444499999999314	-0.2732849999999787	-0.2890199999999843	-0.28265999999996794	-0.2779849999999806	-0.27314499999999686	-0.2729699999999946	-0.27607499999999785	-0.2719750000000021	-0.2717400000000092	-0.2747849999999885	-0.27481999999997564	-0.27324999999998045	-0.2740399999999754	-0.28124499999997443	-0.2755499999999911	-0.26885499999996787	-0.26487499999996444	-0.2618999999999927
NCL	0.0	0.0	0.0	0.0	-4.000000008996807e-06	-1.6000000002680537e-05	-0.000883999999945484	-0.00173199999997653	-0.0034999999999785203	-0.0076559999999670225	-0.012220000000018327	-0.017979999999995222	-0.029851999999963574	-0.04618799999995815	-0.04956799999998873	-0.05219599999997104	-0.05828399999999734	-0.07340399999996583	-0.08751599999996529	-0.09509199999996332	-0.10154399999994235	-0.1055879999999676	-0.11348799999997272	-0.1219799999999771	-0.1410959999999628	-0.15689199999997516	-0.16995199999995103	-0.18183599999997968	-0.19308399999998782	-0.20288799999996776	-0.21010799999997554	-0.21863199999997418
NZL	0.0	0.0	0.0	0.0	0.0	-8.33333334560038e-06	-0.00010416666667012464	-0.00025833333333613595	-0.01157083333330755	-0.025620833333306336	-0.026841666666665986	-0.026112499999986216	-0.025574999999999903	-0.024729166666670466	-0.024112499999973114	-0.023362499999990405	-0.023441666666645933	-0.024691666666665224	-0.0265624999999603	-0.040024999999976885	-0.04102083333329398	-0.04209166666665487	-0.0443666666666509	-0.04582916666664438	-0.04737499999994954	-0.048499999999973564	-0.054770833333306346	-0.06327916666660771	-0.07156249999998865	-0.07947499999997332	-0.08577916666664409	-0.09095833333332415
NIC	0.0	0.0	0.0	0.0	0.0	-7.692307690820854e-06	-0.00013846153846808207	-0.001430769230736928	-0.0044076923076619146	-0.009634615384568335	-0.016734615384605966	-0.024903846153812026	-0.03327307692304604	-0.037619230769214695	-0.04406538461534382	-0.04863461538460179	-0.052603846153842504	-0.056938461538458274	-0.06169230769228484	-0.06725384615381413	-0.07100769230766746	-0.07509230769227049	-0.07891153846151244	-0.08199615384616443	-0.08483076923073707	-0.0881153846153726	-0.09313461538458245	-0.09951923076918501	-0.11275769230766342	-0.13329230769228984	-0.14641923076921248	-0.1507307692307447
NER	0.0	0.0	0.0	0.0	0.0	-0.003343999999971814	-0.015147999999998163	-0.03908399999998924	-0.0653559999999831	-0.07927599999996149	-0.08994799999996195	-0.09789199999998832	-0.10503999999998959	-0.11322399999995625	-0.12131599999999354	-0.1291839999999489	-0.13668799999999592	-0.14216399999996687	-0.14890399999998305	-0.1521479999999631	-0.15258399999997785	-0.15697600000001977	-0.15564799999998602	-0.16055199999996939	-0.15888399999995917	-0.16497999999997015	-0.17115599999999453	-0.17092399999998342	-0.1734119999999617	-0.17536799999997577	-0.1795839999999882	-0.18872399999998457
NGA	0.0	0.0	0.0	0.0	3.846153839859312e-06	-0.0023999999999801958	-0.007196153846122932	-0.016111538461527353	-0.02897692307690658	-0.05439230769230807	-0.0911692307691947	-0.13519999999996868	-0.17731923076917955	-0.21996153846152167	-0.2551884615384248	-0.29001923076918956	-0.3317307692307314	-0.3562423076923116	-0.38022307692304746	-0.4053038461538483	-0.42194230769230234	-0.43698461538461686	-0.4496999999999862	-0.4586461538461095	-0.4708846153845925	-0.4816499999999668	-0.493830769230752	-0.5049153846153676	-0.508757692307682	-0.5191423076922885	-0.5303423076922886	-0.5364307692307446
NOR	0.0	0.0	0.0	0.0	2.3076923083564793e-05	-0.005234615384586139	-0.048534615384610014	-0.10792692307689533	-0.1658423076922988	-0.21667307692306847	-0.2606807692307367	-0.30136538461535967	-0.3377884615384463	-0.36844999999998684	-0.39866153846150887	-0.4250576923076621	-0.44436923076920376	-0.4688230769230528	-0.48212692307689764	-0.4937769230769051	-0.5044846153846039	-0.5166307692307526	-0.5298961538461211	-0.5338499999999802	-0.5369923076922856	-0.5472923076922709	-0.5520461538461308	-0.5559576923076515	-0.5595923076923026	-0.5556423076922945	-0.5590730769230556	-0.5576153846153398
PSE	0.0	0.0	0.0	0.0	0.0	-0.0018639999999736645	-0.0027039999999645126	-0.005231999999966153	-0.02306399999996156	-0.04774399999996071	-0.07255599999996809	-0.09540799999996352	-0.11451599999997564	-0.1317399999999691	-0.15209599999995715	-0.17825199999998986	-0.21745199999999576	-0.25111599999995127	-0.2726959999999501	-0.29385599999999235	-0.31633600000000595	-0.3370799999999896	-0.35169599999997914	-0.3526799999999941	-0.3549919999999651	-0.35999199999997566	-0.3635599999999628	-0.36633600000000044	-0.3684279999999651	-0.37326799999997107	-0.3743639999999715	-0.3758599999999612
OMN	0.0	0.0	0.0	0.0	-1.1538461541782397e-05	-0.0016115384614989736	-0.004488461538443289	-0.008742307692266582	-0.015611538461512975	-0.023057692307681954	-0.029053846153836993	-0.041096153846131855	-0.056353846153833764	-0.06984615384612036	-0.08694999999996345	-0.10472307692305227	-0.12338461538459189	-0.14342692307691696	-0.1606423076922936	-0.17439230769227265	-0.18909615384613554	-0.202034615384572	-0.21849230769228623	-0.23794999999998678	-0.2566884615384679	-0.27155384615382694	-0.28443076923075905	-0.2984076923076562	-0.3129499999999563	-0.3282769230768978	-0.33625384615382226	-0.34241153846152894
PAK	0.0	0.0	0.0	0.0	0.0	-4.999999999588667e-05	-0.0035923076922794728	-0.004303846153796975	-0.0043461538461242455	-0.004569230769224664	-0.0075807692307305885	-0.014861538461530266	-0.02404615384612452	-0.031015384615351582	-0.03648076923076227	-0.042019230769207994	-0.04688076923075046	-0.05096538461535349	-0.05441153846150737	-0.05827692307689425	-0.062165384615364694	-0.064515384615349	-0.06666923076922293	-0.06770384615382152	-0.06852692307691699	-0.06936923076920065	-0.07083461538458513	-0.07128846153844348	-0.07170769230764318	-0.07317692307692303	-0.07364615384611861	-0.0738230769230408
PAN	0.0	0.0	0.0	0.0	0.0	-0.0004807692307595701	-0.0028999999999834714	-0.006834615384587739	-0.013792307692261918	-0.023419230769217148	-0.0353846153846038	-0.05170769230763428	-0.06264230769230661	-0.06875384615382396	-0.0766038461538332	-0.08564999999995937	-0.09631923076920401	-0.1057846153846187	-0.11431153846150899	-0.12299999999997313	-0.1316384615384525	-0.14185769230768974	-0.15300384615380969	-0.15923076923075596	-0.1658307692307459	-0.16799230769227735	-0.17143846153845343	-0.17540769230764974	-0.17885769230765458	-0.17814230769229722	-0.17910384615382746	-0.1810307692307389
PNG	0.0	0.0	0.0	0.0	-3.846153850961542e-06	-0.0004423076922832614	-0.0004961538461190074	-0.00272692307687894	-0.007730769230751555	-0.009619230769231102	-0.009976923076870925	-0.010957692307655975	-0.01530384615382463	-0.018119230769220174	-0.018449999999958777	-0.01922307692306946	-0.01998846153843381	-0.02004615384613162	-0.01996153846152149	-0.019684615384574222	-0.0200192307692193	-0.02056923076920736	-0.020865384615365024	-0.020861538461514062	-0.020288461538442437	-0.020446153846143122	-0.020253846153828192	-0.020865384615376126	-0.020861538461525164	-0.025892307692287897	-0.0325846153845899	-0.03956153846149668
PRY	0.0	0.0	0.0	0.0	0.0	-0.005903999999989917	-0.017811999999972628	-0.03289999999998017	-0.045691999999974975	-0.059375999999955464	-0.06780799999996923	-0.07798399999999761	-0.08122399999996865	-0.08562799999997095	-0.09355999999999254	-0.09910799999997	-0.10498799999996145	-0.11061199999997662	-0.12347199999998004	-0.13265999999997335	-0.1335759999999908	-0.13319999999998888	-0.1374959999999814	-0.14170799999998485	-0.1464679999999663	-0.15395199999997944	-0.15738399999998265	-0.1640559999999569	-0.17161199999999877	-0.17403199999997954	-0.18205199999999921	-0.20167599999999508
PER	0.0	0.0	0.0	0.0	0.0	-0.00018461538460190496	-0.0006846153845829761	-0.0014576923076714543	-0.004238461538430549	-0.006546153846143099	-0.009623076923048757	-0.013211538461521677	-0.018203846153830305	-0.023407692307686467	-0.02836923076922071	-0.035469230769225035	-0.045234615384592836	-0.0559499999999713	-0.06566153846150335	-0.07429999999998271	-0.08144615384613196	-0.0881346153845941	-0.09256538461535069	-0.09779615384611917	-0.10215769230765837	-0.10616923076919305	-0.10862307692303119	-0.11131923076921346	-0.11326153846151765	-0.11568461538460362	-0.1162230769230721	-0.11843461538459943
PHL	0.0	0.0	0.0	0.0	0.0	-0.00680740740738317	-0.007107407407380695	-0.015014814814806599	-0.018277777777764292	-0.02315555555555404	-0.029144444444428874	-0.03245185185185573	-0.033518518518482754	-0.03372222222217669	-0.03370370370369136	-0.03406666666663227	-0.03510370370369831	-0.04128518518514701	-0.050740740740684576	-0.05739259259256446	-0.06232222222218864	-0.0702111111110959	-0.07728518518516081	-0.08245925925920439	-0.08815555555552468	-0.09240370370365847	-0.09398148148146435	-0.09770370370368875	-0.09917037037034948	-0.09925925925918788	-0.10793703703702029	-0.10961481481478463
POL	0.0	0.0	0.0	0.0	-0.012714814814795972	-0.060614814814807794	-0.12669259259253662	-0.20021111111108159	-0.2691481481480906	-0.3233740740740565	-0.3687592592592437	-0.4092074074073748	-0.44668148148145903	-0.4802037037036855	-0.5126740740740376	-0.5412370370370456	-0.5717296296296026	-0.5900259259258966	-0.6097888888888403	-0.6220925925925602	-0.6367185185184865	-0.6510407407407048	-0.6588407407407182	-0.6636111111110732	-0.6722666666666322	-0.6781666666666464	-0.6873222222222086	-0.6925370370370221	-0.6875666666666502	-0.6891111111110737	-0.6869666666666108	-0.6860814814814487
PRT	0.0	0.0	0.0	0.0	-0.03681600000000618	-0.11441599999996166	-0.21103999999998457	-0.3063559999999743	-0.39255199999996826	-0.46205599999996627	-0.5260639999999595	-0.5781199999999709	-0.618239999999981	-0.6605919999999932	-0.6962119999999627	-0.7385319999999584	-0.7648439999999646	-0.7916199999999818	-0.8161639999999748	-0.8336319999999842	-0.8569519999999886	-0.8696119999999752	-0.8783559999999913	-0.8996319999999725	-0.9081319999999615	-0.9203839999999852	-0.928759999999984	-0.9266599999999792	-0.937399999999966	-0.9350319999999801	-0.955443999999972	-0.9504999999999764
QAT	0.0	0.0	0.0	0.0	0.0	-0.00019230769230382805	-0.0017115384615129514	-0.004999999999966143	-0.011553846153822267	-0.028265384615366873	-0.061526923076893336	-0.09511153846151199	-0.1211692307692136	-0.14145769230764493	-0.167315384615363	-0.20097692307694537	-0.2278230769230727	-0.25220769230767104	-0.27401153846153825	-0.29493846153845205	-0.3121615384615306	-0.33088846153843665	-0.3468538461538273	-0.366580769230751	-0.3787730769230335	-0.38914999999999367	-0.395957692307658	-0.4056423076922888	-0.4178307692307315	-0.4314076923076615	-0.4389384615384406	-0.45257307692305737
KOR	0.0	0.0	0.0	0.0	3.846153839859312e-06	-0.005923076923053383	-0.0125461538461491	-0.013692307692281247	-0.015534615384615869	-0.015696153846123106	-0.016365384615357748	-0.016915384615334705	-0.01769999999994276	-0.018992307692289323	-0.021699999999968966	-0.028103846153848533	-0.03464999999996943	-0.04036923076922161	-0.047746153846139894	-0.053896153846133554	-0.05916153846149408	-0.06308461538461207	-0.06743076923074742	-0.07136538461534059	-0.07436153846149818	-0.07645384615381223	-0.07796538461537494	-0.07932692307690559	-0.0804961538461102	-0.08173076923078115	-0.0830038461538285	-0.08354230769229698
MDA	0.0	0.0	0.0	0.0	0.0	0.0	0.0024416666667193	0.003200000000047609	0.00834999999999031	0.018466666666672182	0.043841666666666335	0.10501666666671294	0.23035833333333589	0.3958416666666853	0.6439416666666808	0.9745000000000115	1.4762166666666854	2.2355333333333727	3.3234833333333658	4.78726666666669	6.739466666666671	8.88263333333339	11.172950000000025	13.63650000000003	16.07470000000002	18.544208333333366	20.910391666666705	23.18779166666669	25.2955416666667	16.44362500000003	18.199158333333344	19.846425000000046
ROU	0.0	0.0	0.0	0.0	-0.01192083333328986	-0.066749999999971	-0.1462999999999659	-0.22433749999998254	-0.29612916666660327	-0.35713333333330377	-0.40772916666663717	-0.4504874999999742	-0.48709166666663917	-0.5233416666666213	-0.5604874999999621	-0.5951166666666619	-0.6234916666666313	-0.6491333333333071	-0.6719749999999469	-0.687033333333309	-0.7046749999999657	-0.7202708333333141	-0.7313166666666482	-0.7410333333333519	-0.7568333333333066	-0.7632958333332884	-0.7685166666666299	-0.7745041666666341	-0.7750208333333064	-0.7760416666666381	-0.7773333333333188	-0.7754999999999845
RUS	0.0	0.0	0.0	0.0	0.0	-0.0018239999999836165	-0.014103999999992567	-0.020015999999989376	-0.031123999999982388	-0.03633999999997917	-0.04264399999999169	-0.05641199999996127	-0.0687919999999731	-0.07876399999997563	-0.08736399999997868	-0.09580399999998823	-0.10279199999996269	-0.10941999999997121	-0.11552799999996477	-0.12303599999996528	-0.12732399999997313	-0.13282399999998695	-0.1356559999999951	-0.13786799999998545	-0.14592799999997297	-0.14961999999997255	-0.15425599999997486	-0.15649599999999486	-0.1574199999999748	-0.15936800000000417	-0.16067999999996863	-0.16123199999998894
RWA	0.0	0.0	0.0	0.0	0.0	-0.00015199999999770952	-0.0017399999999834215	-0.0040719999999550005	-0.006759999999983446	-0.010599999999993948	-0.015187999999966006	-0.02035199999995685	-0.029131999999976177	-0.03932399999996283	-0.05194399999998156	-0.06508799999997983	-0.07620799999996652	-0.08402799999998045	-0.0894319999999893	-0.09409599999997686	-0.09771999999999004	-0.10048799999998748	-0.10359999999995928	-0.10682799999999215	-0.11615599999997839	-0.12764399999996012	-0.13425999999998606	-0.13706799999998465	-0.14170399999997585	-0.1418199999999703	-0.14204799999998352	-0.14225199999997606
WSM	0.0	0.0	0.0	0.0	0.0	0.0	-0.00011764705881711635	-0.0004764705882287501	-0.0008999999999814712	-0.0014294117646862503	-0.0019058823529150004	-0.0021588235293967806	-0.002317647058802663	-0.0029764705882229237	-0.0035176470588260678	-0.003852941176463176	-0.003929411764691526	-0.003970588235280292	-0.004023529411745219	-0.004299999999968218	-0.004717647058805063	-0.005035294117616829	-0.0055529411764565495	-0.006023529411747219	-0.005952941176468052	-0.005841176470555709	-0.005729411764676673	-0.00570588235291325	-0.005705882352935454	-0.005729411764698877	-0.005794117647062169	-0.005923529411755446
SMR	0.0	0.0	0.0	0.0	0.0	-9.565217391482861e-05	-0.0016826086956522879	-0.004669565217374494	-0.008591304347793649	-0.014434782608663266	-0.01847391304347079	-0.021491304347798224	-0.030195652173903298	-0.04073043478257654	-0.04674782608692363	-0.0505869565217143	-0.05622608695649012	-0.06201739130430317	-0.0643173913043027	-0.06703913043474286	-0.07066521739128584	-0.07314347826085088	-0.07529565217389012	-0.07913043478261494	-0.07909999999998751	-0.08605652173909739	-0.08946521739128244	-0.08772608695649664	-0.08721304347822922	-0.08442608695651277	-0.08230434782605656	-0.07926086956517864
STP	0.0	0.0	0.0	0.0	0.0	0.0	0.0	0.0	-9.285714285267588e-05	-0.0005285714285485632	-0.006771428571383797	-0.013235714285697586	-0.01968571428568877	-0.026135714285668854	-0.03287857142854067	-0.039021428571406336	-0.044621428571411936	-0.05072142857140971	-0.056342857142843705	-0.06151428571425921	-0.06697857142853314	-0.07180714285711653	-0.07661428571424933	-0.08014999999997885	-0.08463571428568573	-0.08836428571424859	-0.09149999999997771	-0.0891714285714218	-0.08640714285712559	-0.08843571428567287	-0.09223571428569333	-0.09228571428571142
SAU	0.0	0.0	0.0	0.0	0.0	-0.0007192307692194255	-0.005084615384576274	-0.00903461538459549	-0.012496153846131008	-0.025226923076904217	-0.046492307692291845	-0.06568076923074706	-0.0843692307692212	-0.10041153846150896	-0.11568076923074155	-0.13480384615383034	-0.14809999999999546	-0.16210769230765587	-0.17505769230768964	-0.1894807692307321	-0.20449615384611208	-0.21810769230767857	-0.234261538461511	-0.2471884615384612	-0.262534615384602	-0.27263461538459266	-0.28022692307690944	-0.2827846153846125	-0.28694615384613487	-0.2939076923076711	-0.29580769230767023	-0.299946153846109
SEN	0.0	0.0	0.0	0.0	0.0	-3.84615384652065e-05	-0.0002230769230782137	-0.0008653846153672262	-0.0024653846153355197	-0.02118461538459515	-0.04531538461537421	-0.06964615384611461	-0.0922230769230481	-0.10970769230767008	-0.12954615384610513	-0.14336923076920804	-0.16026923076921662	-0.17878076923072417	-0.1909923076922726	-0.20318076923074857	-0.20934230769229512	-0.21200384615382983	-0.2204846153845974	-0.22343461538459897	-0.23506153846150069	-0.23855769230767265	-0.25195384615380734	-0.2582769230768833	-0.2564269230768912	-0.2585730769230521	-0.26278076923075266	-0.26556153846153396
SRB	0.0	0.0	0.0	0.0	-3.7037037103893056e-06	4.814814815734536e-05	-0.005359259259241078	-0.012044444444447855	-0.019222222222203822	-0.02602222222219952	-0.030699999999961314	-0.03274444444441027	-0.03291851851849881	-0.0262444444444232	-0.011511111111084382	0.011985185185192648	0.053581481481490556	0.11158888888891383	0.18460000000002363	0.2695592592592666	0.3756444444444673	0.4863259259259678	0.6170148148148202	0.7454814814815025	0.8789444444444738	1.008585185185229	1.1350666666666953	1.2527629629629944	1.3701296296296572	1.4766962962963204	1.5761407407407724	1.6650925925926208
SYC	0.0	0.0	0.0	0.0	0.0	-0.00013199999997492995	-0.0003599999999881476	-0.0007199999999873974	-0.0010359999999987046	-0.0026759999999792505	-0.0036879999999794855	-0.006235999999970598	-0.007703999999975064	-0.01083599999998075	-0.013795999999988151	-0.019955999999976548	-0.027399999999988545	-0.03453199999999823	-0.03801599999998517	-0.04386799999999136	-0.04705999999998767	-0.054067999999984906	-0.057291999999975474	-0.061591999999965896	-0.06323599999998875	-0.06595199999998025	-0.06744399999996098	-0.06769599999998377	-0.07075600000000515	-0.07452799999998483	-0.08226399999996525	-0.08674799999994764
SLE	0.0	0.0	0.0	0.0	0.0	-0.00017999999998297156	-0.0012639999999675133	-0.0035319999999838814	-0.008339999999962266	-0.019559999999985145	-0.03947999999998064	-0.06028799999998613	-0.08081599999999467	-0.10399999999997078	-0.1243839999999885	-0.14663999999997568	-0.1683799999999569	-0.1895799999999781	-0.20618399999996484	-0.22537999999997504	-0.2424599999999666	-0.26650799999997643	-0.28504799999994335	-0.3058799999999584	-0.3283439999999582	-0.34871599999999336	-0.3704559999999635	-0.39239599999997266	-0.41375199999998946	-0.43016399999997734	-0.4463759999999817	-0.459143999999978
SGP	0.0	0.0	0.0	0.0	0.0	-0.010315999999965797	-0.010275999999986851	-0.011399999999961441	-0.01233599999995727	-0.015567999999988036	-0.01902399999995641	-0.02171999999996954	-0.02377999999998437	-0.02521999999999247	-0.025795999999966845	-0.027903999999945306	-0.036539999999973816	-0.05560799999997368	-0.07433199999996587	-0.09221999999998731	-0.10882800000000525	-0.1234199999999519	-0.1366159999999783	-0.14867599999996983	-0.16275199999999934	-0.17066799999997384	-0.17913999999997765	-0.18746399999998165	-0.19416399999998557	-0.19875599999997773	-0.20346799999996223	-0.20663999999996907
SVK	0.0	0.0	0.0	0.0	-0.018641666666618928	-0.0703666666666547	-0.15854166666665614	-0.2454833333333073	-0.3245208333332861	-0.38903749999996684	-0.44035833333331276	-0.49143749999999153	-0.533983333333321	-0.5782874999999854	-0.6156041666666279	-0.6464374999999856	-0.6771374999999691	-0.7021666666666593	-0.722612499999975	-0.7379499999999761	-0.7524374999999917	-0.7701874999999858	-0.7762124999999731	-0.7824583333333024	-0.791754166666625	-0.798762499999961	-0.8027249999999597	-0.8088874999999773	-0.8079999999999754	-0.8097124999999927	-0.8039958333333264	-0.8020208333332945
SVN	0.0	0.0	0.0	0.0	-0.0249624999999587	-0.10044166666663967	-0.20142499999997732	-0.3012458333333412	-0.391570833333299	-0.4689499999999458	-0.5298249999999727	-0.5824416666666221	-0.6321791666666687	-0.6747874999999848	-0.7150499999999838	-0.7485541666666484	-0.7812166666666287	-0.8063958333333066	-0.8316083333332891	-0.841054166666666	-0.8526749999999694	-0.8632208333333113	-0.8718708333332881	-0.8760083333333224	-0.8901624999999691	-0.8939166666666165	-0.8942583333333087	-0.9007874999999665	-0.8984124999999676	-0.8985708333333009	-0.8944458333333238	-0.890024999999961
SOM	0.0	0.0	0.0	0.0	0.0	0.0	0.0	0.0	0.0	0.0	-4.347826088046958e-06	-1.3043478264140873e-05	-1.739130435218783e-05	-1.739130435218783e-05	-1.739130435218783e-05	-3.0434782594124243e-05	-5.217391303435903e-05	-6.956521739764909e-05	-0.00016956521740052466	-0.001143478260823283	-0.004004347826047638	-0.007017391304320331	-0.008273913043455039	-0.009478260869544286	-0.010665217391281345	-0.011413043478225582	-0.012265217391271843	-0.01289565217388322	-0.012986956521732207	-0.012886956521729331	-0.012800000000001699	-0.012565217391291572
ZAF	0.0	0.0	0.0	0.0	1.538461538164171e-05	-0.0002499999999683311	-0.000353846153811066	-0.004638461538442051	-0.0044769230768904045	-0.004419230769214799	-0.004088461538431787	-0.0037576923076487745	-0.00344615384612057	-0.0031384615384211223	-0.008223076923086214	-0.02616923076916855	-0.048373076923047265	-0.06951538461537066	-0.08976538461535899	-0.1095307692307701	-0.12618846153843455	-0.14332692307690298	-0.16131923076921906	-0.17666923076919971	-0.19101538461535617	-0.1993346153846165	-0.2097346153845825	-0.216884615384616	-0.22328846153842896	-0.22776538461537488	-0.23328846153843896	-0.2381423076922795
SSD	0.0	0.0	0.0	0.0	0.0	0.0	0.0	-7.692307690820854e-06	-1.1538461541782397e-05	-1.923076923260325e-05	-2.6923076923424105e-05	-3.84615384652065e-05	-3.84615384652065e-05	-4.999999999588667e-05	-6.923076922848992e-05	-9.230769231205471e-05	-0.00011153846153355573	-0.00011923076923547882	-0.00013076923076615898	-0.00014999999997655777	-0.00018461538460190496	-0.00022692307692917524	-0.0002500000000016378	-0.0002884615384668443	-0.0003346153846006672	-0.00038846153846971987	-0.00046153846151586464	-0.0005153846153849173	-0.0005653846153697017	-0.000638461538438051	-0.0006923076922848992	-0.0007269230769102464
ESP	0.0	0.0	0.0	0.0	-0.02611249999996401	-0.06482916666663563	-0.1255666666666433	-0.18378749999996558	-0.23490833333329464	-0.27107916666667675	-0.3089833333333125	-0.32995833333332447	-0.35809999999997233	-0.37963333333332905	-0.40737916666664375	-0.42475833333330826	-0.4405833333332887	-0.4608708333333045	-0.47163333333332114	-0.48516666666663655	-0.49680833333333174	-0.5075833333333057	-0.5182416666666412	-0.5342041666666408	-0.5317124999999923	-0.5469458333333121	-0.5500166666666639	-0.5518291666666397	-0.5546791666666384	-0.5658416666666777	-0.5645333333333169	-0.5680041666666358
LKA	0.0	0.0	0.0	0.0	0.0	-0.00021538461538739284	-0.00028461538460478053	-0.00320769230763851	-0.004438461538414096	-0.004996153846115181	-0.006334615384584463	-0.008226923076892767	-0.009980769230766295	-0.013511538461519201	-0.020765384615362148	-0.027215384615375537	-0.033480769230753715	-0.03876153846149588	-0.04464230769229971	-0.049730769230726946	-0.0541846153846004	-0.06258076923075784	-0.06824999999994752	-0.07728846153842728	-0.08319615384612122	-0.08699615384613058	-0.09078076923073608	-0.09375769230767217	-0.09659615384614018	-0.10001923076919939	-0.10191153846151879	-0.10398461538460024
SDN	0.0	0.0	0.0	0.0	0.0	0.0	0.0	0.0	0.0	0.0	0.0	0.0	0.0	0.0	0.0	0.0	0.0	0.0	0.0	0.0	0.0	0.0	0.0	0.0	0.0	0.0	0.0	0.0	0.0	0.0	0.0	0.0
SUR	0.0	0.0	0.0	0.0	0.0	-0.0010076923076862698	-0.011926923076910345	-0.058519230769205066	-0.10614615384612058	-0.14096153846150372	-0.16337692307689666	-0.20149615384614794	-0.24439230769226494	-0.27961153846152165	-0.2999653846153638	-0.31334615384612796	-0.3146038461538381	-0.3309423076922835	-0.36117307692307143	-0.3844730769230642	-0.39148461538458523	-0.3796038461538087	-0.36586538461537144	-0.35561153846150884	-0.34443076923074134	-0.33596923076919527	-0.33316153846150165	-0.34674999999998457	-0.3433423076922848	-0.33403076923075314	-0.33384615384614014	-0.34001153846152654
SWZ	0.0	0.0	0.0	0.0	-3.47826086821712e-05	-0.0017391304347635916	-0.008547826086957588	-0.0118608695652056	-0.02468695652173558	-0.027091304347803824	-0.03142173913042168	-0.03124347826085616	-0.030178260869540008	-0.028921739130427504	-0.028617391304319728	-0.028517391304327955	-0.028652173913024104	-0.03012608695650565	-0.031186956521733755	-0.03943913043474856	-0.06675217391302057	-0.09064782608692035	-0.1056478260869187	-0.11020869565214753	-0.11584782608692334	-0.11579130434778984	-0.11196086956518636	-0.11056521739130076	-0.1076391304347446	-0.10523043478258831	-0.10289999999998356	-0.10085217391300194
SWE	0.0	0.0	0.0	0.0	-0.03594347826083588	-0.10452173913041429	-0.19897391304345424	-0.2890086956521487	-0.37933043478257655	-0.4535217391304136	-0.5220956521738707	-0.5785913043478086	-0.6325086956521675	-0.684869565217372	-0.7279826086956098	-0.763582608695601	-0.8001130434782566	-0.8221739130434669	-0.8364521739130049	-0.8579739130434638	-0.8747130434782369	-0.8862782608695663	-0.8934956521739035	-0.9127913043478042	-0.9170913043477946	-0.9326956521738983	-0.9360521739130157	-0.9388434782608313	-0.9412043478260634	-0.9382782608695295	-0.9382826086956397	-0.93361739130432
CHE	0.0	0.0	0.0	0.0	-7.037037035306781e-05	-0.03793703703698359	-0.10867037037036731	-0.17891111111110192	-0.24428888888884392	-0.30056296296293583	-0.341462962962924	-0.38709999999995137	-0.43270370370365185	-0.46999999999995934	-0.5015518518518003	-0.5317666666666443	-0.5544814814814392	-0.5802629629629519	-0.6000185185185081	-0.6135111111110758	-0.6237444444444296	-0.6397333333333255	-0.6458592592592072	-0.653459259259237	-0.6616777777777583	-0.6738481481481262	-0.676785185185147	-0.6852777777777597	-0.6817629629629618	-0.6875740740740377	-0.6848296296296019	-0.691170370370342
SYR	0.0	0.0	0.0	0.0	0.0	-0.00029999999999752447	-0.002238461538439651	-0.008980769230748642	-0.022288461538433335	-0.0364576923076565	-0.05131153846152925	-0.06314230769229878	-0.07157307692305936	-0.07989999999998831	-0.08756538461539565	-0.09578461538457539	-0.10256538461533848	-0.1100076923076787	-0.11754999999994409	-0.12391538461534735	-0.12819999999997833	-0.1327192307692071	-0.13533846153845897	-0.1413923076922785	-0.14562307692306264	-0.15046153846148824	-0.1539576923076713	-0.1561730769230718	-0.15803461538458352	-0.16029615384612894	-0.16056153846151222	-0.1651692307692132
TWN	0.0	0.0	0.0	0.0	3.999999997894577e-06	-3.199999997205438e-05	-0.00069999999997572	-0.0054599999999460636	-0.013195999999959795	-0.018143999999975513	-0.020287999999979434	-0.021111999999989806	-0.023223999999988365	-0.023927999999973082	-0.024475999999962195	-0.027316000000010554	-0.034779999999967615	-0.04356799999998273	-0.0517519999999827	-0.05798399999997761	-0.06752799999998338	-0.07737199999996447	-0.08391599999998389	-0.08977200000001018	-0.09521199999998897	-0.09771199999996094	-0.10055199999995379	-0.10185599999996686	-0.1025480000000023	-0.1034360000000012	-0.10386800000001806	-0.1054239999999762
TJK	0.0	0.0	0.0	0.0	0.0	-0.0001319999999971344	-0.001719999999960642	-0.004503999999982966	-0.008303999999981215	-0.017455999999993477	-0.029439999999980593	-0.040891999999970174	-0.05354799999999216	-0.0719799999999382	-0.0815039999999656	-0.09084000000000314	-0.09648399999996338	-0.0977439999999774	-0.0991879999999945	-0.10082399999998826	-0.10283999999998183	-0.10325599999997381	-0.10365599999996311	-0.10625999999994695	-0.10633599999995136	-0.10619199999998274	-0.10549600000000492	-0.10466399999997655	-0.1074279999999983	-0.10700399999996613	-0.10604799999996972	-0.10514799999996605
THA	0.0	0.0	0.0	0.0	7.999999995789153e-06	-4.799999997473492e-05	-6.000000000172534e-05	-0.0003879999999734096	-0.001111999999980906	-0.0019719999999834315	-0.003023999999995919	-0.003983999999990218	-0.004783999999957711	-0.005308000000014967	-0.008863999999964012	-0.018215999999970922	-0.027495999999982423	-0.03640799999997668	-0.0446359999999979	-0.05159999999997389	-0.05803599999997244	-0.0629519999999828	-0.06829999999999892	-0.0719879999999451	-0.07396799999996873	-0.07744800000000218	-0.0795919999999728	-0.08109199999999372	-0.08239599999997349	-0.08356399999995823	-0.086223999999957	-0.08639599999997749
MKD	0.0	0.0	0.0	0.0	-0.005027999999984711	-0.034699999999976416	-0.07548799999996803	-0.12325199999998482	-0.17513599999996465	-0.22248399999998947	-0.2643119999999666	-0.30687199999998027	-0.3447079999999825	-0.37825999999998583	-0.4077119999999601	-0.4412359999999782	-0.4716280000000128	-0.5003799999999781	-0.5224639999999336	-0.5444639999999779	-0.5556359999999927	-0.5801839999999725	-0.5960719999999586	-0.612611999999968	-0.6251199999999346	-0.6426759999999643	-0.6544039999999529	-0.6639719999999905	-0.6743719999999787	-0.6808200000000153	-0.686815999999979	-0.6878999999999746
TGO	0.0	0.0	0.0	0.0	-4.000000008996807e-06	-0.00031199999996900374	-0.0021919999999786555	-0.006003999999992793	-0.011507999999960106	-0.035427999999970705	-0.06481599999996757	-0.09208399999998118	-0.11693999999998761	-0.14147199999996474	-0.16298799999997504	-0.17760400000002008	-0.19553599999996285	-0.21361199999997416	-0.22835199999997613	-0.24752000000001217	-0.2670240000000046	-0.28511999999999427	-0.3050159999999802	-0.31641199999996594	-0.33599199999995166	-0.3442999999999752	-0.36176799999999565	-0.37416399999998795	-0.3864559999999684	-0.40335999999995265	-0.41081599999996943	-0.41743199999997316
TTO	0.0	0.0	0.0	0.0	0.0	-0.00020384615384561044	-0.0014423076922898126	-0.00347692307691716	-0.0075807692307305885	-0.014199999999986446	-0.02764615384613922	-0.040546153846099386	-0.056034615384592534	-0.07055384615383131	-0.08683076923072797	-0.10789230769229219	-0.12576538461535058	-0.14564999999999717	-0.16308461538458996	-0.1777923076922705	-0.19771153846150913	-0.21544615384614385	-0.2315769230768927	-0.24048076923074424	-0.24130769230766846	-0.2458115384615156	-0.25215769230764185	-0.2585846153845939	-0.27253846153842964	-0.29268461538460855	-0.3062192307692224	-0.3168269230768961
TUN	0.0	0.0	0.0	0.0	0.0	-0.006173076923043919	-0.04118076923074199	-0.08415384615383381	-0.13149615384614455	-0.16792692307691093	-0.19761923076919707	-0.2245230769230333	-0.24565769230768808	-0.2662192307691824	-0.28795384615379893	-0.30549230769226776	-0.32356153846151425	-0.3373999999999766	-0.34692692307689565	-0.360807692307652	-0.3629884615384382	-0.3776615384615267	-0.38333846153845164	-0.3916461538461258	-0.4031192307692222	-0.40532692307692075	-0.409526923076875	-0.4181230769230493	-0.41970769230765814	-0.4242961538461376	-0.42272307692307054	-0.42693846153845083
TUR	0.0	0.0	0.0	0.0	3.999999997894577e-06	-0.0034439999999746895	-0.015423999999963911	-0.05000399999995908	-0.10160799999998638	-0.1446239999999821	-0.1869439999999667	-0.22095599999996107	-0.2521999999999691	-0.27954399999997603	-0.3046159999999687	-0.3292639999999847	-0.3475759999999717	-0.36329599999994633	-0.38143599999996836	-0.3899759999999586	-0.40240799999997634	-0.4089119999999724	-0.42255599999994065	-0.4302959999999856	-0.4366959999999698	-0.44277599999995587	-0.4474839999999758	-0.4533239999999661	-0.45632799999998364	-0.46141999999995686	-0.4593239999999499	-0.46239999999996284
TKM	0.0	0.0	0.0	0.0	0.0	-0.00021999999999522402	-0.003035999999967398	-0.015407999999994537	-0.028091999999968476	-0.04367999999997929	-0.0559879999999735	-0.06588399999998273	-0.07762799999996295	-0.08664799999996697	-0.10988399999998233	-0.13522799999998725	-0.1558999999999866	-0.15895199999996779	-0.15833999999996795	-0.15721999999998015	-0.1558999999999755	-0.15376400000000068	-0.15217199999995046	-0.15224400000001248	-0.15075199999996514	-0.14919599999996258	-0.14697599999995425	-0.14412400000000103	-0.14551199999995879	-0.14329199999997266	-0.14961999999997255	-0.1495719999999756
UGA	0.0	0.0	0.0	0.0	0.0	-0.00028461538461588276	-0.002511538461491547	-0.004484615384581225	-0.008184615384587701	-0.01973076923073025	-0.03719615384611963	-0.05683461538461554	-0.07326153846149985	-0.09383076923072942	-0.10987307692308379	-0.12134615384613578	-0.13897692307691667	-0.154484615384598	-0.17031538461537155	-0.1886807692307202	-0.2087576923076595	-0.23620769230767724	-0.265273076923056	-0.2915576923076646	-0.3158500000000175	-0.3333807692307511	-0.3438884615384552	-0.35523076923072994	-0.3652730769230783	-0.3669230769230536	-0.37429230769228106	-0.3899384615384194
UKR	0.0	0.0	0.0	0.0	0.0	-0.006884615384572523	-0.033446153846106164	-0.0694230769230586	-0.10290769230767438	-0.1264269230769277	-0.15030384615380976	-0.17585769230765713	-0.199480769230731	-0.21486923076921016	-0.23328076923074814	-0.2475384615384213	-0.2603769230768771	-0.2744846153845737	-0.2835115384615339	-0.2972730769230325	-0.3033153846153436	-0.31375769230769235	-0.3313038461538298	-0.33403846153844396	-0.3359576923076757	-0.34639230769228924	-0.34599230769227773	-0.34907307692306766	-0.3583384615384433	-0.35955384615383723	-0.3613730769230661	-0.359138461538433
ARE	0.0	0.0	0.0	0.0	0.0	-0.00018076923077314788	-0.0009192307692029722	-0.00232692307687854	-0.008957692307665077	-0.018473076923042342	-0.0342038461538019	-0.056588461538431556	-0.07659230769230252	-0.0970038461538425	-0.11791153846151259	-0.13859999999996653	-0.15750769230764572	-0.17144615384613315	-0.18408846153843417	-0.2011499999999833	-0.2132653846153687	-0.22784615384612295	-0.24035384615382904	-0.2537692307691741	-0.2616384615384604	-0.270707692307659	-0.27689999999996884	-0.28316153846152936	-0.2888769230769084	-0.2961153846153697	-0.30257692307690265	-0.30673076923074527
GB.01	0.0	0.0	0.0	-0.0021153846153421085	-0.09736153846151563	-0.22441153846151085	-0.3580807692307286	-0.4768923076922893	-0.588438461538443	-0.6833269230769101	-0.7680230769230745	-0.8449692307691992	-0.9088384615384415	-0.9813115384615267	-1.0344269230769143	-1.0885307692307444	-1.1355846153846105	-1.1831769230768674	-1.222307692307667	-1.257446153846109	-1.283923076923077	-1.3192192307692086	-1.340999999999981	-1.3693423076922895	-1.3808307692307453	-1.408176923076887	-1.4145653846153405	-1.4316461538461112	-1.4300192307692194	-1.4490192307691996	-1.4491115384615005	-1.460630769230764
GB.02	0.0	0.0	0.0	0.0	-0.2010999999999541	-0.42376538461537105	-0.6502846153845998	-0.8661461538461368	-1.0722038461538408	-1.261676923076882	-1.432784615384608	-1.5947461538461383	-1.7288192307692185	-1.870299999999958	-1.990038461538457	-2.110942307692276	-2.2143038461538422	-2.3234076923076774	-2.406053846153844	-2.5006269230769207	-2.5636230769230606	-2.6467115384615214	-2.70668846153842	-2.776069230769218	-2.8238346153845795	-2.882711538461513	-2.920234615384587	-2.965207692307681	-2.9887499999999845	-3.031415384615377	-3.054746153846166	-3.088903846153823
GB.03	0.0	0.0	0.0	0.0	-0.012703846153816478	-0.19170769230766327	-0.39588076923073867	-0.5971961538461246	-0.7864538461538229	-0.9621576923076636	-1.1184384615384402	-1.2604884615384337	-1.3989230769230199	-1.5081769230769315	-1.6333230769230322	-1.7345576923076367	-1.831030769230746	-1.9166269230768918	-2.001950000000008	-2.0704807692307425	-2.142842307692261	-2.1938269230769136	-2.2573307692307476	-2.304626923076891	-2.3652807692307265	-2.39437307692304	-2.444953846153808	-2.4670576923076726	-2.506003846153826	-2.517849999999977	-2.5545461538461156	-2.5635807692307777
GB.04	0.0	0.0	0.0	-0.001799999999996249	-0.18909230769227348	-0.4128153846153282	-0.6359115384614977	-0.8436115384615195	-1.0387076923076832	-1.2183076923076852	-1.3837730769230006	-1.5348884615384417	-1.6611923076923052	-1.7998615384615224	-1.9085807692307388	-2.0200346153846027	-2.119365384615357	-2.2205461538461146	-2.3036269230768847	-2.387807692307675	-2.4490307692307534	-2.526634615384593	-2.5833653846153326	-2.6492653846153513	-2.685365384615379	-2.7478307692307524	-2.7761999999999953	-2.823492307692277	-2.8386846153846235	-2.8817807692307573	-2.8969769230769105	-2.935965384615369
TZA	0.0	0.0	0.0	0.0	-4.166666667249075e-06	-0.002008333333314294	-0.005837499999972184	-0.008858333333305879	-0.012974999999970649	-0.016874999999971774	-0.027283333333316673	-0.0387416666666307	-0.056391666666666396	-0.07997083333330934	-0.10685833333332617	-0.13558333333331118	-0.16471249999995274	-0.19339166666664243	-0.22343749999996776	-0.2486416666666269	-0.2668041666666121	-0.283449999999974	-0.2919958333333028	-0.29454166666665893	-0.29512083333332884	-0.302495833333305	-0.31039999999998846	-0.32479166666664616	-0.3389999999999893	-0.34802499999998515	-0.35198333333329446	-0.3547166666666324
US.AL	0.0	0.0	0.0	0.0	0.0	-0.003139999999957066	-0.03725599999997442	-0.08451199999994774	-0.12831999999997068	-0.18723599999995733	-0.21367999999999387	-0.24511600000001188	-0.2555799999999664	-0.25888399999997036	-0.2621519999999711	-0.26024799999995185	-0.2577359999999751	-0.2482199999999879	-0.23953599999997355	-0.2318279999999895	-0.22479599999999378	-0.21915599999996482	-0.2134159999999663	-0.20811599999998043	-0.20418799999997184	-0.19943199999998829	-0.20044399999997742	-0.19465999999997985	-0.1934959999999708	-0.19515199999996513	-0.1899919999999944	-0.18555599999996453
US.AK	0.0	0.0	0.0	0.0	0.0	0.0	0.0	-1.2500000001747225e-05	-0.0028541666666437315	-0.0265624999999603	-0.04254999999996345	-0.12356666666663019	-0.20093333333330854	-0.27052499999996593	-0.32319166666662236	-0.3580541666666548	-0.3681208333333075	-0.3694916666666437	-0.35823749999996934	-0.3436541666666404	-0.3317833333332909	-0.31764166666663485	-0.30469583333331274	-0.29340416666667757	-0.28222083333329095	-0.2721666666666511	-0.27373333333330363	-0.26485833333330655	-0.2653999999999823	-0.2706499999999834	-0.2613458333332819	-0.25358333333330707
US.AZ	0.0	0.0	0.0	0.0	0.0	-0.0007919999999939087	-0.026043999999969536	-0.049079999999956936	-0.09572799999993942	-0.14325199999999372	-0.1793359999999522	-0.21040799999998416	-0.2243799999999796	-0.23819199999999263	-0.23819599999999053	-0.23292400000000102	-0.22883599999995452	-0.22275599999999063	-0.2164519999999559	-0.21090799999997634	-0.20536799999998356	-0.2002159999999642	-0.19554799999998984	-0.19530399999999615	-0.19179199999997953	-0.19024399999998387	-0.19153599999996995	-0.18711999999996287	-0.183251999999956	-0.17816399999996957	-0.17970399999999165	-0.1798159999999771
US.AR	0.0	0.0	0.0	0.0	0.0	-0.0010750000000059323	-0.045266666666643474	-0.10724583333329152	-0.1832708333333155	-0.24147916666664715	-0.27754583333331473	-0.2986166666666623	-0.30182916666666726	-0.29690833333329003	-0.2909833333332945	-0.2805916666666408	-0.26962499999997336	-0.2596958333333066	-0.25089166666664164	-0.24257916666664547	-0.23507083333328405	-0.22895416666662838	-0.22318333333332108	-0.21841666666663206	-0.2144958333333058	-0.21714166666663148	-0.21257916666663768	-0.21179999999997312	-0.21539999999995452	-0.20998333333331898	-0.20581249999999107	-0.20211666666664074
US.CA	0.0	0.0	0.0	0.0	0.0	-0.01659999999995554	-0.018507692307656587	-0.03989615384614176	-0.04512307692307038	-0.05828846153843603	-0.06907307692306519	-0.07870769230766683	-0.08437307692303886	-0.08814999999997575	-0.09059999999999624	-0.0926230769230596	-0.09519999999998419	-0.0965846153845984	-0.09755769230769262	-0.0984769230769178	-0.09893846153844477	-0.09941153846149131	-0.11263846153841683	-0.11223076923074782	-0.12346923076921312	-0.1356269230768703	-0.13352307692304777	-0.13094615384612318	-0.12950384615384447	-0.1282115384614979	-0.12723076923073506	-0.12498461538459349
US.CO	0.0	0.0	0.0	0.0	0.0	-0.0008279999999860621	-0.02791999999997019	-0.05817199999996747	-0.12145199999997747	-0.16287599999997848	-0.19883599999996893	-0.2182919999999644	-0.23304399999998227	-0.2418999999999838	-0.23664799999997266	-0.23243599999996922	-0.22604399999999192	-0.2191759999999654	-0.21313999999997835	-0.20776799999996376	-0.2022079999999815	-0.1974319999999974	-0.19295199999995738	-0.19281599999995125	-0.18930399999997904	-0.18803199999999354	-0.18891599999996123	-0.18535599999998098	-0.18043199999998594	-0.17698799999996684	-0.17823999999996287	-0.17855599999997418
US.CT	0.0	0.0	0.0	0.0	0.0	-0.012127999999977934	-0.0339119999999582	-0.06618799999996705	-0.10562399999995975	-0.14367999999999048	-0.18700399999996842	-0.21105200000000046	-0.23963999999999652	-0.2475079999999963	-0.2518160000000047	-0.254531999999974	-0.2511599999999725	-0.24745999999998824	-0.23867999999996892	-0.2313359999999709	-0.22430799999995088	-0.21754799999998964	-0.21203599999997103	-0.2066999999999819	-0.20211199999995433	-0.19674399999999315	-0.19314799999997634	-0.19295999999997537	-0.18812400000000062	-0.18583199999997468	-0.18714399999997244	-0.1870280000000002
US.DE	0.0	0.0	0.0	0.0	0.0	-0.014629166666668691	-0.06596249999996084	-0.12406249999997732	-0.19440416666661742	-0.24855416666662578	-0.3107249999999673	-0.33707083333331944	-0.3592041666666379	-0.3574250000000112	-0.3469666666666371	-0.33686666666663534	-0.3236541666666315	-0.3106083333333065	-0.2979541666666585	-0.2865791666666673	-0.2766249999999748	-0.26784583333331335	-0.2592791666666372	-0.25230416666665034	-0.2460958333333152	-0.2398583333333204	-0.23475416666661753	-0.2394499999999744	-0.23276666666665058	-0.2341124999999722	-0.24017499999997582	-0.23336666666664563
US.DC	0.0	0.0	0.0	0.0	0.0	-0.011054166666635279	-0.058779166666644844	-0.10511249999995975	-0.1625374999999707	-0.22464583333330346	-0.2589541666666584	-0.29567499999996194	-0.2999791666666751	-0.301245833333319	-0.2954499999999971	-0.28672083333330933	-0.2764541666666287	-0.26554583333332493	-0.25602499999995976	-0.24734166666663393	-0.23958749999998252	-0.23285833333330785	-0.22675416666660952	-0.22169999999998025	-0.21715416666663323	-0.21214999999997763	-0.21516666666664408	-0.20983749999996526	-0.20966666666665246	-0.2128291666666393	-0.20707083333331155	-0.202529166666654
US.FL	0.0	0.0	0.0	0.0	0.0	-0.003119999999967593	-0.009727999999997738	-0.03709999999997882	-0.06115599999997334	-0.09267599999998044	-0.11135999999997148	-0.1321359999999605	-0.1404599999999645	-0.14687999999997148	-0.1523759999999763	-0.15209199999998146	-0.15097599999998046	-0.14867999999996773	-0.1466999999999774	-0.14471999999998708	-0.14319999999997668	-0.1424719999999824	-0.14146799999994464	-0.14053199999998212	-0.13955599999997403	-0.13857599999995696	-0.13916399999996942	-0.13762799999998965	-0.13676799999998712	-0.13771999999998563	-0.13554399999996525	-0.13316799999997242
US.GA	0.0	0.0	0.0	0.0	0.0	-0.0014039999999826414	-0.019707999999951653	-0.05428399999994893	-0.08637200000000123	-0.127335999999989	-0.14827199999996044	-0.17351999999997147	-0.18104799999999477	-0.187171999999991	-0.19271199999997268	-0.1911839999999887	-0.18922399999997674	-0.18415199999995968	-0.1794959999999901	-0.1756479999999616	-0.17207599999999879	-0.1690199999999642	-0.16698799999997904	-0.16419999999996993	-0.16199599999996428	-0.16000799999997817	-0.16087599999997648	-0.1571800000000012	-0.1566319999999899	-0.15748399999996332	-0.15444799999997372	-0.1515799999999845
US.HI	0.0	0.0	0.0	0.0	0.0	-7.499999998827889e-05	-0.00020833333332914705	-0.00028333333332852817	-0.0003749999999747011	-0.0004583333333196826	-0.02312083333330106	-0.03321666666664669	-0.07294999999999385	-0.10690833333329985	-0.1774833333333281	-0.23892083333328928	-0.28889999999996974	-0.3155708333333007	-0.3348124999999702	-0.3413999999999806	-0.33348749999998484	-0.3227624999999623	-0.31302083333329955	-0.3012791666666459	-0.2898749999999617	-0.27924166666662975	-0.26967499999998035	-0.2698749999999639	-0.26032083333332734	-0.2593833333333073	-0.2633583333333078	-0.2552958333333133
US.ID	0.0	0.0	0.0	0.0	0.0	0.0	-0.02694583333333611	-0.0549541666666431	-0.11447499999998056	-0.19480416666665112	-0.2601916666666537	-0.31330833333328423	-0.3382249999999587	-0.35507083333333744	-0.36133749999995857	-0.3492624999999694	-0.3372958333332954	-0.32649166666666174	-0.3133208333333193	-0.30198333333331107	-0.2902749999999954	-0.27995833333328557	-0.2706833333332992	-0.2723499999999657	-0.26400833333329876	-0.26551249999998694	-0.27017083333330527	-0.2626833333333245	-0.25467916666662704	-0.24809999999999555	-0.24181666666666102	-0.2365041666666401
US.IL	0.0	0.0	0.0	0.0	0.0	-0.003027999999982711	-0.02294799999998931	-0.04940399999998624	-0.08568799999996157	-0.10939199999997484	-0.13481999999995775	-0.14499599999996393	-0.15148799999997742	-0.15584399999997167	-0.1583079999999737	-0.1585479999999695	-0.15605199999998431	-0.15348799999996832	-0.1512760000000002	-0.14975599999996758	-0.14787599999998013	-0.1468639999999355	-0.14521599999995916	-0.14340399999999143	-0.1419840000000061	-0.14363199999997134	-0.1414319999999858	-0.1402319999999735	-0.1410280000000097	-0.13890399999997305	-0.13668000000000013	-0.13490799999997805
US.IN	0.0	0.0	0.0	0.0	0.0	-0.00615999999995509	-0.03776399999999569	-0.07749999999998591	-0.13128799999997387	-0.16482799999997244	-0.1998959999999772	-0.21561199999997616	-0.2224639999999778	-0.22682800000000114	-0.22751999999998107	-0.22427199999995873	-0.2172479999999699	-0.21035999999996502	-0.20440399999999137	-0.1989319999999739	-0.1942199999999783	-0.1902120000000007	-0.18617999999996915	-0.1826279999999958	-0.17922799999996464	-0.18071999999996757	-0.17626799999997944	-0.17491599999996943	-0.17615999999999188	-0.1720719999999898	-0.16785999999997525	-0.16579199999998684
US.IA	0.0	0.0	0.0	0.0	0.0	-0.0015439999999644627	-0.018343999999970162	-0.07517999999997471	-0.14761599999997266	-0.20940399999997972	-0.2616559999999768	-0.28815599999998387	-0.30561199999997735	-0.31081999999996723	-0.314135999999976	-0.315951999999986	-0.302848	-0.29079199999995087	-0.27983999999996456	-0.269723999999949	-0.26023999999997827	-0.25146799999997693	-0.24399599999995747	-0.23691599999997592	-0.23058799999998714	-0.23039999999998617	-0.22471199999998248	-0.2212559999999697	-0.22226799999998104	-0.2154079999999392	-0.2096559999999692	-0.20492399999997302
US.KS	0.0	0.0	0.0	0.0	0.0	-0.0005708333333243054	-0.024649999999948324	-0.10121249999995863	-0.15704583333332467	-0.2237124999999618	-0.2515083333332946	-0.268558333333313	-0.2738583333332989	-0.271549999999976	-0.2649916666666474	-0.2574749999999626	-0.2482666666666411	-0.23987083333332215	-0.2324624999999636	-0.22546249999996215	-0.21924166666668077	-0.21332499999995314	-0.20823749999996366	-0.20407499999998135	-0.20702083333330457	-0.20225416666663776	-0.20274583333333984	-0.2052958333333077	-0.19992916666664584	-0.19554999999997769	-0.1925124999999639	-0.18865416666665746
US.KY	0.0	0.0	0.0	0.0	0.0	-0.005135999999950069	-0.046080000000003896	-0.09276399999997853	-0.13801999999993875	-0.19123999999994812	-0.22265999999997454	-0.2524439999999739	-0.26209199999996935	-0.26375599999998167	-0.26601599999996894	-0.2639519999999562	-0.2612639999999833	-0.2515559999999639	-0.2424479999999729	-0.23483199999995152	-0.22771599999998893	-0.2214999999999634	-0.21587999999995722	-0.21050799999997594	-0.20553999999997075	-0.20185199999996906	-0.202131999999966	-0.1968519999999696	-0.19527599999997758	-0.19727199999997058	-0.19188399999997552	-0.18786399999997094
US.LA	0.0	0.0	0.0	0.0	0.0	-0.0005000000000032756	-0.02499599999998825	-0.07154399999999006	-0.12823599999997048	-0.17656399999999017	-0.21568799999995836	-0.23457599999997525	-0.245887999999983	-0.2518919999999869	-0.2505319999999589	-0.24822799999998368	-0.23952799999997776	-0.23144399999996956	-0.22394799999996273	-0.21714799999996703	-0.2113319999999419	-0.20631199999996408	-0.20128799999994396	-0.19763200000000314	-0.19387999999996852	-0.19386399999994364	-0.1901439999999588	-0.18809599999998206	-0.18900799999999052	-0.18448399999998477	-0.18059599999996623	-0.17745999999999595
US.ME	0.0	0.0	0.0	0.0	0.0	-0.003341666666656362	-0.04011666666662306	-0.09380416666665559	-0.1541458333332968	-0.21593749999997414	-0.2983624999999823	-0.3338166666666198	-0.3759874999999524	-0.3775166666666441	-0.37026249999999594	-0.3593749999999507	-0.3463166666666351	-0.33212916666660597	-0.3181458333333276	-0.3048291666666536	-0.29321666666666246	-0.28266249999998605	-0.2728458333333239	-0.26528333333329934	-0.2576208333333052	-0.2508041666666405	-0.24430416666664234	-0.2507749999999809	-0.2436708333333204	-0.24488333333331225	-0.250624999999971	-0.24319583333330952
US.MD	0.0	0.0	0.0	0.0	0.0	-0.006791999999988807	-0.03363999999997924	-0.06258799999997455	-0.10009200000000718	-0.14114799999994654	-0.16828399999998522	-0.1973359999999591	-0.20681199999998956	-0.21418399999997284	-0.21561999999996084	-0.21536399999998457	-0.21177199999995455	-0.20516399999997992	-0.19927199999995038	-0.19410399999998385	-0.18946799999995934	-0.18539599999997103	-0.18147599999999153	-0.17819199999996593	-0.175255999999957	-0.17188400000001103	-0.17264399999996627	-0.16927599999996268	-0.16777199999996606	-0.16871599999997988	-0.16464399999998047	-0.16177600000000236
US.MA	0.0	0.0	0.0	0.0	0.0	-0.010943999999979415	-0.027947999999966555	-0.052755999999976044	-0.08303999999997869	-0.111107999999982	-0.1437479999999769	-0.1622999999999708	-0.18551199999996548	-0.19215999999997457	-0.19516799999997891	-0.19696799999998627	-0.1948519999999676	-0.19235199999997343	-0.18707999999998393	-0.18287999999998528	-0.17881599999998166	-0.1747759999999765	-0.17155199999998594	-0.16849999999999365	-0.16595200000000254	-0.1625319999999708	-0.160711999999974	-0.16071199999996288	-0.15776399999998247	-0.1559879999999625	-0.1573479999999572	-0.15775999999999568
US.MI	0.0	0.0	0.0	0.0	0.0	-0.001847999999970984	-0.02765199999998913	-0.06168399999997298	-0.1083079999999681	-0.13985199999997366	-0.1713479999999823	-0.18539599999995993	-0.19284800000000102	-0.1980639999999756	-0.19968799999996456	-0.19738799999997614	-0.1918959999999803	-0.18700799999997741	-0.18248399999996057	-0.17842399999998815	-0.17474799999998014	-0.17139199999998134	-0.16871599999999098	-0.16588399999997172	-0.16330399999996414	-0.16452799999996381	-0.16144399999995507	-0.16035199999998584	-0.161415999999992	-0.15791999999996698	-0.15431599999997658	-0.15275199999996714
US.MN	0.0	0.0	0.0	0.0	0.0	-0.001296000000006181	-0.012975999999975674	-0.05718399999996571	-0.11149599999997761	-0.15561599999998066	-0.1940479999999689	-0.21251199999996473	-0.2266159999999906	-0.23089199999998256	-0.23283199999997173	-0.2298999999999607	-0.22287599999997187	-0.21611999999997522	-0.20993599999998835	-0.20400799999998886	-0.19919999999998828	-0.19387999999994632	-0.18964399999998882	-0.1856479999999716	-0.181903999999955	-0.18324399999997132	-0.1792679999999658	-0.1778999999999753	-0.17916799999998512	-0.17512399999998207	-0.17164399999997082	-0.1678919999999806
US.MS	0.0	0.0	0.0	0.0	0.0	-0.0008958333333031199	-0.040974999999965345	-0.10552916666662915	-0.18039166666663498	-0.24082499999996676	-0.2814083333332995	-0.3018083333333199	-0.3085833333333121	-0.3049916666666319	-0.2994083333332842	-0.28903749999994455	-0.27759999999995566	-0.26712916666663533	-0.25739583333330707	-0.24885000000000046	-0.24098333333331112	-0.23476249999999643	-0.2285375000000034	-0.22377083333330328	-0.2197208333333034	-0.22224583333327885	-0.21762499999997686	-0.21682499999998717	-0.2206249999999521	-0.2147249999999712	-0.20914999999996908	-0.20437916666663503
US.MO	0.0	0.0	0.0	0.0	0.0	-0.003755999999977	-0.03116799999997033	-0.07762000000000047	-0.1331879999999952	-0.17573200000000622	-0.20841999999996474	-0.22815600000000158	-0.23640399999997896	-0.23921199999996645	-0.24019599999995922	-0.23646799999997858	-0.22854799999997288	-0.22127199999998348	-0.2147719999999631	-0.20874799999996974	-0.2035719999999852	-0.19879999999997677	-0.1940519999999668	-0.19024799999998177	-0.1873359999999824	-0.18752799999995906	-0.1838319999999949	-0.1816479999999565	-0.18287599999999848	-0.17863599999998758	-0.17495199999997268	-0.1719119999999963
US.MT	0.0	0.0	0.0	0.0	0.0	0.0	-0.005249999999978883	-0.06632083333329986	-0.1467083333333008	-0.24929166666664004	-0.3200291666666466	-0.3543541666666372	-0.3834083333333127	-0.3914499999999488	-0.382045833333311	-0.36745416666662534	-0.35490833333331473	-0.3404041666666302	-0.325899999999979	-0.31339583333330756	-0.3008124999999917	-0.28978749999996056	-0.27959999999996876	-0.27087499999999265	-0.2764374999999597	-0.2689583333333023	-0.27232083333331714	-0.2797624999999804	-0.2710333333333037	-0.2627499999999672	-0.2545583333333101	-0.24767499999999165
US.NE	0.0	0.0	0.0	0.0	0.0	-0.00015833333332215815	-0.026516666666609456	-0.10187083333331737	-0.16823333333331192	-0.24358749999998652	-0.275091666666627	-0.2998166666666524	-0.30974583333329697	-0.3076374999999909	-0.2989666666666557	-0.28964999999997465	-0.2790916666666532	-0.2689208333333082	-0.25972499999998844	-0.2509916666666445	-0.2430749999999704	-0.2360958333333163	-0.2294833333333024	-0.22392083333327983	-0.22707916666662165	-0.22147916666663825	-0.2224791666666448	-0.2254583333332949	-0.2195166666666526	-0.2139666666666762	-0.21016249999997738	-0.20555416666665494
US.NV	0.0	0.0	0.0	0.0	0.0	-0.01629166666664572	-0.02494583333332301	-0.06046249999996922	-0.0933458333333026	-0.15577499999999134	-0.20591249999997174	-0.24680416666664762	-0.26569999999996874	-0.2779624999999952	-0.28290833333329823	-0.2750916666666381	-0.2675083333333217	-0.2602916666666455	-0.2518750000000014	-0.24390416666663084	-0.2362583333332946	-0.22946249999996615	-0.2298583333333215	-0.22313333333330299	-0.2219249999999673	-0.22561666666663927	-0.2197124999999911	-0.2149124999999752	-0.20934166666665144	-0.20615833333329503	-0.2021374999999659	-0.19802916666664672
US.NH	0.0	0.0	0.0	0.0	0.0	-0.016191666666653948	-0.053749999999996856	-0.10843749999999153	-0.1696541666666218	-0.23325833333331936	-0.2949541666666389	-0.32364999999997535	-0.3531291666666547	-0.3499624999999895	-0.3423458333332907	-0.3333374999999972	-0.32058749999995806	-0.3080458333332925	-0.29530833333329953	-0.2843416666666543	-0.27453333333332663	-0.26488333333328784	-0.2572208333333159	-0.24986249999997545	-0.2436958333333017	-0.23722499999996316	-0.2325999999999495	-0.23671666666662539	-0.23018749999995647	-0.23094583333330698	-0.23628749999996534	-0.23819583333328787
US.NJ	0.0	0.0	0.0	0.0	0.0	-0.012727999999950779	-0.03184399999999199	-0.056191999999999354	-0.08491199999997034	-0.11159599999999159	-0.13931199999998034	-0.15665200000001267	-0.17703599999997488	-0.18273599999996115	-0.18631199999997738	-0.18820799999997861	-0.1866119999999971	-0.1848479999999597	-0.1806919999999601	-0.17747599999996533	-0.17456399999998817	-0.17168799999996986	-0.16905599999997856	-0.166387999999984	-0.16353999999998425	-0.1605479999999826	-0.15914799999997564	-0.1588599999999496	-0.15583999999997378	-0.1542199999999494	-0.15498799999998925	-0.15523999999996763
US.NM	0.0	0.0	0.0	0.0	0.0	0.0	-0.03356249999998395	-0.06969166666664917	-0.15682083333330432	-0.2174833333333015	-0.26805833333329865	-0.29599166666666177	-0.3146666666666298	-0.3203958333333201	-0.3120374999999953	-0.30228749999997584	-0.2931374999999625	-0.2821916666666424	-0.271995833333305	-0.2628791666666408	-0.2543791666666517	-0.24633333333329288	-0.2394999999999592	-0.24098333333330002	-0.23572499999998664	-0.23577499999998253	-0.23938333333330952	-0.23380416666661796	-0.2270416666666275	-0.22103333333333142	-0.21840416666664142	-0.21408333333332585
US.NY	0.0	0.0	0.0	0.0	0.0	-0.007083999999968338	-0.01777999999997837	-0.032119999999991045	-0.048803999999980086	-0.07107999999996784	-0.08482799999999235	-0.1027879999999759	-0.11185200000000117	-0.11709199999999642	-0.12087199999994969	-0.12264399999996067	-0.12262400000000451	-0.12193599999996696	-0.12093599999997151	-0.120867999999974	-0.12035199999996804	-0.11980799999998792	-0.11971999999998983	-0.11923199999998024	-0.11905599999998406	-0.1180639999999844	-0.11969199999997127	-0.11881599999999937	-0.11815599999998039	-0.11881199999997927	-0.11739199999997174	-0.1179880000000022
US.NC	0.0	0.0	0.0	0.0	0.0	-0.0025999999999748447	-0.03079999999997529	-0.0621519999999709	-0.09504799999996427	-0.1311919999999689	-0.15343599999997348	-0.17595999999996392	-0.18440399999997137	-0.19169999999995024	-0.193907999999976	-0.19220799999999372	-0.1902079999999695	-0.1850199999999802	-0.1802999999999999	-0.17632399999998327	-0.1729519999999818	-0.1695719999999734	-0.1671839999999869	-0.1646999999999399	-0.16219999999997903	-0.16064799999998547	-0.1604599999999734	-0.15752799999999567	-0.15659599999997553	-0.15715600000001384	-0.1538199999999823	-0.15138799999998565
US.ND	0.0	0.0	0.0	0.0	0.0	0.0	-0.013983333333300596	-0.09840416666664353	-0.18290833333329815	-0.27647499999998715	-0.3258666666666188	-0.36126666666662643	-0.3702583333333287	-0.373637499999957	-0.36177916666667587	-0.349391666666643	-0.335474999999974	-0.32142083333329685	-0.30856249999996477	-0.29650833333328963	-0.2854083333332924	-0.2757583333333202	-0.2670249999999652	-0.25871249999996904	-0.2633458333333283	-0.25694999999997803	-0.2597208333333101	-0.26508749999999415	-0.2568291666666389	-0.24897916666662967	-0.24250833333332444	-0.2359333333333269
US.OH	0.0	0.0	0.0	0.0	0.0	-0.004363999999967838	-0.027575999999984724	-0.05843999999999294	-0.08896399999995808	-0.12200799999996237	-0.1419039999999705	-0.16496399999996747	-0.17339599999997013	-0.17851599999996193	-0.18163599999995172	-0.18103199999996988	-0.17952399999998647	-0.17584399999998057	-0.17247199999996798	-0.16959999999999198	-0.1672599999999802	-0.16488799999997417	-0.16264399999995627	-0.1602999999999688	-0.15780799999997042	-0.15624399999997207	-0.15620399999999313	-0.15400399999996317	-0.15229199999999832	-0.15303599999997308	-0.14956399999995762	-0.14770399999997075
US.OK	0.0	0.0	0.0	0.0	0.0	-0.00038399999998661727	-0.02141599999996302	-0.09601999999999666	-0.15659999999994012	-0.2263879999999996	-0.2614799999999806	-0.28769199999996165	-0.30111599999997907	-0.3077439999999543	-0.30992399999996145	-0.2992399999999673	-0.2873119999999618	-0.27600799999996095	-0.26602799999997373	-0.2564719999999743	-0.24874399999997854	-0.24068400000000212	-0.23371199999995262	-0.22763999999996232	-0.22759999999997227	-0.2214999999999967	-0.21938399999997804	-0.21992799999995816	-0.21312799999997356	-0.20714799999997924	-0.20202399999998955	-0.21123599999997023
US.OR	0.0	0.0	0.0	0.0	0.0	-0.0019119999999928083	-0.022327999999971482	-0.036795999999972295	-0.07943599999997719	-0.1337519999999759	-0.1804479999999553	-0.22377599999998665	-0.24755999999999112	-0.26391599999995297	-0.26615999999998197	-0.261415999999981	-0.25463599999997477	-0.24771199999998883	-0.23934799999996148	-0.23195600000001093	-0.22500800000000432	-0.21831999999999407	-0.21239599999997028	-0.21122399999997654	-0.20585999999996885	-0.2041439999999728	-0.20578399999997554	-0.20119199999996118	-0.19679599999997688	-0.19153199999998316	-0.19351600000000468	-0.1961319999999933
US.PA	0.0	0.0	0.0	0.0	0.0	-0.012679999999987146	-0.029487999999955328	-0.051811999999984426	-0.07739599999995184	-0.10952799999996987	-0.12754399999999055	-0.15122799999996994	-0.16071999999996978	-0.16631599999997748	-0.16955199999997284	-0.17067599999995853	-0.16932399999997072	-0.16587999999997383	-0.16281200000000107	-0.16049999999998565	-0.1584519999999423	-0.15626799999998164	-0.1544679999999521	-0.15248799999999507	-0.15065999999999136	-0.14833999999995795	-0.1493399999999978	-0.1470279999999824	-0.14564399999997812	-0.1462239999999615	-0.1431719999999359	-0.14371599999997153
US.RI	0.0	0.0	0.0	0.0	0.0	-0.022274999999971623	-0.064341666666623	-0.12381249999998678	-0.18925833333329756	-0.25272083333330864	-0.3205374999999844	-0.34655416666664607	-0.3749916666666575	-0.37163333333332105	-0.36334583333332837	-0.35301249999997175	-0.3391791666666255	-0.3252291666666629	-0.3113416666666535	-0.29919999999995506	-0.28849999999999154	-0.27792083333331163	-0.2694166666666553	-0.2614666666666321	-0.2546416666666329	-0.2474333333333134	-0.2422916666666608	-0.24762499999995136	-0.24074583333330013	-0.24236249999999293	-0.2489291666666671	-0.2510499999999971
US.SC	0.0	0.0	0.0	0.0	0.0	-0.004075999999963997	-0.042435999999967944	-0.088795999999991	-0.13425599999998816	-0.19300399999998552	-0.23367599999999378	-0.2681399999999723	-0.2802719999999925	-0.2907839999999884	-0.2973159999999919	-0.29905999999998434	-0.30000399999997596	-0.2876559999999584	-0.27609199999996115	-0.2662959999999992	-0.2570799999999873	-0.2489439999999843	-0.24240799999997176	-0.23514399999996494	-0.22897199999997175	-0.22368399999996846	-0.22279999999997857	-0.21584799999998516	-0.21321999999998065	-0.21377999999998565	-0.2074119999999957	-0.20210799999996754
US.SD	0.0	0.0	0.0	0.0	0.0	-0.0001999999999946489	-0.01646249999999183	-0.11486666666665757	-0.20114583333331604	-0.3001749999999803	-0.3487208333333158	-0.38088333333331503	-0.38987083333329453	-0.3846999999999823	-0.37113333333330667	-0.35783749999999115	-0.3430833333333272	-0.32827916666665624	-0.3146749999999865	-0.3025499999999681	-0.2913333333332879	-0.28134166666665683	-0.27245833333333636	-0.2642833333333372	-0.27085833333333476	-0.26383749999999706	-0.2682416666666465	-0.27500416666663696	-0.26631249999997664	-0.257945833333284	-0.2512124999999865	-0.24346249999996905
US.TN	0.0	0.0	0.0	0.0	0.0	-0.0011519999999931585	-0.0368000000000035	-0.0771079999999813	-0.118543999999976	-0.16610399999996694	-0.19335999999999798	-0.22001199999996945	-0.22985599999998385	-0.2343719999999827	-0.23647999999997227	-0.23300399999997	-0.22897999999997865	-0.22154799999998254	-0.21455999999996367	-0.20866799999998964	-0.20321599999997275	-0.1984679999999739	-0.19426399999997734	-0.18995599999996893	-0.18626399999996934	-0.18314799999998854	-0.18346399999998875	-0.17903599999997688	-0.17761199999999366	-0.1790119999999673	-0.17467999999998263	-0.17040799999995526
US.TX	0.0	0.0	0.0	0.0	0.0	-0.003795999999967048	-0.00786400000000187	-0.026263999999986964	-0.04677199999996162	-0.06881599999999377	-0.08311999999999209	-0.09067199999996944	-0.09740399999997873	-0.10106399999999516	-0.10386399999994245	-0.10600399999997068	-0.1058239999999655	-0.10616799999995097	-0.10682399999997205	-0.10722799999999255	-0.10807599999997919	-0.10842399999995145	-0.10913199999997847	-0.11011599999997124	-0.11153199999998087	-0.11171599999996173	-0.11184399999997208	-0.11407999999997198	-0.11298399999997155	-0.11241999999996866	-0.1119839999999761	-0.11295599999998629
US.UT	0.0	0.0	0.0	0.0	0.0	-0.00011249999999352056	-0.021724999999983563	-0.05048333333331767	-0.1150916666666224	-0.1730999999999594	-0.22265416666665816	-0.25787916666663024	-0.26991250000000244	-0.28050833333331804	-0.28021249999997666	-0.2719874999999594	-0.2657666666666336	-0.2565499999999665	-0.24787916666660914	-0.2402333333333062	-0.23253749999995188	-0.2259249999999824	-0.22007499999997515	-0.22066249999995735	-0.2157374999999795	-0.2161291666666454	-0.2191166666666411	-0.21440833333330467	-0.2087083333332962	-0.20432916666665024	-0.20065416666663616	-0.1970999999999723
US.VT	0.0	0.0	0.0	0.0	0.0	-0.02213333333330736	-0.06592916666664506	-0.12922499999996617	-0.20033749999998074	-0.2783874999999658	-0.35767499999997954	-0.3870416666666432	-0.4188458333333034	-0.4107958333332995	-0.39915833333332706	-0.38662083333330655	-0.3696374999999752	-0.35314999999999097	-0.3367958333333032	-0.3224291666666601	-0.3095083333333193	-0.29703749999998585	-0.2867958333332976	-0.2769833333333249	-0.26839999999997977	-0.26039166666663727	-0.25445833333334056	-0.2662166666666521	-0.25798333333330037	-0.2656624999999857	-0.2778666666666374	-0.28273749999997433
US.VA	0.0	0.0	0.0	0.0	0.0	-0.005595999999963297	-0.033483999999961434	-0.06611199999998485	-0.09772799999993032	-0.13378399999995905	-0.1550919999999567	-0.17752399999997337	-0.18602799999999364	-0.1934919999999618	-0.19529599999998926	-0.19354799999997674	-0.19131199999997683	-0.186059999999999	-0.18137599999996645	-0.17737599999996245	-0.17402399999996154	-0.170707999999975	-0.16810399999996894	-0.16570399999996654	-0.16307999999998213	-0.16139999999996713	-0.16107599999998223	-0.15841999999998135	-0.15706399999997345	-0.157743999999993	-0.1546159999999852	-0.15195999999998433
US.WA	0.0	0.0	0.0	0.0	0.0	-0.0013640000000147978	-0.014699999999967517	-0.02315199999997075	-0.05443599999996884	-0.09258799999994904	-0.12823999999995728	-0.16103999999999008	-0.1799039999999641	-0.19464399999996607	-0.2019759999999704	-0.20312799999997466	-0.20106799999998204	-0.19715999999996292	-0.19234799999998664	-0.1882199999999723	-0.18401599999999796	-0.17992799999998477	-0.1764679999999852	-0.175819999999971	-0.1723719999999651	-0.1709319999999792	-0.17216399999998577	-0.16946399999996364	-0.1662240000000037	-0.16288399999997427	-0.16242799999994784	-0.16239599999998688
US.WV	0.0	0.0	0.0	0.0	0.0	-0.016524999999989465	-0.07388749999998057	-0.1410583333332993	-0.2060458333333237	-0.27301249999996946	-0.30963333333331455	-0.3411458333333006	-0.3424458333333269	-0.33973333333333633	-0.33104583333333215	-0.3187583333333244	-0.30664583333330775	-0.2939541666666212	-0.28261249999997906	-0.2725833333333205	-0.26367499999998545	-0.25552083333332254	-0.24849999999997374	-0.24240833333331047	-0.23655833333332543	-0.23192916666664454	-0.23494166666665484	-0.22898333333332133	-0.22963333333332336	-0.23414166666664293	-0.22693333333330123	-0.22161666666665747
US.WI	0.0	0.0	0.0	0.0	0.0	-0.003263999999991718	-0.02972799999996223	-0.07308799999996562	-0.1299079999999675	-0.16905999999997645	-0.2113439999999689	-0.22547599999994672	-0.2365279999999914	-0.2414999999999501	-0.24233999999997424	-0.23841599999997465	-0.23032799999999076	-0.22297599999997475	-0.21647599999997658	-0.21019599999996252	-0.20458799999998334	-0.19952800000000437	-0.19511599999999518	-0.19073999999998925	-0.1866279999999887	-0.1879719999999696	-0.18367599999997708	-0.18203199999997643	-0.18324799999998032	-0.1784559999999713	-0.17388799999998872	-0.17087599999996428
US.WY	0.0	0.0	0.0	0.0	0.0	0.0	-0.031499999999973216	-0.08040833333328168	-0.1931416666666408	-0.2709291666666669	-0.34032083333331853	-0.36886666666663404	-0.3881166666666491	-0.3919458333332959	-0.37855416666666697	-0.3641416666666508	-0.35137916666664326	-0.3360874999999708	-0.32188749999993993	-0.30981249999997296	-0.297554166666647	-0.2870583333333232	-0.27712083333328863	-0.2824124999999733	-0.2740624999999941	-0.27801666666663616	-0.28582083333329455	-0.2762749999999592	-0.2674666666666492	-0.2592958333332729	-0.2521458333333171	-0.2452458333333074
URY	0.0	0.0	0.0	0.0	0.0	-6.400000001072215e-05	-0.00016400000000249548	-0.0016159999999598718	-0.012111999999975254	-0.025863999999997667	-0.03961599999996457	-0.05225599999993946	-0.05927599999996369	-0.06365199999994742	-0.07120399999999139	-0.08116799999997593	-0.08383599999995939	-0.09077999999996811	-0.10451199999995664	-0.11921199999997967	-0.127335999999989	-0.13410799999995504	-0.1420720000000042	-0.14738799999999275	-0.15540000000000553	-0.16048399999997187	-0.16849199999998676	-0.17467599999997363	-0.1780679999999868	-0.1817479999999816	-0.1854239999999674	-0.19000799999999707
UZB	0.0	0.0	0.0	0.0	0.0	-0.00038461538459655387	-0.0020961538461206075	-0.01052692307688119	-0.022669230769223336	-0.03684999999998828	-0.047723076923034125	-0.06568846153842678	-0.0856076923076654	-0.09414615384615299	-0.09539230769229912	-0.095296153846125	-0.10165769230765509	-0.11404999999997667	-0.1282115384614979	-0.1418999999999726	-0.14384999999996761	-0.144757692307651	-0.14762307692304244	-0.1478423076922808	-0.14848846153843187	-0.15123076923072576	-0.1513346153846129	-0.15081923076922799	-0.1551384615384177	-0.15745769230768314	-0.16689615384613	-0.1675769230768953
VUT	0.0	0.0	0.0	0.0	0.0	-0.00014999999999876223	-0.0010899999999702814	-0.0030599999999880723	-0.006214999999998305	-0.007870000000009814	-0.008644999999973813	-0.009470000000000312	-0.010334999999961347	-0.010959999999982095	-0.012314999999973875	-0.012644999999977813	-0.012894999999990553	-0.0139749999999772	-0.015674999999981676	-0.017614999999993053	-0.019639999999976343	-0.021079999999984445	-0.02234999999999321	-0.023594999999987376	-0.02414499999998654	-0.023469999999969904	-0.023029999999979456	-0.02278999999999476	-0.023304999999973486	-0.02500499999997796	-0.025479999999977743	-0.026899999999974167
VEN	0.0	0.0	0.0	0.0	0.0	-0.0001846153846130072	-0.002788461538427711	-0.005049999999984234	-0.013423076923058108	-0.020330769230747503	-0.028142307692280433	-0.03768076923074126	-0.045019230769216545	-0.04857307692307522	-0.061111538461511294	-0.07338076923074643	-0.08228461538456466	-0.09309230769226629	-0.09943076923073502	-0.10666538461536756	-0.11029230769228349	-0.11583461538458018	-0.12130384615380851	-0.12548461538458566	-0.12896153846150282	-0.13340769230766325	-0.13771923076920656	-0.13865384615383558	-0.14325384615384573	-0.14486923076920677	-0.1462115384615048	-0.14612692307689468
VNM	0.0	0.0	0.0	0.0	-4.000000008996807e-06	-0.002187999999980761	-0.0064639999999616116	-0.016807999999979284	-0.02355199999997115	-0.0350319999999571	-0.04294399999998921	-0.049915999999983196	-0.05797599999997072	-0.06098399999997506	-0.06364399999998493	-0.067031999999978	-0.0780599999999465	-0.0880679999999745	-0.09700400000000053	-0.10465999999996756	-0.11573199999999062	-0.12209999999999166	-0.12847599999997739	-0.13283999999997853	-0.13562799999998765	-0.1378359999999912	-0.14066799999997714	-0.14183999999999308	-0.14202799999999405	-0.14268799999996862	-0.143503999999961	-0.14443199999998324
YEM	0.0	0.0	0.0	0.0	0.0	-0.0005038461538209305	-0.0025115384615137515	-0.005326923076909296	-0.008461538461523865	-0.012815384615361136	-0.01773076923077266	-0.02522307692307546	-0.034092307692279444	-0.04181538461536238	-0.05204615384614142	-0.061746153846098384	-0.0716769230769021	-0.07755384615383276	-0.08213846153843907	-0.08781538461536398	-0.09388076923074751	-0.10003461538459213	-0.10410769230767558	-0.11050384615381992	-0.11778461538457519	-0.1281653846153641	-0.13711538461536055	-0.1498423076922717	-0.15730769230766217	-0.1595384615384332	-0.16349615384615435	-0.16399615384614652
ZMB	0.0	0.0	0.0	0.0	-8.000000006891383e-06	-0.0021279999999679333	-0.005679999999974594	-0.009191999999980105	-0.01169199999998538	-0.016852000000000533	-0.020651999999965476	-0.02619599999998945	-0.032971999999975576	-0.047939999999979666	-0.06757999999998932	-0.08119999999997018	-0.0926239999999856	-0.10274799999998585	-0.10824799999998858	-0.11260799999998072	-0.1183879999999804	-0.1295079999999782	-0.13441199999995046	-0.13765199999997701	-0.1391079999999767	-0.13828399999999963	-0.1359919999999737	-0.13323999999995673	-0.13179199999997504	-0.13369999999998106	-0.13394399999998585	-0.1308679999999729
ZWE	0.0	0.0	0.0	0.0	0.0	0.0	-0.0022000000000077513	-0.003500000000011827	-0.009700000000001374	-0.010000000000010001	-0.011100000000008325	-0.010900000000002574	-0.01540000000000985	-0.025600000000003398	-0.05670000000000952	-0.09320000000000439	-0.12580000000000924	-0.16000000000000458	-0.19440000000000568	-0.2259000000000122	-0.26170000000000915	-0.2859000000000056	-0.31600000000000517	-0.34680000000000266	-0.3770000000000051	-0.3954000000000013	-0.41080000000001116	-0.4130000000000078	-0.42200000000001125	-0.4194000000000031	-0.4318000000000044	-0.4382000000000108
