# Supplementary material for: Post-Brexit no-trade-deal scenario: Short-term consumer benefit at the expense of long-term economic development
Source: PLoS One. 2020 Sep 3;15(9):e0237500. doi: 10.1371/journal.pone.0237500 (PMC7470266; doi:10.1371/journal.pone.0237500)
Supplement: S2 File — (ZIP) [file pone.0237500.s002.zip › WenzEtAl_AdditionalData/ProcessedModelOutput/MainModelingSpecification/CountryLevel_70Perc/Country_Rel_consumption_Shortterm_changes_inclserv.csv]

	0	1	2	3	4	5	6	7	8	9	10	11	12	13	14	15	16	17	18	19	20	21	22	23	24	25	26	27	28	29	30	31
AFG	0.0	0.0	8.000290563359158e-06	0.0007611705028498505	-0.0019726430749655854	-0.006917965546260341	-0.008225441605214101	-0.001948642203275508	0.005812782548852979	0.00855916801183465	0.012062152383096603	0.013043902325970969	0.009930646395361897	0.015190265996167795	0.018098943067901274	0.020488744151125893	0.01926241389655914	0.019335559410382785	0.01981786264191321	0.022572248395502648	0.007559131690504373	0.009856357982895858	0.011431272326656305	0.004841318693848962	0.010113510179854401	0.01594229330978969	0.022205377927875247	0.023500282101673875	0.028046732943032282	0.026687826444704577	0.023948298373599464	0.02417802100287414
ALB	0.0	0.0	0.0009395222026364891	-0.002397036955714693	-0.0011205553133275536	-0.005597490928666016	-0.005996556618115267	0.013618447004448697	0.023936012908820636	0.021163695635806334	0.029661680565506998	0.03406461724499987	0.04010478037883569	0.03658850951926418	0.05121783484296483	0.061448187715851255	0.06535823862661161	0.06930264618605353	0.07261541997227727	0.08258016952200631	0.08441692882110718	0.08674525247929221	0.08193135742429192	0.089007505659211	0.0993290357922616	0.10119618751138759	0.10548151873936984	0.10703285357178682	0.10326022925613021	0.1051696660813839	0.09757023965770717	0.10504677499161286
DZA	0.0	0.0	0.1094736677325292	0.10754908931873697	0.05531458734431283	0.12198443318236496	0.1348491145442221	0.05557988458937402	0.11690366686127884	0.11242401000994828	0.07565061576277898	0.15238063594422702	0.12455448627490817	0.1211703260087571	0.13673279203476607	0.16298403265841976	0.14365622317205062	0.17350819780275195	0.12019373265383937	0.10772118609945203	0.10407832190644228	0.11462215525432917	0.12163699883744883	0.08506755045054604	0.0953505565995938	0.10375089101850588	0.15460884224967053	0.13651610654275004	0.11929815888724882	0.10240786562207838	0.1351871617920386	0.13186926996151538
AND	0.0	0.0	0.0006925134639734765	0.0004143728103978006	-0.014270318430198436	-0.014576840783087075	-0.01568940339740088	-0.00040302013070148135	0.015206914508514302	0.03426238744812515	0.051813630322450344	0.06857018561516881	0.08274400626757661	0.09469837803128822	0.12536764234245545	0.11881714613384275	0.11562704312757521	0.11436121933681154	0.11252776155921129	0.11671122404246503	0.1311631853484707	0.11344165227809011	0.11104623685342929	0.11252776155918909	0.11709153881369616	0.12766655998928123	0.1244026645647267	0.14258398116453463	0.13525582639386524	0.1271159550220391	0.13925196966155795	0.13233251136142155
AGO	0.0	0.0	0.01441946959896967	-0.006655956830869947	-0.008931648926990832	-0.007538893893921372	-0.005016750441144691	-0.0047073585943469	-0.004124372304592505	0.0006044253942238953	-0.0017955741698716388	0.00021714469093936373	-0.0016462871948785818	0.0019153577901720453	-0.00031883292030965293	-0.0005052941223215868	0.006439598896101906	0.004370036905099184	-0.024011010227131813	-0.016353316158101983	0.0033598420385860805	-0.001730863478488498	0.011563938237535432	0.014344334388871616	0.04191462933265111	0.04149017440238101	0.05433141121140572	0.054036377663968516	0.03169761758385903	0.02064782447506186	0.04417497968436379	0.029795241269803263
ATG	0.0	0.0	0.0	-0.0002955128973969323	-0.0006084089064106735	-0.0026422329649888887	-0.0030768107552758828	-0.003389706764289624	-0.0015992462682912212	0.007978848229761581	0.010203886516113592	0.005041102367431272	0.004276245456469319	0.006657731747305995	0.02405822647062461	0.0373736899652366	0.039703026921200646	0.039685643809628246	0.03427949609835501	0.037356306853641996	0.03945966335865414	0.040798162952770944	0.04151087052883806	0.03467930766540839	0.02430159003323773	0.02553579095765368	0.022528512648789523	0.026178966087297972	0.028855965275509377	0.03805163131811451	0.035026969897655746	0.02530981050670178
ARG	0.0	0.0	0.037065746037545644	0.029391036203119114	0.026559865055242327	0.026244635578476228	0.03795206437429144	0.02779720639078942	0.03772192488715742	0.03318375638399207	0.041313815545773735	0.034331988996139096	0.03941220430994097	0.042550513883954366	0.044478166514649864	0.04722231868072857	0.0465237020025544	0.05228544098028198	0.05193297123724516	0.053292160580631354	0.05630406758190265	0.06114149779308242	0.0792084388187897	0.07160435153246159	0.07169078110005334	0.06119995697357883	0.06942496541857412	0.08366666131154332	0.08726412461435018	0.08418400630525458	0.0870913190623046	0.07950968310199702
ARM	0.0	0.0	0.001389118880856799	-0.0011691111023393042	-0.007053040063698113	-0.0039345577141247645	-0.003965256473970058	-0.0011256211926213844	0.0071144375832332685	0.006436506637697015	0.007715621629267311	0.011179465026533997	0.01581753598605129	0.018769733386592158	0.030606663518817356	0.03958349252983773	0.04200357809391875	0.05422168449358278	0.05918209243103156	0.06341596305319275	0.07394052120399675	0.059563268698514804	0.05108017807429199	0.05618640512072837	0.0580283307085816	0.07404540863331643	0.06984479500093954	0.062466859729459756	0.07013387498906454	0.06961967076242193	0.06947896811340115	0.06954036563295851
ABW	0.0	0.0	0.0009976785267706845	-0.002478607589984083	-0.0037802662928854147	-0.005783417709948058	-0.007794363490454259	-0.010187233082026292	-0.014177947189120133	-0.013211446116334624	-0.008176287301475682	0.0010834165251383254	0.010140466901065182	0.013195857389347587	0.026758049862740663	0.037389561663681015	0.0448877393415259	0.04864462254394741	0.051240145586239905	0.03676601258446599	0.0449578886128954	0.04404594808455897	0.04604130513807814	0.05961908633846935	0.06403849043754573	0.07108459503293307	0.07094429649012746	0.07880880925197342	0.08611212784255251	0.08597962366319045	0.08505988877132165	0.08435060169369457
AUS	0.0	0.0	0.04353017253602154	0.031753859744987345	0.03555446221952252	0.038915963865759906	0.04277371354908244	0.04743135937113063	0.043718339772813586	0.04618395840285672	0.05050481799271367	0.051778419670855946	0.049043905956303036	0.04907294095684023	0.05490314270033547	0.06111973076206034	0.057395093867751434	0.06148902894427266	0.06259741784415684	0.06413121399369004	0.05475631985423224	0.05780980661387325	0.05337499865358808	0.05792642449062857	0.0570159086251687	0.06470688808219993	0.06691109283671892	0.07237377606885698	0.07180789017000588	0.06665574302495703	0.07474416582937682	0.07468634300480392
AUT	0.0	0.0	-0.06487524549918522	-0.15123601705224754	-0.1339007295519723	-0.11722541960828003	-0.10353217923151359	-0.08008173513807115	-0.069509488092101	-0.04515150439717841	-0.028925044784933185	-0.019671215518080043	-0.005550288776834389	0.00258676970881222	0.008059371865898335	0.06443920628576016	0.08614590348134943	0.09581107212608408	0.09323378264458615	0.08340160826521004	0.11858621656573032	0.1616064121223726	0.11885960582458388	0.1132595586653018	0.12380951436585796	0.15040349935788733	0.1306276426277453	0.11572544266436058	0.1632948662347422	0.1874191238922629	0.14580656274061354	0.11935447369197938
AZE	0.0	0.0	0.004894875380090369	0.0010842687350187674	-0.0024615592201793213	-0.010261939423883426	-0.005508279344990097	-0.004659222346126146	-0.000754177968298464	0.0006200234321074305	-0.006718759255508466	0.0003936376522739593	0.014445442723864943	0.020931638030097233	0.025075424526632695	0.031243885405030092	0.027553753063869202	0.03795117091731637	0.026159693261673667	0.025819893943013206	0.028008289814818177	0.028199813067142365	0.030429690933675424	0.03770933971396495	0.04359051571385386	0.054762411235187436	0.042731750163005344	0.050508300284590746	0.06574852037586343	0.07315393903377654	0.04518492472465052	0.05384142269226899
BHS	0.0	0.0	0.00688082523980782	-0.022870624397508532	-0.026234247712653147	-0.08241884195029359	-0.08897488619635796	-0.08363991777954327	-0.07526358935914246	-0.06365203941187669	-0.05605115708510189	-0.05821888139225795	-0.0586267458960954	-0.05900943357866062	-0.011115566569241953	0.0055691128542312285	0.008351151599117479	0.031911620898106285	0.047735253035763314	0.04957567866705759	0.05985033940749673	0.047098279458834824	0.05095788615208097	0.042536239453538904	0.044527726012177915	0.045522210450421596	0.04549955131130101	0.060600608679872714	0.06456344034013739	0.05457579536158885	0.04503126243660116	0.04889338681193234
BHR	0.0	0.0	0.007747590448370367	0.006574326098496286	0.00981344599551015	0.011605371288503363	0.018627257279058007	0.006627426424654637	0.010476778641588247	0.00022082992794381084	-0.0023979433012688567	-0.001525580799743853	0.0014598375388530371	0.019875536375479896	0.055350768575390674	0.05924142104596353	0.06071727296890206	0.0759949953869743	0.07330289313589589	0.07377911034689433	0.08315258221114341	0.0780718081442533	0.04953501856519438	0.06738684250957583	0.07756187644047952	0.08042002256867242	0.08010732064780424	0.09060685657207301	0.09795408741828382	0.09318264382294217	0.10481161525637273	0.10303823293442704
BGD	0.0	0.0	0.03910720343658358	0.041161921505161736	0.04789002077643101	0.042951051384720884	0.04661831251719928	0.051101756698179734	0.044231052953747074	0.05165316066104708	0.05355172177465839	0.06127036587577628	0.05374489520992842	0.06280220087611088	0.057761891284346945	0.05893367527443072	0.06036902469508387	0.05929433311224752	0.06782390108983627	0.06084558659400496	0.05386545161554235	0.05979456128544225	0.0537343768657772	0.06978395406134208	0.07229156775458989	0.05636760386094064	0.0512927050990708	0.05638459503223281	0.05740568351522146	0.06134986028420997	0.062184045883251216	0.055887400996734726
BRB	0.0	0.0	0.01332188192784134	0.011431643924542101	0.012209219103165303	0.0182923486774067	0.01872624421910274	0.016913334134072144	0.017897117094944903	0.024521542097399873	0.022751591967029583	0.029281505069334024	0.014838368325920115	0.003780476006620681	-0.02744281901162493	0.006577169052390808	0.01960262729334694	0.005537538150601762	-0.04312320244808099	-0.011942867384517886	0.023168303526821532	0.03479756324262784	0.031077231172482733	0.03768447219312243	0.010941900441863162	0.039493086282682555	-0.0014391584797990298	0.014885624276028686	0.030690591580939675	0.027485778966185315	-0.032808517343685395	-0.005799593873800912
BLR	0.0	0.0	0.002515471100084099	0.05091923317770419	0.08403960266227806	-0.20085655602277708	-0.1037060130812284	-0.12272449912587025	-0.05434942104145524	0.11266261472546724	0.08766035651848192	-0.07561658579681163	-0.014521128623290469	-0.04436376303806888	-0.11498751983318733	-0.22791692694809074	-0.25444371309450986	-0.20680221498665663	-0.007927545285157933	0.0001905659924084091	0.07748413252264275	-0.031138483163339892	-0.14940373806630047	-0.27098484123757594	-0.317330490596901	-0.22113277761749428	-0.42496216312221113	-0.44763951622156517	-0.6884768174564626	-0.8922299765642072	-1.0166314564234447	-1.7759988230644619
BEL	0.0	0.0	-0.47816139501238863	-0.7804870605907066	-0.5683939704899443	-0.4727024206095054	-0.3550486334619962	-0.29162226161809635	-0.17010779589440306	-0.25615248882047137	-0.15335120389408097	-0.1844198831459698	-0.31413797875690097	-0.1289615967366986	-0.24580559936205892	-0.024484481603659347	-0.10199608338038457	0.07021772685376071	-0.22224821278912232	0.024117535700973747	-0.034404230845996864	0.029109901570811836	-0.1692431866651578	-0.015837773687676915	-0.14341384097483756	0.11156961271654442	-0.09103781122486998	0.09528882940277317	-0.08756778006234756	0.11071184375017751	0.0038270244827165456	0.03797655814001821
BLZ	0.0	0.0	0.037725420353318384	0.019240871968495554	0.023688054640480516	0.02916383738620354	0.037211120316404944	0.04283816777890248	0.04540966796338086	0.04536428854835517	0.04911565352332392	0.05111234778423235	0.05289727144166534	0.05248885670650072	0.05596794519138193	0.05826716888572836	0.03878427337047352	0.05040140361560752	0.05365359502533806	0.051551015462725225	0.05776799532049015	0.04599960035862605	0.05094595659580481	0.05217120080136528	0.05637635992654655	0.06058151905170561	0.060974807315217205	0.0613680955787288	0.06740355777641316	0.048087053449563655	0.05956804544964278	0.05920501012948165
BEN	0.0	0.0	2.781122376838141e-06	-0.00010846377308526556	-0.0004811341728805374	-0.0019690346496292754	-0.0030647968698782613	-0.0042829284751522145	0.0004227306027670963	-0.0003893571341007096	0.001816072918336964	0.006605165667861179	0.010037070692736627	0.01734029807958226	0.017387577160166146	0.0004171683579468066	0.0018021673064083643	0.01111614617870238	0.021067002077423957	0.0330758885421778	0.034113247192357754	0.029390901380121903	0.02845922538066148	0.032842274261724036	0.04738476322050378	0.0428125980171723	0.04059604347512735	0.054179045210656085	0.045376792857476644	0.04604426223024927	0.04356628218389336	0.04413085002834549
BMU	0.0	0.0	0.0	-0.0021166743891076756	-0.0021616303053417774	-0.004858985279032613	-0.0074589357675680645	-0.0057243866664724585	-0.008002153088670916	-0.014213562180942496	-0.018267087294188133	-0.012595149196692468	-0.02308860930970713	-0.008871300802415494	-0.005597011570446231	0.009414518123529447	0.0010602103577062039	0.004784058751972076	0.002948358839272025	0.012917333263029462	-0.026621395060011377	-0.006447427652467308	-0.021417747756569128	0.01000643768720444	-0.008320590828647667	0.015004037041288498	0.01662619635185436	0.01931231234653108	0.0009365815880846284	0.0021241670417948555	-0.00766123739061042	-0.015337460086672916
BTN	0.0	0.0	0.0	-0.00129550424193825	-0.0030182492445351983	-0.003583309605381668	-0.00293555748439589	-0.007648987811503805	0.0008406995612553203	0.0036797833255830525	-0.0019983842030057986	-0.00197082028294826	-0.00723552901089608	-0.0030044672845175313	0.00028942116043761956	0.008145138372284144	0.0013368501220689666	0.009344168894065419	0.007207965090882951	0.014071381181168796	0.007773025451718318	0.009633590054503038	0.013754396100695843	0.016083547344214466	0.022850489714398847	0.030912936326510376	0.028349491762691414	0.020493774550822685	0.019928714189965113	0.027370972601215016	0.015725216383666307	0.01183870365781825
BOL	0.0	0.0	0.0005595524738666313	0.0002204580698439429	0.0011574048666140868	0.0027202283870764177	0.007717900732839844	0.005174225630488749	0.023078970649503816	-0.002297060990363864	-0.005588985728011142	-0.003561892458814331	0.00048388678040023336	0.010923884189062427	0.012149481594225797	0.016383957994881015	0.016308292301392413	0.019421795465612846	0.013154620929589633	0.0036226118424131926	-0.007804776158704119	0.006127987025861259	0.009073344204590938	0.013240562211080942	0.03696129003838422	0.01723963423201358	0.02509298589761233	0.029850583141932674	0.021035062781771252	0.01763664558660505	0.013130333176114561	0.030116814285618965
BIH	0.0	0.0	0.001953840960200459	0.0023350539443134366	-0.021781892803296454	-0.0257224207509843	-0.01579296714997458	-0.006293497906917356	0.009388987151082162	0.021483292554647093	0.03529753539039948	0.04771731506501009	0.053268293687014356	0.059112895886848094	0.05868589753128539	0.062420391307504985	0.075943996567851	0.07298785410645436	0.087647135645752	0.09229136484607547	0.09123033862934449	0.08761628028672863	0.09074859689486292	0.0929124533632697	0.10242287128205962	0.09682212595198969	0.10385913847801298	0.10485248197176222	0.09977428707677038	0.10743437878819595	0.10600408359728863	0.10334654138453025
BWA	0.0	0.0	0.017667300635726413	0.012131030288031752	0.016057610676534217	0.020756102689367673	0.020627835937458983	0.01748472273650492	0.021339658632912872	0.027870862975487576	0.019203034990100676	0.01933707952366248	0.011790141172474122	0.0024185793858766402	0.020456813601499313	0.02028116904027044	0.02334685996749908	0.024062149331971483	0.02567646151643288	0.028772196908088965	0.02735317374236157	0.02862081902965663	0.030138064482887472	0.00942009515221276	0.0202534356884998	0.016533699881993158	0.0016524455431543572	0.016755566696136093	0.02061512481792427	0.005999648433552274	0.027414418227533766	0.028762952457506152
BRA	0.0	0.0	0.04007654150768314	0.025358550909482247	0.02711789181011337	0.030263178781031463	0.029518064088551732	0.032556190963783926	0.037633359459254834	0.040966025188216015	0.044123727740719154	0.04611700583019296	0.044202072710097795	0.04945269974976352	0.04941812159808823	0.056801900744796185	0.045922898811157076	0.053232203394748545	0.049348511066082956	0.05026131181447013	0.05066315271033961	0.050946231755188975	0.05595264468414296	0.056429471150387656	0.060003739175717996	0.06227362355253341	0.05924315232173072	0.06519002662779272	0.0645034127928934	0.0682717973003788	0.06578721420824607	0.06879234326877537
VGB	0.0	0.0	5.421720388198992e-05	-0.0025482085822425837	-0.003605444057885876	0.010545246154247678	0.020819406289129816	0.017403722444786496	0.017756134269997226	0.01672600739635044	0.01485551386253281	0.009216924659227743	0.007373539727373313	0.0075361913390192825	0.013310323551984915	0.0178916772797022	0.023503157881066272	0.02027723425033212	0.02447906755083107	0.026810407317623408	0.027704991181587424	0.026214018074943723	0.02721703634667172	0.033858643821726986	0.043563523315870434	0.04163881257819302	0.042696048053803004	0.07311189942926788	0.05771421352795958	0.04193700719952176	0.029223072890149915	-0.002521099980312691
BRN	0.0	0.0	0.001498773220487415	0.011249367338428407	0.00414041045349034	0.0037225466796408924	0.007632275239011221	0.021651143488821134	0.00977432139845913	0.0009174548474044641	0.01667368730533525	-0.0003611819370252789	-0.0057710018992018774	0.008868730191369245	0.005830320100530528	-0.04051037696796156	-0.015325186861547824	0.0009662275907373896	0.028041691046443162	0.009169275744813632	0.04403915085651189	-0.003084546469633853	-0.02336082586964494	-0.04163346824664904	-0.0407133770347623	-0.03504255698671965	-0.031906601409270596	-0.023868326036657894	0.01041627615521179	-0.0017479096660943938	0.0034312284018955808	0.011851776627591626
BGR	0.0	0.0	-0.04886465220823588	-0.11587987137519073	-0.14966181045755755	-0.12910950805488097	-0.10237853257768492	-0.07418580588882673	-0.050016990655477045	-0.032341516023326466	-0.019910912306653206	-0.0005495863088289532	0.010592982453605515	0.014857376557153579	0.036189547495868446	0.0449365628875098	0.042378420991262544	0.07076990133390026	0.06574140298101216	0.06492691483497293	0.074079165125851	0.06300398096148463	0.07974101687964197	0.0818982513279165	0.07279329389715539	0.08948489157716288	0.09397245852380554	0.1022190350886909	0.11143897908130196	0.14709995931729836	0.14362161582293087	0.1615653924326832
BFA	0.0	0.0	1.0759466628762482e-05	-0.0016515781286474684	-0.0012319589298259714	-0.004354894120928154	0.0004249989321580827	0.004266128521202006	0.000599840264969842	0.009016433041009186	0.018113562081767398	0.018022106615367406	0.016112301287418695	0.02270516446869486	0.03600117536415315	0.060059342762275314	0.06365569448536501	0.08531181095703388	0.08398570669416738	0.10946950342158868	0.09107888507395856	0.08948917387845423	0.10130575811149178	0.09797839305427658	0.10812188022539804	0.0917056240054892	0.09340024000066283	0.10900146662287113	0.11134165061619239	0.11207867408078442	0.1222302308518719	0.11336712021043915
BDI	0.0	0.0	0.0	-0.0014356520699143616	-0.0015848107265070688	-0.001100045092494728	-0.0003169621452636662	-0.0019017728718040416	-0.002321281593520297	-0.0015288762302612113	-0.0011466571727014596	-0.004446792450285564	-0.006292630825888157	-0.025254425047926965	-0.017712590472873657	-0.00660959297118513	0.0024611178341293893	0.01791768362575663	0.02325942801570946	0.014561613851915567	0.011559795887539082	0.01091654918090601	0.014505679355680812	0.012827644468793586	0.011140287165845031	0.01249203749140726	0.013247153190532046	0.02258821406095901	0.018849925229558195	0.009788536840282802	0.005714641031517864	0.005285809893718074
KHM	0.0	0.0	0.008619166452583649	0.008718042501687506	0.017919165129032244	0.013530481063450672	0.016525012836576813	0.014499466344752854	0.01545432647620526	0.019670683713313153	0.01653348792649556	0.012397644043615763	0.014118087298164994	0.011942814217702491	0.017437497518368872	0.02261012740192303	0.029822428927150924	0.028525740168761082	0.028378838610110257	0.026330691878517776	0.023881390890512222	0.03223359201047771	0.029022945444334702	0.03126319421420387	0.02845228938948008	0.028531390228714315	0.03182537517913975	0.036863816138899	0.028350588310344094	0.03077728905855892	0.05160341003154212	0.03409952430870611
CMR	0.0	0.0	0.008801813645176182	0.012190718112026211	0.011439011633296303	0.008981569542254597	0.01121178772871545	0.00733575256239849	0.007640792872587454	0.0034690553647021005	0.008916203761488717	0.01576093480408769	0.022948058031668772	0.02824657709363798	0.03412560654194596	0.04403552580378722	0.04562920579189722	0.047110051991761104	0.04109484383356676	0.04838935370097275	0.052447479256567675	0.059745101780217524	0.055739891380435225	0.053910427683168116	0.05301787351013054	0.05827514987712945	0.05380226287925449	0.057637833514689873	0.054893248886767054	0.06076760935065373	0.0698090975252974	0.06429736151183363
CAN	0.0	0.0	0.11633592369466594	0.10095013230764227	0.1048584378680717	0.10298639012433775	0.10329262189607835	0.10521824840976635	0.10646233870634791	0.11284685072954215	0.11486910997111632	0.12064933674744704	0.11753162286090024	0.12503515820656563	0.12844763584551888	0.13056102960711247	0.12969544145828849	0.11652769382193284	0.12309519954445403	0.11079596169873973	0.112233812059781	0.11131310380236847	0.11676455385440931	0.11968864570679472	0.1194668654870501	0.12357701738818783	0.12549749076984362	0.1263766288952528	0.13066582912903968	0.13352781883908538	0.12794130611708532	0.12686286370933164
CPV	0.0	0.0	0.0	-0.0005957462252959012	-0.0004949276333099384	-0.0016772547574039898	0.0016680894308729322	-0.0014114602876369453	0.002529630125902571	0.01336304609993455	0.023133284194964965	0.03129959014493977	0.03373756700539854	0.02928321830544256	0.033389284596796465	0.03393003886285051	0.06108690141022333	0.0693998525848949	0.07196614401698831	0.07139789377130779	0.0730476525490964	0.04203218752700799	0.022775836459776322	0.05319555525657993	0.09868307089033745	0.09636424327488236	0.10501631153165825	0.09505360157926468	0.09912300656438333	0.09518191615087712	0.061847623513333616	0.08605325091386451
CYM	0.0	0.0	0.0033334025988374094	0.00513719188393047	0.008340721654254146	0.011327796710358662	0.006190604826405988	0.0043507397556430405	-0.01080830539620381	-0.04518852917000382	-0.022128886949479565	-0.014192214095054556	-0.012135894310072448	-0.019177887679044936	-0.01733080745109916	-0.014358162709326994	-0.0030664417846382186	-0.008073760840032751	0.007063638840398845	0.013788165295225419	0.024329509877252242	0.022879263292074903	0.02383166403459036	0.02407697937734099	0.021097119478397097	0.038767039315090734	0.03029644483234506	0.03059948143222524	0.02993568697529092	0.0192428240932907	0.02331217272044661	0.019423203021839974
CAF	0.0	0.0	9.126656081992479e-05	0.00023323676656694659	-0.0010242136270322	-0.0016630795528271847	-0.0035188329562507725	-0.004725579704900618	-0.005131208864139758	-0.005252897611895957	-0.005039942303319833	-0.005050083032298591	-0.003965025031371638	0.0013385762253959044	0.005394867817609672	0.012503518832929217	0.011164942607511108	0.010597061784634043	0.012473096646004045	0.012716474141494238	0.013223510590565368	0.009856788569018171	0.011915356552094636	0.006804429145912394	0.011205505523448345	0.015160389825830123	0.011641556869590453	0.015941225957338823	0.01608319616306364	0.009136796811404224	0.01324379204850068	0.01228042279539654
TCD	0.0	0.0	7.379518489614156e-05	0.00016340362367639472	0.0002740964009984026	0.00023456326623261248	-0.0021954067505047803	-0.016535392500094392	-0.02426543811741011	-0.02108170299782719	-0.01708622084447553	-0.01356513630830225	-0.009461596919901893	-0.003911144799206845	-0.0006720632909629209	0.0004454066516501598	0.0005007530403666749	0.007100151003402999	0.005803464183173901	0.007347891981246413	0.008784262544292432	0.012716491682041031	0.014846009874602828	0.01310391640272357	0.012550452516046917	0.011164157257015361	0.010233810818904843	0.01959525713077781	0.011406627150201132	0.008562876989604007	0.01082417229805177	0.005982681060801021
CHL	0.0	0.0	0.04260169650271983	0.03190929930905195	0.02771282183136048	0.03208198323765288	0.04573765138997654	0.045577407338837084	0.05800502921760042	0.05179421306351628	0.06748882320548599	0.07691567019876278	0.06547199655360103	0.06284957823741166	0.07363882218083262	0.07185162645217957	0.07090112766685586	0.07232295958712331	0.07928984384915072	0.06496859617897144	0.07400381740032547	0.07054442569902619	0.07481167225735774	0.07704919155018253	0.07670041424505669	0.09202422389138487	0.0918762354232161	0.09832055268459428	0.0960026809981196	0.0887727163646268	0.09493064000269946	0.09552434467292592
CN.AH	0.0	0.0	0.0215551131345304	0.010178114653447423	0.010253825153783147	0.017941892788120306	0.0226545262516753	0.020386030248498166	0.023800366704507248	0.027995971089866956	0.033598030340464824	0.0328164747572135	0.03205706852247303	0.03529915783706539	0.040169540686640914	0.04016746957871131	0.04627349842147854	0.038821422027690566	0.039628463744434406	0.0385084546097314	0.03938522362616492	0.04168950377163583	0.04087929786225075	0.037745654059206935	0.04119945662712787	0.045593829841372724	0.04884955394972579	0.053129038205557144	0.051621156583414596	0.052696119120998475	0.05106051917753707	0.050378837020326195
CN.BJ	0.0	0.0	0.02245551311748084	0.017562781488544843	0.01650169181217631	0.025075644204664016	0.024317723007261094	0.023618342014875005	0.022773413568555334	0.02191441775039049	0.023492621801612934	0.028801836251513002	0.03949198659445319	0.04115093957559601	0.042460368210583965	0.0458426850133975	0.043600157632761594	0.04409738938357943	0.04299238070764044	0.04402755097441258	0.04057916183046739	0.04775850598965903	0.04940206239845146	0.05042072842575962	0.05188091054990629	0.05746067268335153	0.052742841685859965	0.051711935937359677	0.05385781936551037	0.05933196544312125	0.06087001656283064	0.059409834438639564
CN.CQ	0.0	0.0	0.014343122711202305	0.013330436991365602	0.013107307267756774	0.018564080204330757	0.021378573197616824	0.019383960294638847	0.018141367546520293	0.02366573975296493	0.024169866955592312	0.02713215732417229	0.027039360383041	0.02724163686138592	0.02870310179554636	0.0318625422197627	0.03057980697462881	0.032823094826528454	0.03188252657970736	0.03226692139948195	0.03402867306445678	0.034354591909102616	0.036764010614476206	0.03639256218441744	0.033874532827016246	0.0376865060488063	0.036149534989360355	0.039640455123657325	0.039564167001637784	0.041566947425653034	0.04264662419564136	0.04508879987363823
CN.FJ	0.0	0.0	0.024438726185560533	0.01235457696511233	0.015251169755581273	0.022071829970027323	0.023250301805144424	0.023612916256809946	0.01666061101206484	0.028565111764167206	0.035547928094636916	0.03477700796090666	0.0351364054282266	0.035191948673185536	0.037298017831699504	0.04011850883678392	0.036821803621167604	0.04368770267764166	0.03839671850871529	0.04161787485812418	0.04207735069712282	0.044585191038315486	0.0437742093966742	0.04427545576648484	0.043283719818187905	0.04731324400948367	0.045141628795386524	0.05095657928591013	0.048835329982632736	0.05081784683698132	0.053327697793381645	0.0541376741274302
CN.GS	0.0	0.0	0.0070158473529424725	0.010223056510128004	0.007998847150814115	0.012464409159695933	0.013984506473962988	0.013270850741453621	0.011432100310448945	0.012515132090662462	0.01684743594643212	0.017002962703394076	0.018324409932635177	0.020338304700118215	0.019564028879504036	0.025005874758110558	0.02472787068008575	0.023952711184649367	0.015651117062609465	0.02657757867807753	0.02431236681010862	0.029170987350157773	0.02358633963106538	0.027321809557045995	0.0253775483602503	0.03947640234753802	0.05286778632562772	0.061321902710465004	0.05651913041495593	0.07048932135786945	0.06727080116379902	0.031287741859231666
CN.GD	0.0	0.0	0.07102775990832644	0.009341366231563342	0.030195467746518823	0.05171603080524889	0.039691830335009115	0.04445187171697729	0.05288813706416651	0.06317923948440107	0.06956754029923129	0.06552532787711396	0.06813605488629193	0.07010146339050394	0.07487886099839525	0.07147302599512795	0.07954985968192663	0.07270582645013679	0.07039069875942605	0.07618943137073231	0.05535528074980256	0.06877655221730894	0.06811212433233127	0.06622697522435939	0.06808796586843524	0.07483646973143188	0.07227207858602203	0.07899379425386766	0.07654486583970055	0.08681230067910661	0.07048286207218535	0.06762094313883527
CN.GX	0.0	0.0	0.01617086271383794	0.01467161266266448	0.01187133035063237	0.01676430002499618	0.016725006084183924	0.013997459364767373	0.014085167696875622	0.01646256512166655	0.023994461138276968	0.013541436840847076	0.027845115330382697	0.028571331199800376	0.03130898641845459	0.03509412537465728	0.03859675837729615	0.039048372683470056	0.040606069621507146	0.03809665367600079	0.04102279820463739	0.03892486658323424	0.03808320101157392	0.03826910619384449	0.03846914807432711	0.043830148865753316	0.042158902319244795	0.04249977915591341	0.04462332404238101	0.05148653903135347	0.04691772536782324	0.048854757041949526
CN.GZ	0.0	0.0	0.008578163063233113	0.009422812602832842	0.010784250470519119	0.014988605456811577	0.01805387525875002	0.009878562939413804	0.015271414817452644	0.0187877844423312	0.02271921240943886	0.024024262799304807	0.025259264827393046	0.029599502009047818	0.02791354548652425	0.03145520227931797	0.030415231166913692	0.0210756918239019	0.026421457251357694	0.025591485895404276	0.035009647984662884	0.03577959864891067	0.027653116722792248	0.03196254425159584	0.02598895948300317	0.030766635603729497	0.03447076971681007	0.04036209852542605	0.036879299795877785	0.04817801333767413	0.04532201664939617	0.049518959879546465
CN.HA	0.0	0.0	0.003589612665844122	0.006801240362497296	0.0042541977151033805	0.008795706676778536	0.009510073377660966	0.012304601950297034	0.015715000670257773	0.02099114457667639	0.02337141869110937	0.03157294579732017	0.034902271541747965	0.029950775120579642	-0.0031597125456639397	0.029928728960593176	0.04682355477447775	0.04558825864757754	0.060367008683903656	0.07386281444108356	0.0717584729100107	0.08596260045325987	0.055825855305502436	0.05002878197306604	0.037607548724660766	0.026628916623883114	0.07243052520704563	0.15357639528172928	0.11147214108184755	0.07573709362500569	0.07741473528497522	0.07123434323499378
CN.HB	0.0	0.0	0.03332832392091145	0.01244653308805077	0.008577203903614716	0.01371643826415525	0.018239876239656283	0.015324216334100527	0.023783535911259257	0.015274302021195396	0.033206074889946535	0.04661903562395153	0.05474872674906539	0.07273724077623278	0.07748824026805323	0.07610623306635311	0.06384995632788826	0.06390031830281195	0.07225477305670136	0.07372105262970496	0.04949261530160509	0.063509285546548	0.058725718644336844	0.06464246728705714	0.0725287795053875	0.0795252142796743	0.06575714566492419	0.07015020208320788	0.06619454874325914	0.07027599510496252	0.05815446462824614	0.05888516092633633
CN.HL	0.0	0.0	0.017016074248221713	0.014447941918938056	0.014165785227238104	0.016692317531497025	0.0171969439223707	0.012710724872677659	0.013978693636307327	0.01430686357308808	0.020754795108657298	0.02331742899983613	0.025721186969307475	0.02599364904645185	0.035822758270565025	0.03739415399952595	0.0450347401664386	0.04039767580847897	0.04201494008684303	0.04116615488001241	0.0417413927916499	0.040811650318639536	0.03793524371671353	0.033741382408303267	0.037736142379452	0.04299503667712923	0.04319616375478841	0.04626617325591553	0.04681760871845242	0.049632447283309844	0.050667311210927934	0.0522062227464648
CN.HE	0.0	0.0	0.03724938994209559	0.017991242984805034	0.017624511152347644	0.021113792601279435	0.03728582181030671	0.031381177883038625	0.031202269591878995	0.03598928971317861	0.04850395484308212	0.04679242790495142	0.04489421696878271	0.054239141985057415	0.05966557993672961	0.0644379870915035	0.058192184023053706	0.0646475960186077	0.05876751930324886	0.060532068518770465	0.03746586964472609	0.048194635881082526	0.04650777670289763	0.049004583008049885	0.04302228255945728	0.049246836497807145	0.05252758153093673	0.05530005675606908	0.053178897533601166	0.05791343163314977	0.05857584142445749	0.06412957306098921
CN.HU	0.0	0.0	0.027710147203263702	0.017096122043391837	0.0159530711251632	0.024586146391980535	0.03133283592204883	0.024954163019286213	0.027217647816457635	0.03510008670086773	0.03763261631761772	0.04234346066045447	0.0442299354406428	0.0484175158806055	0.045662021435632916	0.05092707228424587	0.04857498924266679	0.05342767982001728	0.0501948678984343	0.05349321580780941	0.05177757090892854	0.05739358656196014	0.051006721660762366	0.0560194233388156	0.0566358712243753	0.05544945614028851	0.057032248194266444	0.06358473393428543	0.058275161354792715	0.06109895213488592	0.06376308798810015	0.06335584771590685
CN.HN	0.0	0.0	0.02770870892352395	0.017048262764540745	0.018833678454677205	0.022477037177170978	0.029045501416979924	0.027813341464155705	0.025415109975179817	0.025867042064131596	0.035392717019600006	0.03819816583661151	0.03880597358225657	0.04137769834373639	0.044826726715174736	0.04713521567891732	0.04408012435148656	0.0478522615855681	0.04735351314189007	0.04572969659788484	0.045688156584944295	0.04907887690803747	0.04596136377434945	0.051203901207608205	0.049426757748261	0.05308692922092462	0.05145895420408664	0.05090543017824967	0.04984439361561677	0.05656385960313148	0.055669474954500586	0.05937114172533953
CN.JS	0.0	0.0	0.06759972140095716	0.011576473852237257	0.017121835213962378	0.016327860545128914	0.03473846248478463	0.027495200049232338	0.02746016414207908	0.029777747801906784	0.052333236224000323	0.06366175938972152	0.0706735814632653	0.09780076582268649	0.1096806376890358	0.09677969561421307	0.09975184985833163	0.0970467450300827	0.10260623168636407	0.10838281154679219	0.10444098541697588	0.11936628187050324	0.11095433620125217	0.1196897769985883	0.08315803072500572	0.07944318920329874	0.08534214514266392	0.08739145913854163	0.08785635512047474	0.09829259970268733	0.08272774541233652	0.07867158574694777
CN.JX	0.0	0.0	0.01625725557119484	0.013469084212625049	0.013468242581349266	0.015069101760167847	0.01764296319375358	0.014780575259965012	0.013435495473923531	0.022239953165659188	0.0028896261820010594	0.02809204489011563	0.030174623200562856	0.030793834276088283	0.030016626058460005	0.034778116686751126	0.037818165329461806	0.037630864116899865	0.036624349635383524	0.03497643561762853	0.0368632964028448	0.0403334951341483	0.03605808481761397	0.03824326563042213	0.03652740901600726	0.04109287607139134	0.039046717441215684	0.04830626811178629	0.04470148488990855	0.044685799943611215	0.044550985917268804	0.0506431720881384
CN.JL	0.0	0.0	0.01506262943784531	0.011910808470672052	0.010182818972870322	0.01272557677012287	0.014717961278964964	0.010275959067818086	0.011926995920341632	0.01060875643026371	0.014003970230236362	0.008961538155638493	0.024304168966238215	0.02477078257916432	0.025925321296305093	0.030784295608143886	0.04147739280169205	0.03606671700051578	0.036596337148275815	0.0325292196686755	0.0302613994778822	0.04373823993719661	0.03778607319182559	0.04099550487728365	0.03829278187237328	0.044090047176448266	0.0445740104149106	0.042165898993795636	0.041085573507415596	0.04075219505705885	0.03782542114636467	0.04368336863349587
CN.LN	0.0	0.0	0.031097875880425896	0.011273522470833797	0.012839488916016606	0.02385905039965497	0.02235076066052777	0.026117256978741565	0.032389977689506466	0.038601671180193975	0.03920600020748122	0.039512213258907636	0.040028750840792604	0.04356565717280603	0.046527750910829724	0.04784729502547158	0.05006477690403521	0.04966431070152488	0.04864814765621617	0.04877367227174023	0.05044254736255027	0.056070573329236595	0.053399336119963614	0.058293679284959765	0.058400536750746745	0.06459635518680784	0.061646546666960234	0.06394216731955282	0.0656269174650781	0.06983855350637391	0.07342372319543156	0.07715942669408449
CN.NM	0.0	0.0	0.019886270308133724	0.014913330902932564	0.01365698573942975	0.021952617639309224	0.021368343558414438	0.01943094807350665	0.024012542320517305	0.024389358571386133	0.02871934706427659	0.030203041566023714	0.029536395440210583	0.0322271116477868	0.03158777737333196	0.03434415426475379	0.034903922506424045	0.025675260396029742	0.03566877905674115	0.039906917419263443	0.03917741662178287	0.04657425165908169	0.04317529799033881	0.04520865909005689	0.04233486618003823	0.04678570026186435	0.04791165939517228	0.047096980540661804	0.04921776450710347	0.04613613963213581	0.051079210597126945	0.04809286542286628
CN.NX	0.0	0.0	0.0029189343266899925	0.009422540171621918	0.007129591012589032	0.009593342823777107	0.008368019449589426	0.012345842852568012	0.01352879319032052	0.026055485909881604	0.035338238744730965	0.03376301019308858	0.036676265659219	0.04502025916031105	0.05432747477909228	0.05899375081583891	0.04904919230832583	0.05118750172605768	0.039425707840035074	0.05478833615510936	0.03712009045357956	0.05279461926388507	0.022443293759732974	0.029143475547033226	0.056922714053952994	0.016565673082458154	0.04894872015999141	0.06555589260806016	0.08045722271166067	0.06381160874597835	0.0571987940441776	0.054254523262664556
CN.QH	0.0	0.0	0.0023613972875535794	0.007295644008409319	0.005739726801845535	0.005897225951700946	0.006277076842398088	0.008449366154228422	0.00786187797605642	0.014349861984430667	0.029622374697657605	0.0298131176126315	0.006007856842371595	0.017367414899593925	0.009666305951849807	0.02287334538564334	0.01158735959563284	0.008472255304070586	0.034960451418508676	0.037871188301230596	0.034977890770759856	0.06679217405145543	0.06818459733088922	0.05282216295774411	0.06875410117703762	0.09994165773712371	0.08287670660274138	0.09090207850595	0.07753808490211789	0.0902753517852517	0.08433016761495438	0.0947872391943827
CN.SA	0.0	0.0	0.017978687806818883	0.012045341195077164	0.012797348421700327	0.01608386806712936	0.016918655021291862	0.011704354502950487	0.019110947275158274	0.017147806849737712	0.019249712960767162	0.033845464668025294	0.01966182991548493	0.03419165935629742	0.03776502994492503	0.038710897973825986	0.044341289970240005	0.04693158276831699	0.04024616040370077	0.04150567314518128	0.04397227603589737	0.04343729148890141	0.043191761883254465	0.039082036222337635	0.03902344626625087	0.04880995620457629	0.04586209335826208	0.05123914375482208	0.04583564222020442	0.04160880517325438	0.043177508420200184	0.047281477874872024
CN.SD	0.0	0.0	0.06247727267516545	0.01215283834701264	0.026050089978224555	0.039700295057643054	0.025099861808186574	0.03681546427967142	0.03436908674847583	0.05345415631201611	0.057175540717757656	0.061116570841912576	0.05390392512514275	0.06106460305608241	0.06800509643212216	0.0631326575011526	0.06940361660412453	0.06628307479754625	0.06479071724880825	0.06848589823560403	0.06430560475334524	0.07150767330945662	0.07191008438225399	0.07476460061845991	0.07717882757241057	0.07990296533522123	0.057522351847594244	0.0658979064923626	0.06230482504177015	0.06738872735929657	0.07056900018855838	0.07809323309437843
CN.SH	0.0	0.0	0.025136015541460388	0.018899452035103792	0.018837228708901144	0.026086835074878856	0.026044436846284214	0.02682414223265095	0.025422841520628126	0.031297891427550795	0.035635171324233106	0.03708009706544502	0.035690279207001296	0.03868543925245049	0.04007736720788024	0.042805428227676856	0.040947021613901846	0.04313882355746479	0.040660833571015687	0.045940787045162246	0.04776410716196278	0.04532326469750547	0.039154077079861516	0.05053329053772426	0.04702488619525713	0.0471929578767627	0.04514680169989127	0.055496091521956004	0.054714815830858576	0.056624846213693125	0.06192197489618412	0.05835173980368591
CN.SX	0.0	0.0	0.015147497830492185	0.012117981901016428	0.008842769840611275	0.0130991300868466	0.015947176146746678	0.010917237173257988	0.010557161025270823	0.007584262386051144	0.018193213504846817	0.016467367955108614	0.029446063574889436	0.029327592713190853	0.03426025140045308	0.0379610749404069	0.03600229669513677	0.0386571730696339	0.03659309648247344	0.039903162539478565	0.03863958243752741	0.040074814381885204	0.036343800408222826	0.03593676136348645	0.03666836802442841	0.045428830070215476	0.04590214079864818	0.04452442613038787	0.04798487163750753	0.0459861667482242	0.044286175336760714	0.04638453320227054
CN.SC	0.0	0.0	0.029830572121891663	0.00283162439194129	0.007783117337112344	0.011270795658702149	0.01866449771239509	0.010307551096699896	0.01628770306625338	0.0030744797343773556	0.02240574008920415	0.042022607624270236	0.051479397149511996	0.06433030903305603	0.06429029663344021	0.06994408190366119	0.061919852503011796	0.0608342048638022	0.06607873467743275	0.057660233716694265	0.04956440536447726	0.0684323686192645	0.06007164489949535	0.0661183320106895	0.0755067185955749	0.08318291483162543	0.06521726439330244	0.06312719760659391	0.06622409092582604	0.0793124207820961	0.06582114447828413	0.056366139738495136
CN.TJ	0.0	0.0	0.016047305186384087	0.013201130936812966	0.013374406393951155	0.016953485880910613	0.018481921410007374	0.015743016578695368	0.013041763620580404	0.025628477459727073	0.028215929552222185	0.03127587423272793	0.030953528094013194	0.03452000572954361	0.030725926362773492	0.0354204233822486	0.034542212650667814	0.03476090087730643	0.03331207216576981	0.033647404358672084	0.03372731853843458	0.039444640218788685	0.03650126266396825	0.039219651066435546	0.039869261139480194	0.04343735242668956	0.041960169549470905	0.044050770597192646	0.04223318405018883	0.04523119524137975	0.04942499918829668	0.047948046832679836
CN.XJ	0.0	0.0	0.009436195883938403	0.009893029693097688	0.012177198738849704	0.01432499354918626	0.021794166690036754	0.025318426815612582	0.019665588851602855	0.019301394100379454	0.02175705805449457	0.02149212890325547	0.023350873949157247	0.02325704211367796	0.025463680617421325	0.02657906017586864	0.0276545479511503	0.026209829252676897	0.011501026387761293	0.024021347474123544	0.025899309492039002	0.025190534554053734	0.025407355009976484	0.027921465065006146	0.02140571879483133	0.03588511077385892	0.028038622328518947	0.031730401437268796	0.033555748711311395	0.0457183690576235	0.04170666049858607	0.04449815760396714
CN.XZ	0.0	0.0	0.0007654907860032978	0.002709392698974078	0.002132892376760509	-0.0009878325080703299	-0.004383308235178518	-0.00902072129560505	-0.008225055561628114	-0.0079804796673133	-0.006910063091047913	0.0056633612922629695	0.0021535383937898445	-0.023048895803357006	-0.009297060293034232	-0.03486000571099046	-0.03169798879208985	-0.056857542799981786	-0.01583708323235067	0.061163031432420745	-0.023538047591908917	-0.02785782962081429	-0.014055173145455235	0.024635462805844277	0.04194317771422096	0.07731298123081487	0.08942901692878813	0.09160637764993318	0.07821981782587528	0.10463083809806317	0.11076746962730422	0.12822288296534534
CN.YN	0.0	0.0	0.012854954034158261	0.01451887474739344	0.014090363451813026	0.01909559473867173	0.019068175403402776	0.020251439980012442	0.01667066721182664	0.023252750796443067	0.023753322029240742	0.025916467060538295	0.026170552900595112	0.02715110681266175	0.02574348472792476	0.028322152948612178	0.028553437446743324	0.030151647963583272	0.02651613273305653	0.029327336158346817	0.029290392211889227	0.033234735744813726	0.034584344288624	0.033585703236060915	0.033486512588210005	0.03607364712996386	0.03738621551916399	0.03640248673666413	0.03883472608627869	0.038523877411833496	0.04091946143955916	0.04079814290707251
CN.ZJ	0.0	0.0	0.043317617565752364	0.0030093304192568837	0.01825427772681465	0.020157711167723136	0.026864559548855915	0.029676712316484277	0.03478361635826932	0.044710612769804925	0.044180402322568924	0.04682153979818082	0.04265805674512624	0.050908656270554076	0.05263912585378172	0.05388847165117561	0.055388809898793134	0.05322338034265961	0.050833865735655515	0.050922983959234	0.05085143148197968	0.05791114217981175	0.05078139773972978	0.05642550414082237	0.05738967162274289	0.06681061407014521	0.062224292268853176	0.06654260032576964	0.059426868365131114	0.07125681107622572	0.07400428865718123	0.07572533062125686
COL	0.0	0.0	0.002763547878981143	0.001653538959978107	0.0017928308773340618	0.0017547395697370405	0.004589955538536472	0.0017244546288708307	0.0015201723570390513	0.0009394915346794264	0.0030957417022081657	0.001979619363434715	0.004327172542439861	0.003207194046628281	0.0034093131084045325	0.008208347601912358	0.009149061820501458	0.0083667321993941	0.013708450260296878	0.01923310065030659	0.02337395496969652	0.024887637696546783	0.025003322408490014	0.023755432361305395	0.028257072497739344	0.01666950862309058	0.026436684205277672	0.03088001172273369	0.030979143175069446	0.03248633627177533	0.03285154256158496	0.03310905861146907
COG	0.0	0.0	0.00021769209954669577	-0.0024585385527409187	-0.0073134179155665	-0.011745007084829062	-0.004008298975732849	0.0005632351147033532	-0.001793368248603766	0.006708717639103412	0.010058757170927635	0.01522289753232986	0.02251558286701094	0.025732588338001072	0.025580549411374776	0.025983107023952456	0.03628719973567396	0.04031795900734103	0.036541173851789566	0.03731000706048704	0.03532486243846833	0.029958579413258413	0.026167972537094464	0.03655845100254407	0.05732385849779309	0.04880622317442462	0.038961702672901666	0.04649108497298826	0.03822396833557118	0.04374401800255612	0.04932972084237264	0.04081381323406408
CRI	0.0	0.0	0.036015619425411316	0.02995124768341295	0.04013167667615836	0.04190179456118326	0.04002267343292676	0.03802412266418198	0.03185833051317921	0.03590092905645381	0.04308803420409735	0.040026464850040355	0.04720030003761977	0.054067978289795704	0.06533654400653344	0.05979775746776106	0.06283420868316014	0.054701144954938385	0.057195423516853694	0.0559063416836203	0.05902193873212891	0.06420859740243756	0.0657616566552166	0.05421489570458515	0.07729230408288768	0.07173219082268201	0.0614910991553419	0.0633507892707108	0.06509389330846549	0.07252317522696838	0.09106557475875299	0.07373074159138238
HRV	0.0	0.0	-0.014339975191091092	-0.03516882194711801	-0.058057256150034764	-0.07066711542667026	-0.05832426862416584	-0.033634515180391844	-0.013440252456498047	0.0035445515575105446	0.020344789054349555	0.02767092429560858	0.03345275932082892	0.04495678097053979	0.06825494659581377	0.06788393978962581	0.07974897479621212	0.07633839791871821	0.05784083551305663	0.08841610601877381	0.1054224584079666	0.10910629366547298	0.1060045768311424	0.11208059402090242	0.10992138437604382	0.11810976691686292	0.11673254468174132	0.1077131443704582	0.11919030862517221	0.14175489261085694	0.14176363687905535	0.15616232358490745
CUB	0.0	0.0	0.008691394094051397	0.008127403357072183	0.008294291844146429	0.008278130706029785	0.008921937675965275	0.011648552542986579	0.012930229738206123	0.0071623525404351795	0.009639953953377578	0.01121451054892919	0.008825960304958969	0.010326637412116924	0.013748181216421962	0.014296010815328941	0.02061501580348235	0.028751983915720203	0.028048149861503724	0.03479558991830167	0.033761606900495345	0.03281304704110255	0.037015272760299034	0.039218464645096596	0.03768282670864043	0.045409169986077025	0.044334619213515225	0.046382466281258417	0.04591313363877525	0.047110047313858594	0.04777760126219999	0.049733098969539924
CYP	0.0	0.0	-0.11459453975734002	-0.18759968898843793	-0.20398143453957962	-0.19635645401276935	-0.18067148999506566	-0.16142493920934253	-0.14832125170859412	-0.12860085840843416	-0.11701968128186024	-0.10132073502603367	-0.08734393443325938	-0.07475215220628106	-0.06090119175664599	-0.050060296459963904	-0.04222946631622371	-0.0385707806722535	-0.02958719267383003	-0.01317282190033131	0.00023226051115710078	0.00561775256420205	-0.0009072918964236898	0.011876357709295071	0.013497520541361219	0.019986832615637162	0.02182705051172462	0.04002182627371731	0.03749725550026284	0.047486011062058964	0.04512689677313997	0.05558250373025597
CZE	0.0	0.0	-0.13207868171508652	-0.25359755791933836	-0.2753940763162044	-0.2148680951495341	-0.1653717768057228	-0.11430601562006926	-0.12126666534352237	-0.06470558355659017	-0.0240109953507206	-0.05894854898441659	-0.06851582612640295	-0.01182826046662866	0.04216395404730289	0.06644389582435295	0.02658600180103221	0.0013531419636558795	-0.010405653290890271	0.1036363777037197	0.14824540629747585	0.20268266911920296	0.1757694407562571	0.22724181731759163	0.22366183594706435	0.20239168893310122	0.22578330015927683	0.1718944424802693	0.19359567748093998	0.21663844887711559	0.24354478117782907	0.21691345038250542
CIV	0.0	0.0	0.03616787911751018	0.054097732441027446	0.03259946131846103	0.04876704682448274	0.044397779530602755	0.0601155728545022	0.06259790709197688	0.05741183315262077	0.06875038596356742	0.07348467307706219	0.07526090340124192	0.09750018470395805	0.0981514359121416	0.09265918414596008	0.09869796831964983	0.09514351302732926	0.10273612473892246	0.11920889074983343	0.10731482963428629	0.10714528490929354	0.10324076962608952	0.11008638722611597	0.09888845680470215	0.10595448254708817	0.10505689282682695	0.11778571238223456	0.10690692497246079	0.11461921531350505	0.1196307579183431	0.09949482852680269
PRK	0.0	0.0	5.752563367877883e-05	-0.00036714889731781497	-0.0033652495700531304	0.000859500644345701	-0.0022181207573357398	-0.0006310900399930652	-0.0006700044392626836	-0.004334725690524621	-0.005600289631402244	-0.011185351889198003	-0.01403456268658232	-0.013831531038299705	-0.015014190389506243	-0.011794446833990335	-0.004909982027290205	0.0003519215236558182	-0.004913365888081778	0.0027240079476076318	-0.0010050066588940254	-0.001972790849014139	-0.005322813045438579	-0.014271432942891682	-0.021546733672539453	-0.01364034290286531	0.013293497170407953	0.032182208180997485	0.035051722143220054	0.03019249802795887	0.03171185152917033	0.026054036264078206
COD	0.0	0.0	0.003255913098243468	-0.006669737060127634	-0.038660511821431154	-0.05149921802788393	-0.033418116925398866	-0.01308018079554385	-0.009355450619741301	0.0036251910322082637	-0.004959138444238231	-0.0023262666521750575	0.002683870242137232	0.018010440599325328	0.03200122022701812	0.03133148154479404	0.03384945321427413	0.06162025983842412	0.049054979057361336	0.04025866807138012	0.04700828222201636	0.06024330168539205	0.04565467275696733	0.04592441154729343	0.06798339175870804	0.05222671399094381	0.05447064579597871	0.05265559252320973	0.08303592225145096	0.060167111229758596	0.06999383668371273	0.05666173583338541
DNK	0.0	0.0	-0.21233171069969803	-0.3679947622754143	-0.3170798252646545	-0.25890383767041003	-0.18790923055653774	-0.11510420041116465	-0.09053468369611961	-0.08762151769980964	-0.11504155168012842	-0.16081672414243187	-0.05618300616044847	-0.055159200596766045	-0.038327115416503243	-0.023893912798900185	0.026736724270093326	0.021102723882027163	0.02713667376945672	0.0426188667406624	0.07308312786264981	0.051186018070215056	0.044937433630010126	0.05053240385857194	0.04442853798727331	0.09815226820830691	0.15046464781500735	0.12797250037457353	0.12788936550840457	0.09553342595076675	0.1111770020532532	0.16974855373570463
DJI	0.0	0.0	0.0	-0.0014376034366603285	-0.0026428669239408897	-0.003731960436570425	-0.003659354202401044	-0.0066942947908987804	-0.015494170372853944	-0.022362720125779223	-0.0201409693600052	-0.01640900892345698	-0.014593853069089224	-0.010019660316074042	0.0019313258290409863	0.014506725588070424	0.021752827758692028	0.033907111359487985	0.029420046087547114	0.032309774207694986	0.032454986676011544	0.03139493565709195	0.035141417340511794	0.031002861992535102	0.03525758731517392	0.02311782496120518	0.033616686422832665	0.040630448644085604	0.037653593042930034	0.032309774207694986	0.03222264672666508	0.030843128277369125
DOM	0.0	0.0	0.0003008996471320913	0.0003005335891481664	-0.00010249623016989062	0.0027981470833715605	0.0012098215738554075	0.003635687707004287	0.001780505941084698	0.0018200402012835681	0.0023325213520886123	0.0018983766057800722	0.006680923916690951	0.005024877683634799	0.009003561703724294	0.010771621673977272	0.013690201827842863	0.016943725019591405	0.01279702039360675	0.015779294633322394	0.01654728424360652	0.0141155611830035	0.02244264776767313	0.027630055187755076	0.022546608229689902	0.028001237964137005	0.0252268846484327	0.026951383720863475	0.033034168922996265	0.03205386569309354	0.032247510356486764	0.026984694995690894
ECU	0.0	0.0	0.013143235593182645	0.01408784604859381	0.008121039941122454	0.012694185918626921	0.011885428047242463	0.010921744692127255	0.024465845792054353	0.012550302639890987	0.014417104528319236	0.013186065964498894	0.012503791533524655	0.00775865484610172	0.022723185058115547	0.016764409645197986	0.016217318573752415	0.020355133980087814	0.033341436415779135	0.03363221448371423	0.028695679574264332	0.030559469952207152	0.04281230227867194	0.03473175042294496	0.03182798509093754	0.03718546224367181	0.04457035517730912	0.049918463186315876	0.05515179918460511	0.06332805015127896	0.051136117259065195	0.050350113022457066
EGY	0.0	0.0	0.02660383412673717	0.01847238269379048	0.012802655168187016	0.019080012703520666	0.02200157095795241	0.026882516951864943	0.023454472261241754	0.03413503380458316	0.031292023218987275	0.029972084212248618	0.03625320773168461	0.036894039887180874	0.044709456081082344	0.04694452922964221	0.04501173394952929	0.04801368443647647	0.047426959481478015	0.04189880221616704	0.046199325514173495	0.05002264482405483	0.051600899598924777	0.054700227675263946	0.053114210361759895	0.05718362520554798	0.05512101875841946	0.07365212006185118	0.05661227161435356	0.0535186309425173	0.057139278821138895	0.058523700698787096
SLV	0.0	0.0	6.184330836322971e-05	0.00018552992502307575	0.0018243775962378805	0.0009611480839222253	0.004254304253459296	-0.00063990645442491	-0.0006519315421726901	-0.0009602891490545495	-0.0009164834723351944	0.00019411927343337965	0.0017067035234408223	0.0018046220950029834	-0.0036521909319131574	0.0019824216064945333	0.009023110474970508	0.00983909857121823	0.008310194559291162	0.013538530919232628	0.01605005638605217	0.01856415865737482	0.01452716491794348	0.01956224093935255	0.01441464445417484	0.015459968152220505	0.016586031725074335	0.01991698102750128	0.018699870361826854	0.020184968697023464	0.02105850542741816	0.02222837467700245
ERI	0.0	0.0	0.0	0.0	0.000380914410436084	0.00015871433769465426	-0.00161095052749749	-0.0012459075508064466	-0.002848922361409212	-0.0024521365171836784	-0.0022458078782094937	-0.0012300361170280993	-0.010760832094847128	-0.016172991009821835	-0.012832054201616927	-0.010022810424648032	0.00069040736894177	0.007634159642533334	0.01181628244042443	0.009959324689523541	0.013165354310706867	0.016387255365635234	0.015085797796676736	0.011356010861107713	0.015839690900665282	0.013649433040696657	0.038131119628048715	0.02187083573255144	0.024672143792603407	0.02298977181318662	0.020704285350592322	0.02179147856373742
EST	0.0	0.0	-0.18647892881978878	-0.28099563526899907	-0.334872894608107	-0.29874575945503246	-0.25359479592964584	-0.21012958505534085	-0.17356092431403125	-0.12583399708685494	-0.10610774756566466	-0.05640230837852256	-0.033003043288726275	-0.06801403357659108	-0.021824092721245414	-0.016530558912764004	-0.01628473655829188	0.005555266994949903	0.022878980883178635	0.01877557730880497	0.04107699499018569	0.0658390228413186	0.03542785408638949	0.04206585319936895	0.041571026324005445	0.012586263658409536	0.07382546496681464	0.14945999153270773	0.10628594888408838	0.11880777367290207	0.1833898407857637	0.17533577762427477
ETH	0.0	0.0	0.0006487840548130563	0.0007667447920578496	-0.002901834136104231	0.0019581482381791915	0.004565080531215848	0.009472247200381645	0.005968813304391141	0.008210067311908986	0.02720174600765457	0.08490813866566249	0.13103078692668912	0.1847736988134452	0.23455312992890498	0.28407304742246176	0.3278718691598348	0.36572546974027453	0.4011372830598603	0.433434932916299	0.47216144295236795	0.495387912114964	0.5258217823230105	0.5301745335271724	0.5511125643873793	0.5597236982059162	0.5806145447712519	0.5895795608014787	0.5970818636899855	0.6209099326125234	0.6180670788450637	0.6261237971986189
FJI	0.0	0.0	0.03713217060534735	0.03844282994516224	0.028376966215382105	0.052245264301831185	0.058817625136775575	0.05846970465748225	0.05881285910280809	0.054456704060656946	0.059446741619861854	0.05050089587141926	0.05572446909478668	0.052107049316929555	0.04840384092772432	0.05025306210528768	0.050553322244972776	0.05618200835524334	0.054628281283308766	0.05240730945657024	0.049190236531582165	0.053103150415201306	0.05666814381948271	0.06064778217855782	0.058765198763155446	0.05856979137068841	0.0643366924658384	0.07400220934268287	0.06851173821738055	0.06732022972661955	0.06652430205484894	0.0650182353225004
FIN	0.0	0.0	-0.2013322848089194	-0.26891620795238547	-0.2380693819491131	-0.2339994114795685	-0.17950980278452766	-0.14649525269333497	-0.10069502558663901	-0.09944289837535703	-0.09117545881766054	-0.08592127787671044	-0.05684499094410489	-0.048358039201423786	-0.07192019655313242	-0.002853740927566406	0.0028813862591459127	-0.01395717888662551	0.04363250301868682	0.022181128624243485	0.04300945151631819	-0.0037514302312358083	0.03128172420423514	0.07828382178509674	0.02550954402091854	0.0747063508342638	0.0897979785955183	0.0709569011641209	0.10793372871678031	0.11517391726776349	0.16116155496535	0.14681172984716273
FRA	0.0	0.0	-0.11295599708825987	-0.18659715782500808	-0.1653013707278106	-0.17000991694740009	-0.11415746160198248	-0.1208985237921456	-0.07586678771566158	-0.09800206100348818	-0.09719804015516642	-0.06561398251935247	-0.08698333923824464	-0.05582028661941241	0.010003224221333262	-0.06563685330798208	-0.04242753259968701	-0.07534459055729137	-0.003496386200574353	-0.01832724587378376	-0.06156480064303249	-0.022774414000625853	-0.012958825609610258	-0.060156561838942135	0.005723813575864156	-0.03629856407173504	0.012583940335386679	-0.007797376939577827	-0.005008924679461568	0.005590559581203358	0.007480424967853949	-0.038863084839368955
PYF	0.0	0.0	0.0002402675577606317	-0.0011256012760862966	-0.0007208026732929973	-0.001486002612727244	0.005920506016021676	0.006244344898242993	-0.0020213814099223626	-0.006416710754864052	-0.009801349394766845	-0.009208515312020271	-0.009822242225920874	-0.013397527949732257	-0.008278784327631072	-0.005416466465391068	-0.006463719624849595	-0.01093739708645236	-0.009182399273133246	0.0021467383966911058	-0.00039174058331648	-0.022673944962914305	0.005599278737711266	0.013569893806475442	0.024703161184658207	0.03462986756610498	0.03756531033716204	0.05056326289192281	0.036789663982195187	0.037518301467165394	0.04399507911154732	0.0370142619166236
GAB	0.0	0.0	0.0034652109376365203	0.0031702033935987473	-0.00780371637877364	-0.006484752986168907	-0.0031250952064909576	-0.003837804563611158	0.0011105635678632098	0.0060634425180339235	0.009364459654404023	0.013964592581094948	0.020944633462227635	0.024552386271348148	0.034780216628060856	0.036816400196526544	0.03775374832568623	0.05599279272205937	0.045748723417982085	0.049701102776933404	0.04592193885670781	0.04326777312417818	0.0468773302607417	0.047560268214308365	0.05294979441623493	0.05238503991296106	0.05165067862604733	0.05559313418384004	0.056798424944748405	0.058306842723410135	0.060546915297798876	0.06232778652686122
GMB	0.0	0.0	0.0	-0.00019684838576949915	-0.00016105777016495182	-0.0004831733105059577	-0.008070783816305216	-0.015568917783059799	-0.017859517181040285	-0.016893170560039472	-0.013457271463068743	-0.006388624883402194	-0.0001252671546048134	0.003471689712508663	0.006495996730149223	0.010379278522032465	-0.0050285814908512805	0.002863249247431199	-0.0014137293159466324	0.012329867071847467	0.017054228330160015	0.024373409218947373	0.023782864061683284	0.02695033354163101	0.04892577151589528	0.04037181438911741	0.04863944659116992	0.0361485217491353	0.029974640559293775	0.032676832036582226	0.013099365307089883	0.01730476263930303
GEO	0.0	0.0	0.002092705971179498	0.0018969852688677236	-0.0009560203537595235	0.010666778277612643	0.006076375035735104	0.00854245588528535	0.011434605648341645	0.028647488647393082	0.027262388292403905	0.027527364012458477	0.029443921351601787	0.03629565147740266	0.030666422969272134	0.03978700769844412	0.041674959704085524	0.04557281276844627	0.054073113425512354	0.039975200681441336	0.03574612796697352	0.03978399661068721	0.0507202672400231	0.050637462327518534	0.0642776897369135	0.05907453014231123	0.06248308145082593	0.06504702265146545	0.07194241354935293	0.08561576292376305	0.08036593146942828	0.0690638136810584
DEU	0.0	0.0	-0.06100681590641699	-0.2754725875038777	-0.2280082112348425	-0.22306921298826943	-0.15730172895387362	-0.1524799516644859	-0.13672782082402302	-0.11931861927214626	-0.1409012174657609	-0.10634008470946643	-0.09605200607523123	-0.11067897776816382	-0.0926419100463538	-0.09685219385797694	-0.06941149048093065	-0.09986544979256884	-0.07273045426432478	-0.0724213500217008	-0.03726221861944934	-0.07435392401127228	-0.07116392596662191	-0.06467825276993411	-0.06685080401802601	-0.02632911035965746	-0.05886912306628522	-0.026290900929581973	-0.024498369848580115	-0.03306920845170813	-0.028003033406631683	-0.05187881316264242
GHA	0.0	0.0	0.041089042272202114	0.046082626316246156	0.0452257894447472	0.047124326735192845	0.048096845090350726	0.04850910214238002	0.052489906138442066	0.042753381264826196	0.05803864789077906	0.0629692875981469	0.06619192422345765	0.07147414491055493	0.07468770847831596	0.0767058967150902	0.07818990868910802	0.10240249686914726	0.08230454028390621	0.08325380892915124	0.09350409568595897	0.08999906014466319	0.07369987933854016	0.07567553761806955	0.0791284030785322	0.08178340654139138	0.07407584416041502	0.08730436205497405	0.09908856260238963	0.08830126425234397	0.09596856494047401	0.1032099989903168
GRC	0.0	0.0	-0.04640747291910774	-0.06030689702610781	-0.05377327791029618	-0.04961299330548119	-0.03950511579527971	-0.02667587011515593	-0.01761445774628445	-0.0011993477737282099	0.006342121797930922	0.012719132931304777	0.02289571449238803	0.030126762111692962	0.03485681034143262	0.03599454655758283	0.04039461474751871	0.046459054688274826	0.04749448706231618	0.049745386512967116	0.04917791541114713	0.05916407427444259	0.053701421640295344	0.06615304578554415	0.0673634263265388	0.07029420215096671	0.066993756981093	0.07813248181918198	0.07613368826520084	0.08104484581770155	0.08344948759684279	0.07636802710806467
GRL	0.0	0.0	0.0018051194482060495	-0.3455257525460276	-0.4954729258332513	-0.5626722729409783	-0.5065481606947531	-0.42539689434593075	-0.12175566636702939	-0.022646697778483382	0.01791455197406311	0.041553705863517365	0.023775796397518256	0.06878152351650346	0.06980993818221926	0.06706270459970742	0.0648908078930921	0.07170135816181311	0.0680983109763389	0.08056154605102783	0.07379414604795631	0.09793671970386164	0.09447750673741151	0.09521825296514574	0.09608125827904601	0.11188863894497914	0.11216192396101832	0.09481551715200265	0.09937506189365841	0.09705213925714773	0.09761309271114627	0.1058404100368282
GTM	0.0	0.0	0.005741106192003187	0.004241155315720668	0.0073459343574500124	0.005956207455604101	0.010517341324045582	0.010711467129786989	0.0075059236338104185	0.007474254805317493	0.00789582037927783	0.011611355398888357	0.01044454414687035	0.0037875096297712574	0.007572140275202699	0.007391175540982786	0.0053248873034261734	0.006204622681638128	0.014029291017680912	0.011852778805621078	0.011591202508021148	0.01277734408393627	0.01752437808839602	0.012133685427073715	0.014454146859499417	0.022935634923992865	0.015142224132924653	0.019015692011481455	0.01941504827716045	0.02193457091719253	0.02250625496380554	0.030234271680451563
GIN	0.0	0.0	0.034750322155963076	-0.00031391069990061027	-0.006461668303259227	-0.050963605967990766	-0.042202643706978904	-0.043372674497554886	-0.032124887211248954	-0.007122103801759927	0.016502733938006386	0.038158495469264864	0.03821557014196397	-0.013877298993303366	0.016466043076968084	0.040384407704952	0.07054837223239296	0.08006761228804837	0.0466381611290867	0.030233269487167647	0.02560206747292959	0.057364122836323084	0.036197572785390264	0.013172019109108923	0.042541014980934655	0.08611345083293642	0.10566560299860583	0.11853594169479731	0.12031748683585253	0.12913960053195783	0.13972287555734653	0.1237052763374269
GUY	0.0	0.0	0.0017503210052671747	0.0003100714043968722	0.0008891293545643109	0.003205308142528729	0.0013174191265896695	0.0008318756160363705	0.0014001189711843054	0.00019651815630350455	-0.0052377098355926854	-0.003922623268770575	-0.009767964911089333	-0.008294794410546036	-0.0018857685070816643	-0.0002024555810331563	0.004361621610371458	0.006375256800250639	0.008730930065259379	0.009295674580811486	0.010360647130558398	0.010513270753942372	0.015134177582143415	0.01743620197360851	0.018485217694363953	0.024636707799752244	0.01693539079943296	0.015959108531737876	0.013166345383064382	0.01792036715337897	0.017960656821269794	0.01753072365493491
HTI	0.0	0.0	7.72922365221973e-05	-0.0005603687148858505	-0.0017335544480356901	-0.002923302803292671	-0.0036575790503867722	-0.005200663344118173	-0.004397376171505485	-0.003298722237887741	-0.004781076917159677	-0.00455472108158439	-0.0031855443200945466	-0.00153756341966238	0.0007149531879413473	-0.0005355247816973829	0.0007867245504611375	0.0028791358109403475	0.001418864627855676	0.0036106516210443473	0.001758398381190851	0.005137173292579789	0.007489065632926284	0.006859685992544051	0.003616172495068959	0.0028542918777851867	0.009995542446272765	0.014887036844224433	0.013534422704841731	0.010873361418362038	0.011491699310650638	0.02841041780097253
HND	0.0	0.0	0.0013253613497798966	0.0008059366442880744	0.0001744409423576343	-0.0003527800063740649	0.0025727602672054317	0.001552426933981721	-0.0005808201209211994	0.001488107927261062	0.0028914317094175246	0.004555929639904477	0.005739984081043481	0.010292015599322468	0.007554559693767615	0.008673320597818446	0.00783912257178443	0.00970534829594083	0.0013916294173244026	0.005886163641677378	0.00766078350782351	0.012467167461593931	0.010891351797925886	0.015205597897560708	0.018656410059003647	0.021616058896700707	0.016089496974203144	0.01664400477425776	0.006313007958747008	0.012068584526248038	-0.0033845440939650473	-0.00029625724289328303
HKG	0.0	0.0	0.17816740889970983	0.16149734342685296	0.16468218150558211	0.18981369161954476	0.18526282228383817	0.1805839104480178	0.19128016755034505	0.199910908753953	0.20882048176305013	0.19937077404332815	0.1935920256418866	0.19337364815923408	0.1920446721815905	0.18188830520067256	0.22132376463561698	0.19765461319907196	0.207336110048284	0.2281323970620086	0.2119391992001729	0.2067824413961583	0.19990454943212832	0.20118293618891503	0.23002572209132044	0.2322174868351734	0.23597213645989434	0.2541488312740592	0.23959218043836383	0.25786206377689247	0.2576022691722857	0.25797029454350806
HUN	0.0	0.0	-0.12990517996384066	-0.23440194000754477	-0.24352798421156674	-0.24703102883203432	-0.2150989382133761	-0.1673426325543792	-0.12345741291276413	-0.11261792864081244	-0.0767518902212716	-0.09522803784957068	-0.0624110567711611	-0.039729690574541454	-0.08188568949309971	0.007431384419964715	0.0739742340660543	0.16665115293488242	0.1861058316052544	0.20906720661790779	0.26017305416028425	0.2636294089083169	0.29599044642778516	0.29385131992500924	0.3194539331973445	0.32322055388551707	0.3220718265207756	0.30610728102582474	0.3166235879123569	0.31476147059696924	0.292734805963879	0.27744804613132334
ISL	0.0	0.0	0.10526719497225834	0.09823007574853992	0.10167875521782666	0.10663332028235661	0.11109557659454428	0.14370882800498475	0.15740155864694128	0.16598989112601714	0.19147662709422253	0.19141619021416645	0.20215129103748897	0.21439479565936725	0.2210264841459253	0.19938630377409616	0.226864938581528	0.2217655768251836	0.1781288903093703	0.18547574854350657	0.20581401779040664	0.21612606045315896	0.21619657014662064	0.2254131943580262	0.2356534682257605	0.24928953929270747	0.2713628506384236	0.2630288566963568	0.2818259855013716	0.2822226025269048	0.29370435063948985	0.28666597231408186
IND	0.0	0.0	0.16667774336245333	0.13349910292903555	0.11978715990517141	0.1382803426709378	0.14250854691031378	0.1524948683533145	0.13473971837634213	0.1768142600985012	0.12304914618121998	0.14232545310588485	0.11858364120422848	0.13785658531095812	0.11613678930686433	0.13858983824528437	0.12394964114612605	0.12990005231643398	0.11446289909029517	0.13314459000883794	0.09951472920231019	0.11685761673467798	0.10031099796083964	0.12380255487340897	0.10753572678219303	0.12617654571540626	0.14543884089865955	0.11128836723046653	0.09904443171098176	0.11467250416699049	0.13606474266889546	0.1207360667585089
IDN	0.0	0.0	0.07973658978268627	0.06809107399790015	0.07037440394659367	0.07776014224816219	0.07012529688161795	0.07255291781738116	0.07378980649130895	0.07507400610171633	0.08302497007777188	0.06551420007652187	0.07831003976879192	0.08813482142846496	0.08886939372614311	0.0893483002776474	0.07914851926345001	0.09329655268461856	0.062341542430388586	0.06428278925247888	0.06231041939999127	0.06980468299622178	0.07211584435253826	0.08621666509456283	0.08332662028560645	0.0993073261055466	0.09684612570448614	0.10688626301338378	0.10653791597776685	0.1115356310744886	0.11086585952992944	0.10838672715396402
IRN	0.0	0.0	0.004697386717977814	0.0016767577839083003	0.0016106807633198272	-0.00021177593579890797	0.0017885945140516668	-0.0007740102338615884	0.007141809389343834	0.007784763815044116	0.008704167899331594	0.010443769017709492	0.01896593529890911	0.021599437090169538	0.020811454891656034	0.02192195152308507	0.02636412108765196	0.027752043584827746	0.03180769613602141	0.03024838827332399	0.032909162851435525	0.03356181833553684	0.03769507935413863	0.036072806131093316	0.03620965816912847	0.04113206063223185	0.04384866205597859	0.045888080791312014	0.04425366599201119	0.046102114206170164	0.045631216288399834	0.0451556203737713
IRQ	0.0	0.0	0.0064874109601431584	0.0029743908379176176	0.004661708211317617	0.0018923603595899507	0.0028622509647524552	0.006542437041501259	0.007450143701004386	0.0063461922634955314	0.008682489328415421	0.01263452512432206	0.01657030660349168	0.010652840583791345	0.01793656394113441	0.016791902150692373	0.0182300363751553	0.019817441893477117	0.022569640695468962	0.022521474233982985	0.02315166453179529	0.02271428920204155	0.01082537493650726	0.020919752987147433	0.021723521492900133	0.025607259334092802	0.025718802718621703	0.0319354078148093	0.028143529231350328	0.027874960200047205	0.028665605954714124	0.02904601661486428
IRL	0.0	0.0	-2.5744429706583527	-1.4779469900793818	-1.9448011113436081	-0.9842049248161233	-1.0476975460518845	-0.7877332712659557	-0.4953229355525224	-1.1304199106540347	-0.4708677470302236	-0.4598051614273735	-0.23533104769449809	-0.6017953472436388	-0.3411325932259901	-0.29562852968370024	-0.25335957859699	-0.9226098914228098	-0.17754267351766106	-0.2698153039805029	-0.9531317157018937	-0.3327951110213001	-0.01829221382534385	0.027731063131852807	-0.008789196999015036	0.04361681964428765	-0.20721988843453998	0.11688367943611944	0.17470527695990778	0.01696240334023713	0.10776470346249845	0.03825760449494009
ISR	0.0	0.0	0.09032578700427507	0.060448726061146374	0.06074658019628032	0.06342493456923393	0.07238405369178746	0.07092777608934675	0.08445268666958938	0.10257696499198499	0.1066501098759387	0.11405563849258282	0.10725989852360396	0.12817009197088058	0.11493378746731953	0.11500118998353237	0.12240088649124736	0.12964761511302658	0.12115814739184216	0.12366928686990963	0.12671556400114525	0.13049360417272116	0.132476021317407	0.13731717163298907	0.1318923938441685	0.13676828686584042	0.14098965063276125	0.15356159461215046	0.14920275970597974	0.15650397688844464	0.16379153027283877	0.15281016903310185
ITA	0.0	0.0	-0.05782546970342084	-0.15826039733016772	-0.16425173881285948	-0.13302730161619536	-0.1091240292559692	-0.07696065693696408	-0.06157115880790487	-0.0360141778976697	-0.06672912795728791	-0.0480188697700501	-0.06928894888288406	-0.033574053068652354	-0.06394781392859983	-0.02896202011235527	-0.020598421571083048	0.0182035140276815	-0.02177523327534514	-0.017406014260246128	-0.004186387946403247	-0.04661361918594231	-0.0059355428129515	0.0035592410248863615	-0.01616153934661524	-0.010683673941047633	0.03585075223200285	-0.0387932510533151	0.01986340589974489	0.03314232701727704	0.012510682875466195	0.03340404425724586
JAM	0.0	0.0	0.037357393728587596	0.032641302482039336	0.025000484732862205	0.033081583891059196	0.04464864739199825	0.052101982673069536	0.047434273998980814	0.04318265544771549	0.055065415233701565	0.0573139952868118	0.048534977521530465	0.0492607161077796	0.054303389718057815	0.055339986332159086	0.05944040934460215	0.062095403006035	0.06641354759437945	0.05692693470749077	0.05054769253414193	0.07027568643767079	0.06501287212290485	0.060521759838150224	0.06981121374252108	0.06456049507077566	0.06668690912858821	0.05713014151160767	0.059480324966876275	0.06394966509399858	0.07002046836821485	0.0769645770745564
JPN	0.0	0.0	0.1025054614927523	0.08797011855992132	0.08112599936507259	0.07919271460741228	0.08592344412983177	0.09588328201151075	0.09595470355689972	0.07897874936619864	0.07878849972722257	0.08790419179240949	0.066160742898691	0.05986770061165991	0.05498356515916125	0.055236198138475245	0.06421828256646389	0.05637752338016888	0.05852774619468093	0.060890261160961856	0.0569070649854897	0.05684895770952103	0.061799118553729215	0.060133813408147496	0.07449819478115849	0.059063472947418205	0.06319854337419883	0.06401962873514577	0.06075264515381651	0.06484417651060337	0.056938702225761695	0.059668722729333545
JOR	0.0	0.0	0.0009966272598527226	0.00036526192996877427	0.0023417099191513913	-0.0010218370556591694	-0.007455376938825253	-0.009344991186965856	-0.0025697185165873826	0.017170672014876764	0.023195813206355886	0.04395692035807919	0.02565068709774465	0.0363099489714136	0.049867216924393	0.05180949163485771	0.06516115969785741	0.06857344561119749	0.06508553031052688	0.07433248340278364	0.08096994252291267	0.08202819372804537	0.06343064727198922	0.06899136800344596	0.06580372938140844	0.07760975685422444	0.09117654850792078	0.08035930524739054	0.08774521519334666	0.09046787313762295	0.10096523210063602	0.09464317553649071
KAZ	0.0	0.0	0.016517870460064366	0.018775328189590823	0.01710323526828983	0.04095331255959955	0.042872250844117055	0.0400431860328343	0.04591561870384009	0.05484504467525575	0.05130269465578596	0.061474284593288075	0.052760749100255744	0.08166970119343198	0.08046431268877718	0.06986451351191914	0.048599301385321425	0.07393931400669906	0.061199791491084454	0.05978962451791414	0.06985869293529845	0.06948551460215224	0.061471374304944426	0.06944186027744159	0.06453551104037558	0.06773431475313174	0.08346336479467809	0.08235441266180032	0.09206736761846468	0.10050230914844249	0.07639057048069997	0.09362000643309276
KEN	0.0	0.0	0.05941923839678509	0.05981988533931837	0.05876490426879322	0.06482322247125527	0.05756911004695109	0.045637989381108746	0.05309158710318229	0.0544226066528708	0.05756296344112677	0.062011988485211056	0.06343520712221995	0.07264729288920524	0.06727236549672888	0.07921633815652918	0.08637489879961269	0.07995281328945225	0.08234943077427559	0.08148164178993778	0.08175209244567494	0.0669963270174545	0.08103740982432495	0.0673377430312927	0.06836534376679637	0.0799399612955165	0.08727230324836466	0.0800221023004255	0.08322616027620633	0.08585690756428566	0.08529756643524955	0.08682192467692751
KWT	0.0	0.0	0.20330317795829167	0.20687532144778586	0.1726324618531505	0.20604854139563145	0.17248386364665524	0.20475721835226945	0.1768966748711076	0.1947923429871823	0.08009859958546528	0.08984358663888248	0.11044966752373764	0.1044691683672827	0.18718490178524227	0.12750050159995308	0.2644281937774551	0.1563239244251058	0.26724600462704196	0.11578346358231961	0.15624615340115167	0.14305192885146756	0.18742052947082755	0.17292317734738383	0.14585677786369544	0.18152127325903322	0.28244283304321716	0.21382587525105023	0.23867256009313387	0.22651806006586117	0.30286976281936884	0.21383883708836482
KGZ	0.0	0.0	5.2959387097928357e-05	-4.30295019837601e-05	0.0016748406171274155	-0.0020488662884510234	0.0009003095807535999	-0.00293593602237463	-0.005967860933908664	-0.01310082838406057	-0.014719399652340925	-0.020064987787871136	-0.01235277704129123	-0.011025482402016173	-0.011075131827442686	-0.009539309601502843	-0.005173470127384228	-0.003329821463915472	-0.012994909609864713	-0.026264546040377645	-0.02114734526170725	-0.022643447947301443	-0.025751501977810953	-0.022742746798154467	-0.024692314235796875	-0.01933017629184297	-0.01924080732608191	-0.007579812278779574	-7.28191572263448e-05	0.001241235635207616	0.005795742925918113	-0.005583905377437581
LAO	0.0	0.0	0.0015333496910407973	0.00614521648814037	0.01303494958924123	-0.009646217227810006	0.003911666649192291	0.01849769251554001	0.019443110436800914	0.01802202912390971	0.01736909987204438	0.015327588048319463	0.019316069903596578	0.01115297703977447	0.010488230063909754	0.008863293011796003	0.008358085310100627	0.015076461412966147	0.011557734087341842	0.007938556107545125	0.009519176694650078	0.008434900516163246	0.0069901837552732715	0.01743409735408541	0.01334516484468029	0.01194181011781037	-0.005300249221029674	0.005182071980858183	0.006632697603792259	0.007678566179203372	0.0004106659095004517	-0.006697695085899902
LVA	0.0	0.0	-0.22376723682739907	-0.29088790060110004	-0.308345893576345	-0.2840905463381893	-0.2441363988820111	-0.20826066398358378	-0.16754385268510363	-0.12668963698194702	-0.11539957506228049	-0.10084858739665137	-0.07930593620891768	-0.06404780163221657	-0.04466198322130577	-0.03370224704219993	-0.033673100653375254	-0.008623167337484805	-0.00437542813962466	-0.01814293311379611	-0.013438567156853765	0.023574570869411282	0.001511448451729791	0.006394162550149574	0.030618975476137678	0.038582879255733005	0.04835732895385192	0.03964255867989763	0.04469251753349557	0.05929485836049242	0.06076675099875306	0.07173967244897828
LBN	0.0	0.0	0.0005701103260147278	1.2361455437037705e-05	-0.00016119337927777977	0.0001122420155930115	-0.0011382428192430183	0.0012742188292502732	0.006649474123610055	0.008273769371713868	0.018004212655431395	0.024815374616582453	0.03568900530168673	0.040885266720902536	0.0492811672726301	0.054781026038042135	0.06600275530903588	0.07324508483683712	0.07452770945584053	0.07473142624190299	0.08130772054923963	0.07618365002988181	0.08079249508543551	0.0826284184510584	0.08455235537965233	0.08944056932866928	0.08506065842832644	0.09523561965054661	0.09160827415899409	0.0984036134570987	0.10017031267215426	0.09933863394846476
LSO	0.0	0.0	0.0	-0.0025655365703092237	-0.006021031998748594	-0.004455931937896729	-0.00428407781358775	-0.0034493577811156584	-0.00382989191354266	-0.004339316639245805	-0.0014546224095024485	-0.0067023108487607175	-0.013048638154256054	-0.013999973485356865	-0.01649185828809241	-0.011839521636658468	-0.005726424928453877	-6.137647298176674e-05	0.006616383786606228	-0.0004603235473132905	0.005585259040663537	0.016577785350269103	0.03093374237890245	0.0317377741748448	0.036733819074918905	0.03263387068028756	0.032566356560015386	0.03396574014382647	0.028889905828877183	0.025403722163930276	0.01705038419219651	0.03445061428033469
LBR	0.0	0.0	0.001589055503092851	0.0031617289906638035	-0.003604043409066726	-0.0074865810815172296	-0.028832347272500503	-0.038071804012118626	-0.01928163223848811	-0.025195539832423286	0.009616243095988963	0.02306587781804037	0.030601604946078886	0.03620425424559759	0.034877310990455435	0.03184663812376698	0.03951342137575864	0.045673059202133715	0.0364336024625711	0.028439178900607764	0.02498257363101608	0.027849426342796413	0.03317358137888693	0.03992297176313997	0.04264238633544526	0.03242000866610084	0.02950400990788804	0.025424888049419003	0.027046707583489038	0.02164064246990005	0.02219763099673422	0.021280238128973394
LBY	0.0	0.0	0.049404941018238446	0.05576587901618968	0.031070928423737598	0.04952024640716424	0.03907986755378179	0.055797325940432074	0.04695253667867938	0.0783557086934783	0.06706033810230938	0.06572726196532042	0.08413465071637205	0.07470239644933319	0.06942341494686755	0.08286310117033846	0.09246033785159646	0.10943575216768586	0.11734032396941707	0.1414596591221784	0.1170632264339222	0.11496904357941595	0.1165482260801376	0.12775472492885243	0.15027300145964428	0.1447866525580821	0.1510728471418421	0.16675848181084696	0.1494695097572274	0.12576263064003612	0.1560341691341005	0.13425694620972095
LIE	0.0	0.0	0.0	0.0	-9.798366682467474e-05	-0.000224414204663681	-0.00014223435506055537	-0.0006542780332741138	-0.0008059946786653782	-0.0009071391089299219	-0.00037613085003274094	-0.0004867575706501981	-0.000647956506394376	-0.0007364578828772395	5.689374200645858e-05	0.0017605452392599474	0.00202604936871964	0.0014539511850708564	6.637603238157652e-05	-0.0006353134525793891	-0.0008692099475848813	-0.0011663217114987745	-0.0016151501207595231	-0.0017036514972423866	-0.001915422648102183	-0.0018490466157317087	-0.00155193485184002	-0.0010272481198558836	0.00030343329080473325	0.00011694824748609278	-0.000628991925688549	-0.0011252317866694561
LTU	0.0	0.0	-0.15535462939968436	-0.1925143489733716	-0.13878151624994173	-0.11822902924311096	-0.0860544189585033	-0.05934101505942202	-0.028158492439978033	-0.0077619049234312065	0.018235516131537288	0.029629826686261573	0.036781781415484716	0.049258464861945406	0.07433938588341515	0.07512413247574568	0.08925114587958749	0.08124935520859022	0.09701147606064886	0.11552257209923589	0.11154162349988894	0.13309197222708402	0.13333028323239127	0.13952426971348686	0.14022712970482853	0.15340982262734837	0.15189964473705242	0.15419981836077845	0.15449586991800324	0.17594543513639316	0.1403583582320067	0.13691019745281086
LUX	0.0	0.0	-0.06895895493422843	-0.30639606805461517	-0.3917520389184581	-0.2951719624060267	-0.16441638478367215	-0.10835783230296325	-0.01779619254088649	0.046606363384404936	0.15343191874876982	0.17848399742437238	0.19329325335217806	0.21717694134986143	0.24757133072310644	0.27254047992648633	0.2748616197804754	0.3064683731104356	0.29303025713964814	0.3010791379072453	0.31528604845141306	0.29038625307711285	0.28712160602504255	0.3655755428437546	0.4334145072190987	0.4331763432188218	0.4562794317360952	0.44814555563748026	0.4524688077317318	0.4439533380118821	0.45131930490514005	0.4463848537470616
MAC	0.0	0.0	0.07609561998802583	0.07804901483337012	0.12136474282322673	0.13740844069114466	0.11732171013354442	0.12005264464192145	0.12353248174976628	0.1000743878096344	0.11322313889652325	0.09939056944525682	0.10912543544934206	0.10895014190921426	0.07111363873211207	0.07617979559886301	0.1086403409497283	0.11796127121797007	0.11222778399311295	0.11588638580029009	0.10700195380268784	0.1281873062501715	0.11038893740169531	0.08788714782388407	0.06470674662051312	0.073681428757566	0.09409271270126585	0.09014860804910096	0.07487897868496685	0.08579317103054596	0.07534151064967354	0.10413737966474823
MDG	0.0	0.0	0.00474550061615453	0.005679323473817277	-0.0026544248919346813	0.007646271415273631	0.012481525966645535	0.01013455604417235	0.007081012589393865	0.00789070766435973	0.010900328980656404	0.011087475483839704	0.022006901046389693	0.019551080606849958	0.027260370742610007	0.02596753214414438	0.019996030966451528	0.031706055022007185	0.0395241956749004	0.05431831771638418	0.045102307264333064	0.05108526639123756	0.07294512375652928	0.06165331484584424	0.06240381051672017	0.06111097191829895	0.05636547130214442	0.05792566204796401	0.059132566027608746	0.061821364767022935	0.0700596302229739	0.06915063292185497
MWI	0.0	0.0	0.012949433638875796	0.013967481302645801	0.012501757956062676	0.013795043261888296	0.020838474004247765	0.022718711871894115	0.023743391768049626	0.01964798829969805	0.01815573602377274	0.016384929989676777	0.0167165416065318	0.01562553938698752	-0.014441685914767799	-0.013785094913387752	0.012306107102122432	0.02868772097561756	0.013443534948009983	0.013814939958844974	0.022629176735344814	0.03083324813677457	0.020536707432894374	0.02296742058458534	0.0305878555402872	0.03753843502991572	0.05638392321676289	0.03603623440551207	0.026200633849060573	-0.01711779166296834	0.0034852380933481086	0.005789938830602637
MYS	0.0	0.0	0.2509609084337283	0.18289170911915953	0.1816835385163751	0.17839727253396997	0.1688524929830848	0.19696022995974172	0.12906073302978438	0.17588716731165022	0.176578283722173	0.16161566586276876	0.17322264671624232	0.20721444825990698	0.20188706270209966	0.19631078031356886	0.22137347703894417	0.2389426683379936	0.19300884100525995	0.19780852113164826	0.1600189733778068	0.18922163565866512	0.15513137913802932	0.19915256401770165	0.15716852519422897	0.19444830354107268	0.19859638169836824	0.21080860679631996	0.19719996562108655	0.251125533543739	0.2207660804715017	0.2149419498197469
MDV	0.0	0.0	0.000641427298075925	-0.001178436198767674	-0.001581192874278159	-0.0017303620133302111	-0.005079209185776534	-0.0028416720995294575	-0.015349504411621417	-0.015148126073871726	-0.016505565239521847	-0.013686268510870736	-0.014842329338760063	-0.011381605312033027	-0.01320146880884332	-0.01351472400090703	-0.012515290769066212	-0.005422298205648435	-0.00170052818556643	0.003393597914147506	0.004624243311557308	0.010218086027191653	0.012515290769044007	0.013223844179677258	0.013514724000929235	0.01268683527904102	0.010889347153075768	0.018079299656870162	0.022636416855870145	0.02424744355793429	0.023516514776433795	0.025015664624206124
MLI	0.0	0.0	3.136323780683625e-05	-0.0006292249589590071	-0.002197386850322225	-0.003079477914258444	-0.003914524121428897	-0.000993822598704952	0.00028226914039475304	0.005551293095495957	0.006207960887505415	0.009728484333670906	0.011786696816096232	0.01422126815249225	0.01942756563186876	0.014797567647573118	0.012382598334848005	0.025731576435261694	0.023363651979302347	0.030541913037085422	0.03056543546549051	0.030745774083018595	0.03129855114971658	0.029428518094243294	0.025370899200272135	0.025825666148748816	0.024890649621012173	0.02556299903193615	0.02589035282678509	0.026686194986669243	0.029710787234660252	0.030716371047545543
MLT	0.0	0.0	-0.2081805617832666	-0.2666656090375752	-0.2689749889883797	-0.2517073534648584	-0.22505660679337236	-0.18964276728677953	-0.1604742944297799	-0.12088850983815735	-0.08123494996540304	-0.0555280368390032	-0.05047250290325378	-0.029100697575823453	-0.013919034594833679	-0.0110574116122919	0.004907432395495626	0.026919337600572746	0.029590185717554007	0.0620419944176831	0.02795353818718649	0.08183488671347217	0.06705736522392147	0.09184303656555315	0.10614362089138574	0.11326002541369729	0.11153301084181333	0.11175641825009741	0.15625716582401417	0.18212222127307331	0.1528257284405754	0.10813671619673837
MRT	0.0	0.0	0.004616610382179864	0.006604051573666503	0.004607032352321738	-0.00037833217868543656	-0.006733354976484751	-0.014673541712639793	-0.0007662423870957724	0.012097051686077442	0.02375830301446502	0.02138295161453474	0.032550934406216925	0.05279410046996613	0.07396154641312602	0.07748626139369996	0.0829553164314989	0.05342146142439663	0.04024688138148935	0.04608947958295584	0.07767782199048501	0.08887453887171937	0.0900382694970947	0.0659830475576273	0.06356459502343537	0.07074811740226394	0.08901342030436243	0.09276321898616935	0.08045066162873926	0.07407648277113488	0.12211509142632249	0.13051023457981703
MUS	0.0	0.0	0.08839328896184107	-0.04770877452547895	0.057252079612157836	0.07332358669613903	0.07784430360313621	0.09175136971621978	0.09528190816656679	0.08905599156889821	0.08987758778349342	0.09511138819744414	0.09237725551176634	0.08816851263904191	0.09801604085226678	0.09288881541891225	0.08556808311082076	0.1108399176164454	0.11365349710592554	0.1459340898852135	0.0803866013237231	0.09011786592167947	0.12949053923241305	0.17538172590589873	0.1425101264155737	0.1563338702710526	0.15869402166097668	0.16145915797747268	0.152696756840065	0.1805573945122818	0.17297700679677064	0.17216509921678114
MEX	0.0	0.0	0.012853558951309019	0.01231920692708055	0.012958642225635586	0.013774427592050387	0.017513859197149095	0.018629942061254567	0.017476150743234165	0.01787702397499924	0.019999440032458793	0.02252652200969152	0.020592628364668464	0.020561671292695927	0.020892032297004093	0.024225308706915527	0.023557358748171886	0.027479852089151713	0.02572810675758319	0.026217323807808945	0.030113030048006806	0.02986382462610848	0.036273864645908205	0.029077050345049926	0.0344193791667502	0.03572189945764137	0.034948091801290104	0.03837517270632862	0.03741973301860657	0.03675480132467879	0.04152213083146172	0.0403572394473084
MCO	0.0	0.0	0.0	-3.6706704009681346e-06	0.00015049748594009316	0.000642367318115511	0.0006093312846289223	9.176675976885207e-05	-0.0008148888263836973	-0.0009543743011763972	-0.0008589368710509859	-0.000825900837553295	-0.0008883022341699132	-0.0013140999993277447	-0.0015526935746357218	-0.0016261069824108354	-0.0017509097756440717	-0.0021253181553770872	-0.001989503350963151	-0.002117976814586253	-0.0021546835184960145	-0.0019381139655050283	-0.0014389027925498787	-0.0016628136862650855	-0.0018206525130182172	-0.0016187656416088991	-0.0015233282115167945	-0.0009213382676787063	-0.00037073770927653626	-0.00021656955296878166	-0.0010938597759468927	-0.0008185594967846654
MNG	0.0	0.0	0.001200237387477543	0.001126091448488964	0.003056202923001905	0.0032346165887098266	-0.0006626793297881406	0.0018466972931285852	0.009627386766486445	0.000892068328539608	-0.0007275570264031472	-0.0006788987539585456	-0.0037235163739657295	0.0015014552646741564	0.007813128321632057	0.014310166226150223	0.01966257619738787	0.023388409631963647	0.009676045038919945	0.008188492137839454	0.013244318353078377	0.0379580866445961	0.02392596768965305	0.03174141307191736	0.026743513371485506	0.026521075554497564	0.025496934772117896	0.035926024503973863	0.046169749388313974	0.08473954002965467	0.05325068656243381	0.05857992592774863
MNE	0.0	0.0	0.0	-2.083437592448334e-05	-5.000250221653957e-05	4.166875182676222e-05	-0.000720869406845015	-0.0002166775095790996	-8.750437886506646e-05	4.166875156030869e-06	0.0003833525169083529	0.0008083737857100814	0.004329383316203916	0.002666800117778756	0.0016500825728904545	0.0014792406903163524	0.0013542344347916568	0.001304231932608424	0.0015084088166528176	0.002275113850491728	0.002604296990016408	0.0038251914189046943	0.003787689542278372	0.0024251213571302443	0.00014584063141587222	0.0022834476008481985	0.004800240212032847	0.003483507653845308	0.0033209995216720856	-0.00227511385050283	-0.00250429198563884	-0.002520959486329577
MAR	0.0	0.0	0.05717188449250177	0.06332558228441254	0.06792057077023017	0.07910158458901417	0.07600517900929749	0.08796617163064901	0.09635598896640118	0.10454441406930748	0.10019846122681919	0.08531603293047141	0.11233962499865857	0.11404168063580133	0.12268823145842322	0.13631903199373685	0.11944057365425031	0.13686620303952068	0.11677295876857396	0.11974994374743808	0.12046667540248635	0.11860546164750296	0.1237122527084411	0.15783055193736573	0.13213265336879942	0.14057656365962234	0.1444342235574103	0.1615737844301801	0.1562943120125615	0.14867157439009127	0.14169254293323608	0.14361221868977037
MOZ	0.0	0.0	7.633210465929352e-05	-0.0002959816303049756	-0.0023694108405858394	-0.006147071122331038	-0.0008754825065127037	-0.006109683969013346	0.0002118605353818026	0.004576810683576404	0.0021279521422057357	0.004838520756722531	0.007770296694964429	0.009410658046138387	0.00954930207297533	0.008704975527584757	0.008452612242737523	0.008968243398710385	0.009904480029354623	0.008014870989492273	0.008988494773420896	0.016500196991353633	0.015130892501624693	0.005732696839899631	-0.01019267266939572	-0.019640717868840696	-0.009701966282282815	0.0014518677866393048	-0.0033882107681293405	-0.0035159502085990724	-0.0012727210103480324	-0.005625208774129309
MMR	0.0	0.0	0.00042459019327090175	0.0006107685971423749	0.0021131248839401096	0.002921966616331595	0.007268198022303274	0.0064996949441065155	0.009960544607223731	0.010213954101345735	0.008055836103126879	0.00881347877448313	0.014172830994829688	0.013186602616510612	0.016493855096455512	0.015740866885205484	0.017650747011632717	0.009702997815153047	0.010203610856684975	0.014379695888044886	0.009532334278294918	0.006654843613995709	0.004047828797570929	0.0033589687031598814	0.008974833391106607	0.013642739706032359	0.01599686219055929	0.013642222543785998	0.005247128015817282	0.009551986443123717	0.01042909359023625	0.007930165680503087
NAM	0.0	0.0	0.03482399953596005	0.015548941720044951	0.021404055362506114	0.014905945940490994	0.00986865181487051	0.026201337238562772	0.026165779868292383	0.02909629980369921	0.028371818383887693	0.02883554575485725	0.016617144386099625	0.0236145385493991	0.02618948478183558	0.020515121105013634	0.02566649512703023	0.024340501526332048	0.014700009504164946	0.030717123266499335	0.043716305224728025	0.03946868103112955	0.030523039286922682	0.016319351409821437	0.030945283059247153	0.04178139165764705	0.02671988222209265	0.03611147265216719	0.04532379467367953	0.05507836659217613	0.04271625418503788	0.03417952219926246
NPL	0.0	0.0	0.002007626745359481	0.0036173545622020242	0.0019330836549480424	-0.00016016691046782938	0.006756223071202605	0.004846308214667694	0.016190960701356616	0.01662008714062857	0.02022636097323005	0.01783594538529165	0.03251992685382454	0.03341948063386724	0.030766149551464395	0.023437757894484434	0.018531009336286708	-0.011441357036423572	0.016357171646119717	-0.06659619255459104	-0.0690641732500219	-0.05345746920307759	-0.03638609416378724	-0.05615411586507024	-0.06878413299155062	-0.06375549640706968	-0.06973506106355831	-0.054597777018294824	-0.05838940123776837	-0.08482298549492562	-0.09078744006555395	-0.09427988458438064
NLD	0.0	0.0	-0.4962873432079684	-0.4076843436987665	-0.510829393649348	-0.3770897408770568	-0.3764877202236616	-0.25935009530546616	-0.2975274490813029	-0.17245161274143106	-0.20726025430550798	-0.12074794970833302	-0.1475254600769027	-0.14556586353605683	-0.09346218510970505	-0.06063224261402267	-0.14520701647087186	-0.04398944329873089	-0.08045889353173186	-0.0426222367741258	0.019705976917561152	-0.15893755344299487	-0.01778371232454834	-0.05191148900800524	-0.13066377542876317	-0.03399667831228692	-0.016955186493505803	-0.10649653813823434	-0.012752551060579709	-0.0844760333682193	-0.03055695338037845	0.047386174314811846
ANT	0.0	0.0	0.00014927276956733238	-0.03497316533052075	-0.06673937374102046	-0.07397669543890428	-0.06609413015646881	-0.05484088943260579	-0.07010041868119599	-0.07603280745815955	-0.06829951494534692	-0.0482488113192292	-0.04277387135215305	-0.0030721299023261928	0.020305911909535013	0.0329411295644233	0.027625092868177603	0.014821341441195734	0.0437128452252189	0.055813570060081474	0.06134629303471417	0.06513589528105435	0.06908440079822498	0.07217097645244586	0.07655285452636829	0.10229036914723988	0.12855756133751672	0.12534097391623256	0.1163364552369206	0.1068263352413723	0.0921157445646692	0.07812744148258943
NCL	0.0	0.0	0.0005191400157089632	0.00038986001178464846	0.000466620014116792	0.004506620136091044	0.0007191200217082638	-0.0024543000741283905	-0.004698520141910301	-0.013754180415348483	-0.027447760828902545	-0.010576720319399602	0.003401680102754767	-0.007344720221780232	-0.023434020707702174	-0.025035880756052453	-0.01620646048942076	-0.010871640328335985	-0.006894260208212266	-0.0061569601859212675	-0.010934260330175416	-0.009150600276364163	0.0015594400471385939	0.014548040439366083	0.035626741075933666	0.04843354146268908	0.0411534612428488	0.05261898158908096	0.0651874219686377	0.053356281611360856	0.062323061882185726	0.06510258196605889
NZL	0.0	0.0	0.07799455309029923	0.08695081186613773	0.08679196506089504	0.09532043074025331	0.07389399033943533	0.08275519827394273	0.10345030026623903	0.10278108574999223	0.10329839898930437	0.10132136721356932	0.10513716330307066	0.10976095585450985	0.1159426046851264	0.1158344345125073	0.11703896919348367	0.1035507531851998	0.10978565106631866	0.1088489050886432	0.1139217131842285	0.11217607039835098	0.11490682061838786	0.10999285932806746	0.11556741753468991	0.11447349682340846	0.12287900092722293	0.12215615149770986	0.12919454410946773	0.12703705721812675	0.12861124835104043	0.12903479695800524
NIC	0.0	0.0	0.001336684958230805	0.0018006030835238107	0.0016103632767716647	0.001742196125320561	0.00046058058487119524	0.003185682378603616	-0.0005673818798901387	-0.0003404291279096583	0.0018790352846131952	0.007844888874664058	0.0031289441906112714	0.008010097127919558	0.010676791963448728	0.010538284033945189	0.007562866704979854	0.013300098772850433	0.017353541673625905	0.017053163031333085	0.018189595561368677	0.01893720462664561	0.020804558519582628	0.02243494703915161	0.01797265543082016	-0.005845702133122632	-0.02037902210962894	-0.017346866592626853	0.001929098391628692	0.01822797727681902	0.015100701856396448	0.014638452501314347
NER	0.0	0.0	0.0006907228834451828	-0.0041501661859011385	-0.02168345254424109	-0.026439822779766864	-0.007600866160684117	0.003170913490291305	0.007184100876544974	0.013240312487661221	0.019144973086393513	0.01543780216755053	0.019809465986964092	0.023609899067289497	0.02198946901157406	0.035483338000785736	0.04431992780113969	0.043748697062007125	0.03608954205041037	0.042760701038835336	0.032528093258887836	0.03046466793614755	0.03555619906445706	0.029709827316626303	0.031152476377038774	0.041726073934911234	0.03709793917141546	0.03649756400687654	0.025311933514315932	0.027926188478355485	0.038960267958487727	0.03829577505793935
NGA	0.0	0.0	0.02128050233016765	0.007832108763028423	0.00525809095248686	0.00855574691569494	0.006039624485998374	0.01231580841596358	0.017425319260278016	0.022887072094546212	0.016435578787077354	0.028521861777330848	0.04080076865153881	0.03613991995483623	0.034968377164235065	0.047888570069876124	0.05621208616828355	0.060777272217027445	0.058452475083248245	0.06553053709172918	0.06678594702280716	0.06936353595030642	0.07276583646167456	0.060362589788276466	0.06063853973430344	0.0675493003245764	0.0748472565645697	0.07491424206131914	0.07653596201879775	0.07743436847063023	0.08091761429951383	0.07488718814507855
NOR	0.0	0.0	0.20918765617439217	0.16694856087844379	0.16769270319025864	0.16223447867329543	0.19606458280698735	0.20166044088167911	0.22770914162046907	0.259987842180176	0.26159823156457485	0.28272560265594215	0.2943234293203423	0.31568686174339167	0.3225092585979583	0.29647165829200794	0.31422739100916974	0.3021373073858191	0.31766805281925325	0.3180553870703262	0.3210865728086265	0.3052747148189372	0.2974043308269225	0.31209711167350385	0.3156509034264232	0.33475575204313657	0.3472975878546558	0.3281277308522901	0.3215346051709256	0.3037282119679352	0.30898586111127724	0.3175980256208799
PSE	0.0	0.0	0.0	-7.112360789207628e-05	-7.31557109778791e-05	-0.00024994867922067954	-0.0005486678324340133	-0.0005628925539791219	0.0030075125632134103	0.011704913759413849	0.020091403183863932	0.02528952287079722	0.030749783855399393	0.02955490724250165	0.030711173896835753	0.03785401623439544	0.04371256942330426	0.04637259235924507	0.034196230684568896	0.047142759427765135	0.0752264240379441	0.07337721023219501	0.07445828907246543	0.0757507066334373	0.0742428861457034	0.07576493135501572	0.07487893441073812	0.08257654089001143	0.08280616853837408	0.0810646561960171	0.08740684991876968	0.08797787088519193
OMN	0.0	0.0	0.001185384078117302	0.0026410579606839235	0.009815202513263621	0.0022053980445191357	-0.003286209846153909	-0.002313097066897196	0.0005047957401638214	0.001781202863027076	0.0022206843573568946	0.005014952862780753	0.002929413407604109	0.009853418295402427	-0.002569142807107294	0.0012632053071115479	0.005092426675590289	0.01012996159144297	0.014575151884432813	0.016219820180429778	0.010695207750610614	-0.0010964455306572418	0.011301796437734879	0.008939366270332982	0.011726339035478262	0.012079661311981127	0.0023825803070476326	0.01782210369984938	0.021725324719157335	0.038052149089495835	0.03047534915985306	0.03604929469018803
PAK	0.0	0.0	0.04921677143385761	0.05714982278273162	0.04391227289837207	0.05968502865223435	0.07209495625946083	0.08115374657022834	0.07271268280761856	0.07932709616331746	0.06728857787969833	0.07504212971047863	0.08564375255282197	0.07788552438192653	0.07874767963260698	0.07693092148368663	0.08592766035779853	0.08204324042488942	0.07479635206368851	0.07636913115811605	0.07632569515250154	0.08131606953130088	0.09250178524453645	0.08219854887567823	0.06380596348134482	0.08233740020635594	0.07713290340640722	0.07496362115368971	0.07145582646217452	0.07881296853546882	0.09168234656258267	0.08602100730161766
PAN	0.0	0.0	0.0003438066853433952	-0.0007838376321345208	-0.0024160091581126864	-0.003309594461298193	-0.0021892319798433313	-0.0013117707420073899	0.003977962979684335	0.006476152858292394	0.027827016136861005	0.02516602521058786	0.021800776717006976	0.021617690554776026	0.026377410642042243	0.0240903940073256	0.018270646651186162	0.020422429188737823	0.015434891660959238	0.013126029518306659	0.015126974024393114	0.022867045559649135	0.027324569453002212	0.031185502925601405	0.032625746059844474	0.03247698855299852	0.03280779195984351	0.05234391768131896	0.055398647882687335	0.05353241734247227	0.045236845746865484	0.05543453693148681
PNG	0.0	0.0	0.0296955049724712	0.04893640358696327	0.02918273836589602	0.02661526007272652	0.04560342064414691	0.06700231331859818	0.05685755408064708	0.04663624437777347	0.028388071634388723	0.043068749693064845	0.06333882678100089	0.07212633412421177	0.06499620510180826	0.06752480061911204	0.049179420936051876	0.04285732459938796	0.04649286414184495	0.03967865767322554	0.053049472220378924	0.05693531963240073	0.06172276140952171	0.05392433467710234	0.050240191664863154	0.05157314182462347	0.05493650193610922	0.05284776782061851	0.06350043331813104	0.04838353911778004	0.050197663628748224	0.04722313127585309
PRY	0.0	0.0	4.2595874671924605e-05	-0.0005334314148175423	0.013226346738570705	-0.0049751981587964345	-0.005393948372633961	0.010121435137344648	0.018151740490024437	0.007133170700512892	0.00838811069974188	0.017014102976431467	0.01907246670360685	0.01692366865790884	0.01549965580238677	0.02624954392103085	0.026630285508288942	0.04431216073490507	0.04587379103160316	0.05911062290853142	0.03643847713670212	0.040673817718883676	0.03833759782478907	0.03808529918265524	0.019420442233419877	0.028840683741915285	0.014731619416452624	0.020766471872257775	0.017571781273728604	0.0003807415872358888	0.005743234544741682	0.014050740743232204
PER	0.0	0.0	0.009645685787873504	0.0075297354310110975	0.010368701005525338	0.009046761171283002	0.010437398336349268	0.009257086273950499	0.01371201142075229	0.012676471726247307	0.009575295212993495	0.013133284787003596	0.007261235300015656	0.006234403717875203	0.00546833172248018	0.010792253914959637	0.014673048376168119	0.01923162424928293	0.016323235667892178	0.020039180724418237	0.024025802939986463	0.025327907629479895	0.03147474643971915	0.030348739133501113	0.03168688573242928	0.03588867089086012	0.03653585296343742	0.03849529918982242	0.03949673211092186	0.042457732204415066	0.043771931494385186	0.039127242065783996
PHL	0.0	0.0	0.07183522175362445	0.020332662869759766	0.056582492813306295	0.060444217376809384	0.06055444754962114	0.05736764259398619	0.06013649875662441	0.05940078659709691	0.04480018005776909	0.06717288723465664	0.06608298858481465	0.09854481366837753	0.06314013994661583	0.06850744096680295	0.08058768963312701	0.09522926126841469	0.1254808927765083	0.05257149458472998	0.08680626106853939	0.06943286781360136	0.07068173549229506	0.07985800432144252	0.09068562944740677	0.06012584259091902	0.0618219198454284	0.05795661411145403	0.07714662157685126	0.12572921637494794	0.1333509078544015	0.10295253570429264
POL	0.0	0.0	-0.016534372968479705	-0.07773521829119723	-0.0872035371822899	-0.09492784718562186	-0.08180853841728286	-0.048678591525863624	-0.034709601016191804	-0.022443648957382045	-0.017855724134885342	-0.014201495919419216	-0.010301153996394863	-0.004561472329078775	-0.004943960101622125	0.0036389825555760424	0.010094518906900163	0.032108487679138875	0.03154487127903227	0.0294531594656533	0.04227785222414848	0.043180111479990124	0.0631839454541483	0.04571627612279805	0.041880992051468446	0.06928177277842895	0.10176306960119064	0.10651494894258207	0.10293545720774233	0.1074376206451122	0.10279307948195537	0.10549039693532603
PRT	0.0	0.0	-0.1868119581036276	-0.24307688481848277	-0.21595219013000877	-0.1952186595568728	-0.14541067268437624	-0.12039740524915077	-0.09116973641293269	-0.06271623115359226	-0.05156288679146748	-0.03579978224078628	-0.035741314927872914	-0.026043313559243053	-0.03013329581396107	0.004215193879653079	0.0073400252055488835	0.018256154295137605	0.006204667475739889	0.047957637304141265	0.07189110856749004	0.040225335172450194	0.04410310925837546	0.05847514963843725	0.09716395678347478	0.09360264583400113	0.09092221891808805	0.07239424444989151	0.07679822435193717	0.11858782430413939	0.14402656471521613	0.1400900591568499
QAT	0.0	0.0	0.00042322006197359485	0.003093527250186412	0.001984698978163557	0.0007701693194306358	-0.0017185801928221167	-0.0013643769186777455	-0.003130419106711635	0.0008447820629697844	0.008630829108935423	0.007965324888115077	-0.0024949672408847157	0.005774611834752363	0.01145906660433571	0.01567178500760935	0.014847728706723906	0.02220744682641662	0.024034008239826044	0.025778081120053642	0.016866210677113358	0.02717458296994657	0.03801602186386255	0.03457533809860802	0.03413139227455009	0.03468290480383995	0.0319168445947593	0.03880463711154469	0.03655381934812851	0.03904443417899195	0.0287851819422702	0.03219726415588653
KOR	0.0	0.0	0.1238859414834037	0.07250552113129416	0.07066687262378135	0.07362916987907475	0.07656417442511998	0.08380765284818903	0.09814690603506815	0.10595611485377798	0.09756906202755822	0.1152347624752803	0.11660999528435578	0.11974981051698919	0.12208195273883948	0.12000541596786096	0.12467991869631323	0.133964318223323	0.14290086755723852	0.14871869747226096	0.1439201909129828	0.13820423070529664	0.1512780646828915	0.15435530116145735	0.12426299619390235	0.13039307711626424	0.12249857858137592	0.10269429000395736	0.11146889600426313	0.12314401159878585	0.12098340471335955	0.11108546310631962
MDA	0.0	0.0	0.0	-0.0007790771052618162	-0.014542772631553902	-0.01791877342101067	0.015841234473645827	0.02778708342097147	0.029864622368291904	0.023112620789400573	0.028306468157790476	0.034539084999885006	0.03350031552622479	0.042070163684093664	0.05064001184196254	-0.04440739499986801	-0.061027706578786756	-0.06258586078933259	-0.15893172947327727	-0.26488621578877325	-0.43550410184097776	-0.7398635576296719	-0.984493768681638	-1.4153234078910226	-1.5807474465747817	-1.83680412183731	-1.9263979889423188	-1.9874256955211056	-2.321390081309682	-2.9921754689395064	-3.256542299991416	-3.624526386043103
ROU	0.0	0.0	-0.041580765997806246	-0.0981999761585195	-0.09890293285240714	-0.0820922343258923	-0.05023771471271976	-0.03399697010546543	0.004332988944399929	0.01960213357228291	0.03786865957133845	0.018856871648065265	0.027820913725973284	0.012625625711359945	0.026668933171913878	0.03288435269146461	0.019215806672256974	0.03883265069635211	0.053393563157966284	0.061219117716992955	0.055993255073194526	0.06725892487731144	0.061329293928547024	0.07085395639763181	0.07920726109689191	0.08639316463052715	0.07741461500352376	0.09112648076703422	0.09098434736711791	0.0946735257790765	0.09600679997030515	0.1066108037969471
RUS	0.0	0.0	0.11169139755415891	0.10142424119332638	0.08103926083673496	0.09610259969132784	0.08614932605814918	0.09440387918948634	0.09719059428359156	0.09831472009123043	0.10359343992296655	0.11163675110852367	0.11091426514751035	0.10495330634670008	0.11234435340672366	0.11060778390052928	0.1141757587066472	0.11685025259788873	0.11343626778630433	0.12129539508674014	0.12004353033023829	0.11269041297614635	0.11739035316431501	0.12301854508607324	0.11487355000803223	0.11683088423739552	0.12123062636701931	0.12622947338978285	0.1253753863366347	0.1282934488896048	0.13119394157277142	0.13451377078901317
RWA	0.0	0.0	0.0	-0.000958320071897667	-0.0019935855510744283	-0.0016648188110868212	-0.0015074304781315107	-0.0024447654389470053	-0.002318854772553891	-0.0017277741442445205	-0.0015459031817099955	-0.006302528356150194	-0.006704742984886547	-0.004655197137659606	0.004193524694229289	0.008771776424598698	0.013252097636717863	0.017942269959436707	0.02291923880006763	0.02469947572194542	0.02543395460921083	0.0283998503062044	0.02768985404855151	0.023968494353243663	0.028564233676209305	0.033275391109977015	0.03738497535996643	0.0364371478436043	0.03748990091529958	0.046034338636746774	0.04276765634778634	0.041533032313578744
WSM	0.0	0.0	0.0	3.26598864841543e-05	-0.0013063954589664917	-0.0014696948913095476	-0.0014370350048475977	-0.0019595931884386353	-0.0015676745507509082	0.0014370350048809044	-0.001469694891331752	-0.0036905671715881105	-0.0023188519396644125	-0.00016329943236526034	-0.0011430960265790269	0.00019595931888272133	0.0009144768212898668	-0.002906729896190452	9.797965940805398e-05	-0.0031353491015129187	-0.004115145695759992	-0.002090232734341946	0.0021882123937722042	0.0026127909179329833	0.0011104361401503837	0.0009144768213120713	0.0006531977295054503	0.000620537843021296	0.0010124564807201253	0.0013717152319348003	0.0024494914855788252	0.001143096026590129
SMR	0.0	0.0	0.0	-0.0004129864543678252	-0.0030921037096010018	-0.0038333614481578238	-0.004945248056043017	-0.005813578549840326	-0.0038439508444176873	-0.0026367596701382112	-0.005813578549840326	-0.018637337427618306	-0.0045852085830300204	-0.010843541776039967	-0.011605978307172027	-0.007433756178509832	-0.0008683304937751046	-0.0055700224357302375	-0.0015884094398121995	-0.0005400592095305967	-0.005093499603792129	-0.0009636350601804899	-0.0033991962012702714	-0.009064523203428099	0.0002647349066409177	0.0020119852905065017	0.00018001973656200931	0.00613126043782497	0.004479314620420283	0.006448942325798512	0.006745445421252327	0.008799788296798283
STP	0.0	0.0	0.0	0.0	0.0	0.0	-0.0007116255900552204	-0.0035581279502872043	-0.006562769330520357	-0.00901392414071056	-0.004586031580366967	0.0004744170600368136	0.002213946280171797	0.00790695100061356	0.012730191111010036	0.013995303271108206	0.019213890931513156	0.021665045741725564	0.02379992251186902	0.029571996742339124	0.03178594302251092	0.03384175028269265	0.03621383558287672	0.03882312941305699	0.05258122415414679	0.061911426334892994	0.06112073123483164	0.058274228874610756	0.04246032687336143	0.033762680772686515	0.05258122415416899	0.06175328731488072
SAU	0.0	0.0	0.0327002089725692	0.00982384855507945	0.013439452181396305	0.016606077246272832	0.023318763668145337	0.03192083033454196	0.037134977439046146	0.03640095730046422	0.03865127381030842	0.048153340775125564	0.051511652864433266	0.05177410806362914	0.058819312034996685	0.05830268578523867	0.06080293839980655	0.06859646473940106	0.07501222201666824	0.07239064191733036	0.07569003625063075	0.06640372863417898	0.07029062883787685	0.08088416023379619	0.0895772782367521	0.07890673769326284	0.07797319216542586	0.09846334631822273	0.08347238084709385	0.08572225157317259	0.07621483520299233	0.08783296346328573
SEN	0.0	0.0	0.020072921707803282	0.01737045918470681	0.0093256467242675	0.021629477546047937	0.014540890971215248	0.010009084243733923	0.004898457757240848	0.010320982053024785	0.01374403606657637	0.023256430381990434	0.022082169350756686	0.023735521060830322	0.02980432890498097	0.026462426985984777	0.03887185330433418	0.0632106375260788	0.05008844160594439	0.052097689248897794	0.06159541752313036	0.05868763042329306	0.06057466105631182	0.05930849283362072	0.06951312429321899	0.07024935956088108	0.07499235728152254	0.09904662030422173	0.079859527484194	0.0800746294217003	0.08598602175706738	0.08323467242992155
SRB	0.0	0.0	0.0002528841328119924	0.00013501440991880997	-0.0007629385701646285	-0.0013415717554421391	-0.0016720355968113942	-0.0011354068946256568	-0.0002966030845374945	-0.0018250519280060828	-0.0013475723958600305	0.0017954773430473026	0.002094652130657515	0.0011006889035769518	0.0021940913151219377	0.0008628063718374435	-0.015601665143394339	-0.009045965462983752	-0.003994283447006364	0.004448617651764408	0.008956813090787996	0.00834346191436186	0.005333283499475705	0.0064031119664687	0.004422043386975716	0.006529982650005373	0.005966351065866959	-0.002284958156006933	-0.008179301536548333	-0.011207053255635202	-0.016413894688627195	-0.013678888499613073
SYC	0.0	0.0	0.046338317321081846	0.041624753666447134	0.035621408912311914	0.04099158839943051	0.04384083210109413	0.05392457524284744	0.03618422248305997	0.030157427163457484	0.02841036003771169	0.03084921884410896	0.0371339703835849	0.036782211901909	0.04162475366646934	0.052259585096203764	0.05833328154669637	0.058333281546674165	-0.0005745388533928697	0.027495787985332143	0.06466493421708464	0.08976876452693183	0.09114062260551226	0.1047419505641578	0.0864856853644902	0.07972019723336832	0.04243379817436832	0.03944385108001214	0.03702844283908213	0.03967835673446274	0.07211048874617987	0.06098319544205477
SLE	0.0	0.0	0.00036107809251451073	-0.0019957770932443886	-0.0025472418163530186	-0.005330825656923999	-0.007983108372944248	-0.010983339069015052	-0.013038201668302829	-0.0135240158291694	-0.02044358509317723	-0.014961763143039875	-0.009913234903868862	-0.0106879115387426	-0.011127770306007534	0.0004923792170652419	-0.0006762007914606905	-0.007904327698204927	-0.02585319142484055	-0.01944569654658279	-0.028991288301694063	-0.031361273599905815	-0.03167639629881869	-0.03019925864756745	-0.03572047093512998	-0.03484075340064452	-0.027619191550098954	-0.006505970721715215	-0.009486506249090088	-0.009440550855499552	-0.011114640193554681	-0.025387072432636604
SGP	0.0	0.0	0.28583221282298954	0.23834125174382326	0.1803372664614722	0.23324841479110958	0.22868875220074525	0.2282984193204829	0.1941149995314806	0.19437626836957822	0.21210293398745694	0.20511136480367842	0.1867451160852518	0.15417512245350373	0.1818951222151144	0.17528149040337837	0.21987043686273466	0.17684529265085125	0.15204686393595068	0.14469900764293442	0.21752207431995352	0.20183995566211976	0.2156196988146064	0.24624883223791638	0.1954206736945796	0.20568009249894992	0.20899484404266477	0.20783846037608633	0.21466566344514604	0.22182017493519446	0.2284375756514967	0.2502010730463855
SVK	0.0	0.0	-0.015766644758552495	-0.08103876929607123	-0.17658865224927656	-0.11258150938040501	-0.04053363796259202	-0.005452977316700025	0.024639488009570165	0.019354761775769447	0.04706599400385869	0.05488316241213376	0.07733104837828186	0.0810347411854373	0.06889184673053439	0.0989668052682191	0.10206442235123347	0.09498083486152442	0.10935282377431133	0.06608781694232846	0.1242235237698619	0.18418133095308153	0.15648094363838183	0.16003342736907733	0.16908815530829457	0.17523443243725456	0.15362919623178595	0.18946218400357484	0.2171154734092795	0.18443293294083674	0.21687611068084145	0.20821722207582383
SVN	0.0	0.0	-0.06713179613443421	-0.13339317883840351	-0.17750543159579246	-0.1564702023476583	-0.11635406834608064	-0.07672276676391476	-0.04554390077045056	-0.029358066774753944	-0.013117251783045791	-0.0010142922706291024	0.01728616795495519	0.030602993613171314	0.031045697736908906	0.05759045120914408	0.124029272582038	0.14035541522343653	0.16073836992793744	0.18741522059835258	0.22226388956609888	0.2102923132130119	0.2202656516784529	0.2319109122500107	0.23321403325946566	0.2877766024737216	0.2929137554066097	0.2984082848135339	0.29170702964991246	0.3009570467002787	0.31059407283944296	0.3036032748980899
SOM	0.0	0.0	0.0	0.0	0.0	0.0	0.0	0.0	0.0	0.0	0.0	0.0	0.0	0.0	-3.400680408383039e-05	0.00020404082448077787	-0.0003740748448888276	-0.004828966179559746	-0.0062742553530226175	-0.004794959375487018	-0.003281656593867588	-0.0032306463877529445	-0.00307761576938681	-0.0010032007204396898	-0.001751350410217345	-0.0005271054632771666	-0.0001020204122292867	0.0002040408244585734	-0.00045909185509840356	-0.00042508505101457317	-0.0008161632979675204	-0.00044208845308979505
ZAF	0.0	0.0	0.1449631448937616	0.11293679398447498	0.11535380567906373	0.11714515386089808	0.11096121081433097	0.12865986728138878	0.13462861192381492	0.13654658502098016	0.12932161036811607	0.1418094597122499	0.12461021489575952	0.14030701458858097	0.14898433864942717	0.1422627726457515	0.13013177533580667	0.1201800482442783	0.09607921260759156	0.10611647546896474	0.07897445683782145	0.10410257440562898	0.10947704529760127	0.1319972012248316	0.1545858923546195	0.15432699343256306	0.16090658604626107	0.20323773225590092	0.1854425083028799	0.2020689032813161	0.21154504083384928	0.19509707187250758
SSD	0.0	0.0	0.0	0.0	0.0	-6.415694120409654e-06	0.00011227464715712898	1.2831388240819308e-05	1.1227464713492452e-05	1.1227464713492452e-05	1.4435311768146164e-05	-1.6039235384290862e-06	-6.415694120409654e-06	-6.415694120409654e-06	-6.415694120409654e-06	0.0	-6.415694120409654e-06	-4.811770591972575e-05	-7.217655887403751e-05	-7.378048239026214e-05	-7.378048239026214e-05	-9.14236412463687e-05	-4.811770591972575e-05	-4.811770591972575e-05	-4.9721629447052607e-05	-4.9721629447052607e-05	-4.330593532664295e-05	3.207847054653712e-06	1.603923527326856e-06	-3.207847054653712e-06	-1.6039235384290862e-06	-1.6039235384290862e-06
ESP	0.0	0.0	-0.07858168868869475	-0.13376049671585122	-0.13930296309555557	-0.12824123871274518	-0.09996869230803895	-0.07124632420824062	-0.07114316169899437	-0.03589889547089831	-0.04705938297283607	-0.039954291495059024	-0.048146504139290336	-0.0313670391259846	-0.021888304554196214	-0.043250518566861906	-0.014901805330513884	-0.023091735392688495	-0.01413624769865951	0.008650922382491544	-0.03414494153619607	-0.004836204874913985	0.008882904133722391	-0.001023400145638842	0.005281295631642813	0.010001624397615316	0.014236668558997856	-0.0006514030233772949	0.008212628364612229	0.03384304136231364	0.053680044220283385	0.025075720044842598
LKA	0.0	0.0	0.026218099327213196	0.03962507383841185	0.05135390468054002	0.04724068866268638	0.047113464774439784	0.06370246197004992	0.06986266402206898	0.07424957176598301	0.07011247899599837	0.07156218985726603	0.0706862337862102	0.06920231145919331	0.06545793780645681	0.07308317460550384	0.06791546142970173	0.07238433414358258	0.042171689820391656	0.06536741997000828	0.05168247729956388	0.05971112429890013	0.05788294909778724	0.06216223327228931	0.05480605539667227	0.06275238105653003	0.06360731133094877	0.07383333226604893	0.06903232323871578	0.06134935459125579	0.05508045986151178	0.06576156456503668
SDN	0.0	0.0	0.0	0.0	0.0	0.0	0.0	0.0	0.0	0.0	0.0	0.0	0.0	0.0	0.0	0.0	0.0	0.0	0.0	0.0	0.0	0.0	0.0	0.0	0.0	0.0	0.0	0.0	0.0	0.0	0.0	0.0
SUR	0.0	0.0	0.0008979150008414649	-0.0051557700046722665	-0.15025883413670726	-0.1597188031453034	-0.13509276012291238	-0.10131957009218429	-0.1453405771322136	-0.18710810717019744	-0.15433710614042306	-0.10140646509229079	-0.08212736107473528	-0.017460102015864898	-0.08056325107332896	-0.1055774250960484	-0.08190143407452721	-0.0704255010640642	0.018265329016653453	0.03096358502816532	0.035354679032173486	0.03358202103054264	0.031861500029006784	0.026734695024410726	-0.019487652017702306	0.02553554402326963	0.044930508040863515	0.04517960704115698	0.025269066023003717	0.026659386024263654	-0.0015409380014208551	0.009651138008770488
SWZ	0.0	0.0	0.031071250979497478	0.029422732181472178	0.02967333836454422	0.03473245068530417	0.03364779579919652	0.033788761777175935	0.03335020095680541	0.03288423008513952	0.03390231770388219	0.0380686454974688	0.029567613881065213	0.027766381940197427	0.017855690543955305	0.02494706238063138	0.03248482648088302	-0.05308152215218742	-0.10912332984196471	-0.035914998611663584	-0.0013783340068962424	0.028408560284320927	0.029477552284018493	0.03026852804932645	0.03606379603289245	0.0228678142054628	0.034262564092046865	0.022123827099429505	0.03355381848053618	0.032198978803310574	0.03173300793166689	0.021305441282848392
SWE	0.0	0.0	-0.16929672037240273	-0.23909686616839787	-0.22769733255544322	-0.20193117725854082	-0.15707096524740782	-0.13442001508270351	-0.09215111838986045	-0.10098646703734504	-0.08465279829512617	-0.10287625240812392	-0.04448822129909935	-0.07413146995702835	-0.04325674255412082	-0.007842524385748284	-0.010368541614458326	-0.00852498976100513	-0.05614454775338951	0.029316102142096234	0.0831467356809279	0.028571387465170517	0.06045962457656984	0.034033773332775574	0.0961543698209999	0.09108184287796028	0.07665497868940552	0.08638902509725543	0.12683575004392988	0.17284971600548538	0.09821805187697485	0.10503946388065177
CHE	0.0	0.0	0.25126466040004125	0.2225492844190491	0.18455261419099145	0.1871391437732628	0.2460138773792364	0.2538095366656501	0.2304133508495232	0.2509532574496154	0.2090652829020767	0.19859851858712307	0.21803629800449809	0.2156498420990527	0.20940981999648667	0.2026565449286366	0.21880530740931992	0.2143344455847851	0.1875212014792904	0.2108274465828952	0.20641223126929287	0.20863417651246774	0.22499370695061582	0.25084475581624854	0.22981534117891833	0.2413047687338965	0.2353858288121069	0.2122888653420807	0.18585474254688705	0.17552446625390683	0.2590102559525187	0.24087808506378927
SYR	0.0	0.0	0.006293542188973156	0.010514241815307024	0.008121802587579552	0.0098621390128395	0.006972510649982944	0.004532620388997266	0.014902066771971256	0.01705411069155005	0.01669090094440495	0.019909546398100275	0.021457287453108265	0.02308667219768079	0.027531717517970122	0.02916494021374394	0.02511031920375828	0.0313222177031669	0.033487171095059054	0.0360924421630715	0.03481161317002712	0.042676273025987754	0.03705576791890319	0.037644718978624425	0.04530282727805979	0.05771266809067033	0.04590433890541146	0.04777725909999031	0.04341804432514973	0.04000785021520681	0.04319718767775704	0.04342676694149006
TWN	0.0	0.0	0.16573400010739814	0.14058549315367763	0.158992765688315	0.14584991094128696	0.016865176222125022	0.04036397341826703	0.05964696670097691	0.15567635457647278	0.10418934799740764	0.11417532384516704	0.20382748958269747	0.2162110958932928	0.19452698669202295	0.21622983021787334	0.2252428556257513	0.2156877692406356	0.22583175241408515	0.21684588451524878	0.20899620256549234	0.22602497736525784	0.21751189701126883	0.22311222559328048	0.22661358369895357	0.2597158279781908	0.2533237926534815	0.2561351031414416	0.272067556891864	0.246943012446188	0.24104612967379424	0.23674616652769043
TJK	0.0	0.0	0.0	0.003828394370763988	0.0017348926389271213	0.0015572034487210118	-0.0028656420310690933	-0.004442229755052818	-0.009052456562708144	-0.008351391939542818	-0.015752954389658402	-0.008157549186549318	0.005563287009668905	0.018505521481659848	0.015662494438362096	0.028268734805214635	0.02794243283772424	0.0309373033707816	0.07452607708404724	0.0868253997587276	0.09299929144017671	0.1005074674044204	0.09100917250990381	0.0889479779035085	0.08819199116700815	0.08351068868328593	0.07544359944802181	0.08013459406941426	0.08164010611730887	0.0816691825302529	0.06800972987242027	0.0669597482939821
THA	0.0	0.0	0.23668219979156024	0.23633109804137575	0.2474389387251641	0.23911554859326056	0.2617839643532127	0.2614914058434392	0.27445303696045364	0.2725638446215539	0.23756086089732342	0.2464434276769456	0.24470873430040285	0.22495663921966447	0.21711334308209818	0.2180669868432572	0.22794080698089747	0.22323724198944905	0.220350330911101	0.23225956350794164	0.24968632896458232	0.24676626309485528	0.28368855837392903	0.2764196561843235	0.2527142957426953	0.2679459065110912	0.24672810157519987	0.25182920867856673	0.2526397073178588	0.23234357404351424	0.24067607090167975	0.23876129299849058
MKD	0.0	0.0	0.01112354880936639	0.008437324269583435	0.0020523962775964577	0.0025929337999164304	0.008226048182202739	0.005073369942887318	0.014782466504814629	0.026971999209712827	0.0295800241587596	0.027933716984196444	0.03274093393390576	0.03761949086114047	0.04496613662758886	0.05085580054453587	0.04626534737279808	0.05306733984900003	0.06358312692646972	0.061853132470490735	0.06611158036202713	0.07300411973278909	0.06912706633674937	0.06812830665083869	0.0877317093318064	0.08292312045943273	0.08929981691558897	0.08531712547579229	0.08664240275133572	0.08773445317709072	0.101461911167533	0.09295324692037976
TGO	0.0	0.0	3.65878851660284e-05	-0.00032471748091511543	-0.0006219940479668118	-0.0023279041942325662	-0.007779499085291963	-0.012517630215469477	-0.014667168469484348	-0.009229294035384417	-0.0027349444168156545	0.0016327343759225954	0.017136850718846297	0.021230120372806027	0.02398793221785045	0.02327446845693526	0.026672568292562815	0.029018766429378395	0.02427148832793158	0.028328170096703076	0.03670222231613174	0.039574371302353306	0.057808858576424704	0.04797586443565649	0.06150423497908175	0.051218465759284015	0.04493906996612118	0.0634296724364436	0.060992004586668536	0.07595187613755883	0.07273671572778362	0.07002006525358428
TTO	0.0	0.0	0.0027284826761508896	0.005149589989073	0.0023200523990407618	0.0031882825345386223	0.00550833493355718	0.00023158417779001184	-0.013685361719062428	-0.010865087496103598	-0.008654511253880504	-0.003083859123442778	-0.040896923667732565	-0.028793071351695954	-0.03684293737059585	-0.03576080766722889	-0.022092288433828156	-0.025514681518934434	-0.02482835022851182	-0.02659933759511235	-0.021954180051420025	0.019175169918361767	0.018548629452008747	0.022047655846835212	0.0076675415945137715	0.00014652962518901802	-0.03285126827032858	-0.015170868953828798	-0.028813282334483326	-0.010809507293463305	0.009011571949812947	0.02277272485431414
TUN	0.0	0.0	0.034292000969493586	0.009039566633739504	-0.005604904997191795	-0.011681945718888809	0.018691400599690766	0.06163491144299815	0.08619495191191096	0.11035687489011625	0.12883412564823615	0.13305496153528384	0.1325177903723107	0.13073488514789844	0.15271398885188248	0.15920280091317185	0.16060555423775824	0.17169679133326454	0.16337297383439697	0.19347791422741345	0.17533302689785035	0.18949566138528606	0.15680762835654782	0.18078845818014777	0.1977742055955023	0.17989628694428106	0.18143378219930284	0.18665566080207086	0.18332519959176619	0.16688309095200804	0.1735752735004148	0.21189515991248964
TUR	0.0	0.0	0.08327338472515766	0.06924829728156556	0.0708988801029653	0.07354214488255462	0.07347652313565156	0.07641453484765748	0.08063712898467301	0.07430202879643577	0.08008519010287429	0.08605119857176824	0.0982275218454065	0.11346336724864514	0.10931900500770197	0.1115207615319358	0.10471051582150448	0.11296119560588735	0.10253168405871538	0.11570133204084065	0.1207946998254883	0.12551781281873176	0.11701052262091949	0.12146438444446961	0.11705435207132187	0.11829678843959801	0.11851024276015032	0.12415138685304417	0.1255441655818812	0.12563415062665229	0.13112792125340444	0.11848851167788332
TKM	0.0	0.0	4.1037854159320375e-05	0.0009438706465303426	-0.008688086804986561	-0.012430739107727184	-0.012551614241917974	-0.010980983640385134	0.0024316793968637285	0.0022496205527966495	0.0035016481772176533	-0.024190695835024645	-0.044041078981582604	-0.04192576413343252	-0.0072502696224385765	0.022596188663759342	0.030890312068398984	0.029497263454092426	0.03061796994507926	0.034405390816094616	0.034659079369325774	0.0466607863649493	0.051454007735207696	0.04732709188857154	0.04591837427538881	0.05754104072683841	0.045861667422353314	0.023625119589909538	0.03060453937460128	0.06631418781137821	0.05975335413948013	0.05379018085320819
UGA	0.0	0.0	0.0001359737004547057	3.8328157181410916e-05	0.007152764189277683	0.005493702528647226	-0.006383463320214222	-0.011264827909240882	-0.013623834725895456	-0.013420330462809993	-0.02525095497797336	-0.016457380631462737	-0.0028883004157820302	-0.009142178061782857	-0.00811188069387292	-0.008691365927349093	-0.01463405544007701	-0.01509399332615402	-0.03513231892815494	-0.03547453461719696	-0.0346732936171934	-0.029677857131882313	-0.030281069319826326	-0.010929000246318044	-0.010980104455937667	-0.0070368671425846685	0.01025186946954637	0.006993063534355137	-0.023903081450615815	-0.013078114773745764	-0.005048365845228275	0.005563058241619956
UKR	0.0	0.0	0.006884064823897695	0.04918322119145113	0.010695412700711948	9.312193767208043e-05	0.01851673447728075	0.031301353199020276	0.056014994465747314	0.048854224455685547	0.05505256389035651	0.0614702003716161	0.05058148290144615	0.06552479093604457	0.07220081521135402	0.09446176790484095	0.07837500434131339	0.0823178485805709	0.07986894628395635	0.07752841336308158	0.0907237919284043	0.11357550610113787	0.09307670699705284	0.10238224919529859	0.08788572179783127	0.09766301359230845	0.09166647246652282	0.09958981904734099	0.12119676920945288	0.1225076395626079	0.09038793896207764	0.09152515225123725
ARE	0.0	0.0	0.024016964004935915	0.022366625528391637	0.02990547911800867	0.031272949109939496	0.027329588832691876	0.023542112577712437	0.025137664432572926	0.031113746233590867	0.03540487135720305	0.03304685107616834	0.036076709537846696	0.03896492952004671	0.045297303069347095	0.05189579765514374	0.06007478160430235	0.06416514158684716	0.07060407588119766	0.06731018981409598	0.06137674252295611	0.07298349000615101	0.06990538051230288	0.0708944500819042	0.07241494477576715	0.07664617734837176	0.07860762009874733	0.08087940123349124	0.07926812311624953	0.0839591446246235	0.08624108655876928	0.08330926194015653
GB.01	0.0	0.0	-0.8516908879917517	-1.001825325993	-0.9455534280291666	-0.843138306260649	-0.6737446780766598	-0.6918455960201797	-0.486619472417571	-0.7252332948312623	-0.4578185425175074	-0.7404106823166501	-0.4333191508900658	-0.6180694918254237	-0.4997386450139141	-0.57663959023736	-0.4728574126433349	-0.5110432302593448	-0.44453203581813483	-0.5405413464314446	-0.4210335312871849	-0.4908145360311478	-0.40731860482551285	-0.4451118406235133	-0.3904666473736662	-0.38253631392366483	-0.3406377539534988	-0.4797216982766028	-0.35032792384563916	-0.31876174322333917	-0.36217388253565463	-0.2726465228955921
GB.02	0.0	0.0	-0.5175080582255798	-1.6746785337339198	-0.6339077300587803	-1.2274138085050845	-0.390067755450374	-0.26148141452688733	-0.21088194338939603	-0.04132490418197188	-0.07667697003068685	-0.09234809826274004	-0.2573266124474505	-0.10911329237578427	0.08498822935734118	-0.028720801785764305	0.16463721859523162	0.20301095868358043	0.29285147780906406	0.18706937604167084	0.2948217894955363	0.15032961755347962	0.21440612655707625	0.2931239184202905	0.41151243981871755	0.3177915454263047	0.40262683728378157	0.3987719516001853	0.5590799134354008	0.307542746734657	0.47748775726208503	0.39762293414997707
GB.03	0.0	0.0	-0.9099889892907109	-0.9646811535794497	-1.0873419290805875	-0.9427497819236463	-0.776733448015754	-0.5224220283703396	-0.6471213593752911	-0.13374522427229696	-0.8636194913009154	-0.0820662587452392	-0.5877352575953898	-0.10053206752405064	-0.5525160488856096	-0.3220120386879577	-0.23800677232507228	-0.20211489771274627	-0.2561379150009202	-0.13898190609930028	0.01668765202473832	0.12178938423694774	-0.06519516080183418	0.056370865759292066	0.0004619947946427061	-0.03144842738350695	0.009432787284602284	0.03421882190559611	-0.05049383636663851	0.08081241839266173	0.05475865301645122	-0.055225370547928865
GB.04	0.0	0.0	-0.7952852693515533	-1.315927389593341	-0.6637986585065203	-1.10806019161801	-0.6174836080275359	-0.4076525401191855	-0.15226697878327755	-0.25545886803962636	-0.09932266979870708	0.001881399891279223	0.09866478378397492	-0.07779444852751283	-0.06721162620330068	-0.18484847648032598	0.24044432226100199	-0.06408963530554201	0.04787906566421363	-0.10896979036153498	-0.06990460627797068	-0.05505812444809299	0.21401350691843124	0.24366794290719973	0.3379670209216812	0.18043507970186834	0.4173417287335779	0.363867195692813	0.5037742893588604	0.2033034391511146	0.4107218418236025	0.40309981895203517
TZA	0.0	0.0	0.0005574336984226491	-0.000701425523363941	-0.0014940933911966603	0.0007869652212777467	0.001131975336421398	-0.00020529527514634438	-0.005363339062669503	-0.00974439726030285	-0.01872178856212603	-0.018844395462547237	-0.032674738962412686	-0.023854170440262834	-0.02158879410570913	-0.012273520996874954	-0.020788997929721553	-0.0008026474992872679	0.0031949077190951414	0.018976981994334174	0.04389897299754697	0.05116557033997271	0.057579622026016075	0.04477575490169361	0.03598084828893011	0.029692254826518827	0.04196577582344929	0.056004265921760776	0.06148165791501903	0.07349428283307535	0.07521220510058324	0.07480874285852313
US.AL	0.0	0.0	0.004579607383892181	0.0031251715055802265	0.0043775129598522255	0.0058612118076784014	0.00815650822532099	0.008512683074779481	0.008805786281151917	0.01077985294886119	0.012872013218645506	0.01446348313236534	0.015226119681899242	0.01671218608390035	0.016596081227349124	0.02090711326609984	0.019519726521965985	0.02249687854076754	0.02145932160093622	0.018510296125628933	0.0220186325983196	0.019483171485523698	0.018281116881890824	0.024927504354832486	0.02362686479548959	0.027329151305810484	0.027905413991025085	0.028472964076864393	0.029049605570752313	0.027847929775770552	0.03547353765380734	0.03677019972212481
US.AK	0.0	0.0	0.0014457632658837483	0.002320159465885041	0.0021381047806690034	0.0011581524439252533	0.0026691470303097375	0.0032980362606016556	0.0031803233778271434	0.005408269477080729	0.006894357559295017	0.009806936017264789	0.012317155830432469	0.015265611514680977	0.016200198433069524	0.018417470316278717	0.018128673470285683	0.022183689554111652	0.015207792844296186	0.0166372482800492	0.01793920613499811	0.025594101589510032	0.02549269653679964	0.025415604976286588	0.02669384235105543	0.026928082092614325	0.02734971362754468	0.024851947066406588	0.029387599379493423	0.029898479221013297	0.025779121334768007	0.03998561341018725
US.AZ	0.0	0.0	0.006550442884933894	0.0016504948619600057	0.005266599534459182	0.005292235331189055	0.00682514998844308	0.008320505222614294	0.009201462485775025	0.011450788362044051	0.01351655663426321	0.017788924454809063	0.018225461665410947	0.01722506941124191	0.020118204870245293	0.018410012905034634	0.02080434332663028	0.02271782039291459	0.024111361106138318	0.02124200665758469	0.025472774270496323	0.021708286691857204	0.025723965333113163	0.024384942089428208	0.026254036768547095	0.027092201461442755	0.028840138848007513	0.027769065986249508	0.032418882824458706	0.03223254304089984	0.033914635512788394	0.039153810706582526
US.AR	0.0	0.0	0.0027077479754833433	0.003041094321210025	0.0022091919285704975	0.0005091255651290538	0.006261707845212072	0.007712008361293599	0.010447074476238605	0.010893921187582478	0.014533412851425176	0.015863383467040748	0.01625071566007108	0.020372339965435415	0.020090052523391577	0.021347499982837803	0.022095008837164087	0.02525139221163375	0.02381442554943991	0.02585596865729567	0.026494367561435972	0.028953162729350446	0.027791491366402354	0.0306981088935121	0.030135160089073132	0.025828487909751452	0.02989092291278972	0.0295928624972408	0.03183961686776815	0.035689198033428404	0.034962828215578945	0.03900786416548563
US.CA	0.0	0.0	0.05304156531478199	0.0010509906975597616	0.019479585344317485	0.01658231970405044	0.024408862171476642	0.032148902327033824	0.03318307175355084	0.038586161483178394	0.03966670507187242	0.055527098126328944	0.0474455432079246	0.05852588625085975	0.05720254959229454	0.04889151155860194	0.04840653680098228	0.05307500130873333	0.04737646528718553	0.054724973010578104	0.03950176408271666	0.0476169119715486	0.03780616179163143	0.052012113445121244	0.05573835544410155	0.05396384354638961	0.05892188012028843	0.06120349219984611	0.05334868570088247	0.08031395970340416	0.06572356434604298	0.07102134763170564
US.CO	0.0	0.0	0.006975085772564782	0.0011107855901304475	0.0027788917531079704	0.002732303788688384	0.0055585546173686495	0.003301769361963025	0.005962359815137042	0.009497904369526466	0.016255986616853235	0.018449090944372415	0.021102741397283076	0.02730723010884173	0.026954382505262053	0.027431893075657854	0.026010992290759205	0.027598131784589697	0.027508939929932197	0.027096588250419273	0.03008310167669226	0.029227682390819965	0.03295337009932009	0.03273167564796786	0.03480583608290733	0.03406119976343547	0.03669364466010183	0.03660477410181162	0.03860824934933671	0.052211549402203516	0.046740194602379326	0.04229281113066197
US.CT	0.0	0.0	0.006053559139496123	0.0036875695841320777	0.0033604175158075122	0.004881777235143936	0.006090055942808981	0.008933435411506707	0.006601597483424371	0.009245417121861443	0.01071752814278959	0.01567295856526041	0.018767931459340303	0.01865316440310405	0.022776863458351393	0.01889625656503746	0.0219666051098244	0.023574956205707487	0.024684664229757125	0.023097346432088273	0.026122843483689095	0.023842965863907217	0.023926659336570566	0.02480763940240216	0.027807192943174464	0.027112214658164824	0.02851514298358726	0.026992903823175318	0.02807263756494649	0.03339787294651675	0.025638711188946672	0.0334405258371584
US.DE	0.0	0.0	0.0014125981898205353	0.0022664710572328772	0.002178909626104897	0.0014513158294704454	0.004907014078670002	0.0061587851500455315	0.007670262234871217	0.010246772236977009	0.012292552748438546	0.014121514478016017	0.016367733231414938	0.020475674794084853	0.020604932144818733	0.021434383116480937	0.015796796961176085	0.018401004966994705	0.012087944914473958	0.022416917678591552	0.009638607467055138	0.023241305574295268	0.023927799107403835	0.024351906175157367	0.02647661110575239	0.0290483558599286	0.027670007889790682	0.022725169655513078	0.013452294968741008	0.029293468301450076	0.03572595738075002	0.04445350900501577
US.DC	0.0	0.0	0.0027296257683717684	0.0030133073644300623	0.0027273589063181447	0.0034503259875862113	0.007704578415967944	0.008780852142553641	0.011356978965082476	0.014412061359059258	0.0158652818639915	0.01747281090822561	0.017631491253045084	0.02149066200658467	0.02018932126035544	0.020038251095333415	0.017178928432848295	0.019182510664306207	0.011312775154759258	0.01989365767907092	0.02040839728743027	0.021210218784917245	0.01726604070377835	0.024622331954748944	0.03190721705053079	0.02910796623292189	0.032763443237704415	0.027819093228020897	0.033558787986454064	0.03599275017354131	0.03569255286814954	0.03575084360705194
US.FL	0.0	0.0	0.019297507680593462	-0.000679016872928706	0.0043530762757537644	0.006336705655995978	0.007938153641240397	0.0033079318218165454	0.013568720168732895	0.024590784033695634	0.023457732370402162	0.02654646788591286	0.031184991036470322	0.044910476012693934	0.04475508332604239	0.04815972679927949	0.041867729414479804	0.05018566323917728	0.04205733364770481	0.05107934841956929	0.04143535126492903	0.052153490360962174	0.04052545218973247	0.05289983263039311	0.05331160609844954	0.059140535563950714	0.059298603886293044	0.0634077628116625	0.0576689816861764	0.06494796846949757	0.06487899652787288	0.06751484068707736
US.GA	0.0	0.0	0.01080943949611779	0.0009059931384891584	0.004200252999764231	0.0031080597945987165	0.004580696848432986	0.004865731082159819	0.006557499651549392	0.01317421219848569	0.02068939183339502	0.017045947116645088	0.027242073219735374	0.03093417843291757	0.035210727268375486	0.027243068729077002	0.031981533897473824	0.030101215859423824	0.03167866013642495	0.02806973968354498	0.02977369328716062	0.031206191404509198	0.032157301026236595	0.03420036493080314	0.0412749321326622	0.04257116493173729	0.040861078990572786	0.03924222152515977	0.040807321486302506	0.0471875806552946	0.049469646441857584	0.048828657889110616
US.HI	0.0	0.0	0.0017754361357091852	0.002040984361784126	0.001036949736321624	0.0015039483407530696	0.0030551657506983076	0.004420524150616778	0.003427378734843778	0.004295298239709311	0.004674935684967352	0.005828944424957072	0.010925094537528324	0.017338344052619803	0.02194027253661357	0.033948595951471816	0.01633653676558211	0.05680875922082773	0.02538448005000582	0.013244001227197266	0.009190987901974701	0.019728278087027817	0.024733107327734594	0.028772756622985618	0.025623795180096387	0.031738581358209395	0.03134805470330626	0.032711680728936265	0.020347725626446156	0.042349373708350235	0.038869033817490184	0.03869455898117824
US.ID	0.0	0.0	0.0013374940081245512	0.0022259410516811684	0.002094930121621097	0.0010788952364393367	0.004103038272940118	0.00450073891100633	0.0066006480703206805	0.010313765451597234	0.011018610479185398	0.012828179501322978	0.012855564208802406	0.01853322316132111	0.02095863691176092	0.023486120935478638	0.02175341580816781	0.0440787985746649	0.027349543018018174	0.02703181817338418	0.020140518776035066	0.04165400720395063	0.03056724614598494	0.03668990659493332	0.01039903147261878	0.0467942412723632	0.05111075578765334	0.04984483544676621	0.04685803519317577	0.045963364352474834	0.05039221840632546	0.04201560981853536
US.IL	0.0	0.0	0.017655702068752888	0.004071598331445436	0.009560942602582223	0.012095765250319523	0.012263944502732826	0.015846405747499404	0.017825674381710677	0.023666851515624643	0.025007422165246318	0.02739148035393324	0.02888131715175213	0.03326746251204327	0.03317105480566962	0.03102962472492088	0.033500216505899516	0.03517812815925225	0.03503517456655558	0.03190584182310996	0.0332525039660192	0.035691017157257754	0.03990136889850948	0.03519443764128383	0.04011204122915668	0.042743025958591474	0.04654072815399868	0.04199529515649392	0.04484604033161421	0.04574989021188802	0.050647770133949166	0.04971333997483285
US.IN	0.0	0.0	0.00765481869493545	0.0018815293022278468	0.005548820920631137	0.005605230011207496	0.00632827075544018	0.007360919158050372	0.007755198846703948	0.010594748375880592	0.015826779114225253	0.0198595619311126	0.018812256508038416	0.023626766545326028	0.020228790377685435	0.023290881360327198	0.0224427011947137	0.030077081813439932	0.023998564350047324	0.02601492656126858	0.026060707852071374	0.027815754659443748	0.027515256543653166	0.02953629031507976	0.030285258218931688	0.02789084999108571	0.031486257975577026	0.030232819954667534	0.03428341309508198	0.033725161640130175	0.03723326984168551	0.035544033639967054
US.IA	0.0	0.0	0.0039297466654097946	0.003008031300910652	0.0020267928979134098	-8.293097486511414e-05	0.0035148688583230836	0.0040188082903069855	0.00801978196236508	0.0075514003005316965	0.013493003371123358	0.014932702929515429	0.019128073940488655	0.022257937977343545	0.023850680853620965	0.02370276498848689	0.02060634086087365	0.02056242311341272	0.02281270607136232	0.026269389487643124	0.025871900433349637	0.02878629998843696	0.027189544323058534	0.028841698771375768	0.031262859665437404	0.028349017442153013	0.03219248914179129	0.030943842931430154	0.03765222312051009	0.03982826947992457	0.03965393608649226	0.03985412967641988
US.KS	0.0	0.0	0.003483674115223323	0.004449585413146551	0.0038196432623482934	0.005858900768274111	0.008217454325554208	0.009037444695381147	0.009416914325388603	0.01309427214664094	0.014242709966238998	0.016308794859298814	0.01675345253273619	0.016898245206209417	0.017398939524659873	0.01974169751759458	0.01896407937600486	0.020031157502931052	0.018247637705948172	0.022213452619590512	0.02978667356945408	0.03123447494250975	0.026144166279062908	0.029883703464861355	0.0319125559562039	0.03206123483996404	0.028848467189956928	0.03140647108794692	0.03237977872156961	0.03428991375677981	0.034748988016741755	0.03783012596354496
US.KY	0.0	0.0	0.004490746657870304	0.003079585156329223	0.0016293269702316593	0.003641264242526532	0.004619775665126724	0.006305111371696093	0.0064691582744691445	0.008684637064759748	0.008784119722626826	0.013411257104434249	0.014859227189356616	0.01793751907115393	0.015083361617529434	0.019163244898456888	0.018085748231344567	0.022172296850375695	0.01943413617579992	0.022043964221762913	0.022022674932986597	0.022524962872449983	0.025314058667880168	0.02498715865417722	0.030794856736648946	0.029233376939119537	0.028864893174418427	0.030948955373655274	0.033259639067484414	0.04280579594919676	0.03486638347438564	0.03357032340793875
US.LA	0.0	0.0	0.006069575481149059	0.0033010545868794594	0.0025490370419101183	0.0048718290529103925	0.005710215202214819	0.007112978014500726	0.0069760096217397205	0.009504617726108222	0.013103382274981534	0.015670231024067505	0.01687124899032444	0.018078810032662318	0.021525193609561732	0.020442823423039158	0.01926543323151897	0.0258604177224786	0.026937044542219013	0.023835190271759288	0.026893278633299822	0.02647939272035771	0.025478665583200666	0.023933118310526247	0.02912832072385907	0.025848276681261773	0.02812962921039386	0.027412217267874794	0.03106245401529595	0.03031399881177066	0.031981538103020846	0.03094089820172563
US.ME	0.0	0.0	0.001202737539673926	0.002023083918989421	0.0015482010338407903	0.0008962724219907514	0.003659980375436689	0.004993172661182932	0.006052686074964342	0.009406546451073972	0.01264686288151573	0.013951410342105675	0.01643039563556936	0.020829619571993696	0.0207298803613698	0.021765925725603097	0.014782455391038063	0.020368196303532926	0.008340130669792778	0.022194217629945	0.02574652107216746	0.02330377320818311	0.02381109722060515	0.022632863085614296	-0.004661859020427261	0.02791835101112472	0.0443045714945578	0.03222715393309539	0.03681205155574574	0.04200194169119431	0.03503365656520874	0.030703111185537146
US.MD	0.0	0.0	0.00848169264142662	0.0022278013533938434	0.007671472973536098	0.008881511223424177	0.010043743933119131	0.008918313065509054	0.008933370757691073	0.011740735312359973	0.014999514736890873	0.019461751252158876	0.02142456881268906	0.020492939920369047	0.025246642813003817	0.022280593348433797	0.02580956884388197	0.025789983314217224	0.026055546249081907	0.023741979229363608	0.025892702046537153	0.024208557089999694	0.028668477037196993	0.026511857501376745	0.029132790979025103	0.027643132438304185	0.030591123202139414	0.0284156025771809	0.03367968752590045	0.03306521785635397	0.03507057602978314	0.03505235938121576
US.MA	0.0	0.0	0.010831808140743249	0.002805521196957983	0.006868305119556162	0.007547080385950089	0.007387304590444899	0.00879713366686019	0.008709693976394206	0.013121793622361544	0.01775033771629353	0.020246618036501296	0.023725678590214017	0.02919039744861962	0.023887186263515936	0.02854948183628192	0.02655242535918312	0.03289734089895191	0.026805803107921022	0.02819533296563037	0.028184619489057816	0.027903048380784057	0.028645782296887745	0.03199277709975412	0.03204880133258481	0.03516980622151333	0.035567977009121066	0.0380456899883308	0.03606695919482483	0.039317492432244805	0.040698040691111714	0.04141624638447361
US.MI	0.0	0.0	0.01041814516058448	0.001136701935444684	0.003668851528937367	0.006385513763107475	0.00855719858896542	0.0076765147615009965	0.01077991079057039	0.013617679115451864	0.016820654061167062	0.020113598327231585	0.024331623594675555	0.02875556278703062	0.030315044994200235	0.029159879205686856	0.03113341331759667	0.02841515647795667	0.02917859483853036	0.029011748748186683	0.029481737735093105	0.032727137579491306	0.035019131193347874	0.031552123148959055	0.035763140544919914	0.0366598963172482	0.03712917192797427	0.03776264994104217	0.040541082156342334	0.04039572127678692	0.04647091641865053	0.0418683394480146
US.MN	0.0	0.0	0.0072268944441233884	0.0033603405283466614	0.004083562325263301	0.005508951078914137	0.008478162062175443	0.00881252727962245	0.008977915441810147	0.01166085237651604	0.012250926235313209	0.017927957146279816	0.02020505007376272	0.02089890276122386	0.023998689642468207	0.02211003459013927	0.023428294881466805	0.024855298637049827	0.02623594585531297	0.02254082140522584	0.02602450023028169	0.02554107631473901	0.026349893214772102	0.02806472620586753	0.029458472884358322	0.028751401106918983	0.03198547240912397	0.02814715111991717	0.01272836866217375	0.03155671930017423	0.041983470931250544	0.03896604914919166
US.MS	0.0	0.0	0.0025321895557484098	0.003543590929622198	0.0031209157286271605	0.003175154365275823	0.006490205796749748	0.0074928306922128485	0.008940423043957146	0.011189834464797599	0.013288641515818433	0.013893867468128818	0.01298058712304595	0.014776781197922695	0.018083582739625292	0.01977761860560978	0.016328111524654965	0.011023607963389637	0.019244535305928956	0.020322286856822025	0.026373493202602738	0.02348269673833059	0.022992618182970936	0.025241327485558962	0.025554998824506292	0.02400472167514156	0.02156977550038519	0.022597325594642115	0.020232240188122752	0.025396320094550617	0.02455254945856744	0.03673395045609151
US.MO	0.0	0.0	0.006743037872203317	0.002274503492016855	0.004043912980677966	0.005740686395516725	0.006016282015375296	0.007090347621052651	0.007576673464004813	0.010349158814393355	0.01279922692352109	0.02010353157422262	0.017857279102728718	0.024258077921968102	0.026232949378091064	0.027346329341071396	0.02383674918222667	0.0274235092852404	0.02588438841850671	0.024310299505425625	0.02650011578899658	0.02894952536625084	0.02716496964281223	0.028106867886745768	0.028078814425769316	0.029642630240500623	0.028262281426227887	0.033164063974355784	0.03399842395130914	0.033204036863510034	0.036647171148884716	0.03525009562315162
US.MT	0.0	0.0	0.00094378236630277	0.0015488930585449978	0.0010579705169488918	0.0005869443955530684	0.0017850549155484785	0.0011712936058394519	0.004862944612504805	0.00881627679767405	0.012371248048204109	0.015504501696983475	0.015675351392108183	0.02154652547103897	0.02213260480485868	0.033473131781192045	0.02006121445090603	0.08674925708171966	0.00043685618242861324	0.019432314560630104	0.018632564975251675	-0.002278140111544591	0.021217802007056363	0.029373171629831774	0.033148301095042854	0.041739229307569126	0.041734471467957945	0.04836084445234423	0.05320346011377097	0.045768686926517255	0.04486080462269282	0.04842615661424521
US.NE	0.0	0.0	0.0024901500349283623	0.0027905380111103995	0.001717200486406334	0.002073758571974338	0.004742885415010001	0.006478576682766857	0.007412186699373713	0.009759992606195311	0.010138355858457793	0.011733796294111087	0.015520568760529763	0.018009497706117372	0.018933513449326256	0.022641263991696192	0.019958530724650814	0.024910396857147354	0.02064635290246475	0.0255732739242287	0.026187481859274442	0.026590615780852644	0.024740142115708963	0.027952653712404185	0.022984913418566677	0.026359306572754093	0.02749369856411832	0.029592402246780836	0.027975331085761113	0.032638845694066276	0.03641009288177788	0.04092899562466723
US.NV	0.0	0.0	0.00309036944223795	0.003048012404915923	0.0019526594200458547	0.004025612826086267	0.0049893766150610475	0.007198578491074414	0.008188603643155545	0.010774783151279443	0.012049306403949522	0.013573312606429688	0.015522301083237267	0.029476262264926945	0.031578583216806955	0.0341626448730592	0.01340430802756476	0.019939010553815528	0.023423724013382774	0.02586348936253202	0.02298504629700826	0.02693935811020065	0.02541845809049814	0.02882071651750806	0.027168650872178013	0.029537538778900974	0.03215802748723906	0.03266334694236317	0.036862906001644546	0.03168024010633541	0.03650668331787177	0.03843223423400932
US.NH	0.0	0.0	0.0016182040011081256	0.002587352585736724	0.002433621861785973	0.0014972619980513358	0.0047938722417040225	0.006733781971024477	0.006914388695600238	0.009940088852467	0.011989921424482297	0.014239442681618364	0.01589097292356012	0.017634956607848196	0.019291593289927356	0.021162969217458638	0.020470643439884917	0.02100870097352381	0.01937168377195153	0.018088085979339752	0.01767822696894239	0.02474258374836058	0.02261024185421512	0.02478451030940576	0.023174100348488658	0.021836481794546003	0.0290263494971299	0.03643552536529704	0.038234336090980925	0.03948460764278128	0.0441664069616321	0.043858945513819414
US.NJ	0.0	0.0	0.013034632051844852	0.00407808276390309	0.008523674476790255	0.010391270540099917	0.009323345154799156	0.011349211495437217	0.009803758774862281	0.017182427083350937	0.019035523809973753	0.025507694945559045	0.025527050032025933	0.03208472311106991	0.03111404854621025	0.03426604135674527	0.03065832115050071	0.031791476572795574	0.03108090720516099	0.032312535874501336	0.0313837633740599	0.03354793369223508	0.03240805492406018	0.03572830116176373	0.035547755556852856	0.04010346752485461	0.03772252023819256	0.04087447909240094	0.03775019461618179	0.04238003316976435	0.042355924202408524	0.04159920823383345
US.NM	0.0	0.0	0.0022519948124744005	0.002660171345403306	0.0028214238293244875	0.0024593476997347707	0.005725947098222939	0.006364032080630189	0.008190636904781279	0.010222616058142009	0.011051236184211888	0.01212935248475766	0.013491391870523728	0.016850983498972738	0.015085120408064867	0.018145751909859342	0.020793458339296578	0.022344845733801577	0.020518438765471103	0.02239490325335325	0.018809360291571764	0.019519662644107427	0.022873912165755073	0.021422441954555005	0.024116842354837686	0.02632412175451737	0.02676692305398909	0.025936324369846275	0.017532992470936648	0.02678077296054404	0.041461278240206845	0.04637799508164786
US.NY	0.0	0.0	0.03268604437314249	0.0002482614910537251	0.008341018013924284	0.010752056829277379	0.01466950523325572	0.015828171039400374	0.014486102426936043	0.023729232321345606	0.02746120481036396	0.029403424913687637	0.04748513235841578	0.05656595400003184	0.06439358146603791	0.03862280829087794	0.04654167946074317	0.040415656877801354	0.04452994290911061	0.04707710688429678	0.048478326401824035	0.0488023775141011	0.058252629808541734	0.059770212645093856	0.06937959622057566	0.07170771069020532	0.06890555435170587	0.08184308500642778	0.0823100056124959	0.07971814864571325	0.08427458567332735	0.09303884093256887
US.NC	0.0	0.0	0.010970851299285656	0.0030335632495770426	0.007252305335869735	0.0071866548440269185	0.0066270302686355365	0.01063059349493134	0.007933060253750845	0.01319323611437273	0.018125199400698122	0.0217311503832196	0.023134140481140264	0.02508893772041887	0.02510927900285509	0.023330852647496236	0.026538313919233225	0.02837704619416126	0.029277686386364188	0.025901073391731977	0.02801473205813476	0.027383753454857107	0.02927158400167773	0.027110063494273362	0.031670738549349764	0.029850991471325194	0.03505800080358945	0.031237030500541607	0.03677105586115115	0.03989428029285147	0.03792735805383529	0.04283447306769883
US.ND	0.0	0.0	0.0012352209469712605	0.0020258591517219315	0.0015031460054215628	0.0006782825351159261	0.0027432068888888494	0.005443200058730113	0.0073857431600377055	0.011707806490268702	0.013709811669038174	0.01400159070046314	0.008796584661463491	0.016278780842515772	0.018897186510669073	0.022718662118736965	0.010218488874946807	0.017388509149229847	0.014379451460322379	0.02406900441338511	0.014718592727858137	0.027365001197154903	0.019290949919170686	0.02908871002489377	0.032657471803609894	0.03500449531579353	0.037636383664274575	0.03433416410500989	0.03546498070656767	0.03691696166856495	0.03977390706617623	0.040979051264633526
US.OH	0.0	0.0	0.013946109780560434	0.0033854485451234595	0.007476869660338892	0.009591834307642877	0.00942373199188662	0.012631012404495934	0.013459902251522493	0.019800890529420023	0.021496996535375068	0.026046428191239812	0.02696197297216152	0.030642823074433778	0.03136200504445519	0.030244477107088663	0.031851038623020855	0.035248521693587165	0.03467591325765351	0.029697461883548826	0.0346998870484283	0.03215682353054916	0.035518203024809125	0.035776008597454556	0.038626603457969644	0.04035471685615022	0.038881360707554435	0.03988743433280817	0.04167435496342797	0.04280026578924456	0.045015348797217136	0.04547837636961205
US.OK	0.0	0.0	0.004322808967516245	0.0032382662051633204	0.0011114264054867817	0.0036254513065214766	0.0041011705109061936	0.006823998444960289	0.0074437371662350316	0.010797825382957704	0.01057669225799085	0.01500450913993756	0.01610259479016829	0.01880248066779	0.016486242570046272	0.021889450580392378	0.017850233728400333	0.024593480177448335	0.020947714539087947	0.02057952990734968	0.023630115942041563	0.021510047586303926	0.023351678209260207	0.024437130568522036	0.026145656837939235	0.028588429977949303	0.025588174974489064	0.026866765085920008	0.027552399052965804	0.028925688313430342	0.028456235221363535	0.03465342030197771
US.OR	0.0	0.0	0.004902462586020562	0.00271902636963528	0.0009491143278639314	0.001765268712716761	0.000977688660785958	0.004880138888418983	0.005061764492220178	0.006749168147601736	0.009498376156424904	0.012938190074618383	0.014931606976942291	0.016449171940835505	0.020301438496250768	0.01720915990248706	0.01801299160626435	0.023887963755209185	0.024804574779291322	0.021036245326966352	0.023217270584030558	0.021924014133745118	0.02532025219421641	0.022925812387963873	0.027096593460895768	0.022849018868176252	0.018888973500663653	0.028374491207272534	0.027022925258779473	0.028746671893875586	0.029585685745092682	0.030265576279653317
US.PA	0.0	0.0	0.015749179203017327	0.00421792461697823	0.00951952870791306	0.009368825936029168	0.010766264088868382	0.012505645790272801	0.01109766227804787	0.01969659480964836	0.024253395234241637	0.025943912205494968	0.029398434976890542	0.03116167384187296	0.03407810938085287	0.029701292219441733	0.03182036163860147	0.033850165275550737	0.03356330411061759	0.029831945113234504	0.03393326818537101	0.03691048334102387	0.03393072086481652	0.03930992236620412	0.03684600600095678	0.04280279189898817	0.040591416347268705	0.04419291677661974	0.04920434544677388	0.043412094545280944	0.051926308124938814	0.04835332125168179
US.RI	0.0	0.0	0.0011562586209601378	0.001553789311348197	0.0025878678006963085	0.0014907400889496714	0.0039168884152784855	0.005395873564451037	0.007398131638503003	0.010061516022008554	0.012219794205758916	0.015052734690179648	0.01703077046411039	0.019219326522978974	0.019616501003105746	0.020447895834041496	0.018854923390132505	0.022327973776570254	0.01629127788951301	0.021926880983236252	0.02392557695432007	0.025111401029853653	0.024885563702126134	0.02446808523519639	0.023914534435154344	0.017657700585149705	0.01530065705623862	0.03166282079467564	0.03945100270736912	0.043002419358928456	0.041129109412030296	0.06301645105244447
US.SC	0.0	0.0	0.0042825881503061325	0.003448332147693023	0.003180405489078275	0.0051868784659792055	0.007254202582274161	0.00907448923705978	0.008446400527684084	0.011132630179733205	0.012786105999595954	0.014532220867535806	0.015611193309750249	0.018217297249178976	0.017886602085237513	0.019403541268880886	0.0189327774788417	0.02310012184605359	0.02096791003050047	0.02022245834414349	0.01856343225454804	0.01835988872518346	0.022224793847214208	0.02241400758915546	0.02330336263345334	0.023394790713582303	0.020487155754911335	0.022742886301219123	0.024883978548384533	0.029810397991414384	0.029982456354105125	0.030628709582702918
US.SD	0.0	0.0	0.0009845206655256789	0.0016230137741768402	0.0005462474331752176	-6.929053042448174e-05	0.0009330841368226928	0.003081515675562585	0.006272280837671396	0.01018825854530725	0.013128642588289274	0.015037745485102505	0.01444686304763465	0.011677367306739406	0.011702873023433646	0.016428232141807442	0.015503224815294203	0.02045388443137064	0.017303928415968173	0.023489064721515795	0.0216097184942754	0.020557607679383416	0.023028261439361764	0.019021313342060253	0.004186763400215732	0.02455902953810707	0.02842187033593735	0.03281055399351196	0.04130863371063498	0.04874269994505909	0.03941568443446286	0.033062210398515646
US.TN	0.0	0.0	0.007031571514248824	0.0023579020498099013	0.004366382640874633	0.005454325373110969	0.005834292867734625	0.00749158851760523	0.00814086498088784	0.011337554879897738	0.0142392393512214	0.01531710504065753	0.019038997813591862	0.021648699970144847	0.023350334608229772	0.02103091426557402	0.023554457706254084	0.023678594277121157	0.02600248630750812	0.0219323687246753	0.02585674707615837	0.02520961198453353	0.02678018208484012	0.029566673360759133	0.02595191214900261	0.02837273273472718	0.03062003923990364	0.031766617764894534	0.03351485872589155	0.03353482386687645	0.03614994243392733	0.03416741022803649
US.TX	0.0	0.0	0.03637649907597407	-0.0001246821719536051	0.008347988277290774	0.011817049066653595	0.012588791239065422	0.017765685712478607	0.018422888024960393	0.038981537282145595	0.03536237758954286	0.03793867111820948	0.04385491819320908	0.05144897429545381	0.04755976335577561	0.05169274330125706	0.0449672201853657	0.05375183986993104	0.04963389053820322	0.05147587824085864	0.0408209162650941	0.050332929887653144	0.04101894734476197	0.05520356798596193	0.0566529068072974	0.05207470130796921	0.052514550948834504	0.05190013651508174	0.05982191607347698	0.05665784387023365	0.06190013918963011	0.05443266694280524
US.UT	0.0	0.0	0.003214154435804417	0.0023723784246865165	0.0021961959639993367	0.003472066750709324	0.005434274705695685	0.006446148382988071	0.008067607842598967	0.009785317688848494	0.013344231052903055	0.015081439899899962	0.016350257856556638	0.015590488281191917	0.018315646499633687	0.018249405213421888	0.01949941562324753	0.021092663762600772	0.021772916136320042	0.024432939394758435	0.02480812229574969	0.019668130381522708	0.02220479825931765	0.02320809790787859	0.02580837954704318	0.02443363084867478	0.026329597517493752	-0.016643710903363473	0.026321714942700858	0.048974575346982796	0.059656985361145054	0.06210210473898137
US.VT	0.0	0.0	0.0006158506730358226	0.0013856640143528054	0.0003669886015300605	0.0009124942623284227	0.0036227681294409564	0.0054238658952376895	0.008185903073232303	0.008207139303362254	0.011750271569899162	0.004176901008778877	0.013409352046855894	0.009641248467628927	0.0049427325569118	0.019641521950441998	0.01677131272534993	0.033208818458674294	0.02445418259797716	0.03585272910673343	0.06028302094582827	0.03326987262022296	0.034616382335306284	0.03156433788993329	0.02838819422485983	0.04348383566850078	0.046826551013468	0.06578386817519544	0.051996245779606376	0.04889841071307188	0.0445967468524433	0.05853766828409768
US.VA	0.0	0.0	0.010926677618705583	0.0028444102516012038	0.007375722391889106	0.006155319319800512	0.0075673788592300895	0.008125505002776201	0.009024816118907708	0.014060157819217878	0.01849120303174523	0.017040186025973902	0.02052598756532298	0.02730759868707633	0.03261033207169195	0.027036045727091285	0.030105283757708712	0.0310158897649071	0.02979782493348626	0.027796845810668103	0.030292739318205086	0.030855541942975684	0.028719341176919322	0.033294683576778894	0.02969621054504934	0.034178261107875585	0.032912440684329525	0.034803284711437676	0.03500112364547281	0.039364201355662765	0.04138226152428093	0.04103481482258253
US.WA	0.0	0.0	0.00990769361499666	0.002316658370937752	0.005597110667254768	0.005477119897645544	0.006616717390639515	0.00703493109626141	0.010247022834164454	0.01689225377348169	0.01720446363955297	0.021027168075749003	0.01884183393541239	0.022093772683029478	0.022346751723145708	0.02398115373165588	0.023769775689164163	0.02714287453180475	0.03197763005069465	0.025150119280259453	0.02824145568971481	0.026406919151700237	0.02988026515526876	0.02686439520438455	0.030845138457857857	0.030206551899469858	0.03329568458034782	0.03413732898158717	0.03627831870707254	0.036371459967865505	0.040556655259860186	0.04122937712336405
US.WV	0.0	0.0	0.0016973973879563786	0.0026775703540593554	0.0019595866966870545	0.0024543551317091072	0.0061242462190636004	0.007257531667592687	0.008391576351507446	0.011025870284941952	0.011934422040194015	0.014044084277586855	0.014889113333493853	0.019594348496321246	0.0192736980578756	0.021734127073180787	0.01769803142044335	0.021969490062723196	-0.009326195190584308	0.020841266183802	0.028280002045510955	0.02483813467166751	0.026421899820627814	0.028867144126909494	0.0276473058370863	0.028958758537878104	0.029947030015420317	0.026236899449272322	0.02959373245268182	0.03207592621754518	0.03147967331074142	0.03277796593039728
US.WI	0.0	0.0	0.006913001949260256	0.0003097141217267563	0.0021785521692629928	0.0027944411904456956	0.003882977255864617	0.0037549217598797924	0.005696152989820291	0.009183316499083993	0.013501038946373	0.015955264354272636	0.019822025537363785	0.026961859458141113	0.029615182205033896	0.02506522242853304	0.027705417878354233	0.027200789134851355	0.028800517592331154	0.028106894380552916	0.03126355888103394	0.031436272926921305	0.030723151818112804	0.03417627444421978	0.03682644406584057	0.03756845809810283	0.03963587868871521	0.04065884261827968	0.042905219155753294	0.05795978362190812	0.0483166256282086	0.04176764877479311
US.WY	0.0	0.0	0.0008988026291012474	0.0014833897049593148	0.001335416101366782	0.0007585930726472512	0.0072703450471722775	0.011106697732388149	0.015324402142891103	0.019058452089892874	0.019301421093254056	0.021985954555625575	0.011214024265870925	0.02639913026962759	0.026934849519610893	0.030112171618545958	0.013894904058986413	0.028663948479845658	0.027228969892134636	0.03303145332858026	0.03099955653131925	0.03472629913987557	0.03736013794173321	0.03938290056586524	0.03727793038417193	0.04522466094647459	0.03731127011585844	0.03776889218614077	0.03489619475878225	0.04126179996433166	0.03807031989715437	0.04107911650315099
URY	0.0	0.0	0.016481801843482025	0.02246052610521687	0.019667675827550468	0.018888957528084838	0.02156133550410555	0.0072782676827198856	0.010078905143351413	0.014566612896338427	0.020099177379395705	0.03008509439639262	0.01814459444768879	0.027278043961498355	0.03704408757627675	0.03154404603393779	0.034746410523212035	0.04569381560526331	0.031197745425437517	0.02464964066599684	0.026623004450776477	0.04358761163993918	0.0436173861631417	0.04511710599401919	0.0452714754451744	0.04766259869419809	0.05260242113047653	0.06117977416455478	0.05687804266429897	0.06388421701171154	0.06666882203678615	0.06697756093902996
UZB	0.0	0.0	0.0003783860765604885	0.0021901937247603698	0.0014990705220263578	0.0026388810395738815	0.0021224770908379043	-0.001569371760279381	0.0025194723187071943	-0.0046951922590410256	-0.010534847323562246	0.008924121893771897	0.01796403406228997	0.01983477068954187	0.0186324127467552	0.014191545555575225	0.016334182560262533	0.018544536198894512	0.02335345104929054	0.0294903356138132	0.026492711490710974	0.028234734821430685	0.023825399803301117	0.026658126168999097	0.023702372636291713	0.02936420692161157	0.025118735819162907	0.030365999567028013	0.03227395449691972	0.03020110180964597	0.026175322076738006	0.0225119038734789
VUT	0.0	0.0	0.0	-0.0026465562983579716	-0.0011935449972910739	-0.010741904975664074	-0.004800126619564082	-0.0008302921720382272	-0.0007265056505501022	-0.0017643708655756818	-0.0033730619489080738	-0.0020497837997179857	-0.0007005590201392131	-0.001997890538962821	-0.0028281827109788438	-0.005111486184083969	-0.0053190592270935255	-0.0066163907458727245	-0.0055266322701141846	-0.003554688361528946	-0.002854129341356426	-0.0028800759717451108	0.007135323353391065	0.0032952220577309177	0.011909503342577565	0.003035755753999503	-0.001894104017474696	0.00012973315186570744	-0.0017903174959643664	-0.0040476743386697045	0.00858833465444686	0.000778398911260858
VEN	0.0	0.0	0.008397718255115372	0.0038891226221471342	0.0011104571644660055	-0.000811884269147356	0.001925561705662382	0.002004565714641693	-0.0006855959313156745	0.0035628553866517976	0.004210720463126982	0.008131723779181144	0.005980635683688895	0.0037641760644469002	0.005960992023856804	0.009000821549332017	0.008711748456646795	0.01618862990313552	0.012771008788448057	0.010838255141720765	0.010264348981259275	0.009665485711995991	0.01159555579861582	0.01453212193192055	0.0150347527364314	0.017982750835709993	0.022046841575673604	0.01990444821486914	0.01622550201876294	0.020972075760350428	0.017066476079174997	0.01743149392234855
VNM	0.0	0.0	0.04628615928059521	0.04067886676060173	0.043090271879742126	0.05463641233875993	0.04354507386319373	0.05459140944381602	0.06467836512835667	0.05135546264778412	0.04850186999305617	0.048837346118824065	0.06876186644522164	0.06140627964401624	0.05480721878083905	0.058798327790654525	0.07013990963640193	0.06211984827324546	0.06034734788946672	0.062801028455306	0.0642719753500387	0.07183246169553126	0.06843610685360879	0.07374883497057727	0.06126121349410152	0.063370212796654	0.07686511497781989	0.06574599062396658	0.07255284894513991	0.07354751520203262	0.09108841628766573	0.09216865623109527
YEM	0.0	0.0	6.390982070225704e-05	-0.0006124691149245187	-0.0004187424709645171	0.0008594539427919656	0.0010312115858335247	0.003608241959529579	0.004616153089975761	0.01179069618932882	0.010403320498619806	0.004148812526216794	0.005128763110051615	0.010117723487423902	0.0107088893287699	0.014076138006258176	0.013584165532365411	0.02196633795181757	0.018013914978709522	0.021594862119078684	0.019453217398779366	0.018501227361467087	0.007097318732696145	0.00819643450304941	0.006872968632998244	0.01259955485739539	0.028686189306093013	0.020575633624630996	0.03364585768228512	0.0193120832114424	0.01849057572469448	0.015426232968196452
ZMB	0.0	0.0	0.002753405753597171	0.002193063530109285	-0.0018259427628897207	0.011133849698397036	0.007418630472955101	0.004762908900057816	-0.008181855225641854	-0.007666598008615466	-0.024210648485945008	-0.04324403539314181	-0.022819453999933792	-0.01587421609515749	-0.015496360802635945	-0.004336748243449762	-0.002144758165900651	0.005870711916799998	-0.0027662871839750913	0.006977441480882085	0.019336100522204802	0.005875005726907467	0.017840781140265882	0.04063769263698003	0.02150662154905003	0.03325770645532522	0.01565737868307604	0.020834640261835347	0.04097260982813822	0.04742727992415041	-0.004495619218680691	0.01788371924169585
ZWE	0.0	0.0	0.0	0.0	0.0	0.0	0.0010965814074781477	0.001747676618135685	0.004866079995613504	0.004968884502565274	0.005585711544253691	0.0054486388683328	0.007676069852236012	0.012884831537673946	0.028374043918089065	0.04660470981714404	0.06295062642212024	0.0799819064067675	0.09732159991227007	0.1131192258135183	0.1311100145297006	0.14334375085669482	0.15842174520930286	0.17391095758971797	0.18902322011129513	0.19834416207473726	0.20608876826493372	0.20715108150342054	0.21174301614717006	0.2104750938947797	0.21671190064973533	0.21993310853414272
