# Supplementary material for: Post-Brexit no-trade-deal scenario: Short-term consumer benefit at the expense of long-term economic development
Source: PLoS One. 2020 Sep 3;15(9):e0237500. doi: 10.1371/journal.pone.0237500 (PMC7470266; doi:10.1371/journal.pone.0237500)
Supplement: S2 File — (ZIP) [file pone.0237500.s002.zip › WenzEtAl_AdditionalData/ProcessedModelOutput/MainModelingSpecification/CountryLevel_70Perc/Country_Rel_consumption_value_Shortterm_changes_inclserv.csv]

	0	1	2	3	4	5	6	7	8	9	10	11	12	13	14	15	16	17	18	19	20	21	22	23	24	25	26	27	28	29	30	31
AFG	0.0	0.0	8.000290563359158e-06	0.0007611705028276461	-0.0019726430749655854	-0.006921693059924738	-0.008496666622925808	-0.00330497050162748	0.002706679338593254	0.0035490356004030943	0.004632296978712702	0.002742231114427618	-0.002937018471327324	-0.0006121506333167659	-0.00010223128675823645	-0.0003980232733624689	-0.004260943879796919	-0.006443696529889742	-0.008225724818888835	-0.00704124475632284	-0.023980664732048407	-0.023146332546819526	-0.023141593588382747	-0.03082950269213125	-0.027199733468075138	-0.022873300674908226	-0.018308678500356113	-0.01767513082245875	-0.013475778259675053	-0.016101783528787994	-0.019163150726786427	-0.01977151663979937
ALB	0.0	0.0	0.0009395222026364891	-0.0023970369557368976	-0.0011203368407430858	-0.018047756912575874	-0.04750245654797647	-0.05513962671952477	-0.07502182433436477	-0.10137584626241924	-0.11736633893333348	-0.13508885658088943	-0.14870946424323517	-0.1718476017170012	-0.17140305946488077	-0.17960850991327604	-0.18701192521130006	-0.20073527420123582	-0.20613792183687973	-0.2090850290705215	-0.21268381446115647	-0.22168930867735304	-0.23351063165573116	-0.2345520522151423	-0.23721633142770315	-0.2402047093028603	-0.24362385816341092	-0.25039842419001257	-0.25627139287162093	-0.25784313443559803	-0.27436154177924443	-0.2650067408484946
DZA	0.0	0.0	0.1094736677325292	0.10754908931875917	0.055316907254998604	0.12198644931940006	0.12397671691488643	0.026587811477396528	0.07018406092349494	0.04698751476295282	-0.005412112181069073	0.055345771638215524	0.015356329053406448	7.105533332829594e-05	0.002108845492254652	0.01974718413655374	-0.010933011669389536	0.01192334595663258	-0.04820521452026938	-0.06910530051872366	-0.07741982154834126	-0.07383060037527978	-0.07073307559856135	-0.11189247282489267	-0.10710202233195076	-0.10123722332114893	-0.05345872978483879	-0.07479753402721556	-0.09465915480219023	-0.11518684407590962	-0.08092386985043554	-0.08783155023328604
AND	0.0	0.0	0.0006925134639956809	0.00041437281042000507	-0.014270318430198436	-0.04569405843882768	-0.07722657911520825	-0.09355320737047812	-0.10940119391026348	-0.11972785649032591	-0.1291671834842134	-0.13790780982061435	-0.14332082016187409	-0.15428412318089224	-0.141538739362157	-0.16728541934474261	-0.18414615329773731	-0.19904912019571563	-0.21463166782900167	-0.21980233916857328	-0.2107538461630476	-0.23538409412940942	-0.2404669780744939	-0.24770362004604696	-0.24895562059823462	-0.23959431934048592	-0.24450760613650147	-0.23442793993255773	-0.24427528236106166	-0.25560951907436236	-0.2442105323805288	-0.24909507493506844
AGO	0.0	0.0	0.01441946959896967	-0.006655956830869947	-0.008933974151492663	-0.0077252008189199195	-0.006038809745612106	-0.0071222031355011595	-0.008189827919879988	-0.005562468911424201	-0.009936717183600674	-0.011213309096469448	-0.022550752520544837	-0.03086231679982898	-0.04583122178906107	-0.057777092677602226	-0.06197829186997961	-0.07477016691733729	-0.11222372638033384	-0.11369501887640299	-0.10335378792832861	-0.11934062634213483	-0.11479474809519274	-0.11907477804659061	-0.0990560015408426	-0.10631652572491435	-0.09749551339472973	-0.1019199326428799	-0.12761056695966833	-0.1415418899273213	-0.12119899113394172	-0.1386269453747535
ATG	0.0	0.0	0.0	-0.0002955128973858301	-0.000611112588655427	-0.002651386459584515	-0.0031390981468093493	-0.003860505726871466	-0.003061708951057618	0.0046116988862809905	0.003406098447489292	-0.004622907047258096	-0.011162712321621804	-0.013977150838484498	-0.0018688328457305836	0.007630125071478311	0.006076378037489505	0.0034321473010079373	-0.004713874660777773	-0.004288956526588006	-0.0038687278517191004	-0.004782176330786481	-0.0055155338961832	-0.014254381760925305	-0.02601721805897128	-0.02548130675803506	-0.029356052347484507	-0.026400266465720357	-0.024655602646406205	-0.016481107286803187	-0.02001568935333653	-0.030055867130440728
ARG	0.0	0.0	0.037065746037545644	0.02939103620314132	0.026574169938542447	0.026270801958050427	0.037920694861237614	0.027363489664278262	0.03669329141051669	0.030585356364065674	0.03745641988177617	0.029445029744312734	0.033438581881028995	0.035645154448826766	0.036938186115609284	0.038715213192386244	0.03542908687013124	0.03841178039400983	0.031675991441537654	0.024603432675607273	0.019803348432279044	0.017039405820007403	0.028808575289018812	0.015857981910372132	0.010716201868077313	-0.004374358655778732	-0.0010636171437594655	0.009181337146069168	0.008268880359318942	0.0018128642585768517	0.002220386271800656	-0.008179046747558427
ARM	0.0	0.0	0.001389118880856799	-0.0011691111023393042	-0.007052018672470961	-0.004129575681510733	-0.0076273926901460065	-0.01444325343463726	-0.02272259262948717	-0.04015141242054154	-0.05474250327206498	-0.06514630297009827	-0.0735265542072705	-0.08425766448904026	-0.08661485466431307	-0.08993869634444929	-0.09840340781306356	-0.09691861543887903	-0.10019650835889626	-0.10432431557442223	-0.10033451404515281	-0.1200759841325727	-0.13304900927045837	-0.13370311735421136	-0.13738679004741128	-0.12424657520671012	-0.13504825433683365	-0.14221743231637163	-0.13959937754692842	-0.14427778578394168	-0.14627696006916935	-0.1481503370302284
ABW	0.0	0.0	0.000997678526792889	-0.0024786075899618787	-0.0037814681213776957	-0.005980008494277378	-0.008831525222885439	-0.01315787763844778	-0.020434412598047125	-0.027958070299538562	-0.030793052696731493	-0.026411878001963984	-0.02464452915180715	-0.037439406236294825	-0.040847735776383676	-0.050269910475519985	-0.05941405031448799	-0.06992155770506603	-0.07699582890873247	-0.10307937844471482	-0.10603526413226483	-0.11736991922859374	-0.1250131969719681	-0.12322658270006448	-0.12696272462575653	-0.12797532939761158	-0.13348886222870338	-0.131649317260496	-0.1280115568664031	-0.13304915923757488	-0.13544980089300607	-0.1378543640874974
AUS	0.0	0.0	0.043530172535999334	0.031753859744987345	0.03556027613431656	0.038443279503375116	0.04195996137061897	0.046489526971082995	0.042527955309745735	0.04484844189360793	0.0489289835199358	0.05001777817086328	0.046863982257461245	0.04590196373916999	0.05090747137048712	0.0561598358400861	0.05187447155576841	0.05526668903150789	0.055933533181451445	0.05703474378031537	0.04737304519510932	0.04855923440518772	0.0393602023320172	0.037771241845874215	0.031113914723790437	0.03304109103452468	0.03053378766770809	0.031732684823415624	0.028253610460149403	0.019168069817743216	0.024258841303792522	0.02112741958066877
AUT	0.0	0.0	-0.06487524549916301	-0.15123601705222534	-0.14074461503744695	-0.1542122036735205	-0.19383889363232543	-0.21706250106712233	-0.25258937150823835	-0.2653462685102581	-0.2818658669292984	-0.3020011605220585	-0.31433502369945243	-0.33411636793513333	-0.3509072506705402	-0.31487314001182876	-0.3138326699472227	-0.3207370120961728	-0.3403617773020118	-0.361514840871624	-0.3404156010760828	-0.3096746575840581	-0.36154919196066393	-0.3714554345171095	-0.3709111679790489	-0.35367511005919283	-0.3779358558684498	-0.39951436964027476	-0.3537225104403463	-0.33415801780017906	-0.37658582767534643	-0.40387108146583417
AZE	0.0	0.0	0.004894875380134778	0.0010842687350187674	-0.0024677718439614083	-0.010403495602506752	-0.006753697168182526	-0.008578346181642438	-0.010056081996312471	-0.017572947828692342	-0.03324345087412084	-0.03440197764350561	-0.027725112365595272	-0.0288037382995876	-0.03172624598113405	-0.03145790935540349	-0.04174309381252961	-0.03598022032401671	-0.052758468502256406	-0.05681021163679301	-0.059219628508955235	-0.06219294266384123	-0.06318315324230772	-0.05893774283601827	-0.05675069361799068	-0.047305017323617804	-0.06031990734872705	-0.054726783497327514	-0.04048112879122545	-0.036208056157338575	-0.06516214938497855	-0.05813020872341701
BHS	0.0	0.0	0.006880825239830024	-0.022870624397486328	-0.026234606449626607	-0.08277280498714124	-0.09236066443443214	-0.09586254980320508	-0.10244366233572721	-0.10521353315823267	-0.11194615254487283	-0.12416776680315156	-0.13244451157253812	-0.13604494711644266	-0.09200344154806084	-0.07723871034700514	-0.07501912375952324	-0.04985065386847731	-0.032076432768191054	-0.028228482119885268	-0.01612665397554558	-0.027219037337555818	-0.02192857394981429	-0.02895844127079883	-0.025616792879323835	-0.023347597266420994	-0.02231755924916312	-0.007189924724593233	-0.001832790949063412	-0.01149411790903887	-0.02123447814348367	-0.01564824559977529
BHR	0.0	0.0	0.007747590448392572	0.00657432609851849	0.009809590744125352	0.011529742447691227	0.018363481796512815	0.005901030990873579	0.008969323297636222	-0.007078276661587335	-0.031171620416015067	-0.05117816132771402	-0.06953189520649827	-0.07094048106903728	-0.05524297636545494	-0.0706070763340616	-0.08605168736779412	-0.08723529559544474	-0.10350360766733235	-0.11733208461958133	-0.12026794839274935	-0.13845097769622505	-0.17639381407326127	-0.16753940498925868	-0.1660323439969802	-0.17169091067213982	-0.1785003072148461	-0.17130131492253398	-0.17222153091878134	-0.17982638817926055	-0.17352535092675092	-0.17931848024773656
BGD	0.0	0.0	0.03910720343658358	0.04116192150513953	0.04788912481457075	0.04292542329222826	0.04638345681626799	0.05009932323594146	0.04245213715654561	0.04858835038166198	0.04914868005052586	0.05551818241540385	0.046719077573387224	0.05329704696881432	0.04462368642372816	0.04290398752568869	0.04148423359984221	0.03811277655549894	0.04434156498160924	0.03488952111481147	0.02561029192698072	0.029382078502560027	0.02231147918145826	0.0366382965274914	0.03779122603295715	0.020384178379173612	0.01437704764555292	0.018678631376611854	0.01874554001168871	0.021408470708506044	0.021358560504980417	0.014874538296294482
BRB	0.0	0.0	0.013321881927863544	0.011431643924542101	0.012208386144019201	0.018272115973672065	0.018538352297592375	0.016661294429787255	0.016525408892853477	0.020388972738172306	0.014388454610969603	0.01681318857720271	-0.00716046933240122	-0.028273085304875156	-0.06890639010851407	-0.04411167034235053	-0.04144409787365522	-0.06529087389653965	-0.12104617174397703	-0.09721511658130622	-0.06846889641290987	-0.06677119765307049	-0.0768759422578924	-0.07665823351159506	-0.10773541371638107	-0.0843336706634723	-0.12926342671711888	-0.11844787473668239	-0.10673776428747894	-0.11646085242347226	-0.181505805702753	-0.158750203754765
BLR	0.0	0.0	0.0025154711001063035	0.0509192331777264	0.0774471146975042	-0.21646632775137453	-0.13453848415424519	-0.1738046291147599	-0.1298718556897116	0.012936102041205544	-0.03756201451886598	-0.22765774824172746	-0.19328272401127888	-0.24723657262490928	-0.3268832508881325	-0.43876438801830897	-0.44713566301531893	-0.35954241130009557	-0.08773671753127266	0.005209253007931736	0.18732700461128182	0.193363955204795	0.2175997905679461	0.2556365559313045	0.3714745448807344	0.6447402813821279	0.6038428734607582	0.7491784197353413	0.661090662609376	0.5948688267194857	0.6193072254239596	-0.016653614026895802
BEL	0.0	0.0	-0.47816139501241084	-0.7821081413314279	-0.6002996988456744	-0.5618752416973738	-0.5046079275799031	-0.498291594256961	-0.42533609623559565	-0.5552093074574938	-0.4882886001123632	-0.5522279551206544	-0.7115109837928513	-0.5533313615813218	-0.693788180033772	-0.5022716158389229	-0.5979240709250488	-0.44575591171608364	-0.7546911843664406	-0.5230451610802267	-0.5958344348983013	-0.5427467802195274	-0.7463525266753201	-0.6072506847289438	-0.7425699559379995	-0.49738710796732866	-0.7077970765071551	-0.5243649188790611	-0.7129058403015365	-0.5172829600350592	-0.6282876809211912	-0.5979798257794822
BLZ	0.0	0.0	0.037725420353318384	0.019240871968495554	0.023689873538201844	0.029143492902017343	0.037094273647264586	0.03988327711079709	0.04009655181493876	0.034930145968958826	0.03475460626023441	0.03280141148136462	0.033674906257474824	0.032393977198696966	0.034415799009734904	0.035161405246220134	0.014517160543459084	0.02547530217775762	0.027493231145969688	0.025047246762843756	0.030985423103291332	0.0186223639438321	0.023132149258331403	0.023859298204320645	0.027795572572508753	0.031507256939944384	0.03092186349964443	0.03171246540765171	0.03678612764899114	0.016793832075312487	0.028347936424055753	0.02859434793338611
BEN	0.0	0.0	2.7811223990426015e-06	-0.0001084637730630611	-0.00048113417286943516	-0.001986986421953496	-0.003193804018097879	-0.004818537345996354	-0.0012206404613412936	-0.013713568876394522	-0.02436274267449967	-0.03217457118012135	-0.041205263860921715	-0.04560412058048913	-0.056834472977029815	-0.0823540407038248	-0.09122005485153739	-0.09218373003355707	-0.09189126038965378	-0.08959815393545512	-0.09486778650411587	-0.10148747584385331	-0.10958282693359633	-0.10713211921862253	-0.0989878364386354	-0.10461998279542861	-0.11335104123831874	-0.10609477518046528	-0.11513718596189992	-0.11781914740467414	-0.12197790925564389	-0.12383850059846102
BMU	0.0	0.0	0.0	-0.0021166743891076756	-0.0021753512817968	-0.0049154802138628995	-0.007769076675911979	-0.006933306223644298	-0.010388061630550727	-0.018304203895180837	-0.028579161771502548	-0.0314261218224865	-0.050906947333695385	-0.04535030534811302	-0.05047791209067398	-0.04383469965850706	-0.05948823882805376	-0.06313418474475085	-0.07014212003715325	-0.06713914419523848	-0.11208215375259067	-0.09868787458399142	-0.1187898601032078	-0.09565345600854869	-0.11976654564663791	-0.10391248442652712	-0.1069469855897065	-0.10932021074512299	-0.13250347122987227	-0.13613942279824265	-0.15017586027267216	-0.1629926028187012
BTN	0.0	0.0	0.0	-0.00129550424193825	-0.003022076122727313	-0.0037273928721548444	-0.0035580809971125227	-0.008880218973306153	-0.001065401367916774	0.0006775949707993334	-0.0070063129507969	-0.008100156370116629	-0.017344444395439584	-0.01820693524767769	-0.02010269722605429	-0.016981798482396115	-0.0278432297361908	-0.02388598750913129	-0.029542205254151632	-0.027093303235370403	-0.03650500569059023	-0.037500391173383996	-0.03709762983364895	-0.03825956353634696	-0.03438492713891961	-0.028281096250171167	-0.032953510416833254	-0.04250243102746909	-0.04521011743332526	-0.040161586218134815	-0.05297171307832027	-0.05827136356779672
BOL	0.0	0.0	0.0005595524738666313	0.0002204580698439429	0.0011574048666140868	0.0026898472575975774	0.007365903173028876	0.000692713607608475	0.015146192092663213	-0.01559068793426377	-0.023155864123469705	-0.02498508844125391	-0.0231458712934951	-0.015443486152078023	-0.01927102710903572	-0.0189860426800581	-0.026084888815580687	-0.0298673382065906	-0.04313180907566938	-0.058745415857008876	-0.07515775027306937	-0.06653467098483024	-0.06916808401525865	-0.07125695868287485	-0.05206300393553187	-0.07584393255630761	-0.0709199996020704	-0.06931011910202844	-0.08053434725427966	-0.0865938906501218	-0.093453097548446	-0.07979930326005302
BIH	0.0	0.0	0.001953840960200459	0.002335053944335641	-0.02634403411384545	-0.05004956335632471	-0.06865961017973321	-0.08802679527255552	-0.1018027916674713	-0.11519901261158871	-0.12594039598033957	-0.13596815308607457	-0.1503891744340513	-0.16341904610537306	-0.1801414582497607	-0.19250945446219747	-0.19236503747415146	-0.20918846047887074	-0.20499625488297202	-0.21002913449885696	-0.22036209751982172	-0.2328078288495905	-0.2354438559788674	-0.23696450941751435	-0.2345958301261386	-0.24216928555041983	-0.23970919043488914	-0.24212600400075335	-0.24835095938514629	-0.24256655248422465	-0.24746308480468882	-0.24778331030046452
BWA	0.0	0.0	0.0176673006356598	0.012131030288009548	0.01604345401375884	0.02053442056653143	0.0192905849256908	0.015446693122433963	0.017012137366112512	0.023160624033380373	0.01368450138152788	0.013758544984177057	0.00584444836302378	-0.004583368215382855	0.011056186649738287	0.00813194135511619	0.00935422667371899	0.008252929911822804	0.008076292058700751	0.009205136601520003	0.004498156455401414	0.00446350141372065	0.0037136828545225598	-0.02019167655786802	-0.012903387156371071	-0.01897707349799438	-0.03504433313915589	-0.021096517802710046	-0.019027007452132594	-0.03425877065175165	-0.01363460040705311	-0.013132738328569538
BRA	0.0	0.0	0.04007654150768314	0.025358550909482247	0.027122646761346125	0.029936992570567256	0.028875614573142805	0.03155481431720286	0.03617884254700776	0.03904594889301283	0.04176653104519534	0.04321257562913683	0.04066035695484693	0.04467588409491352	0.04208170668595912	0.0458447379375837	0.02998844740094153	0.03280740384969949	0.02478567571475576	0.02212963756262898	0.019918878021973896	0.017110684513288454	0.020071762057560782	0.018014541024058417	0.01977896606060181	0.02008048243318239	0.015595223162256922	0.01959166255411926	0.017711428240851923	0.01988264324439548	0.01661443824894082	0.018326700265713924
VGB	0.0	0.0	5.421720388198992e-05	-0.002548208582264788	-0.0036127853654810416	0.01046536005917531	0.02051674446839069	0.0167483914026878	0.016934693073711315	0.01569704724975196	0.013642963149140819	0.007822284300962323	0.003924500944196829	0.0007889921997961125	0.002064784435118483	0.0022305652469079007	0.0032527844871621525	-0.003996894330149381	-0.00806519854608112	-0.01582820706961252	-0.02181773504373874	-0.02964686789922455	-0.03632853356557719	-0.03635159138336563	-0.03466287547445601	-0.038297081623472895	-0.042764797826722045	-0.014451062494535982	-0.03508625976110791	-0.05221279764564546	-0.0667332193145409	-0.1008311383497773
BRN	0.0	0.0	0.0014987732205318238	0.011249367338450611	0.0041354282122929575	0.0036472074915305797	0.007105196574963557	0.020265838994570906	0.007316435714521674	-0.0027876719206121336	0.012115410602464571	-0.006669741744613766	-0.013772625071883926	-0.0006911772862494558	-0.006236772734458107	-0.05525215475209455	-0.03232906347605535	-0.021793066142539175	0.00014511220791657564	-0.022527553334805717	0.00855495504441528	-0.04123537223963414	-0.06413981188273521	-0.08512696812122966	-0.08777328414848462	-0.08695597809623701	-0.09009797442846024	-0.08775669714882195	-0.058848637284281136	-0.07553221508505015	-0.07378583634657376	-0.06744212922866755
BGR	0.0	0.0	-0.048864652208258086	-0.11587987137519073	-0.15415872111732565	-0.15420968050197104	-0.16714480173997126	-0.18583954465449803	-0.20596603775615563	-0.2277282850448592	-0.25094384625137245	-0.2648181534113725	-0.28305854391623697	-0.3071753514763076	-0.3113938546495887	-0.32842558957224544	-0.35108476007059686	-0.34558873988437266	-0.36699934290344016	-0.38424557801235437	-0.38637207578983146	-0.41334069222964676	-0.40865621102311733	-0.41816512080015134	-0.4365912683761519	-0.4281165360156103	-0.4322085906834916	-0.4323371293333267	-0.427329230887874	-0.39653298511933555	-0.4058460252748364	-0.3883225353372266
BFA	0.0	0.0	1.0759466628762482e-05	-0.0016515781286474684	-0.0012427347427679258	-0.004445348975778973	9.905996964931774e-05	0.003218666359283695	-0.004486990693941539	-0.02272820133404352	-0.04109633586634187	-0.06771154927067702	-0.09425940298033453	-0.1116313506890787	-0.12273304583503286	-0.1179601862722146	-0.1372558649530009	-0.1361931048066034	-0.15497898771924534	-0.1450966991785818	-0.17458539830631503	-0.17778487345145866	-0.18113153424561546	-0.18802146872156644	-0.18790029168376243	-0.20391591899402428	-0.21375905591227706	-0.20971008501490251	-0.2090721797932127	-0.21493936577089423	-0.21008721085954418	-0.22014849768255962
BDI	0.0	0.0	0.0	-0.001435652069892157	-0.0015932965862108794	-0.0011664966164559587	-0.0007483052267165391	-0.0027819821283747714	-0.003791745513315181	-0.0036853749657339563	-0.0043172282163661535	-0.009107419729548205	-0.0149213286157579	-0.038287873205467005	-0.035278694307971925	-0.029228409876413952	-0.025583225095415774	-0.01487121713368289	-0.01322322194255987	-0.024827897758805673	-0.030283195235702998	-0.03363706140480094	-0.032972010098397675	-0.0365288627220961	-0.04087937446212164	-0.04087839572961549	-0.04113295181346066	-0.03193047044733888	-0.03806895452735937	-0.04896031960226477	-0.05270178610963239	-0.05383857631603428
KHM	0.0	0.0	0.008619166452583649	0.008718042501665302	0.017918644741587997	0.013504974427180905	0.016205434960725462	0.013202064584150186	0.012973559528828282	0.014854204853032016	0.00962334649408092	0.004080102552528331	0.004158595075298699	0.0004885991776504284	0.005216945938046891	0.008988740160775777	0.012286398723704295	0.007050427032218032	0.0035579001885555073	-0.0014429025069651047	-0.006681914254147436	-0.0009431295758255409	-0.0062002162320551335	-0.006632368833248137	-0.011679260028296667	-0.013176899664923969	-0.011921379783075281	-0.008352614351248011	-0.017193315792640718	-0.016432602687843634	0.0035769787149142473	-0.015407702341119212
CMR	0.0	0.0	0.008801813645176182	0.012190718112026211	0.011436331661962562	0.008920882624630089	0.01095762134268874	0.006563289300576258	0.006170704929298054	-0.0007482972689043521	-0.011016338866354225	-0.020495176344681454	-0.029404980329350572	-0.0389464432533293	-0.046966244703816606	-0.05033439703951981	-0.05818335320164625	-0.06847228747843825	-0.08471049068333736	-0.08597864363375507	-0.09060536184681833	-0.09016029531123682	-0.09572130883206409	-0.10525649529958825	-0.10731802713296323	-0.10870799495091843	-0.11373316257949906	-0.1160131425528399	-0.12421605289028026	-0.11897993186258393	-0.11364065886267927	-0.12296960235878007
CAN	0.0	0.0	0.11633592369471035	0.10095013230764227	0.10488486272490771	0.10301781777797281	0.10290041995792976	0.10439227840715049	0.10446877570116087	0.10900256649639672	0.10749984043783023	0.10821724458951465	0.09896225241239343	0.10070868347482609	0.09890822713105596	0.09644492423415141	0.09163936832292663	0.07468423202570129	0.07795922218536422	0.06252835278892643	0.06148883465273425	0.05819145669028192	0.061448775126304866	0.06319129871779072	0.06108041947516796	0.06424178970267924	0.06481419000314848	0.06488615296953437	0.06830548561609362	0.07081853005685979	0.06489979826671544	0.06339791095728575
CPV	0.0	0.0	0.0	-0.0005957462252959012	-0.0004977017026952524	-0.0017006933477614616	0.0015849562530423356	-0.001677268395372522	-0.021658248308065176	-0.03609136090062526	-0.05135095918806787	-0.06779660040620028	-0.08848459359929173	-0.1139496024172515	-0.13019758160939254	-0.14828989912273327	-0.13973350179811161	-0.1475791279668015	-0.16136315985993965	-0.17553915490735594	-0.189484749208213	-0.22730094072908047	-0.2592885740639539	-0.24008587318886665	-0.20934469978328707	-0.21513863325361982	-0.2101434078479958	-0.22938487779773364	-0.231754685947283	-0.23696079036643614	-0.26772996411038585	-0.2432658615140526
CYM	0.0	0.0	0.003333402598859614	0.00513719188393047	0.008340721654254146	0.011329630586853767	0.006082497132697817	0.0041954382241193855	-0.012485634549963542	-0.048409514490621586	-0.02818112359044278	-0.0258660250732623	-0.028944124019325557	-0.04592473492953664	-0.05371290126374717	-0.061606076749598504	-0.060666377475937505	-0.07565338723489745	-0.0689972244445003	-0.07154143050012163	-0.06825059314363724	-0.07630289743395524	-0.08124220711077657	-0.08663080844678595	-0.09411405889959701	-0.08095137614687609	-0.09317306700887817	-0.09546331596208546	-0.09908113248670025	-0.1114970066838139	-0.11052535725127877	-0.11689617598831248
CAF	0.0	0.0	9.126656081992479e-05	0.00023323676654474212	-0.0010242136270322	-0.0016692009126018093	-0.0036903050574910168	-0.005158183811726502	-0.00606698435205999	-0.00699560683341538	-0.013319143952095214	-0.02010614486599449	-0.025497973121779705	-0.026611282260680102	-0.028853204115419917	-0.027621357308182937	-0.03360702010222205	-0.03859096880876045	-0.04105806120011657	-0.04444145834231472	-0.04776547329219394	-0.05391211163033871	-0.052311333866916776	-0.06123912476792004	-0.05795780728644617	-0.05759502106437164	-0.061736546568658124	-0.06097549426932192	-0.06457111116228154	-0.07219121583693644	-0.07020906809340755	-0.07261817872712406
TCD	0.0	0.0	7.379518489614156e-05	0.00016340362365419026	0.00027409640097619814	0.00022992923436326862	-0.002205879765782015	-0.01662399824420291	-0.029578792007090016	-0.03312150726663132	-0.03686249196322988	-0.041383667035621574	-0.04471711742567441	-0.04653240825184257	-0.04958066425420071	-0.054419992955223595	-0.06003747277321114	-0.058284869203950596	-0.06455401978054942	-0.0671902489335574	-0.0672912929482794	-0.06728791873461537	-0.06649568082844892	-0.07104174740936164	-0.07189647300130941	-0.0763865152266674	-0.08064735398010114	-0.07217949628725018	-0.08276071237389715	-0.08701348216945126	-0.08658928275427913	-0.09446345373853582
CHL	0.0	0.0	0.04260169650274204	0.03190929930902975	0.027717270790716952	0.0319711724483307	0.04459651538328835	0.04373742771592859	0.055396401048857236	0.04747037010826016	0.06176834461224523	0.06959424216419485	0.0569880169772885	0.053381354581727436	0.06301631197767055	0.05956846621355538	0.05619394867057981	0.05361040331108846	0.05497979482618209	0.032732011219405166	0.03135754711030003	0.018913828748745587	0.014423234073190905	0.009651162994761542	0.003424919936190207	0.012165545545061995	0.006870666395353275	0.007052379751337767	0.00026589359156670156	-0.011558786315235547	-0.008504348612325963	-0.011696954296347428
CN.AH	0.0	0.0	0.021555113134552606	0.010178114653447423	0.010253825153783147	0.017013967856227552	0.018272623659076892	0.011858601841652217	0.01293901679009224	0.014349404807934008	0.01689172440282327	0.013735561529726326	0.010492284744567648	0.01087061698197278	0.013011152799680126	0.008016016590461916	0.010361961425098265	-0.0010844296913448126	-0.00380681869089905	-0.008248722618808824	-0.010561658449026456	-0.010381058084985018	-0.013572210790124828	-0.01862925248947711	-0.0170423353431981	-0.014051526601244202	-0.012288991347353395	-0.008677960501479731	-0.01117185719651248	-0.01060704880775365	-0.013229496771227645	-0.013676969643117154
CN.BJ	0.0	0.0	0.02245551311748084	0.017562781488544843	0.01650169181217631	0.02482562841052971	0.022008831131836715	0.01709217846646016	0.011948279476259316	0.008930997706957378	0.007913074887055949	0.010075478343529731	0.018061283659087657	0.016260993697048143	0.012368182128041916	0.010577045221471515	0.004518951747001232	0.0013622605867569249	-0.0026687476908260344	-0.005353006877040212	-0.01138869751232674	-0.006649230618915869	-0.006777142682012904	-0.007519319332049967	-0.00753717665947784	-0.0032487835605166104	-0.00908170411320075	-0.010834051784780474	-0.009420434612061879	-0.00468650469426235	-0.003282764218281997	-0.004217446559073856
CN.CQ	0.0	0.0	0.0143431227111801	0.013330436991343397	0.013107307267756774	0.018550142971807126	0.017798369609400844	0.010961783299667793	0.004780701698492429	0.007700145709033102	0.004138405077447338	0.0032635093836219653	-0.0004599701340257667	-0.004410501226903563	-0.00805463162498743	-0.009845804289565496	-0.015258520874561476	-0.016627884671338578	-0.020962456912665406	-0.023619164382560065	-0.024301589601960494	-0.026655101132011527	-0.02622524035427176	-0.027582930817415807	-0.03174219790995636	-0.028785299899969363	-0.03167080994800342	-0.028590358187907672	-0.02973962546101161	-0.028082788064776043	-0.027014497716137953	-0.023816353470940133
CN.FJ	0.0	0.0	0.02443872618553833	0.012354576965090125	0.015251169755559069	0.021807104103377384	0.020918082125298554	0.018009317851452877	0.007784927553711185	0.017489757093480662	0.02194546630336358	0.018168084681535746	0.01636881165880677	0.013585924559866847	0.014047938977279628	0.014011403698210856	0.006021939864586656	0.008933139879974128	-0.0005404655606056075	-0.0006936055017781051	-0.0032608288145774544	-0.004005121744887763	-0.006873120197969929	-0.008927957145976606	-0.011771125303139396	-0.009512053694182843	-0.013087588937465977	-0.008751404280615827	-0.01148718567677287	-0.01078937907248445	-0.008661538664078705	-0.00876231084735446
CN.GS	0.0	0.0	0.007015847352964677	0.010223056510194617	0.007998847150858523	0.012464409159740342	0.012788839715383027	0.004867342650105577	-0.005747110917608822	-0.010604098954325458	-0.011660942933811036	-0.017120352947375128	-0.023502258199370463	-0.028879374427481785	-0.036371036776916554	-0.03619559384228088	-0.04019227454661323	-0.0435547344036169	-0.05492376254139231	-0.046368567149213114	-0.051294957437930666	-0.0480955126635485	-0.05492739362458199	-0.051853783013233734	-0.05378994274896076	-0.04006792178260499	-0.027026541528107906	-0.0191049921464459	-0.02392623855969056	-0.009543143611057125	-0.011635014842625857	-0.04749883662663601
CN.GD	0.0	0.0	0.07102775990832644	0.009341366231563342	0.030195144924682893	0.05144496683322508	0.03876423491040448	0.04226068429802332	0.04901950867348681	0.05814929409884151	0.06331443619265187	0.057412013306357146	0.05886033929132228	0.05906924503045197	0.062459621791943754	0.0559862426552149	0.05927737789290788	0.04852665836956316	0.04238175849271553	0.04488660232282449	0.020767674310695483	0.031388359357253925	0.028119785159508304	0.023650427444077415	0.023625645409453	0.028410861241545682	0.02429314198759691	0.029809866780472483	0.026236289197356655	0.03554905677125575	0.018229670446556767	0.01471130013270816
CN.GX	0.0	0.0	0.016170862713815737	0.014671612662642275	0.01187133035063237	0.016741158134681022	0.014797626989593304	0.008621746710080203	0.004131288066200334	0.0027691981876243332	0.007475788318678234	-0.006755662766944059	0.003788640390234299	0.0011633551454615088	0.0009851207450006783	-0.00014283077269805489	-0.0011951531739162746	-0.0049255853641128056	-0.006669171545503616	-0.012478560427064966	-0.012904821980141978	-0.017232328659555485	-0.02131619147129893	-0.022359954654671554	-0.023755841946238032	-0.0197716685813365	-0.023038281449261344	-0.023302762438326408	-0.022045258493652575	-0.015837931095841196	-0.021159099759215927	-0.018939902457182356
CN.GZ	0.0	0.0	0.008578163063277522	0.009422812602855046	0.010784250470519119	0.014944727608501296	0.014845224390902523	0.0010802946321497586	-0.0007096158409325426	-0.002438448855268671	-0.0028492505734112328	-0.006802899387825523	-0.010978741651235246	-0.01113843014303173	-0.0161975000152359	-0.0180505605017256	-0.02305086995790795	-0.0363619411318683	-0.03401889834879768	-0.037923155139207854	-0.03168023033272016	-0.03299660021017781	-0.04356483519327714	-0.04001469429534277	-0.0469086602540969	-0.04309285957736497	-0.040713768654088156	-0.03480643848122744	-0.038914155284131	-0.0277932750401666	-0.031100245343229638	-0.026170472590725247
CN.HA	0.0	0.0	0.0035896126658663263	0.006801240362541705	0.0042541977151477894	0.00879570667680074	0.006624380289066423	0.0009131609477242009	-0.00618651937120962	-0.01168618227156415	-0.014709763591003178	-0.015902352697882982	-0.01948350155059897	-0.031008401890741943	-0.06842110308711291	-0.03761625982773298	-0.025805603355122386	-0.030853873679148602	-0.018874920465072886	-0.0080851752648603	-0.012654325374406028	0.0001440579482814286	-0.031510006142865254	-0.038214776371825465	-0.050488131959636195	-0.06178323842930267	-0.016520796805130633	0.06398361306514389	0.022519441375301597	-0.013561986168209028	-0.01161122751827115	-0.017402246744746552
CN.HB	0.0	0.0	0.03332832392095586	0.012446533088072975	0.00857720390363692	0.013285381093774973	0.016117409125371296	0.009984941963048222	0.015564539436052627	0.005204004223724468	0.021359114351837682	0.032160556868943146	0.03814574419980232	0.053061147471122894	0.05289092152489516	0.046481172667789394	0.030473001282760315	0.026660446128179416	0.03194493681233368	0.029951768724756356	0.0030029335103876065	0.014461273448107548	0.007776989734553652	0.011839860707607563	0.01806875071517222	0.02361511676423067	0.008670855842485281	0.01206142380962838	0.007206468224651985	0.010382897689464876	-0.00197534353458817	-0.0009163041265192184
CN.HL	0.0	0.0	0.01701607424819951	0.014447941918938056	0.014165785227238104	0.016664656067155725	0.016738333154520113	0.009834682572740228	0.006862076896752001	0.0015753590743683432	0.005277732826924897	0.004810261454002429	0.0028845164898649855	-0.0012974188261072328	0.0024296269224288736	-0.0018993168774072977	0.0015472859711040954	-0.007610182738881921	-0.008692029541879087	-0.012401923821614425	-0.015129381210632342	-0.018014350313033667	-0.0227468752971971	-0.028117651943226907	-0.025755585689568594	-0.021291809771373238	-0.021983218252663583	-0.019834990117495455	-0.019974821695956102	-0.017650066375496376	-0.016683759037383616	-0.014731488952735017
CN.HE	0.0	0.0	0.037249389942073385	0.017991242984805034	0.017624511152347644	0.020913830737501193	0.034856906050029224	0.026367963847939713	0.023803454020998593	0.026991636232853722	0.037157508561458386	0.03336104855977684	0.028895088651448297	0.03571980380638884	0.03637617223375411	0.036543410754652506	0.02649729049466476	0.029032824585173422	0.019989650566287764	0.01840442455276481	-0.007536847424349791	0.0005371116154062605	-0.003406460736832262	-0.002445710937037937	-0.010501191419176603	-0.005510209619252748	-0.003583066907442145	-0.0015606701440518123	-0.004912724272176927	-0.0009285709974382605	-0.0006496621056450991	0.005287365557360424
CN.HU	0.0	0.0	0.027710147203285906	0.01709612204341404	0.015953071125229812	0.024317350291380713	0.02855919520348138	0.018906372145877093	0.018335246545442274	0.02440806444199417	0.024145128613661804	0.02624178539456512	0.02563249567977266	0.027492366124137746	0.021636571770478064	0.022185946962527403	0.015816899382592453	0.016735035375403662	0.00983206968558914	0.009815038297067424	0.005027526305712016	0.008023099183529503	-0.0009824011166337243	0.002297223640801427	0.0011019295142356	-0.0015634159249988677	-0.001658370817869681	0.004556540860733982	-0.0021807245224381155	0.00010499430656008002	0.0017658173270485022	0.00150956957039039
CN.HN	0.0	0.0	0.027708708923546155	0.017048262764540745	0.018833678454655	0.02232454287369734	0.026633268903042406	0.022395575514022603	0.016863824374624414	0.01556497957859726	0.022220768875236274	0.02252008082488377	0.020337137157255825	0.02076224291105433	0.02153903405122115	0.01910739083859081	0.011642053066585056	0.011401353195195085	0.007301651110824814	0.0024673283226972487	-0.0007086798171740405	6.824260732063436e-05	-0.005690543416558835	-0.002047988530817779	-0.005802638925234138	-0.0036558316501622556	-0.00696481665930504	-0.008110301924435515	-0.010453005277100136	-0.004436978741007014	-0.006275948036604806	-0.002438900992929316
CN.JS	0.0	0.0	0.06759972140093495	0.011576473852237257	0.017121834896749455	0.01598188632083719	0.033006508481236985	0.02387785629764938	0.022611925660420695	0.02360124012990017	0.04471178479923399	0.054823926819147495	0.06032587915183463	0.08560282658478524	0.0954681717098449	0.07765905762464609	0.07678843438319038	0.07013222382565854	0.07219724099618574	0.07481745249082739	0.06760813310391356	0.08025188246625348	0.06916691544307518	0.07588806511256152	0.037294990169156605	0.03198473598069462	0.036216686067502835	0.03731349277855678	0.03662427833102111	0.046196632868977794	0.029476316572440986	0.02518410088270251
CN.JX	0.0	0.0	0.016257255571128226	0.01346908421258064	0.013468242581327061	0.014840074959110439	0.014571918894668023	0.00686832887251132	0.001280642815015831	0.007292126150937328	-0.015583747250114133	0.005927717834786073	0.005157826961843526	0.00225854743882703	-0.0005884482035312111	-0.0006615545136368084	-0.0018275022545810593	-0.005769420544021742	-0.010779385196524327	-0.015560566337735615	-0.01652380135129805	-0.015733474629353594	-0.022132401062935347	-0.021979468434252247	-0.02509617652116658	-0.022361260961878404	-0.025434545759783767	-0.01706776968889434	-0.021525194237159706	-0.02262857574915067	-0.023166357348136657	-0.017053518084464425
CN.JL	0.0	0.0	0.01506262943784531	0.011910808470627643	0.010182818972848118	0.012407421420701503	0.012924859972152092	0.005036177046591206	0.0007660683878141228	-0.005038489425446269	-0.0043201349941623945	-0.012647295641288192	-0.0015748784234048685	-0.004750563032374089	-0.010271482834744994	-0.010260114058102676	-0.004496094636696757	-0.01325331836053989	-0.015456616141851232	-0.022966709236382776	-0.028001395998900058	-0.016661697671238596	-0.024346431904498367	-0.022185995194135	-0.026626968306875387	-0.02148332833247224	-0.022305717985215967	-0.02533577306701451	-0.02712432343422444	-0.027698477193704996	-0.030858179582082812	-0.024391644229870835
CN.LN	0.0	0.0	0.031097875880381487	0.011273522470811592	0.012839488915994401	0.023683708791644165	0.020849688630208973	0.022156682308049902	0.024516567977417303	0.028925741763141666	0.02728538120249091	0.02514152871433417	0.022988474518825797	0.02386503667048956	0.021174400328716203	0.017877813097078032	0.015546606332028645	0.011565228684418116	0.0077896214865535995	0.004127252206931331	0.003098340221052709	0.006132723354412839	0.0016317622743455829	0.004973200342961448	0.00314700005450419	0.00806853146135822	0.003916580161589245	0.005223865376535741	0.0060229236868769576	0.009517031191474956	0.012670794608582447	0.016742549566606257
CN.NM	0.0	0.0	0.019886270308133724	0.014913330902932564	0.01365698573942975	0.021901432862159176	0.020020482929927752	0.01504605743753995	0.014695956682708733	0.011075513150160532	0.01303342207137348	0.01155546702911181	0.0063300850141834175	0.002705760608168184	-0.003813312616463005	-0.005416737956687179	-0.009178021614841825	-0.02155622999995277	-0.014735532745946411	-0.013444574233245632	-0.016920138667264606	-0.01168051165421069	-0.016356169355025152	-0.016271011594770624	-0.019865733933266405	-0.016366713095528063	-0.01627574026391576	-0.018108333228561424	-0.016591901742046833	-0.019741843722675956	-0.014421870675807025	-0.017673861814127
CN.NX	0.0	0.0	0.0029189343266899925	0.009422540171599714	0.007129591012566827	0.009411213627008586	0.001982429007840736	-0.007855721576088825	-0.019953621430413016	-0.016343700676768602	-0.015340163958854625	-0.02330920596372854	-0.03108665799681498	-0.02746565853194438	-0.024728749104074854	-0.02489441129793768	-0.03761761273965991	-0.03781510340191696	-0.05260138368232692	-0.03900490941209922	-0.058535331184750294	-0.04349414521096495	-0.07397480754106622	-0.06670742460349599	-0.03838741884789609	-0.07870711447127698	-0.046184269596050154	-0.02892732183423785	-0.013474678933622641	-0.02952066541945797	-0.03471562283550167	-0.036283473424580936
CN.QH	0.0	0.0	0.002361397287531375	0.007295644008387114	0.005739726801845535	0.005897225951700946	0.00488493454251504	0.00044431525403343386	-0.016240360865105163	-0.023910689510886485	-0.020204719133942728	-0.028885865910754926	-0.06207052483356845	-0.06363956953214789	-0.07822757348514564	-0.07122185085215449	-0.08522616155214324	-0.09074536599353866	-0.06634261591612622	-0.06510363537737263	-0.06917220544925273	-0.0385530003871315	-0.037255716352657675	-0.05165082569176249	-0.03450535746928329	-0.001864052851863196	-0.018263068475621314	-0.010251671792427253	-0.022961795654163897	-0.008416270201694331	-0.012311780995821753	-0.0015949790072244951
CN.SA	0.0	0.0	0.017978687806841087	0.012045341195077164	0.012797348421700327	0.016020207590594637	0.014265691743364783	0.004309599683272047	0.007112806825348983	0.0030031393884355495	0.0013394660872911857	0.012600753844060897	-0.0051183159316958715	0.005688732467556967	0.004209560793388967	0.00016440872894207814	0.0018605085628120577	0.0011436735193548486	-0.009086930241886115	-0.011206861483570307	-0.01130290546307311	-0.014371527123890893	-0.016159974750717954	-0.021918068609749763	-0.023275000785927258	-0.015033264046815376	-0.01865025263813047	-0.014005663123550782	-0.020041522708169612	-0.02523199025408207	-0.023296319943488797	-0.018785789692354893
CN.SD	0.0	0.0	0.06247727267514325	0.012152838346990436	0.02605008966114486	0.03930554067761438	0.02350950188010348	0.03298267512725772	0.02907159503229284	0.04680177195639512	0.04886753789143938	0.05154106180269569	0.04264864106540145	0.047836565764258765	0.05152023379140225	0.04175772096437491	0.044223692652956004	0.037134385858195174	0.032237377025556846	0.032864128284093574	0.02570398219321479	0.030391426341647154	0.028440355542369566	0.029179077981056345	0.02981286461605226	0.030924599003490094	0.007406284340327751	0.014531594168643025	0.010106492149586366	0.01416297879663908	0.01678570403573776	0.023637389034347756
CN.SH	0.0	0.0	0.025136015541482593	0.018899452035125996	0.018837228708945553	0.025416678259770897	0.022347692887580983	0.01967080695888246	0.01579761325105622	0.019374086838852556	0.020816688981484255	0.020169133486303004	0.01648589642861964	0.016717400051069475	0.01646010862341729	0.013990036730326949	0.008153008861211397	0.006290726445690176	-6.618776638989132e-05	0.0019994394097944124	0.0006938193931160797	-0.004167915103914233	-0.012708847979914228	-0.00367122408235776	-0.008708963084169685	-0.010549024994055411	-0.013708817015212205	-0.004469797736983416	-0.005985137771546967	-0.005140599864683626	-0.0004833657340941322	-0.004259339888534885
CN.SX	0.0	0.0	0.01514749783046998	0.012117981900994224	0.008842769840589071	0.012774960276074054	0.012233867562971845	0.0020325000859688913	-0.0033864113351267378	-0.009163865208328126	-0.0021682749465345985	-0.008030877230424949	0.0016383501025174496	-0.0019356049337559966	-0.0019882322992437196	-0.003341093214370705	-0.008906697135024899	-0.010128206676673912	-0.015367996506854276	-0.015326550125216443	-0.019229413086996328	-0.020074954701154724	-0.02561077039265891	-0.02724193235225103	-0.028041490456376383	-0.02030913653277011	-0.020892799308513954	-0.022693472254553537	-0.020029207755722922	-0.02262411400265618	-0.024220196225954727	-0.021482159827179714
CN.SC	0.0	0.0	0.029830572121847254	0.0028316243919190853	0.007783117337067935	0.011061180908922275	0.01805231138833907	0.007129873374611684	0.009926699493956193	-0.006006023388827053	0.011207450022143739	0.02807940114593066	0.034404281473854326	0.04388191962751975	0.037994088288639816	0.03901986526133605	0.026839541449397153	0.02239167670721187	0.02430978639362813	0.012671092341509649	0.0017871552034698368	0.01753470693395265	0.007356029490512839	0.011609063198836367	0.01959835719860248	0.025664473267816845	0.0068650025878858045	0.0034651676101393747	0.005973557301319765	0.017781546728246056	0.004476264524599927	-0.004688365960303642
CN.TJ	0.0	0.0	0.01604730518640629	0.01320113093683517	0.013374406394039973	0.016178863170890345	0.014865801150976132	0.006806277904880531	-0.0005452564634356172	0.009257799701423153	0.009079749747220589	0.008489117316390349	0.004959537295734506	0.004983651855683391	-0.0042602641559863486	-0.00484784798016058	-0.009374367603842693	-0.013061215709597729	-0.017581971945135333	-0.020652643877916432	-0.02312477721898576	-0.019703839056495198	-0.024248620463362958	-0.023127867386452117	-0.02390353598196171	-0.021545415886603525	-0.023935053023227404	-0.02256719155946385	-0.02498532491559402	-0.022594515514662294	-0.01838725725319401	-0.019276542153445764
CN.XJ	0.0	0.0	0.009436195883916199	0.009893029693097688	0.012177198738849704	0.014323402924110162	0.02178335084872529	0.02476709748386874	0.01675844551800587	0.009126508776802211	0.0042399982794982805	-0.0032608229059816196	-0.010310962222903619	-0.018140617395723257	-0.025222312455031037	-0.029769205424012846	-0.034016881385789954	-0.03956456315891144	-0.056820791879530486	-0.047051525026431396	-0.04709675274684466	-0.049438442287408346	-0.051144372769384994	-0.04982051338771054	-0.05617719757260442	-0.04177123620084933	-0.04952675969415177	-0.046237370043722414	-0.0444267172427848	-0.03151572475393882	-0.03590110857361051	-0.031738085323917975
CN.XZ	0.0	0.0	0.0007654907859810933	0.002709392698974078	0.0021328923767383046	-0.0009878325080925343	-0.004384606123231105	-0.01136068222861164	-0.029783454909271256	-0.053752849971455685	-0.07312079268481098	-0.07341269306652132	-0.09253775104688389	-0.1341411634205869	-0.13083758520693323	-0.1629200949383458	-0.16362912230292181	-0.19041355789164438	-0.15037709139072986	-0.07358325717126135	-0.1589489276093814	-0.1631756364151249	-0.1484659901591634	-0.10837703465866877	-0.08846972250644569	-0.04973866262886206	-0.03524688003271326	-0.031379323484048705	-0.044410185615673115	-0.01525949235100521	-0.00631456617319337	0.01318840838582247
CN.YN	0.0	0.0	0.012854954034158261	0.014518874747371235	0.014090363451813026	0.019095545237823863	0.017360618822426233	0.014972285889536252	0.006657319997960265	0.008405716887671666	0.005677621538247024	0.003636846068433286	-0.0009480199850253612	-0.003689141580143218	-0.012065333702027115	-0.014401298992838818	-0.018705470871771546	-0.021508692530503026	-0.027958552714368867	-0.028296296630780926	-0.03111372809306845	-0.02953533021663457	-0.030956127091441576	-0.03255485414432879	-0.034087372422986206	-0.032337484699052066	-0.03208112823468445	-0.03367903635254077	-0.031995548686636344	-0.033163607367692194	-0.030698134090678675	-0.029810569637689355
CN.ZJ	0.0	0.0	0.04331761756579677	0.003009330419279088	0.018254277726836854	0.01992895379083759	0.024952144907786078	0.02544728093902826	0.02824433664267989	0.036875093098842626	0.03463843486630758	0.03509934005445636	0.0293191494950662	0.03525074403112338	0.03539774985470423	0.03172803581614758	0.028984563452616463	0.023019934754486826	0.016763128263108662	0.013412876156793097	0.010225211634140585	0.014703569580976072	0.005039805078488335	0.008252162200284019	0.0075601129083224805	0.014903044407366117	0.009183685983971124	0.01229085048390921	0.004265599271202625	0.014910796602407572	0.016974479702502876	0.018235671800015396
COL	0.0	0.0	0.0027635478789589385	0.001653538959933698	0.0017928062090000196	0.0016297751062710475	0.004267750172703977	0.00093333368629267	-0.0006217645978523478	-0.002649234316975946	-0.0033191955050582145	-0.007214985554004905	-0.007691130233455912	-0.010858362001675559	-0.01591198271146954	-0.018527108235155687	-0.026959254570846358	-0.03574193183540908	-0.038100801942253515	-0.03904808680728067	-0.04068467629840811	-0.04437049899101986	-0.048933723336130885	-0.055289283724990756	-0.055320241742251586	-0.07011314995292173	-0.06334933959443179	-0.0631352816596098	-0.06526791163573575	-0.06594728689776064	-0.06744675107428488	-0.06941724419270434
COG	0.0	0.0	0.00021769209950228685	-0.0024585385527742254	-0.00734018450165852	-0.012124694616877374	-0.005758167026670424	-0.0032477041672973606	-0.008190382418338249	-0.0026424286912907213	-0.015279896474995613	-0.03029586003188145	-0.04254104223273547	-0.05875990732985281	-0.0756012842020426	-0.09199223477597274	-0.09518827341210567	-0.10603526552406262	-0.12456697951210849	-0.13478900874143163	-0.14904776834672173	-0.16325060923552126	-0.17262655597416465	-0.17389168209202	-0.15883370631649685	-0.17664748210061143	-0.18880926707495194	-0.190230409423231	-0.20795243797008256	-0.20570818035599014	-0.2060828706104023	-0.21886877691112971
CRI	0.0	0.0	0.03601561942543352	0.029951247683368543	0.04013470413317677	0.04190380649282677	0.03999045910823007	0.037191922140289435	0.028751438677421248	0.02832367657978896	0.029854562894238157	0.020720308816035704	0.02379271187680221	0.026708198766134394	0.03377375940001315	0.022938855598009233	0.018793122741334045	0.00432154130387552	0.0011354882271996658	-0.005694542614731457	-0.006795456198871452	-0.005803768399015308	-0.008648434347546807	-0.024099393840526506	-0.004617175647203542	-0.01195794636675851	-0.025372333215267773	-0.02507999739207456	-0.02635964439939853	-0.01960248490852079	-0.003459303843800221	-0.021740547592252746
HRV	0.0	0.0	-0.014339975191091092	-0.035168821947140216	-0.06409759881368382	-0.10238964310919085	-0.1299242706300885	-0.14450292337941928	-0.1633568960542009	-0.1799189850691274	-0.19400020666670015	-0.21475651430789	-0.23435691954507565	-0.24762736850472145	-0.24565215753346026	-0.26756216534306043	-0.27299577346051596	-0.2941648070626246	-0.3268437709114447	-0.30927441770414177	-0.30424673832349924	-0.31425294879945387	-0.3251597950729712	-0.32350532908277385	-0.33713925206821926	-0.3335466706063217	-0.34083518255761946	-0.35491422301315856	-0.34751283940257505	-0.32793294112378746	-0.33260082168612426	-0.31721664761760193
CUB	0.0	0.0	0.008691394094051397	0.008127403357049978	0.008283588994539848	0.00814375704352166	0.008617811274302944	0.01096703327665427	0.01127740003197264	0.004117351432553207	0.0049050681397488916	0.0043638895085074125	-0.0001435749422240562	-0.008925297296291657	-0.01857564356398944	-0.03181721829323969	-0.03806775636758797	-0.042331114063554054	-0.05292100827866131	-0.05591283311159323	-0.06362177718570727	-0.07322292683792364	-0.07629601412343368	-0.08155637391809023	-0.0887253201847571	-0.08676916796518386	-0.09390081012587981	-0.09556657866885976	-0.09936736190062634	-0.1028136234911603	-0.10414788970186661	-0.10523166630281855
CYP	0.0	0.0	-0.11459453975732892	-0.18759968898843793	-0.20967076243549876	-0.21349465001969659	-0.22183815764825754	-0.2394578018018234	-0.26986620378546267	-0.2932264679611496	-0.3201525410500228	-0.34213178270777744	-0.3631308717634285	-0.3829296329464271	-0.4003592459604133	-0.4170277730244587	-0.43537055742562947	-0.45548871189136086	-0.47123584838068	-0.4745699745868803	-0.4823033528747023	-0.4913718847858961	-0.5158720570408448	-0.5166908269977011	-0.5306484550003709	-0.538572891303557	-0.5485014861262738	-0.5418869209437793	-0.5566428418774527	-0.5540822161754444	-0.5648425839773985	-0.5620371254413947
CZE	0.0	0.0	-0.13207868171508652	-0.25359755791933836	-0.2915463207220359	-0.2794479650958137	-0.28440822180987313	-0.2847564169442762	-0.33594046491701723	-0.31755393920728237	-0.313243231514837	-0.3771734098096613	-0.4171822053271157	-0.38690283710619555	-0.355939018506235	-0.3560286330175133	-0.41441645133103444	-0.45804304999765844	-0.48450849217730463	-0.38682745617280023	-0.3565433810479912	-0.31366665918858283	-0.34559841647402445	-0.3017947082631367	-0.31594104377428156	-0.341254060104601	-0.3262248107542498	-0.38074583784063476	-0.3652788764216153	-0.3406877937596642	-0.31771091838298515	-0.34664580168700665
CIV	0.0	0.0	0.03616787911755459	0.05409773244100524	0.03260447208712769	0.048760917446588614	0.04430814300671049	0.05969615978400622	0.05989471620742037	0.040440605151781384	0.033435639571766096	0.02006881409986061	0.004152118421396622	0.010780035261870324	-0.003867056862572049	-0.02046606774264159	-0.0280117398612445	-0.04390596342157549	-0.045138615888562494	-0.03843229147139082	-0.05694651241920923	-0.06016248040269234	-0.0718483668275316	-0.06704408710184184	-0.08439369389869888	-0.07691188250918968	-0.08459958595484762	-0.07883095783458582	-0.0901309101276726	-0.08558719717620678	-0.08299833905416332	-0.1056761671050288
PRK	0.0	0.0	5.752563367877883e-05	-0.00036714889731781497	-0.0033671238838017814	0.0008009507007411543	-0.0027506359695839144	-0.001856555164392315	-0.0026641110261071965	-0.0067188115065230924	-0.008607471925070609	-0.01515681916136602	-0.019137429307358733	-0.02066531504774094	-0.024312918555247087	-0.02378389781034773	-0.019918504725713326	-0.01734608036407792	-0.024805237871361463	-0.01838229832027416	-0.023775374804024807	-0.026092903817176438	-0.030665857886746917	-0.040985825902106754	-0.05041346264283986	-0.045132708038164715	-0.02171355247757578	-0.0054845064671127375	-0.0041935256269942656	-0.009217748488665745	-0.008491368811625044	-0.014629363499507608
COD	0.0	0.0	0.003255913098243468	-0.0066697370601054295	-0.038683726165378296	-0.05246104827476561	-0.03727585005935952	-0.022454942289928947	-0.024141288315715492	-0.014838309468612199	-0.027689902975347458	-0.0383950273439293	-0.04822931475578773	-0.046898148165164244	-0.04616838436308779	-0.059174921377591616	-0.06812515178490353	-0.05046376528413665	-0.07323650560426831	-0.09034480148714108	-0.09184148799121772	-0.08853139696723966	-0.11076605975415266	-0.11594921053846852	-0.10022695395587311	-0.12014364849818326	-0.12085551568757902	-0.12819199951979998	-0.10193583451563182	-0.12619334408413563	-0.11727564918073696	-0.13207295076242964
DNK	0.0	0.0	-0.21233171069968693	-0.3679947622754143	-0.3277124404413856	-0.31047342289168833	-0.2957947676628603	-0.2766719374958426	-0.30219726305443784	-0.3404771738825696	-0.4054188512919499	-0.4845706575044906	-0.4129662955559943	-0.4426218478688626	-0.45171047391617813	-0.4609045598211292	-0.436033898995547	-0.4599987994664989	-0.47188955622229356	-0.47210705228563077	-0.4574776238325584	-0.49373943418062893	-0.5094822797841791	-0.5126252165484013	-0.5292020164677447	-0.48633034271959863	-0.44345706859668654	-0.4719222432624792	-0.4746397897667065	-0.5120290592113164	-0.49844459699983634	-0.4456409218274282
DJI	0.0	0.0	0.0	-0.0014376034366603285	-0.0026478360946047275	-0.0037540987308126716	-0.0038422876569188524	-0.007194380219355256	-0.016424160639272323	-0.02498523299558908	-0.0306113649522044	-0.03545382012619669	-0.04217910486966625	-0.0450814728929716	-0.04109328366196374	-0.036118883037339344	-0.03542779414564823	-0.02939084176905027	-0.0385368761254723	-0.04052795406809251	-0.04449618724333693	-0.04893839153375934	-0.04467766844247212	-0.053135906701584634	-0.048896101538942194	-0.06387483886133305	-0.052418241677387734	-0.049581991591907126	-0.05633493714696236	-0.06126321756561026	-0.06292860729192329	-0.06476030715919512
DOM	0.0	0.0	0.0003008996471320913	0.0003005335891703709	-0.00010277186445195596	0.0027821870165256612	0.0011191822189227096	0.002790332144475549	-0.0010419807665362768	-0.004154419583812796	-0.007441817747322332	-0.011563879808673683	-0.013925030470052224	-0.02436241213441548	-0.029563533930021535	-0.0368129987589616	-0.04177558363286371	-0.04603481450099478	-0.056439188284551634	-0.05894889727727781	-0.06446161419980667	-0.0724147224069327	-0.06986527112836649	-0.06985037761384483	-0.08028888389182143	-0.07808033447919138	-0.08550671516645014	-0.08587235372665702	-0.08312493302979895	-0.08547500672514419	-0.08888448929421644	-0.09553933510969559
ECU	0.0	0.0	0.01314323559316044	0.014087846048549402	0.008120991959703616	0.01269202406999348	0.011486586526210374	0.00985065511514005	0.02209557058034939	0.007480607525445215	0.005803137925641799	-0.0005185712965261047	-0.006170219349177497	-0.014638131168875912	-0.002527129339424672	-0.013118502918829655	-0.02256070954510525	-0.028266532866472183	-0.024826971707248013	-0.03285671050483607	-0.0448986753322167	-0.049523701322373714	-0.042819242391223256	-0.056842272557655615	-0.06495569585129868	-0.06490690303347924	-0.060926821518225704	-0.059288379914812506	-0.05894156329669942	-0.05300242158869928	-0.06700040686576925	-0.07007934764196033
EGY	0.0	0.0	0.02660383412673717	0.01847238269379048	0.012803412909345724	0.018917511473048876	0.020691063590083658	0.02292508726038367	0.011664900553731705	0.011604511068386003	-0.001745416740861483	-0.012249190200375182	-0.014596105145081584	-0.021906743865796052	-0.02099562670476729	-0.025657446111848614	-0.03400930200208041	-0.03692811502928883	-0.04272363759243447	-0.05362144490866916	-0.05333300551505493	-0.0540265692320796	-0.054347732508486235	-0.05462275155189156	-0.05830033807650015	-0.05624310818210798	-0.06050018794012679	-0.043236119861345124	-0.061323094341114714	-0.0659450974669018	-0.06288152798586966	-0.06207616486316736
SLV	0.0	0.0	6.184330834102525e-05	0.00018552992502307575	0.001824377596260085	0.0009383876041768602	0.004041345440763955	-0.0022083481397761062	-0.005410229046465265	-0.011289610285614149	-0.01738575754970384	-0.02258042041378694	-0.02585001203158077	-0.029645604811157078	-0.03926963293602315	-0.03903063617093361	-0.03869086387607856	-0.044959922489595794	-0.05352145747812287	-0.05404830360424828	-0.05688070305147619	-0.05992724899747115	-0.06961043427606839	-0.06912040641163797	-0.07821918236505798	-0.07995476163200621	-0.08303232601439836	-0.08312049720184955	-0.08780299108861467	-0.0883443899526215	-0.0910793797085585	-0.09114256896954886
ERI	0.0	0.0	0.0	0.0	0.000380914410436084	0.00015871433769465426	-0.0016117359492029415	-0.0012656667874644256	-0.003043204598007776	-0.006627884728338529	-0.011773592791042287	-0.016367892827506836	-0.03160432868755114	-0.04082848983466558	-0.04289124602341321	-0.04577050379741543	-0.04076486810522528	-0.03928534097716874	-0.03826172741038247	-0.044555924941158676	-0.04331259832354162	-0.04408396063061426	-0.046499327963844816	-0.05236631920662038	-0.0482280580761385	-0.05265554112229287	-0.029242522324768316	-0.048392554892973116	-0.047378299488542996	-0.0494897003441741	-0.05286594730714578	-0.052906043524569846
EST	0.0	0.0	-0.18647892881979988	-0.28099563526898796	-0.34405914108126545	-0.34743182602680056	-0.36408535306803325	-0.3874755612643832	-0.41402477448686525	-0.42548846742485047	-0.45830596000359103	-0.45684594252425326	-0.47831072407343855	-0.5543388774091995	-0.5480029095916161	-0.5752926209364184	-0.6070674346525862	-0.614275584464774	-0.6185870043983965	-0.6429916017903103	-0.6419292497568119	-0.6372082712858496	-0.6837303459781174	-0.6882033331347737	-0.705126311007831	-0.7474278189251282	-0.6962707947251401	-0.6328201147626333	-0.6809962354892174	-0.67259816888523	-0.61151381303578	-0.6189885742318713
ETH	0.0	0.0	0.0006487840548130563	0.0007667447920578496	-0.002901834136104231	0.0019576919306762974	0.004391468926145947	0.009099867553685748	0.0035415331262944605	0.002069632801204868	-0.02644542397864935	-0.09006277792582562	-0.14987671460947594	-0.20729576499722846	-0.2469190488896822	-0.29319979625815895	-0.3382550852460864	-0.37783815930768627	-0.42403948937390634	-0.44901532646165476	-0.48275641108942446	-0.505897843901848	-0.5421075140517817	-0.5667481265770768	-0.5838700906894312	-0.5919501010982153	-0.6074178319241619	-0.6188223687766614	-0.6269983460253203	-0.6402527416493387	-0.6485133736924276	-0.6554603624320476
FJI	0.0	0.0	0.03713217060534735	0.03844282994516224	0.028392711094538114	0.05197241985273049	0.05861076090400985	0.05843973673189673	0.058894917496621346	0.05168443674483658	0.05582183768162441	0.045903571360850215	0.05013056975646801	0.04621672822635592	0.041993407960205786	0.043769785680036755	0.043569924509845315	0.049061159873442506	0.047503263803894136	0.045269563640015775	0.04175247142212957	0.04573170224715373	0.04944320654280965	0.053481476294248154	0.05165569725025243	0.05157927187482425	0.05717215178235868	0.06688361534274989	0.061171128476700254	0.06024668009037004	0.05976319962157639	0.05855760325872428
FIN	0.0	0.0	-0.2013322848089305	-0.26891620795240767	-0.24869840534663679	-0.265390707471469	-0.2430369008236899	-0.25171505876688816	-0.24648111488254631	-0.28244021073000614	-0.30679646636554425	-0.33118599724032416	-0.33101820277317007	-0.34803916738453955	-0.39757402254245733	-0.35097024095473994	-0.36703995938214273	-0.40206778097651164	-0.3600407335573763	-0.39714389928912075	-0.3892277093829666	-0.44912054672350266	-0.42570570731020885	-0.3897943689180505	-0.45008509563974064	-0.4090176090527864	-0.4035198848572841	-0.4276411739589814	-0.3967122003398771	-0.39455440292525124	-0.3531655876212403	-0.3690244182217861
FRA	0.0	0.0	-0.11295599708828208	-0.18659715782503028	-0.17232759822232158	-0.19926049503173893	-0.1692012181750524	-0.20126445877055588	-0.17767735061290368	-0.21873784491756032	-0.23455016446575216	-0.21822503494290935	-0.25456623177221305	-0.23709572861201345	-0.18442543222518815	-0.27117012646521443	-0.25689836143796274	-0.30105940544863374	-0.2378695360796823	-0.2621094492264553	-0.31148354147704227	-0.2794658513780579	-0.2781015284841204	-0.3309799413381165	-0.27182204718780856	-0.320345285320367	-0.2753393595955056	-0.30168915550294884	-0.30041487899862274	-0.2940863104268332	-0.29588859325040406	-0.34428201842415795
PYF	0.0	0.0	0.00024026755773842723	-0.0011256012760862966	-0.0007274967442461033	-0.0015830638192992907	0.005545144785501499	0.00525978568244323	-0.0038911542730057924	-0.009129841353416879	-0.013650459707537088	-0.014826813786250614	-0.017846685344469204	-0.024253383583516808	-0.02224694684439532	-0.023186688759413432	-0.02735853816097089	-0.0347480692699742	-0.03604128283444252	-0.02780307993236475	-0.033885809100731024	-0.05930927379236284	-0.05183316631167667	-0.0679093007519116	-0.08023916813781895	-0.09188361650259713	-0.10845861757983188	-0.11314683416150384	-0.14081699438027728	-0.15639977214015888	-0.16613724892495796	-0.18536420397555764
GAB	0.0	0.0	0.003465210937658725	0.0031702033936209517	-0.0078042249419540966	-0.006534121906864865	-0.0036020820820437116	-0.005510282376108844	-0.0018726849736250273	0.0009681474328004924	-0.008943666638672187	-0.01984176851321795	-0.027980799433124925	-0.03915161703156311	-0.04222456396015817	-0.05343361692432547	-0.06203426844622051	-0.055004490492083224	-0.07617102140086152	-0.08014382391196007	-0.09267489070984292	-0.10067081090801011	-0.09900280443017051	-0.10644116932674308	-0.10366204748968322	-0.10996557865688983	-0.1108821660813164	-0.11290057839521417	-0.11777984472194358	-0.11684135769041148	-0.117278574288604	-0.11791478394942434
GMB	0.0	0.0	0.0	-0.00019684838576949915	-0.00016307668301296374	-0.0004889573782307366	-0.008100134912736312	-0.015698902391347858	-0.01883864319925932	-0.022275602289001384	-0.028475572314323738	-0.032684043147779285	-0.037213756212617355	-0.04379262720479726	-0.050241220105717854	-0.05486865205563962	-0.07894169885885871	-0.07827650576938128	-0.09115187422035209	-0.08531864945189316	-0.08821363205495647	-0.08721956842963063	-0.09423481934774935	-0.09618182387906016	-0.07852331173429095	-0.09171366254860924	-0.08842471173791111	-0.10417681915202426	-0.11190436972996487	-0.11281165845306029	-0.13502471415377526	-0.13466806501798434
GEO	0.0	0.0	0.0020927059712017027	0.001896985268845519	-0.0009578377605179433	0.010463619411682501	0.0028825213041150377	-0.005057802295960201	-0.01813271139271544	-0.016685437002228465	-0.03263141751629339	-0.046296242280019495	-0.056246454420150194	-0.061358673620448556	-0.07798013220036148	-0.0790402511142374	-0.08705173508511965	-0.09201767144614292	-0.0910883490492731	-0.11266459373207027	-0.12317311173035694	-0.12399593299164957	-0.11954023604073827	-0.12628336428841536	-0.11751979158159953	-0.12533233221695417	-0.1275515323110099	-0.12706971457606686	-0.12315607762324321	-0.11346700313673574	-0.12081407464609173	-0.1343079183568463
DEU	0.0	0.0	-0.0610068159064614	-0.2754725875039332	-0.23524251776623206	-0.25193976260272644	-0.21397733480701397	-0.23240229643669563	-0.2379174909342585	-0.23698153842888203	-0.27572611314206075	-0.25391249145721995	-0.2583258043803771	-0.2845174139806783	-0.2785877831638861	-0.29364093485709786	-0.277085713959091	-0.3168076542178766	-0.2985074562223744	-0.305185266252761	-0.2788591748677294	-0.3212574925734013	-0.3244180915470074	-0.3235891822581327	-0.3335963739163006	-0.29738114079210787	-0.33568023957658566	-0.305482765453724	-0.30816343508125454	-0.31813878997096756	-0.3173473030239182	-0.3434547463414539
GHA	0.0	0.0	0.04108904227217991	0.046082626316246156	0.04527493790031922	0.04715938742709813	0.04803108161852698	0.04815010502856598	0.05055816713828154	0.03577961577030386	0.03359244526930372	0.01942299347772458	0.003782437712906983	-0.00738769850356924	-0.020424594569545818	-0.03228461113095049	-0.044787027635517784	-0.03350595197449957	-0.06385926080296755	-0.07403126041508612	-0.07233260350885118	-0.08474404180990325	-0.10799766294029567	-0.11097798859113217	-0.11328499865544961	-0.11590091872419883	-0.1303464778594554	-0.12275636595830974	-0.1156614857229954	-0.13153234214413612	-0.1273924898378409	-0.12449174208918334
GRC	0.0	0.0	-0.04640747291909664	-0.060306897026085604	-0.05662995364146273	-0.06148613676465464	-0.07272647707539104	-0.08787373249892205	-0.1112749867844931	-0.12410260049389166	-0.14400972611003926	-0.16195078758954873	-0.17286825879073708	-0.1868316528290892	-0.20096877315934902	-0.2176516677677931	-0.22980946140245262	-0.2388608716284435	-0.2506740853135181	-0.26052858404786994	-0.27161141774786346	-0.27097442420203066	-0.2864487773294955	-0.2825281320058548	-0.2924781429774703	-0.29418722156192567	-0.30389369258376764	-0.30074166602542807	-0.307898492360581	-0.30756218997486373	-0.3094604540407109	-0.3206669960634012
GRL	0.0	0.0	0.001805119448228254	-0.3455257525460276	-0.4954729258332291	-0.5649867342490844	-0.5133391919551311	-0.44214490857429345	-0.17240077549656174	-0.1193813785243969	-0.11859940352669796	-0.1304203986192798	-0.17728598616012503	-0.15229865415760102	-0.17302004632614443	-0.19513489389385574	-0.21534068094142267	-0.23165789721419916	-0.24838382643899148	-0.24822102906625343	-0.26794677851982307	-0.2554504258319934	-0.26562341457833094	-0.2738297941005885	-0.28164160278207895	-0.2738325153217369	-0.2761127140244124	-0.30141636781629844	-0.3005971696302012	-0.3111013950696462	-0.31351246422752777	-0.30600534477172037
GTM	0.0	0.0	0.005741106192025391	0.004241155315742873	0.007345934357472217	0.0059464584136526	0.010430365243263573	0.008927188038021505	0.0034064106843478825	-0.0010511755016540114	-0.004518582432000429	-0.005277005903581156	-0.00878091785402324	-0.01776800460299155	-0.017058173702033663	-0.021378607686206585	-0.028584992416536004	-0.03310900044759535	-0.03077796202418659	-0.037878636973676105	-0.04255236801484763	-0.0457366590062569	-0.04556609134876988	-0.05498237646802684	-0.05684530157186174	-0.05137169556257426	-0.06344564384896945	-0.062179425912933795	-0.06544274719006982	-0.06489501014750321	-0.06774814999176426	-0.06164106518372625
GIN	0.0	0.0	0.034750322155963076	-0.00031391069990061027	-0.006472498332465992	-0.051091009348835925	-0.04255295068107401	-0.04530041854076128	-0.03911564581480231	-0.029087118140347368	-0.02742625224173567	-0.026887884742887724	-0.04659259916792724	-0.1162316677190578	-0.10244710596142292	-0.09339583416033692	-0.07966166689674647	-0.08569160692882827	-0.1302812456131175	-0.15908582092681867	-0.17395035340841414	-0.14763110855845474	-0.17939586699869947	-0.20753147850428588	-0.18524334460595648	-0.14316058375808405	-0.1365453661378524	-0.1322349638751774	-0.12995070276243803	-0.12388758747349238	-0.11520649508550695	-0.1363886715131879
GUY	0.0	0.0	0.0017503210052449703	0.0003100714043968722	0.0008891293545643109	0.0031986403995265533	0.0012211698449338115	0.00036329706929461025	0.000529477430699643	-0.0017104349776309036	-0.00969137190585112	-0.01140099047886034	-0.020622596367347867	-0.02637092465456181	-0.027153413645997215	-0.03351541618755727	-0.03516876286004944	-0.038743670195473534	-0.04137933720391729	-0.044903134538021305	-0.04759147974737754	-0.05091324607288117	-0.05006639902414012	-0.05158022428081166	-0.054050062130894805	-0.051395002206255924	-0.06233628345422293	-0.06616837261589348	-0.07159223658664837	-0.06952054076535541	-0.07268116229579569	-0.07569777279252676
HTI	0.0	0.0	7.72922365221973e-05	-0.0005603687148858505	-0.001737486767849905	-0.002974167584723908	-0.0038472627561736417	-0.006331371682155584	-0.008269629376511656	-0.01075348433128287	-0.01637453365729291	-0.020107270579783343	-0.022354488644471537	-0.025793915729044326	-0.027933150841752408	-0.03295798091205171	-0.035018200880743144	-0.0361952049801717	-0.04048017868197862	-0.040900109876462754	-0.04528146261369992	-0.044226418803916534	-0.044092249427141184	-0.04673564620778503	-0.051561662915422524	-0.0529912608097205	-0.047833133166685915	-0.04390137571903541	-0.04698341447179066	-0.04960796566058079	-0.05061510450683482	-0.034482055011753054
HND	0.0	0.0	0.0013253613497798966	0.0008059366443102789	0.00017410005941354	-0.0004154668646672022	0.0022225061793390566	-0.000760533215271586	-0.007153103787249648	-0.011753399373037876	-0.017599862990780313	-0.023217586650559063	-0.027374639258348488	-0.026555309194409293	-0.03321421542437086	-0.0359326643344593	-0.03994287985134015	-0.04138424106865379	-0.05297525790001201	-0.05082071398777588	-0.051851101158473245	-0.04980044713214227	-0.054514055816712315	-0.052402884675295525	-0.05094113526652455	-0.05008821509543404	-0.057936505253108894	-0.05972253571545627	-0.07104117725613701	-0.06730090015910628	-0.08453978539672002	-0.08271345520488582
HKG	0.0	0.0	0.17816740889970983	0.16149734342683075	0.16471359861578438	0.18953742007923324	0.1844164990386643	0.17794352842770422	0.18625480388412274	0.1920567676677587	0.19949724265106994	0.18806092851892942	0.18015074584747381	0.1779084799845121	0.17479523322969648	0.15477789635356398	0.17827684507714103	0.13974791642901163	0.13488718114893494	0.14337108962978462	0.11525718953293573	0.09897809922565504	0.08306106399897928	0.07498186074497148	0.09664275177418968	0.09208386726557993	0.09007880941904745	0.10266032486967447	0.08499980940834817	0.09909872209965531	0.09615578076642706	0.0927714354311826
HUN	0.0	0.0	-0.12990517996384066	-0.23440194000751147	-0.2540127484066401	-0.29245111587039574	-0.32558545160791263	-0.338125052872007	-0.3536382447917319	-0.3938792592184104	-0.4020702697851708	-0.46282251764425686	-0.46494379726520485	-0.48106345906223646	-0.5547103770756179	-0.4948780640518735	-0.4577991400962045	-0.38988613846826503	-0.38838349797664096	-0.3822998278295575	-0.34572783524929873	-0.36031278202193207	-0.3369224411880811	-0.3421202621962216	-0.33108399838134295	-0.3338723568494517	-0.34042752410450294	-0.36483440340334683	-0.3540931546601511	-0.36128161294461947	-0.38299288382027674	-0.3984941141408682
ISL	0.0	0.0	0.10526719497228054	0.09823007574856213	0.10167557129094895	0.10608915414103137	0.09161439060285659	0.0961949152803232	0.07729528993103418	0.054291639727388485	0.05079361151327788	0.023475886281665304	0.010501787009009611	-0.0013705688951093364	-0.015045190783102846	-0.057200943651392056	-0.04476235894786962	-0.06594137763652475	-0.12285603486672514	-0.1253357557186141	-0.11702741895969204	-0.11736499141218326	-0.13069093694969558	-0.12986661410588907	-0.12632033129510445	-0.11970606383114868	-0.10435456688763223	-0.11875305930729718	-0.10423239628174485	-0.10627542898228315	-0.0990754904666713	-0.1074654226267624
IND	0.0	0.0	0.16667774336243113	0.13349910292901335	0.1198625416005461	0.13843665880672873	0.1425406245518568	0.15251453491926803	0.13471369877242623	0.17673426287803107	0.12290168824913295	0.1418549692087323	0.11565483055395731	0.128319877370342	0.10037496786150513	0.11679917211813162	0.09686166460469714	0.09826914133264086	0.0786871990892335	0.09374375562187787	0.05614297998255413	0.07045387835373784	0.051075428114266685	0.07170653144876749	0.05298557754789268	0.0696671508423341	0.08721056723239862	0.051802871125605776	0.037466937719177196	0.05195051154824881	0.07282364495941884	0.05570869407018897
IDN	0.0	0.0	0.07973658978268627	0.06809107399790015	0.07041065256456758	0.07784022513495081	0.07019731396213924	0.07254693476441698	0.07360926210477903	0.07457335652736319	0.08218756352356138	0.06429010237212207	0.07674045051815348	0.08563996966837184	0.08621989154407039	0.08673354023092106	0.07656415251608983	0.09039260611822808	0.05672631307427345	0.054581107640183646	0.04883141219862441	0.05223586956784043	0.05072791321307779	0.0605002150450451	0.05363395331234866	0.06606860435884876	0.06041870020887519	0.06770075342357185	0.06499267119208785	0.0677985759734101	0.06549881235897725	0.06130333239846575
IRN	0.0	0.0	0.0046973867179556095	0.0016767577839083003	0.0016106304129070992	-0.00023824637822578154	0.0015991449765717647	-0.0015487314832807186	0.004830076703910002	-0.0017541497173922949	-0.012650164196248426	-0.021636992749285433	-0.024145001265785115	-0.031006219898965792	-0.041252608670827584	-0.04867669057366797	-0.05253849634143659	-0.059422651652896175	-0.061691085604376195	-0.06978654600682255	-0.07282793559219014	-0.07714898130134484	-0.07795573167866943	-0.08322942340891482	-0.08725110133716019	-0.08616045143549078	-0.08692691002336606	-0.08658294560754953	-0.09219971874404598	-0.09255860988536257	-0.09557443934646859	-0.0981509727867147
IRQ	0.0	0.0	0.0064874109601431584	0.0029743908379176176	0.004661108637149525	0.0018612231100556542	0.0026263902983325593	0.0058234422109393336	0.002516605407842931	-0.0059790521687363984	-0.009822605792930705	-0.012414884265410375	-0.013824810441509516	-0.0253463575495938	-0.023490706540663098	-0.02999896747748476	-0.03357845455603803	-0.03620036246616554	-0.03853198572563166	-0.04147572518142795	-0.043857087940246675	-0.046937046020112394	-0.06084313970946553	-0.05265727947423304	-0.05399286855989338	-0.05282109623990783	-0.053830719409542205	-0.04977532585385136	-0.05465186135765743	-0.05643078181568617	-0.05706611585793997	-0.05793815319032891
IRL	0.0	0.0	-2.5744429706583194	-1.4779456586684336	-1.9732977395548912	-1.0734075684047828	-1.2089755598437613	-1.0240465691013	-0.8027052197108531	-1.4956196720298354	-0.8933617275551642	-0.9317295017573612	-0.7580169515139956	-1.1620627379943849	-0.9474964057145541	-0.9389171276836916	-0.9345650673244443	-1.626296261078719	-0.9181904659649964	-1.0345113592140964	-1.731588473394352	-1.139321242388558	-0.8483268785331566	-0.8237266498264728	-0.8746627681533781	-0.8371912372650225	-1.1006701227214477	-0.7895065501594023	-0.7453735898136249	-0.9066720617911361	-0.8245599924875391	-0.9011620922236729
ISR	0.0	0.0	0.09032578700427507	0.060448726061146374	0.0607627329924032	0.06334782765575753	0.07165125839814213	0.06728554076165238	0.06271055775233236	0.05858842457782121	0.042412677485459405	0.030695826461024645	0.007634894054220354	0.013255950278789896	-0.013454845802007842	-0.026384012383195987	-0.031213850722444647	-0.0346520545144835	-0.05277341946565706	-0.0604328365973017	-0.06410014371394102	-0.06734240592594087	-0.0697380493926647	-0.07077519783506014	-0.08113037917643062	-0.07922774862604287	-0.07835155441650032	-0.0685714635373702	-0.07457617160534502	-0.07030071749110078	-0.06427233754985329	-0.07526466794071096
ITA	0.0	0.0	-0.05782546970342084	-0.15826039733017883	-0.1691164803873102	-0.15627187122745356	-0.1593172694340672	-0.1510824673468858	-0.1579007747884109	-0.15095070546633504	-0.1975220124150523	-0.19236752859792539	-0.22758737994836853	-0.20585535659417564	-0.2489346468915632	-0.22539310734706053	-0.2291264882395394	-0.20050886521444378	-0.2495500391592853	-0.25244099720583835	-0.2475352125317798	-0.2976966466671671	-0.26298420827390867	-0.26129600163132816	-0.28700271269094246	-0.28626461122381874	-0.24586322102306823	-0.3249480784543346	-0.2689693297460938	-0.2602742527788027	-0.28391225988970703	-0.26509163943454483
JAM	0.0	0.0	0.037357393728587596	0.032641302482083745	0.025010900292388172	0.032972903354799854	0.04434112994744499	0.05053929084724018	0.04131096822512781	0.03192583033653218	0.0389531492307027	0.036075883302721934	0.02460888818092144	0.020092045576070028	0.020720081175773508	0.0173472025480903	0.017715278252317113	0.01710201100950659	0.018522284832611646	0.0061336763593100585	-0.002690533563876052	0.014865162023469658	0.007274926039069207	0.0006142129418629239	0.008067341596684763	0.0018990319663014787	0.002723256808256913	-0.008010522065282633	-0.0072485293360791125	-0.0044041562964669545	0.00042318539439367697	0.005678055709279484
JPN	0.0	0.0	0.1025054614927301	0.08797011855989911	0.08115376278021724	0.07883778567723265	0.08550680667740451	0.09514590825059344	0.09502553802642755	0.07776141373396772	0.0773465827989206	0.08620676113684222	0.06423150794014898	0.05751507486757568	0.052066789005800196	0.0504002735865372	0.056926614902641504	0.0463766915292263	0.04586652929741142	0.04599790958337291	0.040033748632395394	0.038098190824986666	0.041552575105208156	0.0380087372306992	0.051064662256350424	0.03454191657958905	0.03752778711552107	0.037328255250024256	0.03335883166490916	0.03658894352280839	0.027975484753883784	0.029953548582350997
JOR	0.0	0.0	0.000996627259874927	0.00036526192996877427	0.0023400460407385637	-0.001310474957516572	-0.009025500548165422	-0.016031168731034384	-0.02836068013979398	-0.03587597206912152	-0.05771966843448606	-0.06083923969927296	-0.10242837371202684	-0.11332928791553121	-0.12038844598868392	-0.1377460440354139	-0.1422552766811247	-0.15498813977593562	-0.17361128087769462	-0.17990500147611055	-0.18434176396950885	-0.19601039456914604	-0.22116858998771916	-0.22722406335844436	-0.23938808753564134	-0.2365506335028411	-0.23105344398665073	-0.2480541700954575	-0.24585485153696407	-0.25105784481366245	-0.2438429950501253	-0.254682916168969
KAZ	0.0	0.0	0.016517870459997752	0.018775328189546414	0.017100191651975294	0.040844512578597225	0.04267671694757613	0.03969134864423296	0.04347482877669062	0.047227831098095585	0.035356775132089346	0.03720260017405774	0.019838148691242452	0.04083336115292546	0.03210748340221059	0.014574256172017463	-0.012872814923325926	0.006421776241660737	-0.011742169731199237	-0.017838173694784132	-0.012080844216189046	-0.01561163265102472	-0.027648824209081102	-0.022402879808625098	-0.030433744029345622	-0.030751350330537885	-0.017316706695125195	-0.02159911410521964	-0.015185842842491137	-0.00863584573977949	-0.034733003434894716	-0.01897160625616845
KEN	0.0	0.0	0.05941923839678509	0.05981988533931837	0.0590610137568115	0.0657172858380406	0.0587013967088712	0.046783459486521295	0.05420011337751163	0.05392719906043286	0.054215631583010016	0.05295129932738618	0.03859709079749862	0.031637590177435726	0.011723020523946026	0.0096722787083392	0.003336892921601553	-0.015137953302779561	-0.02363179139301952	-0.035473812194863896	-0.04467760788486874	-0.0670966923058347	-0.06098723845892051	-0.0823746701727135	-0.0877592333119015	-0.08035239486487988	-0.07945530631814357	-0.09095152931157813	-0.09212320324023526	-0.09240109885555459	-0.09634479213036506	-0.09849402560083709
KWT	0.0	0.0	0.20330317795829167	0.20687532144780807	0.17267070689086506	0.20597821300680774	0.17230599994884077	0.20396265409852177	0.17226259292788537	0.17741050232129574	0.041996552608369875	0.030739210296504282	0.03259661333019359	0.008805145125401204	0.07461069126231124	-0.0006959954968466242	0.12187504011547112	0.00029800199086160717	0.09995051424354084	-0.062347329418033226	-0.03240995736396579	-0.05373357286223568	-0.01761445178478649	-0.037563013916175336	-0.07139959435974452	-0.04091028617084769	0.05535656907094122	-0.018102685755228	0.002620726640079063	-0.011673923630328709	0.061034372958723715	-0.029513071246811684
KGZ	0.0	0.0	5.2959387097928357e-05	-4.302950200596456e-05	0.0016661030331599491	-0.002134696739686248	0.0005593385439039977	-0.003780522186180857	-0.010148498310103005	-0.022684049043009136	-0.031998914997821704	-0.04688938265572373	-0.0514481275645684	-0.060264072034021954	-0.0714097835748051	-0.07696282844830149	-0.07896420453177289	-0.08388287833935859	-0.10168043240676994	-0.12385342846159553	-0.1236235501357763	-0.1310697370864089	-0.1399826360534817	-0.1412781681347952	-0.14781878433383078	-0.14636487801631404	-0.15157656066846492	-0.14721690678783927	-0.1430507509111556	-0.14856611127491703	-0.1462369390698659	-0.16115925018110877
LAO	0.0	0.0	0.0015333496910407973	0.00614521648814037	0.013032341476648668	-0.009771609569597661	0.003452471229370424	0.01707617566337749	0.016707814924954434	0.014954034067282684	0.014102959793294012	0.011901544544024034	0.015718164807920765	0.0071251074400979775	0.006318604899968605	0.0035208820867493884	0.002007215668875517	0.007714934554181596	0.003308236256405195	-0.000941801115672547	-0.00017068555059340795	-0.0018352582741631984	-0.003983252033801232	0.0052412353510167264	0.00026040934528737125	-0.001819948344727873	-0.01966950820982971	-0.009306273955800304	-0.008798990778191573	-0.008791075585712349	-0.017114088216030332	-0.024863340530800748
LVA	0.0	0.0	-0.22376723682739907	-0.29088790060112224	-0.3231804162414753	-0.34079103300584945	-0.3586943591813885	-0.37988610094555897	-0.3936127250642407	-0.4040401742672173	-0.43812687775051096	-0.4664764962902357	-0.4835974806756349	-0.5064476024235653	-0.5222222002471577	-0.5384019136603024	-0.5679837778770236	-0.568669318093995	-0.5872606623000598	-0.6187047701146531	-0.6351574771618185	-0.6183730617998484	-0.6552993805836738	-0.6602567845596763	-0.6535815089410257	-0.6582899655235619	-0.6573972951963936	-0.6774891374586756	-0.6765171027727557	-0.6705915632939097	-0.6692311390414263	-0.6630088141122537
LBN	0.0	0.0	0.0005701103259925233	1.2361455437037705e-05	-0.00019272833923222876	-1.3670207288374314e-05	-0.0028395968159511398	-0.010481564294440027	-0.033053078652911516	-0.058190002234337346	-0.07528529264342332	-0.0926796139949726	-0.10458078841685259	-0.12142949554330151	-0.1322623979002735	-0.1463958431941248	-0.15180510456910268	-0.1599574344248733	-0.17304704945683147	-0.1881822716525261	-0.1918557525647291	-0.20870190883124362	-0.21177394065110544	-0.22116704166695866	-0.22740177398310468	-0.22825828527666125	-0.2451991692049349	-0.23906995013592836	-0.24949520119351698	-0.2503362624532546	-0.2530899065729564	-0.2578529811309016
LSO	0.0	0.0	0.0	-0.0025655365702981214	-0.00603469189749406	-0.004741705276534169	-0.0052688935074041154	-0.005246722803231574	-0.006436141984145216	-0.007736001585501029	-0.005784853507906362	-0.012117510677056575	-0.019319729970546096	-0.02157463568154272	-0.028172810130411285	-0.03139113154156936	-0.03594979751907479	-0.04036447450567193	-0.04384333558299369	-0.06096014756258317	-0.06649353173605599	-0.06592270592543636	-0.062307472395328745	-0.06915330820417287	-0.07029639474599447	-0.07872021388718453	-0.0836192151815296	-0.0851728466187529	-0.09398759750880448	-0.09993374678572975	-0.11173148029985924	-0.0972288866528781
LBR	0.0	0.0	0.0015890555031150555	0.0031617289907082125	-0.0036040434090223172	-0.007489788663794794	-0.02903758201449058	-0.03872547468937171	-0.020869655396082987	-0.028706299310854444	0.003956635592738955	0.014320277937285297	0.020072166365925348	0.025504835839895712	0.024095515161182135	0.021013725212992718	0.028622453681914628	0.034729735356742175	0.025436275352208604	0.01742126734549654	0.0139598062498969	0.01692274074400757	0.022399135684891824	0.02914319803155596	0.03187393659014326	0.021664421194733663	0.018785287541267515	0.01474425893088771	0.01643325991462774	0.011095025535445835	0.011811926009008822	0.010986093012221865
LBY	0.0	0.0	0.049404941018238446	0.05576587901621188	0.031069951429785192	0.04930754989653785	0.03355643524005636	0.03665705972715205	0.006633844441861214	0.015188676068333962	-0.014931534647044664	-0.035038023930911155	-0.03379295812120375	-0.058193399365336074	-0.07836950720642166	-0.07796085626371463	-0.08242330158976241	-0.07684336424483851	-0.08202774306995675	-0.06675786563344888	-0.10146677388215286	-0.1082367355645264	-0.11649608340725814	-0.11099698790472123	-0.09630379489041774	-0.10802908422982149	-0.10672850555947244	-0.09435045927073116	-0.11782442541217186	-0.14326104060332634	-0.116905584925453	-0.1424805178200983
LIE	0.0	0.0	0.0	0.0	-9.798366680247028e-05	-0.00022469285440029907	-0.00014947131168341343	-0.0006784305108697986	-0.0008596053831078088	-0.0010295604047749762	-0.0005911459872276481	-0.0007960009736129869	-0.0010723598095396802	-0.0012938829618391878	-0.0006340149192429756	0.0009259260894900478	0.0010392808903025852	0.00041758819147030835	-0.0010129663239877296	-0.0017579951890334122	-0.0020441198294474106	-0.0024529236461123816	-0.0030667269371731365	-0.0032997866294515177	-0.003692756649087414	-0.0038091339109591615	-0.0037292364676422274	-0.0034043120588744813	-0.0022338723372317126	-0.0025816867989303383	-0.003482779029162497	-0.004044990385887459
LTU	0.0	0.0	-0.15535462939969547	-0.1925143489733716	-0.14742563008725007	-0.16574232896721108	-0.19293733297910398	-0.2261021433991317	-0.25347474789352287	-0.28577178982452933	-0.3083275527153817	-0.34288179892670856	-0.3758182504368657	-0.40378683172757057	-0.4147529956465612	-0.4435690434739459	-0.4616966072114259	-0.494824548418793	-0.5030469841653007	-0.503910120231732	-0.5295531833390377	-0.5274964658457115	-0.5410917680045979	-0.5445819004256669	-0.5602288422356216	-0.5591313067057846	-0.5692113003215482	-0.5803170407544966	-0.5810527922544106	-0.5701221993594019	-0.6033908527428244	-0.6131992557574129
LUX	0.0	0.0	-0.06895895493420623	-0.30680186381066843	-0.4372365352362406	-0.4285769356775493	-0.38952831633025653	-0.4212829963413989	-0.40783449574018915	-0.40873047075353774	-0.36195047789656654	-0.39053001889914896	-0.4270278792355642	-0.4490753358034283	-0.46355130336883654	-0.47814260538165954	-0.5075824547644214	-0.5036401347881858	-0.543127595908921	-0.55224329699195	-0.5698487580998557	-0.608313106482461	-0.6182706117944581	-0.5597144756126271	-0.5023221437961078	-0.5180555799532249	-0.5046486690861274	-0.5116561047843082	-0.5198250673970062	-0.5279449884442067	-0.527265059620563	-0.5343444376508688
MAC	0.0	0.0	0.07609561998802583	0.07804901483339233	0.12136499233017517	0.13687208284447472	0.1157064846504241	0.11535240963316262	0.11548878905998095	0.08820200896810793	0.09926093048897577	0.08309380760815888	0.09086602328876037	0.08934497257564455	0.050664674564626644	0.05172489412552661	0.07637481450710748	0.07727714226555271	0.06417201149133689	0.061464503242092405	0.04566398012275652	0.05974802566581783	0.03602233960311452	0.008459883035460969	-0.019214565436143083	-0.014551008814756017	0.001929482689932982	-0.005445354129784974	-0.0225254462247082	-0.014626233150372148	-0.026652045520703105	-0.000422274983191695
MDG	0.0	0.0	0.004745500616132325	0.005679323473795073	-0.0026569714936974798	0.007524893960519918	0.010923030783427379	0.007665937493617214	0.0037523712168363588	0.0036881308689951098	0.005357937016881031	0.0043251768897523135	0.0139825116538983	0.008525667341485743	0.0015275621827015584	-0.015647104895133435	-0.03647898016305717	-0.03855865362375477	-0.044347960611068604	-0.04229563684730042	-0.060455581287299776	-0.06567964591571718	-0.05406141025546818	-0.07266322208950848	-0.08025519207034426	-0.08665133194647456	-0.09261015773736059	-0.09852086576378483	-0.09797899800499943	-0.10133094904545281	-0.0931564250851058	-0.10027832276133797
MWI	0.0	0.0	0.012949433638853591	0.013967481302601392	0.012494893575709654	0.013674065265600888	0.0205862491273745	0.02078520976371845	0.02122949210794367	0.014658270952483399	0.01274722730735256	0.009798140252392784	0.009634195017249603	0.00737192467279435	-0.025942041110627034	-0.028687788299408545	-0.006370761067608921	0.0054862961698320944	-0.013565577732632672	-0.016321933651275433	-0.010783242796208459	-0.0069900207353756905	-0.01965521097975209	-0.02024415207060315	-0.01519321002999563	-0.011120362458816313	0.005915552137114588	-0.014538766067895281	-0.024748409910679836	-0.06797907740608844	-0.048389724417163826	-0.04837389520196966
MYS	0.0	0.0	0.2509609084337505	0.18289170911920394	0.1816880240489427	0.17825980353953774	0.16853463868300445	0.19568976911106262	0.12687009535474747	0.1719676765420397	0.17060882031558755	0.15261604671363838	0.16216957133903254	0.19379326712845035	0.18688066653356206	0.17955279970129912	0.20015983160504014	0.20628020997037755	0.14861733679569777	0.14210169362394165	0.09394742631303465	0.11370571420714626	0.07114110927628481	0.10536719159088825	0.053679397778871873	0.08350312748097721	0.08216300434029655	0.08789667233373155	0.07009204579333517	0.11970483266672272	0.08705588547879284	0.07820211178957148
MDV	0.0	0.0	0.0006414272980537206	-0.0011784361987565717	-0.001593166539326507	-0.001959922078487164	-0.005537870158511815	-0.003551183623551335	-0.016940811669563516	-0.01770024023691752	-0.020187146401084988	-0.019130375975584535	-0.02327443650426142	-0.023572048932840595	-0.029931592949627994	-0.032631220272916206	-0.03393556045341306	-0.029398442763695076	-0.028329225911338796	-0.02576635896551771	-0.026540160881893815	-0.02250237242326092	-0.021862305331421528	-0.02312058765329139	-0.022982398817239513	-0.02554039439124356	-0.027576975691157024	-0.021233394062569744	-0.016742361730825994	-0.01529733829299662	-0.016028664192602182	-0.014191051775946928
MLI	0.0	0.0	3.136323780683625e-05	-0.0006292249589368026	-0.0022004932222041695	-0.003129647400179625	-0.004205257262768214	-0.002353883512729027	-0.01095178475939429	-0.016510949749226622	-0.026478465326640332	-0.033422883943434734	-0.040909470464900455	-0.0481875150281752	-0.05023349223913787	-0.06368735687121152	-0.07434374022019519	-0.06751622450088535	-0.07760795551854383	-0.07601941918187194	-0.0779174866948229	-0.08420236636219602	-0.08470502340865993	-0.09186838525249152	-0.09699864018413162	-0.10234516847263952	-0.10909451301330808	-0.1093439537077967	-0.11291715406999137	-0.1152036696282166	-0.11544610623542839	-0.11921933031221466
MLT	0.0	0.0	-0.2081805617832666	-0.26666433408409906	-0.2752742040025624	-0.28629992263323745	-0.3302333940984781	-0.37517283136735413	-0.4256214513182588	-0.4572906616607475	-0.48480840785752877	-0.5216055746524062	-0.5722579498409153	-0.6074645381579757	-0.6369444315891815	-0.6862711687920187	-0.7091883232302032	-0.7394365837964378	-0.7661023175305703	-0.7713221679339743	-0.8287022895167695	-0.8125546317665155	-0.8486816417773935	-0.8523447660175432	-0.8662471946317307	-0.8788919245074633	-0.8951954943394735	-0.9225130994507502	-0.8866704011716853	-0.8752003624697524	-0.916231581436	-0.9677621229582822
MRT	0.0	0.0	0.004616610382135455	0.006604051573644298	0.004601541081017402	-0.00044483644346948736	-0.006977274112895948	-0.02132800884592223	-0.03261760919833767	-0.050516012823287326	-0.07251086080587443	-0.1068274052432594	-0.12553582319172474	-0.13445843351042042	-0.13653547003537048	-0.15840926611174755	-0.17601736387146127	-0.22637748897682552	-0.2584986688071278	-0.26859830817517194	-0.2474221907722729	-0.25553680289487346	-0.26457376572365243	-0.30282985116081296	-0.3105921534337863	-0.31873112699750683	-0.31633042108234477	-0.31919092650727343	-0.3411475688397947	-0.3555118540235602	-0.31600777033959915	-0.3205941182755967
MUS	0.0	0.0	0.08839328896181886	-0.04770877452549005	0.05737462755481815	0.07198059637965049	0.07613495347973398	0.09007778438909764	0.09354740783775739	0.08713063647416419	0.08800921864671185	0.09215929211467966	0.08855159014038438	0.0837447289342208	0.08926970685818603	0.06560655234608692	0.034647514815810965	0.0376633975553764	0.01977808625015509	0.0331759210592697	-0.049830230725755875	-0.05565336108132035	-0.03216279970263969	-0.001812394838818232	-0.0450543811879478	-0.04372276408253217	-0.05114333886706568	-0.0576028784352145	-0.07606477634299891	-0.052762856987698115	-0.06707845102525978	-0.07209390063248611
MEX	0.0	0.0	0.012853558951286814	0.01231920692708055	0.012958642225635586	0.013676118180194763	0.017167060414213786	0.017674267217149264	0.015424596427515702	0.014859268423350613	0.015903698665664656	0.017365791225887328	0.014784112356269752	0.013835018240837549	0.012622215572655193	0.01143091798914142	0.0033855540344740476	0.000502110071698425	-0.007870219067118711	-0.013189947936920188	-0.014863417847066351	-0.019931192164401867	-0.017617790169210945	-0.02919356180122179	-0.027010486087264418	-0.02895081345154482	-0.032474191818143705	-0.0306184850936031	-0.03458379062611927	-0.03606368821322814	-0.03323253587562691	-0.03570895857949452
MCO	0.0	0.0	0.0	-3.6706703898659043e-06	0.00015049748596229762	0.0006420593782419104	0.0006069238094097429	8.418429260359517e-05	-0.0008614247560267962	-0.001043534147127101	-0.001043627650121337	-0.001132532380809792	-0.0013034730708239017	-0.0018440096274607853	-0.0022072725303967644	-0.002425440935571732	-0.0027435523793251093	-0.003316971370204147	-0.003387692656986463	-0.0037672295027713076	-0.004014360954640583	-0.004046866055007481	-0.0038111452014488734	-0.004274219516386957	-0.00462743735816229	-0.004682522407584155	-0.004827120226946757	-0.004464278122262577	-0.004113870160316058	-0.004154626395447281	-0.00519962018471487	-0.005029980989579297
MNG	0.0	0.0	0.001200237387477543	0.001126091448488964	0.0030480790050413376	0.003080803859711878	-0.001276969657382221	-0.002129882713386433	0.0004998798812660965	-0.013033970830855779	-0.01904087460323778	-0.02712362844783378	-0.0380889512008209	-0.04469196145411303	-0.04810833711302864	-0.048914218918050256	-0.04986283748072973	-0.05326524287693202	-0.07233907759298663	-0.07876582692680767	-0.07933939120251532	-0.06220207117877408	-0.08133720838313652	-0.07855814977290043	-0.08673639058818239	-0.09027871647305785	-0.09913569133402911	-0.09168013620793891	-0.08577038042357765	-0.04926687963695553	-0.08183392204518247	-0.07895609310587526
MNE	0.0	0.0	0.0	-2.083437592448334e-05	-4.905570484270427e-05	3.6082847310048294e-05	-0.001189962043524062	-0.0013183519016801704	-0.0019181348616781335	-0.0024987226068806656	-0.002734228442013986	-0.003115663700503646	-0.00035190409322094496	-0.0025097925233197316	-0.003934785615711256	-0.004508841084083226	-0.005085567381946099	-0.005401028276463826	-0.00572380686629792	-0.005268936545554936	-0.005188461601768335	-0.004013000538027889	-0.004138609486259437	-0.005418073671070722	-0.007605505679653124	-0.005462678419887457	-0.0031454477784520485	-0.0046874043696853995	-0.005018098413978045	-0.010965961800857293	-0.011449176156685947	-0.012046005802190951
MAR	0.0	0.0	0.05717188449250177	0.06332558228443474	0.06793768825763546	0.07320023399506326	0.05295620512142385	0.039494403052908744	0.023551818667111313	0.007379277006380747	-0.01683964315997155	-0.05182851243430431	-0.03851796434548582	-0.053862113677072276	-0.061379308441056324	-0.06035374229604873	-0.08974051850965115	-0.08208065954367072	-0.10970190354088194	-0.11565958047318192	-0.12000898669645155	-0.129836435274433	-0.12723056893132467	-0.1003005146245406	-0.13333503679445746	-0.1269214173526434	-0.12807198711998202	-0.11580539592208616	-0.1251443758065185	-0.13791086233911898	-0.14437758001843992	-0.1449242351445834
MOZ	0.0	0.0	7.633210465929352e-05	-0.0002959816303049756	-0.002378909384970207	-0.006344349412357175	-0.0018077383041825712	-0.008827511503450847	-0.0039007295355331095	-0.002381599200584894	-0.0058220572941136695	-0.0042135053333614	-0.002176197503123145	-0.0036601277428771617	-0.006541916080349264	-0.010503543839457397	-0.013727855230005748	-0.01607215153549557	-0.018197643626371995	-0.023114038238913892	-0.0251985985534664	-0.021622379216257315	-0.025602226398713235	-0.03772875611866011	-0.056158787198445914	-0.0690608377576285	-0.06160318661921904	-0.05314729293252052	-0.060902109493776724	-0.06318942485987744	-0.06205861253967271	-0.06758178583881058
MMR	0.0	0.0	0.0004245901932486973	0.0006107685971201704	0.0021131248839401096	0.002921966616331595	0.007264593532929631	0.006496660206090077	0.009959385177515934	0.010206382454769347	0.00801840416344568	0.008778434806533397	0.014138816070130567	0.013138221735897737	0.01644094350279346	0.015701228632636344	0.01760734244853346	0.009611966457034882	0.010081442468479196	0.01412707504555577	0.009185407970746517	0.006272921113947838	0.0036790909767825397	0.0029987663327624148	0.008640072147514388	0.013297903854048165	0.01566336774310173	0.013343657731534897	0.0049629720369370744	0.00928250509875106	0.010158372589441633	0.007657844967590144
NAM	0.0	0.0	0.03482399953598225	0.015548941720044951	0.021348176935820362	0.013811157474608038	0.0069534024795814275	0.022267823753363558	0.01879796445607429	0.020962086127163104	0.019014052306776108	0.019031656362278326	0.006058728253566237	0.01175435481703957	0.011874477027706831	0.00342713715091314	0.00608507875252684	0.00222736620854036	-0.01028337645532229	0.0022110740199865475	0.00970876623849204	0.0028201157259433174	-0.009090821121171544	-0.02755405199423855	-0.017958587616850874	-0.010456930370772444	-0.027106816497557418	-0.019020385633017334	-0.011071774055693151	-0.002374172635954963	-0.01568063083813298	-0.02490361778316741
NPL	0.0	0.0	0.002007626745359481	0.0036173545622020242	0.0019329025655823173	-0.00038996819239356384	0.0063180019891140304	0.0030996003582917098	0.013034314035964556	0.011892939296553884	0.013299886820372642	0.008979931559527365	0.0211113599932089	0.01708154611246293	0.010137834420032021	-0.0011606902321270596	-0.009117995018370628	-0.04312722020120008	-0.01874833182990976	-0.1071685895473462	-0.11489200480937489	-0.10339077373926475	-0.09370981303675752	-0.12091204029567315	-0.13975925601610317	-0.13909483617142726	-0.1506320862906141	-0.14083802117974553	-0.15007782520255475	-0.18085174323301256	-0.19118462092735378	-0.19999555812129088
NLD	0.0	0.0	-0.4962873432079573	-0.40886013456098436	-0.5360629875508005	-0.44682470305564825	-0.48751355958258635	-0.4151650133284335	-0.4885636788077963	-0.39823175516990883	-0.4611406444409827	-0.3991182936290749	-0.45043688372380375	-0.4703803022844566	-0.43841987906309	-0.4258123818202897	-0.526653732928084	-0.44153732745224605	-0.4916262334469179	-0.46513429239294357	-0.41545151760374877	-0.6016118736582032	-0.4668690372126916	-0.5111890206678238	-0.5970256750641334	-0.5081825223696157	-0.49882185468477225	-0.590679207264333	-0.5025942266494998	-0.5770202106115341	-0.5275398587692881	-0.45368793021557385
ANT	0.0	0.0	0.00014927276954512791	-0.034973165330498546	-0.06674494399885322	-0.07500359220100616	-0.07077577261059842	-0.06490156621808962	-0.08654926185818201	-0.10168486718404868	-0.10235847271033993	-0.08956765528737032	-0.09370855864572203	-0.07526350341937604	-0.07459050467726325	-0.08572638439537927	-0.11023616914840328	-0.14230496679619176	-0.13046040374139478	-0.134118609783207	-0.14306119239758663	-0.15153982430882174	-0.15947935447326866	-0.1684510510945536	-0.17466120093507786	-0.15800174461824135	-0.14079333708472141	-0.1519489227730375	-0.16483470174405435	-0.1786253595559284	-0.1966785054049569	-0.2129712129534278
NCL	0.0	0.0	0.0005191400157089632	0.00038986001178464846	0.0004658720646366632	0.004479011825653245	0.00042161837394694146	-0.0031204744216473124	-0.0060452994366078094	-0.0167090369308176	-0.03203170339595163	-0.017108843536017826	-0.006151737306125948	-0.020572210493530196	-0.03937396981662511	-0.04345298506819306	-0.03773884673228256	-0.03658212124610927	-0.03666699860452871	-0.0392427645102722	-0.04720192594683814	-0.04826807735121008	-0.04102385551999488	-0.03253987393461166	-0.028938628986352466	-0.03343602660612621	-0.05672549771947866	-0.060450168737680166	-0.06156968135043739	-0.0864652488743789	-0.08737464850231413	-0.09589789356411194
NZL	0.0	0.0	0.07799455309027703	0.08695081186611553	0.08679999177076958	0.09531971572085407	0.07387415986976897	0.08260218435098832	0.10268651268277029	0.10119474725689415	0.10046645398256171	0.0980104345549071	0.10138167282522925	0.10569284905028731	0.11156060544434965	0.11118271403567359	0.11172259647713734	0.09703101678282255	0.10173121001970653	0.09950165847996129	0.10305288293077641	0.09973852576348197	0.10033023938842422	0.09375293726194833	0.0974108941098839	0.09463725872320694	0.09704725450414564	0.08857503879973194	0.08826580214509328	0.07916275683199636	0.07491828182590865	0.07009142888154685
NIC	0.0	0.0	0.001336684958230805	0.0018006030835460152	0.0016103632767716647	0.0017347146512136646	0.0003682607277344374	0.0022805157624761208	-0.0034751272466659877	-0.006781893761154123	-0.009385885673196537	-0.008114709842488299	-0.017409779325672226	-0.015387502105790318	-0.017153151072935025	-0.021148479091992467	-0.028842487490954305	-0.027766530555106694	-0.028096933576293726	-0.03269079800208852	-0.03547539351064222	-0.03852631191746392	-0.04027621625273259	-0.04185478573348611	-0.04883475926745762	-0.07535773951020674	-0.09271460458146752	-0.09361661501738894	-0.07884490120019239	-0.06737414260878927	-0.07401155318502717	-0.0763228039922681
NER	0.0	0.0	0.0006907228834673873	-0.004150166185878934	-0.021683452544218884	-0.026886107207946264	-0.010004785409767347	-0.0026465686504550945	-0.009429145792316795	-0.01423495096846139	-0.018739459546956994	-0.03173546771950697	-0.036229524742692476	-0.041257149735207665	-0.0500225635675422	-0.04468497442532415	-0.04359102815671978	-0.050828946651415574	-0.06491251724216607	-0.0628810682591463	-0.07371476562092472	-0.08170037133783392	-0.07725448575691685	-0.08795303642800123	-0.08624141910150707	-0.08105424769653258	-0.09031894659864426	-0.09107484082114814	-0.10494966777250259	-0.10388971447463646	-0.09525442558243613	-0.10098465028388626
NGA	0.0	0.0	0.02128050233016765	0.007832108763050627	0.005261558968738811	0.008466421303077176	0.005537260111876385	0.01108613896441124	0.013773099230829366	0.01187362590802099	-0.01018006634078139	-0.01643436694018785	-0.02093382863533888	-0.04213931474347232	-0.058804113501376154	-0.05908423771732174	-0.06613759029678867	-0.0735477350396696	-0.08796832324348136	-0.09220259592710445	-0.1008109990255357	-0.1064947581467135	-0.11143115551562888	-0.12888520972873518	-0.13545650702495582	-0.13335739973482363	-0.1322384484594541	-0.13749284905955061	-0.13794520451820835	-0.14139462977478257	-0.1422222422684194	-0.15056655653333806
NOR	0.0	0.0	0.20918765617436996	0.16694856087837717	0.16781224641424508	0.1600355206326176	0.17236846501607062	0.1472478895478968	0.14417676452662676	0.14984014712544624	0.12789035546991734	0.1281766027796838	0.12054077203584868	0.12456521270254317	0.11477870710645544	0.07361689544360672	0.0798771638276019	0.054215596954798606	0.06109474382134383	0.05430359641349636	0.05045994842076684	0.028126799888461562	0.013375484405386828	0.02540716209455951	0.027027835727544414	0.04071894796904285	0.05037404453549499	0.02907578881143902	0.020493677223432094	0.004127202635428873	0.007516711466060144	0.017130469339599053
PSE	0.0	0.0	0.0	-7.112360790317851e-05	-7.471164353844983e-05	-0.0006236212901522542	-0.0014625599271900214	-0.0038367115637427673	-0.017265265595234336	-0.030111634871177184	-0.04260140234213505	-0.05627078539478525	-0.06857932942303524	-0.0837276086137817	-0.09953608939885505	-0.10663386793221541	-0.11766805345370113	-0.12912414789749693	-0.1551038356453316	-0.15357814396114167	-0.13755817715841445	-0.15046964359470838	-0.15898684861488377	-0.16539708662057784	-0.1745371774417137	-0.18089038318590545	-0.18779725719120233	-0.18735102182668717	-0.19087525084582335	-0.1988385768271539	-0.19619526329163195	-0.2010397042907841
OMN	0.0	0.0	0.0011853840781395064	0.002641057960706128	0.00981002277813392	0.0020300076411405854	-0.0038626510588057883	-0.003759090348820493	-0.0023183064682519294	-0.002658496122986964	-0.005259469265939121	-0.01179392778878352	-0.023533501578132388	-0.02619317731420434	-0.04815817269583356	-0.05338577512110643	-0.05892383891459296	-0.06184322053625069	-0.06552080792086024	-0.07093566913453087	-0.08330027878100665	-0.10149116925691759	-0.09644217848702175	-0.10559466367087156	-0.10838127223681271	-0.11326454177807976	-0.12808666823089787	-0.11798824532914809	-0.11782029904466862	-0.10702362759590356	-0.11766619062472117	-0.11528025033396005
PAK	0.0	0.0	0.04921677143390202	0.05714982278275382	0.04391494261799522	0.05963650934679432	0.07122526879463909	0.08011670435841278	0.0715477958313171	0.077893345412261	0.06397981909009864	0.06651598172409123	0.07185955982913494	0.059071572302604736	0.05573168622499125	0.04981228063303256	0.054927040513108594	0.047937541427223174	0.037564950406987485	0.03670546300045263	0.03408647461200509	0.03687816944100142	0.04585666978971226	0.034404221663986156	0.014803431408894063	0.03224867649269658	0.02574241501089869	0.022944174279770913	0.019098170002962434	0.02512650921551174	0.03776152786127973	0.03147624098283064
PAN	0.0	0.0	0.0003438066853878041	-0.0007838376321123164	-0.0024170206118334647	-0.003414240240395827	-0.002907852470823702	-0.0031204835107767614	-0.000825158903083878	-0.0042976475955858184	0.009509711828337153	-0.002181804655854158	-0.012796713860319109	-0.017930295585089073	-0.020037405505779482	-0.03096854744873978	-0.04706524206006257	-0.0539379070879753	-0.0670888135322123	-0.07664534269919976	-0.08182986085215616	-0.08091503506368891	-0.0835195372210884	-0.0857178092997346	-0.08981266410311717	-0.09393383907153607	-0.0975243455235364	-0.08234341921525834	-0.08305526802058205	-0.08638681164836459	-0.09722828606311129	-0.08991865049736703
PNG	0.0	0.0	0.029695504972493403	0.04893640358698548	0.029183087688799958	0.02653072631286779	0.04547051804169033	0.0661550448949777	0.0533382521069381	0.04211699041822836	0.023532741856246986	0.03720637705955099	0.05573512789172064	0.06330040508684132	0.05592251898633993	0.057934688393590505	0.03925072915473837	0.03278877947587855	0.036207190337789186	0.02922348880418646	0.04216104801886278	0.04559318975105864	0.04992834588870565	0.041821674527797725	0.03808762181896075	0.039116272981187805	0.04228275024096284	0.039758436220327376	0.0502745720242892	0.03483871671843275	0.036142893695756406	0.031636107212729137
PRY	0.0	0.0	4.2595874649720145e-05	-0.0005334314148175423	0.013226196708004956	-0.005063832764207188	-0.006005883051218852	0.005149181949826165	0.009686929195695804	-0.004903936764510952	-0.006650816810982452	-0.0007232977860982537	0.0005601933543486481	-0.0025253062550412153	-0.0065405175655341985	0.002090553900169212	-0.0012930277748623986	0.01182890750226484	0.007151786196746279	0.015368512265778733	-0.011129505016871377	-0.010165946473728038	-0.015725028514146366	-0.01956931675042295	-0.04130772633071933	-0.03546941727542441	-0.05230930871631401	-0.049184987196637664	-0.05652676244997101	-0.07585677273319602	-0.07343185154693455	-0.06905638057925767
PER	0.0	0.0	0.009645685787829095	0.0075297354310110975	0.010368553428041771	0.009016416458096366	0.010262284093354168	0.008809090542993836	0.012124028960736055	0.010093618430984108	0.005589206365597121	0.007520636614932741	-0.0006644964095414707	-0.0041427993406673025	-0.007207980380707912	-0.005496177531605362	-0.007682951467080645	-0.011020487121671252	-0.02086667724746638	-0.02399289756122025	-0.025391587354139933	-0.029389126688439404	-0.02752171104009049	-0.03312736993749121	-0.03605268822551855	-0.03551453609625943	-0.038095783429847874	-0.03900112598128613	-0.040501912042700816	-0.039972431441848144	-0.04019511040449508	-0.04676004839757608
PHL	0.0	0.0	0.07183522175360224	0.020332662869804174	0.05658249281328409	0.05982841242428982	0.05984349966938751	0.05578642150338986	0.05699779262187121	0.0541085936012653	0.03719072065684337	0.057971499589060116	0.056020826900016196	0.08753475228717722	0.051493628569643235	0.05584228368999966	0.06633213975832941	0.07573359042913896	0.09967578527847465	0.02100007061445197	0.04994346229605373	0.026307237678668827	0.021793974055150933	0.0259029609304795	0.03198545935305663	-0.002727827380055725	-0.003249639137936633	-0.010411749454064534	0.006869449765400937	0.05355240608237999	0.059019229266854545	0.026904843469233164
POL	0.0	0.0	-0.0165343729684575	-0.07773521829118613	-0.09074758724981757	-0.11750441779651011	-0.13510888011990518	-0.13419633658731112	-0.15203596263587693	-0.16602450170750682	-0.18476859491241004	-0.2027724147912746	-0.21782384431995316	-0.23161608468407202	-0.24894693943607882	-0.25588878123739	-0.265935405984008	-0.25712759684720643	-0.2695637833325826	-0.2817846244765443	-0.27911428018347895	-0.2886851539529056	-0.27539308950936814	-0.2978531088662417	-0.3099348714104777	-0.28880716037914533	-0.2620727713282478	-0.2631852647378752	-0.2678206107891268	-0.267665398940653	-0.2742358715684623	-0.2735896440502539
PRT	0.0	0.0	-0.1868119581036276	-0.24307688481852718	-0.2246894463020621	-0.23039215733700047	-0.22295584797765722	-0.24414638683707413	-0.2583439368165519	-0.26841293874076966	-0.2916763372377784	-0.3063302336144713	-0.3323952467771729	-0.34985281661470413	-0.3770553475694882	-0.36736867772181325	-0.38347256230347737	-0.39035897704565725	-0.42214532034740015	-0.3943111845209124	-0.38640787326544856	-0.4285601772627712	-0.43509712046653215	-0.4351476945247512	-0.4044138891115101	-0.4174168829267355	-0.42839495946651596	-0.45146454835091054	-0.45543064483066775	-0.41656611516598385	-0.4006214004531383	-0.40752028626446224
QAT	0.0	0.0	0.00042322006197359485	0.0030935272502086164	0.0019837959927881954	0.0007459186272873453	-0.0020042564024769227	-0.0022076975552454137	-0.004955124519145926	-0.004887165748790334	-0.008923000051797025	-0.020660604172073604	-0.04222448896935571	-0.043585611754781706	-0.04832941202723706	-0.054860366946718475	-0.0646926528912184	-0.06652706240328765	-0.07205540666106458	-0.07860576874415548	-0.09378118266171187	-0.09106617772273173	-0.08574212596682562	-0.09474648669199892	-0.09918077417661042	-0.10323402848309016	-0.10907568565506898	-0.10483238270995177	-0.11206320885470689	-0.11164994707043574	-0.12506345462950375	-0.12469018476048976
KOR	0.0	0.0	0.1238859414834037	0.07250552113129416	0.0707141761144392	0.07344868364367318	0.07571872954150738	0.08227983380066917	0.0959304164453334	0.10335454092671448	0.0944005566497097	0.11155135326734733	0.11231416975243658	0.1145717866144258	0.11414038819665961	0.10489070723276317	0.10192038034508855	0.10437870159221152	0.10632309991356337	0.10610094652738766	0.09563981707840785	0.08572349518283229	0.09390878476689402	0.09363839283236253	0.060239373227943815	0.0633145906252075	0.05307255744522177	0.031134580108016507	0.03793030659469121	0.047678215657054324	0.04380163429356099	0.032896608508470315
MDA	0.0	0.0	0.0	-0.0007790771052618162	-0.014556248068531286	-0.017935483326436685	0.01341935746916878	0.0048563654494904185	-0.015747632254836663	-0.04310633883101156	-0.05830440126625147	-0.07087208281071344	-0.07738613995857957	-0.05905558117854648	-0.04014941166693431	-0.11515665474675085	-0.07913078289455422	0.007721956989792389	0.06100661981818245	0.15446025356367077	0.24711711580460705	0.19778122761775485	0.23251361463214604	0.08502625489847926	0.2041612744143384	0.2356484593749819	0.4607665072155376	0.7117823388414157	0.5840965985493218	-0.00790970054870277	-0.07226076411885884	-0.2923383147523606
ROU	0.0	0.0	-0.041580765997795144	-0.0981999761585306	-0.10194680342568985	-0.1055474536147405	-0.11069472970375305	-0.13146037342691708	-0.12895647012184375	-0.1454423173008368	-0.1551442189812291	-0.19967763912620562	-0.21254738076580404	-0.25055350208168514	-0.2572765977624569	-0.27145203874902046	-0.3025215721754182	-0.3006149342454467	-0.30079663076001406	-0.30483437804974534	-0.32155144759415943	-0.3215827951519534	-0.33699965209129656	-0.33331816020094607	-0.33660896888992875	-0.3351295311320057	-0.35038239615660105	-0.3427225783683707	-0.34626693981296697	-0.34545293998484716	-0.34830216981963646	-0.33926710032123886
RUS	0.0	0.0	0.11169139755418112	0.10142424119337079	0.0810480891530796	0.09607096829760131	0.08555402301271275	0.09329297839577588	0.09489554718260518	0.09397607434473709	0.09391627911474743	0.09305070324461262	0.0829866892717801	0.06849623258886606	0.06813961864178264	0.05966049360324188	0.05673964818488919	0.053850847774161714	0.04519839616796695	0.04819696394919859	0.04285387607949609	0.03132382090806907	0.03269403427008655	0.035061381990741936	0.02403718134214028	0.023070509090827862	0.02443970835124265	0.026687201405795058	0.024388983643142126	0.024813718539440366	0.025388160439798746	0.026646377249228692
RWA	0.0	0.0	0.0	-0.0009583200719309737	-0.0019989832364064597	-0.0017351691645406397	-0.0020084784465579375	-0.0036052404928876847	-0.004387478932699196	-0.0051631844906530056	-0.007245377630604732	-0.015811583375624494	-0.024969064424318343	-0.032200107461255456	-0.03219178854007021	-0.03648672432209343	-0.039760408066047415	-0.042413471028313054	-0.04394951322237439	-0.047894629728262306	-0.052930638926695917	-0.055490900534105325	-0.06193467133822628	-0.06989752882129441	-0.0708143806140038	-0.07009756389445565	-0.068731083611695	-0.07041662710157714	-0.07366039335195973	-0.06697834466997676	-0.07070785846594596	-0.07226565363027682
WSM	0.0	0.0	0.0	3.26598864841543e-05	-0.0013063954589664917	-0.0014771771406962841	-0.001504067103008655	-0.00213221512415096	-0.0018727875539692462	0.0009727861495667511	-0.0020663372264029256	-0.0044369186050774445	-0.0031750988614964726	-0.0015452584703701255	-0.0027671500983261765	-0.001817699372275161	-0.0011201390658133192	-0.004932457558481929	-0.0019274445272055019	-0.00526352697380883	-0.006328064967053848	-0.004418024240193663	-0.00030895214021553485	-7.1924908584541924e-06	-0.0014857723083183672	-0.0016509503700468109	-0.0018709942322781004	-0.0019096301594467846	-0.0015337054600994549	-0.0011799802734580034	-0.00010830139197670619	-0.0014532658253685327
SMR	0.0	0.0	0.0	-0.00041298645434562076	-0.0030924648609209626	-0.0038755455259886773	-0.005340698692579693	-0.006707116762616483	-0.006290345117976326	-0.006814833943957765	-0.011429537606633122	-0.025939670589303354	-0.015527898399858575	-0.024631532892438468	-0.026520529842566365	-0.023649423285598825	-0.01835311496094505	-0.025589665702296926	-0.023504654124373303	-0.025173748039475363	-0.03259484150270886	-0.030955903032492404	-0.03527460466874466	-0.04166553508379023	-0.03253185172856776	-0.032498408509096244	-0.0348236670994595	-0.02945623522183638	-0.03214205834991546	-0.029779585211231474	-0.029167499385063245	-0.026681169617881473
STP	0.0	0.0	0.0	0.0	0.0	0.0	-0.0007116255900552204	-0.003571858370710057	-0.006663663211337045	-0.009346805670884528	-0.016093961303409454	-0.02178755018937828	-0.030331657059734507	-0.03467498960236792	-0.03959804302964276	-0.04758394129880106	-0.05123531355016864	-0.05731132243754766	-0.06323716282785607	-0.06444280902341282	-0.06963144531160204	-0.07429217085341833	-0.07871155861819412	-0.08075287449299529	-0.07327966395460628	-0.06930819966635138	-0.07510349795608606	-0.0775154066149808	-0.09283005455795745	-0.10592502265343029	-0.09144787500692253	-0.08092196282152297
SAU	0.0	0.0	0.032700208972591405	0.00982384855507945	0.013439326681896624	0.01650334390317365	0.022793580679114633	0.030547278087666996	0.03344829418345796	0.024274581365091308	0.01137352988749285	0.0067720696463435814	-0.0031773301667259446	-0.014814504239402115	-0.019074188762135957	-0.02997031861124988	-0.037499671208385266	-0.039153017662973966	-0.04089573289547399	-0.051792839450837125	-0.05639829936422425	-0.07193250201226187	-0.07496254547360026	-0.06916912747798598	-0.0666961482689632	-0.08169729488578525	-0.08621907171689758	-0.06854294978885234	-0.0863102571791563	-0.0866392365660773	-0.0987892488938269	-0.08878866018259268
SEN	0.0	0.0	0.02007292170784769	0.017370459184684606	0.009327109363654884	0.021620364983210294	0.01448990355210622	0.009741248125449964	0.003162643167309298	-0.007411917816735336	-0.022052767820734953	-0.03039021527391217	-0.04919354198670289	-0.06253231254362834	-0.07212441607427067	-0.08640274303370887	-0.08790318407871922	-0.07741461640642378	-0.10021672663856895	-0.10924845491447899	-0.10666539658945595	-0.11275467777440706	-0.11942013505001903	-0.12334361177306352	-0.120326746218824	-0.12108088183951926	-0.12386438611092787	-0.10744647063528623	-0.1271876289830165	-0.13058796963998365	-0.12836969261906805	-0.13334193094507452
SRB	0.0	0.0	0.0002528841328119924	0.00013501440989660551	-0.0008299883527462804	-0.0018232931197514901	-0.0038611040715674783	-0.005417163008680781	-0.006807320871338174	-0.010559950325017553	-0.012152118865571548	-0.011093150761443127	-0.012842797855605603	-0.015301991235416867	-0.015379071588184079	-0.017577164120508026	-0.03423833287682365	-0.027455899717410137	-0.022767540103052486	-0.01398487952536387	-0.007458754585099037	-0.005303482460983222	-0.004273755043904259	0.0009105267709363929	0.0035174936143356206	0.010419209395018392	0.014881367996455452	0.011464827284624057	0.010824121265562425	0.012585342400606159	0.01174037843725273	0.018247353631406504
SYC	0.0	0.0	0.046338317321081846	0.041624753666447134	0.035609054919927274	0.04088360406815372	0.04348882224107786	0.05255945936597506	0.03438081095337164	0.02663374150606579	0.023757415848502106	0.02369178268737393	0.027067965484062206	0.020546371194996027	0.01690748754277216	0.018680162111350818	0.01669054127304559	0.00835763003428358	-0.057447402328103525	-0.036936550414767844	-0.007030849617528645	0.01118370458899065	0.006909212355266092	0.014643941962644291	-0.00817256411648204	-0.01868603395712709	-0.06033161922986974	-0.06483966558789023	-0.07168937556889521	-0.07003537651467662	-0.042029046304192796	-0.05582452484754752
SLE	0.0	0.0	0.0003610780925367152	-0.0019957770932443886	-0.0025629108461489025	-0.005421538872818488	-0.008324704385398451	-0.011978517455357718	-0.015335066991783997	-0.019020042112227742	-0.038013380687540455	-0.04544529663614849	-0.0534927286553466	-0.06689739787429927	-0.07989231203685554	-0.0804817446269479	-0.09353928720035043	-0.11237014337167617	-0.13912966435757346	-0.14369368570924523	-0.16270931849989845	-0.17648505126848235	-0.18591961855449757	-0.19263500883853757	-0.20701395433557757	-0.2140652680886479	-0.21576131021323608	-0.20337571690083323	-0.21438866743934692	-0.2205859505433616	-0.22887186230690082	-0.24955481040708216
SGP	0.0	0.0	0.28583221282298954	0.23834125174384546	0.18035217682546012	0.23243967055153192	0.22781674584602118	0.22718468135769498	0.19242829447079224	0.1917470819240874	0.2078125473222947	0.19891669393414801	0.17896965872248316	0.1449934449035073	0.17171679770764392	0.16308352563361161	0.20149052743014817	0.14135175033880287	0.10027381255157675	0.07697401086779188	0.1357647856997657	0.10767420541950568	0.10936890768264984	0.13037817379297767	0.06681672473922706	0.06984185893306183	0.06502519376980764	0.05662425686645545	0.05700136990538507	0.0599434229435758	0.06215964815514674	0.0812309086087204
SVK	0.0	0.0	-0.0157666447585747	-0.08103876929602682	-0.18638494518097293	-0.15244068253396081	-0.1338187807104374	-0.14766809146193882	-0.16482330381423216	-0.21020789308621168	-0.21882471247536284	-0.24519235691990993	-0.25238738167138175	-0.2798763476170696	-0.31886373215352926	-0.3128489206954077	-0.3328620317532671	-0.3598333097245887	-0.3621940565380899	-0.4196938984905252	-0.3761037690222291	-0.33187366655453854	-0.366892598525026	-0.3675861980790396	-0.37001486520706894	-0.3702122014278997	-0.39693907801623407	-0.36797713275813493	-0.3412212323840702	-0.3784412657354519	-0.346656255590827	-0.35579821612053975
SVN	0.0	0.0	-0.067131796134412	-0.13339317883840351	-0.18885741874196116	-0.2130615224153587	-0.23838257978552324	-0.2618754861024031	-0.29026616204310685	-0.32633208180744555	-0.35525958176468864	-0.3834405636336191	-0.40332800695913607	-0.4251430348776286	-0.4558388609974817	-0.4567281732631101	-0.4168851962147335	-0.4216212067388869	-0.42308155893263644	-0.4110779280548038	-0.3908653122821737	-0.4161546618791867	-0.4182734294743584	-0.41315252030830196	-0.42727440537704275	-0.37932183734625813	-0.3805807805199346	-0.38229164677437977	-0.392244523086116	-0.38497329259842283	-0.37810985752030346	-0.382801324317239
SOM	0.0	0.0	0.0	0.0	0.0	0.0	0.0	0.0	0.0	0.0	-6.527265616895761e-07	-2.9778227883525688e-06	-4.5814306681712935e-06	-4.86812500311018e-06	-4.375667382872095e-05	0.00019236613559847626	-0.00039032814183048714	-0.004844463760322881	-0.006311692559402005	-0.005106142955058068	-0.004105252486918953	-0.004542821639730299	-0.0046515350161313584	-0.0028183312147267436	-0.003801258166757915	-0.002735865020941919	-0.002474877558500399	-0.002290295733364811	-0.003003040514326649	-0.002995205329714423	-0.0034042322317962004	-0.0030553615297579384
ZAF	0.0	0.0	0.1449631448937616	0.11293679398449719	0.11546825695039065	0.11737515808798449	0.11147201892220959	0.1293212254671383	0.13578693849911616	0.13832742184216595	0.13185279440133257	0.14517394077366852	0.12887665939995685	0.1455156197343488	0.15094730279181512	0.13116205381515922	0.10256800449297554	0.07716646251068049	0.038348641629459834	0.03495190773996626	-0.004150470709074483	0.009216329785588506	0.0019270674871840754	0.01260884859408673	0.02347010406589245	0.014984741887635877	0.012521339122906205	0.047578001755610444	0.023904248559181163	0.035453790134498675	0.04008680057800973	0.019145069568771156
SSD	0.0	0.0	0.0	0.0	0.0	-6.415694120409654e-06	0.00011227464713492452	1.2312551067594768e-05	1.0238892866887284e-05	9.53788046320625e-06	1.228801909114452e-05	-5.078652265400052e-06	-1.0232844471769198e-05	-1.1043991920978158e-05	-1.2447487551803249e-05	-6.910594363418454e-06	-1.4147240701145591e-05	-5.8208263131742655e-05	-8.493500393003117e-05	-8.988522194330884e-05	-9.447721172062273e-05	-0.00011827041486167644	-8.09133709145371e-05	-8.617334353866468e-05	-9.27221472379891e-05	-9.897295321081856e-05	-0.00010150539608844156	-6.650006818542664e-05	-7.085387851990532e-05	-8.289770663250096e-05	-8.780874404257233e-05	-9.542979313437172e-05
ESP	0.0	0.0	-0.07858168868867255	-0.133760496715829	-0.14476680696865474	-0.14517853061859487	-0.13855601593212308	-0.13396194578846332	-0.15604283949727238	-0.139364617640636	-0.1683330540833916	-0.17439495375546343	-0.19695413461647826	-0.1931892587887063	-0.19699840908488087	-0.22958303828276572	-0.21121870631526374	-0.22982575069031563	-0.2305010074542091	-0.21581401994786864	-0.2666608468068543	-0.24352802645160043	-0.23759763044268745	-0.25542041797054216	-0.25212063704206367	-0.2548314592316414	-0.25546729757583986	-0.2736832263538602	-0.26998538425414553	-0.24808674530534258	-0.23154606385846765	-0.26311535464879077
LKA	0.0	0.0	0.02621809932719099	0.03962507383841185	0.05135215710541097	0.047210222350346775	0.047035406812234726	0.06315412417137178	0.06873558107973743	0.07277716434521686	0.06811172309795221	0.06889122802302694	0.06703055570265182	0.0628841939649627	0.053179834716132746	0.05524815842048447	0.04484965736095692	0.044825151221550286	0.009804491142628713	0.028655296021340426	0.011239115932770716	0.015010143227756068	0.010072186144305384	0.01079868932238881	0.0005175106954302677	0.005367016465362973	0.003828601276412158	0.011981968851215719	0.005565608951152434	-0.004026796275202749	-0.011300029603245054	-0.0018067928682974355
SDN	0.0	0.0	0.0	0.0	0.0	0.0	0.0	0.0	0.0	0.0	0.0	0.0	0.0	0.0	0.0	0.0	0.0	0.0	0.0	0.0	0.0	0.0	0.0	0.0	0.0	0.0	0.0	0.0	0.0	0.0	0.0	0.0
SUR	0.0	0.0	0.0008979150008414649	-0.0051557700046722665	-0.15026388907953825	-0.1601688525393108	-0.13909516537647937	-0.11503694525145658	-0.1677632450601374	-0.21679331740374064	-0.1902328460956837	-0.14757591315779361	-0.13774064208915693	-0.08999948095872456	-0.1675845981450541	-0.20470355479911273	-0.19268551678162105	-0.19456342182776476	-0.11862813638084946	-0.1182113535326601	-0.12205532816096376	-0.12961633234973569	-0.1334211432624577	-0.14231113753488955	-0.1913385486785546	-0.15035150106766926	-0.13383854003538032	-0.13859369471336258	-0.15919727449775767	-0.16087010582015449	-0.18905921715249852	-0.17978541417602578
SWZ	0.0	0.0	0.031071250979497478	0.02942273218142777	0.02971129007087736	0.034490914558649166	0.03103385055964747	0.0301800691688614	0.02422522439335939	0.02309989551678715	0.022651073524415644	0.026995439922883335	0.01892737899962249	0.017676575605096723	0.007980155655396004	0.015200486340427588	0.022782403275711793	-0.06339196030699101	-0.12013777462572817	-0.05088100306845922	-0.025919374011618146	-0.0007402934841138631	-0.004481663098598876	-0.007927168329857626	-0.007372353125856268	-0.022750911476232538	-0.010323387728095046	-0.02221186465998226	-0.009965660018185218	-0.010604326696173061	-0.010357421410389644	-0.020112526671456354
SWE	0.0	0.0	-0.16929672037240273	-0.23909686616839787	-0.23593859611821255	-0.22803735410094061	-0.21837225087028012	-0.2369288415507098	-0.23497618948676857	-0.2808827974059347	-0.2963139804237458	-0.3430889616465427	-0.31169469493714796	-0.36765272653858094	-0.3610407430801654	-0.3474427584379214	-0.37007089981817565	-0.3861130049306327	-0.44647441267422483	-0.375933844970322	-0.33645239707724706	-0.40151109332802193	-0.37943445507298	-0.41611700707940846	-0.3617978688521317	-0.37671195873164587	-0.39813546453418835	-0.3954211019595699	-0.36081337726784346	-0.31813680339937145	-0.39604811468011425	-0.3908062054567063
CHE	0.0	0.0	0.25126466040004125	0.2225492844190491	0.1848971264937438	0.17045561788624486	0.19563765571606329	0.17038430277402927	0.11717397003698782	0.1129309148822033	0.05177478728091156	0.021216212264896228	0.02304515719322442	0.002259711004581888	-0.01971276538335065	-0.04105842315803576	-0.037431478236060745	-0.05471447438986088	-0.09284876366224548	-0.0769496822033866	-0.08850800524865532	-0.09374860521399464	-0.0819959009158655	-0.06008554605028138	-0.08558706329382382	-0.07910405850091173	-0.08722898785168409	-0.11343946010312633	-0.13914830228748398	-0.15045451088347983	-0.0690711457495663	-0.09007955606636919
SYR	0.0	0.0	0.006293542188973156	0.01051424181528482	0.008119089458569206	0.00978118384962201	0.005940275914362303	-0.000795708944811846	-0.0011033359206602533	-0.008897887348124911	-0.019798928634851	-0.025186314903546947	-0.03211253047668006	-0.03875252019364117	-0.04139719613589499	-0.04736970485782477	-0.05716066419457766	-0.057218175802842275	-0.0602831909805257	-0.06339762974622021	-0.0680981952994264	-0.06445572748641215	-0.07245156811934717	-0.07670475708887459	-0.07145819555666177	-0.061048297637855686	-0.07687677504606416	-0.07600380998862288	-0.08235747246780889	-0.08826374473974719	-0.08577890323610005	-0.08731225092383221
TWN	0.0	0.0	0.16573400010739814	0.14058549315369984	0.159052016387351	0.1459499383092755	0.016765625593762046	0.03905898604767977	0.05592535599685533	0.15032455368269027	0.09760323572018947	0.10670363630858049	0.19522803855582804	0.20663106532965436	0.18377072276523077	0.2017997046324549	0.2017005870720734	0.18316375007267904	0.18421111448598815	0.1678853490308052	0.15135698671497888	0.15976640249204532	0.14502848454154282	0.14386534889960778	0.14250732300560287	0.17124149577423253	0.1611104788791895	0.16065859505236535	0.17472314907693853	0.1474857435275867	0.13984465452159256	0.13342235208140263
TJK	0.0	0.0	0.0	0.003828394370763988	0.0017302367944393993	0.0014792688503240115	-0.003574503749625979	-0.006229828555104344	-0.012856592411092382	-0.01718991781517465	-0.03403458814746907	-0.03548068493949286	-0.032695406637461844	-0.0308927633783318	-0.04129463094018071	-0.03746426389957813	-0.045212126922133944	-0.046916233199778556	-0.008164579566005692	-0.00039343640035882643	0.0013639829342437793	0.006087140064736651	-0.006497029233787366	-0.012669038391943666	-0.015384200772083911	-0.021927474321992158	-0.03126722419499739	-0.027219077389906143	-0.029338321788219268	-0.030602628527132136	-0.04420314939873604	-0.046091603148668
THA	0.0	0.0	0.23668219979158245	0.23633109804139796	0.247512923940163	0.23926781607412906	0.26205398175209726	0.2616593986601634	0.2742725174047722	0.27188353013192224	0.23616891884308266	0.244474570122577	0.24228233985050807	0.22203935284186294	0.21120322122869517	0.20272772295506503	0.20359673176699733	0.19013054374938942	0.17946402697153196	0.18456563456468178	0.1956017705755153	0.1877491680869925	0.21906249635004205	0.20756121685430173	0.18095238171615957	0.1923064927912721	0.16864040983759487	0.17181683095257583	0.17089042791496034	0.14913664034956753	0.15528795832280284	0.15294092046300722
MKD	0.0	0.0	0.01112354880936639	0.00843732426960564	-0.0005652706727587997	-0.018819759856747442	-0.04135669016911425	-0.07607576233732427	-0.09776720267185013	-0.11408799425282057	-0.1365919475796118	-0.1632074762060176	-0.18108723048150255	-0.19659629360965214	-0.20665195600566566	-0.21851441321218967	-0.23786018058590264	-0.24660132356102427	-0.24716207731974027	-0.25885032367293226	-0.2609656579541375	-0.26673755867767657	-0.2795185925330568	-0.2898694333192786	-0.2768386883530427	-0.2908415210591486	-0.28987542109073505	-0.2986836105895452	-0.3014929319876347	-0.3030420008013124	-0.293424713099788	-0.30214874016003535
TGO	0.0	0.0	3.658788518823286e-05	-0.00032471748089291097	-0.0006289162745920507	-0.0025003215708974125	-0.008773784368643067	-0.01467413300085818	-0.01897672936411743	-0.032472310937925464	-0.048730992989243216	-0.06679813280585645	-0.0729750262254969	-0.08915381361236374	-0.10581420325238566	-0.12151667265102306	-0.1358098317044143	-0.15048761140609157	-0.1688681553453808	-0.1798609582339461	-0.18284276712619008	-0.18472293844072896	-0.18012018902582305	-0.19456108662543325	-0.19264613588255708	-0.20497721198576846	-0.22384454242526663	-0.2171037742827675	-0.22257541807719772	-0.21576911430469803	-0.22272102097030677	-0.2313729580815549
TTO	0.0	0.0	0.002728482676128685	0.005149589989050796	0.0023198511144517653	0.00314430053400816	0.005128517215835515	-0.000784440221202054	-0.016281824434982717	-0.01660967097715238	-0.019499216822704835	-0.01873294117514801	-0.06404692792134625	-0.06073703223345994	-0.07825262080530804	-0.08758217911836175	-0.08225870490311538	-0.09416434286456665	-0.10061711336505352	-0.10885872420377529	-0.11068195975512118	-0.07710255860010617	-0.0835449251738063	-0.08542189126329314	-0.1027070703222166	-0.11349547710544083	-0.14996052787485947	-0.13565674125373128	-0.15407413517078972	-0.14286818976577687	-0.1278582939355455	-0.11810970106792551
TUN	0.0	0.0	0.034292000969493586	0.009039566633739504	-0.005604903913880577	-0.01771102527536872	-0.02002074405376142	-0.014044341334773502	-0.027150107577933458	-0.036300607487049774	-0.047932466091527015	-0.0721695116990162	-0.09418973786379237	-0.11948977885728462	-0.11914016201124422	-0.13084193673604805	-0.14739792804527863	-0.1526803550497946	-0.16911521404269214	-0.15505783305505005	-0.1781504722793925	-0.17741317448602967	-0.21495067585326488	-0.1980771723458674	-0.1931731955477356	-0.21228446902703535	-0.21502981553410683	-0.21726865415612195	-0.22120536886478526	-0.24208534708847207	-0.23618050407656632	-0.1986187803590167
TUR	0.0	0.0	0.08327338472517987	0.06924829728156556	0.07100503732968555	0.07306070342665283	0.0697108159999571	0.060076045868195926	0.043706368137597096	0.019594696154445757	0.007379146313879481	-0.0006671527572610358	-0.0018854014256164398	0.0024218553960286826	-0.01241393236117716	-0.02048478598505321	-0.03463176478979424	-0.033031219327228634	-0.051035817170375086	-0.041641450182550166	-0.0418261121696184	-0.039617257577484466	-0.05313060044008777	-0.051680238562734626	-0.057967185321528	-0.0589242078882779	-0.06039174468406294	-0.05684937504272236	-0.05670543862452693	-0.05812597389587282	-0.05130678901409391	-0.06473439329589548
TKM	0.0	0.0	4.1037854159320375e-05	0.0009438706465303426	-0.008689483194812553	-0.012486360458074941	-0.01333544348290916	-0.015081169601516287	-0.00704185226685361	-0.01592858644098305	-0.024097808653245067	-0.06009364303866116	-0.08821833309282656	-0.09413274086860213	-0.06807621160940247	-0.04822790692645684	-0.048206868429523375	-0.05549762174889006	-0.05938147914034131	-0.06004424031625932	-0.06346356416883081	-0.054154638307923886	-0.05213091935346581	-0.05977882774284016	-0.06369481616168571	-0.05440851910415434	-0.06740120520194459	-0.0902174282655599	-0.08658253370578128	-0.051171463279009455	-0.06001490043970881	-0.06677476622566347
UGA	0.0	0.0	0.0001359737004547057	3.8328157181410916e-05	0.007152587002767774	0.005466183001212599	-0.006744744956876936	-0.012180686820306708	-0.01571201125324384	-0.017799948778962627	-0.033264280981903926	-0.030114926333169034	-0.02580124868937217	-0.04164691873739246	-0.048378590321218606	-0.056944710091932915	-0.07086077847824335	-0.07990091259070242	-0.1080758340659016	-0.11633353759470388	-0.12365453828649953	-0.1278339636477721	-0.1372524579974832	-0.12661797843445122	-0.13481431017067225	-0.1365095300635888	-0.12494037426569182	-0.13346292357744316	-0.16935512043738665	-0.16173419789852206	-0.15836933196230474	-0.1525399191498522
UKR	0.0	0.0	0.0068840648239199	0.04918322119142893	0.010695412700689744	-0.004009596258758297	-0.000306714390629903	-0.010928266335497039	-0.008115836323496772	-0.03563457213051624	-0.046902632067735706	-0.05644845237293694	-0.08229458975994586	-0.08057584916747462	-0.08828139316904293	-0.07784547825154808	-0.10418817503037303	-0.1113264973599759	-0.12284224770220398	-0.1340183490155411	-0.12738005154541154	-0.11182490909945608	-0.1397893744678691	-0.13505004050891056	-0.15205926966074257	-0.1482375516367762	-0.15674514365889847	-0.15368555928038097	-0.13486495402139642	-0.13587788881853635	-0.17076088285933322	-0.17147141585736048
ARE	0.0	0.0	0.024016964004935915	0.022366625528391637	0.029904575415029555	0.03124160680105792	0.027165007725105106	0.023049935319163772	0.023706218167629522	0.026279563433218023	0.02009154818507497	-1.5785862716999333e-05	-0.014438812331096784	-0.027969224504609258	-0.03717911882114011	-0.045457598968168256	-0.05017153959496756	-0.058253748552483664	-0.06300411727929722	-0.07641173950703184	-0.0910492723081524	-0.08875702743351699	-0.09887419773263462	-0.10563115900993347	-0.10848545983845881	-0.11058696550965141	-0.11280321014282002	-0.11468536853674882	-0.11940692247190965	-0.11844377354299773	-0.11853084618219656	-0.12488641644542442
GB.01	0.0	0.0	-0.8516908879917628	-1.003224186827556	-0.9819578953377706	-0.9280229745014079	-0.8135876579815626	-0.879833811297559	-0.7221311981093104	-0.9984827743712454	-0.7684745674180204	-1.0822290346717112	-0.8068398614369143	-1.022238111950735	-0.930849771331399	-1.0323991257713216	-0.9536991848622445	-1.014319588822643	-0.9707390407237115	-1.0831418917507718	-0.9825329015134554	-1.0695442425166846	-1.0016755120513143	-1.0542470365363155	-1.0111288855926381	-1.0169785919254992	-0.9837392303177928	-1.13050698607573	-1.0071069138486877	-0.9850413279123504	-1.03334941059674	-0.9496181694560568
GB.02	0.0	0.0	-0.5175080582255798	-1.6746785337339198	-0.7534113449606972	-1.4933653726976859	-0.8175420332517502	-0.835369888371662	-0.9238068708006031	-0.8790500676061574	-1.0235763819357202	-1.1411265880664767	-1.3939023479431878	-1.338378253037964	-1.2273739508107506	-1.414457760241894	-1.2938796740150638	-1.3249568899567077	-1.2938938291943258	-1.4537998875469027	-1.3925469209419283	-1.5833465046649065	-1.5592230475905189	-1.5224501573798066	-1.4402215336767665	-1.5650563169935516	-1.5062651159603035	-1.5317322386155463	-1.3883572246071174	-1.6552083322928346	-1.5062860636322117	-1.598886867430016
GB.03	0.0	0.0	-0.9099889892906665	-0.9646811535794275	-1.0942218691418537	-1.044321421202632	-0.9940854529452481	-0.8633594382665088	-1.0935501919503765	-0.6862243159230674	-1.4936692690649567	-0.7995155813476429	-1.3729993582824007	-0.9566523617037026	-1.4683831438053185	-1.3007838455194598	-1.2673969697338694	-1.282846350795619	-1.380613663268182	-1.3069682687449125	-1.1909009579402774	-1.1194000406073323	-1.3367383380102127	-1.2441701931512394	-1.3288468028971545	-1.3785631619871563	-1.361702222338823	-1.3517864176761596	-1.4512693580907565	-1.3298400584001557	-1.3715882461208362	-1.4877984194872629
GB.04	0.0	0.0	-0.79528526935152	-1.3171675649845227	-0.771337848737863	-1.3539898709068354	-1.0133669483354035	-0.9367203190603468	-0.8101745077385036	-1.0206282320023075	-0.9682124826336902	-0.9584249702230263	-0.9438147504561067	-1.2019059749441174	-1.260281328335	-1.441259506160164	-1.0872804587494511	-1.4452265664117392	-1.3898091063314078	-1.5908734524935575	-1.5921691266451599	-1.6217427857786126	-1.3936137208355626	-1.4005119560864032	-1.3317661617950893	-1.5191203045814117	-1.3046398971628959	-1.379384849636489	-1.2508732382998655	-1.5645850098580771	-1.3748815022545435	-1.4000922567657614
TZA	0.0	0.0	0.0005574336984448536	-0.0007014255233417366	-0.0014970784543377746	0.0006046834738260287	0.00028211075364659166	-0.0018684354180287244	-0.008465811430802272	-0.01435721264383405	-0.026714834285868072	-0.031074250254126135	-0.05413484949167158	-0.06477339212989097	-0.08194197830030392	-0.09042291667671343	-0.11658670176332153	-0.1140812121505741	-0.12732256585844537	-0.1281490660070106	-0.11730137378750394	-0.12223264300089687	-0.12734638738981507	-0.14858578955945223	-0.16644511275283325	-0.18107979777871597	-0.17479744822249677	-0.16855176915416825	-0.16990139411030558	-0.16424538796679933	-0.16577057054166788	-0.16988312047417908
US.AL	0.0	0.0	0.004579607383892181	0.00312517150564684	0.00437751295987443	0.005047578760986049	-0.0016867206968251836	-0.013216113487102277	-0.02353588700666487	-0.03524946426036735	-0.03921208805900411	-0.04599202329064189	-0.04782764098492098	-0.04891829308369955	-0.052868492084057195	-0.050535475502788696	-0.05369436246355219	-0.05206237303403416	-0.05436308489428221	-0.058830701091849846	-0.05669101129184284	-0.06100922374427942	-0.0634054551433949	-0.05817545541316749	-0.06110626595343671	-0.058215512646297984	-0.05971192090489241	-0.05898013006236935	-0.05934341183557734	-0.06189550668901367	-0.054282699411178914	-0.05262761229657409
US.AK	0.0	0.0	0.0014457632659059527	0.002320159465885041	0.002138104780691208	0.0011581524439474578	0.0026644117719687443	0.003281607469141079	0.0023887361428887033	-0.0032424792078211695	-0.007711353617445571	-0.03274481552002495	-0.05581252290429717	-0.07584504209837695	-0.09367759664516973	-0.10469559461637745	-0.11164484928615215	-0.11101757160689729	-0.11842093872248549	-0.11532045448372497	-0.11245372694684841	-0.1025135100225838	-0.10074425837846013	-0.09939313454493393	-0.09645927712531588	-0.09449459645145541	-0.09478181935406171	-0.0960195452089252	-0.09178828384995841	-0.09314368121141614	-0.09562290855718025	-0.08048059896113013
US.AZ	0.0	0.0	0.006550442884889485	0.0016504948619822102	0.005266599534436978	0.005117522494457738	0.0007868080705630831	-0.0019288581620147127	-0.012288141745420145	-0.019630218592592286	-0.02463484433296026	-0.026678998078433214	-0.02891512691426401	-0.0325069186742466	-0.03149701078031253	-0.03518431225090213	-0.03588405098804426	-0.03676448105166541	-0.037969864175990686	-0.04322376200288636	-0.04121422712032308	-0.04688954874396689	-0.04476327601002916	-0.048593362110371796	-0.04848609820730099	-0.04945605211585935	-0.04979089502131773	-0.05147158204724667	-0.047980897142674284	-0.047985698193775406	-0.04776159810272462	-0.04296322489552029
US.AR	0.0	0.0	0.002707747975505548	0.003041094321210025	0.0022091919285704975	0.0002867549860008367	-0.006440130169305114	-0.02164146346682605	-0.039464682920253846	-0.05424587635489697	-0.06286193017668307	-0.06698400757119138	-0.0691750895482679	-0.06717957680031361	-0.07002559819520027	-0.06943489029952454	-0.06908594498357123	-0.06650472551582576	-0.06846802936842922	-0.06706872827699772	-0.06700964293349099	-0.06564949059355563	-0.06751650196366032	-0.06577046843974088	-0.06766409478116131	-0.07344981907173587	-0.07028958177737188	-0.0705434249390291	-0.06984977899016087	-0.06581258105140542	-0.06624342517251858	-0.061762332491377414
US.CA	0.0	0.0	0.05304156531473758	0.0010509906975375571	0.01947958534425087	0.01579426114970417	0.02327461300983824	0.02914063694765545	0.029221074801344393	0.032387943750933346	0.031642987480684504	0.045773920373037846	0.03648155387789842	0.04644261700774699	0.04305702197471284	0.03189378129833109	0.027405257608514866	0.028336069516821105	0.018991524112621505	0.023174536896730658	0.00520907802565862	0.010679033549809702	-0.0015545574177600052	0.010316192227532994	0.012295685482399676	0.008387947864441081	0.011805751873605885	0.013100177083980036	0.003668978995041705	0.029779230567061887	0.013964279296851956	0.01858098341636083
US.CO	0.0	0.0	0.0069750857725425774	0.0011107855900860386	0.002778891753085766	0.0025551378389554458	-0.0007627641878782399	-0.008990183922608086	-0.021149522852959013	-0.025348047166695586	-0.025745061885096288	-0.027238315339994656	-0.02761678889847685	-0.023960835170122596	-0.026383080257785796	-0.028953083857108375	-0.03306890619124703	-0.03389513174191228	-0.03636859690566707	-0.03913075295980395	-0.03795328666054143	-0.0406663192473844	-0.03876644804939877	-0.04127070863177984	-0.04089702453368149	-0.04337220470456149	-0.04226442907360184	-0.04364236384631903	-0.041633265522611484	-0.02883331238773268	-0.03500148903842204	-0.040108542922723256
US.CT	0.0	0.0	0.006053559139496123	0.003687569584198691	0.0033604175158075122	0.0016592977446494572	-0.002196262168241425	-0.0067857299137163984	-0.01821047939142284	-0.02390944556684982	-0.0326740032969175	-0.03450168029310863	-0.04195212410442739	-0.04610676353090648	-0.04519919610556089	-0.05178009154402918	-0.05025540423614361	-0.05000206353321657	-0.0499711941744474	-0.053134660298981284	-0.05113322532678266	-0.054654932719222504	-0.05560742377705985	-0.05566642022118984	-0.05415557382831837	-0.055126615204059704	-0.05482554050773025	-0.05748569668510006	-0.056539133061361824	-0.05129882157819399	-0.06004731719916334	-0.05305013000216352
US.DE	0.0	0.0	0.0014125981897761264	0.0022664710572106728	0.0021789096260826923	-0.0028511893114702147	-0.01471892710560585	-0.030248340323990597	-0.050316237685432696	-0.06375879323967659	-0.08167067015112384	-0.09061368771252631	-0.10156360468819292	-0.1017309618229878	-0.10268181384691655	-0.10251773869802694	-0.10705257892210662	-0.10331877104968745	-0.1081412169701812	-0.09679009930211313	-0.1086851066589345	-0.09471016662372378	-0.09332326579063466	-0.09258104751974638	-0.09074693778018394	-0.08758188387169019	-0.08899729110813936	-0.0950796364538764	-0.10343455804336932	-0.0876028989457267	-0.08236506292378376	-0.07274131526234795
US.DC	0.0	0.0	0.002729625768393973	0.003013307364407858	0.0027273589062959402	0.00043007551415730205	-0.008527696739346613	-0.019150689978220115	-0.032148681856913885	-0.04612112621193987	-0.05488518118668129	-0.06609819099725467	-0.07074650896214951	-0.07143204326420793	-0.07518752618635993	-0.07619083603940258	-0.07924396389311639	-0.07713436786629391	-0.08509502868206953	-0.0768152349876483	-0.07661593543898393	-0.07641641372986285	-0.08077105317739752	-0.07407044249058137	-0.06786925233793761	-0.0707189636052985	-0.06857272832332395	-0.0734083312104894	-0.06804708143449689	-0.06682266817278348	-0.06605756350429592	-0.0655041536209322
US.FL	0.0	0.0	0.019297507680593462	-0.0006790168729509105	0.00435307627573156	0.005813437832835611	0.0063608032695006145	-0.003320886904334408	0.0030807200656735034	0.008281246075259041	0.0040788558081761295	0.0026214246315436895	0.004943540666202395	0.01550691507632429	0.010974586932355201	0.010969683535466679	0.0014861755580186653	0.007069342903709419	-0.0036288026443842547	0.0029794986120545985	-0.008958377009726792	-0.0008071960647670906	-0.014430083826821871	-0.004017360802621717	-0.0055672778245474674	-0.0012495294555825431	-0.0029766383478402325	0.0003855452943346549	-0.006475165633113011	-0.0003610386776320418	-0.0010721182690964781	0.0013222427292181038
US.GA	0.0	0.0	0.010809439496139994	0.0009059931385335673	0.004200252999786436	0.0028118461983472898	0.000289878519565967	-0.006288173076307579	-0.010792788353108929	-0.012374407210846705	-0.008801059461760463	-0.018590175443478074	-0.01058944108432991	-0.010208060580141343	-0.010175991504191018	-0.021252248121739203	-0.019309651942323036	-0.02343978128349633	-0.024162736859967282	-0.029880664232140308	-0.03037784358657092	-0.03105214002443457	-0.03235025130311486	-0.03196474058392296	-0.02664633782167858	-0.026724938004307752	-0.0303939150143262	-0.032153019370029234	-0.03199170134841056	-0.026531455772937917	-0.024778209043951893	-0.02544349987266825
US.HI	0.0	0.0	0.0017754361357313897	0.002040984361784126	0.0010369497362994196	0.00147853002749887	0.0029670936515957536	0.004295422227240664	0.0032555579174031735	0.004086599570785054	-0.0028629800841395436	-0.005322516575057001	-0.014304609815296576	-0.018213439928849162	-0.0356206313281926	-0.04058417901239286	-0.07311582541335016	-0.04082813118791995	-0.07952874176715419	-0.09711509995292689	-0.10284259279531582	-0.09335410526424281	-0.08858866424665823	-0.08396242849000313	-0.08661357231118938	-0.07976483240703658	-0.07981351787182955	-0.07948242294965047	-0.09082178817478859	-0.06969371202047991	-0.07513131535862305	-0.07477559254740473
US.ID	0.0	0.0	0.0013374940081467557	0.0022259410516811684	0.002094930121665506	0.0010788952364393367	-0.004996780337929163	-0.014794721996547189	-0.033533976729682724	-0.05509893878938854	-0.07332223886451494	-0.08828328840038147	-0.09642185407978676	-0.09697359711369202	-0.09897728310614973	-0.09678071392826837	-0.09916342567614089	-0.0764766842489939	-0.0921375117347134	-0.09221389792106738	-0.09788078599736183	-0.07578083918469147	-0.08662311910668796	-0.08144506427432141	-0.10741936444487177	-0.0719504968883844	-0.06951884461964264	-0.07052448167919056	-0.07230049556703477	-0.07295562190556826	-0.06780767840716129	-0.07623026005162403
US.IL	0.0	0.0	0.017655702068797297	0.004071598331467641	0.009560942602582223	0.01155143688269522	0.008094437351147121	0.007072453723866445	0.0024847448541809314	0.004404874327201824	0.0006049825002074627	0.0009125680508592637	-0.0002952297624481126	0.00044822067277738853	-0.0033768715070103816	-0.008973473464557458	-0.009478321355793629	-0.010430464409927342	-0.013064541678975417	-0.01880497487750654	-0.019674007693060158	-0.01949504041823813	-0.017299754771116227	-0.02380362835200378	-0.02047625545570364	-0.01988083426877063	-0.016943780819500542	-0.022437733985225528	-0.02084207181296538	-0.020637190165917474	-0.016387798098160822	-0.017602805824890044
US.IN	0.0	0.0	0.00765481869493545	0.0018815293021834378	0.005548820920608932	0.004187671443145469	-0.001962124248100494	-0.009391294662686178	-0.02070117373935698	-0.024480024441453363	-0.027503972274522948	-0.02733086796237183	-0.03158210050681065	-0.03091825494905276	-0.03737559411990388	-0.037003514719569086	-0.0399406994520346	-0.034042215423213396	-0.042028540630933975	-0.04173953323065582	-0.0436851250883552	-0.0435199663201713	-0.045417793429236575	-0.0449491017820991	-0.045399728924422345	-0.05004066863885104	-0.046668453395515286	-0.04889824180983604	-0.04616985327172696	-0.046965892867623094	-0.04322845505386752	-0.04540144497305887
US.IA	0.0	0.0	0.003929746665431999	0.0030080313008884474	0.0020267928979578187	-0.0004475607496723377	-0.0009516467422865382	-0.016044702903939	-0.028522723070945055	-0.04208483903268556	-0.04835888899655805	-0.05200291537732493	-0.051489218068812015	-0.050881408376768356	-0.0521017103612853	-0.054252641366925314	-0.058403887041103	-0.05972060626526776	-0.05886234658487588	-0.05658317012315894	-0.057990393024531794	-0.056110923796315326	-0.05899192158627109	-0.05855156295927477	-0.05723107757356072	-0.0618640561647843	-0.059112100613045726	-0.060463525350373803	-0.05564572125672518	-0.0531183598744156	-0.05312142933858732	-0.052853526759999436
US.KS	0.0	0.0	0.0034836741152011186	0.004449585413146551	0.003819643262326089	0.005750863718945176	0.0018108510995373805	-0.01837202902502666	-0.03156478683590258	-0.04606817817027764	-0.05215394078428304	-0.05506795000007614	-0.05744959354607726	-0.05964075052500295	-0.061700493691874136	-0.06094863393211192	-0.06278852521598433	-0.06291617297985441	-0.06585778228775929	-0.06302507815224567	-0.0565140557344912	-0.05611071294640002	-0.06223741577348063	-0.05986969435212153	-0.0601058168806734	-0.060428710257420803	-0.06517093930096252	-0.06380574054749566	-0.06266381616879535	-0.060860345119650994	-0.06062767083870879	-0.05732297827146793
US.KY	0.0	0.0	0.004490746657892508	0.0030795851563070187	0.0016293269702316593	0.00237965772464932	-0.007406627009032274	-0.017269478240022895	-0.02853263015820673	-0.03899425611519902	-0.04587062527529051	-0.04973463061209715	-0.05138724185262955	-0.051504486038966846	-0.05754913152382635	-0.05538347805331689	-0.05800964107484097	-0.055048915063915516	-0.05886768836997902	-0.057689933807514304	-0.05909962856373019	-0.059794070671859156	-0.058398824746430655	-0.05994941267714049	-0.05515941683936765	-0.0581891554440217	-0.05978679203885173	-0.05786829217512279	-0.05621822624569672	-0.04807231228206588	-0.05593298926063195	-0.056846360075557545
US.LA	0.0	0.0	0.006069575481149059	0.0033010545868794594	0.0025490370419101183	0.0048043591800217555	-6.640900842569408e-05	-0.00929712522195203	-0.021562571593414237	-0.028767948621954975	-0.03484796047447114	-0.03566453414056703	-0.03661077579217853	-0.03786335445360445	-0.03728040390021947	-0.04097266648240838	-0.044191097105283905	-0.03955373388411232	-0.04017863111055453	-0.0451053539973989	-0.04401813174709224	-0.04627094767987172	-0.048844126008273925	-0.05246561749223666	-0.048943483949104305	-0.053842135500814514	-0.05294377312585752	-0.054344469427136666	-0.05199410002223459	-0.05312899949975192	-0.05185336111057648	-0.05339693272041757
US.ME	0.0	0.0	0.001202737539673926	0.002023083918989421	0.0015482010338629948	5.184527651636017e-06	-0.008754890316331476	-0.023022347887136085	-0.04040221201726535	-0.05742951120936146	-0.08115280729055208	-0.09509492987321844	-0.11137581466605928	-0.11304984882299918	-0.11505745630187025	-0.1143434824529499	-0.12022126584818604	-0.11272204420195164	-0.122857366475837	-0.10687514789596841	-0.10187176329561343	-0.10284929443103996	-0.10072069525086658	-0.10184222391975695	-0.12804225536421354	-0.09488350967216119	-0.0777974600312814	-0.09168992680463894	-0.08605057964737872	-0.0800269043659485	-0.08835114076916062	-0.09112097113468387
US.MD	0.0	0.0	0.008481692641471028	0.002227801353416048	0.007671472973558302	0.007345938747671532	0.0027660244771743336	-0.004358381203228845	-0.01234968114435242	-0.01843508827752416	-0.02080481588249139	-0.024921648469322655	-0.02740107603481645	-0.03293700032819258	-0.03166033114349043	-0.03741785737502168	-0.03586709920306852	-0.037627880576607264	-0.039072831611286496	-0.04314872053486907	-0.042733924965310255	-0.04617547006758871	-0.0430284587740859	-0.04655071680067513	-0.04561439737140738	-0.04794184727404671	-0.046390241140081834	-0.04926070040148778	-0.0447186562344104	-0.04644271143450229	-0.04405504466151733	-0.044409138038981055
US.MA	0.0	0.0	0.010831808140743249	0.002805521196957983	0.006868305119556162	0.00534171848927123	0.0018384236254886943	-0.0015651024157348203	-0.007741887947276815	-0.008802776601224416	-0.011689754578658729	-0.014822676345338515	-0.020287462307067017	-0.019104590415164324	-0.028057614731880065	-0.02654786584399549	-0.03075959630641778	-0.026412795689645385	-0.03417065731190494	-0.034909963402063315	-0.03646275642845698	-0.03841554790285917	-0.039075573975133615	-0.03697046913214708	-0.03859257134645189	-0.03604275052822015	-0.036952513413635035	-0.03553940374462217	-0.03798009463206187	-0.03499248215662609	-0.034553092387712425	-0.034645192948645764
US.MI	0.0	0.0	0.010418145160540071	0.0011367019354224794	0.0036688515289151624	0.005995027732885738	0.002836178412701784	-0.004782183967255715	-0.011250345784752369	-0.014277378160931775	-0.01830410884575695	-0.018404489557555248	-0.01779463546915938	-0.017591695249996597	-0.019460674219529128	-0.023452684101143983	-0.023761666916943813	-0.02891773734805536	-0.030209160856953243	-0.03238376199043991	-0.03399131462321625	-0.03236186456505585	-0.03203883969009613	-0.03704553103055508	-0.03405594364981335	-0.035271259497038354	-0.03535490932552454	-0.03589511659894962	-0.034181604961924794	-0.03463672957215724	-0.028469548234899555	-0.033551926582675584
US.MN	0.0	0.0	0.0072268944441233884	0.0033603405283466614	0.004083562325263301	0.005249745376967319	0.005601250913489508	-0.0037826476813829224	-0.015366141472383799	-0.021706078161187747	-0.02999967775468848	-0.02852282647269888	-0.031175140772055077	-0.03441481762939125	-0.03469481714021283	-0.039264455502985296	-0.040113060851654225	-0.04067376430504366	-0.041284825476828324	-0.04652490141306975	-0.04498802579342431	-0.046584805026073095	-0.04741510488751599	-0.04707872238240984	-0.04669706910878091	-0.04968115557609787	-0.0468595226288282	-0.05166105915473951	-0.06841302506540581	-0.04985417731044883	-0.03949271880612226	-0.042475259857188696
US.MS	0.0	0.0	0.0025321895557484098	0.0035435909296444024	0.0031209157286271605	0.003021632803634766	-0.005351537327180633	-0.022067313046081338	-0.040964093414475045	-0.054904331397997996	-0.06633886046955029	-0.0713158906867517	-0.07562164795111848	-0.07620432996675586	-0.07568210228110495	-0.07463739122545165	-0.078208370609123	-0.08384630776769875	-0.07573344019444761	-0.07521743622285193	-0.0696412458191964	-0.07359029735104494	-0.07456398670337983	-0.07358184296534231	-0.07448607293814025	-0.07743350728328657	-0.08074128014537996	-0.0796448164965935	-0.08357605843810623	-0.07807911284565261	-0.07846153072120776	-0.06531302674891437
US.MO	0.0	0.0	0.006743037872203317	0.002274503492016855	0.004043912980677966	0.004861087388774443	-0.0009749509616963081	-0.010032121160363783	-0.021635742964254412	-0.027382077000392968	-0.03297059819035164	-0.02935054587457353	-0.03367335174949693	-0.02976999008553749	-0.03134542335120338	-0.03282173994629822	-0.03855781773236533	-0.03697451800139806	-0.040433859477317924	-0.0439810949606656	-0.043582623782889574	-0.04312596934978874	-0.04625845691234032	-0.04708630913182743	-0.048996735512152334	-0.04892829197858939	-0.05159030894028582	-0.04716883052318099	-0.04780008863000118	-0.04893264672561903	-0.04568932674509085	-0.04727307397242031
US.MT	0.0	0.0	0.00094378236630277	0.0015488930585672023	0.0010579705169488918	0.0005869443955530684	-0.00035957390410734646	-0.022870026857446657	-0.0475992303947681	-0.07799017561570531	-0.09733390891227822	-0.10718367454949362	-0.117438964643235	-0.1180714756239376	-0.11875245729204842	-0.10667791888326894	-0.11899228311286203	-0.05050677335259879	-0.13482607811036162	-0.1144511184074215	-0.11304599843868779	-0.13268339402298102	-0.10766889049200756	-0.09883270605213212	-0.09637023267595746	-0.08703620466631312	-0.08805742406915451	-0.08335272353164891	-0.07717947259988645	-0.08323291914967834	-0.08256464333382674	-0.07824152094395576
US.NE	0.0	0.0	0.0024901500349283623	0.002790538011132604	0.001717200486406334	0.00202860788256487	-0.0027642727678411916	-0.02267583027479869	-0.039639525653289986	-0.05899682799734851	-0.06762647512827957	-0.07270148352096495	-0.0733118994007742	-0.07314275063727838	-0.0741845823364673	-0.07136021599736253	-0.07463358959632904	-0.07027200066193062	-0.07507349821012088	-0.0706487587746607	-0.07043722394401986	-0.07081238085137054	-0.07298967008191326	-0.07069703736116706	-0.07777968272127955	-0.07463655445950623	-0.07504674517846421	-0.07415352503765682	-0.07542956600546935	-0.0703808744852652	-0.0666119900069706	-0.06167017994714863
US.NV	0.0	0.0	0.0030903694421935413	0.003048012404915923	0.0019526594200458547	-0.0009970419768245975	-0.002560094242820554	-0.011474007165002131	-0.01902101841120274	-0.0331996739256768	-0.044278764724337005	-0.05358301084128492	-0.056598162733856316	-0.04656546942521933	-0.04830393418236989	-0.04783974435301763	-0.0708550767920979	-0.06602568183953217	-0.06375240298462925	-0.06250507164511365	-0.06623872811787335	-0.06340307684752355	-0.06691455578576866	-0.06389700470289528	-0.06683805287459599	-0.06706680441730395	-0.06455217366616584	-0.06483320608643428	-0.060299087431570086	-0.06625406355653674	-0.06154188616217526	-0.05960960882166466
US.NH	0.0	0.0	0.0016182040011081256	0.0025873525857145196	0.002433621861785973	-0.003877361702575577	-0.011223009512306703	-0.024557004941094807	-0.04317254296409834	-0.058450271642340734	-0.07584458282534623	-0.08509242285669183	-0.09846633539783989	-0.10041127161274366	-0.10045290955887909	-0.09963263289165525	-0.09942186349408688	-0.09791883928632616	-0.09814764632902762	-0.09867121269451218	-0.09823089192236845	-0.09054552432683494	-0.09214282333822599	-0.08961258669252237	-0.09158520767015288	-0.09225803213913641	-0.08541000422281897	-0.07917854071941566	-0.07647073724276199	-0.07475207779452653	-0.07141414575618787	-0.07272425350771661
US.NJ	0.0	0.0	0.013034632051800443	0.00407808276390309	0.008523674476790255	0.00784553179731251	0.0031912754074436833	0.0009405123397865367	-0.0059797030900976544	-0.0034114062250401034	-0.007330574802322243	-0.005442907040453804	-0.013067878884553963	-0.01070326342262895	-0.015365484878282487	-0.015562718673012288	-0.021629320395677443	-0.022733244980788214	-0.025473618110949392	-0.026334930363147713	-0.029262707437827107	-0.029008909684635764	-0.03165532556071993	-0.029863392581619408	-0.03163735049845906	-0.027965240955596382	-0.031427249385040934	-0.02946187366107411	-0.03315860076387178	-0.029252291720316403	-0.029833300616721736	-0.03148510653704362
US.NM	0.0	0.0	0.002251994812452196	0.0026601713453811016	0.0028214238293244875	0.002459347699756975	-0.00499510777038914	-0.014715364771822337	-0.03989602081121424	-0.05345517310187953	-0.066912304800959	-0.07384284183158396	-0.07798684775536247	-0.07739421182881845	-0.07991293822324774	-0.07829401243056866	-0.0764785042342564	-0.07533787054573304	-0.07755848174682001	-0.07613405287655306	-0.08026378317326222	-0.07981325542255613	-0.07737127352214213	-0.08046847802692936	-0.07880214793414275	-0.0778314469982222	-0.07916406534081988	-0.08057847404209229	-0.08821876245385107	-0.0784176245937962	-0.06455984042761376	-0.059595028373216063
US.NY	0.0	0.0	0.03268604437316469	0.000248261491098134	0.008341018013924284	0.009569245626916967	0.011797003011926321	0.010786667679330009	0.006761932672216808	0.012230236375398995	0.01297227568815007	0.009469553979912781	0.022890393886187965	0.02796838741998542	0.03190819368774633	0.0030163557005469244	0.008236662443561471	-0.0004277963488896752	0.001546663392870684	0.0015651292824658825	0.0010886175376034757	-0.0006249507754074735	0.0070653634833606205	0.00720331142827213	0.014990243711254791	0.01638839687612137	0.012132353395588602	0.024136090768323015	0.023853107414750774	0.020620876468657734	0.02471979832010529	0.03267424331183655
US.NC	0.0	0.0	0.01097085129930786	0.0030335632495770426	0.00725230533589194	0.006663671666085058	0.0001210056765232892	-0.0018754503185891558	-0.010978813323225811	-0.0129812354961234	-0.012296619170537593	-0.014933508123826655	-0.016962442828905022	-0.019544167937135537	-0.023189422841041196	-0.02795358970312245	-0.02725819374486127	-0.02752144281518154	-0.02867044809791164	-0.03401952884687365	-0.034180321930343815	-0.0364824451824175	-0.03657934122304196	-0.04047033765762764	-0.0371997203940877	-0.04088382556900472	-0.03665380690729414	-0.04123177082103746	-0.03664874112090377	-0.03439128187192608	-0.03644895490280131	-0.031846023286152825
US.ND	0.0	0.0	0.001235220946949056	0.0020258591517219315	0.0015031460053993584	0.0006782825350937216	-0.0019707345051411806	-0.02777837161177521	-0.05295601498797042	-0.07895911879779449	-0.09261368412719628	-0.1038975475142978	-0.1144858382502667	-0.11088820158819956	-0.1090346338875614	-0.10448427632674395	-0.11576885028666828	-0.10729108633731332	-0.10920830859602049	-0.0983373600115578	-0.10645919890390765	-0.09324396185165229	-0.10080121851939738	-0.09037843656164446	-0.08844080826964085	-0.0859671575192622	-0.08465224394448301	-0.08914703679091529	-0.08706226031554021	-0.08416450104433704	-0.08061467680369194	-0.07861750323604477
US.OH	0.0	0.0	0.013946109780582638	0.003385448545101255	0.007476869660338892	0.008737399032221482	0.004197487325363625	0.0017808184218814915	-0.002739931760176173	-0.0026910597217044696	-0.004371086538135227	-0.0058351092865005505	-0.008243386742756709	-0.008802533920237998	-0.011822121438598288	-0.016269648050593055	-0.01741236704643212	-0.01640739497729138	-0.019328353987357882	-0.02642438457125529	-0.023850804982028517	-0.028165792222345498	-0.026591267696451926	-0.028107333792248834	-0.026541048845774018	-0.02663180582238578	-0.02900603340352248	-0.029084023910042056	-0.02802543579049077	-0.02800482072348176	-0.02582369510525373	-0.02585048737220319
US.OK	0.0	0.0	0.004322808967516245	0.0032382662051633204	0.0011114264054867817	0.0035799428447669257	-0.0014646050790712017	-0.0167892022068572	-0.028010098143238515	-0.04087613376501098	-0.04764305038776895	-0.04793882760578683	-0.049003737380926005	-0.04823511217865173	-0.05284293322450617	-0.04957580516593563	-0.055207015988056884	-0.049926531318955636	-0.055102107947757606	-0.05687592318119883	-0.055632537150329675	-0.05897413678886965	-0.058561290290115586	-0.05907240841184214	-0.059774864634620783	-0.058122784448111364	-0.06268754668928844	-0.06288320154574922	-0.062101576568407424	-0.0609510088007692	-0.06142493661367432	-0.056171998708676174
US.OR	0.0	0.0	0.004902462586020562	0.00271902636963528	0.0009491143278639314	0.001331977037533072	-0.003982896398846414	-0.00225674260283526	-0.012977879997733144	-0.024094221018045037	-0.031117541441338936	-0.03723944196737383	-0.04036373159015394	-0.043199691440709564	-0.04309158048577677	-0.04959630507281876	-0.05180748971378435	-0.0484346935369695	-0.049267958256515865	-0.05465565101034908	-0.05416299974471128	-0.05667972044349767	-0.05482949245438906	-0.058646504431825175	-0.055756376559190635	-0.061360107741625924	-0.06712527184141726	-0.058720540933876464	-0.06046220729957197	-0.058875971086891354	-0.058261001197978945	-0.05801767121293988
US.PA	0.0	0.0	0.015749179203017327	0.004217924617000435	0.009519528707890856	0.0068998161733224705	0.005411538200972288	0.0033497405814264525	-0.002681956346728409	-0.0001096510597542455	0.0011034932907438844	-0.003810270745885358	-0.004720018702220052	-0.007210310949024024	-0.008122929784148969	-0.01567428162931872	-0.016105146351774735	-0.01634459148820433	-0.01888563884604455	-0.024829024270123234	-0.022850953102315774	-0.021853050521714046	-0.026458826391673185	-0.022653804746997075	-0.026866117672796896	-0.02193576878197767	-0.025506930055629873	-0.022801904108171733	-0.018537467256174445	-0.02538081622324162	-0.01685261655748338	-0.021365372159787288
US.RI	0.0	0.0	0.0011562586209601378	0.001553789311348197	0.002587867800762922	-0.005859973540622843	-0.015708560606120248	-0.031982139689890055	-0.05141171100048192	-0.06825461277053524	-0.08854015300985285	-0.09773534041498388	-0.11184658547285231	-0.11349872269152961	-0.1144894967400889	-0.11413954941474902	-0.11414635578205212	-0.10885988725399809	-0.11283055370128192	-0.10579318306500607	-0.10235346859420735	-0.10001673157447044	-0.09919818712432749	-0.0989972697909125	-0.09950901807633805	-0.10459215542752975	-0.10694950204368503	-0.09183105802275104	-0.08297841640211301	-0.07870313012459107	-0.08221292313074224	-0.06130422266397151
US.SC	0.0	0.0	0.004282588150350541	0.003448332147693023	0.003180405489078275	0.00412101557474287	-0.0040948655528172395	-0.01389424914924886	-0.025953070331619088	-0.03625995360319045	-0.042332047651905125	-0.04907383650933905	-0.05060085359205324	-0.0519732931787642	-0.05553359581235151	-0.05586864045977746	-0.05786564015749507	-0.054676170438028304	-0.05772330885500665	-0.05983318344033872	-0.06272824170164837	-0.06420649308339632	-0.062033685013795914	-0.06287293774103198	-0.06308237525664007	-0.06452605825609803	-0.0686739496004396	-0.06638342820730614	-0.06500777629331322	-0.06129271418586768	-0.06105624364101114	-0.06003689706307602
US.SD	0.0	0.0	0.0009845206655256789	0.0016230137741546358	0.0005462474331752176	-0.000156946756557641	-0.00512785226519652	-0.03729261204131751	-0.06304690745904118	-0.09274958125824462	-0.1059685727519688	-0.11518258210608812	-0.12205971717565989	-0.12660086249537406	-0.1267674988133738	-0.12050133711636324	-0.11965026520848188	-0.11285708326572719	-0.11418818244011142	-0.10656912200183166	-0.10699494036682244	-0.10707272296267556	-0.1035784337896195	-0.10707074096150127	-0.12356084045163085	-0.10290134032755471	-0.1002545625102158	-0.09722802206953984	-0.08725050707066861	-0.07831088891079308	-0.08680572942270093	-0.0919319049620726
US.TN	0.0	0.0	0.007031571514248824	0.0023579020498321057	0.004366382640874633	0.005237241047550967	-0.0027376935915812695	-0.009388132789611703	-0.01747367520111842	-0.024412405433971163	-0.026968033233509825	-0.03281136622588221	-0.03210242346473047	-0.03263458915438999	-0.034449782612056	-0.03939543141167068	-0.03899625320106237	-0.04073948618353862	-0.04015934615225758	-0.04618130354593353	-0.04409200046135986	-0.04642278205307937	-0.04668427309890699	-0.04529619365853943	-0.050349114513592585	-0.0492948205184196	-0.04864685663529267	-0.04780328775920717	-0.047065949157021336	-0.04819499899337831	-0.04596762750670447	-0.04740352600776099
US.TX	0.0	0.0	0.03637649907597407	-0.00012468217193140063	0.00834798827726857	0.011174430645466416	0.01137718535748622	0.013399121837376349	0.010965119840644633	0.027622911760727398	0.021772880328740918	0.02302178655999576	0.027668863084095996	0.03356901226341247	0.027047729323159686	0.027218459436162412	0.017030122863936903	0.02233145695218486	0.01509649207358521	0.014077053994343558	0.0006069160499055926	0.007768499858906708	-0.004069119268035326	0.008099287315221915	0.007313560910082728	0.0009575409118722789	0.000163896730343005	-0.0023106474437817326	0.004881550946356228	0.0006109347046701075	0.004974928333734141	-0.0034503707383448656
US.UT	0.0	0.0	0.003214154435804417	0.0023723784246421076	0.0021961959639549278	0.0034496421150054246	-0.0008927378729595148	-0.00790808347923555	-0.025058758602825026	-0.03819423339015415	-0.047082382468099926	-0.054727138469068404	-0.057171400404076866	-0.0616875574129927	-0.061677347806476934	-0.06370434248750279	-0.064793959472631	-0.06442527761553185	-0.06490864263755114	-0.06342398570357011	-0.06377917390435472	-0.06992220437416208	-0.06861835483897849	-0.06908151869363666	-0.06762116677684338	-0.07052734138676131	-0.07039870491070133	-0.1141369342614551	-0.0708237272868728	-0.0483786394110064	-0.037918548844995126	-0.03566174211794282
US.VT	0.0	0.0	0.0006158506730358226	0.0013856640143750099	0.0003669886015300605	-0.007016133912585154	-0.021131901965409927	-0.042453987490098655	-0.06793864531063898	-0.09589588963940798	-0.12072444409009231	-0.14390846713847605	-0.15304783988415727	-0.15946679201706004	-0.16443095495634052	-0.1487342700300487	-0.14797516450034687	-0.1280491068775147	-0.13283925561866639	-0.11825999093586503	-0.09079891993070133	-0.11517169113970382	-0.11149471776386033	-0.11287887366872029	-0.11485389344613184	-0.09803759251587607	-0.0942230469558547	-0.07653903650587379	-0.08836961096334583	-0.09078626200401674	-0.09692775373532081	-0.08421021227014158
US.VA	0.0	0.0	0.010926677618661174	0.0028444102515789993	0.007375722391866901	0.0049721977269934214	0.0006520712251267824	-0.005041656170701181	-0.010115485850814565	-0.012328364520508561	-0.011900453194446659	-0.019495848988260178	-0.01943781072607509	-0.017193288077610447	-0.015530424563447998	-0.024129548467755058	-0.023599780999261633	-0.02477943443741637	-0.028116800846866852	-0.032127562773698326	-0.03196598835648601	-0.03310538995936474	-0.03713913200209529	-0.03434447797427964	-0.039187751891878175	-0.03646058871727975	-0.038690758524873026	-0.03771607931630783	-0.03826628634522322	-0.03483859109509879	-0.03301024269606323	-0.03361884218974209
US.WA	0.0	0.0	0.009907693614974455	0.002316658370937752	0.005597110667254768	0.005217653471589756	0.003299244362975351	0.0023244468723149225	-0.0018759737619000738	-0.0025589074897580666	-0.008861364186807386	-0.011227347055742243	-0.017153343864717563	-0.0175513744735456	-0.0216698616896549	-0.023812727493233155	-0.027739304579088575	-0.02747829024362103	-0.025211570934735583	-0.03461931172010768	-0.03367795814412933	-0.0373913222415978	-0.03590161587000429	-0.04080134622065357	-0.03833786541304063	-0.04044393974151905	-0.038949392143527994	-0.03949512051251158	-0.03778045389369877	-0.03857256481003546	-0.034853207358653826	-0.034792256493432205
US.WV	0.0	0.0	0.0016973973879563786	0.0026775703540593554	0.0019595866967314635	-0.002199434735528083	-0.015483436471575018	-0.033743745372527556	-0.05143189817778948	-0.06877271595188139	-0.07923576537596233	-0.08992216852435897	-0.09295310860346628	-0.09215815731979937	-0.0940051294058386	-0.09133035482268292	-0.09485148511892971	-0.08964464667992056	-0.12021112460608441	-0.08962170904340816	-0.08232472840969951	-0.08527544275688248	-0.08396370752683513	-0.08196865062465308	-0.08330473313730158	-0.08279478099753046	-0.082576435985382	-0.08588371838783582	-0.08263460041595394	-0.08142731220279753	-0.08049123681328485	-0.07868246784356048
US.WI	0.0	0.0	0.00691300194928246	0.0003097141217267563	0.0021785521692629928	0.002091047331487239	-0.0027434583182661676	-0.01230267334142443	-0.0226414278017395	-0.027027676287572078	-0.0323349935960171	-0.03337958462121815	-0.03341187892929032	-0.03035595677393088	-0.030820212474480524	-0.03788338845578387	-0.03705791129077207	-0.03945254333476145	-0.03981010018621056	-0.04210875802338476	-0.040734089530836126	-0.041800753961251935	-0.044228285414316115	-0.04211815617286563	-0.040445511772391196	-0.04207900164524547	-0.04042404904786023	-0.040333757095079026	-0.03946054869368165	-0.024493682492920943	-0.03396327736732152	-0.04074303644051591
US.WY	0.0	0.0	0.0008988026291012474	0.0014833897049371103	0.0013354161013889865	0.0007585930726028423	-0.0041038014514716	-0.0191178183081675	-0.05516102132034906	-0.07643694394622313	-0.09868642241345205	-0.10756599738819261	-0.12588793766089568	-0.11546704564822097	-0.11464690744600325	-0.1107141716516824	-0.12543212584845698	-0.10827996065961853	-0.1079053137037933	-0.10085432463016186	-0.10092442633429233	-0.09615078287834589	-0.09221109804538052	-0.09140873412598616	-0.09289220588499791	-0.08557513837668118	-0.09621739508629545	-0.09395670108488519	-0.09543140001878614	-0.08766512927496084	-0.09044166508469509	-0.08660985065847004
URY	0.0	0.0	0.016481801843482025	0.022460526105194667	0.019667143188351055	0.018883098443378543	0.021520190774815262	0.0068211525175332355	0.00579024797831007	0.006633258028831968	0.008350019096003969	0.014936482709981824	0.0008659586194337265	0.008649115930725593	0.016405482035675156	0.007957063709729262	0.007932721337478021	0.012351230770235588	-0.010671773525272599	-0.026108670285762692	-0.03190547927636178	-0.021369089406519937	-0.028076419015543586	-0.03192030926046918	-0.037804860758305914	-0.040495302761189844	-0.04052988974512228	-0.03693297545441787	-0.044645218157990385	-0.04148311489171608	-0.04152477749753691	-0.04442667463947503
UZB	0.0	0.0	0.0003783860765604885	0.0021901937247381653	0.0014990609507270491	0.002629335848136627	0.0019571604026102918	-0.0023434246897546807	4.84634008035556e-05	-0.011607532130430975	-0.023376307380129635	-0.011048781331923774	-0.010368706623176127	-0.013674048357814605	-0.019040457075514272	-0.027252363461183204	-0.02897876171829017	-0.03063530986437968	-0.02987773311199371	-0.02797977973142407	-0.033616811300529736	-0.03443126106614791	-0.04082862521219699	-0.040015767561785154	-0.04409406703659302	-0.040054685270718426	-0.04508333523566277	-0.04065387286651401	-0.040651272820213524	-0.043767762044888414	-0.04966267224353338	-0.05451285585819088
VUT	0.0	0.0	0.0	-0.002646556298369074	-0.0012083462266443412	-0.010828565294074277	-0.00511774085286687	-0.001713727998897685	-0.0021180883301163966	-0.003958885099253351	-0.005707618319905627	-0.004558867247972387	-0.0036778181997432213	-0.005229918670301981	-0.007034395008909122	-0.009464412224546859	-0.009845300818756009	-0.011724334877616371	-0.011345451568678389	-0.01019760478870868	-0.01012803725417566	-0.010865352322808608	-0.0011329835381657105	-0.005570717463276864	0.0026017871000760806	-0.006427008677856172	-0.01154365793002432	-0.00982413750157951	-0.012164990237606421	-0.015080905355802088	-0.0028937393375505494	-0.01124754569528097
VEN	0.0	0.0	0.008397718255115372	0.0038891226222137476	0.0011104523514493536	-0.0008317630519005803	0.0016140283953580692	0.0012352390701186877	-0.0026555821998397455	0.0002891501296842236	-0.0010908152565658469	0.0005655626497347299	-0.0036951304315580025	-0.009396760366375823	-0.012439860707480488	-0.015969366592016865	-0.021719249893059622	-0.019749518222700324	-0.027314179874105005	-0.033213253192709846	-0.03735254818594269	-0.04157807174011152	-0.04334454881969041	-0.04355420645715258	-0.04622293362145369	-0.04593911489537694	-0.044881793261630776	-0.04892853525714225	-0.05476124947034755	-0.051431327964013285	-0.057482905677452845	-0.058440523477176765
VNM	0.0	0.0	0.046286159280573	0.040678866760579524	0.04308692894465782	0.054331667551776874	0.0421858358175653	0.04961683337103562	0.05720596222187346	0.0394902165991029	0.03326103605687525	0.030290101854846263	0.046625994588200825	0.03699431480201909	0.027874961598772785	0.028201010889516986	0.031385822728169366	0.015644690726390742	0.006446214905042602	0.0023866836158514815	-0.00297740287464876	-0.0009318728673379795	-0.009510263106149441	-0.009066094041088046	-0.02520437577869794	-0.02571908553078428	-0.015197970333413746	-0.028285929420379663	-0.022742812577380978	-0.023160321693449504	-0.006683313871780339	-0.007545093596006414
YEM	0.0	0.0	6.390982070225704e-05	-0.0006124691149023143	-0.0004238892060359767	0.0007497035156456278	0.0006028689325088266	0.002635298976416678	0.0027506735542193184	0.00788074618254253	0.0018542157966372486	-0.01140363498223218	-0.01778889339522083	-0.01916694251883344	-0.025444888001946442	-0.02858239411398511	-0.03509052721049066	-0.032404774355210275	-0.040821554264736104	-0.04240728305535679	-0.048396811555728725	-0.0538679339059267	-0.06830115131617465	-0.07180502684560608	-0.07602451556358858	-0.07501304825507926	-0.0622239335721142	-0.07428864787963896	-0.06371292327810307	-0.08007593393287715	-0.08287645116037412	-0.08841936448994447
ZMB	0.0	0.0	0.002753405753597171	0.0021930635301314894	-0.0018410616945518932	0.01064792415754745	0.0062551617030282	0.0023980356538499947	-0.011660669109103683	-0.013675862856121768	-0.03166655962835163	-0.05261658930719726	-0.034573225252265694	-0.03371490644058506	-0.040197473444791854	-0.03489233892590704	-0.037909318306517115	-0.03462712882378316	-0.047474348974618774	-0.04203425302449215	-0.034217976596395694	-0.05304639955322488	-0.04471761905192606	-0.0256541474040084	-0.04796618334461655	-0.03893737492929317	-0.05805746645382026	-0.053778258585313043	-0.034708957309770305	-0.030158816121728105	-0.08295224851375682	-0.061093001042167305
ZWE	0.0	0.0	0.0	0.0	0.0	-2.2731961235589182e-05	-0.0010773342106196182	-0.0017691975080502687	-0.004863827857293224	-0.005045047564233851	-0.005532659209950275	-0.005433637326324181	-0.007688446623932421	-0.012716516846289494	-0.028345575602473083	-0.04660683992659953	-0.06289834166052222	-0.08009776444749539	-0.09721999414016302	-0.11301606406091125	-0.1309298772856904	-0.14298479545330478	-0.15806434499822108	-0.17352505695371612	-0.18873299681994027	-0.19782286334544263	-0.20556793568554665	-0.20666061326316543	-0.21112360144753817	-0.2098453959344715	-0.21600581171014044	-0.2192260981235039
