# Supplementary material for: Post-Brexit no-trade-deal scenario: Short-term consumer benefit at the expense of long-term economic development
Source: PLoS One. 2020 Sep 3;15(9):e0237500. doi: 10.1371/journal.pone.0237500 (PMC7470266; doi:10.1371/journal.pone.0237500)
Supplement: S2 File — (ZIP) [file pone.0237500.s002.zip › WenzEtAl_AdditionalData/ProcessedModelOutput/MainModelingSpecification/CountryLevel_70Perc/Country_Rel_production_price_Shortterm_changes_inclserv.csv]

	0	1	2	3	4	5	6	7	8	9	10	11	12	13	14	15	16	17	18	19	20	21	22	23	24	25	26	27	28	29	30	31
AFG	0.0	0.0	0.0	-4.166666667249075e-06	-0.0005041666666705247	-0.013870833333307075	-0.03213749999998461	-0.032699999999963314	-0.01665416666664088	-0.01464999999997163	-0.013108333333311517	-0.012154166666633603	-0.012241666666634732	-0.012812499999981242	-0.012433333333305985	-0.010245833333311083	-0.009791666666647547	-0.009858333333301328	-0.010137499999984811	-0.00964999999997218	-0.009641666666648785	-0.033166666666673006	-0.017874999999978325	-0.03290833333330356	-0.044466666666653776	-0.034745833333305054	-0.018479166666640623	-0.01829999999998222	-0.017462499999953973	-0.016983333333298045	-0.016791666666648997	-0.016316666666638113
ALB	0.0	0.0	0.0	-0.0006695652174038003	-0.012073913043475493	-0.029808695652133732	-0.06568260869562748	-0.09374782608695398	-0.11719130434780789	-0.10489130434779836	-0.11691739130433865	-0.1277869565217249	-0.14646521739128948	-0.14207826086952702	-0.15434347826084327	-0.15443478260869226	-0.16399565217390943	-0.1721695652173727	-0.1791565217390989	-0.18018260869563374	-0.18166956521737943	-0.18892608695650903	-0.1853608695651987	-0.19361739130433486	-0.19631304347823564	-0.19506956521737617	-0.18726521739127477	-0.2046913043477927	-0.20359565217388242	-0.2034826086956265	-0.2032391304347625	-0.21076956521737245
DZA	0.0	0.0	1.5999999991578306e-05	-6.799999998641226e-05	-5.600000000383076e-05	-0.0014879999999939386	-0.0012559999999939286	-0.0017519999999993097	-0.004035999999973949	-0.02177199999998658	-0.030180000000001872	-0.02419999999996314	-0.02322399999996616	-0.025271999999976202	-0.02783599999994779	-0.028063999999983213	-0.02789999999999182	-0.02978799999998616	-0.032347999999970956	-0.035019999999974516	-0.03527999999995979	-0.03686399999996981	-0.03876799999996683	-0.03905599999997067	-0.04100799999998683	-0.0499119999999631	-0.04642399999998936	-0.04939999999997724	-0.04920799999997838	-0.0499119999999742	-0.052187999999975254	-0.05079999999996199
AND	0.0	0.0	0.0	-0.00012916666666251686	-0.00751249999999537	-0.04290833333334687	-0.06545000000000023	-0.09864999999996682	-0.1164958333332966	-0.12785416666664107	-0.12759583333329383	-0.12354583333332725	-0.12143333333329842	-0.10469999999997981	-0.10502499999996973	-0.10444583333329982	-0.10532499999996725	-0.10619583333331128	-0.10726666666664997	-0.11009583333331241	-0.11341666666662142	-0.11468333333332081	-0.1233291666666303	-0.13764999999995586	-0.14170833333330135	-0.1441458333333312	-0.14779166666666343	-0.14402499999999208	-0.14685416666665452	-0.15062499999997092	-0.15484999999997306	-0.1550583333333022
AGO	0.0	0.0	0.0	-0.0003839999999977195	-0.024879999999982694	-0.04960799999998988	-0.04140799999997613	-0.045256000000004626	-0.052971999999984476	-0.06334399999997631	-0.06651600000000535	-0.07571999999999024	-0.08497199999998317	-0.08562799999998205	-0.10088799999999898	-0.11405199999997562	-0.12366399999999	-0.11897599999997066	-0.13882800000000195	-0.16855999999999538	-0.19315999999995892	-0.1826159999999577	-0.1934239999999754	-0.19768799999995146	-0.19995599999996783	-0.160391999999987	-0.15552399999999578	-0.15611599999995063	-0.15723199999997384	-0.17252399999999612	-0.17856000000000538	-0.17611999999997963
ATG	0.0	0.0	0.0	-6.086956522155518e-05	-0.0004173913043303834	-0.0011999999999789956	-0.0046304347825931735	-0.006530434782592298	-0.007973913043457515	-0.008452173913031658	-0.007773913043451763	-0.006417391304347486	-0.006582608695648862	-0.008869565217395348	-0.00830434782608247	-0.007443478260860115	-0.005943478260872492	-0.0064999999999759694	-0.014604347826074893	-0.006643478260870417	-0.007769565217397023	-0.005813043478253288	-0.01696956521738402	-0.006778260869555464	-0.01836956521737987	-0.007286956521734833	-0.019765217391298773	-0.008721739130423956	-0.009634782608702874	-0.0070521739130358085	-0.00786521739130075	-0.007486956521729482
ARG	0.0	0.0	0.0	-8.181818180741374e-05	-9.09090908884913e-05	-0.006799999999984596	-0.022599999999972642	-0.04281818181817165	-0.06775909090908083	-0.05532272727269971	-0.04449090909089959	-0.0427090909090877	-0.05946818181818969	-0.04579545454543865	-0.04345909090908151	-0.04633181818182175	-0.049236363636329106	-0.0450636363636181	-0.045418181818179804	-0.07181363636362681	-0.06155454545453409	-0.06755454545452899	-0.05448181818180631	-0.0542181818181664	-0.05500454545454003	-0.055722727272711214	-0.07157727272724124	-0.08463636363635896	-0.06139090909090816	-0.05994090909088312	-0.05800454545451528	-0.056509090909073745
ARM	0.0	0.0	0.0	-0.0003874999999986528	-0.011316666666660868	-0.029041666666662636	-0.023854166666659182	-0.03343749999999979	-0.04142083333332769	-0.03889166666665167	-0.059341666666645754	-0.07593333333333341	-0.08262083333332448	-0.08814999999998685	-0.09666249999998877	-0.0857291666666593	-0.09084166666664117	-0.09034583333332735	-0.08041249999997113	-0.07342499999998253	-0.07459166666664574	-0.07610833333332456	-0.08002916666666193	-0.09835416666663654	-0.097916666666642	-0.09987499999998262	-0.09099999999997443	-0.09616666666665274	-0.09633749999998775	-0.09477083333332414	-0.08968749999999082	-0.09673749999997705
ABW	0.0	0.0	0.0	-0.0014550000000057572	-0.013709999999989009	-0.022599999999983744	-0.03606999999996585	-0.05600499999998121	-0.07165999999998451	-0.10885000000000478	-0.11837999999999571	-0.11083499999997581	-0.10027999999998594	-0.09573999999998861	-0.09820999999996527	-0.1068849999999899	-0.10030999999998125	-0.10188999999997117	-0.11519499999996796	-0.12503499999999557	-0.1386149999999864	-0.13442499999998248	-0.13800999999997732	-0.13830999999997484	-0.1328050000000025	-0.1291549999999808	-0.13193999999998596	-0.12828000000000284	-0.12920999999999072	-0.12697000000001513	-0.1262449999999915	-0.12569499999999234
AUS	0.0	0.0	8.33333333449815e-06	-0.001083333333318226	-0.016395833333315846	-0.02586249999998458	-0.0038999999999789203	-0.005608333333306792	-0.0022374999999796863	-0.0060916666666521735	-0.0030708333332962745	-0.005316666666643766	-0.003587499999990751	-0.0037499999999912603	-0.00505833333330763	-0.006245833333318185	-0.005395833333310396	-0.0039541666666642605	-0.0039624999999876565	-0.0038458333333157846	-0.0039208333333040635	-0.01093333333330726	-0.008162499999964101	-0.014137499999966607	-0.005183333333314	-0.005154166666632154	-0.005108333333303516	-0.008979166666645	-0.009824999999963335	-0.00922499999999049	-0.007758333333318657	-0.007654166666648532
AUT	0.0	0.0	-0.011174999999996604	-0.572929166666647	-0.8171916666666501	-0.8721208333333119	-0.8780666666666215	-0.9000083333333353	-0.8632541666666493	-0.9103958333333106	-0.8454833333333078	-0.8846666666666447	-0.8275541666666442	-0.8352208333333166	-0.8179666666666474	-0.8143625000000099	-0.7194749999999694	-0.6966916666666378	-0.7309041666666349	-0.6872333333332925	-0.7157916666666431	-0.6255083333332911	-0.5846249999999831	-0.6947208333333066	-0.6836166666666199	-0.6766416666666442	-0.5699249999999711	-0.741983333333307	-0.6911541666666743	-0.6128041666666473	-0.579791666666607	-0.6534874999999718
AZE	0.0	0.0	3.999999997894577e-06	-0.000491999999985282	-0.008455999999990027	-0.02141999999999422	-0.05548399999999454	-0.051731999999982126	-0.06741599999997572	-0.06625999999998466	-0.07875599999996874	-0.10551999999997008	-0.08941199999997762	-0.07381999999998001	-0.08105999999997726	-0.08331199999997985	-0.07393199999998767	-0.07787999999997464	-0.07954399999999806	-0.0958239999999777	-0.09443999999997343	-0.11312799999996237	-0.09330399999999406	-0.09612399999996413	-0.0727919999999771	-0.07717599999998992	-0.07255599999997919	-0.0807959999999941	-0.08380799999997413	-0.09140399999999493	-0.08367999999997489	-0.08011999999998354
BHS	0.0	0.0	0.0	-0.0015458333333273622	-0.0359666666666314	-0.066937499999975	-0.1057624999999951	-0.16707083333332706	-0.1685374999999656	-0.16822083333329907	-0.1632708333333177	-0.15384166666665422	-0.1561374999999976	-0.16780416666665188	-0.1730833333333237	-0.1413458333333062	-0.08483333333330068	-0.08129999999996196	-0.05663749999996748	-0.05264166666664183	-0.05016666666665115	-0.048745833333319055	-0.04720416666663674	-0.04524583333331833	-0.044320833333288956	-0.04316249999997135	-0.042074999999985874	-0.04070833333330581	-0.038179166666629794	-0.03699999999996484	-0.03659583333330829	-0.03547083333329537
BHR	0.0	0.0	0.0	-0.00015599999998450187	-0.004163999999984291	-0.007359999999989597	-0.008779999999986021	-0.014723999999977089	-0.023339999999971717	-0.03923999999996264	-0.08581599999998302	-0.10793999999999526	-0.13820799999999522	-0.17907199999999124	-0.1867719999999906	-0.16039599999996268	-0.16304799999997677	-0.15658799999996864	-0.1496679999999584	-0.17937199999997766	-0.19193199999996136	-0.17122799999995664	-0.1780519999999841	-0.25274799999995823	-0.205172000000009	-0.19809999999997885	-0.19218399999998415	-0.1939800000000158	-0.2034999999999898	-0.20316000000000223	-0.20859199999998523	-0.1865399999999906
BGD	0.0	0.0	6.000000001282757e-05	2.8000000007466497e-05	-0.0006119999999998349	-0.002767999999986337	-0.007983999999983116	-0.005151999999963852	-0.0068759999999779	-0.006167999999984186	-0.004835999999985852	-0.004579999999987372	-0.004671999999983356	-0.004387999999966308	-0.004343999999956161	-0.004383999999968413	-0.005555999999973249	-0.0045279999999703335	-0.004227999999950605	-0.004187999999960557	-0.00512399999997859	-0.00516399999997974	-0.005867999999975559	-0.007879999999971243	-0.006979999999967568	-0.0058719999999956585	-0.006207999999974234	-0.028875999999977697	-0.03606399999998011	-0.027883999999966935	-0.016855999999976223	-0.024327999999973482
BRB	0.0	0.0	4.166666656146845e-06	6.249999999763389e-05	2.500000000349445e-05	2.500000000349445e-05	-0.0007041666666651736	-0.0007416666666704153	-0.0012583333333204827	-0.0027875000000121553	-0.014037499999997038	-0.013470833333339982	-0.02153749999999066	-0.059070833333330075	-0.08093750000001121	-0.12887916666666221	-0.11709583333332496	-0.09060833333333074	-0.11140416666667319	-0.13684166666666497	-0.15498749999998118	-0.13501666666663192	-0.1257041666666292	-0.15660416666665178	-0.13460833333333033	-0.14966666666665907	-0.1526666666666454	-0.17389583333330405	-0.1732708333333055	-0.16894166666664434	-0.1667416666666477	-0.23134999999997463
BLR	0.0	0.0	0.0	-0.0009666666666574564	8.666666668766254e-05	-0.028493333333301507	-0.12702666666660756	-0.14823999999998838	-0.13767333333329912	-0.08065999999998796	-0.07479333333330063	-0.054573333333307605	-0.07645333333331505	-0.07237999999997191	-0.029633333333300982	0.04055333333334854	0.13615333333336643	0.22854666666669576	0.44900666666667366	0.664980000000015	0.9293266666666744	1.2111600000000333	1.4456400000000036	1.6815066666666878	1.8957333333333493	2.142740000000032	2.456566666666693	2.5559600000000238	2.7236800000000283	2.92404666666668	3.0610400000000038	3.2283133333333547
BEL	0.0	0.0	-0.04022916666662768	-1.208945833333308	-1.4511416666666332	-1.484437499999991	-1.4835583333332902	-1.3778291666666553	-1.3727541666666343	-1.2157249999999675	-1.3642666666666359	-1.1346624999999944	-1.1655416666666696	-1.3350458333333037	-1.1496749999999722	-1.101366666666681	-1.0855499999999574	-1.0319166666666324	-0.8792791666666466	-1.1372041666666388	-1.0706583333333186	-0.837741666666636	-0.966616666666642	-0.8712791666666164	-1.0422083333333165	-0.8935999999999833	-0.7416874999999656	-0.963983333333307	-0.8525041666666344	-0.9826124999999686	-0.6889458333333209	-0.885237499999969
BLZ	0.0	0.0	2.72727272765394e-05	1.36363636382697e-05	-5.454545454197657e-05	0.00016363636363703193	0.00021363636364402083	0.000390909090897118	0.00019090909091357133	1.81818181843596e-05	-0.00024545454544444567	-0.00033636363635514144	-0.00031363636362469194	-0.0008363636363473148	-0.0002500000000016378	-0.00015909090909094203	-0.00022727272726008607	0.00015454545454485213	-0.0002136363636329186	-3.636363635761697e-05	-0.00014999999998766	0.00019545454545966123	-9.54545454345812e-05	1.81818181843596e-05	-0.00028636363634815254	-0.0007090909090790021	-0.00034999999999341114	-0.0003772727272588483	-0.0015863636363633304	-0.004504545454542264	7.727272726132384e-05	-0.00036818181817777074
BEN	0.0	0.0	0.0	-2.499999999239222e-05	-0.00047916666666703023	-0.002470833333312328	-0.010541666666641358	-0.016279166666655076	-0.025874999999997428	-0.02949999999999342	-0.03192083333329876	-0.041879166666658474	-0.04593749999998176	-0.04823749999998128	-0.04670833333330071	-0.05639999999998979	-0.08224583333330537	-0.1089291666666603	-0.10345416666663887	-0.09337916666664059	-0.08359166666664919	-0.07832916666662415	-0.08758333333330759	-0.09859999999998204	-0.10063750000001148	-0.0905541666666565	-0.08767500000002038	-0.0887833333333421	-0.08985000000000243	-0.08619166666666844	-0.08462083333330428	-0.08970000000000367
BMU	0.0	0.0	0.0	-0.0011499999999942112	-0.0026333333333128373	-0.006274999999977826	-0.012229166666655189	-0.02322083333331504	-0.02756249999996685	-0.034162499999990104	-0.06201666666666439	-0.05804166666666388	-0.0787749999999865	-0.08206666666663587	-0.0955583333333121	-0.08812499999998336	-0.10479999999999379	-0.09364999999998957	-0.1057458333333261	-0.10804166666664727	-0.12606666666665767	-0.11521249999998373	-0.14864999999998352	-0.13684999999998837	-0.15839999999998078	-0.14322499999996907	-0.1509458333332936	-0.14604583333329701	-0.16395416666661333	-0.157874999999974	-0.17969999999997155	-0.17677083333328403
BTN	0.0	0.0	0.0	-0.0003588235294005315	-0.00437058823526959	-0.011788235294096783	-0.015629411764706003	-0.02119411764702761	-0.03482352941176492	-0.03624705882352419	-0.02709411764705294	-0.027088235294103757	-0.03631764705881446	-0.04832352941174234	-0.04323529411763838	-0.04081764705879953	-0.049905882352918596	-0.04149999999998322	-0.04677647058822787	-0.03627058823527651	-0.03735882352939868	-0.042617647058806885	-0.049958823529394625	-0.041341176470577334	-0.03635882352940323	-0.0379058823529288	-0.041141176470582685	-0.0436882352940926	-0.06729999999999237	-0.08471764705880735	-0.06657058823528184	-0.06826470588232603
BOL	0.0	0.0	0.0	-5.416666666313574e-05	-0.0020166666666709965	-0.02092083333334882	-0.029458333333309827	-0.02733333333332366	-0.04782916666664638	-0.040491666666631065	-0.07190833333332591	-0.06602916666663683	-0.07924999999994187	-0.09335833333330434	-0.10121666666664808	-0.09692499999999216	-0.08420833333331323	-0.0717208333332997	-0.07768333333331157	-0.08607083333331822	-0.11118749999995403	-0.11517916666665684	-0.11976666666666524	-0.10454166666663545	-0.10621666666663643	-0.10293333333333266	-0.09241249999997203	-0.08185416666665057	-0.09422499999997003	-0.11310416666664436	-0.116691666666624	-0.1527249999999647
BIH	0.0	0.0	0.0	-9.166666666837742e-05	-0.0049958333333322	-0.05530000000000257	-0.12470416666664486	-0.17161666666666298	-0.19710416666666175	-0.1829625000000057	-0.17717083333331773	-0.16342499999998372	-0.15506249999998056	-0.1451583333333062	-0.14441249999994632	-0.1569291666666306	-0.18422083333332617	-0.17507083333331286	-0.18139999999996492	-0.18196666666664418	-0.17529166666662155	-0.1890999999999754	-0.18654999999996313	-0.1856791666666413	-0.18505416666663166	-0.17830416666662074	-0.1818999999999682	-0.18159166666662507	-0.17477083333329313	-0.18081666666662777	-0.17962499999994996	-0.17422916666661736
BWA	0.0	0.0	1.2499999990644994e-05	-0.0009541666666668114	-0.014212499999988193	-0.01084583333335054	-0.014358333333330808	-0.015966666666666907	-0.01617499999998495	-0.013395833333340601	-0.013937499999994163	-0.037070833333319175	-0.024841666666652884	-0.04107916666663547	-0.053433333333330335	-0.03896666666665105	-0.028737499999964555	-0.02330416666666002	-0.02366666666665518	-0.021083333333316023	-0.016020833333307838	-0.020174999999988952	-0.02207916666662202	-0.020087499999987823	-0.030174999999976748	-0.03464999999999163	-0.04627083333330617	-0.06165000000000198	-0.05378749999996879	-0.04277083333331655	-0.04172916666663751	-0.050774999999969594
BRA	0.0	0.0	0.0	-0.00041739130434148564	-0.04296086956520062	-0.030373913043468814	-0.03754782608693663	-0.030026086956513875	-0.031395652173882294	-0.008760869565183071	-0.009582608695635209	-0.016373913043454813	-0.011708695652179468	-0.021404347826081693	-0.00998260869564671	-0.014404347826069142	-0.010399999999999299	-0.009478260869533184	-0.00966086956519785	-0.009769565217365717	-0.012699999999976619	-0.010156521739101976	-0.012556521739104376	-0.01102173913042348	-0.011134782608679394	-0.011104347826074168	-0.01114347826086659	-0.013052173913041809	-0.018491304347789672	-0.019013043478255387	-0.010852173913034058	-0.016230434782593672
VGB	0.0	0.0	0.0	-0.00027368421052775815	-0.002463157894727619	-0.003021052631557719	-0.0037789473683935704	1.5789473706284696e-05	-0.0005789473684125745	0.0006315789473854139	0.0005684210526490929	-0.0009578947368305002	-0.005847368421041388	-0.009057894736819172	-0.014405263157890591	-0.012889473684207786	-0.01195789473683595	-0.0070368421052458	-0.012673684210517955	-0.010663157894719166	-0.012447368421042437	-0.016215789473672526	-0.015331578947364033	-0.013963157894725242	-0.0150368421052538	-0.009410526315778434	-0.01688947368417848	-0.018673684210523955	-0.018978947368430976	-0.017121052631585698	-0.011952631578948658	-0.022942105263146217
BRN	0.0	0.0	4.166666678351305e-06	-5.833333333038482e-05	-0.004087500000016231	-0.01574999999999216	-0.01868333333329142	-0.019970833333327054	-0.021762499999999907	-0.024283333333319224	-0.027770833333340406	-0.03871250000000437	-0.037512499999980964	-0.05152499999998561	-0.06088333333328366	-0.07150833333330331	-0.0765708333333115	-0.0843499999999886	-0.06474166666666781	-0.08533750000000451	-0.04783333333331363	-0.0635499999999678	-0.053054166666643976	-0.08308749999997866	-0.10794583333332275	-0.13978333333332094	-0.16111250000000465	-0.17980833333332003	-0.1476874999999822	-0.13282499999999198	-0.11182499999998763	-0.12484583333333132
BGR	0.0	0.0	-0.004079999999984096	-0.26329999999997744	-0.44528400000000135	-0.5715759999999626	-0.5902679999999827	-0.5708839999999826	-0.5498759999999714	-0.5319639999999404	-0.5364319999999645	-0.5313559999999828	-0.5523119999999548	-0.5588320000000091	-0.5694399999999766	-0.578623999999961	-0.5791599999999786	-0.601831999999991	-0.4969919999999961	-0.5649920000000086	-0.5968919999999489	-0.5706519999999826	-0.6186079999999761	-0.5716159999999526	-0.5742639999999577	-0.6350159999999772	-0.5878479999999686	-0.5889839999999813	-0.5857679999999754	-0.5395999999999956	-0.5323639999999852	-0.5534879999999576
BFA	0.0	0.0	0.0	-0.0003208333333226676	-0.002795833333335551	-0.008566666666665057	-0.020683333333326726	-0.02932499999998006	-0.03216666666663315	-0.038645833333295077	-0.043929166666634156	-0.0513624999999962	-0.07147499999998752	-0.09906249999999117	-0.1177374999999814	-0.11967916666665301	-0.11649999999998606	-0.1065208333333012	-0.10457499999999564	-0.10079166666665529	-0.11091666666666056	-0.11344583333331437	-0.11427916666666427	-0.11624999999998442	-0.1183583333333349	-0.12667916666665446	-0.1359083333333344	-0.14868333333334371	-0.1355833333333223	-0.1347333333333034	-0.13287499999998786	-0.14086666666663916
BDI	0.0	0.0	0.0	-0.0002458333333343887	-0.0019291666666698681	-0.006150000000004763	-0.0070791666666569775	-0.008149999999984558	-0.010612499999995695	-0.012349999999983208	-0.01341666666664354	-0.015454166666650782	-0.02037916666665085	-0.032316666666654115	-0.04589999999998762	-0.05612499999999576	-0.047662499999978625	-0.03621666666665524	-0.028474999999972272	-0.024074999999978974	-0.025349999999979556	-0.027704166666631114	-0.03149583333331707	-0.03179999999997074	-0.03173333333331696	-0.0367666666666433	-0.03815000000000346	-0.03600833333331499	-0.04071666666667362	-0.034487500000002225	-0.04082499999999989	-0.04927916666663812
KHM	0.0	0.0	0.0	-7.083333333213204e-05	-0.0005750000000026567	-0.000341666666658913	-0.002466666666656181	-0.0026749999999964302	-0.0036999999999953737	-0.0050874999999894754	-0.007287499999997227	-0.010216666666662544	-0.014620833333323091	-0.016970833333329605	-0.025845833333315582	-0.015204166666660246	-0.017658333333325782	-0.013212499999992744	-0.012654166666647981	-0.013458333333327133	-0.012595833333328699	-0.013199999999979894	-0.012695833333331574	-0.014716666666647615	-0.014524999999976362	-0.018799999999974393	-0.018358333333312604	-0.02102083333332949	-0.018674999999979125	-0.019791666666657548	-0.01989583333331657	-0.020991666666658748
CMR	0.0	0.0	0.0	-8.800000000919184e-05	-0.0017519999999993097	-0.0034159999999894275	-0.020055999999979424	-0.0224759999999824	-0.039719999999998645	-0.05261200000000743	-0.051040000000002195	-0.057328000000000934	-0.06283999999999734	-0.05683600000000455	-0.05869199999999353	-0.06229999999999292	-0.07335999999998899	-0.0759879999999935	-0.08250399999998326	-0.06030399999999991	-0.05884399999999124	-0.05842399999999026	-0.05920799999999948	-0.05884800000000023	-0.05989599999999262	-0.06405599999999012	-0.06065200000000548	-0.06691599999999465	-0.06869600000000142	-0.08274399999999016	-0.07946799999998255	-0.07555599999998774
CAN	0.0	0.0	2.6086956528281746e-05	-0.00011739130434396117	0.0006043478261164026	-0.0049782608695592145	-0.004839130434763916	-0.0049652173912839714	-0.000839130434759916	-0.0009913043477971506	-0.0004956521738930242	0.001960869565231782	0.0027304347826273556	0.003308695652193272	0.004069565217412752	0.004778260869575668	0.005682608695645186	0.005530434782641258	0.005039130434791872	0.005386956521769015	0.006913043478284919	0.006704347826103074	0.007713043478263515	0.008086956521746735	0.00833913043480905	0.008782608695678817	0.009286956521781242	0.009795652173938407	0.010326086956569114	0.010756521739163638	0.011282608695672991	0.011895652173943283
CPV	0.0	0.0	0.0	-0.00010416666667012464	-0.0007916666666551997	-0.0018916666666535242	-0.004595833333320698	-0.009199999999986996	-0.01298333333331625	-0.019487500000003877	-0.02401249999998134	-0.028762499999979152	-0.032204166666660594	-0.036254166666627174	-0.0481541666666363	-0.06822499999997733	-0.0883583333333271	-0.08975833333332295	-0.08629583333331636	-0.08777916666664609	-0.09124999999999828	-0.10025833333333622	-0.13045416666663812	-0.168691666666676	-0.16718749999995453	-0.14529166666662485	-0.12845416666663612	-0.12565833333328946	-0.12540833333329893	-0.12414166666664395	-0.1259499999999636	-0.14478333333330928
CYM	0.0	0.0	1.81818181843596e-05	4.090909089260464e-05	-5.454545454197657e-05	-0.00030909090908970427	-0.0015363636363563415	-0.010581818181809588	-0.014231818181797973	-0.02674999999999761	-0.0711954545454363	-0.061122727272711064	-0.06163636363635261	-0.060445454545421384	-0.0770181818181781	-0.09050454545452835	-0.10808636363635049	-0.10094545454543136	-0.10936363636361301	-0.1071499999999781	-0.1023454545454161	-0.10208636363633339	-0.09863181818179356	-0.09846363636359934	-0.10704090909089414	-0.09853181818176848	-0.10796363636361717	-0.09395909090909038	-0.09554090909088542	-0.09979090909090216	-0.11352727272726515	-0.11962727272724072
CAF	0.0	0.0	0.0	-2.499999999239222e-05	-0.000479166666655928	-0.0029333333332992595	-0.005024999999980739	-0.009370833333310902	-0.01530416666665202	-0.01877916666664925	-0.023937499999970857	-0.02640833333331649	-0.03145416666664458	-0.03540000000000765	-0.03576666666665895	-0.03622083333332249	-0.030937499999961204	-0.033145833333314556	-0.03554999999999531	-0.035362499999991304	-0.033820833333297884	-0.04083333333331218	-0.04290000000000127	-0.04526249999999843	-0.05105833333333143	-0.05151249999996166	-0.04711666666663561	-0.049658333333313376	-0.048029166666652134	-0.05087499999998357	-0.07024583333330447	-0.05818333333330594
TCD	0.0	0.0	0.0	-4.166666667249075e-06	-0.00015833333333326038	-0.00020416666668410244	-0.0009083333333159693	-0.018745833333311257	-0.07792083333332256	-0.08539166666660103	-0.10708749999995826	-0.11050833333330345	-0.12569166666663856	-0.1103333333333012	-0.11715833333326708	-0.11126249999998672	-0.11703333333331623	-0.1275166666666383	-0.13482916666665012	-0.1278833333333118	-0.12306666666662691	-0.12114166666662429	-0.1153374999999901	-0.1231416666666596	-0.1267166666666597	-0.12543333333333573	-0.12119999999996578	-0.1277541666666493	-0.12911249999997265	-0.12550416666665676	-0.1271083333333145	-0.132962499999989
CHL	0.0	0.0	0.0	-0.0004791666666892347	-0.03363333333332719	-0.0823249999999831	-0.05061249999998019	-0.036516666666652764	-0.03951666666663911	-0.04369999999999097	-0.1123499999999833	-0.06082083333334154	-0.06550416666663006	-0.09506249999997607	-0.0857291666666593	-0.07044999999997748	-0.06564999999998378	-0.11014166666664105	-0.0979249999999765	-0.04256666666665465	-0.04659166666667325	-0.05279583333334115	-0.04080416666663034	-0.06326249999998312	-0.05347916666663677	-0.07026249999997347	-0.05644583333331843	-0.10639999999996208	-0.06858749999997249	-0.07028749999996586	-0.13244166666664947	-0.09987916666664987
CN.AH	0.0	0.0	0.0	-0.00033200000000288554	-0.026023999999991165	-0.062075999999988696	-0.0291159999999846	-0.023487999999982634	-0.026643999999975687	-0.023943999999986865	-0.019503999999992416	-0.003567999999987137	-0.0035759999999940284	-0.0035839999999898176	-0.0035839999999898176	-0.0036159999999951786	-0.003611999999986182	-0.0037239999999938433	-0.0037239999999938433	-0.0037319999999896325	-0.0037439999999833162	-0.003747999999992313	-0.0037839999999844665	-0.01062799999997921	-0.03508399999998524	-0.004835999999985852	-0.004823999999981066	-0.004835999999985852	-0.0048279999999900625	-0.004903999999983366	-0.004895999999976475	-0.004927999999981836
CN.BJ	0.0	0.0	0.0	-0.00010799999999866472	-0.018620000000002523	-0.029471999999997056	-0.028492000000002182	-0.04660400000000564	-0.08721200000000318	-0.030183999999988664	-0.08054400000000461	-0.13811199999999024	-0.0640000000000085	-0.039951999999998655	-0.020587999999999163	-0.030456000000000927	-0.02709999999999102	-0.013763999999993892	-0.04281200000000318	-0.009763999999989892	-0.0097600000000031	-0.009723999999988742	-0.009803999999991042	-0.015815999999990726	-0.039239999999995945	-0.011635999999992652	-0.011919999999987496	-0.01174799999997811	-0.012871999999997108	-0.012243999999994593	-0.011603999999987291	-0.01178400000000357
CN.CQ	0.0	0.0	0.0	-7.083333334323427e-05	-0.002329166666659166	-0.029641666666657684	-0.05588749999998477	-0.0475833333333342	-0.04822500000000174	-0.04849999999999577	-0.051237500000000935	-0.07229999999999182	-0.05232916666665366	-0.03545416666667078	-0.06221666666667014	-0.037083333333332025	-0.03874583333333126	-0.026124999999999066	-0.043195833333331546	-0.017883333333335028	-0.040012500000008444	-0.03633333333331601	-0.034837499999984534	-0.03466666666666063	-0.028637499999994986	-0.038349999999987006	-0.014054166666654933	-0.03789583333332347	-0.021004166666660495	-0.02787083333334328	-0.02490833333332887	-0.03810416666665262
CN.FJ	0.0	0.0	0.0	-0.00030399999999541905	-0.021619999999999973	-0.024316000000002003	-0.031127999999991385	-0.016343999999990366	-0.033631999999994555	-0.06549999999999612	-0.039951999999998655	-0.040871999999991804	-0.025639999999993446	-0.034847999999998436	-0.016183999999996868	-0.02397999999999012	-0.026448000000001137	-0.00567200000000101	-0.005739999999998524	-0.005747999999994313	-0.005743999999996419	-0.005827999999996614	-0.019831999999997407	-0.03812399999999494	-0.029499999999982318	-0.005707999999993163	-0.0056399999999956485	-0.005619999999995073	-0.0056000000000056005	-0.005599999999983396	-0.005559999999993348	-0.005535999999994878
CN.GS	0.0	0.0	0.0	-4.166666667249075e-06	-4.166666667249075e-06	-2.0833333336245374e-05	-0.00020000000001685336	-9.166666666837742e-05	-0.017425000000004243	-0.05345416666666658	-0.04465416666666888	-0.046958333333335656	-0.03664583333332638	-0.03350416666666467	-0.029762499999996805	-0.032166666666666455	-0.027291666666673375	-0.027970833333323952	-0.03754583333334116	-0.04425416666666848	-0.018212499999992193	-0.04067083333333388	-0.037837499999993085	-0.06553333333333411	-0.05632083333332316	-0.045554166666661455	-0.015754166666648306	-0.020512499999991718	-0.01554166666665191	-0.012325000000001918	-0.014245833333337288	-0.019637499999991537
CN.GD	0.0	0.0	3.999999997894577e-06	-0.0008039999999875924	-0.05495999999998169	-0.07034399999997776	-0.018507999999994862	-0.020743999999983664	-0.016103999999983465	-0.03131199999997225	-0.029259999999964315	-0.03045999999998772	-0.01843599999997725	-0.013787999999992362	-0.010563999999990692	-0.009895999999987026	-0.012567999999990587	-0.012035999999993052	-0.014467999999978609	-0.015311999999978454	-0.012847999999976434	-0.02705199999998298	-0.014091999999976679	-0.02037199999999073	-0.019983999999995117	-0.01605199999998863	-0.01788399999997914	-0.005851999999972879	-0.005871999999984556	-0.005975999999974224	-0.00605199999997863	-0.005955999999973649
CN.GX	0.0	0.0	0.0	-6.399999999961992e-05	-0.003739999999996524	-0.008011999999990582	-0.018883999999996792	-0.04482399999998776	-0.039336000000000926	-0.040839999999997545	-0.04474799999999446	-0.016459999999995922	-0.06780399999999354	-0.003431999999992108	-0.0034159999999894275	-0.0034320000000032103	-0.003419999999987322	-0.00345600000000168	-0.003475999999991153	-0.003475999999991153	-0.003475999999991153	-0.0034800000000001496	-0.0034839999999980442	-0.0035879999999988144	-0.004243999999997694	-0.004080000000006301	-0.004251999999993483	-0.004211999999992333	-0.004863999999993318	-0.00421600000000133	-0.003863999999997869	-0.003791999999991358
CN.GZ	0.0	0.0	0.0	-4.166666666138852e-05	-0.005016666666668446	-0.02065833333332323	-0.010770833333328955	-0.039837499999995085	-0.13084583333332622	-0.022154166666654707	-0.022479166666666828	-0.023074999999994628	-0.01862499999999434	-0.020937499999995612	-0.01970416666665642	-0.020320833333331567	-0.0195833333333173	-0.03002083333333294	-0.0919749999999886	-0.06199166666664979	-0.07059583333332009	-0.05665416666665868	-0.06611249999998181	-0.07072499999999371	-0.04904166666666043	-0.09029583333332036	-0.058654166666649576	-0.036483333333325874	-0.014058333333322182	-0.014245833333326186	-0.013999999999991797	-0.01674583333333146
CN.HA	0.0	0.0	0.0	-4.3478260769447274e-06	-4.3478260769447274e-06	-0.00012608695650895285	-0.004208695652163641	-0.007495652173905576	-0.008273913043477243	-0.007873913043476843	-0.008039130434767117	-0.009765217391299874	-0.05157391304346781	-0.03596521739129832	-0.04302608695651022	-0.17454347826086902	-0.06611739130433225	-0.07600869565216328	-0.08958695652172555	-0.09969565217390342	-0.10636521739130211	-0.10081304347826503	-0.08462608695650742	-0.1790434782608763	-0.16294782608694547	-0.2149695652173933	-0.2361695652173923	-0.12072173913043605	-0.05323043478261402	-0.15280434782607433	-0.24310869565215	-0.16453043478259488
CN.HB	0.0	0.0	0.0	-0.0002759999999990548	-0.03663999999998779	-0.07550399999998181	-0.06476399999999494	-0.08244399999998153	-0.08119999999998129	-0.0623119999999866	-0.09145200000000298	-0.03742799999999491	-0.018575999999992376	-0.017988000000002113	-0.019908000000001813	-0.023863999999984564	-0.0257559999999879	-0.060816000000007975	-0.04877199999999693	-0.05797599999999292	-0.05427599999999755	-0.06587200000000015	-0.050352000000009056	-0.0617560000000017	-0.05322800000000516	-0.05348399999999254	-0.045560000000000045	-0.01657999999998827	-0.014460000000005024	-0.016515999999999753	-0.01483599999998475	-0.017299999999975668
CN.HL	0.0	0.0	0.0	-8.000000001340268e-05	-0.007623999999994968	-0.003700000000006476	-0.03530000000000477	-0.04978800000000616	-0.04710800000000681	-0.05802000000000307	-0.055411999999988026	-0.08130400000000426	-0.0375919999999863	-0.036391999999974	-0.05974800000000391	-0.024863999999991115	-0.023783999999993366	-0.043295999999992674	-0.005787999999984361	-0.005823999999987617	-0.005799999999989147	-0.005851999999995083	-0.005879999999991448	-0.008743999999982766	-0.03217599999998377	-0.007247999999970833	-0.007351999999982706	-0.0073439999999869165	-0.007887999999978135	-0.00725199999997983	-0.0068919999999916826	-0.006679999999992248
CN.HE	0.0	0.0	0.0	-0.00045600000001533303	-0.029924000000025597	-0.056928000000011636	-0.07365600000001082	-0.016724000000001293	-0.0605560000000005	-0.048720000000002095	-0.0492719999999891	-0.02953199999999878	-0.010939999999992622	-0.03589199999999293	-0.007411999999984431	-0.007483999999990942	-0.007523999999992093	-0.007535999999985776	-0.00757199999997793	-0.007595999999987502	-0.007803999999989042	-0.007807999999998039	-0.007835999999994403	-0.007831999999996508	-0.007899999999994023	-0.007831999999996508	-0.007884000000002445	-0.00786400000000187	-0.007799999999991147	-0.007763999999998994	-0.007703999999986166	-0.007683999999985591
CN.HU	0.0	0.0	0.0	-0.00046799999999791453	-0.023124000000007694	-0.13337199999999827	-0.034775999999991924	-0.017583999999981614	-0.04112799999999028	-0.06589199999998963	-0.05437599999998932	-0.0711119999999843	-0.03870399999997831	-0.07207999999997439	-0.018955999999969997	-0.030019999999975067	-0.02990399999996951	-0.009199999999975894	-0.0092759999999803	-0.009303999999987767	-0.00936399999997839	-0.009347999999975709	-0.009463999999981265	-0.00938799999997686	-0.00941999999998222	-0.009351999999973604	-0.009367999999976284	-0.009271999999982405	-0.009487999999990837	-0.042863999999998015	-0.03515599999999175	-0.06788799999998263
CN.HN	0.0	0.0	0.0	-0.0004199999999898729	-0.020679999999995147	-0.025775999999988475	-0.02408399999999089	-0.010159999999981295	-0.030143999999976412	-0.04921599999998527	-0.09123199999997444	-0.045131999999981076	-0.03429599999997812	-0.0387919999999875	-0.0179159999999845	-0.02698799999998336	-0.02622799999998371	-0.007191999999989207	-0.042431999999992254	-0.006607999999985736	-0.006635999999982101	-0.00661999999997942	-0.0066679999999763595	-0.006599999999978845	-0.006631999999984206	-0.0066159999999815255	-0.013647999999988336	-0.027135999999983174	-0.03893599999997832	-0.03583999999997589	-0.04122399999998416	-0.03449599999997277
CN.JS	0.0	0.0	3.999999997894577e-06	-0.000767999999995439	-0.041668000000016914	-0.10045599999998212	-0.09609600000000107	-0.015224000000002569	-0.06948399999998633	-0.138635999999992	-0.055019999999983416	-0.08370799999998235	-0.04905599999999177	-0.051707999999972554	-0.046651999999980376	-0.019031999999985505	-0.024335999999991476	-0.04879599999996209	-0.01275599999998045	-0.012783999999976814	-0.012803999999988491	-0.012739999999977769	-0.012903999999991367	-0.01276800000000744	-0.012827999999998063	-0.01272399999998619	-0.012787999999974708	-0.012716000000001504	-0.012556000000008005	-0.01256399999998159	-0.012635999999988101	-0.012547999999990012
CN.JX	0.0	0.0	0.0	-6.66666666759852e-05	-0.007037500000006691	-0.004220833333334895	-0.03393749999999196	-0.04827916666667598	-0.07566666666666277	-0.06775833333333425	-0.029579166666671153	-0.12157916666666324	-0.025054166666660382	-0.027329166666667515	-0.015904166666669273	-0.048999999999999044	-0.03682500000000699	-0.06970000000000587	-0.02914583333333276	-0.03062083333332799	-0.03772083333334342	-0.04754583333332896	-0.04490416666667052	-0.03711250000000277	-0.038399999999993994	-0.025641666666664786	-0.03229999999999622	-0.0383750000000016	-0.04973750000000221	-0.08845833333332997	-0.007629166666667242	-0.024125000000008168
CN.JL	0.0	0.0	0.0	-9.166666666837742e-05	-0.014562500000003809	-0.031645833333326934	-0.045108333333321315	-0.036949999999980054	-0.05507916666664947	-0.0829708333333179	-0.07050833333331896	-0.07576666666664345	-0.10726249999999382	-0.007858333333332634	-0.027204166666650043	-0.0329874999999924	-0.022299999999997322	-0.0083916666666628	-0.0084000000000084	-0.026904166666652518	-0.037229166666652436	-0.03327499999999928	-0.008525000000003669	-0.008412499999987944	-0.008370833333337657	-0.008320833333330668	-0.00827916666666928	-0.008304166666661672	-0.008287499999992676	-0.008245833333331287	-0.008866666666662582	-0.03348333333333953
CN.LN	0.0	0.0	0.0	-0.0002799999999858471	-0.04102000000000272	-0.02558799999998751	-0.0430319999999651	-0.05755999999997874	-0.03995599999998545	-0.05758399999998831	-0.07012399999998253	-0.052987999999987156	-0.04073199999998778	-0.05810399999998106	-0.02433199999998248	-0.09260399999999613	-0.03163599999999045	-0.0077959999999821505	-0.007811999999973729	-0.00785999999998177	-0.007871999999975454	-0.007831999999974304	-0.007867999999988662	-0.007827999999987512	-0.007791999999995358	-0.007771999999972579	-0.00780399999997794	-0.007731999999960326	-0.007707999999995163	-0.007655999999978125	-0.007547999999990562	-0.007527999999978885
CN.NM	0.0	0.0	0.0	-8.799999998698738e-05	-0.019108000000001013	-0.04729199999999878	-0.063595999999988	-0.05091999999998764	-0.10080400000000989	-0.0329559999999951	-0.09088799999998898	-0.06792799999999488	-0.04440399999999789	-0.0495919999999872	-0.0295959999999984	-0.03874400000001277	-0.038775999999995925	-0.020227999999999913	-0.08698400000000106	-0.0075480000000016645	-0.007523999999992093	-0.007491999999997834	-0.007508000000000514	-0.007499999999993623	-0.008311999999999209	-0.0073679999999964885	-0.007307999999994763	-0.007335999999991127	-0.007240000000008351	-0.007227999999992463	-0.007067999999998964	-0.007075999999994753
CN.NX	0.0	0.0	0.0	0.0	-7.826086955153855e-05	-0.0002739130434692427	-0.009821739130433382	-0.022695652173898573	-0.027330434782590896	-0.022586956521730706	-0.027056521739121653	-0.02826956521737589	-0.023652173913013552	-0.0191260869565002	-0.018799999999985495	-0.018495652173899924	-0.015873913043473742	-0.015565217391266817	-0.013204347826067941	-0.031434782608663614	-0.04990434782605746	-0.07934782608692847	-0.07242608695650077	-0.11645217391302864	-0.11862173913040897	-0.147239130434762	-0.2776565217391114	-0.1454260869565016	-0.12836956521737886	-0.06739565217389609	-0.07860434782607228	-0.06324347826085486
CN.QH	0.0	0.0	0.0	-4.347826088046958e-06	0.0	-8.26086956395855e-05	-0.005430434782616178	-0.008008695652172992	-0.015417391304328731	-0.03386956521737039	-0.036065217391290094	-0.0331913043478127	-0.04210434782606631	-0.12223043478259976	-0.12995217391302827	-0.1961695652173745	-0.21439130434781628	-0.2422913043478192	-0.339647826086964	-0.26261304347825476	-0.35019565217390136	-0.2482173913043395	-0.24307391304347892	-0.24005652173911818	-0.233295652173926	-0.20839999999999748	-0.1736217391304251	-0.12583913043479056	-0.17135652173914107	-0.1447913043478244	-0.1810913043478135	-0.15756086956520976
CN.SA	0.0	0.0	0.0	-0.00029999999999752447	-0.01621600000000223	-0.03589999999998872	-0.05893599999998722	-0.046144000000003516	-0.0738279999999869	-0.031815999999995626	-0.0750279999999881	-0.08688800000000718	-0.020823999999985965	-0.07571600000000345	-0.019847999999977883	-0.02122799999998426	-0.026783999999990815	-0.008375999999987727	-0.04276399999999514	-0.006791999999988807	-0.006791999999988807	-0.006812000000000484	-0.006799999999984596	-0.01740399999998754	-0.02666799999998526	-0.007424000000000319	-0.007424000000000319	-0.007375999999992278	-0.007415999999993428	-0.01296399999998199	-0.023859999999997772	-0.0072599999999867215
CN.SD	0.0	0.0	3.999999997894577e-06	-0.0007119999999916082	-0.03720799999997748	-0.06633599999997797	-0.054067999999973804	-0.04240799999998268	-0.06185599999999347	-0.05569599999999397	-0.054664000000004265	-0.06843599999999395	-0.048043999999980436	-0.010843999999976539	-0.010679999999996248	-0.010719999999975194	-0.019335999999980924	-0.03549199999999253	-0.010759999999987446	-0.01062399999995911	-0.0105559999999838	-0.01032399999998379	-0.010203999999969238	-0.01011599999998225	-0.00992399999998339	-0.009835999999996403	-0.015391999999991857	-0.016907999999971057	-0.022199999999983344	-0.020715999999965096	-0.024559999999995696	-0.009371999999985281
CN.SH	0.0	0.0	0.0	-0.00011999999999234845	-0.016327999999998788	-0.03492000000000495	-0.02560399999999019	-0.015379999999998173	-0.04930399999999446	-0.04230399999998191	-0.05125200000000163	-0.020107999999996462	-0.022215999999997127	-0.0344800000000034	-0.017911999999986605	-0.024952000000000307	-0.009707999999974959	-0.028951999999993205	-0.030992000000007458	-0.03373199999999743	-0.006043999999993943	-0.01177999999998347	-0.02389199999999203	-0.045831999999979	-0.005991999999976905	-0.0060479999999807355	-0.014247999999983385	-0.03216399999999009	-0.005951999999997959	-0.005959999999982646	-0.005847999999997189	-0.00585999999997977
CN.SX	0.0	0.0	0.0	-8.750000000112834e-05	-0.01031249999999817	-0.04380416666666109	-0.03162499999999069	-0.021270833333320027	-0.04652083333330781	-0.07584166666666503	-0.10958333333331849	-0.08060416666665349	-0.0571583333333181	-0.0065041666666432185	-0.006524999999990566	-0.006537499999981211	-0.006545833333315709	-0.006649999999985834	-0.006687499999991076	-0.006687499999991076	-0.006820833333331944	-0.018720833333329967	-0.02369999999998207	-0.03541249999999829	-0.04662083333332179	-0.025641666666642582	-0.008479166666663929	-0.008299999999994423	-0.008162499999997408	-0.008574999999988453	-0.06692916666665161	-0.062187499999988294
CN.SC	0.0	0.0	0.0	-0.0004600000000021254	-0.051520000000016	-0.03685199999999833	-0.0704679999999902	-0.016767999999989236	-0.093027999999995	-0.06773199999998702	-0.13576399999999378	-0.04617999999999567	-0.0395959999999862	-0.03473599999997967	-0.026595999999978748	-0.04259599999998365	-0.03345199999997828	-0.008187999999986761	-0.008163999999988292	-0.012727999999995188	-0.056171999999987676	-0.008487999999984286	-0.008543999999988117	-0.008491999999993283	-0.008556000000004005	-0.016103999999983465	-0.021603999999997292	-0.008607999999998839	-0.008671999999987356	-0.008639999999981995	-0.00857999999998027	-0.008603999999989842
CN.TJ	0.0	0.0	0.0	-6.66666666759852e-05	-0.007237500000012442	-0.004666666666663932	-0.019087499999992374	-0.019204166666664246	-0.019445833333320284	-0.047320833333330814	-0.0015791666666653548	-0.0015666666666636075	-0.0016208333333378455	-0.0016166666666705964	-0.0016249999999939924	-0.0016249999999939924	-0.0016249999999939924	-0.0016249999999939924	-0.0016249999999939924	-0.0016249999999939924	-0.0016249999999939924	-0.0016249999999939924	-0.0016249999999939924	-0.0016249999999939924	-0.0016249999999939924	-0.0016249999999939924	-0.0016291666666723437	-0.0016291666666723437	-0.0016375000000068418	-0.00164583333334134	-0.00164583333334134	-0.00164583333334134
CN.XJ	0.0	0.0	0.0	-3.33333333379926e-05	-0.001787500000005604	-0.010691666666662325	-0.026762499999988254	-0.03193750000000106	-0.0409875000000004	-0.04268333333331542	-0.05428749999999427	-0.05629583333331967	-0.04775833333332535	-0.04513749999999206	-0.04213749999998351	-0.04028333333332412	-0.0459916666666671	-0.03914166666665331	-0.06314583333333346	-0.11742916666666048	-0.08173333333331145	-0.0625708333333308	-0.09120833333331468	-0.06964166666665328	-0.05799999999999139	-0.1129458333333222	-0.02855833333333946	-0.07241666666666369	-0.08014166666666656	-0.0707499999999972	-0.06573749999999601	-0.07732916666666201
CN.XZ	0.0	0.0	0.0	-4.5454545460899e-06	-0.00022272727271399617	-0.006504545454544264	-0.03943181818180097	-0.06374090909090357	-0.1149727272727219	-0.15979545454544164	-0.18143181818180976	-0.22188636363633663	-0.19302727272724196	-0.21069090909088262	-0.306749999999989	-0.2869227272726982	-0.3855318181818057	-0.3734136363636398	-0.5166363636363469	-0.4076545454545166	-0.33378181818178865	-0.43234545454542417	-0.42934090909088063	-0.39338181818180384	-0.28560909090906694	-0.20615454545452883	-0.19365454545451355	-0.16206818181817573	-0.1212772727272382	-0.12300909090907641	-0.09929090909089888	-0.09490454545453275
CN.YN	0.0	0.0	0.0	-3.7500000005241674e-05	-0.0004291666666822458	-0.01084583333335054	-0.0012125000000029473	-0.0023041666666667737	-0.007508333333339223	-0.018404166666663446	-0.019383333333333752	-0.02094999999999736	-0.021141666666668613	-0.022604166666673198	-0.02351666666666752	-0.02502500000000074	-0.0247833333333336	-0.020612499999994593	-0.02015416666667491	-0.017062499999997982	-0.017725000000001767	-0.018295833333326073	-0.017383333333331752	-0.01690416666666472	-0.014662500000006684	-0.01702916666665999	-0.015970833333334156	-0.0113958333333386	-0.013304166666661121	-0.012579166666670805	-0.013179166666665854	-0.013479166666663378
CN.ZJ	0.0	0.0	0.0	-0.0009320000000090367	-0.030407999999992885	-0.05435199999999085	-0.00253199999997733	-0.00249199999997618	-0.0025079999999788605	-0.0025519999999779053	-0.0025639999999826912	-0.002571999999967378	-0.002567999999980586	-0.0025839999999832663	-0.0025839999999832663	-0.002607999999981736	-0.0026559999999786754	-0.002639999999987097	-0.0026439999999849917	-0.002667999999972359	-0.0027159999999804008	-0.0027079999999846116	-0.002743999999976765	-0.0027319999999830813	-0.0027719999999842315	-0.002755999999981551	-0.0028199999999700687	-0.0027839999999779153	-0.0027839999999779153	-0.002751999999972554	-0.0027479999999635574	-0.0027479999999635574
COL	0.0	0.0	0.0	-0.0001666666666566563	-0.00903333333333034	-0.013057142857131332	-0.02671428571429102	-0.026238095238084735	-0.044104761904739664	-0.05528095238093167	-0.07050476190474386	-0.06067142857140162	-0.07003809523806748	-0.06851904761902006	-0.08167619047616537	-0.08253809523808275	-0.06312857142857231	-0.07490476190473716	-0.09740952380949963	-0.07616666666663274	-0.05776666666666985	-0.06360476190474529	-0.062338095238079205	-0.07881428571427929	-0.051876190476196626	-0.059533333333305904	-0.10518095238093439	-0.07812857142853735	-0.059385714285709046	-0.04778571428568634	-0.05173333333332586	-0.06407142857141057
COG	0.0	0.0	0.0	-0.0009041666666598225	-0.013520833333313664	-0.06863333333332333	-0.07922916666663893	-0.0835499999999656	-0.08851666666661595	-0.09902083333330758	-0.0953291666666467	-0.08967916666665632	-0.0981458333333296	-0.10121666666665918	-0.10540833333333444	-0.11343749999999098	-0.11928333333329766	-0.12390416666665516	-0.1278916666666685	-0.12721249999998463	-0.12831249999997185	-0.1517291666666476	-0.17598333333331828	-0.1940708333333152	-0.20138749999997207	-0.17820833333331842	-0.17222499999997032	-0.19459583333333308	-0.20438749999999173	-0.21885833333331606	-0.21275416666667324	-0.21077500000000748
CRI	0.0	0.0	3.999999997894577e-06	-0.00015599999998450187	-0.0027399999999899727	-0.003271999999976405	-0.01368399999998049	-0.01817999999998987	-0.022319999999997897	-0.023751999999999107	-0.025583999999978513	-0.0197559999999819	-0.02089999999997927	-0.02563599999999555	-0.010343999999984366	-0.010567999999977484	-0.008331999999999784	-0.008379999999974519	-0.011443999999971588	-0.03718399999997901	-0.03398399999997581	-0.022587999999967856	-0.013983999999966912	-0.02836799999996753	-0.028619999999957013	-0.02193199999998008	-0.01846399999996251	-0.046795999999971194	-0.028687999999976732	-0.034675999999966844	-0.024131999999965625	-0.042271999999998755
HRV	0.0	0.0	-0.002939999999995724	-0.1421359999999927	-0.2439039999999726	-0.35761199999997384	-0.4445079999999657	-0.47735599999999545	-0.4580399999999929	-0.4434119999999986	-0.41329199999996513	-0.39065199999999134	-0.4041999999999768	-0.43623599999996765	-0.4191680000000031	-0.3785839999999596	-0.3912479999999885	-0.4018879999999836	-0.40297599999997713	-0.43831599999997195	-0.4074639999999574	-0.3838759999999719	-0.3948399999999852	-0.3927399999999803	-0.400935999999974	-0.3856239999999733	-0.4130719999999699	-0.414275999999969	-0.4590119999999698	-0.3981119999999838	-0.38406799999997077	-0.38384799999997554
CUB	0.0	0.0	0.0	-0.0004759999999937037	-0.0074919999999867315	-0.0060919999999908825	-0.011251999999994933	-0.03106799999998966	-0.03875199999998635	-0.03764399999998114	-0.040111999999992154	-0.04572399999999144	-0.05166399999998461	-0.049651999999977825	-0.05528799999998668	-0.05870000000000042	-0.07920000000000149	-0.07477199999997852	-0.07339199999997215	-0.08651999999998994	-0.0791119999999923	-0.07980399999999443	-0.08834399999999576	-0.09714799999998025	-0.08866399999998276	-0.09668800000000033	-0.09448399999999468	-0.09659599999999324	-0.1107039999999837	-0.12571199999997784	-0.10879599999998879	-0.10461999999997751
CYP	0.0	0.0	-0.018847999999993537	-0.339151999999987	-0.49167599999998535	-0.5791559999999807	-0.6094839999999713	-0.629683999999997	-0.6394759999999722	-0.6616879999999825	-0.6762959999999985	-0.6938599999999573	-0.7055719999999766	-0.7029919999999801	-0.7263919999999757	-0.7138639999999974	-0.7392999999999761	-0.7485879999999723	-0.7573479999999799	-0.7654719999999782	-0.7520079999999707	-0.7531359999999654	-0.7475399999999688	-0.7873759999999952	-0.7812319999999873	-0.7787519999999715	-0.785047999999966	-0.7858719999999875	-0.7623440000000037	-0.7903759999999815	-0.7903439999999762	-0.7845279999999843
CZE	0.0	0.0	-0.010612499999984593	-0.41159166666666636	-0.7113541666666112	-0.8575499999999736	-0.8087166666666423	-0.767712499999984	-0.7353708333333153	-0.7402249999999833	-0.6625249999999805	-0.6483624999999882	-0.7280208333333094	-0.7181041666666332	-0.6578416666666587	-0.5983541666666592	-0.6336291666666383	-0.6850916666666484	-0.6598791666666437	-0.6234333333333342	-0.5139124999999467	-0.572999999999968	-0.5219208333333225	-0.5283374999999868	-0.4965999999999693	-0.49922500000000314	-0.48719999999996544	-0.49699583333331354	-0.5224833333333012	-0.5148666666666579	-0.4535791666666622	-0.4645166666666589
CIV	0.0	0.0	3.999999997894577e-06	0.00042000000000097515	-7.999999995789153e-06	-0.002503999999992068	-0.00522400000000367	-0.015115999999992802	-0.014427999999999663	-0.019363999999999493	-0.02515599999999285	-0.03198799999998281	-0.03461999999998522	-0.03323199999997195	-0.032555999999972496	-0.03239199999997	-0.032443999999964834	-0.036203999999973036	-0.03753999999998037	-0.04071999999996079	-0.04105599999998377	-0.03791999999998019	-0.04069599999998452	-0.042035999999978646	-0.04163999999998724	-0.0419919999999796	-0.04835199999996265	-0.049043999999975885	-0.04875199999996305	-0.04665599999998937	-0.047411999999980026	-0.047699999999972764
PRK	0.0	0.0	0.0	-8.000000000230045e-05	-0.001979999999990323	-0.011491999999990732	-0.019631999999991656	-0.016127999999970832	-0.011759999999993997	-0.0235159999999901	-0.03557200000000593	-0.03175999999995849	-0.0520719999999808	-0.0809439999999717	-0.08199999999994878	-0.08968399999996768	-0.07618399999996806	-0.07601599999996766	-0.05608799999997638	-0.06651200000000745	-0.0628759999999784	-0.06003199999998765	-0.06307999999997094	-0.10129599999997296	-0.12321999999997946	-0.13505999999996465	-0.12119199999996999	-0.09533999999997711	-0.06836799999997423	-0.07035599999999365	-0.09539599999999204	-0.10267999999995503
COD	0.0	0.0	0.0	-0.002891999999987682	-0.08164399999999183	-0.13355199999998124	-0.1748639999999968	-0.12704399999995397	-0.09863999999997208	-0.09818399999997895	-0.09858799999997725	-0.12995199999994433	-0.12497599999996556	-0.1091839999999733	-0.12412799999995672	-0.11502799999995039	-0.12305199999995686	-0.12513599999997016	-0.11984799999997797	-0.12161599999997996	-0.12880799999998027	-0.1331839999999529	-0.13248799999996397	-0.13475999999996713	-0.1459879999999747	-0.1318319999999873	-0.13954799999997825	-0.12859599999994753	-0.13497199999994436	-0.12170399999996695	-0.12468399999993052	-0.12163999999995623
DNK	0.0	0.0	-0.03069599999997452	-0.9756839999999878	-1.247695999999976	-1.2071159999999859	-1.2106999999999868	-1.1791599999999791	-1.0890279999999697	-1.0859159999999868	-1.1366439999999756	-1.1418759999999861	-1.1834719999999632	-1.0556599999999916	-1.1710959999999826	-1.1828479999999697	-1.1102039999999702	-0.957176000000004	-1.0845839999999662	-1.0603999999999725	-1.0135519999999953	-0.9205519999999745	-0.9576679999999893	-1.0336199999999685	-0.9331279999999498	-1.1002079999999692	-0.7922399999999774	-0.8390119999999834	-0.8224479999999756	-0.8767079999999816	-0.9319999999999773	-0.8932519999999888
DJI	0.0	0.0	0.0	-0.0009458333333323132	-0.0011083333333217205	-0.0028374999999969397	-0.004987500000008804	-0.007420833333338095	-0.012137499999986812	-0.02354999999999441	-0.03420416666664039	-0.04209583333331102	-0.045541666666648606	-0.04913750000000716	-0.05007499999997167	-0.04643333333329558	-0.039033333333315934	-0.03577499999999345	-0.03648749999998202	-0.03655833333330305	-0.035820833333310986	-0.036179166666638896	-0.035729166666620404	-0.036095833333293914	-0.03539999999998544	-0.03773749999999021	-0.04352499999997761	-0.047174999999965994	-0.03821666666664614	-0.037837499999993085	-0.038608333333334244	-0.04136666666663125
DOM	0.0	0.0	0.0	-4.166666666138852e-05	-0.0020291666666616415	-0.0076749999999958796	-0.009691666666655774	-0.01829166666663662	-0.025754166666647205	-0.01927916666661922	-0.0315666666666381	-0.041949999999990606	-0.05646666666664357	-0.05403333333330318	-0.05134999999998335	-0.05110833333330511	-0.057587499999989245	-0.05787499999997392	-0.04403749999996043	-0.07752916666666776	-0.07071666666665921	-0.0875750000000064	-0.11795416666665615	-0.09164166666666418	-0.07070000000001242	-0.10763749999997962	-0.09631250000000646	-0.10066249999997057	-0.09242500000000708	-0.08979583333331709	-0.08112083333332576	-0.12128749999996691
ECU	0.0	0.0	0.0	-5.00000000069889e-05	-0.0025250000000087702	-0.017670833333316427	-0.021679166666643823	-0.025637499999975333	-0.03424999999999123	-0.02655833333330415	-0.04170000000000007	-0.038083333333327474	-0.05368333333332087	-0.04839583333330344	-0.06157083333332425	-0.061549999999988	-0.05928333333331537	-0.07964999999999778	-0.05743333333331213	-0.0545791666666573	-0.05977916666664029	-0.0631583333333019	-0.059549999999986	-0.0631249999999639	-0.07879166666663329	-0.08584166666661952	-0.08179166666665294	-0.06938333333331714	-0.06585416666663457	-0.06526666666663017	-0.06976666666663744	-0.10131249999999481
EGY	0.0	0.0	5.599999999272853e-05	-0.0007079999999937137	-0.010343999999973263	-0.022611999999966326	-0.04691199999997675	-0.0374359999999907	-0.04780399999998464	-0.04526399999997821	-0.03386399999996126	-0.035995999999971495	-0.04567999999995909	-0.031415999999995226	-0.025799999999986944	-0.024248000000004488	-0.021791999999987155	-0.027711999999990855	-0.03094799999998621	-0.05453599999998282	-0.07775999999998229	-0.04462000000000632	-0.05874799999997515	-0.040859999999975916	-0.056048000000008535	-0.04187200000000946	-0.02874399999996946	-0.06711999999996499	-0.026583999999985064	-0.05608399999996738	-0.06921999999996986	-0.06341599999999392
SLV	0.0	0.0	0.0	-1.199999999368373e-05	-0.00034399999998546704	-0.0018559999999889776	-0.009047999999978185	-0.015643999999970237	-0.023291999999996982	-0.03138399999997876	-0.039575999999996725	-0.052479999999999194	-0.057355999999986196	-0.05665599999996607	-0.06509199999997772	-0.08125199999997612	-0.08763599999997984	-0.07765599999995931	-0.07682399999998646	-0.10068799999998213	-0.09319999999994888	-0.08833599999998887	-0.08690799999996335	-0.10003999999997903	-0.10202799999997625	-0.1313399999999798	-0.13369199999996306	-0.13465999999996425	-0.12064399999998088	-0.1212679999999855	-0.12008399999996477	-0.12792799999995497
ERI	0.0	0.0	0.0	0.0	-2.0833333336245374e-05	-0.00011666666667187187	-0.0018333333333231394	-0.005049999999984234	-0.0036000000000036003	-0.010454166666662434	-0.014520833333309113	-0.016037499999976834	-0.02078749999999685	-0.03245416666661782	-0.044429166666659636	-0.05271666666663011	-0.05409999999995696	-0.04831249999998066	-0.04484166666663958	-0.04073333333330931	-0.04212083333331451	-0.042108333333323866	-0.039962500000001455	-0.043495833333306866	-0.048670833333319674	-0.049758333333327354	-0.04920833333331709	-0.04999999999997229	-0.04484999999999628	-0.04123333333331258	-0.04473333333331331	-0.04404999999998438
EST	0.0	0.0	-0.012487499999991325	-0.4566333333333339	-0.7170749999999781	-0.8624208333332883	-0.8260249999999636	-0.8380958333333521	-0.8346958333333432	-0.8264208333332967	-0.8189458333333177	-0.8199208333332986	-0.7818624999999746	-0.7685833333332948	-0.8542374999999658	-0.807241666666636	-0.7972833333333096	-0.8388208333333202	-0.7521166666666357	-0.8092374999999596	-0.8022291666666237	-0.7926333333332924	-0.8068874999999753	-0.8564874999999805	-0.8205041666666357	-0.8390958333332921	-0.8644624999999517	-0.8371916666666368	-0.7194541666666332	-0.7156499999999677	-0.7022124999999657	-0.6992458333332952
ETH	0.0	0.0	0.0	-0.00012222222220970025	-0.003699999999973169	-0.10098888888888657	-0.017633333333300083	-0.014766666666643502	-0.01467777777774959	-0.01439999999995889	-0.014477777777754941	-0.035566666666631	-0.05527777777776244	-0.15188888888886254	-0.15997777777775335	-0.10402222222219981	-0.10098888888888657	-0.10416666666662744	-0.117966666666669	-0.1008555555555346	-0.11627777777777348	-0.10001111111110905	-0.0983333333333225	-0.1024555555555362	-0.195344444444423	-0.13483333333331737	-0.14883333333332027	-0.13971111111109602	-0.11124444444443604	-0.11318888888887102	-0.11416666666664854	-0.12686666666665847
FJI	0.0	0.0	0.0002040000000036457	0.00023600000000900678	-0.004079999999984096	0.0008959999999946788	0.004096000000020084	0.003988000000010317	0.0021160000000186585	0.003316000000030961	0.0023120000000043106	0.004404000000013397	0.0019040000000192236	0.004376000000028135	0.003864000000031176	-0.00453199999997933	0.001236000000015558	-0.006032000000000259	0.003436000000012207	-0.00017599999998507698	-0.003863999999997869	-0.0046079999999948384	-0.004915999999999254	0.006432000000011762	0.007428000000020418	0.00918800000002662	0.009812000000009036	0.011228000000018667	0.011700000000014477	0.011216000000024984	0.008808000000026794	0.0011760000000027304
FIN	0.0	0.0	-0.016804347826071542	-0.8063869565217097	-1.037843478260858	-1.0487043478260794	-1.071165217391301	-1.0303086956521712	-1.0036782608695671	-0.9558347826086666	-0.942782608695647	-0.9688739130434221	-0.9786999999999768	-0.914060869565203	-0.8759478260869313	-1.0060173913043369	-0.7787608695651982	-0.8541652173912673	-0.9321521739130367	-0.8153304347826018	-0.8617217391304166	-0.8319826086956472	-0.9732478260869426	-0.8699304347825954	-0.7467956521739039	-0.8850391304347616	-0.7517913043478264	-0.8040739130434349	-0.8230347826086892	-0.7345999999999742	-0.7312739130434287	-0.7017434782608634
FRA	0.0	0.0	-0.020656521739126354	-0.6604652173912817	-0.9076565217391086	-0.9162652173912655	-0.9521608695651773	-0.894752173913016	-0.8951304347825983	-0.7762695652173801	-0.8540913043477927	-0.9000347826086719	-0.7832478260869524	-0.8766913043477986	-0.7079391304347427	-0.5973173913043306	-0.8362782608695274	-0.6827913043477962	-0.842786956521735	-0.5953347826086475	-0.7224695652173763	-0.8260173913043456	-0.626804347826071	-0.7049739130434496	-0.7875739130434378	-0.6255739130434534	-0.7995999999999781	-0.5144913043477972	-0.6193086956521321	-0.6164652173912932	-0.5588695652173459	-0.6534043478260809
PYF	0.0	0.0	0.0	-0.0005400000000044258	-0.005931999999997384	-0.0064919999999912825	-0.013051999999991182	-0.01900399999997804	-0.019139999999961965	-0.026799999999982393	-0.04919599999996249	-0.06051999999999724	-0.08176399999997308	-0.0932719999999887	-0.10460399999996373	-0.10867599999998534	-0.10324799999998913	-0.11361199999997407	-0.12753199999998577	-0.13297199999996456	-0.1145520000000011	-0.1259039999999767	-0.1659919999999926	-0.15111199999996439	-0.13036799999999182	-0.12996799999995812	-0.1307959999999886	-0.13359599999998029	-0.1372719999999772	-0.18364799999999182	-0.19062799999995939	-0.20832799999996876
GAB	0.0	0.0	0.0	-8.800000000919184e-05	-0.011023999999992817	-0.08597599999998762	-0.06861999999998591	-0.06803999999999144	-0.09040399999996618	-0.04466399999998316	-0.04356399999996263	-0.04710399999996451	-0.058199999999952734	-0.06103599999994769	-0.066219999999928	-0.06322799999994855	-0.0610279999999519	-0.062451999999935115	-0.061179999999938506	-0.061183999999958605	-0.061183999999958605	-0.06283199999994604	-0.0724639999999499	-0.06805599999993861	-0.0693439999999268	-0.07506799999997815	-0.07427199999996414	-0.07184399999996538	-0.07258399999996445	-0.07189599999997132	-0.0740639999999626	-0.07123999999997244
GMB	0.0	0.0	0.0	-0.0003052631578959186	-0.0004947368420937792	-0.0007947368420802015	-0.003384210526313769	-0.01627368421049935	-0.03052105263156024	-0.03907368421051105	-0.043557894736834246	-0.04592105263157009	-0.04606842105262521	-0.04763157894733805	-0.050236842105244595	-0.05266315789471676	-0.058400000000013996	-0.0748684210526318	-0.0823105263157875	-0.0879894736841802	-0.07931578947367735	-0.08143684210524249	-0.0734263157894266	-0.07744736842102418	-0.07713157894735367	-0.07845789473682752	-0.06730526315785745	-0.07193684210523577	-0.07449473684209007	-0.08161052631576737	-0.08849473684208187	-0.10588421052627472
GEO	0.0	0.0	0.0	-0.0006399999999961992	-0.02835500000000213	-0.06030999999998565	-0.08881499999997544	-0.043009999999965576	-0.0756849999999809	-0.08986499999998898	-0.0896049999999704	-0.06232499999999641	-0.07334999999997205	-0.08718999999997035	-0.08460999999998498	-0.13329999999998066	-0.12633499999997744	-0.10026499999996608	-0.10878500000000013	-0.10537499999999644	-0.12387999999997623	-0.16474499999997727	-0.16659999999996122	-0.1513099999999712	-0.1414999999999722	-0.13366999999997464	-0.1348349999999554	-0.11881999999998616	-0.10914499999999938	-0.11230999999998215	-0.109149999999969	-0.10163499999997772
DEU	0.0	0.0	-0.02211304347824461	-0.5724086956521268	-1.2048391304347539	-1.2341086956521585	-1.2223086956521523	-1.0910173913043386	-1.0323695652173837	-1.0898478260869426	-1.078252173913019	-1.0636130434782398	-1.034299999999999	-0.9086782608695443	-1.0417956521738936	-0.9484826086956333	-1.0479652173912557	-0.9052086956521377	-1.0537652173913115	-1.016999999999979	-0.8731913043477868	-0.8198391304347741	-0.9531173913043145	-0.9991869565217248	-0.8579086956521431	-1.0256652173912806	-0.738478260869535	-1.018860869565208	-0.7083695652173483	-0.8191521739130292	-0.8233782608695339	-0.7946521739130241
GHA	0.0	0.0	9.599999999387876e-05	0.0003960000000136077	-0.006011999999999684	-0.003447999999972584	-0.006087999999992988	-0.011123999999962386	-0.015715999999998953	-0.019479999999982844	-0.023895999999989925	-0.03224399999999239	-0.03033199999999958	-0.03942399999998791	-0.03885199999998923	-0.03985999999999157	-0.03733599999997672	-0.045371999999976875	-0.03980799999997453	-0.03619999999997514	-0.033147999999971756	-0.03446399999996741	-0.045155999999968444	-0.09021599999996521	-0.07920799999999728	-0.12098799999997745	-0.11688399999997268	-0.12729999999997466	-0.11898399999998865	-0.09909599999998742	-0.10385999999996676	-0.0975919999999908
GRC	0.0	0.0	-0.010779999999965817	-0.45872399999997704	-0.4721240000000071	-0.4918679999999842	-0.5166039999999761	-0.5159439999999904	-0.5085879999999876	-0.5027799999999916	-0.46478799999997156	-0.4611639999999584	-0.47619999999996	-0.4558159999999867	-0.47023999999996624	-0.48405599999996607	-0.4866959999999976	-0.45656799999995723	-0.40783599999998366	-0.5428479999999958	-0.5718039999999869	-0.5119839999999987	-0.5340479999999648	-0.5396399999999746	-0.5218279999999687	-0.5010319999999902	-0.5079719999999788	-0.5712159999999744	-0.47822399999997156	-0.4728439999999945	-0.46709999999998697	-0.47446399999998556
GRL	0.0	0.0	0.0	-0.020081250000003603	-0.21317499999998768	-0.31437500000000007	-0.47949999999998827	-0.5038999999999794	-0.4599874999999809	-0.3125187500000015	-0.2191249999999756	-0.1789124999999836	-0.15618124999997596	-0.18868749999997325	-0.15923749999997572	-0.16351874999998017	-0.17163749999998812	-0.17146249999998586	-0.1700562499999836	-0.17260624999997365	-0.1635499999999901	-0.1891812499999701	-0.18284999999997886	-0.18194374999999097	-0.18700624999998805	-0.1876562499999901	-0.1848624999999826	-0.1834187499999973	-0.19149374999999358	-0.18994374999999897	-0.1921375000000003	-0.19934375000000282
GTM	0.0	0.0	0.0	-0.00023999999999579913	-0.001387999999991063	-0.003540000000001875	-0.009471999999999259	-0.007095999999995328	-0.009931999999990282	-0.01689199999997948	-0.02923599999999915	-0.025367999999981183	-0.02477999999999092	-0.027143999999990065	-0.03948399999998964	-0.0406359999999939	-0.050675999999982846	-0.08017999999998526	-0.06985999999997716	-0.07373599999997982	-0.07674399999996195	-0.07571999999997914	-0.07077599999998352	-0.0713439999999732	-0.09469599999997191	-0.08616799999999758	-0.09427599999998204	-0.10521599999997466	-0.10172799999997872	-0.09585599999997196	-0.09992799999999358	-0.11314799999998515
GIN	0.0	0.0	4.166666667249075e-05	-0.00044166666666178855	-0.013191666666656499	-0.017487499999990774	-0.06339166666663454	-0.1083333333332992	-0.11788749999999126	-0.12959583333329583	-0.12017499999998904	-0.11281666666662638	-0.0983499999999693	-0.10425833333330692	-0.12837916666663673	-0.1448708333332882	-0.1372791666666484	-0.11454166666665655	-0.11406249999997842	-0.12681249999997313	-0.15460833333330593	-0.16722499999998197	-0.1721124999999879	-0.16769166666663615	-0.2006999999999759	-0.19890833333332525	-0.15412499999998275	-0.14478749999998763	-0.14151249999998505	-0.1479333333333055	-0.13523749999997392	-0.13729999999999576
GUY	0.0	0.0	0.0	-1.199999999368373e-05	-0.0003839999999977195	-0.0034399999999989994	-0.004475999999997704	-0.006795999999975599	-0.01296399999998199	-0.01473199999998398	-0.016471999999989606	-0.026907999999981058	-0.033247999999996836	-0.041547999999980156	-0.05459999999999354	-0.051456000000005275	-0.054459999999978415	-0.055203999999975384	-0.05384799999998968	-0.05241999999996416	-0.05353199999998948	-0.05578800000001216	-0.058659999999977064	-0.0655079999999697	-0.06801999999997976	-0.0681399999999388	-0.06319999999996329	-0.07177199999998107	-0.07520799999997108	-0.08052399999997073	-0.08304799999996337	-0.08708799999996852
HTI	0.0	0.0	0.0	-0.00015833333333326038	-0.002466666666656181	-0.011787499999982298	-0.017924999999985314	-0.022945833333309906	-0.03722916666664133	-0.038987499999987296	-0.04065833333332103	-0.04279999999998729	-0.044516666666660765	-0.04566249999998773	-0.04484999999997408	-0.04051249999997841	-0.05762083333330503	-0.0557708333333351	-0.05980416666665489	-0.07308749999995756	-0.06291666666665696	-0.06539583333330379	-0.05343333333330813	-0.05732499999995255	-0.057808333333297934	-0.08364166666664508	-0.08148749999996596	-0.068733333333304	-0.043179166666640345	-0.06827083333332817	-0.054912500000003917	-0.09540416666665719
HND	0.0	0.0	0.0	-3.7499999994139444e-05	-0.002212499999976192	-0.006474999999961373	-0.012729166666625158	-0.020483333333309872	-0.022495833333280313	-0.028433333333321986	-0.027554166666643454	-0.03419166666666085	-0.043429166666653085	-0.04140416666665869	-0.04101666666666004	-0.0397541666666279	-0.041954166666657855	-0.049233333333320584	-0.04562499999999359	-0.07580833333332704	-0.0657208333333048	-0.0717541666666599	-0.05287916666664172	-0.06147499999998862	-0.05022916666667099	-0.05408333333333237	-0.054279166666670875	-0.0749708333333321	-0.07593749999997845	-0.14502083333333138	-0.1329124999999931	-0.16950416666663415
HKG	0.0	0.0	5.1999999994833956e-05	-0.0006799999999862472	-0.05763199999997415	-0.014451999999975929	-0.057479999999954234	-0.015091999999994332	-0.028703999999990515	-0.02685599999996402	-0.03034399999997106	-0.03840799999997868	-0.030123999999975837	-0.03276800000000524	-0.018127999999972833	-0.017295999999977774	-0.020999999999971042	-0.020139999999957414	-0.01936399999997729	-0.01890799999998416	-0.01812800000000614	-0.017131999999964176	-0.01814399999996441	-0.02386399999996236	-0.02265599999996537	-0.026323999999955383	-0.020431999999970252	-0.025991999999974702	-0.021731999999952123	-0.019663999999974813	-0.01065199999997768	-0.009727999999997738
HUN	0.0	0.0	-0.00974583333331891	-0.5006166666666423	-0.756395833333301	-0.8965624999999755	-0.947570833333311	-0.9670208333332986	-0.963554166666658	-0.9329124999999716	-0.9098249999999752	-0.9247458333332959	-0.9255374999999844	-0.9844708333333063	-0.931195833333287	-0.9840041666666299	-0.8756833333332992	-0.8143333333332947	-0.7813958333333315	-0.8054249999999707	-0.7153374999999684	-0.7527541666666693	-0.6883708333333072	-0.7085124999999803	-0.7155291666666508	-0.7065541666666175	-0.6800916666666157	-0.683270833333316	-0.6807583333333311	-0.6826958333332911	-0.6946041666666569	-0.6731083333332943
ISL	0.0	0.0	0.00023199999998890775	0.00027200000001226243	-0.013803999999961736	-0.022979999999972467	-0.03931600000000035	-0.017447999999986585	-0.016551999999980804	-0.019667999999950503	-0.022588000000001163	-0.0162400000000007	-0.015863999999976564	-0.015811999999970627	-0.01569199999997828	-0.015655999999975023	-0.015491999999994732	-0.015531999999973678	-0.02385599999996657	-0.06876799999997463	-0.12143999999998378	-0.20559999999997247	-0.18858799999997844	-0.1845359999999463	-0.1791759999999809	-0.17355199999999904	-0.16459999999998143	-0.16051200000001264	-0.14013199999998172	-0.10649999999999826	-0.10491999999996393	-0.10389199999997212
IND	0.0	0.0	0.0001160000000055561	0.0007599999999774454	-0.007487999999977735	-0.03258399999996886	-0.0014679999999600568	0.000716000000000605	0.0012200000000239797	0.007756000000025409	0.008063999999996518	0.010072000000027614	0.010476000000014807	0.007232000000012562	0.009552000000034866	0.005228000000023769	0.011136000000000479	0.008288000000034046	-0.003471999999971054	-0.00740399999997754	0.01129600000000508	-0.0063519999999761545	0.01053200000002974	0.0011800000000228295	0.009376000000016482	0.012316000000023308	0.012871999999997108	0.012796000000014907	0.007480000000037457	0.012732000000004184	0.007768000000019093	0.011360000000038006
IDN	0.0	0.0	5.200000001703842e-05	0.00022800000001321763	0.0008040000000208991	-0.007115999999995903	-0.0065759999999914776	-0.02717600000000653	-0.018087999999993887	-0.0020479999999989396	0.005224000000025875	0.004248000000028895	-0.0395119999999749	-0.026951999999980103	-0.005399999999999849	-0.0013759999999751749	0.004784000000035427	-0.006167999999984186	0.00429200000002794	0.0006240000000268253	-0.022391999999982204	-0.030699999999983518	-0.02326399999996731	-0.030027999999981958	-0.01713999999998217	-0.018191999999983555	-0.02188399999998314	-0.029975999999987124	-0.01813199999999293	-0.016651999999994782	-0.019879999999983244	-0.04818799999994905
IRN	0.0	0.0	0.0	-0.0004687499999933564	-0.006881250000001504	-0.018481250000002003	-0.02731874999999384	-0.05981874999998471	-0.04212499999997066	-0.03112499999997631	-0.03531875000000184	-0.052806249999981514	-0.05987499999998702	-0.04258124999998447	-0.03847499999998227	-0.04954374999999178	-0.0649624999999987	-0.050331249999990835	-0.06423124999997976	-0.049843749999989306	-0.05969999999996256	-0.061524999999962304	-0.05994374999999108	-0.06048749999998382	-0.06508749999999397	-0.06275624999997342	-0.06873749999997125	-0.05888749999999332	-0.058693749999993994	-0.057493750000003896	-0.05651249999998331	-0.05754374999999978
IRQ	0.0	0.0	0.0	-0.0002480000000026905	-0.00040000000000040004	-0.003295999999997079	-0.007999999999985796	-0.011039999999984396	-0.012515999999973548	-0.01189199999998003	-0.013627999999965557	-0.014339999999990471	-0.0150359999999794	-0.016099999999996673	-0.021559999999976043	-0.02138799999998886	-0.021676000000003803	-0.029191999999977902	-0.02624399999998639	-0.02300799999995773	-0.024735999999980773	-0.027231999999988155	-0.029295999999989775	-0.03371599999998365	-0.04370799999995345	-0.037187999999976906	-0.03866799999999726	-0.03814799999999341	-0.041239999999997945	-0.04189999999999472	-0.0402359999999935	-0.038927999999993634
IRL	0.0	0.0	-0.21948399999998092	-1.9381479999999507	-1.757007999999971	-2.0032159999999966	-1.7893519999999552	-1.8954439999999795	-1.764163999999968	-1.637251999999989	-1.9435560000000018	-1.7718039999999768	-1.7237999999999976	-1.6459319999999722	-1.8345759999999656	-1.7768999999999813	-1.6676439999999904	-1.7182959999999858	-1.6730359999999833	-1.7055119999999868	-1.8877319999999753	-1.9633559999999717	-1.814371999999953	-1.6009639999999603	-1.6384279999999807	-1.6182799999999609	-1.7016639999999805	-1.7170439999999676	-1.5568519999999753	-1.4913479999999701	-1.5921839999999632	-1.3778359999999545
ISR	0.0	0.0	7.916666666663019e-05	-0.0007124999999774673	-0.0007624999999733539	-0.001699999999971169	-0.001483333333318626	-0.001979166666632448	-0.002304166666633467	-0.000820833333314841	-0.00024583333330108204	6.249999999763389e-05	0.000345833333370571	0.0004083333333460004	-0.007129166666652864	-0.0013208333333181166	-0.006929166666636011	-0.006908333333299765	-0.013399999999963441	-0.00877083333330475	-0.016937499999969408	-0.018504166666621913	-0.0027833333333115995	-0.002533333333332166	-0.0020333333333177883	-0.0023791666666550526	-0.01944999999997643	-0.015466666666619222	-0.009399999999981645	-0.0006124999999634895	-0.00014583333332041093	0.00021666666667474743
ITA	0.0	0.0	-0.01209199999998578	-0.4299520000000001	-0.683655999999988	-0.7265959999999905	-0.7204159999999682	-0.6072239999999729	-0.5867559999999772	-0.5338319999999785	-0.5200839999999873	-0.548595999999979	-0.5772799999999578	-0.6358719999999818	-0.5318159999999739	-0.6385359999999785	-0.5330279999999687	-0.4903519999999828	-0.4597879999999721	-0.5092359999999685	-0.5497719999999928	-0.5105599999999932	-0.6721599999999772	-0.5289279999999841	-0.5168279999999803	-0.5553839999999699	-0.531383999999957	-0.4148519999999767	-0.6166319999999836	-0.4265039999999609	-0.39368399999996084	-0.5865759999999498
JAM	0.0	0.0	1.199999999368373e-05	-0.000548000000000215	-0.00919200000000231	-0.006628000000008516	-0.005771999999992783	-0.005331999999991233	-0.006371999999998934	-0.005467999999997364	-0.006115999999989352	-0.012695999999989827	-0.006455999999988027	-0.02324399999998894	-0.009975999999989327	-0.005087999999986437	-0.0051439999999902675	-0.005135999999994478	-0.005811999999993933	-0.01893199999999373	-0.006247999999986487	-0.010547999999988011	-0.005959999999982646	-0.024316000000002003	-0.007595999999987502	-0.019084000000002543	-0.029919999999994396	-0.023579999999978618	-0.03913199999999728	-0.023755999999997002	-0.01045600000000313	-0.016831999999977754
JPN	0.0	0.0	3.076923076328342e-05	-0.00026538461536107505	-0.010353846153832169	-0.01239615384611703	-0.015376923076881877	-0.0022192307691848434	-0.01229615384613636	-0.016546153846141998	-0.010923076923063935	-0.010865384615377227	-0.014511538461525753	-0.013523076923027677	-0.0157653846153738	-0.003711538461526054	-0.0132576923076555	-0.015284615384603129	-0.004026923076894118	-0.005242307692288062	-0.008938461538421372	-0.011434615384586788	-0.011615384615359936	-0.009503846153813278	-0.020549999999963653	-0.00932692307687999	-0.009926923076897243	-0.008715384615376465	-0.010592307692280922	-0.014653846153833694	-0.014069230769220287	-0.0376576923076688
JOR	0.0	0.0	0.0	-0.00021599999999732944	-0.017223999999982365	-0.011011999999999134	-0.029163999999981538	-0.0816639999999702	-0.10968799999999668	-0.12035999999998603	-0.10037199999998192	-0.09812799999998623	-0.11535199999996859	-0.1484680000000127	-0.12788399999996702	-0.11717599999996331	-0.13417599999996366	-0.14120399999996147	-0.15186799999996614	-0.13832399999995637	-0.14443199999999434	-0.14939599999997943	-0.15791999999997808	-0.17738399999998045	-0.205255999999987	-0.2273439999999738	-0.20403600000000743	-0.1901399999999942	-0.20256800000000297	-0.18352000000000368	-0.1957279999999728	-0.2235079999999834
KAZ	0.0	0.0	0.0	-0.0006959999999889277	-0.00800399999998369	-0.004815999999996379	-0.009219999999987571	-0.03857599999997907	-0.04237599999998842	-0.03025599999996187	-0.05724799999997643	-0.0347079999999611	-0.053563999999983736	-0.04615599999996389	-0.044867999999975705	-0.05249200000000398	-0.06905199999998057	-0.09847599999995849	-0.08770399999998846	-0.06514799999998155	-0.04712400000000949	-0.061507999999987906	-0.04828399999999844	-0.05167200000001371	-0.05844799999998873	-0.05942399999999681	-0.07745599999996466	-0.06651199999998525	-0.06953999999999017	-0.06205599999998812	-0.0707119999999839	-0.0965480000000074
KEN	0.0	0.0	1.66666666689963e-05	0.000874999999989079	-0.018483333333330076	-0.031033333333319035	-0.05207499999998477	-0.06898333333332785	-0.08664583333333198	-0.0951583333333006	-0.09580416666663538	-0.1252874999999709	-0.12109166666663951	-0.1333624999999894	-0.11525416666663402	-0.1205624999999877	-0.10419583333333149	-0.1350916666666424	-0.15663333333330032	-0.18469583333330375	-0.16060833333330082	-0.1651333333332894	-0.18081249999998272	-0.16359583333332983	-0.1605458333333032	-0.18588749999998155	-0.15360833333329937	-0.1718916666666459	-0.16323749999997972	-0.15755416666665134	-0.16060416666663357	-0.16898749999998408
KWT	0.0	0.0	1.66666666689963e-05	-8.333333333387927e-05	-0.0019083333333225205	-0.005725000000023073	-0.016391666666637494	-0.024858333333310778	-0.029270833333316926	-0.025770833333327303	-0.061058333333319226	-0.05370833333331326	-0.06778749999997169	-0.08068333333333122	-0.07759166666665429	-0.07188333333333352	-0.07116249999996604	-0.06467916666664797	-0.10324583333329862	-0.11122499999997038	-0.13377083333329098	-0.10880833333329898	-0.0845374999999926	-0.097508333333296	-0.10918333333330699	-0.12472499999997	-0.11424166666663682	-0.13629583333329975	-0.1005208333333063	-0.12398749999996683	-0.09186249999996177	-0.10868333333330371
KGZ	0.0	0.0	0.0	-0.0005050000000061949	-0.008344999999998493	-0.011510000000003462	-0.020959999999980994	-0.02799999999997249	-0.04078999999996835	-0.04867499999996472	-0.07347999999998134	-0.1081899999999747	-0.14012999999997167	-0.12484499999999565	-0.11899499999998842	-0.14392999999998102	-0.14576999999997842	-0.12736999999998222	-0.13672999999997382	-0.17184999999999562	-0.18873499999996213	-0.17449499999999674	-0.18705499999995823	-0.18685499999998578	-0.1940349999999702	-0.21492499999998804	-0.18828999999996876	-0.22094999999996423	-0.18215999999995347	-0.19658499999998247	-0.19559499999998176	-0.2082449999999847
LAO	0.0	0.0	0.0	-0.0006500000000020378	-0.0010624999999930829	-0.003591666666669102	-0.01942083333331679	-0.024187499999961393	-0.006145833333315309	-0.004737499999996064	-0.007504166666671974	-0.007108333333338823	-0.011416666666652642	-0.006787500000005053	-0.007549999999978407	-0.007679166666652026	-0.013016666666654242	-0.011937500000003265	-0.00891666666666957	-0.012066666666665782	-0.011829166666676993	-0.013858333333327533	-0.023124999999979412	-0.025045833333336986	-0.017241666666645283	-0.01669166666663502	-0.017041666666661737	-0.030870833333329628	-0.03268749999998377	-0.028412499999996843	-0.033858333333303126	-0.03839583333330454
LVA	0.0	0.0	-0.03466399999997316	-0.6433799999999601	-0.8400639999999515	-0.9248359999999733	-0.9616399999999747	-0.9835079999999774	-1.0073200000000115	-1.008439999999966	-0.9924759999999644	-1.000963999999993	-1.0158719999999843	-1.0184039999999728	-1.0255479999999872	-1.0116279999999866	-1.0169199999999656	-1.0680159999999606	-1.0096799999999795	-1.0931439999999792	-1.122167999999979	-1.1215759999999908	-1.0373319999999797	-1.1047160000000056	-1.1154439999999988	-1.0594559999999809	-1.060331999999975	-1.0428799999999683	-1.0984919999999843	-1.0810439999999866	-1.0603159999999723	-1.045031999999979
LBN	0.0	0.0	0.0	-0.0001319999999971344	-0.004791999999975705	-0.01450400000000407	-0.03360400000000929	-0.04939599999995714	-0.05664799999999248	-0.09467199999997344	-0.12201999999997826	-0.13649999999999496	-0.16161999999998455	-0.16313199999998806	-0.15995999999998123	-0.14730399999999255	-0.15212000000000003	-0.1741439999999983	-0.16329199999998156	-0.17186399999999935	-0.18331199999999104	-0.20660799999998591	-0.20809599999996875	-0.2290839999999683	-0.22628399999998772	-0.22323999999998012	-0.2327039999999836	-0.24431599999998888	-0.24001199999998946	-0.23281999999997804	-0.20187999999998762	-0.22099599999999553
LSO	0.0	0.0	0.0	-0.00038260869565931444	-0.0065956521739019	-0.012304347826053164	-0.016286956521738283	-0.0194608695652021	-0.01880434782606244	-0.021830434782610375	-0.02763913043475341	-0.02296086956519172	-0.03892608695651445	-0.0669956521739068	-0.07276956521736766	-0.08324347826083045	-0.07519130434779919	-0.06345652173911365	-0.07558695652171155	-0.06744782608693045	-0.08131739130431415	-0.10023043478259996	-0.08223478260867001	-0.07493913043477018	-0.05352173913041325	-0.07815217391303753	-0.07208260869563388	-0.0699913043478273	-0.06617391304345466	-0.08369565217390962	-0.09488695652172252	-0.12876086956520316
LBR	0.0	0.0	0.0	-5.000000002919336e-06	-0.0004349999999875287	-0.005174999999990604	-0.011004999999997267	-0.028849999999991383	-0.04940999999998308	-0.045984999999981735	-0.07376999999998413	-0.03480999999998513	-0.012869999999975956	-0.0105349999999782	-0.01001999999997727	-0.009254999999996905	-0.010169999999953827	-0.010099999999968468	-0.00858499999998319	-0.0076399999999865464	-0.008859999999999424	-0.006524999999979464	-0.006369999999977782	-0.006724999999985215	-0.0065349999999853026	-0.005749999999982158	-0.005409999999961279	-0.004344999999994492	-0.004764999999973263	-0.00457499999997335	-0.008934999999987703	-0.010879999999979795
LBY	0.0	0.0	3.999999997894577e-06	-0.00027599999998795255	-0.0011839999999763151	-0.002155999999986502	-0.004127999999981036	-0.01224399999998349	-0.02065999999998347	-0.023879999999976143	-0.024519999999994546	-0.025771999999957274	-0.02742399999996481	-0.03129599999998067	-0.04497199999998758	-0.08215599999995549	-0.08404799999999213	-0.09475599999998474	-0.10117599999998061	-0.11139599999998584	-0.11951999999998408	-0.11969999999997816	-0.1254159999999782	-0.12251999999998153	-0.12143999999996158	-0.11795199999995454	-0.11771999999994343	-0.11979199999997414	-0.12307999999998653	-0.12653199999997922	-0.1327039999999613	-0.16482399999998565
LIE	0.0	0.0	0.0	0.0	-6.250000000873612e-05	-0.0006124999999967962	-0.0008583333333311849	-0.0008499999999855845	-0.0018708333333172789	-0.0023083333333229206	-0.0025749999999824524	-0.0029041666666618227	-0.0032541666666330293	-0.004333333333317313	-0.004608333333322445	-0.004995833333321098	-0.0041041666666519205	-0.003533333333327615	-0.003062499999995083	-0.003533333333327615	-0.003879166666642675	-0.004408333333305592	-0.004837499999965633	-0.005975000000002506	-0.006229166666660291	-0.006991666666644747	-0.0074124999999924945	-0.007266666666649879	-0.006966666666652355	-0.007683333333308173	-0.00649583333330872	-0.008508333333290263
LTU	0.0	0.0	-0.016558333333316355	-0.5679124999999785	-0.7213666666666452	-0.8000708333333217	-0.8285666666666525	-0.8295374999999883	-0.8063749999999703	-0.7906124999999764	-0.7824458333333006	-0.7569333333333206	-0.7734833333332802	-0.7969166666666472	-0.8106374999999999	-0.7856416666666366	-0.7984374999999932	-0.804916666666633	-0.8292833333333305	-0.8278458333333183	-0.8264083333333172	-0.8340208333333154	-0.8102791666666387	-0.8210416666666553	-0.8275166666666833	-0.838404166666662	-0.7852291666666567	-0.8154041666666445	-0.8110916666666301	-0.7646999999999626	-0.7643333333333224	-0.8094333333333315
LUX	0.0	0.0	-0.009031818181803875	-0.4537909090909009	-0.7500454545454338	-1.0142590909090532	-0.9820090909090862	-0.9260454545454211	-0.8841272727272642	-0.8283863636363575	-0.753672727272725	-0.7993363636363715	-0.7988454545454271	-0.8087590909090725	-0.7246545454545394	-0.718581818181796	-0.7096409090909028	-0.7194090909090622	-0.678936363636351	-0.739290909090895	-0.7170272727272553	-0.7497136363636248	-0.7552090909090592	-0.7286090909090492	-0.7411499999999904	-0.6288363636363425	-0.6422454545454315	-0.6154318181817775	-0.6434318181817722	-0.6510681818181818	-0.6362454545454144	-0.6523909090908941
MAC	0.0	0.0	3.200000000536107e-05	1.200000001588819e-05	0.0006919999999910331	0.0013880000000243697	0.0012239999999996698	0.0012040000000546058	-0.004819999999983171	-0.0139959999999828	-0.012911999999987156	-0.005976000000007531	-0.007251999999990932	-0.012839999999980645	-0.04396399999998524	-0.09173600000000892	-0.0841479999999839	-0.05420799999997783	-0.05299599999994964	-0.06947599999996834	-0.08647199999994859	-0.07913999999995536	-0.07265599999997097	-0.07641599999995696	-0.07197999999998261	-0.0608719999999785	-0.05753599999996917	-0.05603199999997255	-0.056571999999976974	-0.05377199999999638	-0.05339199999997435	-0.054227999999978405
MDG	0.0	0.0	0.0	-8.69565217387347e-05	-0.002682608695647737	-0.020147826086935883	-0.020447826086933407	-0.01675217391302608	-0.019439130434772967	-0.029247826086942208	-0.03029999999999422	-0.03228695652172098	-0.034713043478229455	-0.03281304347824143	-0.03408260869562918	-0.03370434782605791	-0.03476521739128602	-0.048186956521723	-0.041226086956513974	-0.04091739130435146	-0.03953913043477364	-0.04343913043476366	-0.043152173913019176	-0.04334782608693688	-0.04343913043476366	-0.044595652173895495	-0.04497826086955481	-0.04966521739129259	-0.0577869565217326	-0.05679565217391325	-0.054969565217377614	-0.052478260869559534
MWI	0.0	0.0	4.166666656146845e-06	-0.0005750000000026567	-0.008208333333337148	-0.0024333333333292906	-0.008583333333322951	-0.004962499999983105	-0.008683333333314724	-0.010274999999992929	-0.012691666666653223	-0.01615416666665981	-0.015470833333319778	-0.020145833333318208	-0.026299999999979118	-0.046341666666649406	-0.05631666666664481	-0.04992499999999511	-0.03328333333332267	-0.04807916666664802	-0.03723749999995363	-0.02742083333332479	-0.02433333333331511	-0.04439166666664329	-0.04049583333332052	-0.027545833333320058	-0.021954166666648955	-0.024904166666639416	-0.03258333333331365	-0.08505416666663157	-0.0985124999999698	-0.12402916666665043
MYS	0.0	0.0	2.500000000349445e-05	-0.0009083333333048671	-0.020037499999980835	-0.022074999999988076	-0.06133749999999161	-0.05946249999997377	-0.04712916666663736	-0.01281249999997014	-0.019504166666639566	-0.0353541666666346	-0.02050833333332447	-0.03500833333331954	-0.021808333333328545	-0.03997916666665935	-0.03049166666664327	-0.01844999999996988	-0.01853333333331486	-0.01844583333330263	-0.018358333333312604	-0.0181791666666431	-0.018345833333299755	-0.020449999999960777	-0.023558333333306702	-0.023712499999994918	-0.023845833333313582	-0.02303749999996718	-0.023599999999979193	-0.023149999999982906	-0.021662499999974827	-0.023066666666649027
MDV	0.0	0.0	0.0	-0.0006999999999979245	-0.007866666666644928	-0.005454166666651883	-0.0054625000000085855	-0.008862499999973128	-0.014883333333315374	-0.03436250000000696	-0.04298333333333515	-0.048412499999972436	-0.043595833333320844	-0.04672499999996971	-0.04485416666665243	-0.045729166666674814	-0.05352083333329816	-0.05201250000000934	-0.04867916666665417	-0.04174999999996265	-0.04204166666665898	-0.03784583333330538	-0.03187916666663737	-0.030316666666652115	-0.027124999999983412	-0.03121249999997744	-0.030445833333325734	-0.031470833333313575	-0.025716666666653065	-0.023745833333288502	-0.02107499999994822	-0.023666666666644076
MLI	0.0	0.0	0.0	-0.00017916666666950576	-0.0026791666666636793	-0.009274999999986377	-0.015804166666644193	-0.025191666666646295	-0.026458333333290174	-0.027383333333297344	-0.03286249999998603	-0.03402083333332584	-0.043949999999981504	-0.04163333333330188	-0.05476249999998295	-0.05817499999999365	-0.0655583333333154	-0.08077083333333235	-0.08534999999995074	-0.07862083333330938	-0.07535833333328634	-0.06491666666662566	-0.0731416666666429	-0.07708749999998377	-0.08161249999999454	-0.09207499999998037	-0.1001291666666515	-0.10712083333329625	-0.10943333333330862	-0.11271249999998956	-0.11582499999996942	-0.1147166666666366
MLT	0.0	0.0	-0.02251739130435526	-0.4085347826087049	-0.5204608695651869	-0.5724260869565123	-0.6055086956521571	-0.6332739130434417	-0.6554782608695464	-0.6683260869564944	-0.6753782608695524	-0.6836173913043475	-0.6831739130434555	-0.7310869565217315	-0.7456043478260566	-0.7616391304347769	-0.7869130434782545	-0.8048478260869518	-0.8000521739130351	-0.8257956521739107	-0.8117782608695556	-0.862800000000008	-0.8568043478260678	-0.9122260869565024	-0.8912695652173785	-0.8902478260869429	-0.9027695652173651	-0.9241652173912818	-0.9318956521739086	-0.8530826086956544	-0.8477304347826342	-0.8782913043478335
MRT	0.0	0.0	0.0	-0.0002280000000021154	-0.002051999999996834	-0.004103999999971464	-0.011207999999962581	-0.033303999999989564	-0.05362799999999446	-0.0682279999999813	-0.06925999999998211	-0.07430000000000492	-0.09123600000000565	-0.11316399999999893	-0.11281999999998016	-0.1015919999999948	-0.10176000000001739	-0.10005199999997272	-0.13484400000000063	-0.17479199999996808	-0.18549200000000932	-0.18347999999999143	-0.17899199999996673	-0.19289600000000906	-0.20361599999998425	-0.24379999999996071	-0.23985199999998486	-0.2274999999999805	-0.22351599999995697	-0.24255599999998267	-0.25288399999999767	-0.2222079999999793
MUS	0.0	0.0	8.000000000230045e-05	-0.0015449999999694874	-0.09023999999996368	-0.02965999999998692	-0.019329999999995184	-0.02549999999998942	-0.03140499999998436	-0.03027999999997144	-0.037584999999984436	-0.03788499999997086	-0.032709999999980255	-0.032439999999989144	-0.04808499999997551	-0.06880999999998583	-0.07206499999996563	-0.07614999999996375	-0.07711499999999427	-0.04911999999999139	-0.056309999999992755	-0.0323749999999956	-0.03978999999999511	-0.027349999999992658	-0.0330149999999918	-0.029119999999982493	-0.04603499999997762	-0.03535500000000358	-0.0648299999999935	-0.05814999999997905	-0.01731499999996222	-0.020054999999996603
MEX	0.0	0.0	0.0	-0.0003652173913071266	-0.009486956521731482	-0.023826086956513226	-0.030747826086963137	-0.03693478260867744	-0.03250869565216696	-0.048995652173911	-0.08638695652173345	-0.06167826086955763	-0.09380434782606528	-0.034504347826069814	-0.0545217391304198	-0.057256521739101895	-0.03080869565212918	-0.0323913043478008	-0.031021739130410175	-0.04303478260866411	-0.060678260869517775	-0.061843478260847906	-0.047678260869565836	-0.05862608695650362	-0.047839130434779165	-0.050178260869537805	-0.05006521739128189	-0.0653217391304195	-0.05930869565216046	-0.04329130434782558	-0.062165217391285665	-0.05053913043476799
MCO	0.0	0.0	0.0	0.0	-2.9166666670743524e-05	-0.00010000000000287557	-0.0002916666666519241	-0.0011833333333211016	-0.0016333333333284905	-0.002891666666648973	-0.0033583333333253584	-0.003433333333335842	-0.003558333333308905	-0.0038958333333227735	-0.004666666666641728	-0.005612499999985143	-0.006533333333313962	-0.006733333333297509	-0.007437499999995989	-0.007708333333311668	-0.008399999999986196	-0.008824999999978989	-0.00861666666663874	-0.008529166666659815	-0.00961249999996694	-0.010287500000005778	-0.010262499999991181	-0.010449999999984083	-0.010379166666651951	-0.010358333333326808	-0.010412499999989944	-0.016320833333327567
MNG	0.0	0.0	0.0	-0.00022499999999814335	-0.0037666666666602566	-0.01985833333332243	-0.023083333333318024	-0.06502916666665248	-0.05535833333331075	-0.057799999999963436	-0.05871249999996886	-0.06901249999998749	-0.09601250000000894	-0.1153458333333357	-0.11574583333328059	-0.08527499999999577	-0.08595416666663525	-0.07547083333330207	-0.08625833333330002	-0.13272083333331075	-0.1447333333333134	-0.15269583333331616	-0.11941249999996018	-0.11542916666663627	-0.08938333333331494	-0.13051666666665795	-0.13635416666663014	-0.1322916666666507	-0.11467083333331907	-0.10653333333331405	-0.07988333333330822	-0.08578749999997859
MNE	0.0	0.0	0.0	-8.695652164991685e-06	-0.00015217391304833683	-0.0006086956521711429	-0.0014521739130191058	-0.004586956521712704	-0.0026173913043381347	-0.004008695652168992	-0.0050869565217159796	-0.004408695652169392	-0.004143478260865141	-0.003973913043486821	-0.0023913043477929996	-0.0031130434782644656	-0.0044652173913029	-0.005786956521713904	-0.008343478260841586	-0.008813043478272942	-0.005969565217345263	-0.005247826086929308	-0.005052173913011604	-0.0072999999999767695	-0.005734782608690647	-0.010778260869559464	-0.010886956521716229	-0.009647826086922606	-0.009430434782586872	-0.011382608695631458	-0.02046956521736254	-0.02699130434780095
MAR	0.0	0.0	3.200000000536107e-05	0.0005040000000011702	0.0006800000000195539	0.0005760000000298859	0.0007280000000164932	0.0008000000000230045	0.0008999999999925734	0.000828000000030471	0.0008040000000208991	0.0001440000000130226	-0.010923999999989942	-0.020727999999992086	-0.022647999999980684	-0.021071999999977553	-0.01806799999998221	-0.018575999999970172	-0.020907999999963955	-0.020127999999974833	-0.0435919999999701	-0.05344399999995808	-0.053683999999976084	-0.04893999999998622	-0.051139999999971764	-0.07113199999997377	-0.08327999999996338	-0.08533999999998931	-0.0721519999999587	-0.07473999999995096	-0.10650399999997395	-0.10591999999997048
MOZ	0.0	0.0	0.0	-0.0007599999999885476	-0.01319200000000631	-0.042515999999981346	-0.04463999999997359	-0.058219999999986616	-0.05545599999997597	-0.036655999999990474	-0.03897599999997947	-0.042795999999967194	-0.05045599999996542	-0.03321599999996927	-0.030687999999978732	-0.03145199999999848	-0.04226799999998976	-0.03524399999998984	-0.04594400000000887	-0.04833200000000648	-0.06113599999999497	-0.054544000000011916	-0.05467999999999584	-0.0634360000000056	-0.09504399999999968	-0.10242399999998986	-0.11499999999996513	-0.11633199999998567	-0.09581200000000623	-0.09365599999995311	-0.09500799999996312	-0.10402399999998035
MMR	0.0	0.0	0.0	0.0	-3.600000000325565e-05	-0.00013599999999502899	-1.6000000002680537e-05	-0.00021199999999943486	-3.599999999215342e-05	-0.0031519999999951587	-0.00019199999999885975	0.00012000000000345068	0.00012400000000134526	-0.0016479999999985395	-3.200000000536107e-05	-0.00229600000000163	-0.0026799999999993496	-0.00028800000001494297	-0.004863999999993318	-0.0013519999999989096	-0.004719999999991398	0.00018000000001627825	-0.0004639999999889177	-4.000000008996807e-06	-0.0015799999999899228	8.79999999980896e-05	-0.0005639999999917933	-0.000548000000000215	-0.0008000000000008001	-0.0007039999999958191	-0.0012359999999933535	-0.0028200000000033754
NAM	0.0	0.0	1.5999999991578306e-05	-0.0011439999999973693	-0.04301999999998252	-0.05750399999997491	-0.04104399999999009	-0.04827999999997834	-0.044179999999971464	-0.05225199999996377	-0.06075999999997084	-0.06491599999997044	-0.06682399999998756	-0.08385199999998427	-0.0648719999999936	-0.0559119999999802	-0.060763999999979834	-0.07848799999997658	-0.09707599999998484	-0.08724399999998633	-0.08043199999998585	-0.05718399999997681	-0.058691999999982425	-0.08074399999997706	-0.08124399999998033	-0.08029199999997072	-0.07672799999995927	-0.07221999999997841	-0.06832399999997518	-0.06313599999997477	-0.05732399999996973	-0.06243199999996785
NPL	0.0	0.0	0.0	-0.0001759999999961792	-0.005335999999989127	-0.0044599999999950235	-0.011035999999975399	-0.013731999999977429	-0.014471999999965401	-0.020111999999983254	-0.01885199999999143	-0.01252399999998044	-0.011455999999998578	-0.012367999999984836	-0.011159999999987846	-0.011563999999997243	-0.019219999999975368	-0.022187999999967456	-0.04237999999996411	-0.04010399999998526	-0.07329999999997616	-0.16314799999996854	-0.1471879999999759	-0.1503799999999722	-0.11973199999998352	-0.165179999999987	-0.1726119999999831	-0.18098399999999515	-0.1742879999999669	-0.18314399999996844	-0.19846799999996279	-0.2330159999999748
NLD	0.0	0.0	-0.047275000000002176	-1.3157250000000231	-1.3726916666666367	-1.4178166666666492	-1.4191499999999801	-1.3381624999999953	-1.2573124999999852	-1.1897416666666438	-1.0850249999999506	-1.220137500000007	-0.9717291666666461	-1.0481499999999921	-1.0876041666666336	-1.0234583333332936	-0.9903249999999808	-1.049262499999959	-0.9413791666666338	-1.0288416666666467	-0.8943874999999601	-0.883933333333331	-1.1531333333333116	-0.9649541666666539	-1.0532041666666436	-1.1469375000000004	-0.9158708333332988	-0.88216249999995	-1.160729166666652	-0.8567291666666477	-1.1670833333332742	-0.8182708333333011
ANT	0.0	0.0	0.0	-0.010489473684205386	-0.089515789473682	-0.1532526315789262	-0.1922263157894677	-0.2069315789473558	-0.2029421052631153	-0.2015789473683971	-0.21695789473684668	-0.2179842105263119	-0.23377368421050315	-0.20375263157891288	-0.12480526315787888	-0.09232105263157209	-0.11187894736836013	-0.15244736842104922	-0.21112631578946717	-0.13963157894735234	-0.15912631578945957	-0.16247894736840518	-0.15258947368420595	-0.15368421052631698	-0.2026999999999668	-0.14153157894738477	-0.1136684210526262	-0.09416842105259837	-0.09235263157892915	-0.09324210526313603	-0.15901052631578372	-0.21688947368420086
NCL	0.0	0.0	0.0	-1.66666666689963e-05	-0.0012416666666514864	-0.014808333333327095	-0.011929166666646562	-0.017966666666646702	-0.02612916666664411	-0.03723333333333079	-0.05377916666663429	-0.07752916666664555	-0.09582499999999383	-0.07950833333331131	-0.09058749999999449	-0.11647916666666092	-0.13286666666664226	-0.1345374999999649	-0.12583749999994787	-0.12884583333331312	-0.12956249999995784	-0.14406249999999732	-0.15206666666665036	-0.1433124999999813	-0.1322833333333162	-0.1296874999999864	-0.12743333333330442	-0.13003333333330147	-0.125133333333316	-0.12656666666663874	-0.12693333333331225	-0.12657499999998434
NZL	0.0	0.0	4.347826099149188e-06	5.652173913350822e-05	-8.260869566178997e-05	-0.0027869565217497616	-0.002208695652172743	-0.05376521739128837	-0.027947826086938132	-0.026786956521718253	-0.018682608695652636	-0.026069565217390345	-0.015308695652149762	-0.02373913043476339	-0.008286956521730282	-0.008104347826076719	-0.008013043478249937	-0.008404347826074243	-0.014373913043475017	-0.008326086956511602	-0.008191304347826556	-0.008265217391278945	-0.007673913043471092	-0.00710434782608127	-0.006839130434788121	-0.006778260869555464	-0.0065782608695497125	-0.006330434782597649	-0.006143478260856039	-0.0057652173912847715	-0.005408695652153739	-0.004943478260854839
NIC	0.0	0.0	0.0	-3.200000000536107e-05	-0.00037200000000403577	-0.0012559999999939286	-0.004407999999989087	-0.007843999999990192	-0.014423999999990667	-0.019903999999970612	-0.02232399999999579	-0.0259159999999814	-0.028011999999966175	-0.03994399999998066	-0.03659999999997554	-0.03529199999998678	-0.03246799999998551	-0.0587119999999719	-0.039431999999994805	-0.03239999999997689	-0.03577999999998527	-0.03516399999999864	-0.03418399999998156	-0.03921599999998637	-0.038139999999975416	-0.04867199999997185	-0.07492400000000954	-0.12915199999998794	-0.13314799999999405	-0.1294319999999849	-0.08156799999997633	-0.10569999999997526
NER	0.0	0.0	0.0	-0.00030833333334312485	-0.013991666666657299	-0.050491666666641066	-0.07693333333332886	-0.05023749999996108	-0.03827916666664377	-0.04240416666664304	-0.0377874999999972	-0.035929166666670564	-0.041112499999995666	-0.050679166666667275	-0.04885416666665643	-0.04948749999998947	-0.05324999999998248	-0.05556249999999485	-0.052254166666643176	-0.054504166666646814	-0.054020833333312535	-0.05680833333331359	-0.061316666666666464	-0.06307916666664637	-0.0641374999999833	-0.0637624999999975	-0.0629541666666511	-0.06294999999999495	-0.06510416666665186	-0.07597916666665094	-0.08151249999998056	-0.0843666666666576
NGA	0.0	0.0	7.999999995789153e-06	-0.00034399999999656927	-0.01452399999998244	-0.04528799999998778	-0.037167999999998536	-0.04344399999999249	-0.05518399999998591	-0.0371959999999949	-0.04117200000000043	-0.05355199999996785	-0.05633599999996797	-0.07788399999998363	-0.06773999999998281	-0.11965599999999021	-0.07473999999997316	-0.06693999999995981	-0.06927599999997369	-0.06945599999997887	-0.07213599999996712	-0.07365199999999072	-0.0728759999999884	-0.08978399999997055	-0.11107999999997453	-0.12671599999997119	-0.10529999999994155	-0.09953999999997576	-0.10220399999997243	-0.10136799999997947	-0.10567999999997468	-0.11084799999996342
NOR	0.0	0.0	0.0909480000000018	0.17234800000003325	0.2571080000000059	0.3345440000000144	0.4956320000000236	0.6784320000000399	0.8280960000000226	1.0667400000000216	1.2240800000000052	1.3823079999999877	1.5314400000000283	1.6634280000000112	1.7846000000000473	1.902312000000017	2.0113680000000134	2.1092320000000164	2.195388000000009	2.2777600000000398	2.3498880000000444	2.4148560000000208	2.472252000000008	2.524144000000028	2.5681560000000214	2.607027999999989	2.640280000000006	2.6686640000000317	2.6935000000000375	2.7164240000000284	2.7367880000000344	2.7564920000000326
PSE	0.0	0.0	0.0	-0.00010000000000287557	-0.0009958333333393021	-0.0006541666666581847	-0.0012916666666806798	-0.004370833333344759	-0.009133333333322113	-0.015187499999980147	-0.021862500000013885	-0.023683333333324175	-0.025474999999974823	-0.028874999999972673	-0.040070833333316624	-0.05787499999998502	-0.07105833333332923	-0.0731333333333084	-0.09025833333330402	-0.1105541666666543	-0.12119166666663128	-0.11298333333331634	-0.10407499999999237	-0.104120833333321	-0.1075249999999861	-0.11201249999999163	-0.11459999999997583	-0.11704999999998522	-0.11323333333330687	-0.11507083333328616	-0.11887916666665221	-0.11912500000000881
OMN	0.0	0.0	0.0	-0.00028399999999484393	-0.014163999999994292	-0.023163999999997742	-0.03777599999997827	-0.0568719999999745	-0.0538319999999759	-0.04519999999997859	-0.03958399999998141	-0.06239599999996459	-0.06836399999997633	-0.08343599999995899	-0.09875999999998664	-0.11495599999996609	-0.12179999999999414	-0.13976799999998457	-0.12763199999997754	-0.14919999999998268	-0.15412399999999993	-0.20727199999995838	-0.2145399999999742	-0.23155599999998833	-0.21794799999997894	-0.23482799999997583	-0.22627199999996073	-0.25689199999997525	-0.24953999999998144	-0.2553359999999727	-0.2235039999999744	-0.2224520000000063
PAK	0.0	0.0	4.0000000001150227e-05	8.400000000019503e-05	-0.000711999999980506	-0.01587599999999245	-0.010151999999985506	-0.002119999999972144	-0.001723999999980741	-0.004355999999983151	-0.007727999999984636	-0.014323999999976689	-0.011556000000001454	-0.008340000000006675	-0.01034799999998226	-0.008323999999970688	-0.008579999999969168	-0.00816399999997719	-0.012747999999962456	-0.012763999999987341	-0.009271999999982405	-0.00844800000000534	-0.008815999999978175	-0.006715999999984401	-0.006779999999961817	-0.0071759999999865265	-0.007159999999983846	-0.007463999999979265	-0.010471999999994708	-0.010223999999992017	-0.007127999999978485	-0.008655999999984676
PAN	0.0	0.0	0.0	-0.0005279999999996399	-0.040111999999992154	-0.04464399999999369	-0.061499999999992117	-0.06195999999997204	-0.07762799999996295	-0.08120399999995698	-0.1290199999999686	-0.08124799999994492	-0.08287599999994288	-0.0976639999999751	-0.10418799999996065	-0.12151599999995488	-0.11704799999996407	-0.1169519999999813	-0.11418399999996165	-0.12905199999997397	-0.16221600000001501	-0.16327599999996778	-0.14620799999995882	-0.15588799999995961	-0.14378399999998015	-0.14299199999997514	-0.1499839999999919	-0.15049999999996455	-0.12487599999997379	-0.12388399999997413	-0.1254959999999694	-0.13387599999997724
PNG	0.0	0.0	7.999999995789153e-06	1.5999999991578306e-05	-0.0015319999999929834	-0.0025639999999937935	-0.01217999999998387	-0.009747999999998314	-0.0022279999999930133	-0.0029599999999851967	-0.005120000000014002	-0.026660000000011674	-0.012795999999992702	-0.006791999999977705	-0.0057239999999958435	-0.0059399999999709685	-0.006287999999998739	-0.0032200000000148776	-0.003767999999992888	-0.006651999999984781	-0.009219999999987571	-0.00725199999997983	-0.0063959999999863015	-0.0032719999999986094	-0.002735999999980976	-0.0026359999999781003	-0.004047999999967633	-0.005019999999988922	-0.007164000000003945	-0.017559999999994247	-0.016691999999995932	-0.03633599999995907
PRY	0.0	0.0	0.0	-9.583333332452426e-05	-0.001912500000011974	-0.008929166666649113	-0.031074999999980424	-0.041474999999990825	-0.07192083333332766	-0.0477541666666359	-0.0679333333333143	-0.05263749999997458	-0.06477916666666195	-0.07824583333332358	-0.0767583333333266	-0.0763416666666461	-0.08780416666666069	-0.10198333333332199	-0.10881666666665568	-0.07566666666664057	-0.07689583333330141	-0.09442083333331963	-0.09750416666665096	-0.09838333333332949	-0.11100833333332893	-0.09903749999997657	-0.10541249999995728	-0.1099499999999698	-0.10160833333330288	-0.10946666666664662	-0.12764166666664467	-0.1427583333333149
PER	0.0	0.0	0.0	-1.9999999989472883e-05	-0.0031599999999798456	-0.009239999999988147	-0.013083999999996543	-0.014599999999975743	-0.015103999999999118	-0.011623999999987866	-0.01657600000000148	-0.04717200000000643	-0.03853199999999113	-0.08861999999999481	-0.09380799999998413	-0.09170400000000356	-0.07153599999998317	-0.06460399999999034	-0.059371999999990877	-0.07106799999998525	-0.06299599999997074	-0.048923999999972434	-0.05658399999998176	-0.05095599999996869	-0.05690399999999096	-0.052291999999976024	-0.04570399999996866	-0.04671599999995779	-0.04553599999997937	-0.045491999999980326	-0.04816799999999288	-0.04868799999998563
PHL	0.0	0.0	1.538461538164171e-05	-0.0010461538461181696	-0.026180769230765844	-0.005311538461527654	-0.04344999999997823	-0.03159615384611403	-0.030453846153832842	-0.04063461538460489	-0.03624999999997103	-0.031023076923042403	-0.008396153846124133	-0.008153846153824418	-0.008015384615367438	-0.007911538461524703	-0.01764615384612922	-0.03568076923076147	-0.0240384615384448	-0.03353846153844042	-0.016588461538447064	-0.021719230769190467	-0.022153846153827317	-0.030299999999983118	-0.028961538461502734	-0.02255769230767868	-0.03858846153843576	-0.03185384615382869	-0.01649999999998597	-0.06263846153843344	-0.06199615384615553	-0.039423076923050804
POL	0.0	0.0	-0.009665384615353823	-0.2803653846153553	-0.5623884615384322	-0.5452884615384623	-0.6175653846153706	-0.6347538461538349	-0.5857653846153665	-0.5806538461538113	-0.5789923076922721	-0.5974692307692098	-0.5969769230768973	-0.612426923076892	-0.6071576923076805	-0.6251769230769089	-0.6597461538461635	-0.6099346153845886	-0.6067961538461231	-0.612846153846136	-0.6316961538461285	-0.5891999999999564	-0.6082846153846022	-0.560826923076907	-0.5723576923076679	-0.6375269230769254	-0.5245384615384485	-0.5013846153845813	-0.5194153846153626	-0.5286115384615098	-0.5426999999999849	-0.47188076923071476
PRT	0.0	0.0	-0.018637499999984986	-0.6500291666666436	-0.8086458333333435	-0.8310583333333121	-0.8372249999999859	-0.8079458333333123	-0.784687499999992	-0.7836999999999872	-0.7576749999999688	-0.7602499999999957	-0.7417749999999557	-0.7549624999999671	-0.7564874999999582	-0.836199999999987	-0.70406249999998	-0.7646458333332995	-0.7509083333333	-0.7964624999999725	-0.669699999999962	-0.6726624999999875	-0.7772083333333346	-0.7538374999999875	-0.6603041666666587	-0.6308708333333413	-0.615891666666657	-0.626220833333313	-0.7093083333333028	-0.7409249999999701	-0.6274041666666452	-0.6392249999999766
QAT	0.0	0.0	0.0	-7.999999998009599e-05	-0.0011559999999799508	-0.003656000000007431	-0.010751999999991657	-0.022463999999999817	-0.05243999999997584	-0.07163599999999715	-0.05501200000000983	-0.047768000000003585	-0.0543119999999675	-0.10189599999997911	-0.08643199999999185	-0.09817599999997206	-0.08784799999996817	-0.10200399999997778	-0.11045199999997202	-0.1242239999999839	-0.11588399999996613	-0.12121199999997057	-0.12658399999996295	-0.12116799999999373	-0.11665999999999066	-0.11296800000001328	-0.1232599999999695	-0.15225999999997075	-0.13585599999995646	-0.14793999999999086	-0.1501399999999653	-0.16345599999999516
KOR	0.0	0.0	2.0000000011677344e-05	-0.0006599999999967743	-0.04464399999999369	-0.033147999999971756	-0.038239999999989394	-0.004727999999976085	-0.005011999999982031	-0.00512399999997859	-0.005268000000002715	-0.005699999999975169	-0.006539999999988222	-0.02311999999996539	-0.021147999999970857	-0.018471999999991606	-0.006991999999983456	-0.006767999999968133	-0.0033519999999787053	-0.003363999999972389	-0.0024239999999786654	-0.002039999999980946	-0.007579999999984821	-0.006879999999997999	-0.0064919999999912825	-0.0048599999999954235	-0.006623999999988417	-0.006979999999989772	-0.011563999999975039	-0.008411999999990982	-0.005695999999977275	-0.006575999999969273
MDA	0.0	0.0	0.0	-0.000518181818176533	-0.002699999999966618	-0.020772727272699854	-0.020399999999998197	0.005836363636380071	0.016463636363650558	0.04240909090911238	0.09050909090910775	0.15031818181820977	0.24555454545458488	0.3799909090909104	0.5913181818182123	0.8741818181818406	1.3126545454545502	1.935872727272736	2.742409090909126	3.650209090909118	4.569118181818221	5.564790909090944	6.512309090909119	7.478163636363666	8.331072727272758	9.388990909090932	10.326172727272741	11.327345454545501	11.977781818181853	2.2391090909091194	2.8240727272727417	3.362681818181845
ROU	0.0	0.0	-0.008956521739111878	-0.3169130434782397	-0.5759782608695363	-0.5245652173912596	-0.5637565217391116	-0.526821739130412	-0.5092043478260755	-0.4705652173912833	-0.4440782608695515	-0.42825217391302406	-0.4578826086956145	-0.5098565217391049	-0.5082173913043442	-0.45922608695652123	-0.4755304347826006	-0.5973347826086828	-0.43299565217390645	-0.5282304347825839	-0.5208913043478036	-0.5041217391304031	-0.5149695652173714	-0.5343391304347689	-0.512591304347787	-0.503878260869528	-0.4814217391304054	-0.500908695652158	-0.4339608695651864	-0.48999130434783655	-0.4857913043478157	-0.47623478260867547
RUS	0.0	0.0	2.500000000349445e-05	-0.00014166666665316185	-0.00543333333332674	-0.02607500000001428	-0.1071166666666401	-0.03462499999998814	-0.10149583333330936	-0.03929166666664097	-0.1013374999999872	-0.024408333333336696	-0.13739166666663083	-0.04271249999997506	-0.04066249999999938	-0.08459583333331189	-0.027333333333290355	-0.032820833333302435	-0.08651249999999111	-0.03607083333333483	-0.11237916666666514	-0.05849999999999467	-0.09702916666665118	-0.11376666666665924	-0.060204166666633085	-0.13617083333329338	-0.05395416666664765	-0.18701250000000558	-0.10851666666663595	-0.07347499999997842	-0.07900416666662968	-0.06468333333331522
RWA	0.0	0.0	0.0	-0.00019166666667125298	-0.002679166666652577	-0.009245833333315634	-0.010804166666655846	-0.01286249999998823	-0.016679166666644374	-0.019170833333326254	-0.02229166666665172	-0.03064166666663093	-0.043991666666653995	-0.054612499999973085	-0.057991666666656894	-0.052424999999978183	-0.05123749999998983	-0.04855833333331505	-0.04592916666664726	-0.0411916666666623	-0.04085416666664843	-0.04160833333332059	-0.044420833333314036	-0.04701666666665494	-0.05469999999999642	-0.05569999999996966	-0.05119166666663899	-0.05279166666665169	-0.04985833333331913	-0.04892499999998856	-0.04898749999996399	-0.049099999999979715
WSM	0.0	0.0	0.0	0.0	-0.0001625000000116117	-0.0012874999999912262	-0.0025937500000017266	-0.003525000000004219	-0.00391249999999177	-0.003543750000001289	-0.002306249999994847	-0.003418749999994919	-0.005106249999997647	-0.004481250000010206	-0.0024812499999860016	-0.0028499999999875847	-0.0020499999999867846	-0.0023812500000053305	-0.0045062500000025985	-0.0037124999999860187	-0.004956249999987783	-0.0063312499999801375	-0.004993750000015229	-0.0022687500000007077	-0.0019312499999979416	-0.0021749999999931546	-0.002812499999982343	-0.0031124999999798675	-0.0030562499999886583	-0.0030124999999991964	-0.0034687499999797033	-0.0034250000000013436
SMR	0.0	0.0	0.0	-5.00000000069889e-05	-0.0010136363636337187	-0.005695454545451284	-0.007545454545432317	-0.010081818181784108	-0.012436363636336711	-0.011113636363613288	-0.011945454545425616	-0.020159090909077637	-0.03547727272724677	-0.023050000000002235	-0.03490454545452826	-0.03571363636362124	-0.03174999999996375	-0.027095454545422726	-0.032054545454551775	-0.027595454545448206	-0.02961818181815845	-0.035109090909057894	-0.03612272727268051	-0.04053636363633428	-0.047195454545412296	-0.035154545454529895	-0.031004545454527133	-0.03102727272724648	-0.026740909090883225	-0.027795454545442855	-0.026377272727262646	-0.025486363636340048
STP	0.0	0.0	0.0	0.0	0.0	0.0	-0.0006230769230786137	-0.004115384615377415	-0.010476923076907507	-0.016853846153830343	-0.022484615384599227	-0.026315384615382964	-0.030976923076897478	-0.0360769230768998	-0.03568461538457912	-0.03799230769228057	-0.04434615384613094	-0.04326153846151426	-0.045238461538432695	-0.04466153846152121	-0.043907692307665336	-0.04499999999997284	-0.04599999999997939	-0.04837692307690933	-0.03940769230769137	-0.026869230769221986	-0.022223076923044705	-0.020592307692290923	-0.03339230769229262	-0.05732307692306593	-0.05679230769228827	-0.03130769230766939
SAU	0.0	0.0	3.999999997894577e-06	-0.0007599999999663432	-0.025980000000003223	-0.007891999999998234	-0.010579999999993372	-0.011567999999984035	-0.016735999999994977	-0.015327999999970032	-0.013935999999992177	-0.019151999999988956	-0.019027999999976508	-0.02043599999997925	-0.023999999999990695	-0.02480399999998939	-0.02514399999996586	-0.026067999999968006	-0.02823999999996829	-0.033027999999968305	-0.0368719999999878	-0.04985999999999047	-0.05682000000000187	-0.053067999999978355	-0.05539599999999645	-0.05498000000000447	-0.05344399999996918	-0.05489599999998207	-0.05581599999997522	-0.05353599999996517	-0.059075999999980144	-0.0694319999999582
SEN	0.0	0.0	1.5999999991578306e-05	4.799999999693938e-05	-0.0005959999999971544	-0.001748000000001415	-0.013768000000002889	-0.00914400000000537	-0.009039999999982395	-0.02364399999998934	-0.04018799999999656	-0.04677599999998172	-0.043659999999978716	-0.05666799999997085	-0.06252399999996383	-0.06339199999998435	-0.08532800000000673	-0.08760399999998558	-0.07619599999997284	-0.08077999999998031	-0.08039599999998259	-0.07181199999998222	-0.08217200000000258	-0.08120799999998818	-0.08178799999999375	-0.08277199999998652	-0.08042399999997896	-0.07681999999998856	-0.08285199999997772	-0.09253599999996531	-0.09237199999997392	-0.10155599999996934
SRB	0.0	0.0	0.002180769230775148	0.0026500000000151402	0.00464230769232632	0.006550000000005163	0.009838461538458354	0.007988461538466218	0.07051923076923927	0.06946923076922573	0.12775000000000425	0.22606923076926577	0.3817307692307814	0.504776923076955	0.6875961538461706	0.8319730769230871	1.0026499999999938	1.1053307692308056	1.2643461538461853	1.4227846153846535	1.5936692307692457	1.7258500000000732	1.858003846153844	1.9680192307692357	2.083642307692335	2.1793500000000243	2.2702307692308077	2.377265384615379	2.454592307692316	2.5051153846153973	2.5756423076923607	2.5937307692308176
SYC	0.0	0.0	3.333333331578814e-05	-0.0003083333333209204	-0.0030250000000009436	-0.0068083333333301965	-0.008395833333318947	-0.011199999999977894	-0.012929166666664216	-0.014974999999983751	-0.019954166666646955	-0.0211833333333189	-0.021879166666638472	-0.020683333333326726	-0.02733749999997981	-0.031033333333319035	-0.022762499999995356	-0.023074999999994628	-0.027570833333323552	-0.0365541666666469	-0.043299999999979466	-0.037337499999967605	-0.03282499999999189	-0.03113749999998916	-0.03208333333332147	-0.031716666666659066	-0.03554583333332806	-0.04892916666666691	-0.05699999999997374	-0.05357916666662854	-0.052699999999983316	-0.0413708333333207
SLE	0.0	0.0	0.0	-0.0011541666666725625	-0.006316666666661419	-0.009104166666673574	-0.018679166666657476	-0.0299749999999821	-0.04793749999998376	-0.05686249999999893	-0.07823333333331073	-0.10484583333331132	-0.11395416666665215	-0.1219166666666549	-0.13517916666666574	-0.1395333333333304	-0.1373624999999823	-0.14424583333333407	-0.15223333333332922	-0.17512916666664324	-0.1978499999999772	-0.19595416666665644	-0.2101124999999815	-0.21829583333331515	-0.23026249999996695	-0.24276250000000443	-0.25479999999999947	-0.25248333333333095	-0.24724999999997666	-0.24368333333332215	-0.2416458333333149	-0.2575624999999859
SGP	0.0	0.0	8.33333333449815e-06	-0.0019999999999797957	-0.04359583333330974	-0.003745833333301807	-0.014920833333320616	-0.019070833333323378	-0.07202499999996448	-0.07814999999996575	-0.030070833333306624	-0.05237083333332615	-0.02242083333331424	-0.037299999999973465	-0.028266666666654228	-0.052695833333304964	-0.06330416666665561	-0.049958333333333105	-0.04490416666663721	-0.03827499999996542	-0.046741666666649806	-0.04768333333332597	-0.043929166666634156	-0.042562499999998504	-0.04080833333331979	-0.0319583333332929	-0.04804999999997728	-0.09815833333332025	-0.057704166666650014	-0.06482499999996838	-0.04884999999998918	-0.04222499999996243
SVK	0.0	0.0	-0.006308695652168517	-0.23879130434782958	-0.41719999999997315	-0.602434782608674	-0.6383565217391141	-0.6069304347826043	-0.6190304347825748	-0.5733913043478034	-0.6348608695651903	-0.5485652173912836	-0.5870608695651924	-0.5833130434782619	-0.5648826086956271	-0.6034695652173516	-0.593956521739103	-0.5869869565216956	-0.5568347826086617	-0.5852565217391192	-0.5945652173912852	-0.5454826086956244	-0.5416173913043387	-0.5348913043478065	-0.5555652173912962	-0.5480086956521357	-0.5247217391303849	-0.5401304347825819	-0.4868217391304275	-0.48128260869563233	-0.4842173913043313	-0.4801521739130399
SVN	0.0	0.0	-0.006652173913024306	-0.3528695652173619	-0.6238521739130198	-0.7653478260869484	-0.8072434782608551	-0.7829217391304155	-0.7498478260869024	-0.7182913043478067	-0.7254130434782291	-0.7025652173912933	-0.7221130434782452	-0.6959086956521476	-0.7217869565216861	-0.762226086956519	-0.6926173913043177	-0.6678652173912836	-0.6277391304347568	-0.6184347826086678	-0.6147608695652007	-0.56203043478259	-0.6093391304347495	-0.6175043478260811	-0.5399956521738969	-0.5426565217391377	-0.5493304347826022	-0.5172173913043365	-0.5124173913043428	-0.535308695652148	-0.5278826086956401	-0.5185608695651878
SOM	0.0	0.0	0.0	0.0	0.0	0.0	0.0	0.0	0.0	-2.272727271934727e-05	-2.727272726543717e-05	-3.63636363687192e-05	-1.81818181843596e-05	-5.909090908806647e-05	-5.90909090991687e-05	-7.272727272633617e-05	-7.27272727374384e-05	-0.0007681818181781708	-0.005631818181806025	-0.009095454545438031	-0.008395454545429004	-0.005663636363628655	-0.005954545454511795	-0.005954545454533999	-0.004222727272695792	-0.004922727272715921	-0.004181818181792085	-0.003268181818161242	-0.002981818181779783	-0.003431818181798274	-0.0032863636363456017	-0.003740909090876876
ZAF	0.0	0.0	0.00012400000000134526	-0.00023199999997780552	-0.009931999999968077	-0.0029919999999683533	-0.018119999999977043	0.0012959999999839766	-0.001012000000000235	0.010880000000024204	0.012728000000028494	0.014812000000019587	0.016764000000013546	0.018516000000023958	0.020596000000017156	0.0166400000000122	0.011496000000010831	-0.004475999999953295	-0.040399999999995995	0.0033080000000129672	-0.016459999999962616	-0.04939199999992594	-0.12915199999997684	-0.05792399999995368	-0.03994399999995846	-0.03938799999996245	-0.05164399999993963	-0.03795599999996124	-0.03680799999996598	-0.035399999999996545	-0.033707999999965654	-0.03187999999997304
SSD	0.0	0.0	0.0	0.0	0.0	0.0	-2.399999999846969e-05	-2.0000000011677344e-05	-2.399999999846969e-05	-2.7999999996364267e-05	-2.7999999996364267e-05	-2.399999999846969e-05	-3.200000000536107e-05	-3.200000000536107e-05	-3.200000000536107e-05	-3.200000000536107e-05	-4.39999999990448e-05	-6.799999999751449e-05	-0.0001279999999881376	-0.0001840000000030706	-0.0001880000000120674	-0.00019199999999885975	-0.0002520000000005851	-0.00019600000000785656	-0.00018799999998986294	-0.0001999999999946489	-0.00021599999997512498	-0.00019599999997454987	-0.00020799999999043806	-0.00022799999997991094	-0.00023999999997359467	-0.00024399999998259148
ESP	0.0	0.0	-0.011599999999989397	-0.48983478260867797	-0.6426391304347634	-0.6932217391304341	-0.6930130434782411	-0.6290043478260676	-0.6140217391304326	-0.5887652173912739	-0.5207304347825681	-0.5648217391304056	-0.5743217391304123	-0.5747608695651829	-0.5682782608695369	-0.5678608695652065	-0.5652217391303838	-0.5375869565217073	-0.4872434782608348	-0.5642695652173679	-0.4464913043478069	-0.5444608695651887	-0.5219130434782393	-0.4642652173912798	-0.45883043478258667	-0.5499826086956205	-0.4531869565217117	-0.5555217391304157	-0.509743478260849	-0.5077304347825939	-0.4130086956521284	-0.418569565217386
LKA	0.0	0.0	3.999999997894577e-06	-0.00046799999999791453	-0.0021519999999997097	-0.0014879999999828364	-0.013323999999992342	-0.00805199999998063	-0.00446799999997971	-0.004511999999967653	-0.007799999999957841	-0.004727999999987187	-0.004892000000000785	-0.0044080000000001895	-0.0062159999999811255	-0.004335999999982576	-0.00419200000000286	-0.004175999999989077	-0.004319999999968793	-0.005231999999966153	-0.006255999999982276	-0.0075999999999520895	-0.015439999999966592	-0.030139999999978517	-0.03037999999999652	-0.03067599999998505	-0.03198399999998491	-0.03272399999998399	-0.03314400000000717	-0.03337599999998497	-0.031687999999985283	-0.046267999999982656
SDN	0.0	0.0	0.0	0.0	0.0	0.0	0.0	0.0	0.0	0.0	0.0	0.0	0.0	0.0	0.0	0.0	0.0	0.0	0.0	0.0	0.0	0.0	0.0	0.0	0.0	0.0	0.0	0.0	0.0	0.0	0.0	0.0
SUR	0.0	0.0	0.0	-0.0021119999999985595	-0.02803599999999795	-0.1144639999999697	-0.21596799999999972	-0.20897199999998506	-0.18415999999997767	-0.17681599999999076	-0.2699559999999823	-0.25217200000000606	-0.22911199999997578	-0.18740399999996882	-0.16004400000000363	-0.16335599999997008	-0.24763199999998653	-0.26346799999998893	-0.23148399999999292	-0.19128799999995616	-0.11767199999997979	-0.1203879999999602	-0.12634399999997825	-0.12707999999997943	-0.13931199999998034	-0.17115999999998133	-0.1758119999999752	-0.12367599999998369	-0.12359599999999249	-0.15532799999999902	-0.16297600000000356	-0.19001999999997965
SWZ	0.0	0.0	0.0004181818181736574	0.00020000000000575113	-0.016822727272725047	-0.021354545454554952	-0.006981818181828192	-0.018686363636355452	-0.02490454545452936	-0.02111363636363439	-0.021895454545450832	-0.01332727272725931	-0.009386363636354478	-0.017468181818180994	-0.021745454545463172	-0.030354545454536197	-0.029781818181817687	-0.025581818181807936	-0.0795954545454336	-0.16462272727271188	-0.15466818181816278	-0.09751818181815697	-0.04583181818180737	-0.04307727272727657	-0.03799090909087921	-0.035154545454529895	-0.054295454545438826	-0.03884545454543309	-0.05543636363634086	-0.05816363636360622	-0.05740909090907742	-0.05145909090906731
SWE	0.0	0.0	-0.01952727272727106	-0.9061500000000278	-1.1984590909090875	-1.2249045454545304	-1.2340045454545034	-1.1862545454545126	-1.1818909090908658	-1.0818318181817776	-1.088931818181793	-1.0902772727272803	-1.1201863636363552	-0.9414454545454309	-1.1108454545454283	-0.9828545454545368	-0.9098863636363586	-0.9753363636363477	-1.0569863636363364	-1.1551045454545106	-0.8556545454545206	-0.8326454545454332	-1.0316545454545079	-0.8556772727272732	-1.0075999999999752	-0.8489863636363393	-0.820413636363615	-0.9141090909090765	-0.8581727272726991	-0.7832863636363596	-0.7143818181818085	-0.8543863636363391
CHE	0.0	0.0	0.0025153846153980197	0.007665384615429538	-0.028053846153830442	-0.041988461538466915	0.03605000000002079	0.07268846153847264	0.12219230769232592	0.14738846153847796	0.23013846153847606	0.40713076923077907	0.6127923076923114	0.7820692307692445	0.9433384615384899	1.0709730769231207	1.213080769230812	1.3476000000000488	1.478261538461556	1.584880769230801	1.694180769230802	1.8057384615385086	1.8896076923077265	1.9707307692307996	2.047930769230799	2.115303846153882	2.1776192307692677	2.2282461538461584	2.2353269230769524	2.2396769230769387	2.276711538461562	2.334465384615414
SYR	0.0	0.0	0.0	-0.00010799999999866472	-0.0014999999999765201	-0.0040359999999850515	-0.006195999999991653	-0.012087999999976784	-0.02021999999998192	-0.01787599999998335	-0.019103999999969812	-0.020295999999975223	-0.023407999999980333	-0.02600399999999059	-0.03074799999999156	-0.03175999999998069	-0.034735999999990774	-0.040283999999968234	-0.0381479999999601	-0.039055999999992874	-0.042791999999991504	-0.043915999999977196	-0.04711999999997829	-0.05049599999997767	-0.05508399999996083	-0.04443199999998315	-0.046755999999970044	-0.04578399999997096	-0.041831999999975	-0.045259999999980316	-0.055267999999986106	-0.06219600000000325
TWN	0.0	0.0	0.00048749999999042615	0.0012875000000356351	4.999999998478444e-05	-0.0017583333333015538	-0.014637499999992087	-0.06724999999997427	-0.031129166666632457	-0.01833333333330911	-0.012254166666636479	-0.017337500000003114	-0.007275000000006582	-0.006824999999988091	-0.007524999999997117	-0.022670833333304774	-0.026087499999993824	-0.03394583333333756	-0.030091666666676176	-0.023045833333312782	-0.03973333333333606	-0.0155666666666332	-0.01437916666664485	-0.017529166666652163	-0.012349999999983208	-0.011699999999992272	-0.01053333333330686	-0.010716666666654717	-0.008616666666660944	-0.014920833333320616	-0.007254166666659234	-0.00725416666663703
TJK	0.0	0.0	0.0	-0.00022916666666539243	-0.002529166666664917	-0.01271250000000057	-0.02365416666664233	-0.027795833333310593	-0.03576666666663675	-0.0495499999999649	-0.0763583333333151	-0.09269166666664441	-0.0923166666666142	-0.08275416666663205	-0.07119583333329293	-0.06318333333329429	-0.05219583333330169	-0.051054166666641976	-0.04720416666663674	-0.05439999999996559	-0.05018749999997629	-0.05163333333330078	-0.04254999999996345	-0.044029166666648134	-0.049104166666646965	-0.051791666666656244	-0.04245416666665003	-0.05613333333331916	-0.041416666666638235	-0.039779166666642496	-0.03977499999997525	-0.04411666666664926
THA	0.0	0.0	7.083333333213204e-05	-0.00019999999998354667	-0.007495833333326374	-0.005124999999994717	0.0017041666666939292	0.002225000000022348	0.0030416666666921444	0.003704166666684827	0.004399999999993298	0.005370833333340208	0.006395833333328049	0.007550000000011714	0.008312500000040579	0.009579166666706662	0.011083333333350431	0.012504166666693628	0.014166666666670658	0.014745833333362768	0.015412500000011597	0.015937500000018368	0.016566666666695262	0.01459166666666345	0.017508333333360326	0.018166666666696862	0.01837916666669326	0.01865416666668729	0.019695833333344126	0.020262500000023387	0.02108750000002768	0.021704166666669522
MKD	0.0	0.0	0.0	-0.0005166666666611697	-0.006208333333324045	-0.015408333333333246	-0.041187499999983945	-0.06910416666666697	-0.08399166666664959	-0.11294166666665495	-0.12370416666666051	-0.12284166666663987	-0.1299499999999565	-0.1370999999999789	-0.1359666666666537	-0.15499583333332678	-0.154333333333323	-0.18059999999997522	-0.15655833333330094	-0.16583749999998787	-0.16718749999996563	-0.17851666666662824	-0.1797374999999768	-0.17299583333331148	-0.18722916666663592	-0.17764166666663916	-0.18410833333332155	-0.19192083333331444	-0.1837458333333042	-0.1970833333333144	-0.19621249999998147	-0.18493333333330364
TGO	0.0	0.0	0.0	-0.000329166666668268	-0.006450000000002287	-0.043283333333332674	-0.03943749999998358	-0.05437083333331705	-0.10429583333331216	-0.11761249999996393	-0.10836249999996994	-0.12428333333330821	-0.13035416666665745	-0.1257291666666327	-0.12323749999999523	-0.16020416666663317	-0.15599583333333333	-0.16487499999996436	-0.20259166666664052	-0.22496250000000328	-0.22734999999997063	-0.1886416666666335	-0.2093291666666386	-0.21010833333329204	-0.2154333333333036	-0.19625416666664286	-0.2305041666666341	-0.2707374999999623	-0.24494999999995493	-0.20127499999996745	-0.22300833333329662	-0.25008333333329524
TTO	0.0	0.0	0.0	-0.00016400000000249548	-0.0060919999999908825	-0.011691999999996483	-0.009415999999984326	-0.024055999999972322	-0.039219999999973165	-0.05593199999995857	-0.05979999999999874	-0.07084799999997893	-0.06648399999997778	-0.11513199999998447	-0.12819999999993392	-0.13679599999996128	-0.1355799999999796	-0.14184799999999997	-0.14377599999998436	-0.15762799999998744	-0.14960399999996987	-0.1628719999999806	-0.10953599999997676	-0.12479199999998469	-0.10368799999997957	-0.144631999999989	-0.149664000000016	-0.19730799999996274	-0.1834999999999698	-0.19104799999998257	-0.18617599999997125	-0.2061359999999679
TUN	0.0	0.0	3.999999997894577e-06	-0.0005319999999975344	-0.022591999999976853	-0.054483999999976884	-0.10341599999996731	-0.10309199999997132	-0.08225599999999167	-0.06237999999999522	-0.0772719999999838	-0.07291199999999165	-0.07427999999998214	-0.07653599999999372	-0.09084799999999893	-0.08600799999999298	-0.08387999999999174	-0.08804399999998713	-0.08563999999999794	-0.08643999999999874	-0.08734399999998921	-0.09235599999998234	-0.08680399999998478	-0.09461199999998282	-0.09260399999999613	-0.09161200000000758	-0.09293999999998581	-0.11419599999998864	-0.10354399999999986	-0.10201999999999156	-0.1273520000000028	-0.12540400000000673
TUR	0.0	0.0	1.66666666689963e-05	0.00032916666665716576	-0.0227749999999749	-0.025795833333308593	-0.02329166666664717	-0.025716666666653065	-0.015579166666634947	-0.022974999999958445	-0.007316666666634664	-0.006629166666660691	-0.0058458333333066825	-0.005204166666639143	-0.004329166666627859	-0.0031833333333008973	-0.0018041666666746004	-0.0010208333333316943	-0.00022083333330868982	0.000895833333358631	-6.249999998653166e-05	-0.0014499999999695312	0.0029166666666968766	0.004083333333348982	0.0051083333333590275	0.0062458333333514915	0.007191666666694907	0.00794583333336707	0.008925000000004069	0.00953333333335582	0.01025416666668999	0.010741666666680416
TKM	0.0	0.0	0.0	-0.00015833333332215815	-0.002341666666660913	-0.026995833333309793	-0.056291666666641316	-0.07202083333329723	-0.06469583333331697	-0.05771666666664066	-0.06031666666664881	-0.06805833333332068	-0.09358333333330249	-0.1587083333332906	-0.18870416666665335	-0.15207499999997376	-0.0921291666666435	-0.10266666666666202	-0.12294166666665385	-0.13524583333333062	-0.09019166666663914	-0.09554583333329925	-0.08719999999997619	-0.08777499999995664	-0.08650416666663441	-0.07264166666663963	-0.07975833333330185	-0.09860833333331653	-0.09728749999996511	-0.10544166666663912	-0.08096666666662644	-0.09920416666663323
UGA	0.0	0.0	0.0	-7.599999999330365e-05	-0.001651999999996434	-0.005611999999988182	-0.00931599999998145	-0.026151999999979303	-0.05167999999997619	-0.06309199999996462	-0.060851999999977924	-0.07784399999996028	-0.08037200000000633	-0.07124400000000364	-0.07615599999994949	-0.09295599999998849	-0.1011079999999831	-0.1391119999999857	-0.1595919999999751	-0.2204479999999731	-0.23859999999996662	-0.24798799999998788	-0.22410799999998954	-0.2618719999999852	-0.24147999999997172	-0.2353279999999902	-0.23270799999997038	-0.22477999999998	-0.22202399999997624	-0.24691999999997272	-0.2587840000000008	-0.2598919999999616
UKR	0.0	0.0	0.0	-0.00016399999998029102	-0.0032879999999790854	-0.021799999999982944	-0.06232799999997818	-0.07035199999998465	-0.058851999999987026	-0.0583119999999826	-0.058311999999960396	-0.056875999999983495	-0.07445199999998042	-0.09153999999996776	-0.08125999999996081	-0.07785999999997406	-0.09101199999997922	-0.09030399999998551	-0.09708000000000494	-0.10133999999999421	-0.09681199999996837	-0.11258799999996905	-0.10177199999997777	-0.10127999999997028	-0.11523599999998524	-0.09425999999997936	-0.11138800000000115	-0.12375599999997489	-0.12113200000001267	-0.12289599999997236	-0.09882399999996405	-0.12567999999997248
ARE	0.0	0.0	1.199999999368373e-05	-0.0005839999999701639	-0.0008239999999770653	-0.0024559999999840265	-0.011823999999971413	-0.016627999999996312	-0.024391999999973102	-0.02154799999998236	-0.018631999999996207	-0.021135999999988275	-0.03619599999998835	-0.0550319999999882	-0.06142399999998771	-0.06770799999997745	-0.0396679999999594	-0.04522399999996596	-0.047472000000003955	-0.04516799999998433	-0.044959999999993894	-0.05349200000001053	-0.05139599999999245	-0.04581999999999642	-0.04863999999998869	-0.046007999999997384	-0.04592399999998609	-0.05011999999997574	-0.05110799999998861	-0.048867999999979705	-0.05669599999998942	-0.05622799999999151
GB.01	0.0	0.0	-0.136387999999954	-1.6091799999999767	-1.8680599999999825	-1.9498160000000153	-1.975943999999985	-1.920895999999983	-1.962555999999982	-1.8502760000000062	-2.042703999999973	-1.7216240000000105	-2.0992119999999947	-1.837491999999985	-2.00105199999997	-1.8534839999999608	-2.029932000000001	-1.8137719999999802	-2.0247359999999937	-1.7253080000000032	-2.058064000000004	-1.807679999999967	-2.0287679999999697	-1.7351039999999762	-2.035419999999999	-1.7398319999999634	-2.023411999999991	-1.7133839999999734	-2.0390559999999724	-1.7272319999999564	-1.9905239999999602	-1.8472999999999629
GB.02	0.0	0.0	-0.10645199999995691	-1.1431919999999818	-1.5508799999999767	-1.3319279999999711	-1.367687999999978	-1.3001679999999904	-1.3301200000000124	-1.3811919999999867	-1.2024119999999638	-1.4108559999999715	-1.3534279999999899	-1.6862919999999781	-1.4213679999999673	-1.4357679999999484	-1.3757399999999809	-1.548355999999984	-1.4459799999999912	-1.4838679999999882	-1.4315559999999894	-1.5087119999999454	-1.5094439999999598	-1.5151000000000026	-1.3976999999999573	-1.4084919999999723	-1.4645279999999872	-1.3744559999999795	-1.3968800000000003	-1.3266079999999736	-1.45960799999999	-1.405663999999962
GB.03	0.0	0.0	-0.13031999999998378	-1.4583119999999727	-1.5645959999999848	-1.7442639999999954	-1.20227599999998	-1.6568399999999706	-1.3823279999999882	-1.5369119999999903	-1.1883799999999556	-1.660267999999987	-1.2152079999999787	-1.5984759999999931	-1.4321479999999664	-1.5827000000000035	-1.4658039999999928	-1.5995999999999788	-1.6088319999999823	-1.6426199999999835	-1.4658519999999675	-1.5668359999999937	-1.4259759999999622	-1.6891919999999727	-1.4546079999999684	-1.6747399999999524	-1.5469399999999744	-1.7781399999999614	-1.549051999999973	-1.8022159999999676	-1.5181239999999763	-1.6662279999999585
GB.04	0.0	0.0	-0.12386799999996034	-1.395487999999967	-1.5285639999999767	-1.4278479999999871	-1.5526119999999977	-1.4635239999999605	-1.2122479999999936	-1.229043999999968	-1.2033439999999618	-1.4008919999999758	-1.2997199999999487	-1.4271159999999838	-1.5754319999999655	-1.6158119999999943	-1.503863999999966	-1.4169679999999518	-1.456119999999983	-1.612847999999989	-1.489775999999987	-1.9425439999999794	-1.714939999999987	-1.5872799999999798	-1.5955119999999878	-1.596199999999992	-1.5315079999999703	-1.5127079999999848	-1.4631599999999856	-1.5541079999999985	-1.5929719999999703	-1.5479159999999714
TZA	0.0	0.0	0.0	-0.00019565217391770418	-0.004952173913042035	-0.009656521739109802	-0.010534782608695448	-0.015617391304334483	-0.018947826086945785	-0.04242608695649297	-0.05485217391302255	-0.08456956521736281	-0.09772608695648444	-0.12519999999998088	-0.13072173913042384	-0.15904782608694434	-0.16916086956517695	-0.19956086956519625	-0.17321739130432556	-0.170447826086928	-0.15996086956518996	-0.13869130434782662	-0.13139999999995933	-0.12703913043475845	-0.161621739130402	-0.18109565217387935	-0.19621304347825497	-0.2160304347825992	-0.1980217391304273	-0.1820565217391268	-0.17226521739127643	-0.17111304347823264
US.AL	0.0	0.0	0.0	-5.416666666313574e-05	-0.004016666666650792	-0.052862499999983825	-0.048749999999986304	-0.0201958333333363	-0.026804166666660745	-0.018020833333309838	-0.03346249999998108	-0.030229166666650986	-0.012616666666653842	-0.061545833333320754	-0.08822916666665348	-0.08275416666664315	-0.07637916666665134	-0.03371666666663886	-0.07317916666664814	-0.08199999999997098	-0.10143749999999008	-0.13751249999999215	-0.12200416666665603	-0.16597916666664103	-0.04813333333331116	-0.08923333333331618	-0.06639166666665419	-0.11519999999998198	-0.10286249999998942	-0.07034583333330735	-0.07982083333329948	-0.08284999999997877
US.AK	0.0	0.0	0.0	-4.347826088046958e-06	-9.999999999177334e-05	-0.021826086956511226	-0.08089565217390682	-0.08399565217389604	-0.06807826086954183	-0.07089130434780877	-0.057286956521729326	-0.054252173913038604	-0.059665217391302594	-0.06928695652171912	-0.051660869565206546	-0.06421739130434423	-0.07047391304346728	-0.09106521739130624	-0.08854782608694878	-0.1473130434782588	-0.13299130434781814	-0.1299565217391052	-0.07853478260868574	-0.08193913043478274	-0.07568695652173663	-0.07135652173912987	-0.038343478260849384	-0.10575652173914207	-0.08415652173914268	-0.09034347826087918	-0.06144782608695776	-0.1273043478260849
US.AZ	0.0	0.0	0.0	-0.0002291666666542902	-0.06667083333331547	-0.02417499999998185	-0.0533624999999982	-0.020087499999987823	-0.015849999999995035	-0.01649999999998597	-0.01425833333331683	-0.008083333333308573	-0.008104166666644819	-0.008204166666647694	-0.008237499999985687	-0.008262499999978079	-0.008237499999985687	-0.00823333333332954	-0.008216666666649441	-0.009979166666651551	-0.06296666666666395	-0.0369708333333274	-0.02522499999999539	-0.048649999999972326	-0.03168333333330997	-0.03753749999998446	-0.016837499999988736	-0.06870416666665546	-0.029091666666658522	-0.045020833333309085	-0.02385833333331533	-0.05919999999998149
US.AR	0.0	0.0	0.0	-8.695652164991685e-06	-0.0009826086956432611	-0.023734782608675342	-0.12725217391303945	-0.08242608695649967	-0.09712173913042355	-0.06849999999998246	-0.10157826086956145	-0.11875652173911622	-0.10663478260868331	-0.0933130434782603	-0.06864782608694275	-0.09931739130432105	-0.15209999999999946	-0.15760434782607913	-0.15151304347825745	-0.2199739130434586	-0.20585652173912283	-0.19601739130432616	-0.13775217391303052	-0.2167086956521569	-0.15953478260868348	-0.11169565217388211	-0.20192173913041733	-0.1953608695652087	-0.1769521739130253	-0.1139086956521651	-0.15008695652172221	-0.16994347826084777
US.CA	0.0	0.0	0.0	-0.0013959999999868522	-0.1726319999999837	-0.133747999999978	-0.16585199999997746	-0.06387999999997174	-0.06569599999997067	-0.10265599999997876	-0.04981999999995601	-0.04594799999996235	-0.02039999999996489	-0.023919999999977293	-0.022167999999977983	-0.022551999999986805	-0.02284399999998854	-0.04793599999999287	-0.04874799999999846	-0.04593600000001308	-0.040771999999977826	-0.049635999999975144	-0.038899999999975066	-0.04120799999998148	-0.04121999999998627	-0.02131599999998235	-0.0207959999999896	-0.020475999999969297	-0.03166799999998471	-0.034375999999991524	-0.019559999999996247	-0.01938799999998686
US.CO	0.0	0.0	0.0	-0.00024166666666713965	-0.0779499999999822	-0.07009999999998406	-0.0921541666666692	-0.07877499999997539	-0.07437916666667155	-0.07543749999999738	-0.03226666666665823	-0.033004166666661394	-0.029750000000017263	-0.016825000000009194	-0.034891666666669874	-0.025158333333330507	-0.029749999999995058	-0.03341249999998519	-0.033487499999995674	-0.025008333333331745	-0.032354166666659356	-0.03707499999999753	-0.040387499999983145	-0.027725000000000666	-0.041758333333330455	-0.026662500000007583	-0.036245833333337085	-0.03322916666667064	-0.0473791666666501	-0.05089166666666367	-0.05461666666666254	-0.04281666666666739
US.CT	0.0	0.0	0.0	-9.166666665727519e-05	-0.0193791666666443	-0.08465833333333173	-0.07618333333332394	-0.05369166666664427	-0.030274999999990726	-0.044274999999993625	-0.038679166666666376	-0.04873333333333951	-0.02482499999999499	-0.016687500000001076	-0.028575000000008455	-0.022162499999989205	-0.02502916666666799	-0.02830833333332672	-0.028050000000001685	-0.0629958333333458	-0.05496666666666705	-0.06168750000000722	-0.05791250000001247	-0.05360416666665424	-0.05568749999999012	-0.05769166666665937	-0.04195416666666896	-0.092579166666662	-0.05482083333333554	-0.0959583333333458	-0.054262499999990776	-0.11796249999999064
US.DE	0.0	0.0	0.0	-4.347826088046958e-06	-0.0004260869565064773	-0.02509999999998902	-0.08336086956519662	-0.08913913043476773	-0.07836956521738436	-0.07789999999997521	-0.06496086956518932	-0.05974782608694218	-0.07121739130433458	-0.07698260869564155	-0.07342608695651842	-0.06712173913043795	-0.08503478260869501	-0.1668391304347705	-0.1400956521738994	-0.21805217391303033	-0.19752608695651208	-0.2685869565217325	-0.17168260869564467	-0.16638695652172464	-0.1361217391304348	-0.1313130434782539	-0.12322608695651827	-0.16297391304346265	-0.1623913043478309	-0.256521739130422	-0.10475652173912442	-0.1425217391304301
US.DC	0.0	0.0	0.0	-1.3043478264140873e-05	-0.00013043478261920427	-0.010826086956494674	-0.06388260869564233	-0.019313043478264014	-0.025747826086952585	-0.022421739130440432	-0.030734782608687894	-0.04406086956522115	-0.02273043478260295	-0.01963478260869067	-0.030008695652161688	-0.052226086956519424	-0.10848260869564808	-0.18261739130435162	-0.15356956521739296	-0.19852608695651863	-0.20967826086956132	-0.18477826086956695	-0.13187391304347873	-0.1554999999999862	-0.131917391304337	-0.10823913043478406	-0.1332304347825941	-0.13836086956521276	-0.09597826086955585	-0.09976086956521302	-0.059465217391307945	-0.17059130434782244
US.FL	0.0	0.0	0.0	-0.0007083333333213204	-0.1912791666666469	-0.11284583333331932	-0.12015833333332004	-0.09506249999997607	-0.14026249999998797	-0.02214999999999856	-0.020229166666652088	-0.03574583333332271	-0.056145833333320905	-0.011395833333327499	-0.011470833333315777	-0.011645833333329136	-0.011562500000017462	-0.011529166666657265	-0.011754166666655408	-0.012604166666652095	-0.030974999999999753	-0.05912499999999321	-0.03850833333333137	-0.04464583333332328	-0.046483333333335874	-0.019908333333307215	-0.030270833333323477	-0.01810833333332207	-0.04120416666665294	-0.016249999999995435	-0.01637916666665795	-0.016479166666660827
US.GA	0.0	0.0	0.0	-0.0003874999999875506	-0.1111666666666622	-0.061812499999980286	-0.1503333333333079	-0.16638333333330868	-0.14353749999997945	-0.13381666666664183	-0.0681708333333031	-0.03832499999996131	-0.07894999999997765	-0.054537499999973704	-0.03200416666663264	-0.03913749999998606	-0.03105416666664418	-0.032574999999956944	-0.03525416666664283	-0.06529166666663366	-0.08282083333329693	-0.11479583333328103	-0.04561249999998074	-0.041341666666638854	-0.0385791666666524	-0.033741666666642356	-0.030795833333285838	-0.026520833333310012	-0.044862499999975824	-0.03332499999997296	-0.06711249999997726	-0.0353874999999948
US.HI	0.0	0.0	0.0	-8.695652187196146e-06	-0.005843478260847412	-0.03294347826086064	-0.055891304347821524	-0.0455260869565155	-0.026365217391310924	-0.045986956521748557	-0.05308695652174178	-0.06246956521739344	-0.051647826086942406	-0.0388565217391168	-0.07673913043477754	-0.07828695652172257	-0.07619130434780574	-0.08159565217390474	-0.08212608695650214	-0.17151304347824414	-0.1499652173912791	-0.1503565217391145	-0.1280478260869522	-0.11539999999997663	-0.10194347826084638	-0.09986956521738088	-0.08983043478257846	-0.07773043478259689	-0.12308695652173407	-0.17547826086954377	-0.0908391304347611	-0.1324391304347583
US.ID	0.0	0.0	0.0	-4.347826088046958e-06	-9.565217391482861e-05	-0.0247913043478043	-0.07969130434781757	-0.0919826086956399	-0.09527826086955793	-0.09284347826086226	-0.0833217391304153	-0.09755652173913942	-0.10359565217391564	-0.09053478260869774	-0.07076521739129982	-0.0765956521739053	-0.0917217391304237	-0.15432173913043634	-0.09024782608695325	-0.12561739130433347	-0.15986086956519818	-0.14966956521738073	-0.10323478260869656	-0.11046521739130899	-0.10226956521739439	-0.22362608695651875	-0.09252608695653475	-0.12814782608695507	-0.1557043478260911	-0.13362173913044062	-0.11067826086957888	-0.16227826086957498
US.IL	0.0	0.0	0.0	-0.0004916666666576752	-0.10222916666665638	-0.07462500000000594	-0.0915083333333011	-0.05634583333330445	-0.04048333333330767	-0.04121666666664359	-0.038695833333302065	-0.03966249999995952	-0.024299999999977118	-0.019774999999955245	-0.02344583333330208	-0.03451666666661746	-0.023820833333287883	-0.026770833333300548	-0.027820833333291883	-0.020416666666633887	-0.031262499999973326	-0.02362499999994938	-0.0355416666666053	-0.0321624999999659	-0.03731249999995301	-0.018416666666631887	-0.016874999999971774	-0.01707916666663367	-0.016666666666642627	-0.019641666666647684	-0.018995833333301793	-0.018437499999979234
US.IN	0.0	0.0	0.0	-0.00031666666666652077	-0.0811249999999819	-0.03647500000000248	-0.07833749999998085	-0.08112916666664916	-0.06711666666666671	-0.07220416666665619	-0.05282083333332244	-0.04206249999999523	-0.04434166666665851	-0.028174999999996952	-0.04854166666666826	-0.050908333333321565	-0.05008749999998452	-0.058945833333323705	-0.0555583333333165	-0.047049999999970726	-0.05533749999998561	-0.057704166666650014	-0.06087916666664972	-0.046704166666655667	-0.0559749999999859	-0.04317083333331695	-0.05607499999998877	-0.049329166666634006	-0.06521249999998924	-0.043112499999986564	-0.055783333333325746	-0.034116666666650364
US.IA	0.0	0.0	0.0	-7.499999999938112e-05	-0.04305833333332343	-0.0383916666666706	-0.10873750000000015	-0.06057499999999605	-0.0833458333333259	-0.039683333333329074	-0.08745833333333453	-0.04328749999999992	-0.018695833333326473	-0.019062499999977778	-0.019437499999996888	-0.031866666666646726	-0.05369999999998987	-0.07745416666665728	-0.09856666666666625	-0.06774999999999975	-0.04832499999998241	-0.050983333333320946	-0.05085416666665843	-0.04899999999997684	-0.04632083333334647	-0.0691749999999991	-0.08599999999998609	-0.07902499999999923	-0.06462499999998483	-0.07757916666665254	-0.0581624999999808	-0.11697499999998584
US.KS	0.0	0.0	0.0	0.0	-0.00012173913043200812	-0.0008869565217395348	-0.00158260869563831	-0.005813043478242186	-0.016104347826062515	-0.03210000000000157	-0.031056521739125653	-0.03294347826086064	-0.036786956521739356	-0.025313043478258912	-0.026204347826086494	-0.030469565217383643	-0.028465217391293596	-0.030030434782601922	-0.03614347826086384	-0.13773913043477748	-0.07630869565216081	-0.0622521739130355	-0.047091304347823826	-0.05512173913042595	-0.05331304347826471	-0.05982608695651592	-0.04202173913042673	-0.07667391304346793	-0.0563260869565152	-0.06077826086956506	-0.04117826086955656	-0.09741739130434413
US.KY	0.0	0.0	0.0	-7.083333333213204e-05	-0.01218333333331545	-0.08031666666666881	-0.06803333333332828	-0.053787499999990995	-0.0223916666666657	-0.044620833333308685	-0.054458333333318176	-0.06147916666664477	-0.05043333333331068	-0.0365708333333159	-0.04719166666663499	-0.05908333333332072	-0.09257083333329419	-0.10289166666667127	-0.09602499999998848	-0.08832916666666746	-0.058174999999982546	-0.10584999999997402	-0.09120833333331468	-0.08317499999995759	-0.06707499999997202	-0.06880416666663614	-0.06226666666663272	-0.10526249999999182	-0.06823333333331183	-0.08682083333332313	-0.06804583333329672	-0.09103749999997968
US.LA	0.0	0.0	0.0	-8.749999999002611e-05	-0.018904166666644517	-0.08804583333333893	-0.07545833333330032	-0.04425416666665738	-0.035474999999995926	-0.0483583333333204	-0.03705416666667238	-0.046591666666662146	-0.02462499999998924	-0.01202916666666054	-0.01181666666664194	-0.011599999999978294	-0.011487499999984774	-0.01126666666665388	-0.011149999999970905	-0.01099166666665985	-0.01086249999998623	-0.010804166666644743	-0.010912499999982117	-0.015608333333327895	-0.025924999999993315	-0.023079166666661877	-0.030758333333336108	-0.033716666666661066	-0.03045416666664913	-0.03635416666664115	-0.027454166666662783	-0.053083333333336924
US.ME	0.0	0.0	0.0	-8.695652187196146e-06	-0.0005608695652248308	-0.037626086956510374	-0.08843478260870397	-0.09998695652172485	-0.08013043478259929	-0.08003913043477251	-0.07092608695650204	-0.07664782608693965	-0.09076521739129761	-0.07590434782607236	-0.06086956521739184	-0.04729565217390652	-0.07157826086955366	-0.18689999999998985	-0.12126956521738563	-0.21711304347825644	-0.11649130434782107	-0.11475652173913442	-0.10102608695651272	-0.1039826086956519	-0.1335739130434499	-0.3209913043478063	-0.08184782608694485	-0.13002173913043702	-0.12039565217389914	-0.13119999999998688	-0.09868260869564383	-0.16315217391303927
US.MD	0.0	0.0	0.0	-0.00024999999999053557	-0.08769166666664496	-0.054495833333312316	-0.06291666666666806	-0.07126249999998002	-0.057354166666667705	-0.06657499999996874	-0.05809166666664867	-0.047245833333298126	-0.05606249999995372	-0.08244583333331112	-0.08574166666664995	-0.08859999999999424	-0.08998333333330999	-0.11256666666664694	-0.12428333333333041	-0.13079166666664088	-0.09980833333331773	-0.12267499999998321	-0.11396249999998664	-0.09517083333331344	-0.08314583333332015	-0.11040833333330058	-0.10065416666665827	-0.10936666666666595	-0.0875416666666351	-0.05613333333331916	-0.09294999999998055	-0.05952083333330416
US.MA	0.0	0.0	0.0	-0.00032499999997881446	-0.07872083333332336	-0.0677624999999793	-0.08062083333331138	-0.06780833333331904	-0.03547916666665207	-0.052524999999958855	-0.027899999999980718	-0.028099999999975367	-0.02125416666665103	-0.02020416666663749	-0.020712499999975265	-0.02088749999997752	-0.021566666666650303	-0.0215749999999737	-0.02220833333330674	-0.053933333333311406	-0.04232916666664366	-0.051216666666642485	-0.09505833333331992	-0.050591666666655044	-0.04299999999997084	-0.021374999999956845	-0.020908333333313767	-0.020466666666640876	-0.020083333333309472	-0.022804166666645642	-0.020683333333326726	-0.025833333333302733
US.MI	0.0	0.0	0.0	-0.0003916666666436974	-0.10093333333333065	-0.03990833333333832	-0.0855500000000009	-0.08907083333330457	-0.08066249999996167	-0.06398333333329509	-0.06901249999994308	-0.11022916666664218	-0.06619166666664844	-0.05999999999998229	-0.022395833333321846	-0.021820833333308087	-0.021920833333322065	-0.02197916666665245	-0.021829166666631483	-0.02159583333329884	-0.021604166666622238	-0.021799999999949637	-0.021837499999943777	-0.021941666666647208	-0.021762499999955498	-0.021604166666622238	-0.021416666666629336	-0.02120833333330019	-0.020908333333302664	-0.019741666666639457	-0.021124999999988514	-0.019808333333293238
US.MN	0.0	0.0	0.0	-0.00014166666666426408	-0.014849999999988484	-0.07907083333331677	-0.07400416666665244	-0.03082499999998989	-0.021933333333323812	-0.02585833333332843	-0.033149999999981805	-0.016399999999983095	-0.016079166666660427	-0.016154166666648706	-0.016199999999988446	-0.016229166666648087	-0.01617499999998495	-0.016170833333328805	-0.016137499999990812	-0.01607083333333703	-0.01591250000000377	-0.01554166666665191	-0.015470833333319778	-0.015249999999999986	-0.015158333333331608	-0.015145833333318759	-0.014895833333306019	-0.014537499999989212	-0.029729166666658813	-0.10044166666665078	-0.01952916666664306	-0.03420416666664039
US.MS	0.0	0.0	0.0	-8.695652164991685e-06	-0.00010434782609092252	-0.009782608695652062	-0.052521739130440004	-0.016343478260882893	-0.014843478260850862	-0.01175652173912578	-0.013473913043493546	-0.03567391304347689	-0.022134782608695946	-0.045056521739139654	-0.03349130434782133	-0.03433043478260345	-0.034373913043472815	-0.087043478260862	-0.10606521739129349	-0.05439565217391085	-0.03723478260869717	-0.04049565217391082	-0.04064782608695916	-0.046839130434783716	-0.042626086956520925	-0.039521739130432554	-0.03189130434783083	-0.11250869565218036	-0.09947391304347963	-0.13828260869565012	-0.03720869565217999	-0.1518260869565191
US.MO	0.0	0.0	0.0	-0.00018333333331455037	-0.051637500000001335	-0.06326249999997202	-0.04266666666666863	-0.06270833333332781	-0.029058333333331632	-0.04301666666667314	-0.050800000000006396	-0.05279166666665169	-0.031300000000011874	-0.015054166666661484	-0.015058333333328733	-0.014949999999991359	-0.015066666666652129	-0.014854166666655733	-0.014824999999996091	-0.021770833333334405	-0.06794583333332715	-0.031608333333332794	-0.04729166666667117	-0.05143333333331723	-0.036970833333338504	-0.04233749999998926	-0.030062499999983228	-0.06870833333332271	-0.02765416666665743	-0.06639583333333254	-0.03427083333332748	-0.059154166666663954
US.MT	0.0	0.0	0.0	-8.695652187196146e-06	-0.0003652173912960244	-0.03607391304347729	-0.07961739130434298	-0.0911260869565167	-0.12179565217391719	-0.1439260869565251	-0.13595217391305647	-0.12899999999997913	-0.1347652173913083	-0.12588260869563772	-0.12719999999998288	-0.14826521739128573	-0.22541304347826197	-0.17920869565214437	-0.16598695652172424	-0.27208260869563405	-0.1670434782608532	-0.16222173913041926	-0.2732391304347659	-0.2140217391304322	-0.28466086956520087	-0.14095652173911066	-0.12201739130432987	-0.18852608695650863	-0.1317608695652117	-0.13967826086954682	-0.11550434782605645	-0.19145652173911953
US.NE	0.0	0.0	0.0	-1.739130432998337e-05	-0.008978260869552113	-0.02167391304347399	-0.06449999999998957	-0.02777391304344956	-0.053982608695646306	-0.058447826086938104	-0.05745652173910765	-0.07635652173911822	-0.06118260869566461	-0.06278695652173205	-0.043395652173894295	-0.04693478260868744	-0.04926956521739134	-0.07097391304347056	-0.06421304347824508	-0.06891739130433505	-0.055221739130417724	-0.04885217391304986	-0.05423913043477446	-0.042473913043461486	-0.04803478260868577	-0.14531739130434485	-0.13246956521737463	-0.09879130434780059	-0.0696478260869382	-0.069126086956528	-0.047278260869554334	-0.09282173913042202
US.NV	0.0	0.0	0.0	-1.739130435218783e-05	-0.003817391304350437	-0.019113043478258263	-0.004965217391295074	-0.019560869565216077	-0.0135260869565057	-0.0038260869565154287	-0.0043086956521665165	-0.004773913043476519	-0.004834782608675869	-0.004852173913028057	-0.004865217391281096	-0.004865217391281096	-0.005113043478244261	-0.03765217391302755	-0.004895652173897425	-0.0048478260869511125	-0.005008695652164441	-0.028382608695631806	-0.027430434782604873	-0.03347391304346914	-0.02996521739129232	-0.02716521739128952	-0.026217391304339532	-0.056556521739126175	-0.04525217391302405	-0.044943478260850434	-0.01948695652171928	-0.0553869565217191
US.NH	0.0	0.0	0.0	-4.347826088046958e-06	-0.0006130434782591898	-0.0265956521739108	-0.09599999999998499	-0.09876086956519536	-0.08989999999999831	-0.09402608695651127	-0.08137391304344765	-0.0788565217391124	-0.08701739130434483	-0.09433043478260794	-0.0759173913043365	-0.07803913043477051	-0.08414782608694438	-0.12677826086955335	-0.10166086956521214	-0.15039999999998388	-0.14447826086956272	-0.17854347826085082	-0.09153913043477013	-0.10239130434781529	-0.08311304347824455	-0.1663739130434605	-0.15875217391304597	-0.12959565217390834	-0.11580869565217533	-0.09595217391303867	-0.08923913043478171	-0.1385217391304261
US.NJ	0.0	0.0	0.0	-0.00039166666665479966	-0.10591666666665	-0.0537624999999764	-0.08327083333331542	-0.07799166666665469	-0.0449708333333132	-0.052949999999996056	-0.027079166666654775	-0.027879166666655575	-0.023804166666663296	-0.022299999999975118	-0.023683333333313072	-0.0239666666666416	-0.024862499999966925	-0.024262499999982978	-0.02420416666663039	-0.02710833333332552	-0.032308333333308514	-0.03214999999996415	-0.03260416666662769	-0.031108333333296212	-0.027554166666643454	-0.023154166666639053	-0.02240833333330139	-0.022183333333292143	-0.021537499999946252	-0.0229791666666479	-0.02819583333328879	-0.027820833333314088
US.NM	0.0	0.0	0.0	-1.739130435218783e-05	-0.000921739130421706	-0.017334782608691146	-0.05316521739129332	-0.017699999999998273	-0.02124782608694531	-0.037786956521734805	-0.05268695652170807	-0.09649130434781217	-0.08166521739130239	-0.05515217391305338	-0.04764347826086146	-0.05873913043477064	-0.059752173913030227	-0.08336086956520772	-0.06517391304348141	-0.0949869565217254	-0.08183913043476876	-0.099517391304349	-0.1289956521739244	-0.12610869565216065	-0.10636956521739016	-0.10002608695651727	-0.07669130434782012	-0.10306521739130714	-0.10837391304348021	-0.1776217391304291	-0.08126086956521394	-0.12469130434782372
US.NY	0.0	0.0	0.0	-0.0011499999999720067	-0.20711249999996184	-0.1736958333332983	-0.13152083333332065	-0.11414999999997955	-0.10019583333331639	-0.09219583333329728	-0.033387499999981696	-0.0753625000000091	-0.01477916666664525	-0.014808333333327095	-0.014937499999989612	-0.015354166666636804	-0.015349999999969555	-0.015616666666640189	-0.026716666666637412	-0.056599999999962236	-0.018749999999967404	-0.04544166666663463	-0.029249999999991783	-0.03525833333331008	-0.031904166666640865	-0.03452916666665251	-0.025770833333293997	-0.03707083333330807	-0.01627916666663287	-0.01649166666664037	-0.03819999999995494	-0.016504166666619913
US.NC	0.0	0.0	0.0	-0.00031249999997706723	-0.08415833333333955	-0.07515416666664665	-0.13183749999998717	-0.17743749999997727	-0.12129583333332361	-0.11768749999997441	-0.0875166666666427	-0.056137499999975304	-0.0927249999999713	-0.062124999999968455	-0.0431333333332895	-0.0559499999999713	-0.055799999999950334	-0.05570833333329306	-0.05715416666663975	-0.061533333333307905	-0.10853333333331605	-0.08965833333330897	-0.10129999999995976	-0.126929166666645	-0.07599166666661938	-0.06009166666665067	-0.05707916666665147	-0.05649999999995936	-0.05224583333330868	-0.042262499999978775	-0.04930416666661941	-0.040441666666624076
US.ND	0.0	0.0	0.0	-8.695652187196146e-06	-0.0005608695652248308	-0.038369565217377666	-0.09484347826086426	-0.10724347826085445	-0.09735217391302342	-0.12191304347825005	-0.12129999999999086	-0.10069130434781082	-0.10707826086956418	-0.14420869565217043	-0.10216086956521542	-0.10710434782608136	-0.13440869565216618	-0.2752869565217364	-0.20320869565216837	-0.2351478260869566	-0.17972608695651093	-0.24438260869564798	-0.17626521739129153	-0.21376521739130405	-0.12032608695650149	-0.12053478260868333	-0.10082608695650697	-0.1357869565217329	-0.13966956521737073	-0.13432173913041634	-0.10486086956519314	-0.17221739130433011
US.OH	0.0	0.0	0.0	-0.00044999999997408224	-0.10061666666664193	-0.04596249999998525	-0.07433333333333181	-0.06380833333333724	-0.016041666666655185	-0.017712499999988918	-0.016787499999981748	-0.01688749999996242	-0.01604999999997858	-0.014424999999984589	-0.013649999999987283	-0.013274999999979276	-0.012854166666664835	-0.012462499999976728	-0.016116666666643464	-0.020187499999968495	-0.01938333333332265	-0.01947499999995772	-0.020079166666642223	-0.018274999999989827	-0.013849999999981932	-0.011183333333308898	-0.011029166666653989	-0.010799999999988596	-0.010749999999981608	-0.012320833333312464	-0.01850833333332247	-0.02350416666665467
US.OK	0.0	0.0	0.0	-6.249999998653166e-05	-0.008754166666669061	-0.07484999999998188	-0.06965416666665503	-0.07264166666663963	-0.05693749999999831	-0.057304166666660716	-0.048987499999986195	-0.04952083333332746	-0.05439583333332054	-0.04705833333331633	-0.03340833333331794	-0.04545416666665858	-0.04513749999998096	-0.05443333333331468	-0.05658749999998269	-0.07638749999999694	-0.05947083333331937	-0.06070833333331471	-0.05269999999999442	-0.05051666666665566	-0.051470833333322474	-0.052033333333323384	-0.04268749999999377	-0.07842083333331473	-0.051408333333302636	-0.05882083333332844	-0.048866666666647074	-0.07642083333331273
US.OR	0.0	0.0	0.0	-8.750000000112834e-05	-0.016183333333330552	-0.11355416666666285	-0.1009291666666634	-0.11623749999999378	-0.07053333333333356	-0.09757499999998309	-0.08659583333331389	-0.07496666666666485	-0.05484583333332793	-0.042749999999991406	-0.05304583333333168	-0.060341666666652305	-0.060616666666646335	-0.06404166666665878	-0.06230416666667127	-0.052608333333303836	-0.11537083333331699	-0.10120833333332468	-0.08440416666664063	-0.09377916666665209	-0.0821624999999826	-0.08349999999995861	-0.08232083333332696	-0.15461666666665153	-0.08077916666664464	-0.10706666666663311	-0.07218333333333105	-0.10868333333332592
US.PA	0.0	0.0	0.0	-0.0004583333333196826	-0.09650833333331166	-0.05235416666664605	-0.14531666666662835	-0.0985374999999844	-0.12645000000000017	-0.08093333333331065	-0.026166666666649352	-0.025829166666646586	-0.02088749999997752	-0.019179166666660752	-0.019554166666646555	-0.019124999999986514	-0.019574999999993903	-0.018625000000005443	-0.018524999999991465	-0.027029166666647786	-0.08662916666665188	-0.018595833333323597	-0.029199999999984794	-0.03470833333332202	-0.031645833333326934	-0.023449999999991533	-0.054733333333312206	-0.017483333333334627	-0.017241666666667488	-0.01738333333332065	-0.016912499999977015	-0.01693333333331326
US.RI	0.0	0.0	0.0	-2.6086956528281746e-05	-0.0005608695652248308	-0.037573913043476015	-0.090447826086959	-0.09987391304349114	-0.07994347826085768	-0.08136956521738181	-0.07270869565216831	-0.09666086956521269	-0.09886086956522044	-0.0737869565217486	-0.06902608695651402	-0.05483043478260452	-0.07036086956521137	-0.1392391304347762	-0.10739999999999084	-0.18200869565216937	-0.11899130434782634	-0.11453913043477648	-0.09459130434782415	-0.1089130434782426	-0.09306956521737408	-0.11125217391303455	-0.17455652173911096	-0.22546956521737327	-0.10980434782605908	-0.10089999999998156	-0.08086521739130159	-0.1393869565217254
US.SC	0.0	0.0	0.0	-5.00000000069889e-05	-0.001204166666657347	-0.05325416666664973	-0.05346666666666833	-0.053800000000003845	-0.046783333333311194	-0.04924583333333343	-0.059912500000003366	-0.05270416666666167	-0.051845833333341584	-0.04548333333332932	-0.03534583333332231	-0.054987499999992195	-0.054024999999979784	-0.056070833333332626	-0.04845833333332328	-0.04573749999998711	-0.03034166666666671	-0.09263749999997017	-0.08051249999997401	-0.07903333333331153	-0.06207916666663982	-0.08103749999998078	-0.0627499999999781	-0.17683749999998222	-0.12752083333330555	-0.0887666666666509	-0.06078749999997024	-0.11825833333330982
US.SD	0.0	0.0	0.0	-8.695652187196146e-06	-0.000456521739122806	-0.0451913043478136	-0.0889782608695544	-0.09859130434782815	-0.11414347826085303	-0.1152478260869505	-0.11226521739129414	-0.09317826086956416	-0.10307826086956018	-0.09744782608696045	-0.1353043478260929	-0.1207826086956354	-0.13377391304346675	-0.1872391304347798	-0.15886521739129078	-0.17933043478259858	-0.14368695652172692	-0.15166521739129468	-0.22062173913042216	-0.19877826086954764	-0.2059652173913018	-0.38335652173913104	-0.19281739130433406	-0.2891086956521738	-0.1817869565217345	-0.15899130434782194	-0.13711304347825415	-0.20866521739130173
US.TN	0.0	0.0	0.0	-0.0001958333333162976	-0.06729999999998126	-0.06124999999999048	-0.05104583333331858	-0.0661874999999923	-0.026174999999994952	-0.031204166666665145	-0.0333541666666437	-0.03482083333333774	-0.034962500000002006	-0.015249999999999986	-0.01513749999998426	-0.01490416666665162	-0.014737499999994963	-0.014595833333330699	-0.014508333333307366	-0.014383333333334303	-0.01403333333332979	-0.013762499999991906	-0.013620833333327642	-0.013345833333311408	-0.013275000000012582	-0.013254166666676337	-0.013004166666652495	-0.012704166666666072	-0.012416666666659193	-0.01223750000000079	-0.012033333333316687	-0.012033333333338891
US.TX	0.0	0.0	0.0	-0.0010541666666363803	-0.17425000000000912	-0.12100833333330563	-0.1459416666666602	-0.0949291666666574	-0.09059166666665064	-0.05953333333333921	-0.023120833333323265	-0.019841666666653435	-0.01557916666664605	-0.015433333333303434	-0.0153708333333058	-0.01542499999999114	-0.04985833333331913	-0.0439666666666394	-0.06574999999996445	-0.04875416666664245	-0.03090416666665652	-0.036070833333312624	-0.05340833333332684	-0.014891666666672077	-0.015299999999995872	-0.019466666666645427	-0.01828749999996937	-0.022149999999987457	-0.029795833333334798	-0.03212083333331561	-0.05609583333329171	-0.036895833333305816
US.UT	0.0	0.0	0.0	-6.086956522155518e-05	-0.004000000000004	-0.01988695652173078	-0.011069565217403099	-0.014617391304339034	-0.009678260869550037	-0.005121739130420355	-0.027608695652159287	-0.04226956521738989	-0.04100869565217824	-0.0368565217391259	-0.02569999999998407	-0.03713913043476014	-0.035969565217375266	-0.044386956521735854	-0.04134782608693488	-0.044434782608682166	-0.037856521739132454	-0.07260869565217654	-0.14461304347825887	-0.1487913043478284	-0.10304782608695495	-0.07163913043477521	-0.04907391304347364	-0.11441739130433337	-0.2350913043478231	-0.08406956521739284	-0.06723913043478191	-0.11615652173911917
US.VT	0.0	0.0	0.0	-4.347826088046958e-06	-0.00023043478259987538	-0.03148260869564323	-0.06897391304347966	-0.08043043478259682	-0.09260434782609739	-0.10638695652174235	-0.15975652173910726	-0.1783913043478358	-0.22206956521736432	-0.2072217391304365	-0.2870173913043339	-0.30053913043476266	-0.2593999999999874	-0.32396086956520964	-0.2558434782608532	-0.3194739130434554	-0.22193043478258012	-0.22282608695650685	-0.2519217391304118	-0.2663869565217247	-0.22940434782606767	-0.276795652173889	-0.15219130434781514	-0.19815217391304651	-0.1934913043478259	-0.1911652173912981	-0.1539739130434703	-0.15433478260868938
US.VA	0.0	0.0	0.0	-0.0003499999999712067	-0.0857708333333207	-0.07066666666664112	-0.12557083333329944	-0.17915833333330689	-0.12281666666664748	-0.10683333333331158	-0.07707499999995981	-0.06222083333330408	-0.0661124999999596	-0.08242916666664213	-0.04168333333329777	-0.05558333333328669	-0.05374166666664015	-0.05316249999994804	-0.05777916666662719	-0.058570833333304595	-0.05489583333332382	-0.05315416666663575	-0.0539499999999582	-0.07361249999998654	-0.09830416666664066	-0.06910416666666697	-0.06134999999997115	-0.07521666666664428	-0.058504166666650814	-0.07237083333331285	-0.04759999999998099	-0.03976666666659634
US.WA	0.0	0.0	0.0	-0.00036249999998405613	-0.08257499999998474	-0.06629583333331857	-0.0891499999999823	-0.08357916666666965	-0.11749166666663591	-0.04221250000000509	-0.03748333333332132	-0.030216666666627034	-0.030045833333325334	-0.0219749999999852	-0.03951666666665021	-0.025116666666658016	-0.03267500000000423	-0.03885416666665753	-0.028029166666654337	-0.027212499999995643	-0.03684999999998828	-0.04492083333330621	-0.04366249999998573	-0.0237791666666598	-0.05001249999998514	-0.016270833333320578	-0.019195833333307544	-0.02102499999999674	-0.014924999999987865	-0.014795833333325348	-0.01702916666665999	-0.014595833333308494
US.WV	0.0	0.0	0.0	-4.347826088046958e-06	-9.130434782678165e-05	-0.020560869565222628	-0.052186956521738104	-0.0443260869565365	-0.027043478260868614	-0.029969565217380367	-0.02702173913043948	-0.05204347826087696	-0.06114782608694913	-0.0363260869565174	-0.02376956521739082	-0.02772608695650325	-0.05674782608694473	-0.129191304347831	-0.10691739130433975	-0.23098260869566234	-0.10892608695650674	-0.12319130434781389	-0.09469130434781592	-0.0975086956521598	-0.032565217391311574	-0.06419130434780485	-0.04253913043478219	-0.07755217391303137	-0.05647391304348659	-0.05979999999997654	-0.03175217391302443	-0.08803043478258221
US.WI	0.0	0.0	0.0	-0.00028749999999577724	-0.09971249999999321	-0.10209583333332661	-0.102324999999992	-0.11663749999999418	-0.10067916666666177	-0.09267916666665377	-0.05369166666667757	-0.049600000000005195	-0.047325000000009165	-0.029483333333335526	-0.033008333333339746	-0.04031250000000597	-0.041162500000002655	-0.04091250000001212	-0.04267083333333588	-0.04070000000000462	-0.039208333333340395	-0.03534583333334451	-0.03641666666666099	-0.036729166666671365	-0.03391249999999957	-0.036516666666663866	-0.03929999999999767	-0.05969583333333972	-0.13569999999999416	-0.03929583333333042	-0.04241249999999974	-0.03975416666667231
US.WY	0.0	0.0	0.0	-1.3043478264140873e-05	-0.0004130434782534387	-0.04382608695649992	-0.08974347826086193	-0.10635652173911492	-0.09493913043476798	-0.09579130434780314	-0.08653478260870484	-0.08239565217390554	-0.08843913043478091	-0.14198695652174464	-0.08192173913043055	-0.0895260869565151	-0.11212608695648774	-0.27930869565215843	-0.16147391304346392	-0.21069565217388675	-0.1886913043477989	-0.1986260869565104	-0.1679086956521636	-0.16913478260868198	-0.17794347826085577	-0.15633913043476833	-0.11570869565216135	-0.13351304347822834	-0.13533913043477508	-0.13496521739130296	-0.10124347826085955	-0.17360869565216097
URY	0.0	0.0	0.0	-0.00010000000000287557	-0.0016916666666588753	-0.002941666666655962	-0.011724999999984664	-0.026145833333313107	-0.05254583333332841	-0.06258333333332144	-0.07203749999996623	-0.06527083333333072	-0.08312499999999501	-0.11085416666665182	-0.09903749999996547	-0.07259583333331099	-0.07179583333333239	-0.0777708333333127	-0.07937499999998154	-0.08830416666665286	-0.08159166666663609	-0.10045833333331977	-0.09564166666664597	-0.10762916666663402	-0.10278333333331169	-0.1147416666666401	-0.11910416666663926	-0.10784999999997602	-0.10438749999996944	-0.11397083333331004	-0.11367916666663591	-0.1187499999999786
UZB	0.0	0.0	0.0	-4.399999998794257e-05	-0.0005199999999927485	-0.008455999999978925	-0.03685999999999412	-0.03381199999998863	-0.033815999999986524	-0.03817999999999877	-0.08204799999996792	-0.07251199999998015	-0.02598799999998791	-0.02389199999999203	-0.020195999999972347	-0.03529199999998678	-0.04897999999999847	-0.05236800000001374	-0.04830800000000801	-0.03097199999999578	-0.025775999999988475	-0.02788399999998914	-0.026796000000006703	-0.030091999999981578	-0.03513199999995997	-0.032891999999973276	-0.034699999999976416	-0.038971999999970475	-0.03336799999997808	-0.04772799999998023	-0.03943999999997949	-0.061499999999992117
VUT	0.0	0.0	0.0	-0.00028421052631344423	-0.0020315789473590584	-0.004642105263141794	-0.010615789473655823	-0.009305263157866062	-0.00585263157892868	-0.005715789473670352	-0.006815789473679779	-0.007478947368400046	-0.007968421052617636	-0.009884210526289738	-0.010047368421017833	-0.01060526315788124	-0.015047368421039486	-0.016815789473678677	-0.018594736842070247	-0.01948421052629934	-0.016794736842074	-0.014347368421052664	-0.017110526315777808	-0.014868421052605107	-0.012273684210484248	-0.013557894736815346	-0.017447368421041887	-0.01966842105262101	-0.02516315789472534	-0.02148421052630134	-0.022878947368398794	-0.025557894736827347
VEN	0.0	0.0	0.0	-0.0011079999999830115	-0.02784399999999909	-0.05875600000000425	-0.03664799999998358	-0.08921599999998087	-0.08466799999997665	-0.03621199999999103	-0.06245999999999752	-0.06305600000000577	-0.056064000000011216	-0.10944799999996757	-0.06780399999997133	-0.07699999999998264	-0.07464799999999938	-0.0600719999999777	-0.09699599999996034	-0.06466399999994765	-0.11640399999996998	-0.09498799999997365	-0.13547199999998094	-0.10333599999996501	-0.14163999999999843	-0.10067999999994193	-0.1284559999999768	-0.08278800000001141	-0.12844799999998102	-0.09408000000000749	-0.07641599999997917	-0.08449599999998947
VNM	0.0	0.0	5.416666666313574e-05	-0.00037499999998580336	-0.011529166666679469	-0.026237499999981484	-0.020429166666646736	-0.031583333333307095	-0.04140416666663649	-0.04337499999998995	-0.049012499999967485	-0.06160416666665114	-0.054662499999980074	-0.04679583333331294	-0.04768333333332597	-0.07868749999997426	-0.0983666666666494	-0.06480833333331049	-0.06075416666663225	-0.07854999999997725	-0.09151249999996836	-0.08330416666665341	-0.05272083333331956	-0.053362499999964896	-0.05199999999997429	-0.06694999999997675	-0.04863749999995948	-0.05372499999998226	-0.07545416666664417	-0.06447916666663112	-0.06366666666663967	-0.04988749999997877
YEM	0.0	0.0	0.0	-0.0001759999999961792	-0.0032279999999884623	-0.006315999999995103	-0.00869199999997683	-0.01273199999998198	-0.014635999999979	-0.016855999999976223	-0.01638399999995821	-0.023207999999985685	-0.026135999999976622	-0.030031999999979853	-0.03033599999996417	-0.0312719999999711	-0.03149199999998853	-0.03185199999997668	-0.03689999999998417	-0.04933999999999772	-0.04979599999996864	-0.04924799999997953	-0.06181199999999443	-0.0765479999999874	-0.08615999999999069	-0.09061599999999892	-0.0811919999999744	-0.07463599999997239	-0.07690799999998665	-0.07385199999998537	-0.07241599999997517	-0.07731199999997385
ZMB	0.0	0.0	0.0	-0.0010208333333316943	-0.02890416666665452	-0.023633333333306084	-0.01834999999998921	-0.040512499999989515	-0.059641666666621074	-0.07760833333331218	-0.07729999999998016	-0.09713749999997745	-0.17750416666667546	-0.1705208333333097	-0.1594999999999902	-0.1583333333333159	-0.10980833333330553	-0.10112083333329025	-0.1257458333332906	-0.1387583333333331	-0.15261666666664953	-0.08978749999996039	-0.12946249999998827	-0.08007083333331222	-0.09984166666665573	-0.07162916666665353	-0.10283750000000813	-0.13427499999999482	-0.13545416666665977	-0.07152083333332726	-0.08069166666665462	-0.09590416666666046
ZWE
