# Supplementary material for: Post-Brexit no-trade-deal scenario: Short-term consumer benefit at the expense of long-term economic development
Source: PLoS One. 2020 Sep 3;15(9):e0237500. doi: 10.1371/journal.pone.0237500 (PMC7470266; doi:10.1371/journal.pone.0237500)
Supplement: S2 File — (ZIP) [file pone.0237500.s002.zip › WenzEtAl_AdditionalData/ProcessedModelOutput/MainModelingSpecification/CountryLevel_70Perc/Country_Rel_production_Shortterm_changes_inclserv.csv]

	0	1	2	3	4	5	6	7	8	9	10	11	12	13	14	15	16	17	18	19	20	21	22	23	24	25	26	27	28	29	30	31
AFG	0.0	0.0	3.12332384178049e-05	0.0019496748439706835	-0.005965548536757126	-0.021347918454772685	-0.023176264180369	-0.0027809594970840124	0.02128905581320062	0.026094169415102897	0.033270606579516304	0.03003796640383971	0.021389963198847894	0.03418477944230336	0.04163390680362866	0.045588515297989574	0.040533535788789266	0.039332257388347	0.03926858963307911	0.043146316309838895	-0.0036711067918249185	0.0034716945773727304	0.001263744877300077	-0.015491686252500081	-0.004537228518552983	0.014791340945041753	0.03513018554346381	0.0390331390665688	0.04951549438914071	0.04214805395903465	0.03413192319265956	0.03212939209908949
ALB	0.0	0.0	0.001887556752855346	-0.003556681160055142	-0.007663209259245463	-0.02884512107255155	-0.044548147083600664	-0.02429268970209897	-0.010055420052179631	-0.02090774155870667	-0.019041274825404297	-0.021660956543889665	-0.017004581505464245	-0.029623945367218685	-0.01507936400335641	-0.003296068775149319	-0.00026211881486437605	-0.001211169696180292	0.0011795346667620166	0.01007651007176591	0.011715505879505983	0.01276398113887467	0.0031499450680261276	0.009359449405854647	0.02420531676379234	0.02962093250726827	0.024392114080118432	0.023440050338852103	0.017658372112627774	0.01815549400281391	-0.00046849972078488733	0.010517894053063692
DZA	0.0	0.0	0.1498286902370083	0.16841070259618895	0.10976628486816242	0.19889169901932124	0.252240057082731	0.12196278274902994	0.14737213590521048	0.14962309720920608	0.11433116119070608	0.2240094990922259	0.22079394466079094	0.15896461276438956	0.2180924773731885	0.22178436763458098	0.21089630310262564	0.2350920717786975	0.13622859641548857	0.12846751190269678	0.11045323329121892	0.13214246113126826	0.13989601629613713	0.10449239495025076	0.08503771025276663	0.12388872720134891	0.2000355324568659	0.1853859311952588	0.15546252481504208	0.09322336632857642	0.1560059973305883	0.17749256022254745
AND	0.0	0.0	0.001161056044418629	0.0006891829996469312	-0.02638142851740799	-0.05157696556699065	-0.06988067262025943	-0.06556551780273479	-0.049819859360711316	-0.03018745715499538	-0.009623726571406088	0.008450252815306314	0.02950448301124453	0.04097223977088671	0.07758586273325374	0.07427033370801528	0.05211713602617518	0.04147515709491678	0.026244833688671143	0.025319714166638363	0.04392765515668362	0.028132325867846752	0.007599639563493632	0.004010920880737068	0.006866994572907181	0.02617653627430272	0.0282440852731769	0.04776472807355159	0.036228673899540986	0.023724038212558085	0.03739593879981129	0.031410601757975165
AGO	0.0	0.0	0.022060565986414815	-0.009477475259456192	-0.015421115662106466	-0.014254413487491124	-0.010826049550716199	-0.010175148625024555	-0.00902931702120302	-0.0011629752869612986	-0.005919974666102057	-0.0027537972745794725	-0.01013545727169829	-0.009684317523339647	-0.01485239260875515	-0.02027557315292805	-0.010669147581210403	-0.015692060393257545	-0.04924746591672413	-0.05689485300233166	-0.032934692387642794	-0.036966998465881584	-0.024861508389573128	-0.02176800530693246	0.019205211023720636	0.026763525494799545	0.04263876241539233	0.03782772316549554	0.001052659412903445	-0.021965157662917623	0.00925218490184232	-0.004256292025206498
ATG	0.0	0.0	8.984372403819663e-05	-0.00034140615130517915	-0.000988280964331345	-0.00558827963462738	-0.007690622776923561	-0.00848124754839752	-0.006073435744413658	0.009074216126991885	0.013494527349244834	0.010601559435508001	-0.0020484369078643816	-0.0006468748130150637	0.024958586535417382	0.049647641898720174	0.06312420050318401	0.05942263907314782	0.04197498786659981	0.04422108096735489	0.04686248645382474	0.05119295395203949	0.042801550127680166	0.03926170740091717	0.008571091272413511	0.012254683957646506	0.0006109373233975646	0.009864840898421434	0.016944526351969635	0.03293670922923653	0.029846085122620103	0.014572652037592171
ARG	0.0	0.0	0.059988438342251094	0.053547920280028194	0.04589043823746142	0.043348569834544826	0.05907309479100675	0.045439378351463944	0.06819836257865308	0.0563091636555102	0.07437644775285523	0.060415039612093935	0.07424689772006499	0.07887704814550922	0.08085437943452511	0.08180783542282022	0.08535890395680035	0.09718778954517227	0.09742253850502092	0.10041003751868338	0.09772598661088594	0.1010562287818928	0.147894156180417	0.11038270228438396	0.10812831669282374	0.08109525648725135	0.10426514546575394	0.1338691018824445	0.14649388696694743	0.12291830749153743	0.12642185642839365	0.10873951332062148
ARM	0.0	0.0	0.005347493053919905	0.0004382739152486437	-0.014785542650097572	-0.010380751979921499	-0.011328967243073862	-0.013153730336745717	-0.0065934038066983724	-0.017089926254776344	-0.025871943197952607	-0.029805382676273418	-0.029808139115983234	-0.03471184537522376	-0.01763294487931999	-0.004594985010775154	-0.005568008231404686	0.020433487633297887	0.02745689603604884	0.03648147967445503	0.05912838840174128	0.016957617148283255	-0.005457750642678949	-0.0014168100153200136	0.0007442387239819936	0.0380113037182328	0.028603574958974143	0.001912969164652445	0.012555582917794794	0.006725712913158155	0.006323272714237049	0.002210664654223038
ABW	0.0	0.0	0.0025154661996040772	-0.007084542509672165	-0.01331959971262453	-0.019134037977264207	-0.023002082723544426	-0.028610335234113826	-0.03481240271639985	-0.04244127561682243	-0.037459827798602685	-0.0217237310483287	-0.002474229048798904	-0.005245365583428363	0.0017649500547944896	0.020197956468259726	0.029921676629984795	0.019026821385170756	0.010936092395641417	-0.02401651663354043	-0.01807011948627979	-0.025006208253064433	-0.024849507079971467	-0.0074556768670075435	0.0025154661996040772	0.008503100497669891	0.00583093312498395	0.014268054181321155	0.02970724344573128	0.025987652442416298	0.021558782445096902	0.02409899093516188
AUS	0.0	0.0	0.09700635522020828	0.05830612216197739	0.06739652649387917	0.07820870777885958	0.09037315052682349	0.10195409448623405	0.09307186099640763	0.10029881791278061	0.10944757538897676	0.10606515023838803	0.10574659170508038	0.10148695911664785	0.11734820580453498	0.12922266248773795	0.12586990372303042	0.13282919375430247	0.14365641232125803	0.1409845762992079	0.11850057427780225	0.12229881864456171	0.1143407004222885	0.11837627587618638	0.10929065539186933	0.12584265375161774	0.12814386403914302	0.14006289377321846	0.13712347250169898	0.11871988021905366	0.13802773398543522	0.13853926280755768
AUT	0.0	0.0	-0.12429617819783578	-0.27862742801046947	-0.2772223515609573	-0.2437737609445434	-0.23051029910267085	-0.17886539366356313	-0.1606383056134142	-0.13133616894313027	-0.11608288912893228	-0.12338568223280166	-0.0977460114401918	-0.09172565368515961	-0.08204247864531666	-0.005097010327970164	0.02379242372729795	0.03452384634088368	0.028110565174155333	0.00019769163095428866	0.06330544859749487	0.1213674002800813	0.04669207245089346	0.03661627520552546	0.05793629852053339	0.10226485657942597	0.08133675265562523	0.03512384897492726	0.1215066077185245	0.1559840181125871	0.0824588459350517	0.040839034707529365
AZE	0.0	0.0	0.010637194450047183	0.0037129341833308516	-0.004842414277872464	-0.019598483487037743	-0.013505927372359228	-0.011525351060082123	-0.007366399365160703	-0.007995564164109403	-0.025425583768723392	-0.015581740274051015	0.007134125511298883	0.020026832672059847	0.028192185144892967	0.03950379254722414	0.024921390059984283	0.03943527391501167	0.020342707875919963	0.01709863074819129	0.018301800692488435	0.016603917604918195	0.017697199176769374	0.028695516984034164	0.041361983378029876	0.0669198641285007	0.042492325342191606	0.04773550897829715	0.06926673501550518	0.09401532022317305	0.03749046519061494	0.05452445571973996
BHS	0.0	0.0	0.013186485277083548	-0.035981084229996796	-0.05953083114673685	-0.15154732678193117	-0.21619256913808504	-0.19964224293134158	-0.18295175668581187	-0.15860109526201205	-0.14132136477206236	-0.1449884090508391	-0.15369263349728213	-0.15759423131028738	-0.07904740143860334	-0.013243693456144179	-0.0010440492681174085	0.0355148375705161	0.07100393146046713	0.07770300923033435	0.0983980680111518	0.06985690746998952	0.07495987704362328	0.06184204158141693	0.06677052620884805	0.06669901598501671	0.06675622416409954	0.09215665567392506	0.10541751158379409	0.0788528936297439	0.06418185610563842	0.07518584935095607
BHR	0.0	0.0	0.013623053461508938	0.012600776803672886	0.016627410972547274	0.021303921016735394	0.0315080269893242	0.012161035574687062	0.015489114027356088	-0.0037686310123907774	-0.018100787488939396	-0.02976042070289564	-0.0328085900707098	-0.012875817904500764	0.04349219247559155	0.052287017055596685	0.053183537457890395	0.06474662232083261	0.058898550773522906	0.043207415406620875	0.05278760808566929	0.04026634168869947	-0.01909385624224713	0.004026634168852183	0.02881116380628601	0.036156951790378145	0.03551762321389873	0.05434455166215546	0.05608566730315179	0.04435463698930775	0.06806902145874982	0.05999060186989702
BGD	0.0	0.0	0.06793184051008261	0.07266718074787626	0.08763779019758111	0.07952989782038511	0.08745957619773481	0.09809962768179137	0.0836364213620211	0.1056133326234443	0.10984401473368433	0.12200205252694829	0.10757157508152204	0.12610604222023092	0.11578990101548392	0.116843348462492	0.11826188122434633	0.1141464892135513	0.12510263827791857	0.11950747883704427	0.09999135662102088	0.10188963133506146	0.09093960573747228	0.11766748263479787	0.1383840155015248	0.10036615502115875	0.0864534272530415	0.08583115633178373	0.09367658425181169	0.10783382838464028	0.1032095551657175	0.08477116310989796
BRB	0.0	0.0	0.01928452672412817	0.01862148569296007	0.020853290471123387	0.03206865118168256	0.03365474933474388	0.03163095742904076	0.030148865712287254	0.03934043451718772	0.0365322607380536	0.04357436319351038	0.016285674478488943	-0.014673574716395077	-0.06820655418227073	-0.056098471560428464	-0.0063227246046348995	-0.031028586819059623	-0.12989970529342365	-0.08696238152205993	-0.028337420280710734	0.0026651649293052415	-0.0093952480759385	-0.007436460192966621	-0.05784491296937366	-0.010903341401791167	-0.08884316457785646	-0.06724016104530106	-0.04428507384132141	-0.04498711728609939	-0.14641506065200538	-0.12292694046218688
BLR	0.0	0.0	0.001901222551126125	0.20182208619363706	0.215975631851828	0.0009424863928630955	0.03258077961503236	0.05861290377617845	0.0411119064468668	0.16365138728311468	0.16253015347094113	0.00882362260896663	0.2143344055470342	0.1191107803381275	0.22263803566338058	0.03620447729788534	0.03617197776708547	0.09107993503345568	0.22049306663136647	0.08919496224772949	0.17821117707617073	0.03007831574437514	-0.030419560817562807	-0.15632274309039795	-0.17497747376269412	0.04948053562479071	-0.2748647816397165	-0.34647749773111247	-0.4074303677240598	-0.6014688162939374	-0.7700601322568001	-1.2875826605253105
BEL	0.0	0.0	-0.6842394905588578	-1.080720754106912	-0.8489070200332294	-0.7128380167185977	-0.5418036466646514	-0.48229864552594703	-0.30521504023216517	-0.438747298760378	-0.2997251882962848	-0.27436096247018815	-0.4160309936664275	-0.29141664762379893	-0.34779183004366443	-0.14148859605678243	-0.2114939056341636	0.00018209205978614307	-0.2637550775495212	-0.05006837184585722	-0.053459206910133616	-0.043544589870680994	-0.2230974022843446	-0.11961527615889089	-0.19457198197297965	0.08219646838776296	-0.10795634794544817	0.030431834397881552	-0.1541417888342611	0.030145104313761273	-0.06052247688780321	-0.05726846894418269
BLZ	0.0	0.0	0.051150917515929706	0.035067832561530565	0.0484096482762153	0.05791660329912407	0.06806513197388231	0.08185896548873473	0.08856632639446804	0.08970366150458098	0.09167212611822517	0.09458836999027831	0.09855446165627502	0.09775249459145208	0.10187897967042225	0.11437508466218826	0.07714923163535392	0.09662974070072661	0.1065741323044378	0.1041973935487217	0.10679285059485011	0.07348934557591669	0.0826463513341924	0.08251512035994946	0.0933343851253099	0.09935642872109796	0.09923977896619807	0.10061041358606637	0.10759481765967305	0.07725130017088855	0.11163381542247386	0.10393493160023581
BEN	0.0	0.0	2.9016539793147444e-05	-0.00016539427688533337	-0.0010707103188178912	-0.004767417489959236	-0.006697017386980697	-0.011055301665707784	-0.003188917724561424	-0.009801787146113128	-0.013704511749867976	-0.012700539472632055	-0.013536215818987785	-0.004854467109371985	-0.010773841229572145	-0.04268623170700092	-0.054931211504649635	-0.04415446862111594	-0.029303803548952345	-0.011354172025657139	-0.004593318251111533	-0.017247431260047907	-0.026851905935465492	-0.0127295560124141	0.013060344566184767	0.004738400950166088	-0.0110669082816095	0.00980759045403623	-0.003923036181641137	-0.006502606570257807	-0.0129616883308592	-0.012880442019413962
BMU	0.0	0.0	8.139066376422477e-06	-0.00464333736230893	-0.005856058250963692	-0.009799435905721854	-0.019773861738359155	-0.01586304034904007	-0.020998791226556346	-0.05349808322950844	-0.053266119838046855	-0.05038895987736769	-0.07988900592412751	-0.06570261324666538	-0.0564891901193576	-0.031750497897209407	-0.051898756688428804	-0.051605750299221764	-0.05520728716655876	-0.04010931905600312	-0.13128314049781764	-0.11584333159985194	-0.1355439417408899	-0.08908208138553864	-0.10787518562666021	-0.07284871351678213	-0.06378993265044874	-0.054991601907838916	-0.09877163989531201	-0.0961142347265187	-0.12043376503076964	-0.12594391296114615
BTN	0.0	0.0	0.0	-0.0038801429168233703	-0.011215207608894495	-0.013753246297631971	-0.013261584352708411	-0.029353546928989616	-0.0020065122617540787	0.007840014797699801	-0.010617240378540949	-0.01659691268189878	-0.036117220712106324	-0.0323168067592805	-0.024397062997583152	-0.009620628327999814	-0.0258188961896888	-0.014709993866146576	-0.015241520293118871	-0.00014616976737880094	-0.013035685621243243	-0.02677564375822561	-0.015733182238053534	-0.011042461520116564	0.010258460040390993	0.027014830650395893	0.02579231986834518	-0.0027905137415462633	-0.016902540377394804	0.005820214375273913	-0.026071371242497587	-0.05046843424006964
BOL	0.0	0.0	0.0018528525615568725	0.001519623768309053	0.016899221013266796	0.006382419826800323	0.020035590509648316	0.010034540420345017	0.0774371805535301	0.0018536898198417973	-0.018435589946963482	-0.013693359080002576	-0.0035524868588154845	0.016726745808703924	0.020160341992547792	0.024881641402663135	0.02582439421978666	0.02980890634829425	0.007351964908730579	-0.01779676188352619	-0.04275878008048739	-0.021435486344656418	-0.018730304859648772	-0.0092290979602061	0.03622063021471167	0.0003382523429351636	0.010170176260815289	0.012985038579782504	-0.0037207757720314483	-0.017389017103808246	-0.026374472906109947	0.008827213988427118
BIH	0.0	0.0	0.00330926176328461	0.003525177530794288	-0.033705644811776736	-0.06810135207647727	-0.07052525069259907	-0.06152188868877584	-0.04564394224824131	-0.027896534162397124	-0.013719873769335589	-0.00295555050592311	0.002011597150519684	0.007238060728798068	-0.00018553565950263362	-0.007989968401522773	0.00737368621088752	-0.002393518508114756	0.019741645174642386	0.023923250038815347	0.010736113163134497	0.000401451427034516	0.002424983619997434	0.006736788946937189	0.02017781672507546	0.011368670411671111	0.02225017409160923	0.018666406352552123	0.011650771414428718	0.02028089209151762	0.024804273170553337	0.012490564399580961
BWA	0.0	0.0	0.04385619149689379	0.030165597697129343	0.041798028731876435	0.051653648544625064	0.05131824424218223	0.045182563056522795	0.05416086500378281	0.07228239911314382	0.05567434226936285	0.055527429641055726	0.043171523210094875	0.019162396221483746	0.050342522635071774	0.0535441091583877	0.054636252093631654	0.05703120512927651	0.06365474711844676	0.06713214131197631	0.06638371848832758	0.06578359426123725	0.0671446150257049	0.027636205746861542	0.03282804259379102	0.029673578988975713	0.003502341620964522	0.033249376924127105	0.036194559331925724	0.009668514106797588	0.04065737690992499	0.050713962110493505
BRA	0.0	0.0	0.06823299312923581	0.037783777221434	0.040294601247659045	0.04418021650325343	0.04366656663195023	0.04909130862655875	0.0569643815341081	0.06376796134937024	0.07413818194981214	0.07189497695068159	0.06745069349527455	0.07923305040014039	0.08090424490065917	0.09115783968485225	0.07419469107072807	0.08444259772184548	0.07842145115442012	0.07517681978321811	0.0761057033706436	0.07451618511691294	0.08548511035733064	0.08562054709690958	0.091800474654824	0.09317655430356453	0.08276069502448635	0.08877717465052282	0.08823078938233753	0.09983955324543992	0.09351061759683699	0.09877862098430779
VGB	0.0	0.0	0.00013759234853694124	-0.003329734834767173	-0.006301729563329417	0.010979869413874077	0.03161872169552549	0.0304904644374826	0.02996761351301558	0.026858026435916393	0.023115514555493988	0.015272750688444248	0.008420651730922657	0.004568065971688462	0.007127283654617678	0.015272750688444248	0.02157448025179587	0.019317965735665688	0.018409856235268585	0.022757774449266854	0.01750174673487148	0.012520903717572196	0.007952837745883734	0.013153828520851008	0.03560889980331883	0.034343050196739	0.02740839583006416	0.06444825605826932	0.06720010302914137	0.03431553172701385	0.006549395790722556	-0.04339662673094047
BRN	0.0	0.0	0.002134970496303623	0.014106095217081283	0.005354852276995281	0.004285680638216327	0.009159349464749056	0.027736628285723874	0.015665444389512118	0.001851656875939689	0.018238876441145635	-0.004113668797256498	-0.015802604158066114	0.0004317159929545511	0.006831006179885968	-0.06520373031847493	-0.03710958722609181	-0.006997396718833038	0.025013669601126054	0.004104674714078271	0.045823729573113425	-0.013110000504223951	-0.0444262738980683	-0.07550870112901231	-0.08478272515437535	-0.0765104171438935	-0.07187734004262536	-0.05804781288347716	-0.012229704612365389	-0.023326154743308347	-0.01642881719992051	-0.006033905557534247
BGR	0.0	0.0	-0.0709203640898104	-0.18091906626581666	-0.25021206584057154	-0.2354681621073218	-0.19959511571364663	-0.16281029462340557	-0.133110344657128	-0.11631729456559325	-0.10811069650702443	-0.08588986478816896	-0.07939354829847867	-0.08281004380717993	-0.06380952271884954	-0.06051224003083	-0.07237939134110416	-0.0415783654800439	-0.03884053823390854	-0.058017531844134496	-0.048006783854059876	-0.06781613733448655	-0.05607852436476657	-0.051345368621635856	-0.0678971770209591	-0.04935223038642356	-0.03975982239953213	-0.03229947782465992	-0.018534934009151183	0.0316114227259634	0.03793815037362869	0.0566276542868005
BFA	0.0	0.0	0.0001086566119079535	-0.0031238775922814987	-0.003576613475220203	-0.012809407247993398	-0.00476881796696027	0.00569843564663941	-0.004895584014164012	-0.007983242735842833	-0.008961152242970005	-0.027375429721787636	-0.05237550517777079	-0.057910955906537165	-0.04762177840688109	-0.007781020708119701	-0.012595112263391606	0.017276401293009336	0.008094917586998207	0.048346155819634085	0.007847421970974544	-0.008798167325108075	0.0023059347637799377	-0.004946894080937181	0.00908791829024036	-0.023786743289699874	-0.03888699410536933	-0.010446125939034268	-0.002514193269909093	-0.004765799727746156	0.013102176452317593	-0.002803944234996969
BDI	0.0	0.0	0.0	-0.002749474779184524	-0.008637143185730167	-0.00810621012490298	-0.006845244105491144	-0.010173056683049353	-0.011623641652791505	-0.010722951638930667	-0.010523851741117696	-0.01789054795988676	-0.025266725126182887	-0.06404380046054481	-0.06352234834725579	-0.043062463610932245	-0.023323130885699594	0.01001188057532243	0.029362494452467303	0.010429042265958088	-0.005631682823614703	-0.014297268851892753	-0.010419561318419923	-0.013102669465037131	-0.01903774260911817	-0.017369095846586635	-0.015643563398937133	0.00369756953069178	-0.0005404140083209441	-0.02302922151274922	-0.03719375709944073	-0.03952607018798959
KHM	0.0	0.0	0.013089672248600692	0.014380841016436996	0.032703884135432126	0.024974045478165507	0.030073147286802104	0.026430708670877046	0.029034903960778458	0.039309609717941285	0.03295524830910779	0.02137532237065365	0.021381567443312655	0.01696942362476861	0.027999783171095416	0.043223708993633814	0.050823962393686806	0.050912954678761224	0.04917057941287162	0.041265878721685745	0.03187641201094493	0.04553906967403876	0.04217765932679196	0.04583571062430902	0.035442348487069175	0.035116043441729694	0.04393096346984038	0.05182473528386744	0.035120727246207295	0.036180828326459746	0.0740915417735577	0.04642743125675697
CMR	0.0	0.0	0.014092626953243759	0.021450255127319906	0.022178106516590468	0.018227139301396633	0.017186786500422713	0.007990542425617697	0.009044344654429715	0.0011479482237009009	0.005840216256025599	0.01064166199673533	0.015779343433597326	0.025574482618884176	0.026852178264169524	0.04232218485731298	0.04322013195170449	0.031291280595890925	0.013568099267269318	0.019260371817009236	0.0315808388659633	0.041743068317146026	0.036150479762042664	0.025937617170712635	0.02390596242327625	0.02947560783679304	0.021086329432695727	0.024736662378410657	0.01745102820043254	0.03017814265600105	0.05559835242607836	0.03587674434823995
CAN	0.0	0.0	0.20092184766975496	0.18021573153179649	0.18313267203864392	0.1791384581438349	0.18218269844745283	0.18537012817609888	0.18971118375517015	0.20353723935788715	0.2063021945994281	0.217457798838816	0.21254596176782936	0.22311155932164262	0.22919665867082717	0.23420788873640408	0.2306241321547775	0.19954669230040079	0.20993504796200657	0.19007629108691582	0.1899446276395267	0.18288642278168066	0.19321703432333415	0.19755522268698478	0.19885745254462073	0.2088763829165341	0.2067043701150073	0.20787130395747422	0.21461073385760088	0.21958896238754022	0.20978571287195713	0.21019234342345428
CPV	0.0	0.0	0.0	-0.0010640513298465493	-0.0010741851520390533	-0.003222555456083853	0.0019051585715024189	-0.0029692099013711726	-0.00906977085908256	-0.003050280478877898	0.0028476040350833287	0.00850227681647997	-0.0024625187919125047	-0.020004165000919727	-0.02774640515323945	-0.034911017440830694	-0.0014592703952098773	0.01609250963598985	0.01139041614031111	0.002878005501627534	-0.004063662697750825	-0.05981995238119042	-0.107276641691878	-0.07235549042886591	0.004185268564005362	0.01974068562400344	0.030958826787119698	0.010934394141814963	0.009627131079459339	-0.000689099908857127	-0.05244252982764541	-0.030604143010526386
CYM	0.0	0.0	0.005665721128922385	0.009999629888590711	0.015150285460374668	0.022191967434914694	0.010382250016793826	0.0023987338805708802	-0.017056028021911196	-0.10852431289704034	-0.06823882824644745	-0.037975047722682564	-0.03239762354638742	-0.05041755996816333	-0.05581839023911517	-0.06462601126683287	-0.056414394669579426	-0.056002342223826496	-0.043096270976861195	-0.024377317013202227	-0.013869979646818908	-0.010095284920652592	-0.016371726638830797	-0.014958975396273111	-0.030749413763409006	0.000382620128203115	-0.011596333115848623	-0.018343691914846083	-0.020676203080938205	-0.035053890205527516	-0.04523747207884066	-0.042860812436440465
CAF	0.0	0.0	0.000562035426643348	0.0009196943344891295	-0.0036583396860412343	-0.004353219849839718	-0.00877797148128856	-0.013836290320912159	-0.014970580000106537	-0.016789531017180614	-0.0194566445871569	-0.023564612614512814	-0.026650698047980814	-0.019732552887519184	-0.016963251058144113	-0.0021459534471079955	-0.005436415399340255	-0.012058214607590934	-0.011823181610992606	-0.011526835658781653	-0.014991017651988514	-0.021204063822688468	-0.02420839864867297	-0.03859650557028749	-0.028265272546268427	-0.023472643181088326	-0.026957262826132755	-0.020427433051317667	-0.02053984013665744	-0.045831434334830945	-0.03308855838933811	-0.03267980535178738
TCD	0.0	0.0	0.000396815403380657	0.0009933352907776083	0.0008662506191026154	0.0008662506191248198	-0.00606634789852567	-0.042135052569347575	-0.05242113028017803	-0.06011364326309332	-0.052597492681649705	-0.05762900825376782	-0.043940173619938516	-0.04115987223163309	-0.03401978853575516	-0.03436473264454287	-0.03870635999909666	-0.030482166246903475	-0.03284231014931693	-0.029626289886708346	-0.023536599905626954	-0.019866705815652086	-0.020066410299690585	-0.026726684520916866	-0.02783413665972123	-0.027694084164442412	-0.035098711462588916	-0.020315392513581276	-0.026272810693550586	-0.03341030082470997	-0.03416243459580803	-0.042516306584328145
CHL	0.0	0.0	0.07884090739158633	0.056147396874250965	0.04333555632587416	0.05111096741448051	0.07883209307208983	0.08028354797080528	0.10471111682608392	0.09671334862633163	0.12840555238629037	0.14515939286956492	0.12209177355497758	0.11625169624420728	0.14690235639627236	0.14127355014537102	0.1337978259193795	0.13403508559133304	0.14988286855286415	0.11460796196367529	0.12515924760594377	0.11955906517604475	0.12784752418038003	0.12463847580197474	0.12331214789229605	0.1509821141491896	0.1502667003623337	0.15915635047722976	0.15452310798207414	0.1338102750097825	0.1408557332278182	0.14354482762566345
CN.AH	0.0	0.0	0.027370333462162222	0.012800452553296537	0.0128972283416795	0.023467873861982014	0.030136569426320037	0.026716006818028326	0.03091943968638322	0.03682378206664172	0.04415133444661823	0.044511483079845426	0.04401565581058087	0.04680142813930921	0.05408345229582778	0.05333784269627717	0.060800733949428754	0.04878224562192557	0.05065818963465585	0.04762178556843022	0.04874022828136315	0.05097173412866862	0.04890376747206382	0.0451672820296567	0.04796760753431606	0.05302350542222278	0.05699567303616426	0.0625762214093939	0.06075112857162335	0.06107730091868824	0.05989526592347083	0.05803110035662584
CN.BJ	0.0	0.0	0.028534221359333145	0.022475229133012142	0.020932476368895614	0.031708524295925855	0.031103241040586482	0.030223225471970316	0.030828781279201856	0.030132302158758506	0.03172051657946984	0.03832199610378506	0.051730949877026866	0.05316130223835813	0.05481144045029751	0.058053227236931626	0.05536886359231996	0.05434286922709752	0.05361172150513127	0.055136158781698974	0.04965137889436644	0.05908200163156074	0.06031600760547651	0.06178195524466634	0.06189888000902588	0.06861466779941594	0.062184950481203316	0.061760423644696694	0.06300947448345529	0.06991746587234893	0.07219916134266757	0.07023804141494949
CN.CQ	0.0	0.0	0.01817009036693129	0.016708068078941096	0.016039793285349546	0.022558382531112642	0.026656273007996667	0.024050703138400742	0.02297750928117459	0.02998643488616448	0.029643738642093354	0.03412001575608947	0.03436317260654409	0.032932133345675574	0.03504779479843734	0.03961342627774034	0.03744992086880394	0.0388595630115951	0.03859843258184892	0.03654131364427826	0.03874992417824963	0.03881539935977063	0.04188357492347361	0.04035419450760802	0.03588502123685888	0.04122214720763129	0.03791903128680385	0.04316158199548781	0.04219254930932781	0.044580895635637496	0.046348811124485856	0.04919830814085202
CN.FJ	0.0	0.0	0.031030783084640134	0.01593951695306739	0.01947410149820694	0.028073753116997224	0.030315456387319806	0.030773740379297365	0.023304908468246843	0.0385933594003518	0.047088432828368276	0.04583304931540244	0.046720677733746996	0.045992686884699374	0.04876207963497858	0.052364387710479576	0.04799100098829001	0.0561884173805316	0.04950936352774438	0.05288139181238716	0.052696079654146466	0.055330915791906854	0.05347551861978328	0.05352612575748594	0.050927550648016684	0.05641211774880528	0.053664194693303635	0.06085223861445055	0.058178964797317434	0.05961783010282051	0.06350211343244538	0.06383311280533377
CN.GS	0.0	0.0	0.008825124376810045	0.013275953584868105	0.01061016316497021	0.016584874006708716	0.01915844003759215	0.017572668691068216	0.015611549311467243	0.016509734665204334	0.02413140921737611	0.022377228117043124	0.024641171246542193	0.02762565010328011	0.025627048221488202	0.03516660652294057	0.031741054501455146	0.027435622534244253	0.017107013978390206	0.03256549521135632	0.027299988177653667	0.03565928350461878	0.03318125426980956	0.03627190449311257	0.032382441131151296	0.04992146273889997	0.061199686128166064	0.07115747941859318	0.06522792191669957	0.07754763585385849	0.08299061817678144	0.03621140947802637
CN.GD	0.0	0.0	0.09089405038380516	0.012929455220600516	0.036816115604265676	0.0653270200613898	0.054440673975486575	0.061135736667106144	0.07161879603558852	0.08528792903506055	0.09715758267430097	0.0912129334631917	0.09621897561855608	0.09818833065546873	0.10482275300365274	0.0989694864982793	0.11048465519689632	0.10016643968346894	0.09744779126328318	0.10327312426576807	0.07518189441089174	0.09341230478450147	0.08927640589262431	0.0879627041063813	0.08966566554571287	0.09836089456563002	0.09295301320306759	0.10439289413228803	0.0992404811108516	0.11376423110238676	0.09150944906146652	0.08893481068692477
CN.GX	0.0	0.0	0.020516320770291863	0.019016614228628548	0.015564198316031508	0.022329754035954608	0.021427041310517758	0.018378159390208815	0.01839948861646068	0.022214651053720225	0.03183046495218722	0.02036462132624095	0.03830609287418518	0.038156189575500044	0.04179121360039506	0.044949211351674734	0.049525939424355236	0.04862951320767639	0.05010369951723437	0.046215793192616594	0.04923930455962289	0.045978178128525116	0.044000696919366256	0.04452060616360054	0.044075386630848534	0.04987072449536001	0.047420258339681	0.04802211671623979	0.050441599364314804	0.05773903863093288	0.0544153464695718	0.055247485650000705
CN.GZ	0.0	0.0	0.010835666738229222	0.012229407327968289	0.013794535306810296	0.019186646237501215	0.024068464114490595	0.012974139987398381	0.020620224364198414	0.024954777660446403	0.03002345937970219	0.03137951193994404	0.033186101248539046	0.038436774593209044	0.03576479361055984	0.03940362301591005	0.037142054643712896	0.024734381503055403	0.03156895519100811	0.02946043174478774	0.039357336956857836	0.04063844335948641	0.02903869839545603	0.034724575335709496	0.02716418465344983	0.03235051607692885	0.0368492917375951	0.043962154981924684	0.03923366863183286	0.05222672428426556	0.049274304237822975	0.05504687797606156
CN.HA	0.0	0.0	0.0044928809652899915	0.008595809794265108	0.005881251093908801	0.012632692675795809	0.012654825094360334	0.016636552583659814	0.020132069481348935	0.02683432791095175	0.04003930169491632	0.07152389665860959	0.07504822083126417	0.06324250773104279	-0.016651658837585348	0.04123656014591859	0.06722212737098054	0.059260780241743305	0.09325968821414232	0.11190888565275614	0.11564891307920266	0.12489218394304835	0.08058764901646143	0.06248157410284616	0.05673346882846264	0.03615418396916148	0.10192575965459749	0.2020201495013918	0.1634883114253638	0.08577752551193196	0.09572165629647689	0.0915438988143169
CN.HB	0.0	0.0	0.04238857313207944	0.016037849278793814	0.010516859531195522	0.01810625233531482	0.024068279726763286	0.0213698281363639	0.03453834529969502	0.02700543555573809	0.04711065238367507	0.06509619465735472	0.07622798185120683	0.0964924816428292	0.10170606261079573	0.09822859254431382	0.08390718235400385	0.08227368785025391	0.09235508831149097	0.09223191927323349	0.06243532503813487	0.07994155037511774	0.07184608550054872	0.07949207146826787	0.0875826917918987	0.096809946535803	0.0802237087678348	0.08638513347303256	0.0810146551157187	0.08636568186686233	0.07178486799288564	0.0720464737451687
CN.HL	0.0	0.0	0.021588336557520904	0.018788773353772825	0.018557043605649248	0.022286232758728097	0.0227082330747308	0.017206272168768244	0.01882916399849055	0.019778451002383513	0.02725050656389172	0.03129918785358399	0.03408322167366418	0.03362553226946563	0.04440214094698636	0.04553144057721781	0.05357117347128959	0.05015178839895551	0.053105291961030865	0.0494052382113086	0.05171548335787257	0.04878805206376402	0.043834534850084594	0.03942518718633714	0.04288980693127886	0.049186615832863545	0.048269456131921906	0.051995582149655384	0.05310564813956198	0.05571665043235807	0.05852832370596417	0.05942012349597903
CN.HE	0.0	0.0	0.04750934212824909	0.022427354841392244	0.021852005344324965	0.026396115738136494	0.047418148688960216	0.04140201925066922	0.042092003450644455	0.04781091349093103	0.06629406965976692	0.06412237340325255	0.06408112864817461	0.07480156693355777	0.08125777230376663	0.0858740527766022	0.07845932721111115	0.0838358167667197	0.07806422157969894	0.07952565743767348	0.049504553033918874	0.06348955819228674	0.05955904183263527	0.06331363332174877	0.05281890374400078	0.0611995016873923	0.06506974993174541	0.06867119842541847	0.06660292726614614	0.07168875833998278	0.07300354617985061	0.07911416600030474
CN.HU	0.0	0.0	0.03524073790364124	0.021301393600303697	0.019207883116711955	0.03090279422479636	0.04043050776627588	0.03233601236931616	0.036560008305741576	0.04705047293827036	0.05132975609152268	0.05550858473748477	0.05723238933939001	0.06303649568499825	0.05989765375868927	0.06512369764308801	0.06296539334516016	0.0695397969438627	0.06656475763537895	0.06911835239091779	0.06527238608520225	0.07290583340777701	0.061313041556720904	0.06904992241252295	0.06857678299756476	0.06769341418608743	0.06877383680203852	0.07819943108646754	0.06961694495402071	0.07347303118609982	0.0770336243298031	0.07663509199107299
CN.HN	0.0	0.0	0.03522743443133969	0.021374285154496242	0.023834500627928357	0.028514343929142427	0.037577739894012474	0.035668306452163456	0.033893202579093895	0.035330612563932995	0.04727195244194071	0.05085375161628658	0.0514346291031309	0.05457986817860583	0.059234983927347606	0.06076127230361106	0.05642519478068486	0.06014277549752922	0.06079167575334665	0.05786524471775856	0.05713868586749715	0.061213980110186306	0.05647495788005941	0.06258442330702163	0.05940037693394906	0.0639613343868417	0.06140062473218855	0.06084020687497915	0.0597376748293188	0.06707067011206824	0.06653546379857822	0.07030496357574023
CN.JS	0.0	0.0	0.0866409947625657	0.015597627143160153	0.021168663906157015	0.0215098023107263	0.046746629379024185	0.037800392394871096	0.04126658830041485	0.041441819055076934	0.07308029338353172	0.08779982216795545	0.09892099594626114	0.1296200356996735	0.14728919131978824	0.12825737214570143	0.133225478446386	0.12775081678109146	0.13673367375806045	0.142201011424814	0.136412689979859	0.15524694292967656	0.1416251961134929	0.15302204665157415	0.10741896060151301	0.10400101585277266	0.11096664734961958	0.11487108370513699	0.11545749427990248	0.12675149988532475	0.10912508879283855	0.10266490406529716
CN.JX	0.0	0.0	0.020638499682879008	0.01725061333992528	0.01747469424877579	0.0201174776638835	0.02324715106987174	0.019192974385107142	0.01853647910652345	0.030036260111176993	0.005978379189586214	0.03698374779068647	0.039901621790261466	0.04019268586248348	0.03938383967683201	0.04415267924664512	0.04724957686401687	0.046758693501236515	0.04480525649992462	0.04162796401716573	0.043344134447553806	0.04709707526366902	0.04109692089497852	0.04362728712252739	0.04068010327979987	0.0460340095130185	0.04338436955355629	0.054937722019565705	0.048576054469839924	0.050046519505597686	0.05023345452064287	0.0569219757968531
CN.JL	0.0	0.0	0.01908312379268473	0.014952844393389952	0.012585022487421327	0.017211677811812542	0.019576719816383203	0.014027954842310564	0.01582180886912088	0.01475596196420792	0.020657937940860016	0.014010457815771815	0.03322072121700881	0.03400947736091897	0.03437863191564361	0.039418838455529404	0.05151745995815027	0.04437393095519937	0.04537461370062168	0.038662296463254364	0.0357845261723444	0.05191891042635177	0.04213144989804185	0.04666015457865935	0.04312812631495078	0.05005245191562757	0.05021883719116271	0.046727853354133764	0.045668874440929486	0.04487423144701186	0.042323017809842156	0.04924595345983107
CN.LN	0.0	0.0	0.039558698127373226	0.015571495023714021	0.017479605457837444	0.029835191515514836	0.027705275310907496	0.03361279651712401	0.043648369563342726	0.05118160305708219	0.052727218816350785	0.05364128463494211	0.053237309298515	0.056313353479264805	0.05892482994749315	0.06105266623250838	0.0654189669812899	0.06385098227488228	0.06364255862891799	0.06271675892401962	0.06441385562350188	0.07101073283906079	0.06617554756334076	0.07274248178477105	0.07116115419756319	0.0799093747144708	0.07457685318084106	0.07885921151227215	0.08028525151380084	0.08575108412360866	0.09079010152459599	0.09328094265335096
CN.NM	0.0	0.0	0.02527021008875696	0.018594160343088362	0.01662766626306933	0.027102150697011496	0.026742809445146065	0.024322934004250563	0.03108590332843164	0.030783158016789436	0.03740715422961838	0.039705550965729586	0.0396280845052166	0.04102524306923705	0.039761533067128596	0.04285135220856162	0.043578076000927446	0.030831528516750417	0.04303022484397623	0.04859240264629694	0.04630622130290529	0.05517060648225769	0.05013479547781863	0.052640240051760046	0.04849866945677572	0.05364951385820049	0.05467714144573588	0.05380714767009298	0.05730664284750997	0.05155331563306831	0.05930235565594355	0.0555630950310082
CN.NX	0.0	0.0	0.003650406946742457	0.015563556430109315	0.01324983309154426	0.019706584822909434	0.015348978990403772	0.024349574332749313	0.022948992412530345	0.041788632569694784	0.07576396951369802	0.0738150709971519	0.07356638567468377	0.08638490516008623	0.09819011830562996	0.10858740985997262	0.07984655355730563	0.07785577574159763	0.07720858945974296	0.09551502410787283	0.06211261324524653	0.08599892481591098	0.027838076772668252	0.04338393164342591	0.09703519949042505	0.01876278948458321	0.06559032205144533	0.08171730616526318	0.11156602103983282	0.07950029378540613	0.07753973814434989	0.07320717354222239
CN.QH	0.0	0.0	0.002939325168904716	0.011612814405337346	0.009101556768387198	0.009313973150759658	0.010047187059347706	0.015857907284999584	0.013758004215902453	0.025568678551013413	0.06946339179403349	0.06893342909395361	0.03209374320967129	0.05093141025416248	0.03527190202674557	0.06183527150520618	0.027602268891602222	0.013893325312275273	0.06443117221841543	0.07424437778043025	0.03992080168400136	0.10350446488454068	0.1056647502755581	0.07772229169544786	0.11124903679415876	0.1359001197036136	0.11959365802749478	0.11382229413661182	0.09974189145205425	0.11416140556934629	0.12122451984626359	0.1285275460270796
CN.SA	0.0	0.0	0.022816047033491493	0.015077008489883248	0.015512011066087794	0.01992444026841511	0.021819143641965688	0.015076806100333684	0.025911257671840104	0.023328902117891737	0.026672984422426715	0.04452684481044411	0.027227329361756425	0.044093326424188284	0.04760363800107026	0.047645802487727984	0.05460827238144006	0.056803996458265615	0.04902029729039192	0.05050509439024076	0.05183236496779653	0.05152824095826514	0.050890309140538825	0.046012518931615176	0.044959553638568295	0.056304836399156954	0.05208299067662736	0.05802433789763306	0.05200432861027782	0.046608016409921404	0.049144969244618864	0.05394645859846392
CN.SD	0.0	0.0	0.07995450870861287	0.016031913279834775	0.032037439017251756	0.048543778729648324	0.03433376340018501	0.04979743223403332	0.046398069338149384	0.07588188090963399	0.07750186020796246	0.084794729517923	0.07674719611250325	0.08603912285871651	0.09972476180530876	0.08720847356009642	0.09508702859881701	0.08803343249912388	0.08907214034166167	0.0948275085901118	0.08440953025496967	0.09706738913688451	0.09589128950266979	0.0965689686787119	0.10019885471503898	0.10242963205016054	0.07405462697478438	0.08494661974376427	0.0792706103125429	0.08550905696853572	0.09022646289620351	0.1025668080329778
CN.SH	0.0	0.0	0.03195883983035941	0.02390259413058704	0.02378055760687836	0.03399849656895437	0.03446486250060499	0.03509450721608243	0.033689565962680135	0.04159001830055242	0.04712184168009781	0.0505139451326464	0.04904849269431466	0.05171610389180792	0.05468240757011689	0.056847915982927155	0.05487823586596274	0.0561469424406047	0.05320266039061661	0.05844887870436466	0.059442556390032486	0.056332194559671755	0.048605983526694985	0.06189956162001575	0.05656037919536949	0.05686757125207276	0.054309778437988676	0.06718460754164823	0.06505937552805374	0.06662083453903289	0.07421805484990607	0.06910140677478527
CN.SX	0.0	0.0	0.019188253084045925	0.015137534849274381	0.010879647396588865	0.01782831730432477	0.021647934287916115	0.01537330969618722	0.01470796693781029	0.012123226758387062	0.024141942246669323	0.02359907992821597	0.04018035296353695	0.03918906719222459	0.04494717887597588	0.04864673279674214	0.04626239317928604	0.0483521351068994	0.04587915832898748	0.04838879865967094	0.04629849267738795	0.047004366791902896	0.04179669187487356	0.04074956469244384	0.04139379569076951	0.051206009937287966	0.05255957995728977	0.05046105489290298	0.05473981236789882	0.050919147854200375	0.050841388890665584	0.05173098366511031
CN.SC	0.0	0.0	0.03794341588359007	0.004581300742101391	0.01056420286660309	0.015103847623576527	0.025214245287363823	0.014843987786861135	0.023589253474898264	0.009305130296177744	0.03299635925626543	0.05587766517982651	0.06725203611819275	0.08251789285260713	0.08190722427832142	0.08775568375269938	0.07847860998768663	0.07729660098976243	0.08451537901845718	0.07424395238464498	0.06196793356401109	0.08516361965777985	0.07395084943824237	0.081842657501352	0.09370044206329364	0.10206410625612783	0.07872854589854317	0.07694199420649195	0.0797197541488659	0.09588231722224005	0.07991357699737023	0.06858825393953882
CN.TJ	0.0	0.0	0.020364683142037876	0.017204227305422926	0.017434492763213072	0.022581754337669402	0.0246552028454472	0.021107843530154824	0.018517035530041248	0.03501540802430814	0.038850996432238105	0.04229604917542762	0.04197808156001237	0.045398919729899845	0.040418738711167634	0.04484781117612968	0.042886733422387024	0.042420678557286706	0.04121562518377697	0.040377649607115096	0.039248039763495335	0.04608676495221342	0.04182969162809247	0.046563413693156974	0.04586595831208573	0.04990873266266238	0.04738754156072833	0.05053278761846247	0.048345000922411785	0.050934976546579414	0.057010867006335175	0.05455846042665691
CN.XJ	0.0	0.0	0.01191025523523681	0.012808560688970516	0.015465590403707097	0.01801692943901312	0.027819641977844256	0.032556126013050246	0.02614021838740488	0.024940387484639892	0.028865705353098292	0.027341617013432185	0.029476856154819764	0.02776633938548212	0.029929144328311175	0.028959246176984976	0.030454070348273632	0.027552345154346902	0.009849613594425932	0.02552292733601913	0.02583346719402524	0.025252625709581977	0.025318992662781703	0.027210973404701022	0.01843276804560645	0.03929681365009152	0.025970512339590357	0.030926085706695083	0.033550193232034786	0.051063099628456676	0.04623621021602187	0.05082624276577796
CN.XZ	0.0	0.0	0.0009764940220424734	0.004705786216097074	0.004161536720759251	0.0010743011777059053	-0.0030556848477303333	-0.008886253354178919	-0.009583523722078713	-0.01146236763205355	-0.0028648031406786068	0.014125246322183038	0.012358407380808067	-0.012077606191984724	0.0017163578287071601	-0.02464898076663946	-0.022216422152765425	-0.058198412700338764	-0.007739385577065772	0.08583524431946543	-0.027393891264815284	-0.031129493597970015	-0.017004247275786977	0.03895879865674079	0.06980906860054592	0.11601663952118813	0.1413108320083678	0.12932314529825462	0.12008667922538407	0.1320885637484226	0.15297512409080394	0.17237722421552526
CN.YN	0.0	0.0	0.01628019114019441	0.018571577709036724	0.01812653324038127	0.025159373339023183	0.025872392400438926	0.027141740745428855	0.022798220480702014	0.031194441749282653	0.0314074374726081	0.03434918615001781	0.035152162016660604	0.03518761390834957	0.032492796187444384	0.03478200255979669	0.03439572860668427	0.036047085302870485	0.031527348282622825	0.03376119662092947	0.03302068812482961	0.03775190420993724	0.038345770790604305	0.03725747354996756	0.036100831887231344	0.03853146666155105	0.041146280648329814	0.03898115589675566	0.04221969567774764	0.04135538993434995	0.04496655374224279	0.04456094239371211
CN.ZJ	0.0	0.0	0.055231987288117956	0.004036615099289875	0.02213997283662117	0.026003179483002903	0.03611142960118219	0.04009689301156527	0.049558461777676754	0.06134795377079616	0.06338706018900186	0.06525661919090098	0.0602901424802571	0.07039424973445119	0.07331192516126794	0.07470973313230544	0.07575793410550258	0.07132712689983389	0.07005005382432206	0.06663870118814863	0.06635016620673007	0.07550840404830783	0.06548904231955532	0.07236740852063495	0.07196617072708911	0.08399634339431028	0.07799877263905408	0.08403951936537535	0.07568296799389529	0.08899759761682446	0.09272155330179999	0.09477618841455815
COL	0.0	0.0	0.013875676595254127	0.003541153441455336	0.004632887846778289	0.004393513245459779	0.01768113140974137	0.005547613075673752	0.005829566870652059	0.0033341739442471763	0.0022834668713667128	0.012032938325323705	0.011035382501023427	0.006131403888165465	0.009404473294782889	0.014616690352942108	0.006792981746950311	-0.005217357598619188	0.0028497992445197795	0.013962289852531562	0.02063306252428898	0.026408896198359955	0.013326802661395298	0.015181761838856112	0.04746833260731442	0.00044528719389536064	0.01737580270435579	0.023732614442395494	0.016791914900537996	0.025602898249910133	0.018972473971223813	0.01282041092984798
COG	0.0	0.0	0.0004453690634731444	0.002039569986855838	-0.017514177765465266	-0.02556701698064323	-0.019113099915679665	-0.006776534231134335	-0.010177391284882376	0.007492586965707204	0.007127478758151007	0.009689531179946087	0.009588811674432485	0.0070094480876248255	-0.0015139400674435421	-0.007728648306803976	-0.0030546337535297674	-5.350723731867291e-05	-0.008594206557388517	-0.013090388233738537	-0.022987653393857777	-0.03672484970211887	-0.04540561208457028	-0.034962258355430986	-0.003942224395936389	-0.011574874424036263	-0.030506993978218766	-0.025346693062333614	-0.040366489323750976	-0.038382000316483644	-0.030116705894323026	-0.045375710981365724
CRI	0.0	0.0	0.06958555756808593	0.058791840311411825	0.08210726466300056	0.08744288777107201	0.08371421866821827	0.07825038368955983	0.0662726202397268	0.06972525109874006	0.07983676638716464	0.07551344297391793	0.0875888005342329	0.10231785677474736	0.11687612332196284	0.11294652516815606	0.11379903842723138	0.09246994126512753	0.0962770683783587	0.08896372932585273	0.0942725618937379	0.10311678895356113	0.10302876289316476	0.07420022810515903	0.1133546025025689	0.1063407434165109	0.09328131190899924	0.08381468319369478	0.08706255778174743	0.1079907536469138	0.1392476595365455	0.10706600160999002
HRV	0.0	0.0	-0.026567791177734	-0.06760519382469354	-0.11594710103934869	-0.15474210669573774	-0.1548788300662185	-0.12422906070550521	-0.09849498122940226	-0.07568089843073	-0.05999648811482183	-0.05604187326715415	-0.05903006448636505	-0.05188167193331816	-0.021485626382367062	-0.02884495401309639	-0.01796625316885514	-0.02818607439646348	-0.07157217729019116	-0.032389398749321785	0.004456713875655716	0.006178291767899857	-0.0011786958540094261	0.0025175151663114903	-0.004713111981180518	0.006687745109257293	0.00021427794736350592	-0.018699344492678627	-0.003754042666048729	0.03733584303509119	0.03595256355584109	0.06097728608294162
CUB	0.0	0.0	0.014868245911192624	0.020562430382020658	0.020601068361880692	0.016882689680253193	0.013854525820944374	0.018383599571270004	0.02479328917861512	0.011147408448985985	0.01405403829886076	0.017342481640780782	0.013088791310655878	0.011123171897975404	0.013472712328876923	0.005436363768751562	0.013702783936331286	0.022732128579328048	0.019215018647389392	0.0283669510629192	0.02018729072286174	0.017061478150770526	0.01971555611397502	0.0208613478445141	0.014187866210968458	0.028712585355639142	0.02381715330517231	0.023070386530421594	0.018699025988833107	0.024593425446317596	0.019245226522568437	0.020806552163987746
CYP	0.0	0.0	-0.24196782993127774	-0.43164237650968884	-0.4856351759919275	-0.473523118925645	-0.4475531948770928	-0.41424926670419193	-0.40165913726416536	-0.37776531149409376	-0.3676750465334888	-0.3534201213041266	-0.339809748027442	-0.32983076620782814	-0.315927495704027	-0.3067292764016627	-0.3024506621965517	-0.3057473139654765	-0.3025557134816559	-0.27812683836966334	-0.25829084105294386	-0.2563518436041856	-0.27568573138870844	-0.26332796114711954	-0.2631000532743566	-0.2566064594307971	-0.2604337092160347	-0.22990384718193368	-0.23734735391701678	-0.22774228345116	-0.229474739390223	-0.21682496218662362
CZE	0.0	0.0	-0.20199177713159377	-0.4132230993633357	-0.4708360569022352	-0.3804534153412975	-0.2970630268530061	-0.22107188449250748	-0.2361238041791558	-0.15196703251572075	-0.07888288019610723	-0.15785606950213804	-0.17837301486991475	-0.10210355990146747	-0.01548468094116906	0.009669577012738628	-0.04885112756126686	-0.1051560078153102	-0.12005532517491702	0.044623216273276256	0.121880532491625	0.19429005569173707	0.16318085516997538	0.2293751850162673	0.23495267564226374	0.19783980577066096	0.23521324752726613	0.14565583054375608	0.1759146002121348	0.18475445726069406	0.234812997552325	0.19640529573199395
CIV	0.0	0.0	0.0633033231087543	0.10424140123315162	0.06460043520470915	0.09328667477208619	0.08190574112909577	0.10781192647513205	0.11681312630849039	0.10866711442152344	0.12575608090867885	0.12442753487740266	0.11656627746339243	0.16829728973468683	0.15188322832953016	0.13756876889863268	0.1337310552063542	0.1225673855281384	0.12316185671676916	0.15571909296678843	0.13047486931760943	0.13596748725204222	0.11717091845466765	0.13072356721766099	0.11254273374170509	0.1379838817504142	0.12338929048414382	0.13580754399284967	0.12041323643079416	0.13032602038853813	0.1418428595754362	0.10719434209875978
PRK	0.0	0.0	0.00011966283108844067	-0.0006817632349553904	-0.006186253464590674	0.0006880612787307783	-0.003870147878848318	-0.0018610719254574803	-0.0016548109929459542	-0.009636006923741114	-0.013117250601579755	-0.022598955453667635	-0.028936361968090463	-0.028637204890391565	-0.03231368792420142	-0.02740593733900898	-0.014984620570801521	-0.003692228143170606	-0.01407140422836628	-0.001964989647196269	-0.00846771980977934	-0.01226229116375599	-0.019443635539451165	-0.03676640484910898	-0.05147391149530334	-0.039770571713582115	0.011369543463479737	0.04998757317244973	0.0634984515078596	0.056430471919521885	0.054991368924683925	0.042815675862373226
COD	0.0	0.0	0.007135309005712465	-0.01516080072635484	-0.08153018636950504	-0.10970018323060993	-0.0740559485375436	-0.027505327100629806	-0.02127206991264785	0.009139868600716028	-0.013733211409527879	-0.015444999800484638	-0.011562484374405546	0.013691669549453778	0.0348621926931969	0.025988060117732026	0.02709650244641093	0.06555635209690713	0.05064480253074155	0.03438940676239177	0.034995390403103066	0.045384152383087795	0.02243853896646275	0.022582946384641644	0.061923747225578474	0.029597586177931845	0.02968528566018591	0.022631741585321663	0.07880556786739046	0.04365521973241915	0.05308126559109283	0.029616049226821595
DNK	0.0	0.0	-0.3756752713596989	-0.6481158211962157	-0.5995734257817631	-0.48578084087145257	-0.3802340795190928	-0.24691762307107457	-0.23259825295832703	-0.229395370127361	-0.26300060588191343	-0.31129809579393264	-0.1836413316261165	-0.19928090786540675	-0.18495030299511273	-0.17099960389295177	-0.08150376965740946	-0.10233447551780683	-0.09707483829914931	-0.08840160548739817	-0.021238332171580332	-0.08017184030566504	-0.08463838912471378	-0.08756486028540511	-0.08199077197287297	0.016520955179033514	0.12285054710894361	0.03678076439330713	0.051093540191859965	-0.025035435982234677	0.00922892590016211	0.11426951257906826
DJI	0.0	0.0	0.0	-0.0015785439540505486	-0.004497361076594153	-0.006343959664334431	-0.007490637819618229	-0.01145188962882182	-0.02792235767752338	-0.04203990171924854	-0.046760641657273005	-0.04361844567331019	-0.04507785423457644	-0.04217392903611561	-0.02987319973389857	-0.010841320740917482	0.002755005957522094	0.017721389672664678	0.013909057104433131	0.014400490599530968	0.00972442643381033	0.007237475110000169	0.008324585568919574	0.00568871500414847	0.004929226875316495	-0.011630592717948307	-0.0060312292583408755	0.012270945453995985	0.007818260149705658	-0.0024869513238101604	-0.006403527360709926	-0.00960529104107044
DOM	0.0	0.0	0.0006351078566169122	0.0006642864395445258	9.473565878437284e-05	0.004534048630522314	0.0021368575200408912	0.005434416331806524	0.0029640892927451645	0.004931938397478852	0.0051668828313422566	0.0036556596020309584	0.00870658598699503	-0.0008439052486375331	0.0023229183539363873	0.000548329993166341	0.0026416091101655326	0.0037867737538332946	-0.006036177236568019	-0.002966741891208269	-0.0038887093227302216	-0.012406202934733823	-0.003814436566207391	0.005496562923990034	-0.004700025504733585	0.002485863687096135	-0.002945142160992731	-0.0032782327373581666	0.007352623951306647	0.004744740735684871	0.0018806922986058794	-0.008326885466491962
ECU	0.0	0.0	0.024835395272337912	0.025991483772558333	0.014806736015149369	0.021625890855014873	0.029660489185934225	0.021413480017185016	0.04323010713480624	0.020417116464077623	0.028121594340624334	0.025697709913719002	0.025395599679711722	0.007081917383300329	0.029227331135239787	0.019925270332610268	0.007224969580210683	0.020999662356779858	0.04569233888727098	0.052116349546960095	0.029444743798090478	0.0334512056759273	0.03861809096898927	0.02219409818253748	0.021768609596906074	0.037229917785697175	0.05563296602326684	0.055789689875362924	0.06203330137766194	0.07693007024400789	0.0552698335234858	0.050394054449243164
EGY	0.0	0.0	0.05312511373807283	0.039112142868535926	0.030473660538810066	0.03219675849499559	0.039850669858454424	0.0494753033982942	0.03865268695255608	0.05729182185980619	0.049548310666813755	0.03856893402549577	0.04871086040829642	0.05173773859992181	0.06690594677765116	0.07272677520904214	0.067796651255847	0.07446322622619572	0.05943842518303377	0.03687048787426317	0.04534035817909121	0.0551378704023886	0.06022325331940248	0.060868940979807995	0.06502593060153661	0.07002455812810116	0.06062526736936302	0.0992536975779501	0.06747878519390849	0.05003613196086221	0.05741286854308303	0.06481852358874995
SLV	0.0	0.0	0.00015058898452657843	0.0003917219786764292	0.003463546643356352	0.0020148424887622696	0.008582619021346716	-0.001455375818459892	-0.0035712463600900968	-0.005385938932733758	-0.006989997546036353	-0.0070386053828142	-0.0042793958251574615	-0.005579417184964353	-0.01920295480746237	-0.012609444714251072	-8.291925094328079e-05	0.00012199613936836329	-0.007549464216283219	-0.0037275539136238933	0.000917830329538738	0.0026057612886765114	-0.008402484096803331	-0.0016383700274791302	-0.014686238367489501	-0.015815655751205693	-0.015381997599661634	-0.011506713986031425	-0.014174426439172993	-0.013042149770947642	-0.012254893434304748	-0.012646615412958973
ERI	0.0	0.0	0.0	0.0	0.00045733699727268373	8.023456099515158e-06	-0.005712700737858789	-0.0035624145050539013	-0.007060641361389397	-0.009523842381775616	-0.011674128614569401	-0.013559640796290129	-0.02952631842032538	-0.04251629383403843	-0.0445943689620254	-0.04337480363595381	-0.029373872754590025	-0.01861441813456599	-0.011457495300093434	-0.013912672864357933	-0.013351030937891473	-0.008561027650677566	-0.011714245895044773	-0.01887116872951733	-0.015910513431383055	-0.014562572807852447	0.018943379834324148	-0.0011634011333971905	0.007036570993079749	0.002182380057136335	-0.006282366120424765	-0.009612100398803669
EST	0.0	0.0	-0.2717813585227269	-0.4649876715287826	-0.5751293536433777	-0.5046881322986807	-0.43954939198206366	-0.3784110393566076	-0.3269957949200042	-0.26694454825809677	-0.2418843219793021	-0.1894525523394197	-0.16471683530345782	-0.22604502583593034	-0.16333361465581397	-0.15877588234002316	-0.1693638076610049	-0.1479210481668103	-0.12426513563639219	-0.1333108307807529	-0.11413801344024588	-0.08942095568571506	-0.14344931080036982	-0.11438707428413908	-0.09591032926955512	-0.15557216484001213	-0.07250266630990376	0.01630740072615655	-0.014138867710833392	-0.009934850469750511	0.09752314020650132	0.08770186797175672
ETH	0.0	0.0	0.017463539717788024	0.014240556602307386	-0.22654599756929406	0.04708755473641357	0.12713639778831887	0.3335216073588221	0.17314962481962404	0.17271532213030127	0.012549061917610516	-0.00404587242152088	-0.25390706699621735	-0.2572900563656333	0.1325308943503689	0.20012210762976324	0.22423733590499761	0.24403239532335697	0.022126579118864065	0.20464799881321216	0.30897207639426494	0.30152035656707543	0.2625245466737036	-0.1431141651479506	0.054630706708747034	0.005280206380642305	0.14848580367370356	0.04423030020144214	0.07197995624510511	0.33251585376250503	0.10937570359892401	0.14290844282143222
FJI	0.0	0.0	0.05062708746519373	0.06762559514965627	0.08598176274121627	0.11091425322848902	0.12809950223846567	0.12943192683130267	0.13090566918398938	0.12222976814195707	0.13263681174213726	0.09417819281232198	0.10608926114230588	0.09530368782824095	0.0960254178160147	0.09055440168481699	0.11522949196669519	0.11485096225281044	0.12127587326300482	0.11847980044319417	0.11096472385703215	0.12168973241681869	0.12182095605097754	0.13050190415584417	0.1267267011428208	0.12652986569159363	0.1417972308179305	0.163020130109226	0.1538344757191945	0.15338024006252837	0.14471948020904346	0.13768387459380804
FIN	0.0	0.0	-0.3083248155670959	-0.4676977913977365	-0.42034816665810215	-0.40792838670826725	-0.32671759443722026	-0.2585032426260625	-0.20425057274167102	-0.20307925596411147	-0.19809904953751456	-0.19292367673281463	-0.16821263520702123	-0.16050455861281732	-0.18706804837200774	-0.10471062376945506	-0.09094450635701579	-0.12970059953535396	-0.04697927842203242	-0.0847326257009895	-0.05945846029677959	-0.12277621428887775	-0.08396788563764801	-0.02040631302063778	-0.08376101405450642	-0.0344065345340927	0.01572598279961923	-0.044272748356144476	0.00710593536563664	0.025960631885446617	0.08936828503738337	0.08681209121050859
FRA	0.0	0.0	-0.1901668588646377	-0.35250003682051334	-0.3222656333781382	-0.3187569189349926	-0.22545096658721508	-0.2201465279013992	-0.17243531849312488	-0.18848385516725408	-0.19674779941718512	-0.1626699205950488	-0.17841017611918142	-0.14345799133944626	-0.022422368923291636	-0.13093477300299972	-0.1060085677726863	-0.1728239034493595	-0.07362937500998701	-0.08078982084055442	-0.15152765534398593	-0.12799059912934618	-0.0975868212833797	-0.1722596319999492	-0.07059592666017744	-0.1156403108438342	-0.06352489394344518	-0.0810798344444752	-0.09556613710409723	-0.07113600176620327	-0.0736615307841526	-0.12377490618841192
PYF	0.0	0.0	0.000359517871939552	-0.0023340574341501608	-0.002541903703867643	-0.004583852867057203	0.008024551250773726	0.011734888038406055	-0.0049152834052712535	-0.014728997815560696	-0.022708609332344754	-0.023531568211054843	-0.020919446172817935	-0.030101195573861705	-0.022009234722097926	-0.017782090993601063	-0.017666932925208823	-0.028171595745629663	-0.029488891698237207	-0.01313082852547609	-0.014229043274904818	-0.05424225892718404	-0.027000353928485765	-0.017914101462168652	-0.006564009896070644	0.001213372817776559	-0.005252331410188216	0.005538822214390393	-0.0071173303708316205	-0.03509512351363986	-0.028649080419285156	-0.05160485828858974
GAB	0.0	0.0	0.0048420636468149425	0.004260331618555213	-0.013766517350599639	-0.016122532064966055	-0.007929520837834936	-0.013341339677030994	-0.004381810953890675	0.00717155822460569	0.009381284443610305	0.00951730707963172	0.013658725827725426	0.019756646264901256	0.02815069723707264	0.025840878889660246	0.030654711423294678	0.044183403032937996	0.026117201603081952	0.02862805969552351	0.01639971026667908	0.006168925964167293	0.00772591462794292	0.00720321129084045	0.01423019199664477	0.014047972993669333	0.012870821124755238	0.01664780186694248	0.01439187928096164	0.022367596485750596	0.023300078707477745	0.023992168723419027
GMB	0.0	0.0	0.0	-0.0006144646085948224	-0.0007634257258359867	-0.001824773686165404	-0.02005389040818928	-0.040349842631892674	-0.04919440896790084	-0.051149523631643934	-0.05142882572647389	-0.04461385461282941	-0.039679517604307435	-0.040163641235324565	-0.040908446821519284	-0.03582514869577835	-0.08248721867062381	-0.09230003226868844	-0.1086485148855898	-0.081165188755139	-0.07799976501384753	-0.06280573105553744	-0.07509502322767814	-0.07518812392596219	-0.029717742889023846	-0.039511936347425	-0.031803198530355736	-0.05781553362806946	-0.07885629143795647	-0.07954523660518298	-0.125797663507643	-0.1194854361646791
GEO	0.0	0.0	0.008412759631837297	0.00909633865262549	-0.0031505547937626943	0.017586931539326223	0.00597793237717692	0.00733493825504361	0.0001742788097391923	0.025696818288212242	0.01570708923221975	0.007744408856602547	-0.0021099580170824694	-0.00014551434602827484	-0.019135136499748295	-0.014422840527350544	-0.012294270210200242	-0.013937228698246429	-0.007262181082046126	-0.03799447255297128	-0.052012918560606636	-0.05293338140043291	-0.03158338119235715	-0.028097804997317954	-0.011287513979096886	-0.014141963999003693	-0.017199457292405018	-0.009955888510426725	-0.00933491449899293	0.011270593706314003	0.018417716933361028	-0.024493786892743064
DEU	0.0	0.0	-0.09105908283143505	-0.46911140026635323	-0.44596399613043847	-0.3862942282875981	-0.29714285753749126	-0.25250386350452736	-0.2628719885292563	-0.2116014530444188	-0.2692109170166379	-0.20161744810122117	-0.20171477594606024	-0.20460197085648835	-0.20989294053719298	-0.19230476910157002	-0.16151989264011624	-0.19610410383726906	-0.18193682391396404	-0.15979427162899906	-0.14088643148915114	-0.16770138572529403	-0.1929897626656074	-0.163139295858461	-0.17230942996877552	-0.1069619527364174	-0.15768417685670943	-0.11070555595118492	-0.12289197205067603	-0.12103500400774125	-0.1114333567423853	-0.15502698162309647
GHA	0.0	0.0	0.10114954312263613	0.12009317937398123	0.11975094827072486	0.1224300953641233	0.12109874006003274	0.12374325313098122	0.13111677781116882	0.11844366067716994	0.1363036629376646	0.14152048594797684	0.156440118403256	0.1418697612592057	0.1389000405875418	0.12320613227416732	0.12955824680043193	0.1492990525857163	0.13004312311486466	0.12569332470069305	0.13356581411123614	0.13011356519445627	0.0871597461178153	0.08103480729821921	0.08740218427505386	0.09272819250869535	0.09158468275016762	0.08786123182695782	0.11473605922187602	0.09992326392058715	0.11447542352742701	0.12311631862267358
GRC	0.0	0.0	-0.10557971245022113	-0.15978492609718398	-0.14281489433481953	-0.1337565427570908	-0.11615830872205857	-0.09593096447415572	-0.08456773611470458	-0.06095356222272086	-0.04270109432771285	-0.05687076808188474	-0.04310238125699861	-0.03699961604449742	-0.039892806697561234	-0.04544730663447183	-0.04585227803451941	-0.03420542552003969	-0.03242999117394341	-0.034691935861053125	-0.04448381751825936	-0.04075401170026138	-0.0533905451125527	-0.0297056454004907	-0.029526628177545255	-0.02955722530466609	-0.04335636945111965	-0.02765419613254272	-0.027745907416776294	-0.024177577536799166	-0.017565634478133862	-0.03733674512339524
GRL	0.0	0.0	0.005505096064783999	-0.596843435680583	-1.2604481953393587	-1.4445494603999465	-1.3329071624625821	-1.0762068960386673	-0.47219545769185967	-0.1096380578756273	0.0050499847843887835	0.032838029308623895	-0.00798195168697502	0.0671376659985512	0.06860802551982292	0.0514888396648816	0.02195036713914522	0.02195911927913574	0.006170258705373577	0.019561032917070342	0.005242531864557698	0.06746149517882216	0.04483721325909684	0.04615878640024107	0.03490353435042781	0.08459818531376673	0.08281274875221456	0.026974095503495832	0.032803020748617406	0.022186674919355553	0.023026880360088597	0.0352361156707337
GTM	0.0	0.0	0.011418510073379906	0.009350490078041673	0.014690455829846627	0.011115820937002141	0.022275615048950037	0.023248147986487666	0.01583247760679196	0.014176439299218302	0.013866492454339685	0.019400281715209466	0.01844610651089429	0.0033483651576071694	0.011248167385935481	0.009528517398038616	0.003488396239048619	-0.002290447414332597	0.010189395794557576	0.008105152686121997	0.00272164068340075	-0.0006800899778336422	0.0038009046281262115	-0.009347928533864902	-0.007865221381975207	0.006280479387199556	-0.00908366256006099	-0.0032100417723057717	-0.004485690770250628	-0.0018588272212349821	-0.000999002227308754	0.01151115258766211
GIN	0.0	0.0	0.0694027026109989	0.01042032758464817	-0.012963648891761714	-0.10806685630340152	-0.113797428993756	-0.09811226430843645	-0.0849339720579878	-0.03441583513965618	0.007808158407773824	0.05169260057922287	0.0557829740189808	-0.044171983274687854	-0.009695400014642086	0.016410092255325637	0.08363396228157072	0.0967879552838724	0.028207377235522912	-0.036056034390252734	-0.06304034946854609	-0.025672155677836095	-0.05308170759888986	-0.10964225755892842	-0.06656374045130864	0.04760222713948714	0.10347429840174005	0.12480498840883314	0.1260968984358346	0.14251914031526702	0.15169210649454978	0.12713366635721535
GUY	0.0	0.0	0.0030532427251594996	0.0005605582174217361	0.001852400527724285	0.005262519801729759	0.0017993739132915465	0.00027925698355968365	0.0011994174169194238	-0.0008903639362012328	-0.010495862576087589	-0.0117352357947631	-0.013697654158062456	-0.02384054284505499	-0.015502355511598509	-0.014938885786142109	-0.008925134964110626	-0.006066839383422895	-0.002929596554079872	-0.004546288824847089	-0.0040741908941432925	-0.006262096262776851	0.0018740819705431733	0.00475845722960333	0.00640438847470115	0.015984550799963415	-0.0011621253352633865	-0.005647086650395483	-0.013090016236227964	-0.005902741834751257	-0.00563252911021106	-0.007428743727533327
HTI	0.0	0.0	0.00014871244902181502	-0.0009736456567654983	-0.003089290686220103	-0.006085986828718859	-0.00786492442643727	-0.01049966007981018	-0.01110012166644081	-0.009352048916622113	-0.012887476949918764	-0.013291525868008858	-0.012879059264114812	-0.012037290684774327	-0.010651178424092578	-0.013992999684120377	-0.014669220442897757	-0.012118661647453344	-0.014840380054037539	-0.0139733584172963	-0.017191720285691936	-0.014610296642336706	-0.006411470679423825	-0.013715216052945234	-0.019287724048289157	-0.02321878331387195	-0.010311665097106903	-0.0010213458762842187	-0.0026207061770588957	-0.010856008778403758	-0.004349137659986901	0.018914539978087674
HND	0.0	0.0	0.0023766456160201344	0.0012848150395594615	0.00024437706467317355	-0.0011830786649680292	0.0037443181152507776	0.0025098468487083636	-0.0026965383401300613	-0.0008453558545729045	-0.00037233415430826255	0.0013959908715666103	0.0013938932143409133	0.008973777533349825	0.0034128882764550283	0.003389814047194406	-3.2513686698543154e-05	0.0013813072710755492	-0.011868544479598508	-0.00895909393289207	-0.00523155707530254	-0.000305209123674377	-0.00232944832883053	0.003353105046088878	0.010001629565015158	0.016452974306435664	0.00855319726329462	0.00025591417931458693	-0.020558089461375495	-0.011860153850751232	-0.03620661222875077	-0.03884022085265393
HKG	0.0	0.0	0.3964857378625952	0.3443220396732727	0.3541232691291585	0.40297131862148117	0.39728098877984674	0.38649902922571755	0.4077714555389411	0.4191399126445505	0.4379500968775485	0.4188023476781044	0.402810006496801	0.4052987966240984	0.3968204456400892	0.3634949083253458	0.44889324950680987	0.3832631437195255	0.40423979145431943	0.44465187159836717	0.4121046801663697	0.3891419289806075	0.37204587952781587	0.3696570910128649	0.43068789645421823	0.4238911202016471	0.42897483311981066	0.46535149105702	0.4399248310975823	0.4695614994121078	0.47168665272403487	0.47956493450913573
HUN	0.0	0.0	-0.18206319606195454	-0.34146923683717745	-0.3776274346590669	-0.3857613621436107	-0.35118976133806656	-0.28864579603326	-0.22812538753520517	-0.21080990829925872	-0.15403995356297884	-0.20708155306264908	-0.18568645482439639	-0.1474495823626576	-0.1906793082256053	-0.0863467749436797	0.01708562887867693	0.13789119936593597	0.173199760288556	0.19175327085088067	0.2566338982284311	0.2508869968971039	0.30499343695644665	0.2970443919001253	0.34559112569279016	0.34265934519916996	0.3272991999976771	0.2893845548674667	0.3096131850264472	0.2962372818138048	0.2835383386528889	0.2522806172579939
ISL	0.0	0.0	0.1489905667684699	0.14732612362222675	0.157067188059834	0.16746614019362838	0.16913440087003018	0.2083747933014246	0.22250474490366212	0.22160253527776508	0.2566271019114108	0.24625869001884126	0.26437541560973	0.2700915307571883	0.2679206286108071	0.22786201221682845	0.2539357431543321	0.23127361166257465	0.1648803997707171	0.157633455032391	0.18152228621293176	0.20071555530662977	0.1878352085741275	0.2033458335813254	0.21104706440775445	0.23285915918567213	0.27729012011361576	0.2593299132589655	0.2957962337799991	0.2935578886009038	0.3176566839398376	0.3066812847531075
IND	0.0	0.0	0.22378447785529332	0.18845304080448155	0.16171177137447312	0.19690606680986544	0.1974669997245604	0.20944249989842678	0.19359904444713472	0.2529975641817783	0.17804027371650655	0.2096012454297247	0.17468631649946165	0.1981087310710894	0.16074210475878203	0.19076092210379425	0.17627910070716624	0.16815947769452944	0.16852654136099154	0.1846873704042462	0.13532494285819485	0.15966352151521868	0.11918965833628281	0.1601107855812911	0.14231881283162107	0.1753664180238701	0.21218544967702702	0.15570811469689527	0.1416956098063915	0.14552075238047912	0.18314359280557913	0.16134871238842052
IDN	0.0	0.0	0.14001706795976343	0.1298981758027784	0.12991752696087655	0.13867690493545304	0.12976150229082606	0.13590756832586592	0.14347263190614967	0.14041340922865686	0.16504323914996455	0.12707374082185918	0.14708862934551536	0.16995512073216812	0.16875985307887031	0.17666375257767708	0.14428990852666246	0.18075137491706528	0.11782600825149814	0.12817673300207222	0.11525861956522832	0.12671498178982166	0.13021577787668548	0.156531088902101	0.14921291940797055	0.17572369619538453	0.17376258024568436	0.18463797876067112	0.1878842546892523	0.20071607435334649	0.20111048527273745	0.18017608309868205
IRN	0.0	0.0	0.031301841621655946	0.006219591490697063	0.01154044357829509	-0.0009828166366632196	0.018559705755571976	0.00033468485696186434	0.048822137892390316	0.04411418759959762	0.03518788386147609	0.02914925206296548	0.04754230249968128	0.043221319860609064	0.03914732190326564	0.032640268726935595	0.035505016190517935	0.03706213155336702	0.04215280191308679	0.02441000704946905	0.03335092748348867	0.01564017691473296	0.03790202938587228	0.024895481239139983	0.018279802275911194	0.040984715532865756	0.04352558450013699	0.054360116624763144	0.04097540832053159	0.049116533138904295	0.03717825308173772	0.0389384405741211
IRQ	0.0	0.0	0.03480271340499108	0.015645789226859108	0.0257162399188271	0.01032174377892936	0.015132169965403897	0.03320886776578824	0.02874032212216715	0.017515752400076856	0.022833990959836292	0.035561238176362586	0.04957587250729034	0.004789811733352245	0.04277368366758516	0.029137803619616598	0.029551544403982888	0.03428212587770485	0.03475001589454685	0.0364354651951615	0.035376724303737284	0.03210134901345807	0.002709348862839356	0.019252592661267443	0.01399387470562008	0.029608451908380573	0.02698852912388361	0.054050370211289334	0.033431997444921535	0.02902718239936597	0.03243306750198016	0.03052216576695521
IRL	0.0	0.0	-3.8155931907621676	-2.781801075456547	-3.2878800599079328	-1.8828144959420312	-1.89859701300773	-1.4723543011099016	-1.002699052378675	-1.8787108296306587	-0.9407371742903736	-0.9431504226375176	-0.6710583029300388	-1.1649918046552243	-0.799561595109699	-0.7357406471094063	-0.6809550365203698	-1.6014367728928836	-0.5795208056954104	-0.7069643025956807	-1.5396268510569633	-0.8179633870977976	-0.3616611351384469	-0.2943351928662796	-0.3254496127233164	-0.22065344515797003	-0.5709851526478182	-0.11496503251453571	0.010312515728760907	-0.2442917529976385	-0.10146329997973158	-0.20788378072582603
ISR	0.0	0.0	0.1539678501149222	0.09133413743240837	0.09336884010446855	0.09852003198578263	0.11727754469723628	0.11421381734011415	0.13953807354123438	0.16613333410404607	0.17340578843723087	0.18503497264166224	0.16522904990003973	0.20979840238242176	0.1789798336927273	0.16152451046320682	0.18048009083049266	0.18521786915788319	0.17175660127912717	0.16554435675129042	0.1710411977630999	0.17431571967652104	0.18720646842238509	0.1819290189459366	0.18315619557098817	0.1855297203606554	0.2013378792507181	0.22095846123688645	0.21716753058846905	0.22253853542573143	0.2346510889944753	0.21140131756476332
ITA	0.0	0.0	-0.10155017557054169	-0.28240873155509494	-0.29661727581076214	-0.24750255600646254	-0.1928134886209576	-0.15547368924476723	-0.12215471811306555	-0.08153496511068559	-0.12162504061377089	-0.11673676106646047	-0.1510024630712592	-0.09809120442715313	-0.1375218893328478	-0.10607053590070414	-0.08201455856817752	-0.020732140801860144	-0.08331359828074314	-0.09525057271001502	-0.05973474111968802	-0.14139431145515635	-0.07393071283809949	-0.05965272838919233	-0.08837521395631542	-0.09347122264541374	-0.010519700891697958	-0.12466763047199736	-0.043396715527010965	-0.02599895856610912	-0.047444041984323615	-0.022643990891901833
JAM	0.0	0.0	0.06635450918306418	0.062178752401464976	0.049887452077723715	0.06692944166533099	0.08792425503125756	0.10498710384725385	0.08975074121637672	0.08376283896915915	0.10477720786166156	0.10981731891932522	0.0934871505002377	0.09058771775520835	0.09691458246363638	0.09613105769756825	0.10243054466874124	0.10667800504793323	0.11305180302021434	0.09163459027961007	0.07301381784385885	0.11250685567876229	0.09951937860777083	0.0909410209359196	0.10788132178516374	0.09650652380843727	0.0989027276687704	0.08011247400241395	0.07622353161103046	0.08740407802350081	0.10097430978737165	0.11523680719318641
JPN	0.0	0.0	0.18741167353300003	0.14775974658987057	0.13861759841571342	0.13284472869257158	0.14720299367829703	0.16874658150465294	0.17375920720996696	0.1312035881089635	0.13702499397783008	0.16390086002304738	0.11199776628574298	0.10318579828310082	0.09463291958589082	0.09133929740456903	0.10690382971714207	0.0935220483295085	0.09780307076334704	0.10062126857808273	0.0933944857904434	0.08431222538516359	0.09765849847123143	0.0961405353759881	0.12566292450149064	0.09145313544225431	0.09822188554011735	0.0998724327646805	0.09285590254859422	0.10307276652894437	0.08359516350762153	0.09804492752683025
JOR	0.0	0.0	0.001716537117957273	0.0002795827147128449	0.005297588691677291	-0.0024709066950956426	-0.018275516058208208	-0.023224256047227332	-0.019225089783037053	0.01203024271414499	0.010828792669714815	0.03583633305961342	-0.014660461181392748	-0.005721370599376385	0.02037868332673831	0.01061406810729526	0.020504621486527874	0.025101364318924624	0.014683130050174853	0.021357852519154896	0.036205331867811275	0.0335045880310636	-0.00962293478968812	-0.017214487061956163	-0.00792025086930881	-0.0028367570492959793	0.016446264287250933	-0.010108426395716297	0.0056073965647440716	0.005628176361116566	0.010959768355922606	0.002455794115929777
KAZ	0.0	0.0	0.030780276847175436	0.03917014115275563	0.03758998111815792	0.07910937001085472	0.09573288556188331	0.08616707354685005	0.10542666872790374	0.09683898497814258	0.0990330282975238	0.11434619491059728	0.09938403488303216	0.16326471184842095	0.13294286170564273	0.11788425051504348	0.08021156094857318	0.1389109822990786	0.09928758371997581	0.09815311631464763	0.11457830810166492	0.12899983729630637	0.10274494815536439	0.1369348051361685	0.10712206583836092	0.11205910458684798	0.14977302229752798	0.13291663707568624	0.16699705665847997	0.18059591416836884	0.12002193609603751	0.15500244045396627
KEN	0.0	0.0	0.2200604812923057	0.2229883953344558	0.22235117576807628	0.244645925865572	0.22442641190383306	0.1973714363289636	0.21186085710169777	0.2169714312677984	0.22298290206235194	0.23015467400215872	0.2275618495595655	0.24046432505200332	0.22658465748506273	0.23313080676627962	0.2544965835112656	0.23326142457011922	0.23806010295233104	0.2228553360763108	0.21611875336144948	0.14368812931422337	0.20983994332359757	0.13814602810453547	0.145853699258236	0.17673992695792506	0.1865820395136053	0.16461688574351818	0.16650840244494258	0.18699891783147127	0.1861895757385268	0.18492856460425866
KWT	0.0	0.0	0.273632071694907	0.3256118400149832	0.21082072012699182	0.22833398485562206	0.25804148157306805	0.232160672760795	0.2571207326155234	0.12038876596252024	0.098636398412566	0.05336126498263205	0.05830240622677341	0.059043446784268205	0.18439313497793375	0.20403304241436437	0.3872490220569347	0.09806984108884365	0.259520390265644	0.08928391047033912	0.09950881458138383	0.09761263903251827	0.16372181702488664	0.32343630467905893	0.13997380915222735	0.1541200140021015	0.33380975280510317	0.3667607715395649	0.2888897440744609	0.25125193772965737	0.35571271711403174	0.1792924395466633
KGZ	0.0	0.0	0.00019216690678725001	0.00024198795669505557	0.008323673980692448	-0.005843297424701355	0.00427749299904967	-0.00945176489648425	-0.01562601643841921	-0.033397896669140614	-0.039412009122108405	-0.05601665332649608	-0.04133367818991429	-0.04197779319227157	-0.05572840296632631	-0.04354359761788995	-0.04637983881611296	-0.03852234751664518	-0.07522266806526678	-0.10694088362331877	-0.08934693571366337	-0.09593399024050431	-0.11571294705319257	-0.1155777184891793	-0.12518606382819764	-0.11091589167649962	-0.1224565820226231	-0.09148212356674401	-0.07916208965426108	-0.08229725715194203	-0.08613347799468762	-0.11795133565255522
LAO	0.0	0.0	0.0018430233798216733	0.025969077051657408	0.050250178722111016	0.012980150374941601	0.025410319169849593	0.05508884645257783	0.06357553030149621	0.06681983653671342	0.06287050072284472	0.05807278906748703	0.0626247642722122	0.04838375187081745	0.043937092287760215	0.04368257953533128	0.0376766636643433	0.052915249037988055	0.04648221981227163	0.023619953600895194	0.04087708839051185	0.034063752753099585	0.04070156235431721	0.05647842757223742	0.051133659770830064	0.04080687797605176	0.014317073683778325	0.02684670723249738	0.03243721148460388	0.027738964583035042	0.020457559515829615	-0.009057143466462136
LVA	0.0	0.0	-0.4922250410554163	-0.6407499913808512	-0.6951934586001074	-0.6489892960566346	-0.586324276501371	-0.5292564217257989	-0.4631748164539151	-0.39915766035610867	-0.38483596028138223	-0.3804762815167839	-0.35179293860300165	-0.33342888283629524	-0.30541273202390196	-0.2999043289427905	-0.3031182421142087	-0.2719392161070977	-0.2711440592235159	-0.3113072484940971	-0.3146661391065786	-0.2526150546335315	-0.30482542545124947	-0.29614453132479346	-0.2519441641280151	-0.23887844208894116	-0.21816072194681402	-0.24922879583056945	-0.23444849364629983	-0.21161750539577806	-0.2130147624684664	-0.20546114191464238
LBN	0.0	0.0	0.0011595682677167929	0.00023068185721619727	-0.000476481214761737	0.0003493822303468619	-0.005166265768274947	-0.005293924660143556	-0.004658429737947056	-0.01687057048489482	-0.009905882082217321	-0.013717731800499955	-0.0038437644412470107	-0.005137150582423811	0.004846558631244058	0.006749683953266583	0.01688848752237071	0.024157205654362635	0.020855991503521132	0.008444523714912222	0.015186928871702143	-0.002355530517716975	-0.0020061482873812153	-0.005863350506729592	-0.005450138830431772	-0.0001041427802106476	-0.01513093812962607	0.0010767019694934987	-0.007966362777833691	0.0036298798066436433	0.005784403560449292	0.0023801664442268944
LSO	0.0	0.0	1.460736640535032e-05	-0.0060547533757948635	-0.015651793105353473	-0.013438777094654242	-0.011831966789854764	-0.010488089080373797	-0.011963433087536224	-0.013073592934487177	-0.00626656018870575	-0.01860248111960061	-0.0329761296643416	-0.04042588653202506	-0.048328471758340985	-0.04780260656768176	-0.04126581010043262	-0.03123785306188287	-0.02837480924604563	-0.051060049276485664	-0.04789025076611386	-0.02836020187964028	-0.0011685893125723545	-0.003870952097917435	0.005309777689022077	-0.011598248927358057	-0.019004183695803256	-0.01861708848600596	-0.03406437846169563	-0.047152578762565955	-0.06576236356538034	-0.043909743420134095
LBR	0.0	0.0	0.0021438908532900314	0.004943238782728621	-0.004820340580968807	-0.012016713063012219	-0.04313726882506641	-0.06738918064314037	-0.047793745136981425	-0.0752546655571118	-0.007592377798903982	0.03904066209905466	0.051985939353293986	0.06516335765534009	0.06292387931179366	0.05493549619604021	0.056847246001523466	0.07125364632136755	0.06438500237737621	0.04406583301628242	0.037552228321913184	0.0442023865738328	0.048189750453841995	0.06006990995932604	0.0687956822857494	0.054184451629590846	0.0453904025243812	0.036132071323558	0.03994191557876725	0.028785489928218055	0.02793885787151229	0.028840111351224884
LBY	0.0	0.0	0.08807836766675514	0.10772616804046731	0.06406128609424133	0.09563718086862405	0.07068542637564956	0.08737932988067687	0.0757439108389768	0.13096946946369314	0.11038856969285415	0.10144348234455425	0.11782110763909337	0.09412502484738017	0.08331924603695029	0.09439803116337853	0.11132953670709433	0.12507072348593162	0.14438847731914617	0.18729452758876608	0.14819601065152455	0.13965335192176465	0.14119422474567767	0.15780669841292116	0.2023543270063044	0.1838630663574481	0.19217638404649406	0.21752820687288565	0.18159011175526985	0.13199816040945223	0.18907811640258565	0.14080438431463005
LIE	0.0	0.0	0.0	-9.446309301441858e-06	-0.00016058725815781827	-0.00044397653725658515	-0.0003463646744417126	-0.0012122763605848519	-0.0015806824234299022	-0.0017759061490263406	-0.0010579866419724304	-0.0013130369931668717	-0.0015712361141284603	-0.0017822036885828396	-0.0007053244279742188	0.002896868186352819	0.0033786299608262738	0.0022986019304838123	-9.131432325837352e-05	-0.001483070560637234	-0.0021128245141777136	-0.002613478907254052	-0.003362886111979435	-0.003529770909671548	-0.003929664670176969	-0.00384464788645289	-0.003410117658508849	-0.002742578467718193	-0.0009162920024285981	-0.00018262864652784927	-0.0016971869048143517	-0.002969289891019411
LTU	0.0	0.0	-0.3373657303223032	-0.4621253443482298	-0.41169199346401397	-0.37703097695673815	-0.3289784281260366	-0.2824517395485948	-0.23710312900594444	-0.2125338214099881	-0.1724139932930413	-0.169459213656864	-0.17617661351562175	-0.16843503609990096	-0.12790608464872122	-0.13690789337917897	-0.12379458683057232	-0.146476012052843	-0.12598150714331346	-0.10166304089553879	-0.11571727634407392	-0.0871345071773666	-0.09190651736648014	-0.08543941116736509	-0.0898713067773893	-0.06621444827763501	-0.07314270822167401	-0.07170447813366065	-0.062150051673326434	-0.03392218467612729	-0.08362875287685201	-0.0853041320996839
LUX	0.0	0.0	-0.13575100481153513	-0.4791478916032821	-0.6807446729054201	-0.5677760436376023	-0.37523735600984987	-0.27477446283572515	-0.15706354967505165	-0.06686275321755586	0.08679914966001068	0.11695807305618366	0.1190207737738147	0.1436409449725229	0.18885734686511224	0.2143713888617338	0.20634210902292782	0.24457224944258726	0.2343453258485173	0.21300335731515574	0.2412253915475615	0.17626908921462014	0.1814260101101972	0.2780594295631156	0.4264490842873725	0.4035567927356043	0.44730776058832245	0.4379260065455304	0.4398510586007598	0.4215928259492241	0.4237911461106858	0.40907457634078437
MAC	0.0	0.0	0.10104803178703214	0.11693152337461932	0.20694639154208438	0.22717058535199897	0.19756647254320914	0.19771515234789927	0.20032125684894542	0.15636439987567474	0.19787505326991361	0.16044888658555134	0.17633424835934441	0.18830998583503344	0.1069250919911946	0.10820990992603807	0.1786158755507694	0.17437803357063242	0.18254981226977218	0.15637749117922706	0.14051924710567487	0.17764431380817847	0.17741895636840255	0.11959092818296657	0.08847196453394268	0.09454165391897806	0.1212058339860711	0.12180429357726563	0.09753208168876704	0.10706255067853832	0.0893462765929387	0.12625066132121443
MDG	0.0	0.0	0.007082491335275165	0.00994400534690687	-0.007379385621819612	0.010334655723909236	0.022065886545652447	0.02011849441623248	0.011227291835380626	0.013352429886337447	0.01771013484195283	0.018782470126876838	0.040740927818827544	0.039785787647050874	0.04343250891647443	0.030666054595651637	0.010233086625888177	0.021026756542807945	0.032625166236366354	0.04947782350077645	0.03035353429403642	0.03725827970775253	0.06935020817953053	0.05051890675553672	0.044139586098879136	0.03681879803363319	0.02528679890414498	0.024419555067178855	0.024339471739898144	0.02649781507286786	0.04375870198127796	0.040436220524764366
MWI	0.0	0.0	0.024950422124314642	0.02885420572138475	0.023369900181058334	0.030237602433391686	0.0418891116364728	0.047616303622421974	0.04937635032982168	0.03976649530732512	0.03595775423248515	0.03247286175180886	0.036028156100798014	0.030934580929531386	-0.01813904136662714	-0.02997007533388496	0.014893515238134647	0.05857787451619689	0.02865004030330187	0.016755644654598	0.03508829115901335	0.047862710161461486	0.03201524960787516	0.028224109000118958	0.040488114457382096	0.04944675219813455	0.09781635581131987	0.0506787848933099	0.01573481756427242	-0.0653294136858551	-0.04701436764849021	-0.029885593091916185
MYS	0.0	0.0	0.3590809307933096	0.2700545610155869	0.27855681172366253	0.2479237894166486	0.24128542865187175	0.27436546527399575	0.19596884380330692	0.26757852287129236	0.27270912116892365	0.23360419587703518	0.25556423607369094	0.3059924264334102	0.30098938022724564	0.2955985858467791	0.3382549076141883	0.3588757272290133	0.30333521849212897	0.304639152207975	0.25902326548570276	0.28205937687950655	0.23312408063933532	0.2905620858585811	0.23942953299138647	0.2951371069626507	0.3005286142089947	0.3106985639588222	0.2798859503438056	0.35927014579208993	0.3362852079918488	0.3184449221328878
MDV	0.0	0.0	0.001179378086435534	-0.0037598218695755747	-0.0038484969136609593	-0.003963774470971959	-0.008299984127169147	-0.006127445546877386	-0.0281986640217724	-0.03837855908375154	-0.04026733752292566	-0.03278316380143087	-0.035106449956667785	-0.030779107804912442	-0.03101853042394298	-0.037137108466400726	-0.03740313359870129	-0.025361062610773644	-0.014072729497660585	-0.0038839669312729086	-0.0025183712522358626	0.008211309083105967	0.011474550705736775	0.013168244047934152	0.016351678130877012	0.009701049823851449	0.0051254175486015185	0.015704350308998194	0.03000763492129188	0.033004851411666536	0.026877405864778048	0.030193852513904496
MLI	0.0	0.0	0.00022454797152793304	-0.000854930350391303	-0.003998601951982206	-0.00642742817629216	-0.008341236117215267	-0.004878253179929626	-0.006981587849164139	-0.004731987987482977	-0.006851803241769705	-0.008526642699235865	-0.007158754138636425	-0.010526973711777465	-0.007280298453504752	-0.01743851907440863	-0.028115878124912452	-0.008938657325896493	-0.012385159678141022	-0.0046907865247969305	-0.0002245479715501375	-0.009865690235955071	-0.012366619019932301	-0.013501719316433292	-0.02270200593031957	-0.027263007847710963	-0.03286434669746985	-0.032594477116987264	-0.03413335174764498	-0.03468133120114736	-0.030713630346157483	-0.029522908075052534
MLT	0.0	0.0	-0.5143078635182707	-0.6795707860483668	-0.6952080838855013	-0.6657148118141443	-0.6379222730423018	-0.5985747521472962	-0.5686896444628387	-0.5151999148077291	-0.46469758433067554	-0.443963644546963	-0.4657258054431179	-0.4526368285792559	-0.44223790046364897	-0.4645614145076582	-0.4559215781871351	-0.43675775983189613	-0.44966054530510835	-0.4030988027671212	-0.48454225180090127	-0.39986685370286823	-0.4509388742557352	-0.4070921912498138	-0.3899681412635747	-0.3899459094557356	-0.41564032136302	-0.4267117616656879	-0.33350490731032245	-0.28375567932376056	-0.3579988015943836	-0.46822410484875787
MRT	0.0	0.0	0.009445211701231138	0.016203220671306973	0.011454731081594893	-0.00020706991273877762	-0.012061822416642443	-0.024650731883901766	-0.025210761875116283	-0.012075940819789022	-0.010532328743073638	-0.022344726037548668	-0.018617467608372795	0.0023624794588839038	0.030844004728347585	0.028396814850628616	0.0216246874773951	-0.05196984196140786	-0.11055180272712128	-0.11353549192421042	-0.05448291772047753	-0.02874977492913766	-0.02983689197098016	-0.08164201922908898	-0.1075398767237501	-0.10192545840808087	-0.06489759310405185	-0.05509000905555839	-0.08799059450805835	-0.11184128354732037	-0.022424730322012643	0.01154885376921655
MUS	0.0	0.0	0.1970934543131797	-0.037052010919869094	0.14993128947031753	0.18307371433230468	0.17956488310948426	0.2068407024689023	0.2094500617285	0.206504513690553	0.21692413940292976	0.22806289740269214	0.23194576647156406	0.21542576160284987	0.20747300454204698	0.20343428637061844	0.18229224240384756	0.19237345292211216	0.19639881259903014	0.23195244571880824	0.1211860357155814	0.13535049272026534	0.18639330021628098	0.2994239750377714	0.20381945629546205	0.24461184567616812	0.228160859695703	0.22662017999637296	0.20334077690913333	0.27109951385988484	0.25583075464294946	0.23089489823731046
MEX	0.0	0.0	0.027249366868264957	0.022197338650675746	0.024700173263458858	0.027298126453234595	0.032659909871268766	0.03870916801889113	0.033812922543075	0.03430274189286653	0.038678294819161074	0.043463483354821975	0.03937828411535449	0.03988835108938993	0.04180315848776317	0.04635899201030913	0.04519974173216035	0.05217383815798726	0.04743433959659704	0.047518734213247704	0.05080119090685731	0.05016818208980478	0.05824739739013207	0.044039783082339135	0.05200770531863519	0.06114022997474322	0.051563280788258226	0.07133724051784363	0.057467480154427264	0.054352691105474804	0.06345026942466969	0.06237352477194147
MCO	0.0	0.0	0.0	-1.0960650198565958e-05	0.0003324730562637157	0.0010522224197950791	0.0008585842661723575	0.00035074080662056417	-0.0016623652812630674	-0.0020459880384793294	-0.002002145437651759	-0.0019802241372324225	-0.002104444839567954	-0.0028022729027132876	-0.0035293293663918313	-0.0037704636709157135	-0.003909298573523401	-0.004464638183987457	-0.004260039380132863	-0.004921331942586704	-0.005151505596900918	-0.004789804140103993	-0.004223503879452473	-0.004574244686028628	-0.004855568041339797	-0.004563284035841164	-0.0044244491332223745	-0.003704699769679909	-0.0023675004445111725	-0.00194003508646734	-0.003927566323858045	-0.003712006869815987
MNG	0.0	0.0	0.0015558741789378772	0.0029940973783171287	0.00635555393777576	0.004252242547719831	-0.0092824221849086	-0.007426417956024611	0.003642378286228265	-0.007496048127608734	-0.011412145019396025	-0.014334211185706991	-0.020238369528402522	-0.017810917684379923	-0.010852702606278797	-0.0059065593830398555	0.0037264147002114	0.004689231900445456	-0.004660419415658534	-0.016070163394621417	-0.012485410078022507	0.015520325143136837	0.004117784285329051	0.016171007091436707	0.008581318388234394	0.00041297894870506724	-0.006530829886974843	0.007008636926486567	0.02547023655916636	0.07859325540069406	0.04094494193467302	0.048986026232977764
MNE	0.0	0.0	0.0	-5.903631814518917e-05	-2.108439934866979e-05	-2.108439933756756e-05	-0.002390970884291743	-0.0023994046440267702	-0.0030698885428170897	-0.003938565795325033	-0.0038120593992996277	-0.0035168778086513974	0.0024373565628232896	0.0010626537263469515	-0.002159042491634011	-0.003571697246929073	-0.004191578587287026	-0.004798809288075745	-0.0017795233036688174	0.0010837381256623146	0.0006240982202365686	0.0026945862346750005	0.002597597997744394	-0.0004680736651940798	-0.009880149527186077	-0.005654835900981148	-0.001151208203553633	-0.0012608470801089844	-0.0018469933815490336	-0.014341608425938457	-0.019456683703988897	-0.020034396245716124
MAR	0.0	0.0	0.09059401507194309	0.09906023960002397	0.10914119443123926	0.12796848221674484	0.1137056981302953	0.12700453013669843	0.13880383432800514	0.14318110765796366	0.14273082809777016	0.0986756696856661	0.13485072518617525	0.13591008261735205	0.14452962965239013	0.16184854409349025	0.1378017622290839	0.1540623722781964	0.12667176975076355	0.11706110222444721	0.11858084839215799	0.10915635819568337	0.1166234591346127	0.1649084653892574	0.12685205006111033	0.1414606522195383	0.14557887790727086	0.16989165747260948	0.16374675254822169	0.1415809092957021	0.1301910267438311	0.1271260508599159
MOZ	0.0	0.0	0.00020480114832910346	-0.0013287098891479054	-0.010404897364912902	-0.018089103052043587	-0.013515210739489802	-0.02159236822342203	0.0010423212914778546	0.019312914792046776	0.01592287301979134	0.020541721682021397	0.027847961022220424	0.031056512345983833	0.02851231596681103	0.02177718877187651	0.02022869228455182	0.0200605222359318	0.020744857780319315	0.01438603188235188	0.01583795547048794	0.027741397823111136	0.022020286069901474	0.005732767103117098	-0.029053457212380174	-0.055196407048574425	-0.044010601240063174	-0.016635514413965158	-0.02228169891778098	-0.02458279799893992	-0.023157515210614488	-0.03270324678252834
MMR	0.0	0.0	0.0007699983332720706	0.001198747405206646	0.004708462030356131	0.006847832399503595	0.01709600466093253	0.015195314330695986	0.022727103583086716	0.025320500747216812	0.02016919245322324	0.02176800843687321	0.03314784491537104	0.03566638113048359	0.038996721143913504	0.036795614797258125	0.04631996918100789	0.019033639355647836	0.02509494567988213	0.030846599896627858	0.022534603999746494	0.016404756157184508	0.010218519547811056	0.008014010430779095	0.02146613409030884	0.03274826244696882	0.038138736889958835	0.03245076309092987	0.013376776600404483	0.022346479406976094	0.0243725861323707	0.020391344750114726
NAM	0.0	0.0	0.05653163647445503	0.025537347228898888	0.027860450197558784	0.020624253017076377	0.013064097113346662	0.04261316117393221	0.043009297229268384	0.04868612832749086	0.04675076870115369	0.047999604401072204	0.019857159045488793	0.035256108925740826	0.04165807043032821	0.03331067804372978	0.040387413676534756	0.041107508455118236	0.017288988856156706	0.04256280489571829	0.06963769715300216	0.05965372572420691	0.03821034391473521	0.007746474133107917	0.030913719200409417	0.05122240620727414	0.021722019882286503	0.03830769938595324	0.05500248415910569	0.07067671502698492	0.045706715199345105	0.03222801806197495
NPL	0.0	0.0	0.0026003553506903643	0.0059873728242454405	0.004991558470290869	0.0010655317643326612	0.021926645838132863	0.01225257473158603	0.028750627586759947	0.043937576903751996	0.04873038872659219	0.0468199235709843	0.06935113381842939	0.0709421475563854	0.07370899224523608	0.048450478526773644	0.03529886136901528	-0.02180385995125267	0.013593854462290444	-0.10303608916542029	-0.1751915277737992	-0.13559099812959774	-0.1189868083213641	-0.12286705045927437	-0.1571555296572158	-0.1446407342179934	-0.16460072474889786	-0.13516020696706654	-0.13250782369819136	-0.18508931892853298	-0.2081418489161102	-0.23241911609771515
NLD	0.0	0.0	-0.8103880097172667	-0.7957013127473433	-0.8597367046000781	-0.7066998204308672	-0.6412581997582767	-0.4970175259540466	-0.5062044610955496	-0.33760863425454923	-0.39835004754213976	-0.28505660875717265	-0.30392020027055766	-0.3040732643984967	-0.19474005426538543	-0.189703659072471	-0.2780311949914127	-0.14434112754126982	-0.2069912853310485	-0.17524689174064356	-0.042122497141572346	-0.3334530802640012	-0.13222999325365192	-0.184076323220983	-0.3042859042367452	-0.14207932532648293	-0.12276597672000733	-0.27112653812767507	-0.11948422451331098	-0.2463865635460749	-0.1179613636437149	0.002928990890627148
ANT	0.0	0.0	0.0005335653512572591	-0.11512307650327624	-0.21224213358252975	-0.23321887424927468	-0.2111292687070332	-0.1796082603843896	-0.23190782795761145	-0.2512076489489812	-0.22997682954351006	-0.16985671839320204	-0.1703089785480949	-0.0545964393710352	-0.01714523328724127	-0.0021190166807349975	-0.04536321800682197	-0.11010756220142248	-0.03922467567992749	-0.024843819069730877	-0.027613277321514307	-0.03197835005233074	-0.03753759285497482	-0.040068217092403824	-0.05023136664025207	0.027018733072936563	0.08697623383049358	0.06514070702694497	0.03879782339890614	-0.008537045620216066	-0.06207143586350883	-0.10135200886596252
NCL	0.0	0.0	0.0007473869483742845	0.0005356273129919487	-0.0009736791077630258	0.005503674444873319	-0.0007992888198193882	-0.006074595030458596	-0.00912434899484893	-0.026623583961238317	-0.05774186998706021	-0.03451266841638656	0.002013792610910947	-0.012315276049457147	-0.04904311633785463	-0.06281372086178738	-0.0476853633816221	-0.03390645455827457	-0.02734605801134604	-0.026293488059037085	-0.03771189977044287	-0.03622543017308688	-0.017021737749389754	0.003062210413484756	0.032046291486720335	0.05228594526385244	0.04601827527175306	0.04588333040604908	0.058067813739559604	0.029040135094327013	0.03902813122951265	0.04620096985912259
NZL	0.0	0.0	0.1290365823841677	0.14375070228056508	0.14300355840648482	0.15880992213983536	0.12033913061710866	0.13163268644340587	0.17607351096537993	0.1783840362147071	0.1818387175642533	0.16959220967123212	0.1767845739756968	0.1886707641265417	0.202730151340913	0.1930671069323875	0.19835037627866647	0.16671629483122619	0.18656027904064842	0.18089852879623614	0.18937740907185585	0.18882711453647172	0.20016963724935888	0.1933237228720408	0.20081025666836005	0.20754436945740196	0.21912951757097066	0.21167857374237986	0.22475445060736732	0.21431444038628733	0.21501924447120402	0.20464513705240606
NIC	0.0	0.0	0.003016706261149693	0.004438125194683451	0.003970293742394659	0.004224822731746514	0.001998590303742276	0.00573944946418159	-0.0008263229865579369	-0.0018713258090663487	0.001286984608173114	0.012344655983720365	0.0048808622395535295	0.010648991026473986	0.014949096980454435	0.01524485249624341	0.008012285791680895	0.013018620068194764	0.020627602883793728	0.01955750565389991	0.01862901258005145	0.01672900744826844	0.017897689850077114	0.01708391406720633	0.009933800415540261	-0.03163867035990142	-0.06274856570672727	-0.06805782532974813	-0.03198102977517436	-0.0015020795287257194	-0.000745662391343771	-0.006648225503647076
NER	0.0	0.0	0.0013521761105028673	-0.007595960743855823	-0.04349252170827711	-0.06455377906029458	-0.030894995263353042	0.0007310666443771652	0.004698440507078239	0.013284015854875264	0.01976554573843714	0.011022464162380174	0.003236307218346113	0.008327027388221886	0.0018871029234590608	0.019539687750724788	0.037961972825550916	0.028517542761363757	0.016541125782620902	0.02364376513230848	0.00415459824723019	-0.006469642621054206	0.003759346768794636	-0.009527640901718648	-0.01301358063277025	0.006523135302360927	-0.0014116124230301175	-0.00541761988888112	-0.03315951877148615	-0.035438901357787156	-0.0021397072517914673	-0.0027548730866744364
NGA	0.0	0.0	0.07036664804045412	0.03029134779009013	0.019969010798770448	0.02859444647360654	0.02078383316495014	0.038555611183466176	0.05539077489642441	0.06697738080212456	0.03649045794502648	0.060585903542298425	0.09163731710462031	0.060964885544279035	0.04887197472815963	0.08008102090952818	0.09173134357913781	0.09642768943258773	0.1062575489362283	0.1047690545350255	0.10078200015755101	0.09873211239379565	0.10742591084655917	0.059670638777475915	0.059759023663485955	0.07582682072508895	0.08479650391601812	0.0793758223506913	0.08132891815537668	0.07781973950720111	0.08561829530324694	0.05867229885687664
NOR	0.0	0.0	0.4893620464729409	0.32497255521544144	0.26225054833612926	0.17164933473570176	0.34554551852794546	0.42640038170069783	0.478390490116265	0.4921160850599682	0.42088126765003064	0.4792464674729491	0.5125493417859506	0.5447496546461483	0.5581992150524906	0.4932184212703694	0.557283492154359	0.4893738153873173	0.5593200774487217	0.5571473894459222	0.5252194509343999	0.5292662681645854	0.4508555663738312	0.5381527558045107	0.5084296023350365	0.5298808983105419	0.6054842916912495	0.5170345369992724	0.5391087970887831	0.5254575321306465	0.49931674610266263	0.5203811319789642
PSE	0.0	0.0	0.0	-0.00021374431872223099	-0.0002818606400722956	-0.0006976050841767112	-0.0013341403630184878	-0.004110467667639561	-0.009111145190154879	-0.004946654233184411	0.0012354891389287914	-0.0015784195843915327	0.0002066978026959987	-0.01853703476172308	-0.039561489672002015	-0.033271299721227	-0.017895801805589695	-0.02355415415490336	-0.052705590853785456	-0.0409214672603353	0.015972102937089616	0.015568102686325247	0.016939824467976372	0.007697144312479587	-0.00022783735071918443	-0.005287235839923632	-0.0055714453186528345	-0.0016324428737335417	0.0005590236027863682	-0.008615540231393659	0.004049397862249116	-0.00037816302546067604
OMN	0.0	0.0	0.002155518556867797	0.006655714068060092	0.020883784154013263	0.004211863615499745	-0.00599793712783292	-0.0056845742213762485	0.0010962949003268108	0.002660891495032125	0.00363234818987479	0.006019799656264979	-0.005621521422194409	0.004020170432084136	-0.020595452258198588	-0.024968591626328696	-0.021398979387421413	-0.014808219207984585	-0.011254766229173985	-0.010865993442277233	-0.024447693124562964	-0.05223243188211546	-0.03370726600493423	-0.0397597010295514	-0.03555987764712887	-0.038705546944828306	-0.05425962690293051	-0.038151379378181804	-0.028754294362931532	-0.003100043151538223	-0.013534172446716397	-0.005244788868286054
PAK	0.0	0.0	0.06317480146336152	0.08123747278163673	0.060023910774309464	0.0886168739217208	0.1194064172769238	0.1372392201382855	0.11684088928620717	0.13366574569304568	0.11023430946202062	0.12161939120407528	0.1437158975554409	0.12693238183236755	0.12708037078850154	0.11781747384278507	0.13452329759129356	0.1303690043590766	0.11514850504648066	0.11268935803931956	0.1134159383749278	0.13282022179541553	0.14629666101364514	0.12155711288961424	0.08356012425547732	0.1161488783154585	0.1047458882168506	0.09498939776291238	0.09208102720550393	0.10313538347781481	0.1380866150582305	0.12387851701520791
PAN	0.0	0.0	0.0006370197631611063	-0.0021767172240561017	-0.004837211529040708	-0.006980931241218347	-0.005563716070167146	-0.004304217820250145	0.003673350135602327	0.002973131747996405	0.04045550883953197	0.03895048673010493	0.030310172137393288	0.028410857725025274	0.03521449724992465	0.028184908660655594	0.015726949727934425	0.014003249192295897	-0.000277962091566053	-0.008250496528661166	-0.008262241405743165	0.0020816396474998555	0.007054756183078048	0.013131331886961917	0.013376296466649507	0.013124061248759311	0.010791864222947645	0.04012105948187905	0.04373680379168299	0.042750793394441544	0.025807969245872364	0.04098850254830033
PNG	0.0	0.0	0.04741866759745417	0.09213816914497297	0.04414301599275916	0.047769413545495354	0.08961255558836978	0.12521508979457252	0.10221877760303588	0.0816291408957115	0.05961831558929376	0.07426833060220073	0.1169161251141082	0.1346743075073542	0.11881306600260988	0.1255925361262289	0.0826085595118764	0.06983606692672062	0.08725685356367752	0.07541401978885531	0.0967731130049776	0.10033033229110977	0.10991819730661323	0.09265275835594888	0.08399940676602213	0.08563905304905806	0.09592962361442137	0.08357220062862325	0.09604370707154697	0.07190170569331134	0.06926322233336002	0.06676066819895077
PRY	0.0	0.0	0.00012492028180766113	0.0006877479251432561	0.07571267278163596	-0.022175409147351388	-0.01790752831050124	0.015528551954613334	0.05383583683529203	0.009830265253452097	0.022916007960982476	0.0546464459167284	0.06830256639451804	0.052569474637809144	0.05517701392683261	0.06260222056779785	0.05810577679772333	0.1428600697570115	0.137422605622195	0.1468300637680109	0.10019636164186885	0.10179492942397061	0.047840349683436756	0.07583347481239233	0.00048595362374115325	0.03735665526356513	-0.020472512338720605	-0.004293276718370098	-0.012364362398831208	-0.021097800122982235	-0.03221021420292125	-0.012152958845002004
PER	0.0	0.0	0.017443854602872122	0.01286251654322168	0.02001073372415174	0.01519455459579877	0.019761519732108823	0.017353617640880614	0.027119081665571976	0.02249312505273604	0.017002543366295697	0.024144636432055222	0.013914739511466934	0.005485207462951891	0.005667181170254665	0.015361030542315746	0.019339955642339035	0.024015405104171883	0.017348618363199897	0.021661245247917016	0.02668414450803791	0.02526547448633565	0.03938068503250847	0.03287849950890376	0.03355302704894925	0.039711637214501216	0.043028283004753476	0.04272957616380246	0.04462130283529042	0.048547610537807984	0.05100600533358701	0.039149343458166896
PHL	0.0	0.0	0.1269469897066111	0.03928248489952768	0.10512475138619859	0.09402977911774357	0.11149249867463684	0.10400943839774524	0.11160736422977102	0.1182537905339176	0.09688854145615267	0.13576008566515974	0.13690677988915656	0.1873727526074953	0.14240173656390187	0.14590807798591232	0.1636227001782009	0.1766911940072502	0.22660458409959894	0.1286993076666576	0.17898594685681335	0.1419135366358404	0.1325284153293138	0.15761489907246684	0.16012335131407873	0.12306339125724985	0.11470259441106467	0.10859621529371033	0.12929017881100346	0.20739926794364205	0.22584111615975289	0.18190968881885983
POL	0.0	0.0	-0.033351523155111806	-0.1356141934122812	-0.16123540092348732	-0.19534907945950586	-0.17878733273769543	-0.12135184909815022	-0.10002189231042014	-0.08316631291073184	-0.07747035579444006	-0.08304966219755405	-0.0837854216157563	-0.08311516605958857	-0.08313767366512348	-0.07205443516593579	-0.06988510578109786	-0.03457605653922613	-0.02825508340617011	-0.04121452898525613	-0.021466348390830614	-0.0242974088567105	0.005253394779081155	-0.0285666380193228	-0.04002532730749131	0.000815171634549472	0.05807014577303704	0.0624582315436939	0.05468712553826638	0.057949681478830506	0.05539768541140688	0.056333321340140685
PRT	0.0	0.0	-0.404377378833487	-0.5439192489685385	-0.49952176959132677	-0.4470608732934922	-0.35070286636936787	-0.3031847406601118	-0.2615057614954064	-0.21972657635772608	-0.20077990299302018	-0.18715991848273772	-0.20438391800517985	-0.19870315545368333	-0.2055227338598975	-0.15878037804868406	-0.15075426683902604	-0.1444818073784715	-0.17683539769929313	-0.0947161778630412	-0.06484129231143498	-0.13509975163189525	-0.1317421432017074	-0.10915717134873937	-0.030115153219079094	-0.04152890631737849	-0.05600437216888299	-0.0995935926238034	-0.09618479509153621	-0.012165628452343036	0.028280184464635205	0.020901587063271165
QAT	0.0	0.0	0.002280835246581958	0.01364790381837011	0.00951701285591966	0.003226713201232023	-0.005465113449198977	-0.00036501446801784354	-0.006996998526609399	0.003834948180392317	0.011799317712846147	-0.0007945080896409884	-0.028965652384727036	-0.02183014308358988	-0.0099314429715891	-0.006380680690576401	-0.009437653897570453	-0.0008360245817518042	0.02568382879581943	0.003924778112351923	-0.021866699640804566	-0.004439509133691288	0.020546989556136097	0.014771788325318447	0.006168873100431682	0.0019817695425583537	-0.010154456340560891	-0.004943769181353641	-0.010015027059651072	-0.008495082566228884	-0.04546331435221207	-0.023590736270073798
KOR	0.0	0.0	0.1993527276713758	0.1251483906027584	0.11536475520950162	0.11631721365974457	0.1313056762707765	0.1351121464168381	0.1630072825528961	0.16846172923710157	0.15753403897378337	0.18299009662443577	0.1868248940208872	0.1933105152748027	0.2035369824277211	0.19629686370601362	0.20556940493181575	0.217842755007136	0.2334698009007541	0.23807309450507574	0.22990767389974298	0.22018253971973767	0.2377876784958488	0.24836419659484132	0.2082933388173558	0.21736166991752626	0.20628007595520081	0.17138678989792044	0.18372530254215924	0.19548414532963854	0.19574072294488154	0.1788934617799276
MDA	0.0	0.0	0.001746404589564321	-0.003929410326497518	-0.13534635569021347	-0.18511888649241914	0.12399472585815641	0.1305437430689782	0.05413854227609427	-0.09474244898315387	-0.20607574156703556	-0.2628338907274652	-0.39905344871241644	-0.3981802464176676	-0.39643384182810326	-1.2512988884134768	-1.3556465626391456	-1.3997432785253228	-2.037617554858906	-2.5724539604090046	-3.5906078361173654	-6.131626513914457	-7.416543690676813	-10.223889068380466	-10.506806611887765	-12.02137599217611	-12.76796395420925	-12.637420211140304	-14.764104400066335	-16.000995450616028	-17.728626190829623	-20.140847530147287
ROU	0.0	0.0	-0.09524912249821993	-0.20223904833315265	-0.21913029891927893	-0.20887628963385252	-0.15680748966224733	-0.12945668075287076	-0.06449466021054562	-0.047853712729595266	-0.021307731131181562	-0.05431971644412892	-0.05858957413999999	-0.08547248993110435	-0.05755341092383848	-0.049372367414557417	-0.0779128886139957	-0.05443245407087405	-0.04730025409687144	-0.04121806978840681	-0.055247617440223884	-0.03894744021488705	-0.04832384355125674	-0.04252744592994073	-0.025015605610090308	-0.015264120566516048	-0.031029806359095247	-0.015910816839515007	-0.009078788788585701	-0.004950226076727571	-0.005115389896659384	0.008424420389729903
RUS	0.0	0.0	0.23234023571672147	0.2091323202308093	0.16453408679844017	0.19790218531792192	0.18130527168380706	0.1958234737665432	0.20708614432300987	0.19599995531967007	0.20831989062271017	0.22417119207436276	0.22213852111103716	0.21134132907760783	0.22172294015281313	0.21299516535138174	0.22617961602615644	0.2239211737779634	0.22287313704167921	0.22690650695176284	0.2266203723227278	0.21671492658010827	0.2137690472947984	0.2277768022629134	0.21004046696153633	0.2054033088886964	0.2195060626313028	0.2240006893879043	0.23013670841862677	0.2286782849334701	0.23334395590048906	0.23915644199448138
RWA	0.0	0.0	0.0	-0.001711595557152279	-0.005848259549467993	-0.005818685544145552	-0.005796505040178701	-0.0077336023877827564	-0.0077964471490665765	-0.007101458024350027	-0.008103277454118984	-0.019396850730724058	-0.027001066845278032	-0.02941874177914139	-0.018605746088751207	-0.011001529974219437	-0.005445313727181489	-0.0010794511937195495	0.004498945557318557	0.0072567215521957	0.0031902958224749867	0.004040548475048311	-0.003663479907412004	-0.013729731963774139	-0.006909226989848527	0.0005914801061379649	0.007659667374504409	0.00795171067691225	0.006746569960647264	0.02023231638061951	0.018468966314211244	0.014864634417421918
WSM	0.0	0.0	0.0	0.0003551066433793437	-0.0017432507947168219	-0.0030022652575567577	-0.005584859027496503	-0.005843118404480485	-0.0055848590274854	0.0002582593769950847	-0.0013558617292130926	-0.007747781309830337	-0.0055848590274854	-0.0020337925938029855	-0.0033573719008916925	-0.0010330375079692367	0.0004842363318768861	-0.005746271138107328	-0.0015495562619705083	-0.0064242020027083235	-0.009717009059417858	-0.005907683248729256	0.0031313949460543	0.0039061730770617586	0.0012267320407488569	0.0006456484425099163	0.00016141211063303018	0.00016141211063303018	0.0006133660203744284	0.0011621671965000857	0.005649423871756376	0.00019369453274631354
SMR	0.0	0.0	0.0	-0.0011204431270450677	-0.009168504125056653	-0.01046657847958432	-0.014401793364848814	-0.01620543352062187	-0.011819308596405786	-0.009619414163997142	-0.01580917924397518	-0.050051014322127774	-0.020140648405897466	-0.040049009822029635	-0.046553045535213666	-0.02709559415799978	-0.013254022356645745	-0.023419994143625278	-0.017503507875127333	-0.015153310096427397	-0.037083934717507816	-0.022026272205089015	-0.03578586036300235	-0.05193663812131932	-0.018227696725559017	-0.015863835006268978	-0.023583961430517775	0.00030060669262699236	-0.005629543516416646	-0.0067089948218024276	-0.0020769189672420474	0.010015668440677139
STP	0.0	0.0	0.0	0.0	0.0	0.0	-0.0044250398253620205	-0.020977966579505125	-0.0359739348765542	-0.04842960253311768	-0.050478232081863084	-0.05015045135406959	-0.06055748946188766	-0.0555588333628565	-0.053592148996040034	-0.07014507575016093	-0.06006581837018077	-0.0660478166525924	-0.07030896611406323	-0.05277269717651745	-0.06293389973844876	-0.06563809074282556	-0.06760477510966423	-0.06588392628870121	0.0020486295487565087	0.026386348588225417	0.010325092925800305	0.0010652873653427264	-0.09784254724962693	-0.13701234422223152	-0.035482263784814005	-0.002130574730752066
SAU	0.0	0.0	0.07806263463749907	0.016153923163964024	0.023959066742840207	0.03373040279215367	0.05861038567582799	0.07157676084337261	0.09301536777002184	0.08128555737578758	0.08654640575094241	0.10053058980141749	0.10824531024336004	0.08656127449266915	0.09946189425769081	0.09521753057737392	0.09459648631247042	0.11134776968955151	0.11864593835830828	0.10916195114800686	0.11221435628030463	0.0797681133686945	0.08820050598001838	0.11559655994188844	0.12701594278852202	0.10715966509067254	0.10270789570459016	0.13750642653127532	0.1137974800220487	0.1183459529805253	0.08514102589933792	0.11842551777427879
SEN	0.0	0.0	0.03086670948786452	0.030289069043898387	0.01810989082564607	0.03735881957418474	0.02391675082469291	0.022336107289966378	0.010522395784984262	0.009998560162660652	0.006891077914938926	0.020662066706322868	0.011491897760307346	0.0030374344609951365	0.008617908134933572	-0.004075969037797833	0.006588552691200178	0.048189831694767093	0.0231198303527691	0.02023365850361003	0.03679133098335452	0.027831305397452155	0.020928045258727934	0.016791165102092442	0.028941918131519806	0.03821563597963262	0.04728022565296808	0.08211021860868861	0.05118361318725562	0.03863287714389596	0.04705079377187449	0.04559197247491209
SRB	0.0	0.0	0.0008302641134383393	0.0005858364648281267	-0.0006722857408658633	-0.0023543165795114618	-0.004578301001745277	-0.0054520091675835936	-0.005792101497359425	-0.010269910701043994	-0.011400772551073413	-0.006607006602321608	-0.006728123354637905	-0.009824938285052376	-0.011364349759646064	-0.015297133578084932	-0.04396450341817015	-0.04286348192739098	-0.029339655580962187	-0.014735871526772026	-0.006836075242511175	-0.00901222732415663	-0.01403242894018053	-0.010429644388820769	-0.013461512655021934	-0.009617811085504968	-0.009896467381498297	-0.02054201554617663	-0.03323513895032715	-0.03831414362726049	-0.051471986743967246	-0.04591553631895229
SYC	0.0	0.0	0.06699778227523545	0.07487695014067874	0.07066395659749425	0.08360120225663348	0.08715552719273933	0.0983031826742975	0.08112808805282867	0.06579229444725332	0.059739999888175355	0.06437553555660447	0.07224227571247521	0.07108649872276107	0.0700798542478287	0.07814543775677141	0.07747434144014242	0.08193588917466688	-0.013533775718366226	0.01686440188231053	0.06742032440052448	0.11071846453161172	0.12820425189230544	0.13583486556636437	0.09962051988838816	0.1013479715181953	0.043186290745023115	0.017821335518974912	-0.006213854783432282	0.018219022225096637	0.05000910329724384	0.05737873507043467
SLE	0.0	0.0	0.000941811242616275	-0.003828225554425302	-0.005745726141892504	-0.01132883739297652	-0.018795571129226474	-0.03195382604379571	-0.036446062402362145	-0.04053853715437761	-0.06061470054873341	-0.06343335865608424	-0.05830421397519103	-0.07435565882203399	-0.08174786073334994	-0.06884030377544148	-0.07056808699027473	-0.08207986613540941	-0.13088466023920553	-0.13656940579704901	-0.15264795312570634	-0.1684622512567957	-0.17059657169865572	-0.1765049127313567	-0.19036783217275532	-0.19439932634069956	-0.18461533041042033	-0.15016130042043718	-0.15324420772534486	-0.15274281181202332	-0.15991819386892425	-0.1899341924639253
SGP	0.0	0.0	0.49285145586395185	0.41689979877277406	0.30896776130089343	0.397194258012723	0.37252786942449934	0.364980005618043	0.3546248946363795	0.32028333416047605	0.3747230931143264	0.3481339674893169	0.33141980432884743	0.27205476257736727	0.3487183796532234	0.3002401934817822	0.40136669958559246	0.2944641110844026	0.27118356356847784	0.252447386246768	0.3623853656182119	0.32041059350482737	0.3586225606654114	0.3912255557398714	0.33280168915219566	0.33956839982653975	0.3519284636454234	0.3367636665179141	0.35500057345212443	0.3450823395136471	0.35979546487499015	0.40095075769359667
SVK	0.0	0.0	-0.02608975531930291	-0.13468119291963898	-0.2684943834867948	-0.21141171247824886	-0.10690626927267743	-0.05818363229415091	-0.02047192432406142	-0.037767973475122396	-0.00024677853084353885	0.005068172947564342	0.031008215958183705	0.032991986308128496	0.010039444192000424	0.04485380769094771	0.05176196136447153	0.046976925651276424	0.05716789186120952	-0.01350865677861579	0.0787007993489075	0.16769456670047145	0.1299251125541412	0.12719804526921674	0.14463492270193612	0.14936665425240303	0.11626641442874508	0.16424361572509039	0.2105274227427456	0.1539231730460111	0.1993348647356452	0.18409415170845822
SVN	0.0	0.0	-0.11061708938184811	-0.22813235615972705	-0.30619428766828216	-0.29755591289158945	-0.24828681502987449	-0.18929045104547626	-0.14683768008985076	-0.13151100096815416	-0.11423460120323359	-0.10828260147858204	-0.09339315787966207	-0.08673283660810549	-0.09041715801731964	-0.06556923815133064	0.022063254268456234	0.04560261566184387	0.07272625897687401	0.12030482941329801	0.16629046339309284	0.14819730767157147	0.15903165413793108	0.17399770140043014	0.17200670572383725	0.251856405837958	0.2665202359071195	0.263673307971124	0.26201985811813433	0.2750652171761292	0.2904999809190789	0.273550283536772
SOM	0.0	0.0	0.0	0.0	0.0	0.0	0.0	0.0	1.6879098585498298e-05	3.3758197126587675e-05	2.220446049250313e-14	3.3758197148792135e-05	-5.063729566767705e-05	-3.3758197104383214e-05	-8.439549280536696e-05	0.00020254918275952605	-0.0004894938582800101	-0.00651533204477639	-0.01274371941401009	-0.01255804932982496	-0.007122979592977252	-0.007224254184334811	-0.007190495987219325	-0.004624873005854013	-0.005367553342583431	-0.0038821926691468	-0.0023461947000535943	-0.0015528770676453973	-0.0013503278848969735	-0.001822942644624792	-0.0024812274885377406	-0.0035277315993620384
ZAF	0.0	0.0	0.28325114269098783	0.21985301704612326	0.21907846445734513	0.2177857560064833	0.2128848300963826	0.24773191584297471	0.2665369886290181	0.26721517558316865	0.26144412003912265	0.2837606240687185	0.2498437584746327	0.28168411024582785	0.3071811007999248	0.281066592109136	0.2629021168452761	0.23125139455806298	0.1873148161563476	0.20072083734310464	0.15401110517048178	0.19240489839673636	0.19968242271377612	0.24006356657886307	0.28657294445055825	0.2814387011991881	0.29040895912471054	0.36017615400385505	0.33045810681808785	0.35057486677514405	0.3763577473025803	0.33399766441979395
SSD	0.0	0.0	0.0	0.0	0.0	-1.9243642435107233e-05	0.00013470549697913725	8.018184338709489e-06	4.810910603225693e-06	3.2072737354837955e-06	1.1225458074193284e-05	-4.810910603225693e-06	-2.084727930284913e-05	-2.084727930284913e-05	-2.084727930284913e-05	-1.9243642435107233e-05	-3.367637425588654e-05	-9.621821212002502e-05	-0.00013149822324365346	-0.00013310186012249758	-0.00013470549697913725	-0.00017479641871709362	-0.00014112004446120707	-0.00014112004446120707	-0.0001507418656787607	-0.00015234550253540036	-0.00014112004446120707	-7.857820657486414e-05	-7.857820657486414e-05	-8.178548031034794e-05	-8.178548031034794e-05	-8.018184344260604e-05
ESP	0.0	0.0	-0.14412971428287014	-0.23589814754241267	-0.27519185794436796	-0.2384834218085774	-0.19656411659765283	-0.13824046432854287	-0.1491968043782821	-0.08870387852965012	-0.11438852864058546	-0.1056359010216612	-0.12687466310434825	-0.0978678118008447	-0.08926448369664941	-0.12107736617296139	-0.080142315594256	-0.09322626724228567	-0.08616000827579295	-0.055724073626117754	-0.11082606809068585	-0.09358545027345899	-0.05214657348794338	-0.07798559220292267	-0.06234420113561123	-0.05125020886809217	-0.05946767995436142	-0.09448111837723205	-0.06663241855758839	-0.0310310560586724	0.0038012623827521352	-0.050906787738147496
LKA	0.0	0.0	0.046510909973163095	0.07535135827694273	0.10382487411026986	0.08824688924029545	0.08973237391884936	0.1301082617608973	0.1468358697336969	0.1617258562216506	0.15293020378848166	0.15291096942513516	0.15433098328994088	0.1453969913971287	0.1461741336555189	0.14589227625385615	0.12606867556201884	0.13551200819243991	0.07660344135382857	0.10703146441866096	0.09280321400884084	0.08883649645583525	0.08718382077259612	0.0949656003213395	0.08556073641763362	0.08948380676145895	0.09464971289219193	0.1132722755483373	0.11474592369560277	0.08940575963318764	0.08478581350888081	0.09408747765526915
SDN	0.0	0.0	0.0	0.0	0.0	0.0	0.0	0.0	0.0	0.0	0.0	0.0	0.0	0.0	0.0	0.0	0.0	0.0	0.0	0.0	0.0	0.0	0.0	0.0	0.0	0.0	0.0	0.0	0.0	0.0	0.0	0.0
SUR	0.0	0.0	0.001876374816389692	-0.024730391253902084	-0.2591914334794332	-0.3842964361006507	-0.31156402934559013	-0.2319668366769223	-0.26110213222538814	-0.40421003590513926	-0.3512939778208102	-0.24388868154692211	-0.1806125173879347	-0.09848679524105952	-0.14763866238276524	-0.2670058481111126	-0.2564226364942579	-0.19946779603075004	-0.06448894300374874	-0.001601783379867605	0.011778828496833427	-0.004427786914329435	-0.018128755466950697	-0.03655498499016696	-0.11478494113101867	-0.09835522017772602	-0.024690346669398178	-0.01938157889618264	-0.09934489348024655	-0.10587216075316208	-0.17403948487563214	-0.1577699422602996
SWZ	0.0	0.0	0.05392195606255257	0.04757528894510088	0.043779151603828836	0.0652559963276289	0.060416909794924756	0.06262143746966764	0.06233475001424793	0.06184540418505691	0.060515767538182885	0.07101445987267585	0.05399609937002392	0.050036846752332664	0.03610284783950313	0.04611713723199351	0.059299817296065704	-0.12891544010156242	-0.24432196958630303	-0.10009346505336358	-0.031812421781884925	0.03544050095962703	0.05627477035219375	0.049072983755538147	0.05065965053490107	0.021916761681306518	0.045568476756874254	0.03166907805416397	0.03842600480616909	0.036814623590997186	0.030294955422816017	0.013533625052608578
SWE	0.0	0.0	-0.2669981296617774	-0.40843353350840106	-0.40938460856121406	-0.3439456394683571	-0.2901069406524459	-0.23927345576764125	-0.19220252166626262	-0.19955332589016717	-0.19024823132990365	-0.22054137023616027	-0.14331904417024255	-0.18204080035701953	-0.15126704025190119	-0.09219282913254245	-0.09397222623755974	-0.10659194975567443	-0.1682556309515304	-0.06329272822109822	0.02438222439884452	-0.07867063270537988	-0.022117252773012908	-0.0692787246608817	0.02136758798318983	0.020957765769114012	0.011067732305347633	0.013176245995794034	0.06593795110154677	0.12392641640064372	0.018149008779055897	0.03323656666385233
CHE	0.0	0.0	0.5269525866078428	0.48555857228962385	0.4165084921959883	0.41671509158478504	0.5394625559520305	0.5381649426890567	0.5115884111345004	0.49561787625067577	0.4100701252183425	0.40488936456828384	0.43375608695168655	0.4360252432062506	0.3871368712897505	0.3613442900693542	0.41134041415693545	0.391049439584612	0.34821191042213595	0.3887942032689162	0.37911647748358757	0.3765010412686287	0.39524418738074996	0.4440584227340061	0.41132051379990653	0.4465472390607461	0.418065085062147	0.3857070701629661	0.3411108512443306	0.2990921238184896	0.4651847998588421	0.40389211265259295
SYR	0.0	0.0	0.01206465331646811	0.021223582761664694	0.01808669058422918	0.018042789184846697	0.012676529070310139	0.0062261101789307105	0.017618180337763967	0.019424654326183344	0.017382896275464077	0.018873142996533865	0.018475972524023554	0.018537022907527678	0.02502859936084345	0.022322146685138655	0.012800687715408543	0.018624139746936663	0.020837387639005556	0.022490892688997732	0.01868656204917496	0.03391931869420883	0.022469627948673576	0.01882032412541257	0.03203155852093964	0.050300714296347415	0.03087228719360624	0.034090808535491846	0.026589499896534363	0.026761332717528674	0.015515028923829277	0.011780323159560346
TWN	0.0	0.0	0.2246389020481132	0.19437423338093396	0.21568135296983204	0.1952101673148965	0.026175461567068403	0.057745078799498195	0.09165463517735173	0.21203705014647412	0.15706128276185005	0.1661134536086184	0.28324616972283945	0.30144591303453705	0.25802498428786347	0.2904170180588528	0.3023347467759008	0.2834489956427877	0.31134487072417283	0.28466764083676654	0.2754497519202648	0.292108447157835	0.2760013006489981	0.2873540282292808	0.2931619591693746	0.34976852233563616	0.33780705704562486	0.33927960831756643	0.36740482421000475	0.32202224842940996	0.3152259229311616	0.30669664133522456
TJK	0.0	0.0	1.020439195364986e-05	0.012354117162627354	0.011078568171440928	0.002452455527057751	-0.010258815353081374	-0.014119476966401034	-0.022898655489711484	-0.023208188711576483	-0.10391812594573446	-0.03912023719359059	-0.012252073243335104	0.015857625058401936	0.002972879515450444	0.021527865507198207	0.016224983167889562	0.023987123962210255	0.09731588436738825	0.12472488108992152	0.1344632724546102	0.1780734420972152	0.14264379331807575	0.13362991378038647	0.13025226005169976	0.11844918005332605	0.09889416365247428	0.10240107301222601	0.10594199701177143	0.10072415127182488	0.07176068551200121	0.06608364213527285
THA	0.0	0.0	0.33690402845656386	0.34913127026323654	0.38434728618603753	0.3758260606968822	0.4168265148498884	0.416148925189308	0.4392108210461432	0.42028931854929397	0.3900058995452538	0.4061087091873139	0.4041748741518303	0.3815757872893677	0.36073389521935617	0.3620207685098409	0.3672095226752381	0.36897172580614424	0.3662042335801363	0.38231960259400566	0.3914021472414042	0.3864972502866104	0.42537921581968785	0.42984542085584554	0.4008760742723938	0.41744192406294456	0.3940964406753178	0.40225232714061754	0.3918916160063235	0.37079291175321494	0.3668059661768197	0.3678470456285998
MKD	0.0	0.0	0.015986763652486857	0.012376752958420667	0.0036324053013236934	-0.005773329757563506	-0.009734189298982177	-0.020862816144817664	-0.014838666785677024	-0.00584200655319167	-0.005464284177036927	-0.01456097365536424	-0.015528420690014144	-0.01299484411939611	-0.009298240943866887	-0.005521017182152921	-0.0188562593322672	-0.01205874953496	0.0081158056793873	-0.0044535409016277505	0.0007136414854391759	0.008181496527437382	0.004205707247795232	-0.006909482833672431	0.01873980737445713	0.021061381662823564	0.01864127110240421	0.017216974079214964	0.019454941833685346	0.019717705225796855	0.041367318573204415	0.029392175572073853
TGO	0.0	0.0	0.00019844958896175768	0.00804665833336049	-0.017430488897107743	-0.016046066764585643	-0.009393280544189864	-0.05240959144663382	-0.0682619336124679	-0.04187758826103005	-0.04499608180187353	-0.044145583563459656	-0.030844736112833893	-0.024749498737608455	-0.03456802840096085	-0.035980800474777475	-0.02753724296349347	-0.07345469785696723	-0.11299814095259153	-0.11360766469012962	-0.05858042866527802	-0.07771663902943482	-0.046645103386355746	-0.07582191795384441	-0.02930911429351868	-0.067123210971054	-0.1445469006072564	-0.10177628919584292	-0.04253436190072568	-0.03464835323458981	-0.06616403795776105	-0.029583163725888095
TTO	0.0	0.0	0.003037564467867071	0.0072883405746848595	0.004192950131476358	0.0022812914181713495	0.0033454027482227033	-0.008307665119877683	-0.02841126228220192	-0.02522913287601458	-0.026115797830816856	-0.020874043245144858	-0.07010435740383292	-0.06812920350196539	-0.09149883442676199	-0.0922284621740932	-0.07759225428546346	-0.09476997048120106	-0.09024026908173166	-0.08208397195604844	-0.07679913134953642	-0.00798451996373295	-0.004263815297322893	-0.0033782841851626166	-0.02289908622374881	-0.04892871201293003	-0.08783652265695885	-0.09095288918926636	-0.08567655240265815	-0.06620450559817748	-0.047286340929797444	-0.02769864217466722
TUN	0.0	0.0	0.05236875144878361	0.02382375943741355	-0.002785849016362363	-0.024816735324451056	0.0032168281340005933	0.060093429606888904	0.09465948721096851	0.12390668786459447	0.1551026803150668	0.15035807909564713	0.1453449299993803	0.12384500996422965	0.15396949255510606	0.1512985713034487	0.1500768891646853	0.1618903140982786	0.14406080377513675	0.19010699579515844	0.1589156004552894	0.16758728339452134	0.12685113719623775	0.1541430334798033	0.1880854164140633	0.1519088377340161	0.1518981111426454	0.15387831652844408	0.14810128088946772	0.11601727991041866	0.1275407037844234	0.1903483441010323
TUR	0.0	0.0	0.20817004590152344	0.1722310840198915	0.17621497955322418	0.18244777093705533	0.1849995177034991	0.18775483071158394	0.1916063902251519	0.18060479917092476	0.19130102453290831	0.19309765256452227	0.22162475223654887	0.25440750657821365	0.23261367143101452	0.236941372808408	0.21514603532732934	0.22727153542614342	0.20524219311242042	0.2251129429060139	0.24370997483897927	0.25140884813983355	0.23491126249508554	0.23644671304641207	0.22982014688706087	0.23694434481675852	0.2282430882189379	0.24628010886582619	0.24045621357469127	0.24511106448572573	0.26601705296518396	0.2345007007713118
TKM	0.0	0.0	9.258981976678626e-05	0.001940755241891523	-0.0119958281205923	-0.0216424165002449	-0.02947442596105132	-0.020687470515923234	0.0005637086086140997	0.00452782373556726	-0.0037081315075515597	-0.05276530435059934	-0.10436143529068964	-0.09789921051654993	-0.04603529529376704	0.011991289403923133	0.026411699961914614	0.014511184891063955	0.014108146852054304	0.026609588008086327	0.021544380220483994	0.04702382778134506	0.05217527118537291	0.045231942445722595	0.03851464179553954	0.055651020400215856	0.04010228488164902	-0.006398682740971218	-0.0022502957178094363	0.06181459761842589	0.05582621486308614	0.04692669924490911
UGA	0.0	0.0	0.0004169173000834192	0.00043217037202225583	0.010411746915428566	0.022461673758633616	-0.011742831661243347	-0.024268654349413055	-0.02976789522436407	-0.024426269426258695	-0.04147818699875572	-0.03443330149915935	-0.013958594580321115	-0.026991836128797964	-0.030913909363783354	-0.03179045256536117	-0.04980839802823933	-0.05667024666432541	-0.0936436930794704	-0.10699724913897368	-0.10964009807279407	-0.10245895179712416	-0.11714562634534964	-0.08572633186419987	-0.07910243115052396	-0.07651957763309403	-0.04828817519020312	-0.05033513744634455	-0.09803352718766867	-0.09609435330667493	-0.08441660141912388	-0.0641991629805938
UKR	0.0	0.0	0.011460131001927998	0.08136405656666845	0.030859233698565802	0.003375459833376837	0.02245198027643891	0.05127046349242548	0.10788976858866484	0.08846703895026842	0.07502341554976866	0.09238772771309467	0.06599792381976055	0.08275017047985056	0.09383344111884018	0.12256199295765935	0.10027838124777588	0.10223494744705519	0.09570933514781998	0.07178258671303173	0.10347376547139575	0.13319145603172267	0.10749247411399043	0.11116784710827332	0.08871703753614568	0.09605288365148734	0.08922554892103474	0.09392135037038507	0.15003225050933544	0.142766753080803	0.10056115955454636	0.07595476404900214
ARE	0.0	0.0	0.03903905640354477	0.03690109213561055	0.049697834531281515	0.048550853066431365	0.0403286279495374	0.03815466399039735	0.03798196981972257	0.04947270602779774	0.054868642346850294	0.04667657349297638	0.044331845781386825	0.04361466932507607	0.04817593454358171	0.053490428083025066	0.06817631948983216	0.06007336291500298	0.07824710266175483	0.06172434005624616	0.045891519358098876	0.059574636758585875	0.05663518371412657	0.058192039923699035	0.06137681260276473	0.06585986979654734	0.06607628533130683	0.06451421177520178	0.0634260819793786	0.07298363477150627	0.07229051028276867	0.07119867617095821
GB.01	0.0	0.0	-1.5646933747624825	-1.9611320016528655	-2.038561681336948	-1.6539713506191434	-1.4870900956443611	-1.363373892800901	-1.1205746788217619	-1.40242601234023	-1.0574297392901832	-1.4508142841584637	-1.0292250371898959	-1.217178970990196	-1.1670505679698517	-1.189827391952214	-1.143106749355438	-1.0723261678416862	-1.055266402527566	-1.1530575648549646	-1.0324444356271223	-1.0665613261012452	-1.0071630349535066	-1.019455248882195	-0.9714740442171688	-0.9079097013189763	-0.8618867473549896	-1.0622219909914299	-0.93267704352058	-0.7983027892267125	-0.8740772223842619	-0.7204270443372907
GB.02	0.0	0.0	-0.774482377240826	-3.231752320898029	-1.0828406774010313	-2.5808414696821935	-0.7574653240601137	-0.4004994256578964	-0.39573851866494536	-0.12761585408626042	-0.2612401817998711	-0.2829231409787636	-0.7890545119643266	-0.5179444053907134	-0.11049226407577883	-0.26540902902209007	0.03239364275602341	0.10333801059425607	0.2238118256125743	0.04967466298637646	0.16066432512742423	-0.07142106925815961	-0.020937540659560216	0.16442466807233824	0.40760380361728465	0.26389715604888675	0.19447348270487108	0.28506710985629624	0.5880839790879389	0.12658000395451285	0.4009547518541101	0.3249817777913888
GB.03	0.0	0.0	-1.4814404077676868	-2.0297407966609726	-1.8860311036353994	-2.1561515093293515	-1.3509770823443845	-1.2068587400313135	-1.0623189366208319	-0.4071552406181067	-1.5315213934013472	-0.35589727670687354	-1.0481590395152618	-0.410349651908426	-1.0399065256416873	-0.9793880905688668	-0.5706423823686357	-0.5478834831060597	-0.585572031998749	-0.4316407922578924	-0.18450240112488636	0.008040122534658245	-0.4347926873195074	-0.14871370129998507	-0.22547494907553256	-0.313962419472702	-0.24889256517607317	-0.27416741921340027	-0.38124302275945876	-0.1490841049620828	-0.11189407783138705	-0.4050894074342559
GB.04	0.0	0.0	-1.249159363919572	-2.6250123117889324	-1.1715257968909598	-2.252485607161858	-1.2019295513153727	-0.8486429309189636	-0.5060936372133007	-0.5774306356298164	-0.18305307962531714	-0.08351702201615518	0.10655024043575434	-0.2921323607005588	-0.14342340543297416	-0.4602175399159747	0.2941298589646646	-0.45844729682237295	-0.3331705901798987	-0.5207130796950454	-0.5736558525626045	-0.4251048022961168	0.07191655244762618	0.132125089217916	0.2409043507910491	0.008388383106616715	0.38974944577585546	0.3395158106030971	0.5638565669324969	0.09205584164408975	0.31782137053080195	0.3060824140086016
TZA	0.0	0.0	0.0011787185882905504	-0.000771635364482659	-0.0029265435740333245	0.000350375113011836	0.0014136521900631749	0.0005610052387527986	-0.007394332587373764	-0.016508136105053417	-0.03266387180742569	-0.039519477342409015	-0.06943503106684457	-0.07172360839461378	-0.07447395176730653	-0.07631291478816804	-0.1036138195478764	-0.0789133867252545	-0.07343497816626465	-0.052402344937096945	-0.01980530768879163	-0.003765013497669667	0.0026268007027541174	-0.025259412771716505	-0.04871024186758888	-0.06984008900096095	-0.05801442261432754	-0.03294133649230924	-0.02448372682787303	-0.004791835360651309	-0.0008485963719828682	-0.0028759113322451846
US.AL	0.0	0.0	0.008637403174294178	0.005091272937973734	0.007779920504780158	0.010090092291092922	0.014955097245117344	0.0139872541911501	0.013370734759599046	0.016373335236608	0.02205640843713219	0.02335980934429216	0.024538933169537813	0.027167631885505195	0.023157190014133633	0.030569826488169305	0.025153798168497943	0.030400101170324767	0.02716665868989221	0.019068503214114685	0.025191655478518094	0.01903521992359103	0.01578046445884773	0.02651179535051451	0.0226907373487073	0.028963761740108396	0.029108573249825298	0.02765315918529243	0.028403201057281002	0.027661528667710655	0.0405453736536332	0.04218306725967125
US.AK	0.0	0.0	0.002774177962505675	0.004463868507431634	0.0041922130986637995	0.0015369415440336098	0.004901992887273998	0.007109688527084934	0.006784982567054065	0.010064360318984278	0.012051011995395378	0.013101351931710248	0.013661126713482297	0.016877087714539662	0.01395107541581897	0.015043794815472467	0.01129976740810168	0.019814685765817686	0.0062194149090144535	0.00775117335320985	0.009142378325499578	0.019308876199963798	0.019852491905769654	0.01849573930292614	0.020672336343752207	0.020968992587033775	0.02203915025800196	0.012505600339407508	0.024843512154815173	0.025063336565289696	0.01777284932060752	0.04152242252282168
US.AZ	0.0	0.0	0.01227454590535526	0.0003775820083040671	0.00749685402317013	0.006990235337234196	0.009948142554838668	0.013276962163422112	0.01341811304393925	0.017652707516990773	0.022172257986508015	0.03284970277652732	0.03361133223842572	0.03022364304852143	0.03639753083906072	0.029861373937145608	0.034238820723664354	0.036025665645622595	0.03840658290901189	0.027603232078043938	0.036842285421623266	0.024184508750457745	0.03417743302154275	0.027272337390882306	0.031188627780887046	0.031150039280758435	0.036057448413795434	0.030380515169814437	0.041731931594291005	0.03763386010404712	0.04303631817872411	0.054304636616131496
US.AR	0.0	0.0	0.005137128180177086	0.0050813061802434945	0.003993278576586157	0.0006137077358525644	0.01070913313834243	0.011453872155531286	0.013989594859409316	0.01439890048176018	0.01874933957894953	0.0208851160377721	0.02122857175597126	0.028215012598842293	0.02379621662149667	0.02625572725361014	0.02504853472196089	0.02939329134012958	0.025972773223958967	0.026283471121835156	0.027550831078571036	0.02963095266919069	0.02603310778079848	0.029756134339753437	0.027923033455468094	0.020997428564584197	0.026958850468439266	0.025378452769508897	0.028967439675886553	0.03449548898739607	0.034981842340187086	0.03858854521059385
US.CA	0.0	0.0	0.10044407286156076	-0.005114342339873623	0.030711806907790518	0.013716433636790093	0.038533476527247146	0.0548170574041551	0.06951821317817686	0.06857356419276428	0.07936504614705076	0.11667920457165692	0.08888796713701907	0.11602160296741992	0.11164641861058922	0.08616559342744523	0.09076832337417962	0.09250755389278442	0.08141749064978221	0.09554551422776836	0.06240024701908986	0.07541155023325086	0.05730337441185451	0.0784045908109654	0.09063197671246304	0.08621199925185064	0.10203155565882138	0.10052771480055789	0.079346402759084	0.1370044912690993	0.10520912187097498	0.11938881161335235
US.CO	0.0	0.0	0.013166257449026553	2.2313676528717963e-05	0.0030104318431645183	0.003247168067987971	0.00726277162323985	0.004489736172885728	0.007411837545068245	0.014442230051936455	0.02857457727074575	0.033861862337225546	0.038509378648843295	0.04740679211914234	0.04295092256179078	0.047109056376237746	0.038614411368764756	0.044056769885414404	0.040294604804014256	0.03608537399066858	0.04081580739609958	0.03662426908368488	0.045143406321868085	0.04099867391669232	0.04442600181671086	0.040391187374266835	0.0449269372528871	0.04072932539538332	0.04232059420850032	0.06419017575218788	0.05999150762598937	0.053145566042789305
US.CT	0.0	0.0	0.011420688850294347	0.0052622941385971345	0.0026037369341258554	0.005896040560715576	0.008211368654920115	0.012718754537588417	0.008393073754331404	0.012658060666881354	0.015872200226674238	0.02644332549162076	0.031168185194063724	0.027100415710168413	0.035910289184837296	0.022261924430866387	0.030519604165824	0.032153519311628465	0.03348117890860092	0.026139404322411686	0.03452155920427025	0.026136467522230866	0.025888420859421224	0.025685555738075294	0.03243093397642394	0.02712262996809045	0.031175640148406458	0.02347474760986401	0.025422448561385202	0.03303320392464837	0.012365510185663453	0.03574740972771551
US.DE	0.0	0.0	0.00271334179682281	0.004359415403842881	0.004170155219829219	0.001519287658480195	0.006043769792407616	0.007487720872778603	0.007486802134004655	0.010882766827591261	0.012221981689619632	0.013468097690894076	0.013612952168307046	0.02205738633376253	0.018094253580613895	0.019670809288285795	0.00828487986792581	0.01286785503604726	0.0038185845219862458	0.018141109257263643	-0.001978963283422175	0.016977067251633393	0.016801281902711906	0.01873338950952874	0.02083485129393825	0.026317884198046038	0.024444882117991007	0.007401971922083028	-0.008647169184583525	0.018846700622932033	0.03389196651399917	0.05430144176326035
US.DC	0.0	0.0	0.005177849752890928	0.00512975414721506	0.00546242928802787	0.005042549658074158	0.012742839185486687	0.013207153163907748	0.01598721230706701	0.019849006525429758	0.021820427094731976	0.02310719257181404	0.021366930467059397	0.02688560997901046	0.02224596503124232	0.023018157454113286	0.016901694497550857	0.019003422538199644	0.006249766001964474	0.016241170418562767	0.016752747898740594	0.01862498168268001	0.011550434291085487	0.022250624813069386	0.030634071645629923	0.024908198261597292	0.030909830879410904	0.022622408837369434	0.031429895819390374	0.03559873637832833	0.03553599574395161	0.03566131059189459
US.FL	0.0	0.0	0.03636406039997375	-0.004948779745683751	0.004985624716358217	0.009381283723786105	0.013423475237384075	0.00553475332898401	0.02623267976609167	0.050627619754184394	0.04484920586733665	0.05407773208065958	0.05691556976130663	0.08195018916301589	0.07761713607763454	0.08877205073949401	0.07235243830139293	0.08704167565607435	0.06999994915677377	0.08410861403915781	0.06659410245783981	0.08449531010763511	0.05774151705708608	0.0822106401313416	0.08210949845606219	0.09431356719882267	0.09017664489396893	0.09862914886413776	0.08853118466953802	0.09714616815008625	0.10109902998343134	0.10790238688374032
US.GA	0.0	0.0	0.02023439339458033	-0.001504044129863047	0.005141806446040675	0.0025805757298158483	0.0053613907542215955	0.006686135646427616	0.009460529598759315	0.022002642149310248	0.04252831500803911	0.029652265806956457	0.05202270860509284	0.05303560206320057	0.06045823877531831	0.04023517427875767	0.05182197852788839	0.04590686232226471	0.04893065562474597	0.036171494476011645	0.0422512273403175	0.04061602156459898	0.0421988362993897	0.043464932672687695	0.058004857532067966	0.06033394808568904	0.053950420801385235	0.05003377128136588	0.050905932833211764	0.06273583805604943	0.06726891050266026	0.07023687728615613
US.HI	0.0	0.0	0.003394917264842867	0.003081176222430315	0.0006997468503966431	0.0011554728901019828	0.004022144896231872	0.006789834529707939	0.005015276517017497	0.007232583445970775	0.005847848042317416	0.008795181776277694	0.02045270985087111	0.037488873897850716	0.046814336560041525	0.0792087989334389	0.023341519302788605	0.14239085045830713	0.05028482648472554	0.006038942545827375	-0.010515795668097905	0.02010894330723989	0.03404433821998509	0.04173951794739228	0.03121303523649921	0.045820696032450314	0.04384613764725209	0.04537642039579293	0.021016069678791993	0.06793142423866527	0.04387463642807621	0.055250739042111974
US.ID	0.0	0.0	0.0025666326322726363	0.004281880393652848	0.003941134475748953	0.0013853801168917101	0.005624707264462181	0.005847711869888528	0.006418501276006516	0.010287327228342136	0.009202059478563562	0.010618474669676914	0.009502171845676699	0.022959555932766662	0.023543783206081415	0.03081750874365241	0.025928044783718462	0.08955282646196938	0.041568762339072585	0.04436863795176382	0.017307972933910953	0.0725868792428308	0.03548332819971467	0.05698935483195999	0.008895228177840941	0.0809954646590505	0.07261055548499762	0.0710200879188827	0.05589032926578419	0.05357933605925069	0.07132467957509103	0.0391403477692398
US.IL	0.0	0.0	0.03309270282199073	0.0024752938141192615	0.012864662106548685	0.016826025106775333	0.017911879418130994	0.024884249582513007	0.03339969313143065	0.04241869058216885	0.04767044198461523	0.04983511336333901	0.055028498520059976	0.06019234743062096	0.06024382777092274	0.05110280097850861	0.058386878171456935	0.05688534722709804	0.05653729371626337	0.044847119882707176	0.051751185901327545	0.05280808409771076	0.06337986582520827	0.04643115557627642	0.060768518627685175	0.062137729206956926	0.07313535247541747	0.057595680075306355	0.0665625161621497	0.06502602600584328	0.07603499966779559	0.07547983931022184
US.IN	0.0	0.0	0.014412038757316559	0.00040187248486756033	0.007954603615445421	0.007445649120518816	0.008457259168626052	0.010313287353302947	0.009829408645600779	0.01529341068560175	0.0293401108202751	0.037827724889250014	0.032398696973579	0.042014361528441846	0.029284860102496424	0.03670783303266756	0.03263097795001002	0.052346005797732076	0.033642887947693545	0.03705925399344334	0.03188056402059214	0.037476723857921	0.034200974188447475	0.038244534864584345	0.038463977997849064	0.030212424270414928	0.038391990091923844	0.032120943636493315	0.04437172548799051	0.040362239087321505	0.04800801458635373	0.042796630106223255
US.IA	0.0	0.0	0.0074362158942520296	0.003617646406994801	0.0025232227417015807	-0.000567601974199583	0.005157102094366373	0.005321483291753637	0.01001728707126226	0.008795138642914146	0.017754314829154794	0.022132696798315976	0.02887106582540877	0.03556613443955747	0.03757937453969795	0.03324452208619544	0.02876957332307306	0.028059469460717246	0.031001606515190794	0.031015696332081788	0.030560927444600594	0.032353083425662454	0.02846704318908433	0.03096242995108689	0.035423059794603695	0.026200415487132034	0.03428728308945139	0.028738644456671736	0.04055438783363563	0.044419694274577814	0.04561778691796192	0.04807182064006099
US.KS	0.0	0.0	0.006574916106738549	0.007672152743309901	0.007707584879890206	0.011855335209309814	0.01586638191355405	0.014841942212129311	0.013347994490042758	0.01901095182348378	0.021665140963156304	0.025791503166461283	0.025922022273161538	0.024322422362055285	0.023339341627282018	0.026422066353326557	0.022695894027102703	0.02291041950854833	0.018601871701173778	0.02384157605770376	0.03731867236902442	0.039758980247950326	0.02795299234159554	0.03410684582170198	0.03784177954897494	0.03645155135394429	0.029174821254773775	0.03182037783757696	0.03524312223062154	0.03797667935621085	0.0398387347662732	0.04427509595357204
US.KY	0.0	0.0	0.008500136660583024	0.004543833952941334	6.277086910255747e-05	0.004309414404390921	0.005615334732778088	0.008331146030937653	0.007452558329212877	0.010079836121512642	0.010149252115154717	0.02008330442668793	0.02290461985665626	0.02897642353150154	0.017516241686355016	0.02647059816991426	0.020760595970137352	0.030697306331495255	0.021059728808747735	0.023903637662270327	0.023390838510306544	0.02251930486387721	0.027773962681143516	0.025178581486806628	0.035365046299595804	0.029734785594714985	0.031391977431494134	0.029990469541907316	0.038266512155193944	0.05138674835230006	0.03541974078651311	0.036600119376717366
US.LA	0.0	0.0	0.011433388720250015	0.00467629034799355	0.0012972182706905144	0.006140012103994508	0.007965201049420223	0.009869869451306634	0.008460304279789277	0.012822112944088637	0.022178279179452254	0.02748114253534606	0.0312003926619564	0.030820101390727217	0.037553893756969714	0.03202125708539061	0.02809912518841884	0.04244188032627161	0.043729238363687806	0.031568433340289914	0.038809579529797134	0.03418191805970583	0.030554622078637905	0.024464732827311764	0.03724000966316421	0.02602967137224077	0.031448243072107473	0.027054538047033283	0.037838271849599536	0.03222630511905411	0.03576216984579883	0.03335873797545297
US.ME	0.0	0.0	0.0023068371655776687	0.0038746491364261004	0.0027779967711971665	0.000844042697156766	0.004427410179785873	0.005950518754360701	0.00592923142277435	0.009489182840671795	0.011408235782628395	0.009950408358250229	0.010415536553276539	0.017539342066563712	0.015132099653714093	0.01611947705015826	0.0028620817309477076	0.01240554726713583	-0.00634220565540744	0.011916648218557313	0.01848485437758729	0.013027846927027298	0.014514412249044817	0.011015839303829544	-0.030373829065055702	0.01773305678394177	0.04391292673884273	0.02012930074213326	0.025345406556986916	0.034585527618169465	0.024206889106292984	0.017736959461389645
US.MD	0.0	0.0	0.015941850684408898	0.0008865267021596068	0.010916414636796823	0.012984706527419121	0.015777655036042226	0.013332080917849432	0.013046469185673537	0.018457678474281813	0.026221980142371315	0.036334614895872086	0.04004096930205758	0.031994625372355756	0.043079724537231634	0.032242541331517494	0.0402921302345316	0.03970354616302796	0.03699918542514613	0.028842728735245515	0.03431499760453427	0.027599525385868517	0.03964989593800983	0.02929891789658079	0.035250307071810205	0.029750455929544728	0.03765326387419332	0.0294732270450071	0.042863068487397626	0.038846765049349585	0.04350811509408192	0.04123593071523324
US.MA	0.0	0.0	0.02033308025639613	0.001900129750342927	0.009268536152351459	0.009618173594949653	0.009957055508036383	0.012875858001404339	0.012294438898741156	0.021869507641025798	0.03277528358309745	0.036608306081276076	0.04299386392696558	0.053754192016675084	0.036053693067472636	0.04716369996722314	0.04013053514524412	0.05623015626787797	0.03772431636592799	0.03843542233354924	0.03698057150318679	0.03463284625722096	0.03575986027586353	0.04228627419018416	0.03996018410541424	0.04774358847527971	0.04545369488393458	0.05029906090965319	0.044477671952058984	0.05011840938200507	0.054010918231650606	0.054082814809408575
US.MI	0.0	0.0	0.0195906755172226	-0.0008853816950593618	0.004706160154888117	0.008033517835626114	0.01201450288490502	0.01103386787730809	0.015900191520623608	0.018902351806282525	0.029122040917162195	0.036190310818740024	0.04565474029363248	0.04798025725194499	0.052342384854497936	0.045827575489698624	0.05199339568182637	0.04157953635692824	0.04169909865963106	0.040306934861034094	0.03998281499215661	0.04739481573874382	0.05193296801480063	0.03805046577907145	0.05075074941318647	0.04794887969015171	0.049779553534756715	0.04645435090639971	0.05558026476288891	0.051901288745703766	0.06893180520803899	0.055543197862983895
US.MN	0.0	0.0	0.01355272379146566	0.004653769392359841	0.003817550965656835	0.006890014598570637	0.012301653028035098	0.014307151600467805	0.01310671605039282	0.017179839652459172	0.018391766446357316	0.03238466018133934	0.036287504443288654	0.03382714925750374	0.039885861469501904	0.031239407181704593	0.035244259276479006	0.03572609266004889	0.03707069108707106	0.02468921385736511	0.033512031084947935	0.03038088222289126	0.03327753597055505	0.0341132627932339	0.03556374043465205	0.03313976394581086	0.041084883658037974	0.030044625077807474	0.00921665349273848	0.03670340143857587	0.05498406537796097	0.04694369738813542
US.MS	0.0	0.0	0.004804183676410112	0.006376288099629868	0.0061500263130565	0.005065088416023045	0.010910365002092526	0.010808781759785724	0.011291798348911364	0.013793849541010594	0.01604293500356846	0.01699633793854627	0.014521351553486994	0.01741457942290303	0.02205817857769965	0.023280244830248265	0.01578473674470615	0.007819744473547274	0.018554007798021743	0.016616348048126284	0.02728637756397312	0.021116503725804314	0.018304470277374918	0.022922087217502884	0.02173538564609334	0.01739852097073502	0.013220797360591341	0.01359645688188138	0.009885871840720206	0.018407136112008615	0.019090432272972357	0.03702104734952805
US.MO	0.0	0.0	0.012718974698189278	0.0024053965171244585	0.0044447706125883	0.008344634647694527	0.008008719430785405	0.009891942001405418	0.009811092316791559	0.01376995294186667	0.019377876507009617	0.039574466013081455	0.029521501208740197	0.04287780145451059	0.042470102542657706	0.04743028143776584	0.03454155623012767	0.0423979805645569	0.035513782144991346	0.0329779436261779	0.03395673223514084	0.03853065937320377	0.03393853259900936	0.034862316359740575	0.03178549534856856	0.03553928869819423	0.03145445140970704	0.039655383354331164	0.042497435825161745	0.0367514927146928	0.04494126131373566	0.042193183915695265
US.MT	0.0	0.0	0.0018200308161464562	0.003004029357867033	0.002090455727277174	0.0006680562771199661	0.00365607363366216	0.0005764320473611306	0.0010309949735720636	0.003183274817053494	0.005794120587077067	0.012341694791540014	0.009532922894162077	0.020810264376058818	0.02299189955523584	0.0706271586902174	0.012801595051525894	0.21659523134667236	-0.04468727178171816	0.009381253659479505	0.0034843893973235396	-0.021752303786704008	0.016983840839501774	0.047970176829159605	0.031377295688472806	0.05351255317329606	0.051782367475650126	0.061711587402357715	0.0780571720782941	0.055678176351192654	0.058980206844649885	0.06789755724376789
US.NE	0.0	0.0	0.004722743047480549	0.004086361580579734	0.002092043554369205	0.0017127967798957755	0.006092514257893811	0.007088238767827271	0.007196543756848861	0.008636784935256436	0.008134708827256532	0.011645296699702712	0.021245529823654685	0.02666633797419049	0.025175171933344842	0.030626463276139937	0.021857345423859087	0.034631237489168853	0.0229059672380183	0.031647829530179195	0.028172207672438887	0.031638325946725665	0.02334080101014102	0.030587731690689957	0.018708073036322048	0.02574359381282143	0.02803700574909307	0.02960366251896218	0.02432522880764232	0.03170933385341357	0.04134560886943639	0.052115858638002166
US.NV	0.0	0.0	0.005877495646444686	0.004923211626617352	0.0020632618908056344	0.006265826552320775	0.007123027845667984	0.010105165407625627	0.012437327585645974	0.015205128545225932	0.01796814067074326	0.020518992936624514	0.02490150166516436	0.06528748052796463	0.06835001245530936	0.07159655170281276	0.007698123279165081	0.02416518215231367	0.033229864527362096	0.03779942801585001	0.027505756686396765	0.03665112365929257	0.03151226938467033	0.039222292190821406	0.029883340229730493	0.03649164097410118	0.04341585964897643	0.042130710731758114	0.052093372047590236	0.033564647561679095	0.04533981000403031	0.05211499435886502
US.NH	0.0	0.0	0.003105625000698886	0.004938933085263386	0.004764003326829247	0.0013590909194949319	0.006447253182595425	0.009073963062622425	0.0071270749926855	0.011309637226664115	0.012579743340124239	0.013972272649476203	0.013427309800095877	0.014436817553042935	0.01602445019486254	0.017587764007731543	0.015410123412817889	0.015911422910175332	0.012673426101761365	0.008703653621355834	0.010307867282954852	0.017192859387171744	0.013476500158704496	0.018095419562658144	0.013661654879348895	0.012363361032274867	0.02104103772269106	0.03235786005790775	0.03584042690776279	0.0370616190129347	0.044658489565452264	0.04523550905299878
US.NJ	0.0	0.0	0.02448533674530573	0.0031155883171152254	0.012355117606199784	0.013908064364143158	0.013157275234076948	0.017169562928853743	0.013564422017164901	0.029725655859391686	0.035092635111921844	0.04964826338313966	0.04663795781874036	0.060191673706389004	0.05485241879585878	0.06293697640957774	0.04992888952137786	0.05096700047979574	0.04722191266957054	0.049374228314946755	0.04507109657978514	0.04927459505077447	0.045654040102394156	0.05122527277752198	0.04932714924363868	0.059895284797684134	0.05107856044204162	0.0576322461513179	0.04917914659292588	0.05839890267207437	0.05885546504331707	0.05904287462039637
US.NM	0.0	0.0	0.0042779729255038035	0.0048554341814721624	0.005592770233908695	0.003989954208183377	0.009446037593185963	0.009410238656593073	0.008814877932294962	0.011411521255189072	0.011722117710943891	0.013506165853272023	0.015037384005744947	0.022710764027333852	0.01702056373298344	0.022066586571312108	0.029473508598765186	0.03158523905295585	0.024065631736380766	0.024401246767169482	0.013295847100636138	0.016403235479445222	0.02281531319450192	0.018076428960078772	0.02263245385347723	0.026852050103931546	0.02814365946475217	0.024556646696538564	0.008891154075674201	0.022788870798140515	0.04945297648482061	0.06088138019304523
US.NY	0.0	0.0	0.0614365660472016	-0.00641862315156061	0.009687016483161948	0.012801028661546532	0.022282793410899338	0.021212686513094603	0.024755269509357802	0.047338475816194325	0.06077188938253819	0.05287207527742144	0.09414969465288969	0.100058119057711	0.11780727932744206	0.06396056243200832	0.08496317280028975	0.0674047080901019	0.07920300572605843	0.07535942924574712	0.08111531102648062	0.07249887144100686	0.0968878589466371	0.09468563280752296	0.11698302386324855	0.12113273617984088	0.10214916256654494	0.12958379108434226	0.14020165625090453	0.11484391594991372	0.1282990739247536	0.1543090911864331
US.NC	0.0	0.0	0.020655806688951728	0.0020430827531559004	0.009991253906593833	0.008796185270432133	0.008347701692179577	0.015456297495153315	0.01121311357856758	0.02173760741370767	0.03443627163914886	0.042437082671775705	0.04434907778791963	0.042824405674402044	0.04254129734322376	0.033643150470075156	0.04204652344312887	0.04436689751359246	0.043440394673854854	0.03469602998493748	0.04002375927369961	0.03452254369022967	0.040257545881416945	0.030187639392598165	0.04189806669421259	0.033585267085367576	0.04612003079957905	0.033055222417943675	0.04792777027937678	0.053507556515297594	0.04825598095063999	0.05897186273589039
US.ND	0.0	0.0	0.002381494542813556	0.0038990265078586717	0.002729780567589657	0.0006237162994526813	0.00399640443724536	0.0054044750802173525	0.005272623942276233	0.008914345264465773	0.011136267944955591	0.009677375973837776	0.002029654579005502	0.010889624576360113	0.014528858141282797	0.018941428838714636	-0.0013472982856144178	0.008739491464293536	0.0036673096832195995	0.01878256776415288	0.0037209741625465753	0.02225512158864351	0.008499600579892075	0.02337958789715433	0.027169153082962083	0.030969024691929192	0.0360440496242731	0.025902173819414287	0.031784298304993186	0.03189624738439978	0.03811350832036986	0.040018064245606055
US.OH	0.0	0.0	0.026296148335736014	0.0021411425398687456	0.010727463595205933	0.013337179783068365	0.013589646703726643	0.019990377736278653	0.025063847578210563	0.03668489145753906	0.042417964554997134	0.05081544087544021	0.051661508333022965	0.05637917004122084	0.05552266737121059	0.051158400653861236	0.05460202075480147	0.061061775957682585	0.05663323485376459	0.04250010924282677	0.054630163218316596	0.044899034139667116	0.053188245131163825	0.050993393857345914	0.05721532404694418	0.060864615662858945	0.05428602947852301	0.05477968024638624	0.059663946643007115	0.05874587621965688	0.06439093482233371	0.06881921504591215
US.OK	0.0	0.0	0.00818305676304476	0.004872486807361298	-0.0006486955685502949	0.004176432100266858	0.0050007511408711736	0.009095343326293026	0.009466427102555741	0.014092978734359107	0.014444537251745437	0.02484558033593043	0.027590021642209805	0.03327093725289387	0.02270714905887594	0.03449510866926353	0.02268616979135274	0.03849622887073245	0.026281621582557868	0.02202677687355159	0.027399027221708394	0.02029484486887334	0.025658163449682192	0.02672789837698808	0.02885469758493464	0.029110499247653188	0.023928827888997084	0.025624098104404247	0.027477024399402694	0.029278437245494615	0.027357899548774434	0.04064888866091021
US.OR	0.0	0.0	0.009275375729611568	0.004077194105533977	-0.0008645284766850558	0.0015518754113985622	0.0007495577506011486	0.007054229387515321	0.0059407658909105265	0.00835028805163951	0.012151846034891278	0.020648485489660473	0.026002561178906092	0.028331245981516595	0.034728224522195816	0.025614707021537342	0.02532870242994978	0.036085759951309804	0.037747192463277734	0.024880931365789394	0.03026170815743079	0.023007266380203895	0.029965243340179804	0.02229184199760148	0.03070213871232408	0.017714025161352787	0.006323114666373364	0.028037625611587735	0.02442692086881415	0.028251601456186215	0.029169256868599724	0.03215592656893307
US.PA	0.0	0.0	0.029530184293213857	0.00287565472683049	0.013795598715171664	0.011691218247467106	0.015684573702290372	0.018161989882048424	0.017988354725151368	0.034057102892504076	0.04704787044880199	0.04811193076785791	0.0564613543533099	0.05388563024013582	0.061502512048416946	0.04590105707098502	0.052881004731752945	0.053651407017829555	0.05325887848803834	0.041901288394741165	0.05200056506780015	0.05372954705764599	0.047948871800684856	0.05887286624466359	0.05097661551070054	0.06330623057020368	0.056037547305121116	0.06472197732483309	0.07713071690989004	0.057391918405680364	0.08113011992001429	0.0705065342684108
US.RI	0.0	0.0	0.0022163890514681484	0.003153923085141841	0.004410072200577986	0.0012722629816108721	0.004484781943880911	0.005590046675751914	0.00640343069482352	0.009144985294873287	0.009710435508902826	0.01164922659264711	0.0111672755034542	0.01315111216766418	0.01265561078191979	0.012961774239794721	0.009209074535454498	0.015211123472136379	0.0044111708732641475	0.011303510917737292	0.015188417569755863	0.017455345565253744	0.014833912513290137	0.014899832875037156	0.01224104495138878	0.004633468982051525	-0.000596945498032575	0.02147099426808019	0.0338783050207736	0.04051209075750517	0.037925449007558676	0.07098963756082544
US.SC	0.0	0.0	0.008054196132856184	0.005671577675459005	0.005718346517902262	0.008822096971838889	0.013261196393199448	0.015107891618182379	0.012662949270980661	0.016953031338440283	0.02064196267481666	0.02363641299583108	0.024563390119358708	0.02794070200655696	0.02441343946260055	0.026858796611106683	0.023311519906199507	0.03326280961752914	0.02638042705398469	0.019470875007709942	0.020381778582279075	0.015077196324697617	0.022602520846626284	0.020311573468445587	0.020933360562391812	0.020702834760211175	0.014909927715200944	0.017099559884758975	0.021318710936180096	0.02797336760604896	0.030124526958430486	0.0323242180586103
US.SD	0.0	0.0	0.0019115344981557314	0.003155146583044832	0.0008965372183311615	-0.0008029931107267352	0.0007496642269178011	0.0004624750741033523	0.002192603943007576	0.004050372435382421	0.006830031221949362	0.008708344448238314	0.006646877104699023	0.0029020529460632716	0.0014324487881189896	0.008206528394305579	0.003695866494823896	0.0126879031199012	0.0060056191333535125	0.014932524580690831	0.010556496256652892	0.007989278761200147	0.01253797027451764	0.005150171382850566	-0.018304920796852198	0.011390525029231213	0.017017159390131376	0.021833806688364987	0.03603240343408309	0.04788365504944103	0.03653990207399538	0.025128395188867003
US.TN	0.0	0.0	0.013208240214512834	0.001747230247928222	0.005561851291413511	0.007513031831618555	0.0075556724542735765	0.01071230792608624	0.011494009537971195	0.017723940387615045	0.0260877141108784	0.02562863183819264	0.03549427429030416	0.03748278963970897	0.039673055309918936	0.030517356578152466	0.036281217010580846	0.034125374422688814	0.039594179863766676	0.024419035783851406	0.034010264153039316	0.028878183750280506	0.032297327577324175	0.039241925615352	0.02816908119547268	0.033563799363545144	0.03624970565514474	0.03822735055747373	0.040746511955980225	0.039078027744077204	0.046254852177707306	0.040975503099471844
US.TX	0.0	0.0	0.068775804421084	-0.005551222171162884	0.010695620766365543	0.0159385988766525	0.018218896406341223	0.027994867311775806	0.035424570650155474	0.0796090734856092	0.07238623065348726	0.07290950949656594	0.08853196543312514	0.0987206684263997	0.08924419147628981	0.10220919404697604	0.08597728512365066	0.09786183117297398	0.08673749278982346	0.08821330636823443	0.07061879696288464	0.09136329428651724	0.06531445545157055	0.09386790246137533	0.09699267905987075	0.08506742436502623	0.08946057820613529	0.08151956326487575	0.10357384748653775	0.08401525859975667	0.10547981825563824	0.08340168717988483
US.UT	0.0	0.0	0.006104305345400185	0.003936826366857105	0.0023164407445097623	0.005394889148790938	0.008542985707027384	0.00993225316958668	0.011000428428520337	0.013062013785258841	0.0223129942980016	0.02586803507000912	0.02798832387074235	0.022779210512169357	0.028049870096591434	0.023818531535901855	0.026692583929222025	0.028222711229619613	0.029343051534502784	0.027452743780842503	0.029957518819179185	0.017652964242809155	0.023302993057638943	0.023626075208471597	0.02662179866257386	0.021650199722844654	0.030355650409386037	-0.04736927302687599	0.024709459350003016	0.05698285035735662	0.07634219437182566	0.08131180336430344
US.VT	0.0	0.0	0.001218451284246136	0.002592536682111124	0.0003426680922791192	-0.00044369374496699976	0.0019850175543956183	0.0022109600614550473	0.0024860501833368076	-0.0008894353072053107	0.00031672907332414013	-0.014940874907398705	-0.004714075388811967	-0.01127869499704115	-0.019755293343159952	0.003498354527620151	-0.002150890754448742	0.0226024419743176	0.008331885924728333	0.025135591955183223	0.06383046475659793	0.02138467329584337	0.022568994292004874	0.01765832844389248	0.014770223467031052	0.03508320571734558	0.04136863956909487	0.06785920396084055	0.0488424900516371	0.0431625275103098	0.037350139451231	0.06044269236231692
US.VA	0.0	0.0	0.020494753124067344	0.0019635652618310573	0.010495793618270355	0.007600837387977677	0.01045028644655055	0.012025738218079951	0.014168197951813788	0.023359913961096268	0.0341184524749405	0.027822995226811642	0.03580233994000537	0.04974125175751798	0.06219401657510115	0.043139943983305784	0.051136140189411705	0.05188163558267345	0.04672776521954525	0.04016016043115744	0.043057070457752644	0.04320327954605574	0.03807863471896322	0.04795071957877095	0.03465411828849074	0.04602346236453059	0.039050689072550604	0.04338298809976049	0.041865702471688415	0.05110211157088873	0.055986358047332985	0.056170584754933195
US.WA	0.0	0.0	0.018584350368833213	0.0010497051758484588	0.007126797355150316	0.006643497810676635	0.00904193300959033	0.010141621946413437	0.018434491477359316	0.031779739892190406	0.03163191361208462	0.04041390334730277	0.034845841724395754	0.040577944322506276	0.03819771023427787	0.04352416828063976	0.03889415679643182	0.045532249708712946	0.05641595958127965	0.034738760062724694	0.04237264775437399	0.03391652257538347	0.04344965459635031	0.03143960086084974	0.04150536944729222	0.03699962442975657	0.0440208183861035	0.04077908045485579	0.04932570303470829	0.045492706178817954	0.05639350846500246	0.05598527695336308
US.WV	0.0	0.0	0.0032309257551377257	0.0051175407458803335	0.003706612955567401	0.00328271008387393	0.008912108993430756	0.008992778048222405	0.008981588469625379	0.011790693135149688	0.011728499896168643	0.012676751623907911	0.013237271443222731	0.023289416336580437	0.018232507493154415	0.023916553181768663	0.014163144013856765	0.02398629288076215	-0.02506361509617694	0.017394590214503403	0.025507555120185543	0.023040903603321894	0.02439874595114855	0.02599443189914563	0.02369952740215453	0.025820342874505187	0.028114726925987377	0.015921208962432765	0.02392149741414773	0.027406660803230842	0.0313724556251449	0.03100580176005341
US.WI	0.0	0.0	0.013018621381211126	-0.0008714603961457179	0.0017365081341980115	0.003296899556581856	0.004473919803338333	0.0048051963960293875	0.007147535441331954	0.01386337338709076	0.024156152327647895	0.02767372665302137	0.03410383771120795	0.044464511495201364	0.04747052759381809	0.03692910940662486	0.042299809688928214	0.03941100640185713	0.04029258160913596	0.03455721924636723	0.04157359269212346	0.04092201374628068	0.03627290276935202	0.04424072956221714	0.04865561324556289	0.048130568603910184	0.04921781163795824	0.051112785146867346	0.05088735046696602	0.07885863767549406	0.062284098240339425	0.05547326040160616
US.WY	0.0	0.0	0.001732285962585678	0.0028771255334181234	0.0021192210759579666	0.0005836897401634289	0.010975057608497707	0.01548961365196444	0.016246109365081196	0.020505682682125936	0.01750223973913112	0.021397417852364597	0.003267817298358011	0.02765646897608942	0.027491645887733895	0.03346472190948191	0.004297139832920571	0.032094952824923695	0.03109380517727356	0.03620050342698633	0.032063021286465876	0.03543743357359297	0.038807619627667655	0.04391948327331363	0.041207180828206624	0.06199836903091338	0.03582812533851065	0.03163805007579956	0.033099387542767644	0.045502442335343396	0.03722466056563789	0.040780331291778715
URY	0.0	0.0	0.02792127680304457	0.039416113408208275	0.03632419279160359	0.031874783911911564	0.034462970153192884	0.0008718667856344453	0.005076506775480993	0.02025070933289186	0.030297982723470618	0.06035315470824809	0.03824415996358521	0.05119586100115203	0.07446554982146747	0.05509160265200208	0.05840087804278582	0.06374271429487877	0.0437279621717801	0.03240838009179736	0.025736959230004963	0.05492173304244563	0.05432890279124525	0.05336010752521325	0.04305484772473278	0.04778280360107079	0.057670977213253316	0.07185876114457201	0.062304452298134194	0.07928700741373085	0.07825701992525413	0.07575499233318794
UZB	0.0	0.0	0.0010306741202059655	0.00952418289839052	0.007026211958516271	0.014642908991313597	-0.001239050647749984	0.005597125993483942	0.014016250974591138	-0.008587252741687479	-0.08769798731456113	0.02111990359858762	0.0578247411259003	0.05448052712431206	0.0452452182872598	0.016477539494030857	0.01529758830149941	0.02619736196842748	0.048744313619808466	0.06163665598877266	0.0441304802867748	0.0481064470856607	0.031859701153913456	0.03054422879680274	0.015029602840699319	0.02214853980653242	0.011011858840648259	0.02951864945719418	0.05382126251156638	0.03140371828806998	0.011768943241374785	-0.0004992885011878556
VUT	0.0	0.0	0.0	-0.003654485391835216	-0.004735389521826061	-0.019533481777500583	-0.015441487571143941	-0.005739086213940592	-0.005044219273253603	-0.0080553093496194	-0.008930326978640046	-0.007746479598191858	-0.005790557839180366	-0.007875158661285742	-0.010474475735766653	-0.018581256710614724	-0.020485706844397544	-0.02200411978888761	-0.020948951471533306	-0.017062843766113556	-0.012893642121913906	-0.013537037437372224	-0.0006948669406980912	0.004580974646084535	0.012662019808340474	-0.001878714321157382	-0.015364280133289832	-0.021875440725793727	-0.020022462217261783	-0.024114456423607322	-0.012945113747164783	-0.010757569674579859
VEN	0.0	0.0	0.028607000977709518	0.01921885960505243	0.006627352452670543	-0.006253341152495651	0.004069017890162563	0.004676476325071732	-0.0008882529971887543	0.01772319585413573	0.015614256562357376	0.02769409680229984	0.009736690914263768	0.012361636107272034	0.011878816318300345	0.019580330750712527	0.011977468712487394	0.022752942159165457	0.009919405256697544	0.004490662704914605	-0.0035658859116605157	-0.004875020824479659	-0.0023212636567793155	0.005654989826031631	-0.0005022737169180225	0.00935385859288651	0.014567654313801803	0.011909141558841263	-0.0011835426429684937	0.012731022331458064	0.0045608971063648696	0.008648558344082069
VNM	0.0	0.0	0.07637923896157695	0.06474357791597107	0.07204801505982239	0.09097831990312333	0.069296784329409	0.09758323232529342	0.11740986151203003	0.09562246453038714	0.08803775114807344	0.08797735884711333	0.137640582812959	0.11036051771671218	0.09068894984327613	0.11121230565278584	0.1381372453653773	0.11241921897260365	0.08812379268885451	0.10842073566346144	0.11836494593202573	0.12543504229409752	0.10895050905266324	0.11631697072185254	0.09860267301968761	0.09625436852898073	0.1250670922904762	0.10276997496168061	0.10777390847078738	0.11104185479562378	0.1394574816900862	0.16095457591220885
YEM	0.0	0.0	0.0001697127712363411	-0.000888077134986176	-0.0013764871713117799	0.00033683450781918367	0.0004165088240970505	0.0052785853924985915	0.008148804054197711	0.023196237931677466	0.021026246391020464	0.0028689231443612684	-0.0034305299102310727	0.002453062078955348	-1.2307414687384721e-05	0.0060131437229937745	0.0018266794461707647	0.012442796269995782	0.00456799413279807	0.00689668654729747	0.001340212685851938	-0.0061401044220366074	-0.023026525160407818	-0.02656976507903197	-0.02969390513893888	-0.02999705619594062	0.002308611895807111	-0.011013192887854295	0.010954246848982052	-0.01523139733942136	-0.019039570553591734	-0.028700243340906706
ZMB	0.0	0.0	0.009720174612759536	0.007104162374327316	0.000408210519009522	0.019792254845341084	0.017220636854320404	0.013590053644274569	-0.009582660724394287	-0.008062428446775627	-0.03516782346523195	-0.08068167215331545	-0.047271211214106046	-0.029850258853114653	-0.029060907478195563	-0.014920798280460001	-0.00691250915981767	0.0027188769580632766	-0.020784087299974274	-0.013285790631434313	0.014984682685303952	-0.012368670446838426	0.009066171553162583	0.04575747565558341	0.01834890041081394	0.041387349250676664	-0.014965192527904847	-0.009330371464655318	0.044422399873345064	0.06850898606700628	-0.010536595650745273	0.010616721853407007
ZWE
