# Supplementary material for: Post-Brexit no-trade-deal scenario: Short-term consumer benefit at the expense of long-term economic development
Source: PLoS One. 2020 Sep 3;15(9):e0237500. doi: 10.1371/journal.pone.0237500 (PMC7470266; doi:10.1371/journal.pone.0237500)
Supplement: S2 File — (ZIP) [file pone.0237500.s002.zip › WenzEtAl_AdditionalData/ProcessedModelOutput/MainModelingSpecification/CountryLevel_70Perc/Country_Rel_production_value_Shortterm_changes_inclserv.csv]

	0	1	2	3	4	5	6	7	8	9	10	11	12	13	14	15	16	17	18	19	20	21	22	23	24	25	26	27	28	29	30	31
AFG	0.0	0.0	3.12332384178049e-05	0.0019490891018048018	-0.006274321821275741	-0.030165576191354404	-0.04559816939107009	-0.02944381358560566	0.005229866461098354	0.01337703730872608	0.02243526599370327	0.019793467031203882	0.011112795874579362	0.023814209356398663	0.03140671844137355	0.03662643956579004	0.03182816469649019	0.03036323367211491	0.029799603173286116	0.03407460207471846	-0.012869518399061253	-0.020801858291163988	-0.015533508942611185	-0.04150182423372506	-0.038139637611522836	-0.015208379906683778	0.017741981404206797	0.02191238694981834	0.03291719964830797	0.02594014663768185	0.018077868237775796	0.016454438472623956
ALB	0.0	0.0	0.0018875567528331416	-0.0038035332215358153	-0.012167390803041744	-0.04293373672517031	-0.08535825461557511	-0.09302494255307714	-0.09607625355836369	-0.09616335272560894	-0.10654253252572188	-0.11970696202036057	-0.1280637729849432	-0.14096589709939877	-0.14020208267407908	-0.123150209056333	-0.11985530728988447	-0.12229158471914747	-0.12294171292840383	-0.11494229098472086	-0.1142996163785992	-0.11675499640493303	-0.12588761228438106	-0.12913328464098095	-0.11540733991132202	-0.10817484125165144	-0.1098145334292644	-0.12147692605282145	-0.1266046755835415	-0.126189518541997	-0.1447602015452798	-0.14280103769527264
DZA	0.0	0.0	0.1498821811604545	0.16835204848955065	0.10942098184600901	0.19535603121887402	0.24899142494183568	0.1176253350418266	0.14006364475231958	0.12727835110026842	0.08751862088616225	0.202369338463515	0.1994608847861512	0.1363747940062554	0.19417940634351982	0.1976918627788704	0.18680447224987962	0.2079627038655829	0.10584759600995586	0.09166364813617545	0.07072809194637042	0.09284967271918632	0.10321005754847512	0.0685556470308546	0.0474458893382268	0.07723086503927945	0.16116429252510667	0.14559516383370052	0.11582521796342782	0.052814902505882166	0.10924225827653178	0.1372425108305153
AND	0.0	0.0	0.001159850439846899	0.0006430021755265969	-0.027618122576100745	-0.060282077566375936	-0.10743617804689354	-0.14486042301430357	-0.1431212027087736	-0.12311447936229625	-0.09942531927954468	-0.07504491187676487	-0.05256209718262905	-0.0388097657293307	-0.0019362015101664909	-0.00504258806347524	-0.02786679595783159	-0.0391820946469279	-0.05516720998293145	-0.057454521490629684	-0.04044914797424193	-0.05716963218179716	-0.08485186387678922	-0.09864402435187936	-0.10201366174910076	-0.08101444284179804	-0.08411345424914618	-0.062246478371097425	-0.07541747755047679	-0.08946848314607125	-0.07676593692533817	-0.08410932409960159
AGO	0.0	0.0	0.0220615967071236	-0.010350998981956128	-0.08769253611515815	-0.10111288713525735	-0.0845462091794702	-0.06983810116829581	-0.07122899609555144	-0.07975854041868402	-0.07779622481771664	-0.09296291934060008	-0.10798721298892477	-0.09427587371730883	-0.12113270933233888	-0.13938081727628004	-0.14692149019192025	-0.12666129445467744	-0.18924041517528467	-0.20560151281006078	-0.19476449358410974	-0.18711009593328498	-0.24005588561892832	-0.16967599039121595	-0.13236315842382051	-0.08100653251064127	-0.05722440403795881	-0.0637819695319286	-0.10072402731131636	-0.16838009329107617	-0.15131496367545294	-0.16261359649072382
ATG	0.0	0.0	8.984372401599217e-05	-0.0003795236988901607	-0.001270652278007045	-0.006456147475963903	-0.011178483452312094	-0.014857549649005541	-0.014830160645973312	-0.0012269013313082056	0.003617577942560679	0.0021305055560194575	-0.010586190839956267	-0.01092365015645802	0.014973075039836914	0.040412261745670364	0.055172443025131024	0.0510844446552694	0.033110104885358815	0.03619460296169219	0.03858800426359554	0.0439425328994103	0.03458228005042141	0.03136525471862939	-0.0009651724757309132	0.0038599623302992825	-0.014070858559200872	0.0007595912577595954	0.004067451792999499	0.025120809944767508	0.021751548645254637	0.00637727192764892
ARG	0.0	0.0	0.05999039054882527	0.05347259642771718	0.045945038675831995	0.039759945256667706	0.029987821247412505	0.002504366009414838	0.016767058959743508	0.030078280913392597	0.05392239046859704	0.03985007724007783	0.04399011570088707	0.0574220307265394	0.0610782803725618	0.05936664273631376	0.05971302452401073	0.07286323252573279	0.07262724876844207	0.06453855650776497	0.06894766899674387	0.07071648966225919	0.1236416737177004	0.08502963513536965	0.08312477741021507	0.05350599150797386	0.0596234040504795	0.09254335139012859	0.11688789921209253	0.09372123044704139	0.0985480323113741	0.08052263093025758
ARM	0.0	0.0	0.005348021306295081	0.00019193680189655282	-0.022388051787536334	-0.037906177765767435	-0.03440428586130029	-0.04315743503580105	-0.046249833852818334	-0.05556182567214574	-0.08485219522857967	-0.0973900523977056	-0.10418860932159824	-0.11209794889737168	-0.10152117620755297	-0.0759651077153145	-0.07710845607622474	-0.04569217888343857	-0.03630665214352513	-0.02648797004258796	-0.0031838462681621493	-0.04716388817266326	-0.07246434495608023	-0.08777396572181573	-0.0840522521793674	-0.048451793717330105	-0.04886020816027292	-0.07993656985940678	-0.07107533705056346	-0.0743530934640968	-0.07252512159068303	-0.08137683488337322
ABW	0.0	0.0	0.002515466199581873	-0.0074877515187976584	-0.01766853722507955	-0.027872242539772607	-0.04383368485531003	-0.07303945761931718	-0.08802613540516147	-0.1533020943276897	-0.14133623296483933	-0.10212916090069912	-0.06008794869009071	-0.05609400602343273	-0.050754300519384454	-0.03545279248500233	-0.02201354138137157	-0.033318319002184626	-0.05145171180773733	-0.0897704148762446	-0.08943254240478815	-0.10203051095550864	-0.10084807236528937	-0.08433588143462734	-0.07269974522862155	-0.06231892202128719	-0.06734876104217413	-0.05511872659018646	-0.039403026361484184	-0.03982528302499677	-0.04127190762811539	-0.041003361264912996
AUS	0.0	0.0	0.09701494494980256	0.05745229471441071	0.018632021563247392	0.04325398634681399	0.0829226408789907	0.0909794013657983	0.0890400782561418	0.09172643098334099	0.10447044870662836	0.09927512367684521	0.10027323722923143	0.0958648529560735	0.10687182323256827	0.11446752468848853	0.11399552217137288	0.12550881378854406	0.1362590755010773	0.13351400710350791	0.11098412953531867	0.1063945800346966	0.10169049867283508	0.09834610798713506	0.09991324293088244	0.11631832877461168	0.11841919706472304	0.10996103829172821	0.1105926705183391	0.09797832405025186	0.11828581921109471	0.11874978137880188
AUT	0.0	0.0	-0.13508620603653876	-0.899726277367352	-1.1584119981862928	-1.1631546616217459	-1.1441555305444218	-1.1115483680285032	-1.0137085660371192	-0.9875141770462226	-0.9291868467891873	-0.9757439263105572	-0.8922042701657418	-0.8508886924418646	-0.8250692040622454	-0.7727744206693643	-0.645569143144753	-0.5879026544837962	-0.6408866412806358	-0.5912233626741314	-0.6210851638068449	-0.33872627663672494	-0.42151725233416926	-0.5507881580539165	-0.6221096867223608	-0.4791815217129347	-0.3493221742431163	-0.6263784237510284	-0.5480942448550796	-0.2932435075140516	-0.38154646003748516	-0.5351060676870856
AZE	0.0	0.0	0.010640347930013228	0.003387637989882286	-0.009709776886568378	-0.036060600792309216	-0.06690340489338142	-0.058338121266687804	-0.060946811864459605	-0.05377475162223755	-0.07688065652001752	-0.08645286868315116	-0.062182784012365655	-0.028960285150259057	-0.022327274724531776	-0.014179276421610876	-0.020906652483498878	-0.007552599717808306	-0.027030589537890837	-0.0376738902038265	-0.03850106235944173	-0.04968769186451949	-0.03826884911267703	-0.030801456471274413	-0.004644598268355171	0.01865623914223402	-0.005830979245580181	-0.007682032843892017	0.010268118420886374	0.03232480071408972	-0.020243501949124276	-0.001895218549630151
BHS	0.0	0.0	0.013186572745516045	-0.03793136175546108	-0.10330089211864069	-0.22089735827791612	-0.3338807526713894	-0.3693423541812013	-0.360800238246306	-0.3320649526304842	-0.30614422556373144	-0.29889806280805065	-0.3074126078988826	-0.3191807458207574	-0.2428512817864381	-0.13624582399742735	-0.0750356751920811	-0.03498484246410305	0.029692485162202686	0.038896286702905236	0.06150321829190286	0.03433883807215654	0.04006562888549947	0.027948260879928633	0.03330987118261852	0.033546129068651176	0.034419240186145394	0.06076697396995012	0.07558165354293322	0.049780665543375235	0.03574766929874684	0.047158672625524645
BHR	0.0	0.0	0.013623288637876207	0.01251182805326323	0.014424102150201179	0.015851455401461045	0.02541310587149681	0.000721901844080719	-0.0039992725714865784	-0.03264949046568599	-0.11563832020443643	-0.14951156327797088	-0.1656398239036294	-0.1647194427430554	-0.11415441537676596	-0.06541734115643738	-0.0701747562142252	-0.05254724215075779	-0.03383817255362409	-0.1039345676604797	-0.08931542294353667	-0.059665497741745455	-0.1266228442355799	-0.2034628828245899	-0.1068186831363338	-0.08814785377965206	-0.0821177041587906	-0.06607021836221305	-0.06776296442659868	-0.08016049378837264	-0.06982226480514164	-0.0523378678770392
BGD	0.0	0.0	0.06800887796181154	0.07271316936316996	0.08646393112226036	0.07437832089718377	0.07566829885767845	0.09128431463816256	0.0744133051029161	0.09877227990926496	0.10448311294897206	0.11680963406235367	0.10233543247344379	0.12105744984478584	0.11079084545404516	0.11189231153891921	0.11319492435379885	0.10930198057623741	0.12046852558769139	0.1149375524330809	0.09422449568889935	0.09605779214849619	0.08483679450455028	0.10448237005760141	0.12576258061547385	0.08848208608562835	0.07244338610721268	0.061432337584843566	0.06538659819717019	0.08298637543688869	0.08449326262731649	0.06109772711251349
BRB	0.0	0.0	0.019287380842758495	0.01867306544454106	0.02087977219122905	0.03215374015164141	0.03356046882201369	0.031522965778174594	0.02994869866494998	0.03873523741526608	0.03225547397358586	0.039354469176089424	0.010351126591223725	-0.026802478209020375	-0.09111629121716369	-0.13406469283977485	-0.08706765677185535	-0.07440074355502535	-0.1815330537438542	-0.16553446998647248	-0.15303575689710192	-0.09541601474205574	-0.08163066229350813	-0.09124274112863873	-0.14437245395169107	-0.09072449608992228	-0.1874456555969961	-0.16135791636537888	-0.17851804758686196	-0.15298974365663964	-0.26144273402153306	-0.2727891976445185
BLR	0.0	0.0	0.0019012225511039205	0.20088625133349858	0.21611993995711565	-0.04645926936179823	-0.14034094656510954	-0.09795702154800079	-0.14532705852435823	0.020486784715778583	0.05485756404641773	-0.08717114508030033	0.07739072572263694	-0.025720845979015916	0.07069192012914005	-0.12689331224655653	-0.13185248895219992	-0.0824388741837434	0.16215692549563787	0.11475306845134536	0.29518037751457005	0.25858465820647325	0.23690303730863338	0.15839639130084127	0.17107643342022527	0.4725057100537944	0.2620505225030767	0.18823872528712648	0.17545377092866854	-0.06449168665252358	-0.20268303955112144	-0.7215769565976804
BEL	0.0	0.0	-0.7215291193163775	-2.2415980457130336	-2.3171113235613605	-2.146156000867727	-1.9568820980596202	-1.7387926420375122	-1.604420770859527	-1.4329294464051068	-1.6050819610628042	-1.147336644958119	-1.3819633043827384	-1.5871224652016624	-1.3198631083677803	-1.0870732930167826	-1.1030553289956613	-0.8688562175969361	-0.9057069496847814	-1.2153424579056993	-0.9052247740655273	-0.7768805428579717	-1.1349107509413314	-1.030522735063033	-1.287849277177222	-0.7441935102302066	-0.7230877912174138	-0.883445086283241	-1.0791987165411854	-1.1173445799518733	-0.6892905352769652	-0.9397864134474188
BLZ	0.0	0.0	0.051187971412658406	0.035114212314524273	0.048485801129372064	0.05811583511672325	0.06836949312911678	0.0823873461990976	0.08894446738230144	0.08992242705270215	0.09167267282645941	0.09455973006955443	0.09860915627668554	0.09780582411813565	0.1020087663457403	0.11463423576987264	0.07757565758748086	0.09713187488089581	0.10699618915457343	0.10460488294414816	0.10723479064356223	0.07402240195844012	0.0830876959005078	0.08290382100852867	0.0935725502567264	0.09939419983882036	0.09945765473917678	0.10071587958944139	0.10723218187387307	0.07555954455269465	0.11192900846104248	0.10406922601575719
BEN	0.0	0.0	2.9016539793147444e-05	-0.00017742166746881338	-0.0013186806336440426	-0.006600312055493607	-0.014066289042535818	-0.024324761403526907	-0.026564550638419338	-0.036873375369039785	-0.04254667992316108	-0.051372446952901996	-0.057148604770151934	-0.05100649865165119	-0.05511534423062736	-0.09372383473132961	-0.11722354436860538	-0.1338861010397041	-0.1138071320710754	-0.09056626629065923	-0.07413170025925009	-0.08060867569877894	-0.0986147736958265	-0.09417476620721121	-0.0686393710659261	-0.07134233093288866	-0.08461801698474991	-0.06440981416269143	-0.07893399146911007	-0.07705851093268157	-0.08469149849914537	-0.08854886510947235
BMU	0.0	0.0	8.139066376422477e-06	-0.00488165939123153	-0.006804907946544869	-0.014543397823363335	-0.028386948880909646	-0.03386093362091058	-0.04166522740977063	-0.0768044420948577	-0.10279874675471756	-0.08863187743476386	-0.12619764838361913	-0.11214853534042835	-0.11635545785237955	-0.08412115893546845	-0.10686586990766855	-0.09983273084027688	-0.11562225769318202	-0.09812475738356641	-0.19874569778921547	-0.185319146054852	-0.24647223952066755	-0.1834852027662981	-0.21704719521057347	-0.16188202565328158	-0.16535560819316286	-0.14455519842779818	-0.19193655182676572	-0.18753189169442575	-0.23300997530484313	-0.2290712279568119
BTN	0.0	0.0	0.0	-0.004098639770722112	-0.014733552034307262	-0.023711211859001047	-0.026114295443124824	-0.044700206777092966	-0.02990321945558483	-0.020545951496087067	-0.027561263975173222	-0.03415700668769617	-0.06105839373244937	-0.06951978098186373	-0.05702102715887669	-0.03864904843481343	-0.06007609353588794	-0.04438730768047128	-0.04934620743934914	-0.026225302518267934	-0.041016678103356075	-0.061625018762878625	-0.05665084539279164	-0.04527680219351682	-0.018464774268700523	-0.0022181163208512267	-0.0035294993180667866	-0.03430641371678922	-0.06918198706106216	-0.05495027614128567	-0.07128047882823951	-0.09804193909611625
BOL	0.0	0.0	0.001852852561579077	0.0014852524473640827	0.015261781379360961	-0.007398877522157843	0.0020280899171831734	-0.01129263383686796	0.04510495771350431	-0.055938672585431615	-0.0934645310652904	-0.09752731867083142	-0.0997440231104263	-0.08470242356128921	-0.05559578634032336	-0.03836089561869427	-0.029988573254779993	-0.018430751380360544	-0.045031916843030206	-0.07957057149942104	-0.1565486570645147	-0.15899051738021974	-0.1416579914250926	-0.1132937741935125	-0.06379728384791061	-0.10003802391037597	-0.08589135335331788	-0.058608594443609885	-0.09729963699660615	-0.12394505716373239	-0.14140750161726334	-0.11733776075927294
BIH	0.0	0.0	0.0033092617632624055	0.0034854166627740213	-0.03619535132161067	-0.09783413659100182	-0.15808342022642918	-0.18324598810008919	-0.1843342898217748	-0.16609282053058338	-0.14247712207743346	-0.12386868673879281	-0.11453773729348526	-0.10148717627215254	-0.1089344464984765	-0.12552780204445613	-0.12741434004245322	-0.13308314454538728	-0.11527891934836054	-0.11642154169589913	-0.122937788674915	-0.14264882735659512	-0.14385301957934304	-0.13776626902689548	-0.11898553967187864	-0.12539113652866307	-0.11716779349854045	-0.11835587495794275	-0.12192196619930096	-0.1169264995114272	-0.11089270982438393	-0.12069222484395459
BWA	0.0	0.0	0.04386772636268965	0.029794366346980183	0.03575224156375789	0.043050240317188404	0.041035014205048626	0.03908559016772006	0.04758166502676353	0.06243058087531672	0.046001132577133674	0.03717467776793715	0.024125917151973653	-0.012477961897183754	0.011720988037877689	0.03148609054657303	0.034813798868404966	0.04164849070971144	0.04815168097982436	0.050871785214878784	0.055520796481789425	0.05076782490502918	0.05671106554785421	0.014717406596287397	0.005537909057418133	0.002528582338312546	-0.03597863526153544	-0.01661458434925045	-0.002069889102318534	-0.020108684600050886	0.0016068671633284737	0.014121820358892201
BRA	0.0	0.0	0.06823390901014026	0.0373570094621023	-0.02395749413289794	-0.000887785707182065	-0.007159930991018637	0.000626170892115141	0.01894710552883261	0.05301845983227693	0.06130592580624317	0.042945360138957334	0.05115544898444124	0.05538173505303945	0.06815576028276205	0.06869935478419631	0.05992937526357878	0.07268891226011043	0.06668452331350938	0.06351264486619268	0.06142536152113909	0.06278458224657779	0.06709251337868594	0.07260046446313506	0.07890479754246726	0.08044964882383265	0.07011397557716847	0.07120290814277563	0.05164357775240269	0.07561994812783635	0.08123412246117123	0.08085712580427895
VGB	0.0	0.0	0.00013759234853694124	-0.0034951699031449124	-0.008177117924634825	0.0066578022979602025	0.024351208487360942	0.026550126598712254	0.024580372176319365	0.021903610533291484	0.017630144199531905	0.00781774440461458	-0.0038811456929521704	-0.010371627879846024	-0.011974407382875363	-0.003341911262277897	0.0035907521706013412	0.005053406827815188	-0.0010488975137779022	0.005479189432477938	-0.0015721411268265761	-0.009363424844166524	-0.013436314858628062	-0.007920147620055218	0.014138552798170778	0.01777881983189289	0.0047460964362811	0.040282849003681065	0.042598775318025695	0.011316758555435236	-0.011156759953356854	-0.06567127316676746
BRN	0.0	0.0	0.002135409459302906	0.014060573747176619	0.003417115928061598	-0.0012900785020142358	0.001335024790249939	0.017856176003672175	0.003928259327334871	-0.007374897467704589	-0.0006765878696857186	-0.025084718267898154	-0.04621529984837336	-0.044927136315919824	-0.04410248472000999	-0.11214242265074059	-0.12565910539897862	-0.07441485656601854	-0.02499186602546999	-0.050949593707416696	0.005732303486483126	-0.05641117970832665	-0.11781666306803773	-0.1716356503983829	-0.21341826730784108	-0.20069155421181817	-0.19294137886486373	-0.18295555306894196	-0.12462840385546459	-0.11958208639906154	-0.09878405272149005	-0.08860378027275573
BGR	0.0	0.0	-0.07523131177522568	-0.500929675748496	-0.7465624261361992	-0.8363588409579514	-0.8173633225389776	-0.7610248633368677	-0.7011894210877556	-0.6633978977939159	-0.6451442979891642	-0.6212459408954207	-0.623490249579628	-0.616502660274143	-0.6243797348041924	-0.6154307343980703	-0.625556784521164	-0.6261241267825346	-0.44228058492554734	-0.5805117818484473	-0.613680676366779	-0.5838496187370534	-0.6356705016836384	-0.5664341582973353	-0.5935660545260735	-0.6638976736822899	-0.5638766042984411	-0.5530009766477217	-0.5360589978066543	-0.4389113549132184	-0.43243149554910154	-0.43585076049519333
BFA	0.0	0.0	0.0001086566119079535	-0.003298657529460236	-0.005025227092314566	-0.017554182612522506	-0.020853229093409364	-0.01966761289273755	-0.03179907569749174	-0.04020951958688679	-0.04580517088970115	-0.0698563585909806	-0.10832834487913834	-0.1381930129210951	-0.13888957789022216	-0.10164665004122053	-0.10060448928073118	-0.0648237925896411	-0.07195380906923621	-0.028685157838859165	-0.07587618991971024	-0.09174153574048605	-0.08362730918844985	-0.09393725875367354	-0.08001607241360231	-0.11591712264616971	-0.14288727378751753	-0.12812013977768766	-0.10694488746194608	-0.10430021527293443	-0.08573650012227985	-0.10378300620551562
BDI	0.0	0.0	0.0	-0.0028863833304582087	-0.009898349177406285	-0.014089349729307088	-0.014038851481834591	-0.0184093002975505	-0.021638832595771706	-0.02226845154036372	-0.023196939777692105	-0.03177777969296525	-0.043063549956867675	-0.08972732763661284	-0.099052305941838	-0.0926409977692444	-0.0639921982231062	-0.02138556567456984	0.004085651790020073	-0.009412449593360073	-0.026878175769007306	-0.03745713696813313	-0.03837118458467348	-0.04198418954349803	-0.047109205800932585	-0.05082889781425903	-0.047036699648039804	-0.027179313871428246	-0.031473409459670254	-0.05161939478562916	-0.07030873286284489	-0.08221033327523442
KHM	0.0	0.0	0.01309019271917844	0.014331999877081891	0.03218452512530057	0.02413335773701064	0.027493921525589826	0.023578044037297907	0.02495685812171633	0.03364674645141008	0.025779713312434893	0.012076754184664473	0.007837414173961221	0.00157945451035868	0.008999447181468057	0.03088296740432206	0.03870004044779218	0.03865598251415747	0.037246577789185054	0.028481603318097903	0.020160423004367267	0.033704027294323424	0.03024237790758555	0.03164869534653114	0.022046136574771502	0.0193896850634534	0.028148306751618613	0.03424146660315763	0.018869824086897857	0.01929625480963093	0.057061749225173486	0.028796722103408
CMR	0.0	0.0	0.014092923299524607	0.021401725267278238	0.02116227109696389	0.015989347779421514	0.005696946865185737	-0.007681398445236187	-0.02122518738435497	-0.037693256809745446	-0.0364003912636246	-0.036723476732669624	-0.03592440037605282	-0.021309812137682016	-0.019831480967358317	-0.005778634881337119	-0.010898086681199182	-0.025157882489335037	-0.04687598649989466	-0.03519786406392944	-0.02479879787353756	-0.007540084610668796	-0.013715873939590395	-0.023659387166230506	-0.02670314248729433	-0.02518465332150832	-0.029709086061602274	-0.030680929341075913	-0.04070933304929358	-0.041235000668393695	-0.010208835897518309	-0.027474213566258676
CAN	0.0	0.0	0.2009457470516729	0.18013669941063792	0.18336642224385802	0.15550116840223893	0.1613912066269929	0.1671885145326346	0.18607401164756343	0.198936113853887	0.20238151730507248	0.2163299138142838	0.2119923216145736	0.22293362067313804	0.22959840755967242	0.23507675007550244	0.23219554688640454	0.20087940778972246	0.21079442791398506	0.19111158830154018	0.1921972231961222	0.18487258300423637	0.19599264977485653	0.20056093411189302	0.20199527822706287	0.21230082453254084	0.21045797503731478	0.21198235555974776	0.21907851043982962	0.22428405679235652	0.21493160064987027	0.21576987783871182
CPV	0.0	0.0	0.0	-0.001118118818055347	-0.0014923601013072663	-0.004550350929177771	-0.0017987964768706455	-0.010958009504513644	-0.019765342723343515	-0.02010695618996916	-0.018735140315440102	-0.017284395048822176	-0.030713929840509024	-0.05119045060547611	-0.07320840618793012	-0.1007966697828322	-0.08843181670552536	-0.06831136439250374	-0.0651706071020941	-0.07446303988319913	-0.08323034037990285	-0.14505198356904447	-0.21151835892886384	-0.21495166168844504	-0.1437766800078566	-0.10008623190542743	-0.07101033823154745	-0.08893434818496582	-0.09084164434438602	-0.09966297695217508	-0.15549822662168644	-0.15569707354471385
CYM	0.0	0.0	0.005675423418827208	0.010017996537725615	0.0150236466449849	0.021808838363068794	0.008950175030308927	-0.007762499283536783	-0.02975568031591269	-0.13076261752787977	-0.14910258186914271	-0.11352911503720309	-0.09065162862630372	-0.10544239570827729	-0.11896831149665887	-0.1337317399805138	-0.13187274915437142	-0.13302949716433865	-0.11851829197200292	-0.10171410579142837	-0.07775438582373617	-0.07619284324505982	-0.07322055745843103	-0.07662681398920013	-0.08912005206139773	-0.06236777253207926	-0.07197095255420116	-0.07330852874986027	-0.0848444150375216	-0.10000487842876105	-0.1182717518549814	-0.13297692199474298
CAF	0.0	0.0	0.0005620354266211436	0.000905198653988748	-0.003996645220749606	-0.0074077762302060535	-0.01355098281602407	-0.02272076064854245	-0.02939183489238939	-0.03458174479298304	-0.04048127304091542	-0.04620314194153652	-0.05469742936236033	-0.052883119225088926	-0.04863630810170161	-0.03155938460185359	-0.029103482504377887	-0.03555048820439444	-0.03668261354646818	-0.038104536514926846	-0.043487722121504646	-0.054342217454583785	-0.05929341279149458	-0.07738862093878973	-0.07402066847473909	-0.06996246784647386	-0.06836469223963082	-0.06748927037584229	-0.0646244615189806	-0.08745646601322488	-0.086026241791759	-0.08302848670430629
TCD	0.0	0.0	0.0003968154033362481	0.0009883325948978339	0.0007395016169420288	0.0006894722876182868	-0.007201908044096594	-0.060836479074033445	-0.12327075105047491	-0.14046611845368595	-0.15392599424891573	-0.15226354664636954	-0.15222807480651523	-0.13272467423337542	-0.13031207062405015	-0.12283757352726798	-0.12967288207628158	-0.1296743268785372	-0.13679457567609132	-0.12778651867909607	-0.11588608841969217	-0.11228998402645907	-0.10740461755932573	-0.12179490683280614	-0.1272088832289353	-0.12618064171071586	-0.13179209018002735	-0.12485351100065545	-0.1310953140380655	-0.12932822998211746	-0.13347218805390693	-0.14825028538940632
CHL	0.0	0.0	0.07884452633171168	0.055766966700243614	0.01398297496293388	-0.06640404407043388	0.00262523175829088	0.042517314295675845	0.06441506045897771	0.07360475780400222	0.05966395320518014	0.11216718438862294	0.08740433439795581	0.06465139205900083	0.09848614861782679	0.10572350477029424	0.09295309089041304	0.10275425330845689	0.12048644951159204	0.09024542906446165	0.09989470181075433	0.0933084338130108	0.10190590756899987	0.09636035100437645	0.09518996181068218	0.12106416691990418	0.12114162585659116	0.1263761782905215	0.12495674887962327	0.10309160488541913	0.10239370110904922	0.11192650912881241
CN.AH	0.0	0.0	0.02737056264059401	0.012228837787597868	-0.04281615937943295	-0.071284528869342	-0.0276411166746926	-0.019758486096332906	-0.021517640182089348	-0.010350968583272557	0.01033179208493884	0.037654751438576106	0.03713751125278275	0.03991042115070176	0.047191671209656505	0.046381854381594145	0.0538459140028813	0.04156399633412633	0.04344537405338578	0.04039543483087549	0.04150205553790087	0.043723254260430444	0.04157131265671854	0.022079562637800088	-0.03158259508742045	0.04333616733702694	0.04733410403734428	0.0528861120856261	0.051081400985841796	0.05134219533466933	0.05020549561229881	0.04826663322119451
CN.BJ	0.0	0.0	0.02853445160708734	0.02217463672722353	-0.019463029892263783	-0.00369341407961965	0.001279226066119854	0.005646902246825292	-0.024278918146991568	-0.000963197682424255	-0.01595260253808295	-0.06260729992944025	0.023260711957817648	0.03449589285073884	0.03954836896062908	0.036511862401256145	0.035902850408109366	0.0433345692999465	0.02415930574533043	0.04664003218721735	0.041145263847508495	0.05058866052582989	0.05170772012081937	0.039392548833649954	-0.012051133523782731	0.05775917295445243	0.05132914927810095	0.05081817496626062	0.05214822223091886	0.05911032826213525	0.061467868397868664	0.05942642712877255
CN.CQ	0.0	0.0	0.01817019038439227	0.016551251408891687	0.012630932083212976	-0.01376771686804057	-0.015981007518994783	-0.004815645825884118	-0.007232268248580365	0.0002769198018448549	0.004225743919783476	-0.021966103507287116	-0.0048522898474789855	0.018007064888525548	-0.02380252672993244	0.024881685002031695	0.02093100388909086	0.027686793850034697	0.016791492988654788	0.02974112250220262	0.01806172301739295	0.021419486455753756	0.024235539995443034	0.02245204250936883	0.021453147035721543	0.020850375257408515	0.03184120294512649	0.02193330694746365	0.0314818096859959	0.02933647230294323	0.03314588387177686	0.029605256186004958
CN.FJ	0.0	0.0	0.031031134738790378	0.015395777154214585	-0.030050188009345113	-0.006888617814571063	-0.0048636254330158835	0.006628905869354718	-0.0017242829739028132	-0.032516175716068574	0.02213441293890117	0.022990463526828542	0.030246187538307545	0.028646407695887	0.03625355171574807	0.03491732795013469	0.028960407528377807	0.05034142298532274	0.04358966165960432	0.0469436919370958	0.04675220925973722	0.04936504473380676	0.04350807327908601	0.03839799522276088	0.03822799509649588	0.05043500159407355	0.04770404385878724	0.05489446225173111	0.05223308065454013	0.05366475134058746	0.05753997055844007	0.05788235336487979
CN.GS	0.0	0.0	0.008825141050960994	0.013272637463423997	0.010604432520677776	0.01653174729996376	0.01909557221473346	0.01745184937598232	0.0025130716234222916	-0.047672617840632814	-0.026347711443652777	-0.036049847822106074	-0.018858329688420383	-0.019524827814543233	-0.024238770965379075	-0.013742903460600697	-0.010421289091555597	-0.02092469616871151	-0.04136525122203638	-0.052205142267047755	0.011469721566070845	0.01547371924686125	0.014939358384569168	-0.03842173015267125	-0.03127067839427955	0.012160468974342642	0.0466013136573018	0.054149257892222025	0.0511984514895758	0.06538313851416344	0.06956632715904298	0.019132938068677774
CN.GD	0.0	0.0	0.09089755674362987	0.011212264727511467	-0.0936762285697057	-0.023862926726914147	0.02741274770032831	0.01920352858044705	0.05503233491532811	0.05386122729329479	0.07130781978845757	0.0630930155764764	0.08788483997961283	0.09016982638148097	0.09716598078521876	0.09125231113742416	0.10247427378466956	0.09216417842501379	0.08918000485440558	0.09479011313218155	0.06636449936860966	0.08327006824377925	0.08021686949060136	0.07831581496524631	0.07997026540704777	0.0889654149978103	0.08331899901219408	0.09579869752878167	0.0906237874042759	0.10502739843742948	0.08227455864526778	0.07979450340256378
CN.GX	0.0	0.0	0.020516439130058295	0.018828457074371308	0.0037446105411786945	-0.0031229192355208824	-0.03727865803864194	-0.08174244849160628	-0.08862005008273277	-0.08130848706856542	-0.10867952795847735	-0.029877721030080462	-0.17585735734414465	0.029453945180524244	0.033139691837225094	0.03625704943370778	0.04085834476910133	0.03991238798535246	0.041368247167494765	0.037480728962435705	0.040506106474569314	0.03724297079179539	0.035263439637578387	0.03578562264230367	0.03533849251156074	0.04113267936325382	0.03868130633375433	0.039284619099300144	0.04164476583874421	0.048976644776410616	0.04565010078632081	0.0464830799572713
CN.GZ	0.0	0.0	0.010835706244893828	0.012114918060279756	0.0009278485671337933	-0.013354452007918738	0.020394060664452596	-0.0030014418020196665	-0.04401735419692354	0.018784579758457376	0.023821433876181075	0.025098070069606848	0.02727263750481601	0.03231871851758772	0.02975388475208174	0.033338482952682824	0.031076676632357803	0.006628249931139862	-0.04909247242630421	-0.023641676453545202	-0.021693798744004678	0.010348016689598616	-0.01011612230039649	-0.006980681547708034	0.006726799215317492	-0.02699980309747163	-0.013686830242842785	0.01428682550239646	0.02954317513441662	0.04258543400730286	0.0397162605905832	0.04527269896084096
CN.HA	0.0	0.0	0.0044928809652899915	0.00858731890442943	0.005864892184370696	0.0126122435011089	0.01230860840277792	0.016027951208741342	0.01941066079667042	0.02614316569546915	0.0391952071274293	0.0663238876309924	-0.06548016887104602	-0.021815031006966468	-0.12203165666054838	-0.2837199121420886	0.004105866582904127	-0.013777419949467795	0.02471610891741083	0.0358703625333856	0.032398642489428475	0.05498588082384348	0.0075067439534670655	-0.12988139949777766	-0.04090097695943484	-0.21424751211369664	-0.27881834231993086	0.09332730671836043	0.10693375251753512	-0.0085021137194774	-0.10386163998435949	-0.0031090095163444076
CN.HB	0.0	0.0	0.042389178246149406	0.015237617556840277	-0.08706362006992707	-0.11837178843976393	-0.14948492132035307	-0.07632526574858911	-0.15636245014023498	-0.04473696972552288	-0.18529485762055486	0.04460343783876386	0.06103999619477829	0.08126720191337089	0.08622852336310771	0.08203402806423732	0.06398472362185714	0.016231739062200212	0.04604730089650122	0.027801628352475127	0.006460331870239422	0.010555285733571118	0.021928607300658598	0.013297086110219958	0.03255259394556731	0.0409928417913763	0.03172084255100849	0.06893337446991499	0.06383105905698461	0.06855201258348931	0.05409296578320344	0.0539311931756048
CN.HL	0.0	0.0	0.021588480621037576	0.01855266048707005	-0.005696184939163462	0.010595823430459284	-0.07351930888939151	-0.0970842918955439	-0.10668723298612459	-0.12481090981099063	-0.12413485813048686	-0.16651644780653063	-0.06849396713859424	-0.055833398171312165	-0.12220755592415866	-0.0003520450777561024	0.009359288859500658	-0.027160696982619914	0.03925135710209915	0.03548878494816776	0.037840576140579785	0.034809143992853286	0.029801586044131412	0.019011982941052885	-0.029951592335630828	0.03358092856118322	0.03259618979531975	0.036376366099077906	0.03753336620140324	0.040171519580467496	0.04313185352549098	0.0440485524136669
CN.HE	0.0	0.0	0.04751013099733026	0.02163614735302133	-0.049460191252359564	-0.055832242096587326	-0.1285021714979906	0.012591342181145215	-0.04542414196140321	0.017093240463617043	-0.018591494077824233	0.048797691822621836	0.04617622117057962	-0.00041332457019205293	0.0714759932863629	0.07607089859262839	0.0686031232763229	0.07398242655591858	0.06812704267114	0.06950446413467315	0.03891523580341616	0.0528809522471585	0.0489195566669709	0.052627174700292656	0.04210571891429815	0.050501555389681485	0.05430613038437393	0.057903889809396425	0.05582277430986604	0.06088398126529171	0.06219336903510175	0.06829172966982267
CN.HU	0.0	0.0	0.0352411916906048	0.020834413778247907	-0.029988681497439273	-0.07845238501973384	-0.0017243574407910245	0.010215298719629118	-0.01122730688393192	-0.006830022242110267	0.0021197135090744723	-0.03087640537601244	0.0327178258712868	0.012709338416638793	0.04459309139512868	0.042772638103971694	0.040637883384575524	0.06036232732091751	0.05729395981857177	0.05978451852097777	0.05588604033679445	0.06353099811622354	0.051844628794173175	0.059614256338469396	0.05911762095089923	0.058264294975951536	0.05931616477297119	0.0688086178118219	0.060121037652960396	0.05454513249263382	0.060316130517934496	0.05067743397233482
CN.HN	0.0	0.0	0.035227886500210914	0.020908000940966787	-0.02458402982388197	-0.008390465733332242	0.00512776385510616	0.027255985791541093	0.017773253777919606	0.014268399967254375	-0.034372623504508315	0.02638445257849842	0.031987675626932166	0.03575285293031527	0.04568149180985692	0.041432932165275105	0.03759331542674271	0.05339773063963715	0.03165769783750605	0.05146682408161407	0.050701485078907815	0.05478500772704287	0.0500060100340427	0.056134988680689446	0.052906745507530495	0.05746308242076115	0.04629767843797872	0.029231607344959443	0.013641930460006613	0.024767480383292018	0.017576713613576267	0.02956258350406138
CN.JS	0.0	0.0	0.08664409077356883	0.014003028038733767	-0.08380256996489699	-0.12790223347607377	-0.17546472091803933	0.026974777527311034	-0.07647413273459414	-0.2129156818914235	0.03419890403866255	0.02298772285793671	0.06048601834847123	0.09198568756008108	0.11040184506905248	0.10686378458046875	0.10618388853285143	0.07517993921677402	0.12158168497864441	0.1269484508112262	0.1209271278536761	0.1397134420087598	0.12588361491505662	0.13721271801669932	0.09116663031234484	0.08776446535354587	0.09463052593277066	0.09819495101663911	0.09916909171110433	0.11015219109493657	0.09217077595338186	0.08572225376095588
CN.JX	0.0	0.0	0.020638618590584912	0.017080118939682976	-0.004038798610872529	0.008003395409428293	-0.044448306306477114	-0.04342076948701257	-0.06395173374826868	-0.09451567072430445	-0.019730826066466367	-0.2441303882207202	0.02844149747114333	0.027981348669614547	0.03050351323790057	0.026733480123075637	0.03310329110191024	0.023539289754159753	0.03265436421993062	0.028711826654737038	0.02878048200480876	0.029883209243508624	0.024668563280361155	0.029258657683439715	0.02578840297868812	0.0348341954941489	0.030230897352256925	0.03989871207008555	0.030089760173668267	0.007921000665223055	0.04096799042121457	0.03033492664081816
CN.JL	0.0	0.0	0.019083224335991744	0.014729984131789386	-0.02366929266903739	-0.04299243763994376	-0.09360191718307265	-0.07390810548100202	-0.12048319258248785	-0.11936877368704524	-0.1643292446243172	-0.15058325895079827	-0.24316017558858594	0.020100536593847806	-0.022446343401694158	-0.030261637866701996	0.005633261804738332	0.029399964428056258	0.030388434988104507	-0.017372563874995528	-0.043238559266900456	-0.018451772031413682	0.02677348835058435	0.031345687063533134	0.027803282237792715	0.03476036878147237	0.03493306805009144	0.03132955024718331	0.03025068979478629	0.029494787867223593	0.02547202965716977	-0.022347073851181065
CN.LN	0.0	0.0	0.03955922810934265	0.014750059907897572	-0.10048801424247245	-0.006127988708992671	-0.03390529535582942	-0.046859606604976456	0.01356042463298568	0.018497694826780098	0.0033974768762545793	0.01567346039095252	0.024803511482951457	0.0139110703460954	0.039022598713733814	0.007385310376406551	0.041216608111027675	0.05479055637962471	0.054586528049460625	0.05356501921307544	0.05525881866408344	0.061866403709154305	0.0570038662705219	0.06354462556703577	0.061966937525959054	0.07068781647310285	0.0653199402674165	0.06961300827690309	0.07102946270580723	0.07646313664677606	0.08155627352439687	0.08403473082061463
CN.NM	0.0	0.0	0.02527039274053955	0.018351739434319114	-0.022523344750180474	-0.04935176463897184	-0.02779294100666574	-0.016719354771610462	-0.05783239252582506	-0.003099677095896869	-0.05295956332602714	-0.020714100856911166	0.004320197067997356	-0.010848094572724065	-0.002099696771107329	-0.01034804170018111	-0.0024593646735682206	-0.0023489764778616973	-0.09035333493956355	0.03876473071344755	0.036508138533530854	0.04537315429196109	0.04033232973665868	0.042874092974209965	0.03874735380620109	0.04391522981277429	0.0449572803241205	0.04407124268750451	0.04759282574451351	0.04177071073501182	0.04958196546449578	0.045774795581943195
CN.NX	0.0	0.0	0.0036504069467646616	0.015562923478951163	0.01322338000249168	0.019466581141358574	0.0015968186563020126	-0.011709662498904372	-0.0217401346480961	0.006107963378054748	0.030861934065828933	0.026930374040179395	0.031103322268433153	0.058113408957605195	0.07069018734258137	0.08139234219666225	0.05766047281547948	0.054948067194016126	0.056634197339633374	0.03524492922424294	-0.03738515450384394	-0.045059608709929755	-0.0831217828776376	-0.12921135482889534	-0.0763427456807575	-0.17544640698627934	-0.26599092298487115	-0.08516581494445452	-0.060336184475606736	0.006676858646947892	-0.02067181354704628	-0.03366852208237514
CN.QH	0.0	0.0	0.002939325168904716	0.011606938731012484	0.009101339490147353	0.009180130650321416	-0.0006969168656834057	-0.0002578327532476443	-0.015594553122066923	-0.02921275556491132	0.014226214836798867	0.00766749596166072	-0.03392025173964974	-0.25391910357940306	-0.24158363894998258	-0.24566378605065387	-0.3380381428819579	-0.24393680018829356	-0.2648190714824361	-0.20240733300813663	-0.32851881395781213	-0.20148513940807522	-0.17363961455116872	-0.19251059881080224	-0.15277558911583888	-0.10736091672430836	-0.04975235795120492	-0.03576917673263624	-0.07968203381967243	-0.02960336726488544	-0.034136329075129535	-0.013393583806264875
CN.SA	0.0	0.0	0.022816210386666924	0.014748695671462642	-0.016744197647033943	-0.03225069897139221	-0.09267878047015676	-0.07861789699965538	-0.1449818111315948	-0.03087162726249648	-0.1357898963589954	-0.1508323148028401	0.0051246075841060446	-0.16341153849850354	0.025940463535589764	0.025068755219148642	0.028574874222786484	0.04235509010979133	0.01281442801499555	0.0370500753950509	0.03838368268473946	0.0380159364132604	0.037360658302443284	0.008000050590339924	-0.014498412442986996	0.041260522547892364	0.037047032001624736	0.043071838708574894	0.03695615772023597	0.018685934276208016	-0.003996462992772454	0.03913683874252616
CN.SD	0.0	0.0	0.07995708456627337	0.01455940844381498	-0.056675472973855	-0.02316435715697951	-0.0442158490311817	-0.0057804478093559375	-0.04030789415052638	0.055343257820261726	0.06462660488708583	0.06761892522919588	0.06294675810214478	0.07927929039890369	0.09293761906783438	0.08012285400158525	0.07527352112539631	0.04453792735878981	0.08133741570170994	0.08696318254057811	0.07634838511427766	0.08908141089225552	0.08785521408252173	0.08838223879303886	0.0921482527728612	0.09423181806693659	0.05738210357300044	0.06600124738240787	0.052301541855714895	0.060427870302026676	0.05936534449670905	0.09367204668619955
CN.SH	0.0	0.0	0.03195919399541225	0.023575582177048915	-0.02234089999675337	-0.0319470685960499	-0.015797268569628375	0.00713870353796775	-0.03759206969466966	0.010989880965550647	-0.03405962811888763	0.039379246401916035	0.02569741160984851	0.014574062472827443	0.01855794340916983	0.0045370764917063156	0.03769679810226023	-0.005322127131091037	-0.01295593318647592	-0.014091767834301105	0.05069069549383798	0.0343228960768549	-0.0013624361058228729	-0.0387476907784845	0.04765103693102901	0.04775091959872135	0.026288463055146316	-0.002222304061516578	0.05607663934747986	0.0576307287306399	0.0653388001122579	0.0601379844841432
CN.SX	0.0	0.0	0.01918835380094741	0.014911826395502814	-0.01273399527544905	-0.0705437053887592	-0.06476800459626064	-0.04284078148425463	-0.114933367203085	-0.10994412133678022	-0.23058911643643043	-0.08945526168699924	-0.1284685586657619	0.025812835636984666	0.0315330356337018	0.0352044391089823	0.03280171329678172	0.03472907558179639	0.03220575731261999	0.03470804621428236	0.032555615751794775	0.033088791313540256	0.02771532814167532	0.0038654059101972393	-0.019308775796278432	0.03559653607785318	0.03721565568988172	0.035055988948529127	0.039350606237387176	0.03556307710685935	0.03479655186915398	0.035830903970857086
CN.SC	0.0	0.0	0.037943922300676114	0.003537719576174325	-0.14082304572841098	-0.06072284178731957	-0.14390046983387972	-0.012208442618166782	-0.18387578362372148	-0.0760010213003981	-0.2672698703372389	0.024138951774421713	0.039881583307432855	0.059262695603523596	0.05124269292611228	0.01898361239380808	0.04830036902327972	0.06281179197884512	0.07025239782929571	0.04945661273594304	-0.06282987473829049	0.07004517138802235	0.0587252311313069	0.0666625565729051	0.07833211185803712	0.06919930955859854	0.03316144762683937	0.06116159376163832	0.06390725696416855	0.07986355619502561	0.06394114989702882	0.05253351177969545
CN.TJ	0.0	0.0	0.020364801356365092	0.017027907551381283	-0.004722055877459663	0.008309731698097345	-0.033723028077115025	-0.03762631179156095	-0.04092710285245049	-0.1098928430778523	0.03412508407234505	0.03761131881612201	0.03724819703578852	0.04067659779325439	0.035680981892949326	0.04010652351180699	0.03814618632764777	0.037679224464715055	0.03647525329302237	0.03563706256632937	0.0345075255716365	0.04134637790902396	0.037089505626486385	0.0418230067148917	0.041123690489142106	0.0451680677746813	0.04264226516872416	0.04578520135885	0.04359694018567506	0.046177317659057415	0.05225153524410775	0.04979823508055592
CN.XJ	0.0	0.0	0.011910294991634984	0.012716784131305836	0.014331555948721153	0.011860060146928753	0.016596024648385388	0.019622494298743298	0.00545157034217425	0.003255529882606467	-0.0004503663843191674	-0.0032526821802547623	0.00274922564733604	0.002139256001765233	0.0073946659001400405	0.008372160224690006	0.004901859796957453	0.0026202956181942128	-0.03781611611255453	-0.07786030392161747	-0.03818855555990375	-0.022191413874927957	-0.047738955356080304	-0.025201345109204798	-0.02672228297229129	-0.05783698592728426	0.008719348258368065	-0.02981321892088218	-0.03401362412023268	-0.01024715130870657	-0.007758681495784181	-0.011372846563606487
CN.XZ	0.0	0.0	0.0009764940220424734	0.004702725304861488	0.003948905679118653	-0.00897450105458164	-0.04836532992209541	-0.0755261733826007	-0.11140651735458418	-0.13223678292861862	-0.14790702991932525	-0.17419619877856451	-0.1436667094320998	-0.21532176726800634	-0.4596023120618242	-0.3386760094696184	-0.5953721915452292	-0.6515479597293816	-0.7776128935987447	-0.45526821232736436	-0.39701646678909075	-0.6092824913028649	-0.5718419017985976	-0.5791669213502382	-0.41576910863845296	-0.11668790751295788	-0.07105411854654298	-0.026598460723670225	-0.02167618656844228	-0.01018394005876111	0.03141685529954863	0.055495280408712766
CN.YN	0.0	0.0	0.016280266238766217	0.01849507065827538	0.0179786908738766	0.022170760174522464	0.02547191564228335	0.02663701446716793	0.0215431551042089	0.028716402416817388	0.028755690483217577	0.03155694435326151	0.032280614443269684	0.03227155022496042	0.02940090191088096	0.03143067455304571	0.031046879353291423	0.03314861694228011	0.028527037234060693	0.031198255772935113	0.03032083671921093	0.03509324666624014	0.03570479986276798	0.03476803002306905	0.03385098910020368	0.035913503056428375	0.03872227519046145	0.03712101268082968	0.0402751732731188	0.0394993973507507	0.0429690299403207	0.04273386363984333
CN.ZJ	0.0	0.0	0.055233125915798986	0.00273394509382463	-0.0526303264966832	-0.044823184896258805	0.03262286032232886	0.03663440482160052	0.04604770010330217	0.05779843145679031	0.05981871899438662	0.061677195088516434	0.05671107884579474	0.06681540727351276	0.0697345029686991	0.0710571418753636	0.07206304024949262	0.06765554370982141	0.06637514452594306	0.06288867670849463	0.062545344884124	0.07170497759851902	0.06159356474146893	0.06842669102169463	0.06796336691736737	0.0799973820372113	0.0739211500382364	0.07999994763163709	0.07159230852256115	0.08487584610203935	0.08857186230459835	0.0905019880541369
COL	0.0	0.0	0.013875803749541227	0.003351670377127469	-0.021608101047509987	-0.024757594858815235	-0.03527873521782521	-0.04261868387448464	-0.052621989392953594	-0.08019894356678936	-0.09632677438173864	-0.03600524818840878	-0.06068822693652276	-0.058601486788789625	-0.06248267618919057	-0.0763485463348812	-0.05409037166127506	-0.08412579799201847	-0.05783223847618535	-0.04510145868392712	-0.023078900014950054	-0.01988043986457244	-0.0478067426049833	-0.07521482701484672	0.006937804808382353	-0.03727585991740723	-0.09976584778988995	-0.023621799628203988	-0.022935270704127486	-0.009719992852130765	-0.01761506716125849	-0.02794735487418043
COG	0.0	0.0	0.00044533197667284696	0.0016208046635490803	-0.02403307791759568	-0.06245766400214681	-0.08228096627337367	-0.07610698564839424	-0.07524764526137817	-0.06838150323736913	-0.06247338818496928	-0.05611888087064809	-0.06110210360399382	-0.07123937959397919	-0.09627853515944418	-0.11527999006215595	-0.1199361986658487	-0.116561146561589	-0.12541164673625094	-0.1316776012362464	-0.1303229285027352	-0.17999301527857892	-0.2380097818264426	-0.22629131321332263	-0.19795782528712058	-0.1916783673937883	-0.20281662048573512	-0.22032736275606757	-0.24067933120706098	-0.23898159362527593	-0.22212446854804613	-0.2563367605783684
CRI	0.0	0.0	0.06959049544690288	0.05867313090426318	0.0821173560098476	0.08746317488317334	0.07547622201591331	0.06238010124788307	0.04339658919587652	0.039708541917349294	0.04574180163996466	0.049275404914017606	0.05969136658818819	0.06729217519174657	0.1013511541577472	0.09735636963008609	0.10405424546504616	0.08270870112057072	0.08267313239400664	0.04950403697510097	0.05735054224120795	0.08651613911505596	0.08998950184462284	0.05425256603164286	0.08250906684830195	0.08661450446540986	0.07173165751821475	0.04987111600445182	0.06048260630207025	0.07862140347243418	0.11642551730053352	0.08047115059826027
HRV	0.0	0.0	-0.0284343847747226	-0.17272563169036248	-0.3310220299889699	-0.45854249712450335	-0.5378690601009373	-0.5341288936352218	-0.47855466294116633	-0.4463083588693961	-0.3976389773929445	-0.3875363830934009	-0.3811145861823406	-0.4255441961286799	-0.3599961734033208	-0.30758358252043205	-0.3110127576001931	-0.3316263099251926	-0.35908739136207846	-0.40994521591450894	-0.31470954956215325	-0.2978704815750466	-0.3179777653789184	-0.3067043944689485	-0.317149598432076	-0.2691483117748916	-0.30956538760829044	-0.33822968003528464	-0.3812552674015479	-0.25250718760706503	-0.2406962407608293	-0.21212632306301105
CUB	0.0	0.0	0.014868987222294017	0.020409298117085584	0.018322077714638674	0.013461954504023765	0.006778244201499639	-0.0003109256176747621	3.291559951268397e-05	-0.012733985093560385	-0.015080151722801638	-0.014680293281832402	-0.025378327143599222	-0.023984748909688935	-0.02586436899246758	-0.03699084488173465	-0.03904713443376728	-0.0266282647588878	-0.028044403498883597	-0.02482513092857408	-0.029989266084351485	-0.033366070791784885	-0.03474780173097214	-0.03829510398946079	-0.04058544383129803	-0.029222428717190496	-0.03515470763408857	-0.03670362243392011	-0.04768418775732419	-0.04894031877906713	-0.049090949958063845	-0.044000156441670324
CYP	0.0	0.0	-0.2535199998408011	-0.6555243476223938	-0.8539836962275338	-0.9034760915418327	-0.9008010628127616	-0.8817386353957346	-0.8718656288121962	-0.8611374245301229	-0.8604061729728718	-0.8517811710421097	-0.850123923432422	-0.8408662771282049	-0.8354103487863918	-0.8167347697238925	-0.8329631891278444	-0.8383028790230562	-0.8453292060164208	-0.8225880078073344	-0.7847206402058493	-0.7987874229360981	-0.8019766958083929	-0.8214727424783796	-0.8186426663533419	-0.8137903907550759	-0.8187452290295605	-0.7982396523170898	-0.7682550349981332	-0.7781174123653423	-0.7828311939811261	-0.7745815387215971
CZE	0.0	0.0	-0.21491540847496937	-0.9622090383415105	-1.3830519192234325	-1.3712707583937167	-1.2424103292011823	-1.0936720896075003	-1.0573305419917411	-0.9913746641610044	-0.7541558320341091	-0.8041805692357462	-0.9787304522037243	-0.8719888964690781	-0.6030519077228291	-0.5543317364052669	-0.6587487929591185	-0.7889583039377479	-0.7481063709406155	-0.6604689848736522	-0.3210019680707332	-0.3172197602207105	-0.2805709654180921	-0.21963104791069554	-0.19224339189523043	-0.23368050135791352	-0.18481607296882974	-0.28520474342680346	-0.29474648080282106	-0.30412273324395	-0.17490357490858033	-0.2138403558112234
CIV	0.0	0.0	0.06330881678617839	0.10496130028527784	0.06488313109600519	0.09072359040018796	0.0762604166412828	0.08962878741798352	0.1001419512817181	0.08987586604420894	0.10356678091487659	0.0954852558469943	0.08554931576829627	0.13891503273506522	0.12320839249184701	0.10914840850910768	0.1053352394347673	0.0929070399709575	0.09264284214529628	0.12146986202572485	0.09651160016872495	0.10286917543833596	0.08334744897435797	0.09655200968796684	0.07831786010656927	0.10337438528582599	0.08205195736712412	0.09476157914494188	0.08178339309323768	0.09182369319471473	0.10299075868560603	0.06827393000872206
PRK	0.0	0.0	0.00011966283106623621	-0.0007330764786650512	-0.007332010929961275	-0.006740950263040002	-0.019733870007010434	-0.01725084494634821	-0.012461694271426182	-0.026284459589698272	-0.03924658761365052	-0.05008713643777085	-0.08260936359136828	-0.09900837364908988	-0.10385735662290507	-0.10076297681290702	-0.08377166460210583	-0.06236314843932611	-0.05405103591564764	-0.047657782134491455	-0.05296092174708056	-0.06292774839508075	-0.07315131659740848	-0.12154784352860215	-0.14796579210775151	-0.1533202433343983	-0.08857183988300044	-0.014764092579067079	0.01958735524121291	0.0038844687107797427	-0.008561136231677313	-0.025656341699442642
COD	0.0	0.0	0.007135638654243159	-0.016711130916535755	-0.13006891288031008	-0.21434705822733768	-0.22897910203494298	-0.14508898049803154	-0.10933500814503949	-0.07433280673968534	-0.09305082651120955	-0.11580145835402567	-0.10746544785860124	-0.07375619222865781	-0.05989255558654927	-0.06600803051629578	-0.06999891307962747	-0.030014173989645343	-0.0435210938263042	-0.05888052261954213	-0.07597915037848013	-0.06324991517182577	-0.08572906955945925	-0.08381167682008916	-0.06276801577131952	-0.08078913305098467	-0.08131407930519474	-0.08302272185114479	-0.029989439126099082	-0.05637356905155988	-0.04694597152460345	-0.0706345546721332
DNK	0.0	0.0	-0.39786167349700197	-1.4359776796579182	-1.6610655522941387	-1.486099899391935	-1.374966544916445	-1.2075558603474423	-1.0581524332071046	-1.1038979877661337	-1.152752130331991	-1.2169625100007853	-1.1606883452723205	-0.9643037576155034	-1.1230282941140368	-1.1164980385944157	-0.9435835011904814	-0.7363906069082993	-0.943642414329604	-0.8989364752491569	-0.8394346265160557	-0.6956064619920599	-0.8700622770299815	-0.8760848117856268	-0.8095444292012366	-0.8565271059892132	-0.46076945601498664	-0.5597216240765479	-0.5605962357212224	-0.7198476387808017	-0.8154241817259655	-0.5275683902229766
DJI	0.0	0.0	0.0	-0.001665753071944387	-0.004781847861434763	-0.009189953744204171	-0.012758640301813173	-0.019176300232537358	-0.038790591267456875	-0.060036063132240525	-0.07486442112337732	-0.07907460515926834	-0.08269102173343867	-0.08207179608071824	-0.07030656586424211	-0.048588583031949906	-0.02606794334638618	-0.006150856456910159	-0.010308171958239853	-0.009908133507285921	-0.014409978899643239	-0.017026058826996593	-0.015952462818979996	-0.018727720512534685	-0.0193535966156122	-0.037563976599452875	-0.03556163627399522	-0.024126313836314583	-0.018673520669787447	-0.028522980323753	-0.03295585031474202	-0.03860802311346223
DOM	0.0	0.0	0.0006351078566613211	0.0006512838881533867	-0.0004915433232777211	-0.004750163702649246	-0.009459809517664564	-0.013793164743391984	-0.019999764743672266	-0.00864096339305842	-0.01941847349399284	-0.03545917953574618	-0.048177806580740334	-0.053445774018634484	-0.0493967159607589	-0.045751412239047884	-0.046065242631943004	-0.05080242235253607	-0.03979585421747256	-0.06755516797739558	-0.06616771170125935	-0.08635470933288092	-0.12045505960964764	-0.06616184544756543	-0.0621891753262771	-0.09814697011240048	-0.09205540435653914	-0.07966083364917553	-0.06418195954683847	-0.06532463120498821	-0.061755764775672795	-0.11625221300811672
ECU	0.0	0.0	0.024836335288025424	0.025978987848063184	0.011378951675200533	0.016819294981007538	-0.0035221319505285287	-0.0002967292782485309	0.004247551403580019	-0.0260410913977438	-0.04450421895035861	-0.033091959040643104	-0.05435278112341235	-0.05353699604341289	-0.06209112462184363	-0.06740141293649637	-0.07663152737666934	-0.10762815545999338	-0.03236782262110438	-0.010661717573801077	-0.03403101150942778	-0.05185374864041803	-0.0318479871652011	-0.049316593871051584	-0.07856361005702528	-0.04708145731480151	-0.03218973513521295	-0.008312644591101925	0.0025869739260775404	0.01731959592787824	-0.012789613557795398	-0.028123600149898564
EGY	0.0	0.0	0.05314622409198222	0.038610500443936324	0.025112676740812745	0.005763570713201993	0.015460050279703097	0.02731866568626007	0.012584492244260836	0.03099822714760503	0.02710771793024147	0.015285330252812201	0.022069704437810422	0.031517956414250925	0.050669201138409115	0.056889612160837544	0.05251932268390824	0.05761779786428445	0.037198014242467714	0.004625483952969134	0.00404338522361769	0.026405429564357874	0.03128563744840829	0.03642243801065259	0.034592117089959906	0.044821859488997084	0.03947977021576676	0.06707945771409207	0.049655546451043975	0.021830173993375723	0.024331222321793966	0.03213663080516849
SLV	0.0	0.0	0.0001505889844821695	0.000377661285977382	0.0032963974663902107	0.00017260607094726765	0.0021154119629107626	-0.014481919158071399	-0.018074827371894475	-0.02950914505172042	-0.0407599046973961	-0.053848072421458504	-0.05379657847246477	-0.052729198612233574	-0.07399423321580167	-0.07669192345337583	-0.07377016187166685	-0.06971550194743159	-0.07435431139553028	-0.09227109001541667	-0.07949241277318553	-0.07425345965659247	-0.08023439042479374	-0.08692885244724335	-0.09798055752391344	-0.11615031871634596	-0.11620433836574406	-0.12340565560187144	-0.10911154766466424	-0.1154182795488734	-0.10688038133190858	-0.12231141493002085
ERI	0.0	0.0	0.0	-1.5732393165990288e-07	0.00045297380975029	-4.269763999031895e-05	-0.006328822244117127	-0.006766334284302733	-0.011319763706008068	-0.018903080854704157	-0.02628479162725128	-0.029610534436841363	-0.04873145834261017	-0.06692608471312589	-0.08010269478205823	-0.08560809549871262	-0.07231868378094752	-0.056169465077016145	-0.043670399921980074	-0.04051993965238365	-0.04175271849540252	-0.03863528170398034	-0.03904979242116413	-0.04813926681017655	-0.04838018124508903	-0.04998606465287381	-0.014308502360194097	-0.03485311114727052	-0.021755387754784916	-0.023795025360962008	-0.032666957931515306	-0.037095097154860035
EST	0.0	0.0	-0.28457680061841906	-0.9665447429125562	-1.3943384406323034	-1.4423965629757451	-1.3849288238317436	-1.3090810139904652	-1.2491164671282307	-1.1684909416384448	-1.1162821668493028	-1.051432462359192	-0.9615065982342852	-1.0063221818796042	-1.0857713938595914	-1.0206912170088844	-1.0011372349125414	-1.034991990712708	-0.9364095281689577	-0.9734121148386121	-0.9885767958156988	-0.9177606792458604	-0.9734959994784464	-1.0225849773394802	-0.9683523147094308	-1.0522881661482186	-1.009435233939071	-0.833952387319159	-0.7383873299649513	-0.7533445161601038	-0.6346672035577816	-0.6403661207985967
ETH	0.0	0.0	0.01746448937778311	0.013804927346883211	-0.24015037387744576	-0.5167983204600546	0.12011286701725243	0.32778421517738465	0.16395377693620983	0.16501376140649615	0.0046601137781765445	-0.1267419047921381	-0.4056425426685384	-0.8626466468747096	-0.45414280864457535	0.1501963894817715	0.17761190908265334	0.19599908099268148	-0.04062295429144713	0.1562112841439589	0.2526563161669326	0.25676699823011795	0.21831974084012273	-0.19276355971854509	-0.40364725496698783	-0.061969742657341786	0.07818481780665909	-0.01957249252481086	0.02295094285973409	0.28376397063751835	0.06007819263331715	0.09102694219595975
FJI	0.0	0.0	0.05086073183218076	0.0679542374584452	0.08138024054704651	0.11279522817366772	0.131879292446202	0.13322556596249147	0.1345345444601742	0.1262240414315663	0.13661204962029938	0.09866105557099214	0.10747614917581139	0.09965847497745983	0.09999736819896743	0.08673497140632147	0.11887703387545301	0.11411989409848555	0.12642045980861827	0.1227574638135831	0.11411369140965633	0.12508840213221184	0.12613848756888313	0.13684732406245015	0.13440497473338198	0.13593996417293752	0.15202557877191936	0.17441070892862953	0.1659550262336218	0.16593627237766473	0.15685886152696504	0.1483284738731605
FIN	0.0	0.0	-0.3246343500518001	-1.3436835143958548	-1.4936162404104003	-1.4493302931907315	-1.4062204676118073	-1.2929926399578462	-1.1619424327333538	-1.1299360055570307	-1.1443335251811515	-1.1299005023944875	-1.1440465631222807	-1.0515267159323272	-1.0646677550719463	-1.1018209062199524	-0.7227344599072039	-0.8831107862270704	-0.9770733381393448	-0.751721530878191	-0.9285879429679178	-0.7906511222874779	-1.0607405609737497	-0.8442377597741468	-0.6307861031451645	-0.9251650222655616	-0.5509314796746101	-0.6777164857004747	-0.7044806037673212	-0.4601412116577275	-0.5440515259163781	-0.38824332278245555
FRA	0.0	0.0	-0.20572130137176403	-0.9296074883135663	-1.1181906703902067	-1.0738970769047729	-1.0301736528330219	-0.921960496654517	-0.9072973859905131	-0.745971690005165	-0.8961001920998135	-0.8967172289961356	-0.765268869765201	-0.8457185966316949	-0.5439337474476225	-0.49481239782426245	-0.8135418116585247	-0.6127335055506555	-0.7903430490105778	-0.45239155663572284	-0.728808629287836	-0.8343890922533403	-0.5780294748131354	-0.6964285990456065	-0.7297237134231915	-0.5517779542525081	-0.7705495284640484	-0.4410192918721245	-0.6742595076904001	-0.5824844485570524	-0.5906005703398942	-0.6269267053228056
PYF	0.0	0.0	0.0003595178719173475	-0.002462294670013687	-0.004118299597322128	-0.009602851128398537	-0.0028865517481047043	-0.004811314777364295	-0.021605050181261465	-0.037719068519004306	-0.06376772794566277	-0.07482475413403966	-0.090172075553141	-0.10936978760950344	-0.10796335378157051	-0.10919456225008117	-0.10518343357936999	-0.1275394493849058	-0.1394419989648843	-0.12704097654663293	-0.11264406733580978	-0.1613975059178152	-0.16378984150797748	-0.1454359409735928	-0.12036099067622708	-0.10716802913456336	-0.11368988281602599	-0.10793306336726038	-0.12290493234927702	-0.1936484783785386	-0.18949964249321827	-0.2312772697493859
GAB	0.0	0.0	0.004842050149767019	0.004211235096729382	-0.020153499358155358	-0.06592563317490141	-0.05583425569514189	-0.05949079939726598	-0.07809780391797583	-0.03330118567169693	-0.02616923858695941	-0.02859140031619134	-0.029680290646849627	-0.025063966416360994	-0.022707902229923693	-0.021038808276963028	-0.014449882038869433	-0.002261201301101412	-0.019190710308436554	-0.016726297168134785	-0.0289907226633912	-0.04089768786245118	-0.04827148619334087	-0.0479424184580135	-0.04042846185802196	-0.04106748314982589	-0.04188753307973192	-0.038002621585664365	-0.04126502831339751	-0.03431521430554696	-0.032610860979775946	-0.030801184307216456
GMB	0.0	0.0	0.0	-0.0006449098030936185	-0.0008315270990988388	-0.0022471970079540604	-0.021866544692328294	-0.04936102735875192	-0.06931254829831701	-0.08018744373228248	-0.08440613989797452	-0.07951895312361401	-0.07452450352657403	-0.07230570174744377	-0.07517477254104232	-0.07214260278644025	-0.12202584250079473	-0.14110316393414202	-0.17271034786332518	-0.14360849856692726	-0.1417025558003826	-0.12191632682738707	-0.12885173043474252	-0.13237349464085835	-0.0871594241275142	-0.09420720094799329	-0.07915504506167403	-0.108273327152697	-0.1304572854927466	-0.14261738826845116	-0.19300136543347612	-0.19508043464621094
GEO	0.0	0.0	0.008412825566761484	0.008936364420830678	-0.010390535388216104	-0.016157080665479828	-0.03841849485812787	-0.042150569086307765	-0.038469093219917205	-0.02954433380671917	-0.042929953205994575	-0.03941388409397506	-0.058949555413079224	-0.0739901708088131	-0.08695059020621398	-0.11000192454228008	-0.1117028312590973	-0.10290997221320541	-0.09654717475439112	-0.12610982378007396	-0.1583231676368535	-0.1990140256236006	-0.16507213243254215	-0.14933359201894092	-0.1304815156510264	-0.1394724488721022	-0.13859970123030196	-0.12367661388692497	-0.11358537507054622	-0.11239122003322555	-0.10821539188655693	-0.13625040159251922
DEU	0.0	0.0	-0.11112618729862689	-0.8837243474719036	-1.6509030886052822	-1.5408790594170219	-1.4614490527245727	-1.2889486907311287	-1.2307299605914368	-1.2635388278210868	-1.207272111419333	-1.2759923511929228	-1.1491651835933814	-1.0570882725371211	-1.1922231404420724	-1.0858060375739775	-1.1459039442903607	-1.0048375475757765	-1.1760321022589615	-1.1215520329242445	-1.0267060274505413	-0.8179277935706941	-1.052453563072464	-1.037737490781343	-0.9245770798564701	-0.9552411543181982	-0.8267776759327328	-0.9360027665851978	-0.7390835435935994	-0.8036362226084393	-0.9403639845819933	-0.7353177967752589
GHA	0.0	0.0	0.10124976782759365	0.12091575372950025	0.1201790169504946	0.12299436526526097	0.11928756394392614	0.11727395462339807	0.11972627869545338	0.1026316862826393	0.11289344528757628	0.11163181583151438	0.13417450769175332	0.11270229316673319	0.1128353973157914	0.09476407755373284	0.10211207450681048	0.11602862823754112	0.10362421473897321	0.10053674966459258	0.10936559067074025	0.10534997224229681	0.05924049806964593	0.04162835100338658	0.03605973337776902	0.038834525882713855	0.03771112672208421	0.009425994243317248	0.05076289650014498	0.04331991075079422	0.056151929896963715	0.06658271038368913
GRC	0.0	0.0	-0.11137020756750715	-0.4338995229019371	-0.46984663264852955	-0.4746034154595957	-0.4671505362373929	-0.43734063078577634	-0.4149095073241904	-0.40258631385060584	-0.36785998892009397	-0.3804250162808609	-0.3593053862092188	-0.35358695030184295	-0.35742007477637117	-0.3688444336297336	-0.38952206339143425	-0.36856959478122064	-0.33420852616697916	-0.3852546670293444	-0.37898417183729327	-0.3942922944485505	-0.4071252931946323	-0.41616066600688173	-0.3611707610661652	-0.3760931847497484	-0.3877305477095305	-0.41526833082877745	-0.3588672588389241	-0.3745751957077381	-0.352095794353402	-0.3765777990924146
GRL	0.0	0.0	0.005505051227605584	-0.6184727965459325	-1.47078256675236	-1.7143416675819867	-1.7571045137761643	-1.5250960498091604	-0.8930894869731865	-0.3826244688304503	-0.19662100176642827	-0.12895325685945425	-0.146600295078414	-0.10851007338057439	-0.06812314308252132	-0.08784974353166497	-0.13318763186959126	-0.13259587721693444	-0.14676588031603544	-0.13758443223598205	-0.13907595730250355	-0.1054920265641579	-0.11877555957026109	-0.11254282994497267	-0.13265348328608262	-0.07218621842522976	-0.07842255662786624	-0.13570942301779354	-0.13961821638913685	-0.1466656437194569	-0.14894030844467832	-0.1401103303784179
GTM	0.0	0.0	0.011419055672901024	0.009173310880195018	0.013752425372470789	0.006752238727258941	0.009768244740104848	0.015133083748386511	0.0032421866029030966	-0.007050973263023064	-0.021358319604325438	-0.011347925469873399	-0.01076489123097435	-0.024069060413056675	-0.0282599449899279	-0.029553517411318175	-0.04191114101416149	-0.07472080123764879	-0.0544913316175899	-0.05648300981248022	-0.0668914480666527	-0.07131620333843403	-0.05965012081015075	-0.07468194058338762	-0.09737565187670771	-0.07407709011205688	-0.09496775501600663	-0.0915388798321759	-0.09791254781893466	-0.08415673255912637	-0.08187457051532787	-0.07747865125156128
GIN	0.0	0.0	0.06947089730886535	0.01100920244925252	-0.0267811353394265	-0.12686777909974856	-0.19553305471681215	-0.22060958758021165	-0.19987268416623571	-0.14406862533725695	-0.08823008544991406	-0.03524787056374823	-0.018139107319325998	-0.1161867671923944	-0.09360397851182478	-0.08527736542448539	-0.016004482867026937	0.012458976474349903	-0.05586126620465981	-0.13902700155944414	-0.19626738031667257	-0.1680901474162444	-0.20821261130167246	-0.2534210572262774	-0.24712607764533212	-0.12131531354413472	-0.014600667889164143	0.018444551379581675	0.021311884296548733	0.0338374370578709	0.047574610764500314	0.021973836801070235
GUY	0.0	0.0	0.003053249674533909	0.0005527261949023199	0.0016999126519312568	0.0036108946751323145	-0.0008461069608278748	-0.0043728950743782136	-0.006268306461698625	-0.010057329131119008	-0.021673235287156256	-0.030550081954705544	-0.04177708135111313	-0.05778666077661532	-0.06363968241313023	-0.06409136005287586	-0.0593460175153826	-0.05647601187415141	-0.051066635889640555	-0.05038443802179993	-0.05244904715470122	-0.05706696870526606	-0.05098838906495429	-0.049521338047275876	-0.048830533602317594	-0.04000992232437994	-0.05665827727998618	-0.0628926402328478	-0.07381629946761059	-0.07195744116121894	-0.07229424061379053	-0.07397501512192983
HTI	0.0	0.0	0.00014871244899961056	-0.0010464393175091402	-0.004444701724792832	-0.015490030766396323	-0.022766362902360004	-0.03044282726614167	-0.04364250186082996	-0.045201355278312594	-0.051542801331228016	-0.05409873273148902	-0.05462120481556365	-0.05428269484863968	-0.05176171115169881	-0.051859708954593575	-0.06596540469473444	-0.06173282736126051	-0.06664685741278875	-0.07509266858292118	-0.07005597224850613	-0.06876838582937639	-0.05361750408662269	-0.062431343471980316	-0.06963229579001196	-0.09377397462840831	-0.0789724089949817	-0.059066112198424836	-0.03839109550823894	-0.06659514001550182	-0.04910238432077607	-0.06026462181910608
HND	0.0	0.0	0.00237664561599793	0.0012334133152380744	-0.0022861917078564886	-0.008591890073383901	-0.009707685046189685	-0.020408687144246596	-0.024907633871762425	-0.03109915567307553	-0.029279136255677685	-0.03616477245148575	-0.04452638406072795	-0.03268402822516059	-0.03749808088071571	-0.03612513805550943	-0.041081182226643254	-0.04692482485953997	-0.054900475523200765	-0.08560741020170459	-0.06817940944408019	-0.06744108975895724	-0.05429485636416764	-0.05850371962873302	-0.03916958500256307	-0.03663185683265846	-0.04471339274104702	-0.07402530660014506	-0.08398133153681986	-0.12018812868245243	-0.1389462561984578	-0.17487802380091733
HKG	0.0	0.0	0.39654654554079904	0.3437170997286243	0.335172507773529	0.3992477722796428	0.38988807130364567	0.38138099943096915	0.40025995859127583	0.41227319794345796	0.43103083546667254	0.410595261106117	0.39686322276129005	0.39907001618491034	0.3935965634439986	0.3608840262310231	0.4414845648354371	0.3758547987884553	0.39775806220514465	0.43864099408896795	0.4067602324838715	0.38450703754349114	0.36765119258197476	0.3647613070958844	0.42680702539450444	0.4199362525760364	0.4267692485608432	0.46293043468841333	0.43894599694809244	0.4697133996614422	0.4741931931203869	0.4829775860794694
HUN	0.0	0.0	-0.19492687365875172	-1.0233369075930088	-1.3191187485967149	-1.4505397733796221	-1.4816437118075565	-1.423664305839678	-1.336192673789549	-1.2495378042401861	-1.179595193723515	-1.2440902093607153	-1.2015672002262612	-1.2404616053880657	-1.1334195194690255	-1.2191865895969656	-0.6926344955037189	-0.5306136064543776	-0.4829706844851511	-0.4792807862924797	-0.32786223558648464	-0.37493616891352	-0.26532375030630106	-0.2774378450877024	-0.24565868940779056	-0.2461355252254771	-0.2466678176262116	-0.28823679158807014	-0.26685175249362425	-0.2783066915166055	-0.30359939640751676	-0.3307764588766804
ISL	0.0	0.0	0.14952134735246592	0.1476901047620549	0.1471324771630922	0.1528559193279877	0.14276471501928345	0.19395197050406932	0.20845082211335964	0.20379264090384375	0.23470626079906687	0.23040912743845787	0.24866593969186113	0.2544222350873149	0.252391899903448	0.21240964332038814	0.23863752881929656	0.21592578906404203	0.14565477994414877	0.11482223899137445	0.06114708083968523	0.12102862564040695	0.10538668182074051	0.12091259681494826	0.12204637270307739	0.14022594407616662	0.1984389015649901	0.1816087368873065	0.221436911084405	0.22454557234645733	0.24918230221651072	0.2386476522335812
IND	0.0	0.0	0.22384832747746053	0.18863564916014042	0.16096233786278002	0.17984005705342643	0.18839192222559475	0.19680313746335276	0.18714620961215456	0.25726760056374864	0.18221178612869426	0.21477148011033176	0.1793201456579796	0.20044509487922024	0.16197922696805644	0.18066402224912181	0.1787017836615501	0.16395733230669673	0.15212844523486702	0.17334395319532625	0.13621906217573532	0.14268699719477418	0.11895962196770693	0.13320549256541359	0.13877851199022295	0.1756262999595748	0.21302158740192922	0.15597198428507486	0.12976487542311066	0.1452807997811556	0.17399444565264766	0.15989735022334806
IDN	0.0	0.0	0.1400531367711233	0.12961780937206235	0.13036786162299308	0.13037609862576183	0.12228279068999814	0.11136794164348096	0.11501481883806619	0.13917439657769037	0.1692301836321075	0.13055388945089064	0.09353555876101538	0.123976870622311	0.16807426973413087	0.17786139902422615	0.14838787881463755	0.17260787220383378	0.12071638699104881	0.12918863544062464	0.09388238066183607	0.10380859290455291	0.10729955629931176	0.1311899026818164	0.13180012770248606	0.1583455603309858	0.15547065532657278	0.16211410292596984	0.17075634376673143	0.1842447248538548	0.18271305966832685	0.1463108868261953
IRN	0.0	0.0	0.03130393348906857	0.005757875892764552	0.004648695093600885	-0.032862549910439576	-0.025447384453491928	-0.07880319165349814	-0.007519034890535181	0.012716687090041923	0.011707787421588733	-0.0031027459474697316	0.008705529344799068	-0.0015762496690108208	0.0011537974743625057	-0.023030949734348383	-0.04063162437082379	-0.016763656673868255	-0.029112420561039354	-0.025020803222686183	-0.030516593404372738	-0.04588122385396076	-0.022414821948169017	-0.03565621656561602	-0.05213326631369197	-0.022729723303793747	-0.030395944812644515	-0.003857010082641832	-0.017654923953303037	-0.009120749421465124	-0.020284571026274456	-0.01916466878995049
IRQ	0.0	0.0	0.03480630115775263	0.015137883917093475	0.02530242540712546	0.007400266068291472	0.008237064367144775	0.02228136249586843	0.016239578027521517	0.005225146095111377	0.00819142051478039	0.0199716004049888	0.034300868041214905	-0.012823980907750165	0.020185027588404125	0.006828138013226237	0.008440424768174637	0.006101204374298064	0.009610653310132555	0.014638947459388874	0.012953998842046843	0.007540166872677112	-0.02246427558827424	-0.0093317415838845	-0.020429146282396893	-9.608345381550976e-05	-0.0032841286747076204	0.024323821209293328	0.0027728549965688742	-0.005018516540866713	-0.0005816657972057548	-0.0024856738756406926
IRL	0.0	0.0	-3.966411445628737	-4.755263540106325	-4.369432947101126	-3.8591622851691376	-3.167707996882929	-3.180123905443888	-2.42590021661262	-2.896104474489136	-2.9217366155121938	-2.047333485152436	-2.095380560454807	-2.112860363282465	-2.528512071229805	-2.093798337835473	-1.9992300637153293	-3.063030163437541	-2.11383168961925	-1.717198280055754	-3.1686830927983523	-2.4487966847622555	-1.8877513542875257	-1.2534771959142765	-1.3910854371741221	-1.1856918692865315	-1.7346896785980892	-1.5367551516510924	-0.8845737975547663	-1.1137915460738834	-1.4115077696407963	-1.1492273190580216
ISR	0.0	0.0	0.15401000684605037	0.08992084125114541	0.09150291855715142	0.09267801099772655	0.11151843328005562	0.10617072892773471	0.1295776333554599	0.16088521268362577	0.16926972277861996	0.1811208598375469	0.16136052638113796	0.20611907179233224	0.17330836191133958	0.15609021426807868	0.17377107931251246	0.1786067818493553	0.16344647737034368	0.15864469218620503	0.16201981790273656	0.16496200979088105	0.1822903898933692	0.17716915424188517	0.17874265765167596	0.18103172233621123	0.19223851070264697	0.2131308642778995	0.21109135721979477	0.21906561734799102	0.23144806898498516	0.208459936668004
ITA	0.0	0.0	-0.1138691022303906	-0.6796540672659446	-1.051237506003766	-0.9728511965725328	-0.9362142778003957	-0.7637932367955291	-0.7232610073035772	-0.6559821661804799	-0.6304998952706309	-0.7187141251779106	-0.6513896544661057	-0.740361652778132	-0.6027165907528054	-0.8194443104409532	-0.5663550551072927	-0.5650533672921787	-0.483163355158589	-0.6897887806453729	-0.5637620074592564	-0.6403761160033605	-0.8523829761695301	-0.4960332528976763	-0.6178266336651195	-0.7049319563190326	-0.5150935823492464	-0.5386604906153836	-0.6926737099187674	-0.42087983881688995	-0.42796051022375714	-0.6069929444109334
JAM	0.0	0.0	0.0663670734811328	0.062021896448283265	0.04564719834294628	0.06330403728929124	0.08397167517817383	0.10068111928900336	0.08432750319640192	0.07910900229544104	0.10001738992413411	0.10396310386049379	0.08886785362673955	0.08280177378146014	0.0916414517702302	0.0918648993329052	0.09816575512580084	0.10242526410553232	0.1087099386062329	0.08474686665513875	0.0682687553020811	0.10692590781091749	0.09484543795836853	0.0828750603428352	0.1030153852636495	0.08937975518543695	0.08691502081381586	0.06752719436509125	0.051225186833869785	0.07626908515037112	0.09249359813465752	0.1057215452128002
JPN	0.0	0.0	0.18744056794852693	0.14732845748455237	0.11286862375985418	0.11458977636120693	0.11861633751906187	0.16492757214099374	0.16211324914985337	0.11683706567662266	0.1282831790004879	0.1586460820756086	0.09914691143118048	0.0859769960850354	0.08117462291026278	0.08789476749893055	0.08881908987579124	0.06406264317710963	0.09495224591997697	0.09736173361598599	0.07328419486873905	0.08004123293665621	0.06984494268102992	0.08903757341773844	0.10901422322107113	0.08664682499839316	0.08847892280960945	0.09417159506899253	0.08302181193828861	0.09258719546247907	0.07339223092992508	0.06885394477966766
JOR	0.0	0.0	0.0017166313751149076	-2.6969423327916076e-05	-0.024008953001686262	-0.011626649549834056	-0.043606166185450324	-0.12448552603369079	-0.14930727386694986	-0.12621695749577277	-0.07738258852864055	-0.0538961666319393	-0.11582459651285903	-0.17197171982115123	-0.09167205687322655	-0.09380375369324456	-0.09606325133061366	-0.09820787732419678	-0.11527701069480312	-0.09961208603898042	-0.09119524624312536	-0.0981961857474678	-0.152058070572203	-0.1717043028535148	-0.18681947613429228	-0.20423893424177386	-0.1638087031788471	-0.17547275246808658	-0.17375535243888685	-0.1661358360421028	-0.17020067868261934	-0.19883806804982251
KAZ	0.0	0.0	0.030781612426689087	0.03844316024459449	0.034407280030124276	0.07680539606027548	0.09195273479112309	0.06723606595442355	0.08329892376286452	0.08104122425074411	0.05120650605447974	0.08781627562064465	0.030882081771932413	0.09692995496957124	0.07883613796015876	0.0535842946867815	0.0046950327375228085	0.031537517843860385	0.01746643405178272	0.037108588817114097	0.06949217065377322	0.05277007384576482	0.049952161481936486	0.07920958354099561	0.03680519622013545	0.043723398629302856	0.07103724420585156	0.050083246353138655	0.08559997778270212	0.11810548981059377	0.06585747816594267	0.050331238778822396
KEN	0.0	0.0	0.22011118809543984	0.22822901768506654	0.22632945067333488	0.24029308385686843	0.21123772447686484	0.17855401181630093	0.1493913196192853	0.1622167421896803	0.180014069782386	0.18665975710450144	0.18864483877447658	0.19470310460758533	0.19303662348657546	0.17456370541211186	0.22144996691308982	0.21082782289532087	0.19407108599429623	0.18166453106736036	0.18192251829693973	0.10561766490011504	0.150995730193082	0.09228742543192503	0.10000166687178513	0.1260916441935489	0.14112408878013127	0.11209804763065989	0.11622629228902337	0.14697228967706089	0.13905706942525242	0.13935237255733313
KWT	0.0	0.0	0.27371589765823323	0.32472590319656547	0.2093031615001184	0.22749426393204875	0.20882047448194108	0.21780893178249272	0.21651973141612046	0.10862125615758167	-0.11065899722567663	0.03180851271709084	-0.06352420218316279	-0.088655668536608	0.06359991294457856	0.1890390275193221	0.37378794725348996	0.08041864128680576	0.15314350422976908	0.06285754089134787	0.06910512947468916	0.012023005444317114	0.14405946490694266	0.3028685152037136	0.11488397655419202	0.12893511679641367	0.3061923031115965	0.34263185326164347	0.2679454271394599	0.22757184849586665	0.33614251455897914	0.15816117373403937
KGZ	0.0	0.0	0.00019216690678725001	1.965197005127095e-05	0.004303501416225153	-0.013022411027818759	-0.010122026772274584	-0.03282020928970786	-0.0442054081995491	-0.06831611879645205	-0.10651069518444745	-0.16039631217118488	-0.17557313617317938	-0.1514897872327725	-0.15902639880072122	-0.16683357496068973	-0.17379270304891392	-0.1489651386918367	-0.19402665190946244	-0.252725989897995	-0.24733882631643445	-0.2425131876176989	-0.27699039119915003	-0.28753342211329525	-0.3222879270215473	-0.33732830170505324	-0.3201348685358041	-0.31241116735986063	-0.2638916806782521	-0.2757484072495209	-0.2843533909914764	-0.3221476260341416
LAO	0.0	0.0	0.0018434959309976406	0.025339276200231353	0.049497986175151	0.00885159239414346	0.005342418473186505	0.03329937833358443	0.06074150942969592	0.06411832386501448	0.05832861462007344	0.05478111015420062	0.054383227861176664	0.04563106747648149	0.032949779947366586	0.03407861800044376	0.02690257779001115	0.04271494986258784	0.03923412815325378	0.013313146917659502	0.03411265136961106	0.024807800859760754	0.020182394530876557	0.03577813311561595	0.03888957966282636	0.0268312601192644	0.003951866284945815	-0.0007170012968460426	0.003942421106062355	0.0027463681278705465	-0.00752258619886037	-0.04221584343349072
LVA	0.0	0.0	-0.5108395254009523	-1.2399486837302076	-1.501974736447842	-1.5161223800780887	-1.4655973433556846	-1.405404046925418	-1.3336539612449183	-1.255714765939775	-1.2132559962702572	-1.2080689531031918	-1.209662210367346	-1.1734545209280411	-1.1554936019435913	-1.1379235712134617	-1.1382056190822443	-1.1343413292694504	-1.0923492668849621	-1.175678652207146	-1.2228996885114807	-1.1543600262008291	-1.1545849488548088	-1.2108467985959326	-1.1741372550105655	-1.103044989577806	-1.076213535572501	-1.098021290756035	-1.1254982928883828	-1.0610856450912087	-1.0702449017894855	-1.0398450224610056
LBN	0.0	0.0	0.0011595682676945884	0.00015174679890428422	-0.004598114371234807	-0.015391422649480013	-0.03822005753272295	-0.04320841166893796	-0.05671334977352949	-0.09655316606400621	-0.11655401189433201	-0.12425503092023948	-0.12276798227982555	-0.12058250683039118	-0.10930828334708709	-0.10563928329444527	-0.09672588870200949	-0.10374168356493962	-0.09931242950634855	-0.12279168123708883	-0.12459343209000329	-0.1386098248427725	-0.14494735211187937	-0.1567583019245311	-0.16389281422208857	-0.163103466662895	-0.1833102236832973	-0.17782284891366684	-0.1885634865558261	-0.16885682330703977	-0.1585220395534992	-0.1626113026428233
LSO	0.0	0.0	1.460736640535032e-05	-0.0063594225328311715	-0.02116176818373061	-0.02514765274229669	-0.026907053480929033	-0.02678111034534192	-0.029261473691910567	-0.034148617602658415	-0.030613435570803205	-0.03920459040139823	-0.06401517186809258	-0.08678534747493805	-0.10133706847101909	-0.11208935550255372	-0.10296528481954503	-0.08828774483591317	-0.08377550722252769	-0.10704123804882171	-0.11425302086911504	-0.10107429876243801	-0.06263433315399913	-0.05891464316908346	-0.03950375085033375	-0.06465678693301502	-0.06988679021528998	-0.07335630525512338	-0.08667245378632948	-0.10979663284137464	-0.13745412411236835	-0.13084839294867923
LBR	0.0	0.0	0.0021438908532900314	0.004939017311444971	-0.005206639561694537	-0.01672047295596668	-0.052944611541994036	-0.09479945900211506	-0.09127011483059944	-0.11590080820588211	-0.0938731891154787	0.005897511461627758	0.04160398542483179	0.056178890048985686	0.05428585889593052	0.04700206015619823	0.04770180413193881	0.06200354284109366	0.05665463324855402	0.037336312076208245	0.02970918818365753	0.03924063824314317	0.042930540025643005	0.0541415248990651	0.06267512381994411	0.04883550910035339	0.04034301961428621	0.03223040982180958	0.035487616804519284	0.024551460126231994	0.018780283100117146	0.017465138190853047
LBY	0.0	0.0	0.0880882146009565	0.10741845947546125	0.06326396540146106	0.09239614051399503	0.06435358259755386	0.07454888423985562	0.051169521149585506	0.10684052015874634	0.08540303190620602	0.07493321265492625	0.08908279856825185	0.06267193824012196	0.04458805678597688	0.049564750046360295	0.06181394726323397	0.06909026723431744	0.08780908088827921	0.12649190721827352	0.08399298473800165	0.07334236812468475	0.07305555061309921	0.0914307436888917	0.13666147863136135	0.11912902696180616	0.127181264580023	0.15136876304724378	0.11447434144982171	0.06251951586000448	0.11528411219048351	0.05546569925471978
LIE	0.0	0.0	0.0	-9.86557426863044e-06	-0.00017706978632237025	-0.0005739206796362417	-0.0007185749077209813	-0.0017949904301040043	-0.002745577866136717	-0.0034089786949187406	-0.0029589614506941864	-0.0035793139176898414	-0.004101935293709946	-0.004583205239783172	-0.0038194660945900516	-0.0004562312752365294	0.0014636985009142123	0.000499766282580083	-0.0018160654925103437	-0.0034399678888297203	-0.004750381276652504	-0.005917775724773033	-0.0071321161070891925	-0.007970632180087645	-0.00869087314911976	-0.009123095259566671	-0.008740944709650922	-0.007721584756925637	-0.005658362951421747	-0.0054154292804642346	-0.005361989789454125	-0.007520793209725429
LTU	0.0	0.0	-0.3541887449130088	-1.0427231079524035	-1.0765529868566381	-1.0919677471611933	-1.0567092274098355	-1.0086256563263785	-0.9449316854033052	-0.910966604005381	-0.8651807940396883	-0.832686811985972	-0.8629841853544762	-0.8656903249116832	-0.841107732580515	-0.8231378813209567	-0.8330488672425695	-0.8635107882733917	-0.868941848976601	-0.8392248574426331	-0.8406953952248553	-0.8220499575316453	-0.8100419329378439	-0.8145307873863583	-0.8245877562634285	-0.8048422290214852	-0.7787373342327153	-0.7944154508044643	-0.7935255912001615	-0.7071192759357192	-0.7677698687663437	-0.7983739112844557
LUX	0.0	0.0	-0.144075413878042	-0.9730125729428329	-1.5263703352160207	-1.693057969550138	-1.4788339253648863	-1.297344080566054	-1.117602262088646	-0.993990417205104	-0.6936572677411768	-0.7012998774561185	-0.6988411161871655	-0.6921252472342432	-0.5662022757446761	-0.544893844471861	-0.5180975120633202	-0.5154741158559295	-0.3931764567720042	-0.584719614355711	-0.47231700453943537	-0.5704859755821468	-0.5300461915895616	-0.30207857898427726	-0.1620235110662449	-0.1079370553820902	-0.06249852166143599	-0.05225555186472164	-0.06535864898156163	-0.07537486195563492	-0.05740555751234666	-0.08750220438991096
MAC	0.0	0.0	0.10111963366850052	0.11700514045651644	0.20852246827327559	0.2289195228169172	0.19915003134711728	0.19930093282176653	0.19420673774328545	0.14061829446179175	0.18326629725906596	0.1530717550777494	0.16782764463267874	0.17786917005866432	0.08490825754732256	0.04054087101978965	0.1132398767652365	0.13761450927685104	0.14637095463336802	0.10680152879121163	0.07936941858586177	0.12840011596648715	0.13420447305623195	0.07319836263697255	0.04152977392668511	0.057019453359141714	0.0850601145889085	0.08630507444267188	0.061411111544984465	0.07184121120946685	0.05426273663862169	0.09153503053385137
MDG	0.0	0.0	0.007082937516589283	0.009905101526697102	-0.009229727257298315	-0.009842635453249926	0.005921627797533802	0.004979885486311453	-0.004905514108233255	-0.009250917067393782	-0.007133878159759632	-0.007981372914978024	0.011926289860131334	0.012735794983487203	0.015088147384334505	0.002743556585294016	-0.018707041725030127	-0.022395843071776333	-0.00107473367704225	0.01496711752013713	-0.0024792514666138743	0.0015368100630741566	0.033913864343992906	0.014964241323545124	0.008505929803148682	2.9617740393561576e-05	-0.011615630679451261	-0.014759359217364487	-0.01867615083744889	-0.01833831121335061	0.0006217331168567597	-7.496697542741515e-05
MWI	0.0	0.0	0.02495405085134461	0.02876507124298655	0.02129396655989879	0.028857886383848452	0.03339386018268442	0.044997529961010585	0.045873052206468756	0.035790796226486954	0.028014656876962363	0.02141336489003276	0.020908816232378946	0.013303891512550514	-0.040067407976041025	-0.06458429515954212	-0.03471628453293185	0.021798743073220272	0.008297344606966739	-0.008271096340473072	0.004203380159140124	0.024330129268057554	0.01216235401249044	0.002294942445946191	0.014962343593016847	0.02915687931681621	0.07917568069895076	0.03177426151697027	-0.012291642189377061	-0.14503081001892015	-0.14827724190261682	-0.15058725659652383
MYS	0.0	0.0	0.3591020584452931	0.26834201872814045	0.25546415663968425	0.222027175822892	0.1289547124603052	0.19077399107148008	0.10393204607204165	0.2512175930587057	0.2499247836947438	0.19530806607637174	0.22976007149642097	0.26611621989067746	0.27359348106341663	0.252213683830127	0.30330600872836566	0.33511745067567045	0.279246128166144	0.28068979804025673	0.23480012519081495	0.25785258683534984	0.2085436703060939	0.2633800261279129	0.20838262081877001	0.2637280632364458	0.26885387507935565	0.27970887265953426	0.24805660787332595	0.3277714965308265	0.3063891347849568	0.2896421441753949
MDV	0.0	0.0	0.001179378086435534	-0.004057441565363806	-0.009134728091297895	-0.008931262058697875	-0.013772466975192632	-0.014767609773047585	-0.04063947782814159	-0.07202309675422569	-0.08125206112723493	-0.07597379272031857	-0.07297869659214085	-0.07016965106368955	-0.0694760333879052	-0.07676285193128907	-0.08226051277231416	-0.07002471808871258	-0.054790578427288406	-0.03702642631590036	-0.03528676709411149	-0.02280958759895979	-0.014286702272636731	-0.010610054490789445	-0.0061417316107759135	-0.01634645930302936	-0.019827337514066734	-0.008677046713123637	0.010707885233207648	0.014405386884819293	0.00916175581908707	0.011219975073473165
MLI	0.0	0.0	0.0002245479715501375	-0.0009076728721635341	-0.0048316811684046	-0.011068750705311992	-0.01952018383228893	-0.025980057979113624	-0.028517830538632438	-0.029501155427058556	-0.03762506928953746	-0.03939481788810539	-0.046589406391150945	-0.04774722613214433	-0.05344720317056462	-0.06596309364150788	-0.07907242850857532	-0.07472498241212211	-0.07938101032209932	-0.06567176255901641	-0.058968510570844845	-0.06289121236459083	-0.07755164590779184	-0.08368597730056271	-0.08950741719239153	-0.10431531692184359	-0.11573527794487282	-0.12262994505829461	-0.1271928710366077	-0.13115330612485376	-0.12828930000489125	-0.12342359629192723
MLT	0.0	0.0	-0.5361088430545058	-1.3333372994184356	-1.471286728680632	-1.4886658363864602	-1.4881003805724324	-1.4956543894203533	-1.4663383845890499	-1.4262571018482162	-1.326904684628183	-1.30052275434982	-1.228786066025489	-1.3324923065189176	-1.3382559626959112	-1.38409505860555	-1.4460271530102764	-1.4034281091475198	-1.420874395304561	-1.4070905682444845	-1.4010202884282563	-1.516023028276281	-1.3525527154124695	-1.463755925004706	-1.4248190441389696	-1.3846465499319227	-1.381662170536424	-1.4347235985082252	-1.4364193574046058	-1.0730132829021577	-1.1430457261711768	-1.3664777670972517
MRT	0.0	0.0	0.009445945533470557	0.016120803758790103	0.010525485976620175	-0.0030396248467123854	-0.020861335717647922	-0.06015718768841438	-0.10420973423894697	-0.09810689767291159	-0.09361597246003717	-0.10451479015204379	-0.11424738063148254	-0.11365535742572375	-0.07874408453497628	-0.0681753707986954	-0.08031339488672185	-0.15159767910393196	-0.257498301490211	-0.29999297281426696	-0.25453781594043656	-0.21831588098222277	-0.21791767693253306	-0.2867095467747438	-0.3279965628653181	-0.3735330298629824	-0.3229377999677818	-0.29748792902886123	-0.3317198247557829	-0.3741539536893712	-0.2631140778362684	-0.19404916849192766
MUS	0.0	0.0	0.1972413395933792	-0.0403645718165091	-0.03360359641176869	0.1656184888777279	0.17244633048720814	0.19832071553169683	0.2022188888377352	0.20503891919450012	0.21446774023763382	0.22512745075327079	0.23077750245397155	0.214601463821551	0.2046750604610681	0.18957169688120779	0.16990415940325576	0.1811239721590141	0.19132900045439882	0.24043302006990785	0.12042659131226152	0.14495240809904164	0.19341675507651424	0.31204663264969845	0.21736117361139673	0.2600135690978389	0.23873582552300654	0.24063271473928616	0.20271717772146758	0.2742580771190495	0.2765307047756682	0.25197734506423597
MEX	0.0	0.0	0.02724977074353152	0.021851834983577234	0.0026054149641518975	0.005920516254298569	-0.0031636603940898844	-0.006326158396829928	0.00781507364682188	0.022557889715590917	0.005800081161266846	0.020167699229611813	0.0048044998506302505	0.026145045450909343	0.00980278789535216	0.0037366011549355704	0.03338125316871832	0.039674472628759005	0.03497183946656879	0.03505553677318751	0.03513039720193234	0.03362895148961709	0.0451826085562157	0.026588466863297633	0.0360870959616566	0.04304769522442964	0.03358014406813492	0.05401295459555033	0.044084314237546884	0.041123149571831163	0.04494069047351612	0.045672352234826796
MCO	0.0	0.0	0.0	-1.1442831127084219e-05	0.000321387611745827	0.001009739531476761	0.0007298837561231508	-0.0003711173275688928	-0.0024282914914630638	-0.0038134436685877127	-0.004187545793155056	-0.004215892559167322	-0.004430751061368365	-0.005243368793828029	-0.006719018858125647	-0.0077865573507307495	-0.008405023916335796	-0.00927764877173276	-0.009451143351080216	-0.010076225494770608	-0.011071094628078981	-0.011099291755678475	-0.010338939668164127	-0.010651585408738562	-0.011491908292682318	-0.011612459851584322	-0.011347463283550852	-0.010592868577163905	-0.009249255601928574	-0.008173071713823976	-0.009642264292764047	-0.010645692254385164
MNG	0.0	0.0	0.001555874178982286	0.002823896256143321	0.002946025932404339	-0.009267872804508137	-0.02918946449885773	-0.06181211253810659	-0.04879628528796642	-0.06044744169865224	-0.06420162919954508	-0.07414613806094872	-0.10177235240156346	-0.11165470425040791	-0.10038944972523556	-0.07345056335851252	-0.06626553191976248	-0.05411172369681472	-0.07251571024984305	-0.11691902088116768	-0.1198970803661048	-0.10501165676303215	-0.08996397025429204	-0.06854832978105962	-0.05685566085129601	-0.09703280945113635	-0.10947932832429119	-0.082827805860608	-0.05455502750967289	0.00619774264749573	-0.02034887831557919	-0.014840971927232438
MNE	0.0	0.0	0.0	-6.211999586946959e-05	-7.864492336251416e-05	-0.00027621111319264813	-0.003145871392085109	-0.004435483306730603	-0.005135719827309426	-0.00650692742700798	-0.0071353205098767525	-0.006884763013059736	-0.0007591975378917759	-0.0019737254396301473	-0.003942702183379332	-0.0062096668892897	-0.007715967540355972	-0.008995090742214273	-0.006784300670137355	-0.004021669520937188	-0.0035723140162202682	-0.0011402149074024592	-0.0010769685575784393	-0.00501610378772499	-0.01415855877761052	-0.016716808495820246	-0.011317221028950275	-0.011533040679090334	-0.012296186468940817	-0.026814384304352235	-0.03613583792525521	-0.04219142451095115
MAR	0.0	0.0	0.09062394164811582	0.09951761606545872	0.10971669814823226	0.12860069986015965	0.11427979999263371	0.12770202796585917	0.13959891881876185	0.14395279782066783	0.1432829661710544	0.09854364849046782	0.12435011515719019	0.1210405592527497	0.12925062652460184	0.1473669321048865	0.12462235782364495	0.14072280239427748	0.1122330323202414	0.10284505593169957	0.08224982927076407	0.0674045390028688	0.06783047407672438	0.11675212030199944	0.07759347307834119	0.08116516615650493	0.07891160512480955	0.10206805218690995	0.1030091379668363	0.0802140528339601	0.0521185403710156	0.04853933565849289
MOZ	0.0	0.0	0.000204801148306899	-0.0015223976297051856	-0.01517419976575507	-0.041906859389884143	-0.04391394121713299	-0.05586917804490943	-0.03304666704194714	-0.0035019939323310822	-0.00346262250170426	-0.005263355703122308	0.0014272416663629883	0.009373300766957193	0.004481620220841975	-0.003362234669890274	-0.0047101125145943	-0.00810539356812523	-0.007825664790772624	-0.013556816389137527	-0.016740830587214095	-0.007605006104338674	-0.004831419111939184	-0.01977760384057614	-0.07266659338782677	-0.1106524347468052	-0.12100464447212245	-0.0984766225000433	-0.08938366680706356	-0.09421158903928362	-0.09630728063584337	-0.10607357519382132
MMR	0.0	0.0	0.0007699983332720706	0.001198729491536099	0.004678034881222537	0.006729865737686858	0.017087256592218658	0.015007132336553042	0.022725793014766182	0.023012100165020755	0.020314787813102697	0.02188073351341302	0.033295386851950326	0.034441188202971595	0.03919417795266167	0.03516241018099997	0.04400502845951504	0.018500385287412158	0.02049887342581158	0.02888859186653825	0.018689981218678042	0.01650322489736844	0.009702151577561935	0.008047657048426693	0.02005350731830724	0.03288551504507797	0.03782618092769141	0.032203306364553264	0.012917553390945358	0.021973261349939044	0.02357156428138829	0.018330234661689815
NAM	0.0	0.0	0.05655472936345607	0.02453372115724939	-0.014340754453867621	-0.016349064933462998	-0.010937438123681531	0.011978072179030796	0.018428112385993067	0.01914760191399356	0.010726650007786276	0.0012744871191738838	-0.024368426136867072	-0.02172930950918861	-0.007243636627374261	-0.005137271018074152	0.000536672986872766	-4.388789346387867e-05	-0.044601140140010376	-0.02907300863036477	0.019864889489529247	0.027151361582533617	-0.001662709833150089	-0.04358992536716011	-0.02261750552087216	-0.0043556487734353055	-0.031226327898825623	-0.014087937794771133	0.0028221076280976476	0.02097506900109458	0.0025927508612300088	-0.01636054636461326
NPL	0.0	0.0	0.0026006495789543393	0.005795876912362274	-0.0009167922197628187	-0.004137944390469883	0.008216879306144342	-0.0034381434368069286	0.011616887096810302	0.020271776569225075	0.02654674145612379	0.03349766261662168	0.05625174429315649	0.05680206542200139	0.060454967215672895	0.034558901330594693	0.012576319074741882	-0.04649670834969699	-0.03595640385111176	-0.15309820908667726	-0.24331646085391512	-0.274423436410709	-0.2565401675017953	-0.250702148530324	-0.2606206277813605	-0.28572208664210397	-0.30869348868521884	-0.28721661582010727	-0.27787764577935636	-0.34516610053979546	-0.3753796782229424	-0.4325329019133295
NLD	0.0	0.0	-0.851760086975184	-1.9981827015708498	-2.127902463311837	-2.0020667480585286	-1.979838528409461	-1.754622531228922	-1.5799000188865486	-1.4799849623917782	-1.3013114860275454	-1.469838893950659	-1.0599940491966109	-1.3069875015383703	-1.1323150479449873	-1.037164255708467	-0.9830317986538217	-1.1868736405798885	-0.8732424203487077	-1.0267755865621897	-0.6856738442182375	-1.0338587029808277	-1.274354419622581	-0.8658145601315503	-1.1954197012143952	-1.1351616181029756	-0.9030719792440411	-1.0750347014185202	-1.1169184155539913	-0.9956285446823365	-1.1798166181052339	-0.7870735126784045
ANT	0.0	0.0	0.0005335653512572591	-0.11933961913798141	-0.2537708643794323	-0.3867447923894929	-0.4429829907394711	-0.4257918718839848	-0.46717548433887757	-0.4632366667329024	-0.47491017366843025	-0.42871431448109343	-0.4359548270768343	-0.33371467180725034	-0.18853606831652492	-0.08712499328853429	-0.14736290683661224	-0.2310025304260832	-0.23156789147525947	-0.18166203363914057	-0.18717869215413296	-0.18549423765684692	-0.18858061127688952	-0.18968533507323082	-0.24091899656788485	-0.10196599106790938	-0.042589554436889276	-0.023946688462239685	-0.04916751560134491	-0.09976283299625299	-0.1994148856552025	-0.2837058046422536
NCL	0.0	0.0	0.0007473869483742845	0.0005251251437243809	-0.0014032271026476195	0.0005871038008420371	-0.007413163570635373	-0.01910219660347101	-0.026331893706199594	-0.05681872355653983	-0.10141872554123577	-0.09899628392152637	-0.07882780151147184	-0.07093846934529413	-0.11606087132446374	-0.1473556068761428	-0.1520679635574229	-0.13997778244062564	-0.12164635179257033	-0.1235548679138887	-0.12928160248688592	-0.14643331148057603	-0.13408606126871225	-0.10593107343035424	-0.0667918565859793	-0.04198712887983902	-0.047866288943532176	-0.0493947164164843	-0.03402633061452276	-0.0642925922265003	-0.05487544045174042	-0.04756750659881126
NZL	0.0	0.0	0.12904873875616563	0.1436888026788541	0.14274806228959935	0.1584142295532498	0.11892363815202422	0.056189483077440094	0.12166869647944889	0.16177252034417222	0.1705195676640736	0.15366748562639643	0.1670345048934374	0.1744369971652393	0.19720068870952012	0.18796329776102905	0.19345041884202274	0.1613025995397699	0.1468309395277423	0.1740574061870559	0.18268639592800007	0.18131811596087122	0.1934153629247426	0.1868303125859061	0.19494108719591008	0.2021043229419428	0.2142082893622721	0.20734669399113947	0.22108173332719971	0.2109624714341285	0.21210817305790108	0.2021468322928044
NIC	0.0	0.0	0.003016750678264124	0.004420808461880199	0.0037687661777141557	0.0034725453040840293	0.00010978282352080981	-0.0001715642794275496	-0.01212859553071377	-0.0174371082814484	-0.018249040365658775	-0.010459332912116093	-0.01902653634997531	-0.022701653346812734	-0.014946379514202413	-0.012166610822628154	-0.017774267714243397	-0.026922528799977474	-0.011939016639439526	-0.00674855637161631	-0.01266583270957966	-0.014203430751413837	-0.011382679422355935	-0.016225673591674372	-0.02143997148701393	-0.0757078419144741	-0.12251630798959523	-0.16585839952204529	-0.14699658438045438	-0.10008109609968008	-0.0663426405532741	-0.07677114580506572
NER	0.0	0.0	0.0013521495365376168	-0.007918607996815208	-0.05794709696556044	-0.11225081529533387	-0.09937389393109841	-0.03801453769707308	-0.023633193813510367	-0.015968996756321463	-0.006209584996952344	-0.014042056531471392	-0.026742911305910333	-0.03036060746643976	-0.034838908900247656	-0.017772953303885064	-0.0027877735820025507	-0.014387640450574946	-0.023122915346363015	-0.017609488424785713	-0.036906969454453264	-0.04902788146721182	-0.04067609854276899	-0.05536612537320185	-0.0608662719847497	-0.04290060532615714	-0.050998031915083786	-0.05489893551349212	-0.08529469921406685	-0.09774104743067724	-0.06495141830641371	-0.06589042786504518
NGA	0.0	0.0	0.07037399427471946	0.02953486521244386	0.0004955217829394343	-0.027449769243159672	-0.012109871851373466	0.0007639907102507948	0.011795640361200732	0.0408117856207868	0.00561612605554096	0.018156235336830306	0.04470636175148979	-0.0029516692654496524	-0.011920740843363031	-0.024598744586390442	0.027184445549655045	0.03753198325795459	0.044074971701690835	0.0432230325605909	0.03929739916563868	0.03565388655253354	0.04538963889355596	-0.010042273690558101	-0.048363676631746344	-0.05028492079596214	0.0040685905547510615	0.0034822119922450767	0.005937756802087968	-0.002469825101891754	-0.0005930779785723317	-0.031603026570059534
NOR	0.0	0.0	0.5036073522443063	0.35186663406778784	0.3037358031622084	0.10560562830332909	0.2375304258026567	0.4895209713922988	0.5566807803949692	0.65444090834752	0.5878122883328896	0.6977182765526946	0.7587543647374462	0.8158971266725823	0.8517610664006137	0.8091393856914708	0.8944563517286896	0.8457409963648965	0.9317670624463315	0.9466259849753911	0.9294809597600651	0.9472196358783158	0.8806904451027275	0.9790999330722583	0.9590103433220865	0.9888726390623992	1.0718567113198407	0.989549534773082	1.0172979986682984	1.009216240745614	0.9881119661231397	1.013948908696105
PSE	0.0	0.0	0.0	-0.0002287525404653934	-0.0004311304765636237	-0.0009773357339093458	-0.002270520259084474	-0.007777582082491019	-0.016450531545719738	-0.01793864339207918	-0.018335269769187423	-0.023527424934566277	-0.025211806348313104	-0.04772950689351241	-0.08827167814964287	-0.11101455466103749	-0.10716990382046987	-0.09944967998601895	-0.14139842096270172	-0.1408559888586125	-0.09538582647330429	-0.08372697655539829	-0.07259292603313261	-0.0815238304010979	-0.09266894403803239	-0.10137151465166028	-0.10208317905965325	-0.10115437200968191	-0.09747031559539376	-0.10800082563088287	-0.09814202482953949	-0.10417476149129357
OMN	0.0	0.0	0.0021555185568455926	0.00649937568730774	0.012600933364259603	-0.007403925254723109	-0.022722034626376786	-0.04048563202649902	-0.05765876676613324	-0.030106774670601855	-0.018939788963845405	-0.03588350641149374	-0.05011286662263137	-0.044455915020469305	-0.07726413422725065	-0.09662034839047484	-0.11965934006373802	-0.13498613479844268	-0.11862490137478643	-0.12125626437098358	-0.1495496186462053	-0.19398420639480385	-0.20377820059130913	-0.1975843709895564	-0.20359720119971225	-0.21769992429703233	-0.23457871407300823	-0.2348868264771986	-0.21291982125039022	-0.16842314447382822	-0.18123646606105215	-0.18472326079008727
PAK	0.0	0.0	0.06321985755322057	0.08130808813513468	0.059191306086381346	0.07057190094472698	0.11402817129655407	0.13564069493994246	0.1153362677009051	0.12881029308691172	0.10130376892689696	0.10485532096931038	0.13299312946639663	0.11743047849757104	0.11533636715912454	0.10837855689440623	0.12459049904052222	0.12154540799902414	0.10047879083492361	0.09809049864906161	0.10494151384998762	0.1245443211719488	0.13787513680270091	0.11361756941672407	0.07557624287723996	0.10745619334933121	0.09620118016491208	0.08619820365232123	0.08238072692974274	0.09351894636029368	0.12968301682030337	0.11367366301318071
PAN	0.0	0.0	0.0006370197631611063	-0.002336088817211923	-0.02052830208617573	-0.04380953685806377	-0.055884589340360336	-0.06896200020627408	-0.06620798535873496	-0.07431053326271142	-0.07520587613426555	-0.029234784454679197	-0.041018953476079645	-0.049490897436121895	-0.048183168976467794	-0.06499061861442446	-0.08004711111596619	-0.08426891003291415	-0.10559272403074527	-0.13851744888629947	-0.15889240257176418	-0.15006454437649364	-0.09986111343730508	-0.10923346210122142	-0.08695939817963128	-0.09364572177638086	-0.10646974649521912	-0.0746155198953824	-0.04552226851124441	-0.05356343507955108	-0.07974095406992898	-0.071050652250082
PNG	0.0	0.0	0.047427661815846456	0.0921789743654422	0.04258908324838995	0.044495272232292216	0.07720367806887118	0.11360241347078137	0.09532244185808114	0.07247554676075296	0.0477302807290636	0.04145400513761999	0.09727474367025035	0.12117933759869803	0.1073571436051024	0.1140611453323892	0.07376811211172729	0.06671964475382097	0.08237741521475161	0.06271789390772664	0.0842065422796967	0.08537070781018397	0.09735181451435704	0.09007839535792872	0.08185081095133384	0.0836919878362874	0.0929016111885339	0.07943296484822504	0.08759983311532604	0.05469228996810571	0.05355676901328543	0.039817440293687945
PRY	0.0	0.0	0.0001249202818298656	0.0005753760949911424	0.06861483088935749	-0.05098555217667444	-0.06466822989776855	-0.031477570014315503	-0.002896418200548645	-0.031454287722887386	-0.03494337255934843	0.010660166852294317	0.016081141791302045	-0.008256200102085831	-0.006012985540138072	0.006696936914840634	-0.004791669421955191	0.057527277093738505	0.058486060951534746	0.09948938877017977	0.05616687387990371	0.03806990196262294	-0.016421562931190348	0.008882181548774959	-0.07970646268694592	-0.029834637118109075	-0.10160859684497092	-0.09210298998683086	-0.08055720020770929	-0.10297246631314483	-0.16259240259626218	-0.14798700902102224
PER	0.0	0.0	0.017443892445601072	0.012841459847434677	0.014740728388540347	0.005475300008050965	0.014094825951938006	0.007191871255862736	0.019408645140495118	0.01593089001408199	0.0057209059565188625	-0.013711534912308476	-0.021836865623070523	-0.0660478485049465	-0.07588472122604939	-0.055490200657137834	-0.03313227876330371	-0.024643307704030892	-0.027627365234472734	-0.023279047537505537	-0.025266131548284942	-0.00962750386981348	-0.0031970399729241983	-0.0032929507177925643	-0.008132668193561177	0.0021222441676238546	0.011898965967294117	0.010707799706310972	0.013468388554671584	0.01745969489739263	0.018952901818169998	0.006463236887133128
PHL	0.0	0.0	0.12696231212561138	0.03698235276852202	0.05367166449214977	0.0752505638250689	0.028899300056761668	0.08500771339821078	0.08432506438713627	0.08308778718990606	0.07677723562762306	0.09597096029598795	0.1253392041401291	0.1760038155841137	0.13114362106996236	0.13445219037251377	0.14231642106847797	0.13902739442761547	0.20744124597746882	0.10465804166648329	0.16080112294620807	0.1214825764020322	0.09399494895032667	0.12152630718089696	0.13639413628860897	0.10207845873297927	0.07195019665975355	0.07791676478894338	0.10645428093514209	0.13396531124612032	0.18634368664107726	0.15363051906647218
POL	0.0	0.0	-0.039410653329463585	-0.3269381499390378	-0.5549912277162283	-0.6384263808288049	-0.7155575365455746	-0.6616697377670566	-0.5764441619676264	-0.5515696725149954	-0.5316320300968291	-0.5645646084494027	-0.5416843975476482	-0.5669734667108739	-0.5642360173699124	-0.572747325463463	-0.5090564703127631	-0.4921227377137183	-0.45560274272060663	-0.5070865887145337	-0.4842065635988213	-0.44635037922213794	-0.4337891143616157	-0.41110571612408275	-0.4736881551978933	-0.4973009000629913	-0.2996386760667602	-0.28245807899340836	-0.3043133197542125	-0.3390049461659106	-0.35397151105930336	-0.2663958583566717
PRT	0.0	0.0	-0.4211394921404099	-1.1498581403728503	-1.2422539420752554	-1.1942936042438013	-1.0945664585372938	-1.0135747729487887	-0.9416597434202423	-0.9020431281993369	-0.8601526622239786	-0.8440142436699327	-0.8218362949381497	-0.8697992169098279	-0.8616234257344257	-0.8766616816433537	-0.7435479893477259	-0.8022345432735833	-0.8303318932596504	-0.8063426202788326	-0.5967690495681244	-0.6908467410123853	-0.8251363853308824	-0.75737428507201	-0.636739421086896	-0.557127941639346	-0.5722283568886821	-0.635022144770303	-0.7080992992944957	-0.6411434875925659	-0.48171258467113454	-0.5142619286377048
QAT	0.0	0.0	0.0022808352465597537	0.013614452782051423	0.009088555589520375	0.00023028271129987843	-0.014203166736959094	-0.018990488876569067	-0.05110194314470462	-0.05749427403383134	-0.03655909982576144	-0.041329045222038285	-0.08526079331011571	-0.1026896355317497	-0.0858384948029367	-0.0868212117241085	-0.08114083284607165	-0.08178600652060108	-0.04299626831858472	-0.05971155878089496	-0.08988773682072626	-0.08516646485953183	-0.056487185655318406	-0.05903270128743143	-0.06523676073547646	-0.06936293042407726	-0.08276063105649989	-0.08539910786897753	-0.10862618372726729	-0.10658990025099735	-0.15102835335578657	-0.16152867045780006
KOR	0.0	0.0	0.19937474060292004	0.12362363071865001	0.02664183488394478	0.026741590995782438	0.04330308417050954	0.1206153555159295	0.15564522927149493	0.1616536786688938	0.15174904726764638	0.17765615033533688	0.18155737766365476	0.14328408955726069	0.15744941163997606	0.15620459277125853	0.20014031892430229	0.21255151252983495	0.22898615568565095	0.2340428433245334	0.2264935929166434	0.21735576721770844	0.2326436609839	0.24419373814359435	0.203627185325983	0.211683545632102	0.19886685160286355	0.16372152912877969	0.17513008987186662	0.18886294824971284	0.18921263957774048	0.1715506964711011
MDA	0.0	0.0	0.0017464045895421165	-0.004316610927268538	-0.1420542232429267	-0.23764324359725197	0.06114133346719619	0.12198057823451514	0.04875575222007544	-0.08455215331687471	-0.18646542730157423	-0.24723270797498698	-0.3507614227958644	-0.3156392727098334	-0.2121427511111884	-0.9422889893556774	-0.8846157215707473	-0.6178896385816146	-0.8808976995485884	-0.9949392137686863	-1.6203159765458053	-3.8135628120607	-4.923609162511699	-7.489443032282306	-7.646593144925418	-8.766190983749711	-9.169801063123828	-8.701942147291774	-10.687699514936133	-11.882235017158438	-13.353772349176152	-15.760292342015902
ROU	0.0	0.0	-0.1017642949756592	-0.4494061112260139	-0.6748539979785084	-0.6562393076709361	-0.6355703839200588	-0.588026252599616	-0.5038557729195037	-0.4570286872082274	-0.40156046922977806	-0.4160311468594635	-0.46246351902783367	-0.5318490957603728	-0.5093516160974643	-0.4459945224002282	-0.5021815868725521	-0.5509557122370223	-0.41678010488486184	-0.5152446669481003	-0.5001764733110758	-0.46882590543720903	-0.5070135858774694	-0.5234246469777992	-0.4789376947547219	-0.4419595118565045	-0.4621435147474817	-0.44720517305555374	-0.39225301778835764	-0.44581728303111356	-0.4161717026980094	-0.3957659361666588
RUS	0.0	0.0	0.23238173306932008	0.20904297226538304	0.15306960161107774	0.16165854056764406	0.15527747705554873	0.1558876228155759	0.16364501556531685	0.16894116506667167	0.1690635954980646	0.19483791424248498	0.20223299527106775	0.19157407813126248	0.19218918412240438	0.1930771814031118	0.20463344994565702	0.1984708634737098	0.18571506382467629	0.20234996326207177	0.19349445063054915	0.19101795061486904	0.1866920271909045	0.17211501022262876	0.17816121025915344	0.1547381188558461	0.18093435153268	0.1738196866942321	0.1740625542753671	0.18539489208697635	0.18832613394379472	0.19781227123589762
RWA	0.0	0.0	0.0	-0.0017973880423238775	-0.007030270103447478	-0.010490627413628495	-0.012996332150505552	-0.017480205016606742	-0.021171319965085367	-0.023216283480576028	-0.02643454085599073	-0.040783511482822554	-0.05614086260642415	-0.06845274004452229	-0.06098733923523003	-0.051931206117028506	-0.04123850296681164	-0.03580120742530113	-0.029140706588792753	-0.0253868245735811	-0.028551912168306437	-0.028425373284002298	-0.038746560508040595	-0.05575776656445708	-0.05860705024692825	-0.04644686182649904	-0.03508333504429473	-0.0346793936574441	-0.03226068370737467	-0.019482494344047474	-0.02170848958787941	-0.023170222011681396
WSM	0.0	0.0	0.0	0.00035484541400787606	-0.0018683759133053535	-0.0039552627288830244	-0.0074918627958386885	-0.008320305611242418	-0.008475477981628732	-0.0024254359014874716	-0.0032433673019860443	-0.010245540522368923	-0.009573209915481051	-0.005559621792072811	-0.005650240487919955	-0.0031887316914169794	-0.0010808940358431052	-0.00762824392339656	-0.0050428473935659746	-0.009633726124336217	-0.013731412733664072	-0.010830978696518834	-0.0011277072281323797	0.0017435372366314539	-0.000644318374432018	-0.0013464640578941811	-0.0022487347066002528	-0.002427027715434793	-0.0020397854381126734	-0.001511911439000535	0.002607793816022941	-0.0027540275388648894
SMR	0.0	0.0	0.0	-0.0011738434464891867	-0.010102708452630615	-0.01605413252901977	-0.023289839903695153	-0.027963060834723663	-0.028045729396852792	-0.023759522243060882	-0.02992108220323253	-0.07309691003648533	-0.05977453705542368	-0.06858176686501682	-0.07934090005470296	-0.06356379395980882	-0.04711432438715413	-0.05092655636039778	-0.04887853970187983	-0.04430132731518821	-0.06754484569515551	-0.05654589240766672	-0.07414037029004339	-0.08833671985901681	-0.06615230977301545	-0.05292810217566446	-0.051986159944883426	-0.02954767657671331	-0.03002224417106847	-0.03316350282220881	-0.026134907460295675	-0.013388264164404529
STP	0.0	0.0	0.0	0.0	0.0	0.0	-0.0046465550245455844	-0.02245520835383319	-0.03994560249376278	-0.05556861589670614	-0.06124820499079364	-0.06386246673026896	-0.0773480016028616	-0.07556141283326934	-0.07355611819117591	-0.09096781643952445	-0.08475642786203164	-0.0904762912102286	-0.09560673417311483	-0.07933654001218704	-0.08963525494786184	-0.09173149120564883	-0.09391655661429299	-0.09435876633168139	-0.022909060760722966	0.005427182691875032	-0.007178838148425015	-0.014611688906596143	-0.11766762485168059	-0.16588457226254238	-0.06943270522351552	-0.02795707727759611
SAU	0.0	0.0	0.07806737362929805	0.015080213142604215	-0.016332418887010647	0.02053573306470824	0.041152550466505566	0.05465972531852881	0.07189168373746835	0.06253181166631094	0.07154482865558975	0.083232713698278	0.09049353076096	0.06791798420309192	0.07422967523780244	0.07133285754852281	0.06882351433910028	0.08379597210497192	0.08829842268203159	0.07599958308952548	0.07319341419158576	0.035154486698751874	0.03974856550856831	0.06429016042142077	0.07965125933069306	0.06131191323235363	0.062392049607606914	0.09472496352418425	0.06686323845124242	0.07795693579708551	0.04136440872863911	0.07128714124764457
SEN	0.0	0.0	0.03088159290658421	0.03032089970840257	0.017890766589068186	0.03666278759755226	0.02101718325000501	0.01711505884274267	0.004401867994818787	-0.01037298812477383	-0.025362390703742577	-0.015300200072698722	-0.022504032644965477	-0.0436875659473146	-0.03769616497808492	-0.054160040807593735	-0.0613039549599681	-0.019056116712312665	-0.03635472256440231	-0.04243793405602769	-0.024904484798371485	-0.028800908354309485	-0.04450436308984784	-0.049828147932518	-0.04441688708893832	-0.03858675649944798	-0.02038605750173117	0.016468068544872594	-0.018076315072790283	-0.035680291578077394	-0.029205147067701276	-0.032276245698092954
SRB	0.0	0.0	0.000858847712592592	0.0006084465602906874	-0.001560635418684786	-0.005928428743051661	-0.011226004646569532	-0.017776207672459687	-0.01991010248652003	-0.025392644059618608	-0.03916532137007156	-0.03666098043642041	-0.01977323150823551	-0.03481897461424799	-0.02661068562508362	-0.03406895977700053	-0.06051930399257888	-0.09772436233717041	-0.07439306235823562	-0.04639712218477143	-0.009348652185126038	0.0020629117014392406	0.002723661564885127	0.010261919908804984	0.016053126849269184	0.01712054273568242	0.021428604725270972	0.02563289633195076	0.009814793853557546	-0.002562571882447351	-0.01610823537173678	-0.022233842636432133
SYC	0.0	0.0	0.06705506762847424	0.07479792754272463	0.06869048139357403	0.079204743209349	0.0809212290507677	0.09051240563795471	0.07225329962525784	0.05545999782516908	0.04571157459702935	0.048723173017961585	0.0555035571460305	0.05593417816491808	0.05091792509446247	0.0583962162844065	0.06149976445763983	0.0640413776613169	-0.03303008010280273	-0.007195628950840138	0.03149628232523849	0.08384151487565994	0.10265131493245594	0.11090792140966421	0.07498827466727587	0.0762656022001984	0.013388431219163444	-0.023772550458056596	-0.05437887915731299	-0.02615553166673834	0.0012497319902493587	0.020009415394328656
SLE	0.0	0.0	0.0009418112425718661	-0.004065560266586221	-0.007188111448941381	-0.015997470748974063	-0.03144473566814021	-0.05450069882397823	-0.07918511562868824	-0.0909286721627156	-0.1209249851681804	-0.12926014853110734	-0.1398723811549596	-0.1516600449047778	-0.1745977608675009	-0.16616204967533355	-0.17198350233990078	-0.1788273229266335	-0.2466610591202789	-0.2679361141315395	-0.30949456944865394	-0.3196786238931937	-0.3381081361514937	-0.35065559452817086	-0.37545339894258234	-0.38815347590686056	-0.39155122780343277	-0.35360225992688843	-0.3533643673982789	-0.3517859418817215	-0.3551196278612556	-0.3964915315992079
SGP	0.0	0.0	0.49287338187538055	0.4146705492719782	0.2673623986080287	0.39392919724730024	0.36085072947982244	0.35930615495352036	0.3169587222726644	0.28150566143338995	0.3632711912968434	0.33427804363628244	0.3190319930562069	0.25722387373223743	0.3326937926229956	0.2845885103100798	0.3855204764572129	0.2790678439530625	0.25574909820684777	0.23723909858850423	0.34677861949390376	0.3050301330546734	0.3434697948749621	0.3761280663940214	0.3178898589000445	0.324882024941342	0.3367982633365685	0.29984034338972343	0.336889196604373	0.3268241307796904	0.342022239487183	0.3833828137997708
SVK	0.0	0.0	-0.030683790424590462	-0.3174739720196662	-0.6384333061520087	-0.8577167658338047	-0.7391957123369486	-0.6637428502730969	-0.5849104119993065	-0.5383583257158708	-0.5670959243431417	-0.48937943735641865	-0.5048012259439738	-0.4474227486027438	-0.48507627698879396	-0.5231716141142373	-0.41491366866079904	-0.4755229003073458	-0.409307780098056	-0.5185906490758119	-0.42580522972174295	-0.23585653309816657	-0.30241188615196535	-0.2803741636350665	-0.2846318914465962	-0.28686286210457546	-0.2887594565279983	-0.267537630944481	-0.15061034681308483	-0.2078665942253477	-0.16140353104183713	-0.175046972288051
SVN	0.0	0.0	-0.11715374291411118	-0.6025089418767116	-0.9738320747367912	-1.1116623742910114	-1.1061920982222806	-1.0125086901081493	-0.9161071510062402	-0.8730552269681002	-0.8469156493763896	-0.8285954437215359	-0.8304174430679878	-0.76609769022431	-0.812040766567923	-0.8516958188866997	-0.6437208447110154	-0.607284995561308	-0.5497169903389443	-0.47690719521664704	-0.4320706045043199	-0.3293681065610121	-0.433588264057827	-0.4092230571521416	-0.2875743292868438	-0.21041923089996084	-0.2081164763787613	-0.18307494114055967	-0.18529742771193902	-0.18922133207752712	-0.16912005193622237	-0.18157769247516553
SOM	0.0	0.0	0.0	-1.543762451206021e-07	-2.3156435657867291e-07	-7.018160386174088e-07	-3.7559370058559693e-07	-3.3307525626469214e-07	1.5261692687396078e-05	-4.55658016873528e-06	-4.011039268503325e-05	-7.817081881800192e-06	-7.091655362945204e-05	-9.547091588402168e-05	-0.00014618119678067032	0.00011862907285387081	-0.0005652276053647043	-0.007208430755289985	-0.017732909043433054	-0.021658416028258465	-0.016204592650814753	-0.013016194397952319	-0.013169054063266739	-0.010602409710747107	-0.009801718123436665	-0.008969913327550039	-0.006749225561653027	-0.004881939162015847	-0.004364917772625709	-0.0051399045858269155	-0.005433846981173218	-0.007004200026095031
ZAF	0.0	0.0	0.2833929111509592	0.21967614391300572	0.20906438046124354	0.21530724504799093	0.1749639161919836	0.25025728110184	0.2675123468756091	0.2815939421915381	0.2785216901920462	0.30360690462505335	0.2724004989252071	0.30657679267096505	0.33471296329021794	0.3022094617229243	0.27609597576840894	0.22798176591281027	0.13824728403675213	0.20513012639826744	0.13132022823516554	0.14496502551109014	0.10871436984081218	0.1823953975595538	0.253762872776786	0.24940484388655815	0.25545942345228667	0.3295562025166676	0.3010166847279727	0.32296087226264536	0.3509659634280071	0.3110826801507649
SSD	0.0	0.0	0.0	0.0	0.0	-2.0179556980970403e-05	0.00012091995931218236	-4.781224083316715e-06	-9.716770965617627e-06	-1.3362357142998604e-05	-6.363317706092886e-06	-1.9545490193006998e-05	-4.5510877566545815e-05	-4.925992719284622e-05	-4.925992719284622e-05	-4.7461217522748456e-05	-6.323424176502002e-05	-0.00013787526644826187	-0.00021200823813183334	-0.00024590565126381136	-0.0002495290896131763	-0.0002938556268317072	-0.00029850944999187945	-0.0002858065436428525	-0.00030383071482065205	-0.0003170069458491298	-0.0003160212399766493	-0.00024385334087551058	-0.0002589247306894471	-0.00027200651070424797	-0.0002756346140331267	-0.0002790801545304866
ESP	0.0	0.0	-0.1552590926167441	-0.6849229280702196	-0.8463402207553483	-0.8846582682569881	-0.8294926739166542	-0.7332196280037118	-0.6735349213812247	-0.651757680513998	-0.5033099205966618	-0.6470375761113423	-0.5771666280120602	-0.6740056781175174	-0.5265443393325464	-0.6286714077433087	-0.63201555790382	-0.5264836041400156	-0.5677700691362086	-0.5584515247989086	-0.49334737887530844	-0.6067815819590927	-0.5363374985102087	-0.44411601074336726	-0.5419068560694407	-0.49960021854053016	-0.4851260156573889	-0.5166565063482231	-0.5732948881327693	-0.40321002987238064	-0.44181161335929975	-0.3910599113073121
LKA	0.0	0.0	0.04651352746598558	0.07494647021819567	0.10308061916290967	0.08734222217148258	0.07506298851971405	0.12563325253238666	0.14397178543863465	0.15749301798528847	0.14461603197652995	0.14834809301702556	0.14956649711761472	0.14104154804104319	0.14203647110977435	0.14184529707814697	0.12211947588522953	0.13148946279732954	0.0723611967188953	0.10239366126159055	0.08528256175261983	0.0797565316589477	0.0721992767568791	0.07891052434605417	0.06753767460241367	0.07132182293989597	0.0748256958877036	0.09336763164136119	0.09454820652341489	0.06825151996654455	0.06316539034829649	0.06595326397438317
SDN	0.0	0.0	0.0	0.0	0.0	0.0	0.0	0.0	0.0	0.0	0.0	0.0	0.0	0.0	0.0	0.0	0.0	0.0	0.0	0.0	0.0	0.0	0.0	0.0	0.0	0.0	0.0	0.0	0.0	0.0	0.0	0.0
SUR	0.0	0.0	0.0018763748164118965	-0.025986032820757288	-0.27973795868495577	-0.48403494877953257	-0.5077609687723195	-0.4402046018606942	-0.44072364677907316	-0.5675462355458905	-0.6082400280174594	-0.4860305460376524	-0.3918082908822562	-0.2663649234381782	-0.2813745448189131	-0.4045247136182928	-0.4631614335812495	-0.42957157188037165	-0.2754801887598912	-0.1570710348824833	-0.08019866324311398	-0.1002093665827597	-0.11967821571742254	-0.13624581641641376	-0.22654200080246545	-0.24076686546897763	-0.17320544820301764	-0.1259447887350662	-0.19817233921473054	-0.23202810427332965	-0.31281480653660987	-0.32051731499227465
SWZ	0.0	0.0	0.054397797212213383	0.04850022482227878	0.030830871770559654	0.05249086116509982	0.05684503790721607	0.05523418155746196	0.05589514600572443	0.05774740246580201	0.043805379042560766	0.06289075744354555	0.050264722362225456	0.030870955718587112	0.01364587565739761	0.027524114216048723	0.029299831709495017	-0.14605376149513516	-0.3509741356706897	-0.2685478920934181	-0.16486212660999922	-0.04625228745203103	0.03157527071573352	0.018596767851009055	0.02275080772953242	-0.0006232888725588026	-0.009058482248947008	0.011337218254814374	0.007573971729923912	0.004507174027335026	-0.0047980708010486595	-0.016265863432696204
SWE	0.0	0.0	-0.2842911728531128	-1.2513769172181943	-1.4270176210684715	-1.3949638422731558	-1.3109284643346597	-1.2315018610021489	-1.1486923307978847	-1.106483702961969	-1.1118666270239719	-1.148925483691765	-1.093868103270601	-0.849334916237432	-1.1060779846917779	-0.8963429021753289	-0.8107734901354302	-0.7926502070877417	-1.0231435816706158	-1.0437827672435174	-0.5352379109165084	-0.6338481286457642	-0.9198172222920298	-0.6534039876994302	-0.8500714317902336	-0.5160274427942535	-0.6065003084466558	-0.7369650003271055	-0.5337787864271082	-0.38929808028704826	-0.4478244843070023	-0.6018607189848257
CHE	0.0	0.0	0.5273531019559963	0.4912046912171286	0.4088530655002254	0.40423927769848156	0.5526951652256029	0.553908854664531	0.5250553141245673	0.4757567191133072	0.354922080532738	0.3220959977905835	0.41536421046657335	0.42131382839336595	0.37599144710662724	0.3297738867180655	0.38254842600775607	0.36327567187308674	0.3197904757164194	0.3538223965993126	0.3578769441827445	0.3661165212562434	0.38931296661530723	0.4402736863196699	0.4160300086535784	0.45190442898546124	0.43011585644039396	0.39581945593956114	0.32465750914034697	0.24243747789789438	0.428507884251883	0.3750403195750929
SYR	0.0	0.0	0.012065402914718248	0.021132533029466494	0.017019120709171887	0.01490771683023695	0.006699001890031475	-0.006637915295759633	-0.004996737177687116	-0.003052645818668598	-0.006504610848057091	-0.004415285975767347	-0.007110364353812848	-0.008511041378211903	-0.0071632605106008995	-0.009752379990557447	-0.023717017994673295	-0.023785833597722572	-0.01942905429453967	-0.017266286469097558	-0.02273903543446032	-0.00767533411772936	-0.023293405555679936	-0.029816433688001354	-0.020296281360110413	0.008196593300136001	-0.013813464657930208	-0.011167952501134337	-0.014470696277546491	-0.01786760057996828	-0.043093102970781505	-0.05818667088999252
TWN	0.0	0.0	0.22495159305639945	0.19463772163661464	0.21667119334489726	0.18128713642830974	-0.019881950911415647	-0.17096391462064764	0.02620480569446304	0.18600245019011474	0.13171281959751813	0.13620951343800147	0.26647981321530345	0.284900183027359	0.2411315020176774	0.2669839802609264	0.275356088190426	0.25740625340442413	0.286407046554471	0.26180733268388323	0.2270597209354408	0.2681860970727312	0.25331819339031725	0.2543946133970465	0.27132268321001796	0.32839858910995723	0.3170099395588766	0.3186844339277295	0.3475892605007136	0.30138355055575605	0.2941381141454924	0.2844948281404802
TJK	0.0	0.0	1.020439195364986e-05	0.012225055557801845	0.00958481424573332	-0.008617292934010035	-0.03269518126165494	-0.04632079425478386	-0.06279303570999595	-0.07413631845472057	-0.1707879538207946	-0.137619670560718	-0.10257788520168232	-0.05246085516343868	-0.05053942287905899	-0.027502406039137117	-0.02766168017489523	-0.019193974663733737	0.05776331851381489	0.07570928008830968	0.09255260144982458	0.1326411952118578	0.10947705042119171	0.10055600162808265	0.09580699346436461	0.08263756701307745	0.06818751305563975	0.06462400923348266	0.07329561168287757	0.07194220631401294	0.04341491707604561	0.034611702485087825
THA	0.0	0.0	0.33700033450785316	0.34933691111096454	0.3818896980500641	0.3749712265067817	0.4200490682883862	0.4201303567617609	0.4443152371789161	0.42647126977588545	0.3968459343909103	0.41433642318122743	0.41391818692777527	0.392822430155082	0.37305664700302277	0.376046207511771	0.38305266060787435	0.3863844774081304	0.38571623651686426	0.4028879148226361	0.4134416026187804	0.4088433035318362	0.4487549594743623	0.45318330856811695	0.42579975604846165	0.4432791979856132	0.41980659434222023	0.42876343732409783	0.41947505068802293	0.3992997756042893	0.3961949244070784	0.3978677784198359
MKD	0.0	0.0	0.015988803613020686	0.012177528240275848	-0.0009522781698190208	-0.019265543675150987	-0.051125941907093075	-0.09713244920820374	-0.09769066960640949	-0.10067440983010378	-0.11047932084353729	-0.1180124064915189	-0.12727116079506162	-0.12831874975208768	-0.13211749839668885	-0.1410256410893207	-0.1537930768564788	-0.15663809407202578	-0.13293731079078164	-0.14699362174713793	-0.1524005210419288	-0.15142988781154942	-0.1495932010166623	-0.1587302893647502	-0.14582542949163058	-0.1395112206134752	-0.13163472974960788	-0.13746067920067384	-0.1315854843291442	-0.13281032946785842	-0.10882277716690592	-0.11776746489359224
TGO	0.0	0.0	0.00019844958893955322	0.007930867416083842	-0.02138129511509712	-0.054979679428313055	-0.04489562731923025	-0.10325023982871162	-0.1548663129082306	-0.14049328191440003	-0.144734099006949	-0.15096904686788815	-0.14829843419021937	-0.13153764536254497	-0.13793043816013872	-0.15627069216616052	-0.14889356308441792	-0.20921514075392666	-0.2642281314482964	-0.2902569697078472	-0.24799304254639054	-0.2545658901397352	-0.23047419274604408	-0.2583266720074917	-0.21033869873295918	-0.242849262232947	-0.32678876728078343	-0.31773837889363943	-0.25123753139107974	-0.214051746372923	-0.2635108518330376	-0.23499812929134167
TTO	0.0	0.0	0.003037577308084849	0.007260182856616559	0.0025497775241856147	-0.011671876580121587	-0.016857032459505206	-0.05687545408500361	-0.13513554499209324	-0.15749122519400638	-0.14993095453034178	-0.1548475022835616	-0.20081669712509465	-0.24119737383223594	-0.3041715563880443	-0.3604039427632322	-0.3414267701157603	-0.3498353215790617	-0.38999521183068486	-0.3518027826131309	-0.30745478665735737	-0.22572564495829672	-0.08649203261972271	-0.08148780349327422	-0.09594624104743987	-0.17159231180302603	-0.31753695595833076	-0.345479157398243	-0.3275327518477922	-0.2943800358921167	-0.25687144247998894	-0.24105500625147824
TUN	0.0	0.0	0.052374839098523474	0.02318317172729234	-0.026408200032457252	-0.07508410846911451	-0.07720085626551354	-0.01731922979942846	0.031210762321620678	0.07391000925820457	0.09819159378599007	0.09668740273702792	0.09039850808472139	0.06608194879669238	0.07642095856770226	0.07810285261513616	0.07797109395817348	0.08621226104328361	0.07051502282371391	0.11601246894219486	0.08447715722521565	0.09014362508001916	0.05201742536871112	0.07557123173012048	0.11057679526025321	0.07487597926696399	0.07448098147877502	0.0671064387417708	0.06585564654375542	0.034301571364014904	0.01114628947225249	0.07531249921650662
TUR	0.0	0.0	0.20819034525338953	0.17309518960686443	0.1502752193916157	0.14994394120744214	0.1505507528629657	0.15084333343198253	0.17433118409995174	0.15457551301272243	0.18230840109840774	0.18493133629713387	0.21440340668403834	0.24796168327227974	0.22719439741250014	0.23289476563546074	0.21248896275261053	0.22578474151777606	0.2046543278858337	0.22585269568160538	0.2391839663032913	0.24013511862095438	0.23566062716773306	0.23859918927489066	0.23307882707335192	0.2415512259646091	0.23397262567406152	0.25303805405796354	0.2483217457748932	0.25380206277729744	0.2756895022945738	0.2445027119805765
TKM	0.0	0.0	9.258981976678626e-05	0.0018136562885517904	-0.013695473114883061	-0.050959384619564396	-0.09096755409985224	-0.07906006198762361	-0.06665156996705779	-0.04424406959802063	-0.06340884422498805	-0.1147375801908379	-0.19990495510489037	-0.25753044500059774	-0.2301318002286945	-0.11894705142230233	-0.045306932378641473	-0.05916290929433021	-0.07179297304724663	-0.06478113387200501	-0.04710954340887419	-0.02348859479963661	-0.015762066008950804	-0.022617242978562047	-0.02866506390758472	-0.005445046026630873	-0.02395227441858161	-0.07935178683603494	-0.09063301716847327	-0.028314638829052274	-0.01520500779575995	-0.029578427641319127
UGA	0.0	0.0	0.0004169173000834192	0.0004000905035939084	0.009517256948377018	0.017960832060537335	-0.01903579482226414	-0.04596730375294733	-0.07167676610697615	-0.07854246611730398	-0.09738254731207485	-0.0958901056637651	-0.08342857816988625	-0.08514644604951105	-0.09757969178751935	-0.11278386107441696	-0.13518396542880895	-0.14707652628391799	-0.2016055287169749	-0.23462814842779567	-0.26576614634172824	-0.2671141487322948	-0.28536984058490367	-0.2687143832696193	-0.24481726310959795	-0.2325031414037837	-0.20895266784167754	-0.20239793195597766	-0.24343698950588522	-0.26098745949373336	-0.2733904782861396	-0.24398226315753835
UKR	0.0	0.0	0.011460118161732424	0.08108625639955402	0.026368325952952354	-0.02758354064243962	-0.09041583013372767	-0.05209928341867176	0.03381495229872744	0.013552606976707793	0.02329601352482058	0.033744195795470944	0.012442577414395473	-0.02596584436566074	0.019163823446199935	0.054488465474133996	0.015221047330937765	0.014973033759102528	-0.005539024040202012	-0.03518009894777352	0.0015080440779691173	0.010005721477113205	0.005045544356807596	0.009213134886354446	-0.037577519224618605	-0.001860542569720458	-0.026045845732158845	-0.04266930536614977	0.016576489008923723	0.010535676410139416	-0.004812287743927168	-0.07301263926873247
ARE	0.0	0.0	0.039041809240702996	0.03640749626119266	0.04847416974822494	0.04399189024313355	0.021676853494123627	0.016407609517310462	0.007305046110794855	0.022080565686710685	0.029799234423055765	0.02019949669993526	0.007937102615351854	-0.00954237907599964	-0.021454714359303573	-0.023941457490006535	0.023781352370799702	0.011113641471882652	0.01388572755471884	0.012014853669239933	-0.008987090459600111	-0.008508772185089608	-0.00953629103971343	0.004192291596916142	0.008242617932752161	0.01429062155222649	0.013865158204073857	0.011193402497045035	0.006025592669245405	0.015959219298644634	0.016348718834002796	0.016399799699717832
GB.01	0.0	0.0	-1.6508583856429837	-3.2702667538981878	-3.5867513184058564	-3.32913213735041	-3.0802184786426157	-2.98302586115069	-2.6996830486889167	-2.9114645752493895	-2.6744804229232644	-2.8369610871372464	-2.6937337728085375	-2.6474861597963195	-2.714838333847791	-2.659964524989855	-2.636659785771489	-2.5434272315649764	-2.5376089513168942	-2.550786625400292	-2.563967640118592	-2.517725428331319	-2.5198330351437703	-2.418574743087276	-2.4930722092222912	-2.2937754165365254	-2.338706708410232	-2.390624697532373	-2.4381348769529687	-2.1714741223875955	-2.3114177169953676	-2.2072024073405805
GB.02	0.0	0.0	-0.8387353049461921	-3.95615863122748	-2.622112094852136	-3.6017082805402056	-2.3330200085670105	-1.3106487461761795	-1.3381147792996262	-1.0584677488929772	-1.0894342209319174	-1.2069728265275081	-1.807210843740592	-1.9175456836769467	-1.4073757382683239	-1.1840630957385079	-1.0376311384254655	-0.9780131142640647	-0.8714743950791304	-0.9148118952377438	-0.898864126906429	-1.0755705064810939	-1.2053089435096753	-0.9584493166714059	-0.6926779127179428	-0.6938469735682573	-0.8418337917143304	-0.8363190964074896	-0.4381393401643119	-0.7651140049058647	-0.683945404425601	-0.5536739724176343
GB.03	0.0	0.0	-1.557347798719777	-3.102682651492139	-3.2479862771450985	-3.45859501705309	-2.5648872403287726	-2.4955839037518746	-2.285983490687027	-1.4654083125062778	-2.434034670573626	-1.7282870374358827	-1.8459535844601138	-1.6333351783198613	-2.2669368158081404	-2.16610011010423	-1.9608788385810372	-1.6679066802620324	-1.7938321395612578	-1.690473707070772	-1.326378078331536	-1.0588617804672573	-1.4670014127821984	-1.5707913521429862	-1.2648562516683781	-1.5737446662973609	-1.297782068915121	-1.5209935539817976	-1.5806814119310175	-1.4836462791761096	-1.1307391520969934	-1.5197703264829832
GB.04	0.0	0.0	-1.3199497724397213	-3.6170238406840194	-2.622712393399196	-3.388316869961161	-2.6963574357845244	-2.074500373343402	-1.5876401035845422	-1.686100380219524	-1.1182525933780219	-0.9960047980177578	-0.7988704104627153	-1.0762840630472947	-1.2395514617484116	-1.4197530422281113	-0.7007019651277702	-1.2190036767881551	-1.4641389999879517	-1.721621458388567	-1.739014994274668	-1.8813582519436323	-1.1196337691835478	-0.8534503126402249	-0.9232499124829152	-1.0358584746609556	-0.724395017733237	-0.6656495691489961	-0.47632010629884425	-0.8251197859426629	-0.8023418353553247	-0.7385261325227876
TZA	0.0	0.0	0.001178718588268346	-0.0009517891641830367	-0.0077491070366142445	-0.010366363738012474	-0.010659446148508778	-0.015026603852730247	-0.02636608817712105	-0.05096720268795707	-0.0825158157017225	-0.10865399925751307	-0.15423615470160357	-0.17331201024319842	-0.19798875310469422	-0.20832299561082124	-0.2504170146813145	-0.2442113267484336	-0.23018593443616675	-0.18780970291373267	-0.1595631552133714	-0.11951876841207465	-0.10095433202679249	-0.12452039662342873	-0.17428832759541768	-0.2043990425564468	-0.21841893747917007	-0.19356269132076998	-0.17186998363141193	-0.14367295743309416	-0.13439655780149717	-0.129704962512589
US.AL	0.0	0.0	0.008637403174271974	0.005006085974734731	0.0036402069593988173	-0.043037726178285496	-0.03609497957642871	-0.0103065096238808	-0.019723261559123628	-0.0075493836509288315	-0.016378722070353735	-0.00789424815552664	0.014111586075404858	-0.0022775116567563813	-0.0017466347302930174	0.006793604582400192	0.002643270573954304	0.015558622168954095	0.005469563598059501	-0.008222840416183264	-0.03283537207033893	-0.04512432030903124	-0.05251577822763531	-0.05451035289536499	-0.000387412399116549	-0.01741480040979848	-0.0045317957313439905	-0.018436284107659073	-0.0236576483277795	-0.0031387248578096383	-0.007460632280686941	0.007453375733845746
US.AK	0.0	0.0	0.002774177962505675	0.0044628264695756314	0.004100020079089717	-0.01838124646854622	-0.047204003727518984	-0.043357293272361375	-0.01769894455377896	-0.015002376494233083	-0.008856436095605602	-0.005604538682213445	-0.0057255203865791415	-0.007150382575826786	-0.00547654945439735	-0.008386073673583017	-0.01425834319155328	-0.011206872571689619	-0.024027040197027727	-0.0634833214904651	-0.06484082687879811	-0.05481613135852603	-0.012400766342979264	-0.01442557199831107	-0.009386605277927895	-0.004213567093136472	0.003805473821416605	-0.019738179820627533	-0.0033609264362244318	-0.005767175575643879	-0.007594839592262037	0.00280859052310678
US.AZ	0.0	0.0	0.012274543908841196	1.235998456916576e-05	-0.1520114538740902	-0.09667678158882254	-0.12183401119344461	-0.08215089362914041	-0.04885830984949768	-0.049011375842167304	-0.02866268368373337	0.024762572856285026	0.02555922351248352	0.021995755762427294	0.028165699652804577	0.021468993292450556	0.025918687044623745	0.027680356033243925	0.030123617086186272	0.019038908369939378	0.018856242605314044	0.01063352448391619	0.022778446871241087	0.011409793041794458	0.018624572425363084	0.017510379412399857	0.026119164302995657	0.01120557656233423	0.029749836414616482	0.02275473326183164	0.03189089410089441	0.03688936400203513
US.AR	0.0	0.0	0.005137128180199291	0.00507126260806956	0.003607230473812173	-0.021844710713359028	-0.12811424402685567	-0.07473165121344438	-0.08418057850532179	-0.056762179312108696	-0.09571410199312735	-0.04494072891817469	-0.029412989564170378	-0.01226398073658208	-0.013193379084774914	-0.019687116728173137	-0.03998204468230737	-0.034384156176792136	-0.03538276458501244	-0.05799479968743304	-0.05460838741695451	-0.04923980763171798	-0.03158635111225605	-0.056881256471563724	-0.03793861001990528	-0.026674259244241494	-0.056678562625578355	-0.04562386615580838	-0.039507683990613884	-0.0115352436453664	-0.03179453414562383	-0.023632695117947744
US.CA	0.0	0.0	0.1004446985909846	-0.0068433421130831285	-0.33344938353718767	-0.09384534510515907	-0.44009434108248646	-0.005164886295083715	0.01124844255981916	-0.007741673186933973	0.03846707258281512	0.08539725646703467	0.07584966831621909	0.09898006308648455	0.09607470106078875	0.0691614382230421	0.0755886086466484	0.0717948161393478	0.054954152005470824	0.06258868965447473	0.026913377643156267	-0.026752206421376545	0.024224033400477296	0.012514940740793179	-0.04188817476825646	0.06645904137161374	0.08299132742868309	0.08156560438743465	0.027238821875874564	0.0759724334094658	0.08574236657103995	0.10054118255875544
US.CO	0.0	0.0	0.013166256592533898	-0.0003468989300592362	-0.16481572722688576	-0.14818831682129607	-0.17630863737460034	-0.14547969325602317	-0.10017264645367785	-0.14626717786997423	-0.0023306305125592175	0.0021789744695688285	0.009728185509061404	0.030146373931461135	0.009481718704984488	0.022290371200872627	0.009573410220475864	0.01172389840533583	0.007798221380483916	0.011173378795126254	0.009255510210404161	0.0007166240381772937	0.006230976494059348	0.013114038674100215	0.003912503425462788	0.013298671824069075	0.00905678104556884	0.007173765811496757	-0.06210973548513854	-0.07244405105358842	-0.11566614610631909	0.02104466471553046
US.CT	0.0	0.0	0.011420688595564776	0.005088845838474576	-0.06829769306545552	-0.19305250209404878	-0.12212591333229383	-0.11268158204952305	-0.045612025112840016	-0.08497980633631608	-0.044342413934295166	-0.02136545411030033	0.007174332919634985	0.010308347012855101	0.008512189584686247	0.00042094229988354215	0.0062672084480297485	0.004890012986780157	0.006706225794750331	-0.0018547367823251726	0.002825822570096115	-0.01189251980541206	-0.012351235558427653	-0.0019373359296137593	-0.0021222934175724184	-0.0018490415955696449	0.000576564419940695	-0.018914411344528315	-0.025009137568632323	-0.13184344899762612	-0.08966833862902313	-0.31959733346494934
US.DE	0.0	0.0	0.00271334179682281	0.004358337858034744	0.00401594623216095	-0.0191517889402526	-0.04625894558901722	-0.04456134560176794	-0.023040991437950353	-0.01636177268161676	-0.01127192467177407	-0.007150044342063566	-0.01038995959566913	-0.0034041847292609617	-0.007160801209837864	-0.0022072858767763215	-0.019694559370608822	-0.056047334214337496	-0.06369992206796127	-0.0847440568134461	-0.07103529272306508	-0.11256197929102596	-0.04381214557843682	-0.03870669594938647	-0.02656926588682218	-0.018323368029038445	-0.01962570093064775	-0.04156491000211204	-0.11868993797675698	-0.3116824107718408	-0.017551599040954713	-0.0038464604987020756
US.DC	0.0	0.0	0.005177849752868724	0.005117126553311202	0.005312647731270381	-0.006486653372139717	-0.04938866204985404	-0.007152400017773619	-0.010623984763880046	-0.003695643730305953	-0.009592370009081641	-0.02089534808525917	-0.002553661633997173	0.00588575709776773	-0.0006813329312183036	-0.0010193013959880481	-0.02891788712280352	-0.060688222346150233	-0.0731932654681633	-0.09577101409297128	-0.0691818286738255	-0.06048577631886376	-0.05953485294141192	-0.06817432834301806	-0.027546135458356158	-0.023834363227603905	-0.026831537952476392	-0.03003863795556505	-0.010330516315570915	-0.007989968338140141	0.0032503617729551237	-0.028310716958135362
US.FL	0.0	0.0	0.03636412689203006	-0.005941362460382127	-0.35796377947412417	-0.25923171734404393	-0.23466012363166922	-0.23379463809314327	-0.18201809434680305	0.010360968716005559	0.007609521075591097	-0.005961445832902701	-0.027087308282813805	0.06411307327562898	0.05953299007510626	0.07048802257005882	0.054064241686635484	0.06879348039772193	0.05140195135948655	0.06450641980439986	0.02778070572677649	0.024480590742270714	0.013437851404862755	0.03374181415534139	0.03404081548363802	0.06860057241011575	0.05633591899620871	0.07422645197414646	0.046049851832963284	0.07409220825302931	0.07780950735736258	0.08453462317483673
US.GA	0.0	0.0	0.020234396566110036	-0.002110747738914842	-0.23548410537770348	-0.1470224685771515	-0.26017211158839704	-0.21384018722242493	-0.151528034827364	-0.18370653344789156	-0.01228404503267333	-0.011568518848525944	0.005367519117438491	0.017744436667754826	0.022252995573568413	-0.01681846399362863	0.016252128482596717	0.006022373422109872	0.0020952436058596646	-0.022568317159066265	-0.0337949977283758	-0.03463240900187792	-0.013258239250280024	0.0014318947043623353	0.019128273782453853	0.027205437331767612	0.02395630056879483	0.024965837698220916	0.007312576118656544	0.030526279058862293	0.0011703939782448103	0.04351734881316016
US.HI	0.0	0.0	0.0033949172648206627	0.0030384307445396885	-0.03832905775315032	-0.09611666166132737	-0.08957412275714116	-0.09500170863523394	-0.06882172519543373	-0.07076282254503408	-0.05961807788965601	-0.10724848793762787	-0.018221007702790004	0.001964588214153906	0.005401198753318681	0.038573812520104056	-0.01713982921899282	0.10184226221778836	0.005076674101811562	-0.06754287309279627	-0.1943221648079252	-0.3947396296687833	-0.024519752053675514	-0.011898589067860232	-0.017460568621729955	-0.0028474684729329347	-0.001080565623146068	0.00838081472678276	-0.03856255153148469	-0.1045374818317013	-0.009313845587644032	-0.002316421655579326
US.ID	0.0	0.0	0.0025666326322948407	0.00428084263324191	0.0038471023890318534	-0.022057520540597064	-0.050624859505876696	-0.05192215028146929	-0.03378816879299196	-0.027499472146863546	-0.026724289057034056	-0.03465048310180574	-0.03706560187494157	-0.012903871473635142	-0.006550097489999018	-0.0008540480664231964	-0.009527400883346804	0.040505178275096476	0.0025290421821644316	-0.016988224795244644	-0.07412357082013932	-0.006232457546706538	-0.007356414947534695	0.010866494399697224	-0.05449099317190731	-0.15404999978833045	0.024725902521915977	0.02074137793854902	-0.004144372150294284	-0.00037350026985683016	0.019508208907015323	-0.0213545970859208
US.IL	0.0	0.0	0.03309276300100805	0.001726995484863103	-0.2354422380194121	-0.17817268948097098	-0.17668928981441345	-0.1262782912222815	-0.015503269240335626	-0.004928612637544738	0.005201776252095058	0.010894159778773727	0.033372492631089656	0.042953668567879966	0.0325561680368569	-0.009762108317834528	0.027404302526790048	0.01681460206381935	0.013232801180085296	0.020273491580224956	-0.001558392664013919	0.027488820223342536	0.023682658855306293	0.010522276619884252	0.004771372469036805	0.04242179150637515	0.05500668181632751	0.039077397593234586	0.048242591285063696	0.04360741566973303	0.05516055662324604	0.05514486407114383
US.IN	0.0	0.0	0.01441203764707133	2.1581124221015102e-06	-0.16258123201787766	-0.09962650657491245	-0.1357439756479284	-0.1327139872609906	-0.06762903065018477	-0.10772867362858207	-0.0073521240507190555	0.00807539148344194	0.0011231658193500138	0.02326009954791708	-0.0057631782332312476	0.003331251153415593	-0.00012531954213246266	0.01236610530561677	-0.003121048130494408	0.007066939403088668	-0.006901944154835693	-0.005116984691733162	-0.010179841811885915	0.005995827140270471	-0.002968169922512587	0.0015477812108866118	-0.003423224673237968	-0.003232132609942706	-0.003750209728980991	0.008661416193800342	0.006896522952248851	0.019452694731025844
US.IA	0.0	0.0	0.0074362158942520296	0.0034811545634116925	-0.10363206869721253	-0.10414676749213037	-0.20276448438879546	-0.14076920436313367	-0.13387085884021266	-0.07569867923622464	-0.13150227178942986	-0.021742783919909137	0.009778884215805306	0.016451367143699436	0.01846407714845011	0.012109940118154583	0.0039509615991750735	-0.009003021580811232	-0.034701265659886626	-0.0006494813237001296	0.002202664040407143	0.003375934965155203	-0.0004082110993008925	0.002379360612514425	0.007277014330964171	-0.01157274058477542	-0.011151314377599864	-0.007296157395297875	0.005094516585457676	0.006734200125624312	0.01284962819736446	-0.002339542911211634
US.KS	0.0	0.0	0.006574916106716344	0.007672129706759456	0.007543084700256664	0.011668226111227753	0.015638330586331683	0.013794996480154254	0.010170110649632136	0.012487903301439118	0.015472098377622423	0.019296849308947372	0.018625075263623003	0.019527911113992324	0.01836888429556094	0.02054012582415332	0.017255216175993127	0.017064773990038695	0.009408563649659918	-0.04784595533240399	0.0220760712216439	0.026835000963032485	0.017678825070066573	0.022632462704264	0.02673271644562103	0.024295700385557062	0.020104828310540945	0.017140808265625473	0.02373550135399416	0.025806409376483153	0.03081007211478415	0.025991316937235
US.KY	0.0	0.0	0.00850013666056082	0.004428324747496326	-0.05587265759422477	-0.1830880216354802	-0.11340019120336109	-0.1180461335427263	-0.04770065201704643	-0.06563049717079883	-0.06392051880503846	-0.02814573889853289	-0.008931473321860395	0.00587774559424048	-0.012961861990801182	-0.0073398015016823415	-0.017023741204058584	-0.01057167665748926	-0.01921162247454644	-0.011786780713973766	-0.004791386163160993	-0.022931116500279902	-0.016290544622399317	-0.014743230742975122	-0.0007730397624250429	0.0029211987709665266	-0.0010621202164551313	-0.015548124444220157	0.005939642445018656	0.006531824457600699	0.0001267886412303909	0.001506305414689102
US.LA	0.0	0.0	0.011433388245585263	0.00450518830676927	-0.07133058735965259	-0.18462212694225766	-0.12347668494635533	-0.10675230661193469	-0.05615973460320056	-0.10340949287448442	-0.017047677414550044	-0.017753820493826566	0.007906749250286005	0.018704383165135674	0.025656030320919676	0.02024606870760781	0.016491766682480424	0.030940802978629556	0.03245114760683787	0.02038943352375977	0.027808568380915943	0.023165764807075995	0.019466756120367634	0.00909500283421405	0.012671991002100036	0.003903815014583145	0.002548709321481546	-0.004480917694293929	0.009316698128314371	-0.0017644999142363282	0.009683445002717228	0.0031908105340594517
US.ME	0.0	0.0	0.0023068371655554643	0.003872884401023846	0.002593607954359811	-0.02701032569443207	-0.05247920455621058	-0.05552023628312419	-0.032392964959482295	-0.027573288331717016	-0.02317068558829183	-0.033549894472084674	-0.03897701843628143	-0.01697903233135456	-0.015817555930208727	-0.009543311692961076	-0.030763246393139543	-0.06712485520479206	-0.06462812200722645	-0.10246483033496956	-0.028121851475737536	-0.03304604612890394	-0.02433783403403833	-0.03002822361056756	-0.12882765649476768	-0.335063443205863	-0.007079460020065209	-0.036854571418865056	-0.14527447550131134	-0.17318356795612555	-0.15128087675204682	-0.15110669255964382
US.MD	0.0	0.0	0.01594184828122014	0.0005045652197832595	-0.17264650936408277	-0.1091411670612441	-0.11087725915319702	-0.1133857210775191	-0.06412330084875073	-0.09695520741594965	-0.011261606240919875	0.00754224102763601	0.008014490915564387	0.002817782378916611	0.0009103500628659944	-0.007326176301947207	0.00018318516310511512	-0.010167307145259041	-0.012812345837542871	-0.017113831186221784	-0.012557281072500537	-0.028207108884781285	-0.015134923922976995	-0.011859850542494943	-0.011471571904830835	-0.009845887934734066	-0.013326684872139172	-0.015057270569773795	-0.009570940637337877	0.011342414687565139	-0.010550395104147459	0.014459222572682506
US.MA	0.0	0.0	0.020333081515055973	0.001433793429317376	-0.17734944903969874	-0.14026505376352194	-0.1726620238820531	-0.14578463347161286	-0.043635469896996515	-0.12853247928168443	-0.0023788991121875824	0.0025018513183150404	0.023482760671900138	0.036027260725446375	0.0183128051119974	0.029559602063033985	0.02246775173280202	0.03862718239973084	0.01994269147505001	-0.0015212178787749053	0.0018242439553839418	-0.006791124579852426	-0.049838003528213104	0.0011407714685551795	0.005314886528928753	0.029911443494445855	0.027577065953976465	0.03253035298871332	0.02673576871785599	0.02885784453006135	0.035020219117365414	0.02890664989614322
US.MI	0.0	0.0	0.019590674258451735	-0.00144554364287508	-0.2105424483524021	-0.11156366634716974	-0.17502812093251885	-0.1432338404322886	-0.042406891213653264	-0.035048345710508855	-0.1406706337647834	-0.025600994652208442	0.017534851540590424	0.021673977731917482	0.033198837362724554	0.02705477670870149	0.03303275155204233	0.0222517763009078	0.02255857284727547	0.02139901220072904	0.020987513053261075	0.028228728717283325	0.03273363505453819	0.018545760687294077	0.03137555274099757	0.028689053614683324	0.030543211262124004	0.027080731045070472	0.036432106775974304	0.03371548924824275	0.0493252845532588	0.037160805790237283
US.MN	0.0	0.0	0.013552723537135769	0.004391126756186914	-0.07230633235393302	-0.18111676705981905	-0.12306357962719172	-0.09527361051817618	-0.022714078981755925	-0.044376701931791995	-0.0929084423100135	0.01835428053982291	0.023176433062621626	0.020546174894198188	0.026568910810964574	0.017614828730061483	0.021871464368916627	0.02223634692324339	0.023754655980368078	0.011294407533779527	0.020353951975748963	0.017116074275391746	0.020140349754593778	0.020802511173267924	0.022370068593469128	0.019951393104333803	0.027948867907845454	0.01681834129199089	-0.01797778570717945	-0.055138838785484534	0.036445325240719306	0.025816338954021134
US.MS	0.0	0.0	0.004804183676410112	0.006374393499308795	0.006030389282263293	-0.004075325352981274	-0.038474961591461465	-0.004361650571793607	-0.002387121303337736	0.003107169907812235	0.0038236750901532446	-0.016087223320904176	-0.003558929210334405	0.002898028929165797	0.009584702288356617	0.010662130790728419	0.0032193740112207436	-0.01816052141239144	-0.052823223825992915	-0.003842059654080021	0.009684750938099285	0.002966358744149744	0.00014817242108833284	-0.00025531404312939543	0.003386314843201177	-0.0005179147998912725	-0.003757114323010846	-0.0394001209842898	-0.04908136216436043	-0.09123807435729159	-0.00564654679185983	-0.04734854238939157
US.MO	0.0	0.0	0.012718972007386142	0.002117409930590952	-0.1043042179554754	-0.16100742165541249	-0.08054663714033294	-0.12963167935180486	-0.05530667554741742	-0.06907125701060002	-0.08112644074317332	-0.008884907276818232	0.002565006812460524	0.030652746530557273	0.030363094652030576	0.03549514624670014	0.022613796497661376	0.03082302585730723	0.023943493032185792	0.020304748492616653	0.013026723848375	0.02420643826581692	0.016788233001041597	0.016929328349113426	0.016386561919090603	0.019197710997165274	0.017325247733190885	0.01874132579244847	0.029031199371298833	0.016155963985164945	0.03027316244477163	0.02300403989738964
US.MT	0.0	0.0	0.0018200308161908652	0.00300294235959786	0.0019293791647445602	-0.028403581378055875	-0.04999972205608216	-0.05819301096463558	-0.07279854124878637	-0.06537207024469582	-0.0627074509517156	-0.04361654391993319	-0.04957566348233744	-0.03519392546380562	-0.032359863993225435	-0.002316279442204916	-0.12027067621801502	0.1330141280768693	-0.12724401086650072	-0.6002718956614528	-0.10283352692642689	-0.1391251205518862	-0.238521928458435	-0.14347880760380294	-0.25074689430463204	-0.03606742472191948	-0.03158620125526257	-0.03295583623867948	-0.0046012802399686414	-0.025245187331390806	-0.01855067375519104	-0.035526636539240375
US.NE	0.0	0.0	0.004722743047502753	0.004021430618705857	-0.05761147421916579	-0.08688684594153617	-0.11902837784973919	-0.08797650912371058	-0.07747072426491641	-0.05421488398449359	-0.060678284941073635	-0.07661301167782852	-0.014658485011220801	-0.0145550907182046	1.23625489845125e-05	0.004137964836492536	-0.005162944539183201	0.004329886253184867	-0.006260958944814821	0.0020336822879274408	0.0008631823632976321	0.005828936819973762	-0.0037645711953304684	0.005563004685704698	-0.007581527006561561	-0.03783015879480489	-0.03205291518036946	-0.005968220437269078	-0.006708662315146885	0.0009271314278747056	0.014081105153040951	0.01752575319107219
US.NV	0.0	0.0	0.0058774956464224815	0.004871908696735261	-0.022907394141591375	-0.11787987225254648	-0.019032614668423875	-0.11055003729033563	-0.06431926142239641	0.0065786754449126406	0.009211994575197835	0.01157471876802596	0.015862607158401154	0.05612120233320361	0.059178622290811944	0.06242451358087209	-0.0031087176438071573	-0.20473758594908853	0.023875248828342244	0.028780929894600682	0.01829495960168348	0.023837768136436566	0.01850331513300052	0.025518501095267432	0.016313573147397342	0.023791915811011144	0.03090898650359719	0.024852774786587872	0.0368330135906092	0.018220864288087668	0.03423922477252539	0.034994468183024985
US.NH	0.0	0.0	0.0031056250006766817	0.004937772582191968	0.004569880981875052	-0.019378891319443703	-0.05115072396172371	-0.04348974552196294	-0.024425511269621225	-0.02080346662036714	-0.01578702942159893	-0.012017488882321015	-0.015178993828335319	-0.017155224725629026	-0.010751488390170483	-0.00882301548612574	-0.013230266619579378	-0.02431163831884131	-0.02303236688263599	-0.03616709306611954	-0.05249528552111471	-0.07913027643964288	-0.021547047538905684	-0.021415788956047344	-0.016577024519259798	-0.09234972155897081	-0.12286830325608511	-0.014571240596517043	-0.010402619459004558	-0.002521877625916158	0.00408878045103922	-0.0042811499262884745
US.NJ	0.0	0.0	0.02448533893604221	0.0025482586903491367	-0.21063087040392725	-0.11259958653504487	-0.1773906658771085	-0.13987755724902406	-0.03777844708882094	-0.1181298328379321	0.012369325755656746	0.026867453411250075	0.027351272390419012	0.04357322702912558	0.03754453530289137	0.04580250846746292	0.032661867477590256	0.03372836842043814	0.02992543321318486	0.028564322058666214	0.01782046451728192	0.02180449006936591	0.017711426211075576	0.024937535286828627	0.027615002516356846	0.042231204532394706	0.033909818782662526	0.040340284885598265	0.032186305095027734	0.03940974926395224	0.03360908601650614	0.03406467227387022
US.NM	0.0	0.0	0.004277972925481599	0.004840968991604022	0.005310326888596784	-0.010988122598010186	-0.03777774509035048	-0.0038467845469125628	-0.005033215852956463	-0.004049069217060275	-0.007986881856547612	-0.029316338061646796	-0.01563347217679034	0.006604838795309931	0.0020328232306132676	0.00523470544584459	0.012513349851994704	0.010959255397890999	0.006234994184439735	-0.0023137071410883614	-0.021447136662933186	-0.036056535331341344	-0.021014069770375343	-0.023654515367488305	-0.013247089917223231	-0.00448972298231487	0.0002167996517865589	-0.004409665006577246	-0.036030303695133714	-0.1274975445911264	0.013857172463760392	0.01835168438257817
US.NY	0.0	0.0	0.06143673021608009	-0.00779268563427804	-0.37228243228896174	-0.23631503976946355	-0.24579763990086878	-0.10189909897246885	-0.21903177572709653	-0.04921917464560943	0.014385043198061886	-0.04893253694775446	0.0792023884309101	0.08463994291603161	0.10228845771278472	0.04748885580034834	0.06872944777294165	0.050506946731054825	0.0597392018237608	0.048459579640236505	0.06308838912998382	0.04756293339605033	0.07605555629428551	0.07203035019476278	0.09511833147655135	0.09865043535854934	0.0812228090431244	0.10601910147534088	0.12181895554508326	0.09559905973377525	-0.03955240837311136	0.1352345581192571
US.NC	0.0	0.0	0.020655808784875163	0.001563381346048054	-0.1896716780759533	-0.13908890595220047	-0.2098534089465809	-0.186251523408143	-0.06969938283675203	-0.15472819138404592	-0.02598968421755332	-0.003185491943102914	-0.00499958338134876	0.007565555007338354	0.01562864853126289	0.001106946423634625	0.009867501018123725	0.012154535522657106	0.010695780462044446	0.00017957610696228699	-0.014355413779376658	-0.01854955816836812	-0.02320814771903379	-0.04324961426437346	-0.030890800510796623	-0.017245104972940517	-0.003733231223834732	-0.014586012141926119	0.015954454652833405	0.025840712217539696	0.017339204345767634	0.03198587727264446
US.ND	0.0	0.0	0.002381494542813556	0.003897366823668591	0.0025493252164388025	-0.0274541415525964	-0.055403252707142414	-0.05848169008403348	-0.04060035875697032	-0.03901173959846016	-0.03658296101958225	-0.03361670683814655	-0.04734203983446372	-0.08023510452713767	-0.03362417463959044	-0.027493861931893182	-0.06974956561833778	-0.17162439781768235	-0.09406886029703632	-0.08739633246817036	-0.07068967815021532	-0.1001315557217497	-0.05796303905620803	-0.08296262659993614	-0.019391423955272824	-0.01604936333318152	-0.012718815900514269	-0.026501130216305402	-0.02348536837266657	-0.02145498280984315	-0.008307398676321576	-0.022725521126554238
US.OH	0.0	0.0	0.026296150457727485	0.0015426494101467014	-0.20670575889508713	-0.12489912333339959	-0.14863090856700456	-0.13805556856375523	0.011930428337691978	0.022469059812113557	0.02924352930022689	0.03752755154826648	0.039308618935529616	0.04595654428751761	0.045639690255749876	0.04130040578749217	0.0447400687860533	0.05125019623684057	0.04209482709915946	0.02278089167611075	0.03551646559920574	0.025380116890549864	0.03287151744308936	0.032522734962459054	0.04392678832076946	0.05073776444348699	0.04417377130458977	0.04467056677155412	0.04950581419977951	0.048581498322697314	0.053976694328006225	0.058252124989777165
US.OK	0.0	0.0	0.008183056763022556	0.0047586120775156004	-0.05398660181168413	-0.17480837684463735	-0.11913677846269177	-0.12323190893979152	-0.04516157057447012	-0.048283099534740526	-0.04876571457891332	0.0008727104842343181	0.0037640773863367727	0.01270264059320958	0.004799678651501438	0.015088908755034325	0.0033085113796182952	0.018035032048291377	0.004910804459190565	-0.0031143603111849494	0.005507805348869965	-0.0018669726953080001	0.004822366893986185	0.006398088609427255	0.00841524841934671	0.008498827519876073	0.005969094028168698	0.0016077060243757657	0.008198798995295853	0.008802232066851268	0.00837705428344826	0.016962074629467416
US.OR	0.0	0.0	0.00927537506794085	0.003936765444079171	-0.04707885187378302	-0.2128360102556348	-0.15133504673017217	-0.15694462903034223	-0.07570491062928175	-0.1288406272986431	-0.07910538770501407	-0.04054249453593339	-0.014189054336677387	-0.0018525795414281454	-0.0033255962032852082	-0.01605431962778958	-0.01579617430054192	-0.007969500003646157	-0.0037719862623908362	-0.007928784913835418	-0.02026884860696354	-0.029360800440092483	-0.02052125841116581	-0.025642340265108476	-0.017097592719672594	-0.026619267970406923	-0.07275858283324332	-0.28623874299034124	-0.022185449399991786	-0.028028301788096677	-0.01501471108936725	-0.01586060969710479
US.PA	0.0	0.0	0.029530227535046194	0.0022073598196170607	-0.22281813504256842	-0.1276888307952584	-0.23558681093135414	-0.13082369590780019	-0.13536060297852925	-0.025846073997515262	0.012823776974535406	0.0158115886643051	0.03834464553695849	0.03856684287333323	0.04616672845851877	0.030151216987595042	0.0371292467887363	0.03781054739424583	0.03730239403465507	0.022035393394936875	0.006496904521569036	0.036987212109163004	0.020612707071876457	0.02601453673296561	0.021628454955058274	0.040742850189579016	0.0020997687248280883	0.0476894439346065	0.06010980885109429	0.04010283127195979	0.0641596271327094	0.053442446924312215
US.RI	0.0	0.0	0.002216389051490353	0.003138968437310652	0.004218451873172491	-0.026521020748659918	-0.05302168652268069	-0.05556882853408052	-0.030888990047439613	-0.028772934988130494	-0.025778750589733335	-0.04823943687659593	-0.04695646770556117	-0.022553586819884508	-0.02137956255132689	-0.015735924397963785	-0.023737738711637757	-0.03287634526846217	-0.03712864075312572	-0.06975437545917451	-0.032458706180094055	-0.028424971353768758	-0.02176324477072278	-0.02698115235886256	-0.02385441304109115	-0.051146769430499006	-0.17604233452981344	-0.16906441132413796	-0.019989103128670305	-0.010466356719041059	-0.01173565382195374	0.012090832211764102
US.SC	0.0	0.0	0.00805419613283398	0.005614213271809554	0.004508044005424594	-0.043006500074049825	-0.03597170790776705	-0.020742165625331488	0.0004440405121375335	0.0005194198591240706	-0.009397553652545909	-0.00032231034017282667	0.012048190635005618	0.016588003116702055	0.014840998082021883	0.013892389838687791	0.010605838422073077	0.02022532244743136	0.014660961217960455	0.008220436392103458	0.011644609591665578	-0.034459968859612555	-0.024015679618794028	-0.018617093120654182	-0.017088421618138838	-0.026971374228934586	-0.021837496919341337	-0.058949529583141036	-0.0504275236426488	-0.012555488277155025	0.00215025286618431	-0.019180072722002617
US.SD	0.0	0.0	0.0019115344981557314	0.003153999466065649	0.0006784749710053717	-0.038726603215522015	-0.06194223882549643	-0.06820026013176772	-0.06877902557342885	-0.06346459651673797	-0.06240308646815462	-0.04918765587408336	-0.053082872931087266	-0.05618998914393991	-0.0909035262959823	-0.083985090579064	-0.07922478155975021	-0.07721348843738873	-0.07673738630272764	-0.07057717902668736	-0.06102572156191366	-0.06288447688120868	-0.07712638013519513	-0.07762091476466448	-0.1659628992939366	-0.33211704042653833	-0.1084083102443123	-0.17180720821988738	-0.05777134426709907	-0.029434844085884926	-0.04529277182582225	-0.06945477835835767
US.TN	0.0	0.0	0.013208239300799285	0.0014092272289323304	-0.15963583721857466	-0.13240872698574435	-0.12230291141333005	-0.12911987751531573	-0.04351728996977444	-0.07131137097876605	-0.0011312177344735552	-0.0032100126077905244	0.006696034383302241	0.026296041608953047	0.028597132772545386	0.019529595079648132	0.02544365384353764	0.023307995548593752	0.028962395258447238	0.013746595067232192	0.02345940329486762	0.018125254093170895	0.021714531735073095	0.028676810052408186	0.017513423076076506	0.022936315790222928	0.02570633615521789	0.02786469063775776	0.03045584812044755	0.02881979468976059	0.036053631679755505	0.030726443296447137
US.TX	0.0	0.0	0.06877604493600309	-0.006986533399933048	-0.3398215125473891	-0.2427187841355316	-0.21472990610507114	-0.14958089966824462	-0.04817041356378615	0.035323232159822915	0.04102567165329418	0.050299595754910165	0.07756882348788352	0.08770431817510804	0.07791776410752682	0.09077943436506253	0.06617601672724849	0.07936429256196753	0.06283826959812	0.06810326876931505	0.054408036755337896	0.0737616800713381	0.014055741967800017	0.08101038305874386	0.08360172622490225	0.06747960023085753	0.073018256238222	0.06324782496622827	0.08380597603792062	0.06142820865115972	0.07791279757036751	0.06021615199511832
US.UT	0.0	0.0	0.006104305345400185	0.0038387280472340635	-0.023637300965750896	-0.12251144062320751	-0.056359889636703464	-0.07455900868407195	-0.03608263234091691	0.004219013437922747	0.009756874946331706	0.010737260054938247	0.013038686370947516	0.008383889895191565	0.015389246543584534	0.009155381071290769	0.012172860628223425	0.011925812745294806	0.01398789715589821	0.011626813351406362	0.007833284258684792	-0.023040933387108442	-0.05051964761233485	-0.048792661035435	-0.024214158001678587	-0.015224183846762607	0.0018576897197641884	-0.109809045531295	-0.22094489686785845	0.008185593125076274	0.03080302500166887	0.02402665966785289
US.VT	0.0	0.0	0.0012184512842683404	0.0025899377371407795	0.0001852714980987713	-0.027673932082550312	-0.04697725663065366	-0.04935068084434002	-0.04621637240849186	-0.054791898145445384	-0.08780368312018005	-0.1156027176842156	-0.1443166714157007	-0.14861522154333562	-0.2444772878455681	-0.2497782256584924	-0.2211516821934545	-0.25268081108584806	-0.1543000552849838	-0.18672812024611574	-0.048717457537261755	-0.08983322685528483	-0.11087668673401829	-0.13935425603091023	-0.15698151101209978	-0.17286235679333517	-0.04012442876331068	-0.020559821372367892	-0.040937565243004403	-0.04111414632470556	-0.044532962036369916	-0.02346957223737789
US.VA	0.0	0.0	0.020494755230870965	0.0014435059349615642	-0.18549041111005637	-0.12862527784531785	-0.18843165648877447	-0.17918831588042972	-0.08539867229433451	-0.07926003345757326	-0.020652681606325718	-0.010099894884563199	-0.07101523465541382	0.005450224947090021	0.03508957712583527	0.00979556434026474	0.01872275966554593	0.019635501987802506	0.009876498464334027	0.0005780440618385896	0.005184748343722845	0.005644436250373808	-0.0005637514431833246	0.0017158984083387452	-0.02017926200451603	-0.004902194281530825	-0.006392980209268817	-0.014138009208353175	0.0021728482988869757	-0.007970588603378737	0.024830523691754536	0.0286232178510204
US.WA	0.0	0.0	0.01858434828998501	0.0005420682625434381	-0.18531420444894975	-0.15682765987027336	-0.1758000805995974	-0.14488538497500203	-0.07024597762843587	-0.01680554114585897	-0.0123304387010581	0.01302959787925495	0.007531141814576259	0.020508348147574296	0.0024038205956866676	0.020665389527740885	0.00923415262319427	0.010313805704353918	0.03089472301553986	0.009879482073049672	0.008908860421086295	-0.00689289738018406	0.003779287286254096	0.00941564141769824	-0.015122482438356677	0.019372323640887146	0.018466923398463564	0.010179082367023362	0.034892807370190404	0.03093430383065421	0.03536659102503226	0.0414176239802444
US.WV	0.0	0.0	0.00323092575515993	0.005116189312559527	0.0035905374623279585	-0.01580070896187724	-0.03378388910745267	-0.021122333577827668	-0.0006791729889044085	0.0014118650775385433	0.0015160431745764313	-0.015682680991224718	-0.02014610512732773	0.011047123923590974	0.008025289743440744	0.013216196037491024	-0.00688727173006054	-0.0196646882109075	-0.06540516780771943	-0.11797103140499532	-0.016917133364613424	-0.025323075391947558	-0.014802746630460106	-0.014039066077842222	0.006126179642595986	0.003320290969344164	0.009130915329791378	-0.008423794739076396	0.0029747550501779685	0.006099804423786992	0.014523244449504702	0.005394375405876062
US.WI	0.0	0.0	0.013018620929527991	-0.0012887358891378042	-0.1717342946099154	-0.19332891019975262	-0.16588550774385702	-0.17292922520804055	-0.11688335179721454	-0.1389527490027076	-0.015699849373518315	-0.011111993319357083	-0.0025538234624367107	0.02202440657042004	0.023569629880171306	0.009821274304155914	0.014873341672116958	0.011932217708543469	0.01218290162805502	0.007263827954862023	0.015023935623315054	0.01594296387532612	0.010783551920923173	0.0185146863088681	0.024080055940722822	0.022388721317745386	0.020584463386708052	0.005233013617167437	-0.011587373713928262	0.05354225138805013	0.03543331718611764	0.029990292093828863
US.WY	0.0	0.0	0.001732285962585678	0.002875439798954993	0.001885488965913673	-0.037566302653035955	-0.05371811399584869	-0.056963503153073525	-0.038832404809863164	-0.03391598503474924	-0.034292251276835106	-0.02868406879426022	-0.04774287760879181	-0.07289602152051877	-0.024139384493337968	-0.018704710262607005	-0.07083599163784093	-0.17963194651574588	-0.04969711103026686	-0.07309126130755628	-0.06867702358445138	-0.07622299893013107	-0.051275640616366136	-0.04499799260785364	-0.04853720471876821	-0.016725525389571505	-0.02947932041863499	-0.03865318783303762	-0.04366705978838814	-0.029451995135620912	-0.023427219070348837	-0.04443689702418041
URY	0.0	0.0	0.027922142982883535	0.0394119139685678	0.03584825173137407	0.030973920485766193	0.023018511071271064	-0.019308966193265498	-0.047536180793450455	-0.034044056769011455	-0.029682714032253088	0.008006859678055811	-0.016835406324133828	-0.018561172284525806	0.00589383071962768	0.01235054460053675	0.018986597979031572	-0.007615007007255592	-0.023489001135157395	-0.019765240465852152	-0.019265978156712826	-0.010102164164726979	-2.4107496976455423e-05	-0.01893382675119959	-0.02415529086554624	-0.035149624416808134	-0.02333524637303519	0.005706370166680408	-0.00031220127436615286	0.0026781268929632063	4.632138401738928e-05	-0.019903896631601192
UZB	0.0	0.0	0.00103067412022817	0.00949063666850769	0.006585577367923534	0.0053703416221129174	-0.03502909166357426	-0.053728415932086104	-0.036663827237903845	-0.041077725722538094	-0.15720911207575128	-0.0993875929064747	0.03700715038550406	0.03454138932985629	0.029794426876050828	-0.026865592081659617	-0.050282128274814486	-0.043128577501827525	-0.0192771992121199	0.029756711917738876	0.02123253451298268	0.020780660566832587	0.00041180468670631853	-0.008164581614478195	-0.03364516331462175	-0.02137943089465244	-0.0398395692989717	-0.02559401411168505	0.011969289981927922	-0.04295968974259434	-0.050151796100939006	-0.08485852262113402
VUT	0.0	0.0	0.0	-0.0038478156471621894	-0.006308116380426831	-0.024351899689023515	-0.02682112879331955	-0.015808786335103076	-0.01082372957734723	-0.013224401668110453	-0.015223548525911124	-0.014373452943106102	-0.012467221453571486	-0.01785353381017485	-0.019666057731604347	-0.028204532333953036	-0.03552562695015027	-0.03917627786030886	-0.03911473632631779	-0.03620913165824913	-0.02927711908681241	-0.027934421649378205	-0.0169752080997565	-0.010162081728715133	0.002403784657123431	-0.014066480699681527	-0.03171796192439347	-0.040596753504440475	-0.045551596057891164	-0.04529199783509519	-0.035474741123464604	-0.03614564506297935
VEN	0.0	0.0	0.02860709219631996	0.018923667921666443	-0.0006936271985225062	-0.03694031615902871	-0.051977580443784976	-0.037181864806179465	-0.04028900406273239	-0.0031979478929078375	-0.01647322017038766	0.0042752102284771	-0.011503074601648677	-0.047376182588976246	-0.025928925843865525	-0.019495537982960887	-0.023088920352365427	-0.011781097103158444	-0.02852638179325906	-0.052189480773257024	-0.08396375426250602	-0.11572312747974989	-0.10031019632064098	-0.105942399013359	-0.07317531971210434	-0.11155053651831226	-0.0641040203772203	-0.06947439701596725	-0.060919171104634184	-0.1000385335417131	-0.05108019989018553	-0.05708211563472121
VNM	0.0	0.0	0.07644366535120017	0.06460678576243328	0.05359300924818733	0.05781654281928894	0.05121209802390059	0.06445048344916326	0.07918272000182469	0.06644007247706973	0.05022973252206686	0.04082448190378951	0.10492110538908861	0.07780981182550217	0.0593079491690407	0.042932711277909874	0.07498651354069796	0.07012210075305614	0.0443632510573444	0.03106739805553982	0.05319397359413447	0.055445716584578975	0.06586103543726463	0.06490786085195932	0.05358404250852544	0.043178327146953244	0.08123790020353461	0.06256830514117517	0.05543007598105554	0.06353679699615533	0.10127394918244548	0.1262879060246025
YEM	0.0	0.0	0.0001697127712363411	-0.000996688439391935	-0.0034203357557216485	-0.005432771695490501	-0.008331217673851476	-0.006690136578746397	-0.005768863407396019	0.007809629932098439	0.006073089754199401	-0.018322929400216292	-0.026785624445357925	-0.026215313864785816	-0.02698058223358224	-0.023431622687541953	-0.026915229525958928	-0.017510067007242558	-0.02978929615201631	-0.038044989497310056	-0.04388901912439902	-0.05003487784781546	-0.07668156651843283	-0.09606880502553983	-0.10399414914636917	-0.10816082836985208	-0.06732725958659147	-0.07488857626994916	-0.05162518828236706	-0.07656083023603877	-0.07763996256677785	-0.0926973614490123
ZMB	0.0	0.0	0.009720972233373537	0.006513939829422277	-0.017721534835168917	0.0006903867895591276	-0.0014768750354221538	-0.029109527917170475	-0.07104223582182767	-0.06845772094138391	-0.11003194204973754	-0.16480020583227173	-0.25061190082983353	-0.20159132702072258	-0.1922757705141387	-0.17651734660171225	-0.10381070711288354	-0.07689444948361102	-0.11030265150054896	-0.10553211354690228	-0.09909315571717814	-0.0911390950771751	-0.08837831161485621	-0.015453960311184733	-0.04534420802763117	-0.009785326672540062	-0.08148903094153948	-0.09277919024631709	-0.04621725327744741	0.00901780111004502	-0.06695715151152637	-0.05391328956197983
ZWE
