# Supplementary material for: Post-Brexit no-trade-deal scenario: Short-term consumer benefit at the expense of long-term economic development
Source: PLoS One. 2020 Sep 3;15(9):e0237500. doi: 10.1371/journal.pone.0237500 (PMC7470266; doi:10.1371/journal.pone.0237500)
Supplement: S2 File — (ZIP) [file pone.0237500.s002.zip › WenzEtAl_AdditionalData/ProcessedModelOutput/MainModelingSpecification/RegionLevel_AllScenarios/Region_Rel_consumption_price_Shortterm_changes_inclserv.csv]

regions	passage	storgage	0	1	2	3	4	5	6	7	8	9	10	11	12	13	14	15	16	17	18	19	20	21	22	23	24	25	26	27	28	29	30	31	32	33	34	35	36	37	38	39	40	41	42	43	44	45	46
UK	0p70	stor15	0.0	0.0	0.0	-0.000500000000003	-0.03375	-0.093225	-0.162575	-0.22855	-0.289275	-0.342225	-0.389825	-0.433725	-0.4747	-0.514975	-0.55125	-0.58435	-0.616125	-0.646925	-0.67565	-0.701325	-0.724425	-0.747225	-0.7669	-0.7852	-0.8018	-0.817025	-0.828375	-0.838625	-0.845925	-0.854875	-0.86355	-0.87015	-0.874175	-0.87975	-0.885	-0.888575	-0.890475	-0.8922	-0.892875	-0.894475	-0.896075	-0.897225	-0.89925	-0.9014	-0.899125	-0.90125	-0.904375
UK	0p75	stor15	0.0	0.0	0.0	-0.000449999999996	-0.031225	-0.086175	-0.150675	-0.212125	-0.26955	-0.320625	-0.368125	-0.410825	-0.450075	-0.485625	-0.516075	-0.546975	-0.57545	-0.603225	-0.626675	-0.6494	-0.668225	-0.688275	-0.704525	-0.721	-0.736	-0.7494	-0.761425	-0.77405	-0.782975	-0.791075	-0.7957	-0.800675	-0.80455	-0.810675	-0.814725	-0.8187	-0.818775	-0.81975	-0.822575	-0.824275	-0.825975	-0.82815	-0.829925	-0.8307	-0.831275	-0.830375	-0.828175
UK	0p80	stor15	0.0	0.0	0.0	-0.000400000000012	-0.02765	-0.076825	-0.1366	-0.193475	-0.24895	-0.2965	-0.340175	-0.3793	-0.414225	-0.4469	-0.475225	-0.50075	-0.52585	-0.5498	-0.569575	-0.586775	-0.603675	-0.619225	-0.6321	-0.643375	-0.654975	-0.664425	-0.672775	-0.678675	-0.6826	-0.686525	-0.692275	-0.69645	-0.7	-0.7	-0.6998	-0.69715	-0.6952	-0.694	-0.6919	-0.690425	-0.690075	-0.691125	-0.691475	-0.691725	-0.690625	-0.6886	-0.6873
UK	0p85	stor15	0.0	0.0	0.0	-0.000299999999998	-0.023675	-0.0674	-0.121875	-0.17435	-0.22455	-0.267825	-0.30735	-0.341675	-0.372975	-0.4008	-0.425375	-0.447825	-0.468725	-0.48685	-0.502925	-0.515825	-0.527175	-0.5376	-0.5472	-0.556775	-0.564825	-0.5727	-0.578575	-0.582825	-0.5874	-0.5899	-0.5907	-0.591275	-0.592325	-0.5925	-0.59405	-0.594525	-0.59435	-0.59295	-0.591925	-0.591575	-0.59105	-0.58865	-0.5851	-0.582775	-0.580475	-0.576025	-0.57395
EU	0p70	stor15	0.0	0.0	0.0	-4.81481481462e-05	-0.00456296296297	-0.0199592592592	-0.0450925925926	-0.0715703703703	-0.0982333333333	-0.122751851852	-0.146055555556	-0.168103703704	-0.188896296296	-0.209418518518	-0.228296296296	-0.246496296296	-0.263155555556	-0.279025925926	-0.293014814815	-0.306222222222	-0.318622222222	-0.330051851852	-0.339444444444	-0.348	-0.35757037037	-0.365392592593	-0.372744444444	-0.379544444444	-0.385292592593	-0.390133333333	-0.395362962963	-0.39917037037	-0.40287037037	-0.406614814815	-0.409555555556	-0.412522222222	-0.415285185185	-0.418188888889	-0.419822222222	-0.422659259259	-0.425296296296	-0.427903703704	-0.430011111111	-0.431233333333	-0.433951851852	-0.435933333333	-0.437803703704
EU	0p75	stor15	0.0	0.0	0.0	-4.81481481462e-05	-0.00412592592589	-0.0185407407407	-0.0424703703704	-0.0683592592593	-0.0943481481481	-0.118025925926	-0.140781481481	-0.162166666667	-0.182525925926	-0.201555555556	-0.2196	-0.236137037037	-0.252248148148	-0.267111111111	-0.280351851852	-0.292392592593	-0.303788888889	-0.313755555556	-0.322788888889	-0.330833333333	-0.338211111111	-0.345459259259	-0.352311111111	-0.358544444444	-0.363362962963	-0.368248148148	-0.372340740741	-0.376403703704	-0.38022962963	-0.384422222222	-0.387496296296	-0.390444444444	-0.392951851852	-0.396003703704	-0.398337037037	-0.400577777778	-0.40242962963	-0.404614814815	-0.406059259259	-0.406988888889	-0.408733333333	-0.410122222222	-0.410544444444
EU	0p80	stor15	0.0	0.0	0.0	-4.07407407477e-05	-0.00357037037035	-0.0163518518518	-0.0383185185185	-0.0631259259259	-0.087674074074	-0.111096296296	-0.133248148148	-0.154288888889	-0.174077777778	-0.193348148148	-0.210651851852	-0.227244444444	-0.242733333333	-0.257644444444	-0.270259259259	-0.282744444444	-0.293611111111	-0.303722222222	-0.312459259259	-0.320933333333	-0.327951851852	-0.335596296296	-0.341722222222	-0.347733333333	-0.352437037037	-0.357388888889	-0.362051851852	-0.366025925926	-0.368922222222	-0.372222222222	-0.374892592593	-0.377585185185	-0.37932962963	-0.381544444444	-0.383807407407	-0.385233333333	-0.3868	-0.38852962963	-0.389544444444	-0.389881481481	-0.389774074074	-0.389925925926	-0.39007037037
EU	0p85	stor15	0.0	0.0	0.0	-2.96296296165e-05	-0.00296296296294	-0.0143814814815	-0.034737037037	-0.0579592592592	-0.0812333333333	-0.103485185185	-0.124485185185	-0.144385185185	-0.163322222222	-0.181640740741	-0.199118518519	-0.214962962963	-0.229988888889	-0.243674074074	-0.255711111111	-0.265788888889	-0.275485185185	-0.284303703704	-0.292185185185	-0.29972962963	-0.306	-0.312048148148	-0.317951851852	-0.324222222222	-0.329092592593	-0.333288888889	-0.337048148148	-0.340833333333	-0.343314814815	-0.345577777778	-0.3471	-0.349585185185	-0.350803703704	-0.3522	-0.353040740741	-0.3548	-0.355874074074	-0.357237037037	-0.357240740741	-0.357951851852	-0.35787037037	-0.357885185185	-0.357303703704
EU_wo_IRL	0p70	stor15	0.0	0.0	0.0	-4.99999999959e-05	-0.00415	-0.0189423076923	-0.0434730769231	-0.0694076923077	-0.0955615384615	-0.119642307692	-0.142523076923	-0.164188461538	-0.184542307692	-0.204823076923	-0.223269230769	-0.2412	-0.257480769231	-0.273134615385	-0.286746153846	-0.299680769231	-0.311796153846	-0.323003846154	-0.33205	-0.340369230769	-0.349757692308	-0.357380769231	-0.364519230769	-0.371173076923	-0.376688461538	-0.381415384615	-0.386546153846	-0.390203846154	-0.393753846154	-0.397461538462	-0.400265384615	-0.403096153846	-0.405726923077	-0.408557692308	-0.410061538462	-0.412896153846	-0.4155	-0.41815	-0.420234615385	-0.421515384615	-0.42425	-0.426292307692	-0.428134615385
EU_wo_IRL	0p75	stor15	0.0	0.0	0.0	-4.99999999959e-05	-0.00376153846151	-0.0175923076923	-0.0409653846154	-0.0663961538461	-0.0919346153846	-0.115215384615	-0.137534615385	-0.158623076923	-0.1786	-0.197357692308	-0.215046153846	-0.231334615385	-0.247126923077	-0.261723076923	-0.274692307692	-0.286507692308	-0.297638461538	-0.307411538462	-0.316242307692	-0.324069230769	-0.331211538461	-0.338269230769	-0.344934615385	-0.351019230769	-0.355653846154	-0.360419230769	-0.364334615385	-0.368303846154	-0.372023076923	-0.376184615385	-0.379084615385	-0.382034615385	-0.384442307692	-0.387465384615	-0.389711538462	-0.391923076923	-0.393726923077	-0.395915384615	-0.397280769231	-0.39815	-0.399861538462	-0.401276923077	-0.401703846154
EU_wo_IRL	0p80	stor15	0.0	0.0	0.0	-4.23076923051e-05	-0.00325769230768	-0.0155076923077	-0.0369	-0.0612615384615	-0.085373076923	-0.108484615385	-0.130253846154	-0.151019230769	-0.170453846154	-0.189488461538	-0.206492307692	-0.222888461538	-0.238142307692	-0.252842307692	-0.265203846154	-0.277538461538	-0.288230769231	-0.298207692308	-0.30675	-0.315073076923	-0.3219	-0.329465384615	-0.335419230769	-0.341369230769	-0.345869230769	-0.350719230769	-0.3553	-0.359219230769	-0.362023076923	-0.365307692308	-0.367946153846	-0.370626923077	-0.372276923077	-0.374515384615	-0.376719230769	-0.378196153846	-0.379669230769	-0.381465384615	-0.382365384615	-0.382769230769	-0.382507692308	-0.382692307692	-0.382753846154
EU_wo_IRL	0p85	stor15	0.0	0.0	0.0	-3.07692307744e-05	-0.00271153846151	-0.0136384615384	-0.0334961538461	-0.0563423076923	-0.0792538461538	-0.101207692308	-0.1219	-0.141503846154	-0.160146153846	-0.178238461538	-0.195480769231	-0.211084615385	-0.225869230769	-0.239396153846	-0.251203846154	-0.261130769231	-0.270642307692	-0.279353846154	-0.287007692308	-0.294492307692	-0.300553846154	-0.306538461538	-0.312284615385	-0.318576923077	-0.323292307692	-0.327457692308	-0.331111538461	-0.334930769231	-0.337296153846	-0.339603846154	-0.341030769231	-0.343473076923	-0.344657692308	-0.346042307692	-0.346873076923	-0.348669230769	-0.349711538462	-0.351096153846	-0.351080769231	-0.351792307692	-0.351707692308	-0.351680769231	-0.351092307692
IRL	0p70	stor15	0.0	0.0	0.0	0.0	-0.0153	-0.0464	-0.0872	-0.1278	-0.1677	-0.2036	-0.2379	-0.2699	-0.3021	-0.3289	-0.359	-0.3842	-0.4107	-0.4322	-0.456	-0.4763	-0.4961	-0.5133	-0.5317	-0.5464	-0.5607	-0.5737	-0.5866	-0.5972	-0.609	-0.6168	-0.6246	-0.6323	-0.6399	-0.6446	-0.6511	-0.6576	-0.6638	-0.6686	-0.6736	-0.6765	-0.68	-0.6815	-0.6842	-0.6839	-0.6862	-0.6866	-0.6892
IRL	0p75	stor15	0.0	0.0	0.0	0.0	-0.0136	-0.0432	-0.0816	-0.1194	-0.1571	-0.1911	-0.2252	-0.2543	-0.2846	-0.3107	-0.338	-0.361	-0.3854	-0.4072	-0.4275	-0.4454	-0.4637	-0.4787	-0.493	-0.5067	-0.5202	-0.5324	-0.5441	-0.5542	-0.5638	-0.5718	-0.5805	-0.587	-0.5936	-0.5986	-0.6062	-0.6091	-0.6142	-0.618	-0.6226	-0.6256	-0.6287	-0.6308	-0.6343	-0.6368	-0.6394	-0.6401	-0.6404
IRL	0p80	stor15	0.0	0.0	0.0	0.0	-0.0117	-0.0383	-0.0752	-0.1116	-0.1475	-0.179	-0.2111	-0.2393	-0.2683	-0.2937	-0.3188	-0.3405	-0.3621	-0.3825	-0.4017	-0.4181	-0.4335	-0.4471	-0.4609	-0.4733	-0.4853	-0.495	-0.5056	-0.5132	-0.5232	-0.5308	-0.5376	-0.543	-0.5483	-0.552	-0.5555	-0.5585	-0.5627	-0.5643	-0.5681	-0.5682	-0.5722	-0.5722	-0.5762	-0.5748	-0.5787	-0.578	-0.5803
IRL	0p85	stor15	0.0	0.0	0.0	0.0	-0.00950000000001	-0.0337	-0.067	-0.1	-0.1327	-0.1627	-0.1917	-0.2193	-0.2459	-0.2701	-0.2937	-0.3158	-0.3371	-0.3549	-0.3729	-0.3869	-0.4014	-0.413	-0.4268	-0.4359	-0.4476	-0.4553	-0.4653	-0.471	-0.4799	-0.4849	-0.4914	-0.4943	-0.4998	-0.5009	-0.5049	-0.5085	-0.5106	-0.5123	-0.5134	-0.5142	-0.5161	-0.5169	-0.5174	-0.5181	-0.5181	-0.5192	-0.5188
USA	0p70	stor15	0.0	0.0	0.0	0.0	0.0	-0.000298039215663	-0.00173725490195	-0.00418823529409	-0.00727254901958	-0.0103215686274	-0.0130392156863	-0.0157352941176	-0.0188843137254	-0.0220823529412	-0.0255843137255	-0.0288862745097	-0.0318960784313	-0.0346725490196	-0.0372411764706	-0.0396725490195	-0.0419098039215	-0.0440509803921	-0.045994117647	-0.0478470588235	-0.0496431372549	-0.051131372549	-0.0525529411765	-0.0536882352941	-0.0545921568627	-0.0554235294118	-0.0561784313725	-0.0569235294118	-0.0576509803921	-0.0582039215686	-0.0586607843136	-0.0589490196078	-0.0590019607843	-0.0589470588235	-0.058831372549	-0.0588509803921	-0.0588117647059	-0.0587078431372	-0.0584882352941	-0.0582901960784	-0.0581235294117	-0.0578784313725	-0.057794117647
USA	0p75	stor15	0.0	0.0	0.0	0.0	0.0	-0.000274509803888	-0.00163137254899	-0.00392745098041	-0.00664313725488	-0.00955686274509	-0.0123352941176	-0.0149	-0.0179666666667	-0.0211745098039	-0.0248254901961	-0.0283568627451	-0.0316019607843	-0.0347196078431	-0.0376274509804	-0.0404705882353	-0.0430666666666	-0.045368627451	-0.0474156862745	-0.0491941176471	-0.0508	-0.0521705882352	-0.0534	-0.0545705882353	-0.0556549019607	-0.0563960784314	-0.0568921568627	-0.0571607843137	-0.0574450980392	-0.0576019607843	-0.0578431372549	-0.0579156862745	-0.0580588235294	-0.0581039215686	-0.0582549019608	-0.0583470588235	-0.0584549019608	-0.0585117647059	-0.0584882352941	-0.0584372549019	-0.0585372549019	-0.0585470588235	-0.058631372549
USA	0p80	stor15	0.0	0.0	0.0	0.0	0.0	-0.000247058823477	-0.00155098039214	-0.00393725490194	-0.00670196078426	-0.00948039215688	-0.0121058823529	-0.0146235294117	-0.017856862745	-0.0215784313725	-0.0258764705882	-0.030162745098	-0.0341588235294	-0.037662745098	-0.0407784313725	-0.0436823529411	-0.0463901960784	-0.0488117647058	-0.0508960784313	-0.0527960784314	-0.0544352941176	-0.0558843137255	-0.0570352941176	-0.0580705882353	-0.0589666666666	-0.059756862745	-0.0605137254902	-0.0611588235294	-0.0617588235294	-0.0622647058823	-0.0626686274509	-0.0629411764706	-0.0631803921568	-0.0633098039215	-0.0634137254902	-0.0634352941176	-0.0634549019608	-0.0633568627451	-0.0633215686274	-0.0632176470588	-0.0631647058824	-0.0631862745098	-0.063262745098
USA	0p85	stor15	0.0	0.0	0.0	0.0	0.0	-0.000145098039217	-0.000949019607799	-0.00257058823527	-0.00463921568622	-0.00671960784313	-0.00891176470587	-0.0112509803921	-0.0142372549019	-0.0179411764706	-0.0221196078431	-0.0261764705882	-0.0301529411765	-0.0337960784313	-0.0370294117647	-0.0399980392156	-0.042737254902	-0.0452176470588	-0.047462745098	-0.0493921568627	-0.051031372549	-0.0524098039215	-0.0534372549019	-0.054368627451	-0.0551156862745	-0.0558607843137	-0.0564745098039	-0.0570431372549	-0.0575568627451	-0.0580470588235	-0.0584882352941	-0.0588980392156	-0.0592235294118	-0.0593764705882	-0.059431372549	-0.0594823529411	-0.0594705882353	-0.059394117647	-0.0593176470588	-0.0592607843137	-0.0592549019608	-0.0592039215686	-0.0590725490196
China	0p70	stor15	0.0	0.0	0.0	0.0	0.0	-3.54838709749e-05	-0.000461290322562	-0.00143548387093	-0.00288387096771	-0.00438064516127	-0.00570967741934	-0.0071451612903	-0.00913225806447	-0.0115548387097	-0.014864516129	-0.0186483870967	-0.0220774193548	-0.0253516129032	-0.0282419354838	-0.0312096774193	-0.0340741935484	-0.0366	-0.0389161290322	-0.0409161290322	-0.0427935483871	-0.0443677419355	-0.0457451612903	-0.0468225806451	-0.0479129032258	-0.048735483871	-0.0493064516129	-0.0494580645161	-0.0496935483871	-0.0499612903226	-0.0501225806451	-0.0501838709677	-0.0503354838709	-0.0502967741935	-0.0501774193548	-0.0500903225806	-0.0499548387097	-0.0497161290322	-0.0498258064516	-0.0497903225806	-0.0498451612903	-0.0496580645161	-0.0495258064516
China	0p75	stor15	0.0	0.0	0.0	0.0	0.0	-4.51612902963e-05	-0.000509677419336	-0.00155806451612	-0.00305483870966	-0.00453870967737	-0.0060580645161	-0.00752903225806	-0.00930967741933	-0.0116612903226	-0.0154032258064	-0.0197806451612	-0.0239709677419	-0.027929032258	-0.0313548387097	-0.0346387096774	-0.0377709677419	-0.0406419354838	-0.0432516129032	-0.0455193548387	-0.0475193548387	-0.0492903225806	-0.0507516129032	-0.0518774193548	-0.0528903225806	-0.0535516129032	-0.0540870967742	-0.0544709677419	-0.0549032258064	-0.0552129032258	-0.0555903225806	-0.0556161290322	-0.0557774193548	-0.0556548387097	-0.0556870967742	-0.0554451612903	-0.0556	-0.0556096774193	-0.0558387096774	-0.055793548387	-0.0559064516128	-0.0559129032258	-0.0561903225806
China	0p80	stor15	0.0	0.0	0.0	0.0	0.0	-3.87096774079e-05	-0.000454838709674	-0.0014838709677	-0.00294838709675	-0.00460322580642	-0.00634838709676	-0.00820645161288	-0.0104677419354	-0.0134774193548	-0.0176258064516	-0.022464516129	-0.0272258064516	-0.0315612903226	-0.0355419354839	-0.0390483870967	-0.0423709677419	-0.0453225806451	-0.0481	-0.0502903225806	-0.0524129032258	-0.0543774193548	-0.0562161290322	-0.0575419354838	-0.0588516129032	-0.0597935483871	-0.0607967741935	-0.061529032258	-0.0623741935484	-0.0629064516129	-0.0635096774193	-0.0637709677419	-0.0640677419354	-0.0640580645161	-0.0642322580645	-0.0642193548387	-0.0643709677419	-0.064464516129	-0.0647709677419	-0.0649096774193	-0.0651741935484	-0.0651774193548	-0.0651451612903
China	0p85	stor15	0.0	0.0	0.0	0.0	0.0	-9.67741936586e-06	-0.000283870967721	-0.00103870967739	-0.00215483870966	-0.00330322580642	-0.00429354838708	-0.0054387096774	-0.0070516129032	-0.00944193548383	-0.013129032258	-0.0178387096774	-0.0226451612903	-0.0272483870967	-0.0315451612903	-0.035529032258	-0.0391838709677	-0.0425548387097	-0.0456451612903	-0.0484387096774	-0.0507903225806	-0.0528064516129	-0.0545064516129	-0.0555806451613	-0.0564419354838	-0.0571419354839	-0.0577967741935	-0.0582193548387	-0.058764516129	-0.0591096774193	-0.0595064516129	-0.0598225806451	-0.0603129032258	-0.0605354838709	-0.0608032258064	-0.0611064516129	-0.0615161290322	-0.0616741935483	-0.0619741935483	-0.0620870967742	-0.0622741935484	-0.0621741935483	-0.0621032258064
CW	0p70	stor15	0.0	0.0	0.0	0.0	2.56410256583e-05	4.61538461671e-05	-1.79487179564e-05	-0.000312820512816	-0.000861538461516	-0.00195128205127	-0.00422564102563	-0.00694615384614	-0.0104897435897	-0.0147871794872	-0.0195461538461	-0.0247205128205	-0.029958974359	-0.0352230769231	-0.0401794871794	-0.0450256410256	-0.0493615384615	-0.0535230769231	-0.0574	-0.0612051282051	-0.0646435897436	-0.0677128205128	-0.0706487179487	-0.0732230769231	-0.0756769230769	-0.0777512820513	-0.0797435897436	-0.0815487179487	-0.0832179487179	-0.0847666666667	-0.0860358974359	-0.0872384615385	-0.0883923076923	-0.0894384615384	-0.0903846153846	-0.0909871794872	-0.0917025641025	-0.0921666666666	-0.092717948718	-0.0930205128205	-0.0933538461538	-0.0938641025641	-0.0942256410256
CW	0p75	stor15	0.0	0.0	0.0	0.0	1.53846153816e-05	3.07692307633e-05	-3.58974358572e-05	-0.00033333333328	-0.000925641025651	-0.00205897435896	-0.00442051282048	-0.0072205128205	-0.0110564102564	-0.0155	-0.0203205128205	-0.0256076923077	-0.0310435897436	-0.0365333333333	-0.0417538461538	-0.0466461538462	-0.0510769230769	-0.0553179487179	-0.0591846153846	-0.0626846153846	-0.0660487179487	-0.0688564102564	-0.0715179487179	-0.0737769230769	-0.0759025641025	-0.0778	-0.0793666666666	-0.0809717948718	-0.0824717948718	-0.0837487179487	-0.0850256410256	-0.0860230769231	-0.0870948717948	-0.0880051282051	-0.088941025641	-0.0895487179487	-0.0903435897435	-0.0911076923077	-0.0917794871794	-0.0922794871795	-0.0928179487179	-0.0931692307692	-0.0935384615385
CW	0p80	stor15	0.0	0.0	0.0	0.0	7.69230770192e-06	1.02564102544e-05	-6.66666666427e-05	-0.000328205128175	-0.000889743589716	-0.00196666666664	-0.00424102564099	-0.00704871794869	-0.010741025641	-0.0151641025641	-0.0199871794872	-0.0252897435898	-0.0307358974359	-0.0362205128205	-0.0413794871795	-0.046241025641	-0.0507435897436	-0.0550179487179	-0.0588512820513	-0.0625076923077	-0.0657897435897	-0.0689333333333	-0.0714153846153	-0.0741	-0.0761461538461	-0.0784358974358	-0.0801948717949	-0.0819666666666	-0.0833179487179	-0.0848384615384	-0.0860333333333	-0.0873769230769	-0.0884076923077	-0.0895692307692	-0.0903666666667	-0.0912974358974	-0.0918743589744	-0.0927794871795	-0.0934897435897	-0.0942051282051	-0.0947102564102	-0.0953358974359	-0.0957615384615
CW	0p85	stor15	0.0	0.0	0.0	0.0	7.69230770192e-06	1.79487179341e-05	-5.38461538357e-05	-0.000299999999975	-0.000823076923062	-0.00195641025639	-0.00431025641026	-0.007	-0.0107333333333	-0.0152282051282	-0.0201820512821	-0.025558974359	-0.0311256410256	-0.0367333333333	-0.0421	-0.0470871794872	-0.0518666666667	-0.0563692307692	-0.0604512820513	-0.0641666666666	-0.0674794871794	-0.0704717948718	-0.0729794871794	-0.0753641025641	-0.0771769230769	-0.0792153846154	-0.0806743589743	-0.0823846153846	-0.0835717948718	-0.0849538461538	-0.0859435897436	-0.0871205128205	-0.0879923076923	-0.0888666666666	-0.0894564102564	-0.0902871794871	-0.0906128205128	-0.0912230769231	-0.0915282051282	-0.0920897435898	-0.0922615384615	-0.0927666666666	-0.0927743589743
RoW	0p70	stor15	0.0	0.0	0.0	0.0	-1.59663865906e-05	-0.000829411764691	-0.00293529411758	-0.00614117647056	-0.0110588235294	-0.0172663865546	-0.0247638655462	-0.0331243697479	-0.0412109243697	-0.0498302521008	-0.0586823529411	-0.0670999999999	-0.0756260504201	-0.0839680672269	-0.091050420168	-0.097537815126	-0.103292436975	-0.108762184874	-0.114011764706	-0.118353781513	-0.123094957983	-0.126273109244	-0.129780672269	-0.132479831933	-0.13487815126	-0.13763697479	-0.13911512605	-0.140449579832	-0.141802521008	-0.142407563025	-0.143055462185	-0.143783193277	-0.144021008403	-0.144310084034	-0.144656302521	-0.144763865546	-0.145126890756	-0.145088235294	-0.145319327731	-0.145193277311	-0.145628571429	-0.145910084034	-0.146139495798
RoW	0p75	stor15	0.0	0.0	0.0	0.0	-1.68067226913e-05	-0.000829411764691	-0.00288235294115	-0.00609831932775	-0.0109932773109	-0.0172168067227	-0.0250084033613	-0.033781512605	-0.0425084033613	-0.0511411764706	-0.0593621848739	-0.0677100840336	-0.0756092436974	-0.0834151260504	-0.0906117647059	-0.0972117647058	-0.103176470588	-0.108694957983	-0.114048739496	-0.118606722689	-0.122338655462	-0.125679831933	-0.128372268908	-0.130954621849	-0.13292605042	-0.134878151261	-0.136523529412	-0.138266386555	-0.139551260504	-0.140338655462	-0.140982352941	-0.141470588235	-0.141692436975	-0.142159663866	-0.142687394958	-0.143072268908	-0.143214285714	-0.143298319328	-0.143372268908	-0.143243697479	-0.143352941176	-0.142968907563	-0.14288487395
RoW	0p80	stor15	0.0	0.0	0.0	0.0	-2.01680672385e-05	-0.000757983193267	-0.00259495798313	-0.00552605042019	-0.0101714285714	-0.0161327731092	-0.0235831932772	-0.0325193277311	-0.0413638655462	-0.0504907563025	-0.0588731092437	-0.0674680672269	-0.0758697478991	-0.0837722689075	-0.091181512605	-0.0981117647058	-0.10421092437	-0.10996302521	-0.115305042017	-0.120023529412	-0.124411764706	-0.127894117647	-0.131257983193	-0.134253781513	-0.137046218487	-0.139157983193	-0.141159663866	-0.14263697479	-0.144120168067	-0.14552605042	-0.146478991597	-0.147086554622	-0.147784033613	-0.148982352941	-0.149522689076	-0.150135294118	-0.150266386555	-0.150824369748	-0.151088235294	-0.15123697479	-0.151134453782	-0.151219327731	-0.151230252101
RoW	0p85	stor15	0.0	0.0	0.0	0.0	-1.76470588364e-05	-0.000717647058801	-0.00253277310919	-0.00542268907562	-0.00995294117647	-0.015794117647	-0.023018487395	-0.031750420168	-0.0400546218487	-0.0484546218487	-0.0572529411764	-0.0655747899159	-0.0739932773109	-0.0826924369748	-0.0900512605042	-0.096656302521	-0.102665546218	-0.10822605042	-0.113921008403	-0.118798319328	-0.123111764706	-0.127081512605	-0.130219327731	-0.133125210084	-0.135711764706	-0.137856302521	-0.140155462185	-0.141751260504	-0.143697478992	-0.145188235294	-0.146487394958	-0.147410084034	-0.148165546218	-0.148767226891	-0.149116806723	-0.149360504202	-0.149849579832	-0.150032773109	-0.150197478992	-0.150305042017	-0.150863865546	-0.15058907563	-0.15068487395
RoW_CW	0p70	stor15	0.0	0.0	0.0	0.0	-5.69620255408e-06	-0.000613291139262	-0.00221518987337	-0.00470253164553	-0.00854177215186	-0.0134860759493	-0.0196943037975	-0.0266626582279	-0.0336278481012	-0.0411803797469	-0.0490221518987	-0.0566392405063	-0.0643537974683	-0.0719360759493	-0.078493670886	-0.0845759493671	-0.0899803797468	-0.0951272151899	-0.100037974684	-0.104247468354	-0.108667088608	-0.11181835443	-0.115184810127	-0.117853164557	-0.120265189873	-0.122855063291	-0.124460126582	-0.125910759494	-0.127341772152	-0.128179746835	-0.128981012658	-0.129825949367	-0.130289873418	-0.130765822785	-0.131260126582	-0.131489873418	-0.131939873418	-0.132025316456	-0.132335443038	-0.132315189873	-0.132725316456	-0.133063291139	-0.133325316456
RoW_CW	0p75	stor15	0.0	0.0	0.0	0.0	-8.86075952611e-06	-0.00061708860758	-0.0021797468354	-0.00467531645572	-0.00850822784808	-0.0134753164557	-0.0199265822785	-0.0272253164557	-0.0347449367088	-0.0423436708861	-0.0497253164557	-0.057317721519	-0.0646088607595	-0.0718430379746	-0.0785518987342	-0.0847303797468	-0.0903164556962	-0.0955196202531	-0.100506329114	-0.104803164557	-0.108444303797	-0.111653797468	-0.114338607595	-0.11684113924	-0.118850632911	-0.120789240506	-0.122415189873	-0.124124050633	-0.125462025316	-0.126370253165	-0.127170253165	-0.127784177215	-0.128215822785	-0.128792405063	-0.129420886076	-0.129860759494	-0.130163924051	-0.130415822785	-0.130637341772	-0.130663924051	-0.130879113924	-0.130676582278	-0.13070443038
RoW_CW	0p80	stor15	0.0	0.0	0.0	0.0	-1.32911392559e-05	-0.000568354430364	-0.00197088607586	-0.00424303797466	-0.00788037974676	-0.0126360759493	-0.0188088607594	-0.026232278481	-0.0338050632911	-0.0417708860759	-0.0492746835444	-0.0570569620253	-0.0647291139241	-0.0720348101266	-0.0788886075949	-0.0853082278481	-0.0910132911392	-0.0964006329113	-0.101370253165	-0.105826582278	-0.109941772152	-0.113340506329	-0.116486708861	-0.119405696203	-0.122013924051	-0.124169620253	-0.126111392405	-0.127661392405	-0.129112025316	-0.130546202532	-0.131558860759	-0.132348101266	-0.133127848101	-0.134317088608	-0.134920886076	-0.135612025316	-0.135853164557	-0.136496835443	-0.136870886076	-0.137159493671	-0.137206962025	-0.137425316456	-0.137538607595
RoW_CW	0p85	stor15	0.0	0.0	0.0	0.0	-1.1392405086e-05	-0.000536075949364	-0.00192088607587	-0.00415822784805	-0.00769936708858	-0.0123784810126	-0.0184006329114	-0.0256411392405	-0.0328170886075	-0.0402531645569	-0.0481025316455	-0.0556974683544	-0.0634120253164	-0.0713481012658	-0.0782151898734	-0.0844208860759	-0.0901265822784	-0.0954259493671	-0.10072278481	-0.105313291139	-0.109379746835	-0.113108227848	-0.116090506329	-0.118867721519	-0.121263291139	-0.12338164557	-0.125473417722	-0.127097468354	-0.128856329114	-0.130320253165	-0.131543037975	-0.132528481013	-0.133312658228	-0.13398164557	-0.134390506329	-0.134779113924	-0.135227848101	-0.135516455696	-0.135715822785	-0.135935443038	-0.136398734177	-0.136316455696	-0.136390506329
[truncated: 53 more columns]
