# Supplementary material for: Post-Brexit no-trade-deal scenario: Short-term consumer benefit at the expense of long-term economic development
Source: PLoS One. 2020 Sep 3;15(9):e0237500. doi: 10.1371/journal.pone.0237500 (PMC7470266; doi:10.1371/journal.pone.0237500)
Supplement: S2 File — (ZIP) [file pone.0237500.s002.zip › WenzEtAl_AdditionalData/ProcessedModelOutput/MainModelingSpecification/RegionLevel_AllScenarios/Region_Rel_consumption_Shortterm_changes_inclserv.csv]

regions	passage	storgage	0	1	2	3	4	5	6	7	8	9	10	11	12	13	14	15	16	17	18	19	20	21	22	23	24	25	26	27	28	29	30	31	32	33	34	35	36	37	38	39	40	41	42	43	44	45	46
UK	0p70	stor15	0.0	0.0	0.0	0.000465222790513	0.00701298238273	0.0175562006091	0.030600472827	0.0437007732658	0.0563566594722	0.0680228529475	0.078859801816	0.0896112941791	0.0995770446165	0.110151415073	0.119533192521	0.129053235767	0.13786001013	0.146868486088	0.155340222465	0.1632896573	0.170997187598	0.178507204948	0.185286781305	0.191971150091	0.198056569113	0.203808270045	0.208708773004	0.213318414074	0.217205977978	0.221192965037	0.224810246648	0.228063775809	0.230808242791	0.233292784619	0.235986260532	0.238074079457	0.240228580046	0.24201583989	0.243673830776	0.245001901638	0.246297082856	0.247390185366	0.248645688907	0.249770118735	0.25043953476	0.251660586333	0.25275515689
UK	0p75	stor15	0.0	0.0	0.0	0.000424656203624	0.00627051417668	0.0156966697476	0.0276282026415	0.0395564492648	0.0512077602439	0.0622238377996	0.0728006729585	0.0828686748992	0.0923697682156	0.10125898218	0.109726853147	0.117939418596	0.126214436656	0.133940270404	0.141509723461	0.148377692417	0.155125954924	0.16133016455	0.167412270365	0.173019388857	0.178689727653	0.183426348066	0.188627450512	0.192934997111	0.197087469447	0.200564451544	0.203781885601	0.206450202688	0.209201134464	0.211894489162	0.214433267925	0.216514514309	0.218397843696	0.220137304463	0.221883230026	0.223376153153	0.224973496183	0.226224609051	0.227566390665	0.228650738766	0.229606908842	0.230142503617	0.230869065734
UK	0p80	stor15	0.0	0.0	0.0	0.000354028321214	0.00534883647352	0.0135777659344	0.0243081938413	0.0351325902334	0.0461526544125	0.0561743253243	0.0657223153391	0.0748786330718	0.0833460999897	0.0916524588358	0.0991930358098	0.106514941102	0.113601797233	0.120546737651	0.126607455771	0.132479280669	0.137846797706	0.143203068693	0.147727738117	0.152237107527	0.156362575877	0.160537836615	0.164130565474	0.167583466211	0.170275393267	0.173336931493	0.175900518905	0.178403795169	0.180147229092	0.181867403222	0.1829477647	0.183770840815	0.18414876194	0.184679683207	0.184908388789	0.185088756561	0.185358500121	0.185926432338	0.186092510221	0.186505987717	0.186477246317	0.186735703423	0.186422578397
UK	0p85	stor15	0.0	0.0	0.0	0.000277743743426	0.00433069864572	0.0112764740999	0.0205952467367	0.0302866878529	0.0400471541211	0.0490178244986	0.0576827504905	0.0656869744613	0.0735016452634	0.08072035627	0.0876144268347	0.0940248364756	0.100043573834	0.105691636025	0.110796763206	0.115520885016	0.119789090646	0.123884107119	0.127514224041	0.131254080854	0.134430638553	0.137701434103	0.140481080342	0.143102406452	0.145443577989	0.147611937482	0.149282925299	0.15104106663	0.152391171667	0.153841427149	0.155042922717	0.156393095096	0.157355123893	0.158376615333	0.159087015463	0.16007320643	0.160627441363	0.161140099585	0.161329167894	0.161546560085	0.161532175917	0.161356589399	0.161297369185
EU	0p70	stor15	0.0	0.0	0.0	2.14649545693e-05	0.00137065257375	0.00570950935577	0.0124406645081	0.0194874868246	0.026550986495	0.0330259509238	0.0392300045809	0.0450040044015	0.0506902550248	0.0562290535868	0.0615041164887	0.0666272290476	0.0714181279108	0.0759854737505	0.0802492786661	0.0842306981667	0.0880711262252	0.0915320507673	0.0946619415321	0.0976746102982	0.100737756426	0.103466245999	0.106104213944	0.108388701989	0.110569971075	0.112440192038	0.114433320746	0.116070297756	0.117615261259	0.119079067005	0.120531830829	0.121832848092	0.12312003339	0.124332745459	0.125339168044	0.126484509038	0.127406130964	0.128279856757	0.12912309839	0.129794411573	0.130777442088	0.131577899729	0.132356195534
EU	0p75	stor15	0.0	0.0	0.0	1.88459885919e-05	0.00120727790367	0.00513829300146	0.0114145657146	0.0181105874761	0.0248243709089	0.0310280899624	0.0368988154168	0.0424371586158	0.0477547262537	0.052767437195	0.0574957148459	0.0619466135585	0.0663814437451	0.0704713704527	0.0742505584825	0.0779078777988	0.0812413686391	0.0843092067663	0.0872156275295	0.0899851802754	0.0925583432786	0.095058582797	0.0974932550808	0.0996673364762	0.101546272231	0.103358161449	0.104924874194	0.106518908715	0.107919021512	0.109458173476	0.11065366729	0.111819351184	0.112983754526	0.114167494442	0.115140298158	0.116088685866	0.117048027443	0.117981813347	0.11870285921	0.119388990558	0.120002414782	0.120630277282	0.121027089623
EU	0p80	stor15	0.0	0.0	0.0	1.5859713276e-05	0.00102467735661	0.00443967816675	0.0100172479917	0.0161975875534	0.0223781057383	0.0282839620677	0.0339049850918	0.0391908257556	0.0443354007533	0.0492611298217	0.0539247132266	0.0583447680172	0.0625553583618	0.0665917862112	0.070281240064	0.0737915702293	0.0770516520319	0.0800646956548	0.0828472702719	0.0854456820192	0.0878805404735	0.0902760414794	0.0924259609639	0.0944237791564	0.0962294140532	0.0979977418928	0.0997059643375	0.101155208533	0.102431309139	0.103628584152	0.104769570266	0.105794949536	0.106646588967	0.107540753262	0.108394385221	0.109028590097	0.109778462196	0.110466337006	0.111008983738	0.111305183506	0.111631017089	0.111880339631	0.112136188203
EU	0p85	stor15	0.0	0.0	0.0	1.2790415993e-05	0.000837867846903	0.00376715739079	0.00871476652364	0.0143120377151	0.0199986833218	0.0254165314435	0.0305699923085	0.0354204128971	0.0401259551055	0.0447342031054	0.0491736020164	0.0532647614746	0.0571847799343	0.0608043494096	0.0641233994577	0.0670986630498	0.069927199136	0.0725024074989	0.0749561144576	0.0771816015512	0.0792884779148	0.0812625115691	0.08326203297	0.0850819501625	0.0867526693163	0.0881287988246	0.0894435298078	0.0906447144016	0.0916833746717	0.0925503027261	0.0933535655038	0.0941482040593	0.09480095051	0.0953884341401	0.0959319287018	0.0965855305305	0.0971299433656	0.0976331219525	0.0979138268014	0.098266962035	0.0984237377159	0.0985994273124	0.0986484731738
EU_wo_IRL	0p70	stor15	0.0	0.0	0.0	2.17405094816e-05	0.00129060102625	0.00548678432823	0.0120440103994	0.0189211758514	0.0258200283088	0.0321482261509	0.0382117237996	0.0438549363547	0.0494070696022	0.0548448390562	0.0599944505797	0.0650209083463	0.0697026874438	0.0741905981659	0.0783556395193	0.0822573717864	0.0860196748515	0.0894141752741	0.0924654722126	0.0954224413788	0.0984328051139	0.101112538834	0.103700846744	0.105946501498	0.108079130062	0.109923047819	0.111891762674	0.113500129794	0.115015409929	0.116468184506	0.117897544659	0.119172986183	0.120436437687	0.121634140265	0.122620865887	0.123762340726	0.124672749083	0.125548440906	0.12638492185	0.127066238282	0.128047348519	0.12885546718	0.129626632326
EU_wo_IRL	0p75	stor15	0.0	0.0	0.0	1.90882335716e-05	0.00113608620873	0.00492876432994	0.011040127788	0.017580288591	0.0241388344306	0.0302049359467	0.0359321346913	0.0413551803197	0.0465462881138	0.0514559514711	0.056069293697	0.0604298314799	0.0647646210395	0.068766854436	0.0724634136705	0.0760527812121	0.0793115365739	0.0823219206915	0.0851737644432	0.0878903217408	0.090409461556	0.0928629390708	0.0952533505089	0.0973902364723	0.0992319121518	0.101015056866	0.102545764023	0.104118752178	0.105493780166	0.107020660504	0.10818232678	0.109344219812	0.110490938054	0.111665307739	0.1126206723	0.113561983111	0.11451337308	0.115446036605	0.116153766241	0.11683198453	0.11743675949	0.11806804447	0.118468043857
EU_wo_IRL	0p80	stor15	0.0	0.0	0.0	1.60639766156e-05	0.000963135398413	0.00425273716214	0.00966624376939	0.015693055423	0.0217230518459	0.027502740685	0.0329906638868	0.0381630681674	0.0431875870465	0.0480138272816	0.0525756221047	0.0569131047053	0.0610390905952	0.064996156319	0.0686093663179	0.0720592766315	0.0752620361046	0.0782258843726	0.0809555348939	0.0835076612761	0.0858965516684	0.0882602034007	0.0903690251766	0.0923435923636	0.0941081201905	0.0958502297889	0.0975361906298	0.0989695941658	0.100228003543	0.101416607873	0.102549422686	0.1035685234	0.104404242546	0.105299524523	0.106139921458	0.106781303431	0.107515102315	0.108211850866	0.108735811667	0.109044627285	0.109349231365	0.109606621876	0.109851112797
EU_wo_IRL	0p85	stor15	0.0	0.0	0.0	1.29530939086e-05	0.000787945058311	0.00360077156376	0.00839923296667	0.0138571429021	0.0194076735736	0.0247028952994	0.029737113712	0.0344729778365	0.0390679120955	0.0435800474472	0.0479252066158	0.051926767389	0.0557604245744	0.0593121889074	0.0625582918175	0.0654814667591	0.0682534415911	0.0707871014068	0.0731835256895	0.0753789579047	0.0774375087334	0.0793871379026	0.0813478679038	0.0831544907379	0.0847892328443	0.0861509408527	0.087441154611	0.088638806233	0.0896555731472	0.0905264088343	0.091313961529	0.0920958249518	0.0927438261493	0.0933278236742	0.0938712115682	0.0945275797917	0.095067166345	0.0955717892265	0.0958528769692	0.0962054793445	0.096364371309	0.0965354953356	0.0965878835174
IRL	0p70	stor15	0.0	0.0	0.0	-2.00319860699e-07	0.00766463861901	0.0232210785823	0.0436272624421	0.0640132139956	0.0840219632461	0.102036327935	0.119291480341	0.135348519644	0.151579636907	0.165061764684	0.180200337412	0.192922852265	0.206293201558	0.217106067152	0.229135074638	0.239381836298	0.249364776698	0.258048242143	0.267357506842	0.274749510127	0.281962627773	0.288524505544	0.295066952287	0.300404675371	0.30641026488	0.310348553398	0.314261200972	0.318147606645	0.322026400163	0.324357522415	0.327650380332	0.330962268636	0.334115503608	0.336508324378	0.339063404238	0.34051271845	0.342315997862	0.343035146172	0.344409941396	0.344294757474	0.345428768222	0.345626884567	0.346965822535
IRL	0p75	stor15	0.0	0.0	0.0	-2.00319860699e-07	0.0068046654448	0.0216123097582	0.0408544348909	0.0598048943022	0.0787241038149	0.0957478867787	0.112903279893	0.127506798265	0.14276716547	0.155881906617	0.16964688604	0.181202337369	0.19350277827	0.204487518308	0.214763326348	0.223763297177	0.232972802584	0.240557914217	0.247755406915	0.25469168251	0.261512373544	0.267689236536	0.273603880827	0.278702421994	0.283510899999	0.287582801865	0.291980423829	0.295229211376	0.298601596279	0.301105594574	0.304960750348	0.306424487591	0.30897936713	0.310899833662	0.313243776385	0.3147485792	0.316333109321	0.317355141265	0.31912316438	0.320431453409	0.321724918768	0.322083691644	0.322229925144
IRL	0p80	stor15	0.0	0.0	0.0	-2.00319860699e-07	0.005863362406	0.0191377584838	0.0376146617377	0.0558660048253	0.0738811707938	0.0897068406537	0.105792726016	0.11999740754	0.134581294566	0.147329250043	0.159995875654	0.170908099901	0.181770644822	0.192046853502	0.201730916665	0.209991707198	0.217758709268	0.22463969658	0.231583384011	0.237820943922	0.243870002841	0.248769626384	0.254150818878	0.257976727952	0.26301437188	0.266844087032	0.270302609476	0.27299731228	0.275664370944	0.277543371264	0.279326819009	0.280845844534	0.282949203101	0.283755490552	0.285649715182	0.285719626814	0.287733242083	0.287723426409	0.289735238799	0.289039527913	0.291034513434	0.290649498656	0.291798333074
IRL	0p85	stor15	0.0	0.0	0.0	0.0	0.00476300539556	0.0168491040428	0.0335233288447	0.0500777623681	0.0664663310446	0.0815255771066	0.0960543761699	0.109911703051	0.123313702881	0.135478727555	0.147327647484	0.158463428698	0.169173530203	0.178124222346	0.187178680178	0.194249370402	0.201524987846	0.207366916026	0.214324425527	0.218912952321	0.224819383498	0.228712199406	0.233761662207	0.236626837215	0.24112622167	0.24363622956	0.246878606872	0.248357568424	0.251117575504	0.251677269203	0.253715724135	0.255514796829	0.25654063485	0.257402210583	0.257954091807	0.25839018815	0.259314063361	0.259703685496	0.259954285645	0.260349316416	0.260339701062	0.260874354778	0.260660613484
USA	0p70	stor15	0.0	0.0	0.0	0.0	0.0	7.82164586655e-05	0.000419235451754	0.000963377696217	0.00164634880242	0.00236602666686	0.00307990989663	0.00396806236942	0.00509441492136	0.00644203405069	0.00800253783573	0.00958607675765	0.0111145999764	0.0125342814161	0.0138475043701	0.0150699864564	0.0162045229956	0.0172607764247	0.0182312454287	0.0191190343482	0.0199627929315	0.0207127002474	0.0213586495159	0.021917121817	0.0224110957348	0.0228432837804	0.0232283371492	0.0235781319134	0.0239204819153	0.0242206536827	0.0244705682551	0.0246471238439	0.0247544548574	0.024822744293	0.0248858571345	0.0249595009014	0.0250134118065	0.02506243898	0.0250550830862	0.025035564317	0.0250341040448	0.0249917359548	0.0249882074687
USA	0p75	stor15	0.0	0.0	0.0	0.0	0.0	7.50979798125e-05	0.000391542794032	0.000895714380023	0.00151506770971	0.0022351616406	0.00296460292917	0.00382639375296	0.00497131781592	0.00634664374122	0.00795382978125	0.00962159792839	0.0112304260172	0.0127487616665	0.0141639188882	0.0155037963534	0.0167341655251	0.0178447035114	0.0188355415952	0.0197233769688	0.0205047437579	0.0212170637088	0.021864414677	0.022446263451	0.0229507299191	0.0233540296207	0.0236685395239	0.0238945040169	0.0241166693788	0.024293384527	0.0244876774742	0.0246067552967	0.0247477775963	0.0248542280031	0.0249573559373	0.0250563555225	0.0251500593489	0.0252047034198	0.0252583154034	0.0252996473667	0.0253734224167	0.0254092606866	0.025479402224
USA	0p80	stor15	0.0	0.0	0.0	0.0	0.0	6.82752974379e-05	0.000373470158799	0.000895772952547	0.00153730302943	0.00224228526426	0.00294171523325	0.00379998766966	0.00499731591166	0.00650147298478	0.00827355465354	0.0101086582755	0.0118884371741	0.0135115791617	0.0150046943152	0.0163902078101	0.0176674430333	0.0188274565752	0.0198621129225	0.0207976000263	0.0216336068469	0.0223718097683	0.0230003004026	0.0235638402318	0.0240513509809	0.0244926904694	0.024878965781	0.0252242100706	0.025539743982	0.0258204272763	0.0260779966639	0.0262831638923	0.0264385849198	0.0265795971207	0.0266936781059	0.0267696223569	0.0268360798881	0.0268728613768	0.0268843173431	0.0268998552044	0.0269243041594	0.026955690922	0.0269933934122
USA	0p85	stor15	0.0	0.0	0.0	0.0	0.0	3.77287467934e-05	0.000224631464629	0.000581414529965	0.00104343413814	0.0015520895474	0.00212175120917	0.00287523952438	0.0039585352549	0.00535905541936	0.00699543478413	0.00869870996383	0.0103934537609	0.011962989824	0.0134130905707	0.0147504029659	0.0159928360459	0.0171224080637	0.0181436190005	0.0190417045555	0.019822578528	0.0204883757833	0.0210173154433	0.0215034426704	0.0219277860452	0.0223104722785	0.0226386558226	0.0229605276787	0.0232352890949	0.023492038468	0.0237365158997	0.0239608666204	0.0241237202918	0.0242457610731	0.0243346538784	0.0243950239127	0.0244257784966	0.0244321931915	0.0244333444433	0.0244373415092	0.0244344492412	0.0244277275459	0.0244080754739
China	0p70	stor15	0.0	0.0	0.0	0.0	0.0	2.57798190795e-05	0.000199705348214	0.000550108863817	0.000963682983168	0.00131679644817	0.00169589610115	0.00216390273093	0.00273735843328	0.00350011414714	0.00480977457633	0.0066228556231	0.00833143254959	0.00997468286046	0.011425456165	0.0128765118692	0.0142820849559	0.0155175068919	0.0166917838977	0.0177284888838	0.0187082523482	0.0195387459352	0.0202596847948	0.020805595681	0.0213697267679	0.0218211478557	0.0221788394517	0.0222939932929	0.0224359099209	0.0226224565369	0.0227357747812	0.0228366674459	0.0229329276721	0.022949333999	0.0229253083154	0.0229080384977	0.0228533344493	0.0227437471373	0.0227631621054	0.0227541579048	0.0227701623554	0.0227121781277	0.0226353654542
China	0p75	stor15	0.0	0.0	0.0	0.0	0.0	3.03090731846e-05	0.000233761646062	0.000607039523981	0.00100387060931	0.00138720082461	0.00181883222192	0.00225490055039	0.00276893287361	0.00353886262185	0.00500146955309	0.00698967632706	0.00893333457432	0.0108071858288	0.0124210122804	0.013946572585	0.0154287574072	0.0168091969352	0.0180411540461	0.0191382002098	0.0200930799306	0.0209747855871	0.0217237960467	0.022273465019	0.0228110016728	0.0231751558734	0.0234578106544	0.0237037534958	0.0239021989076	0.0240852426833	0.0242837098182	0.0243783082318	0.0244965141603	0.0244923053211	0.0245440821897	0.024444503769	0.0245018471669	0.0245455050489	0.024705316032	0.0247300314221	0.0247860931606	0.024811346196	0.0249430584254
China	0p80	stor15	0.0	0.0	0.0	0.0	0.0	2.70017401771e-05	0.000202898635293	0.000551884722433	0.000948140147217	0.00138341015392	0.00186423337791	0.00243012403123	0.00311831540629	0.00407005614762	0.00562398674397	0.00765470007873	0.00972793083578	0.011640552288	0.0134113385736	0.0150400616007	0.0166025076292	0.0180256981023	0.0193630445475	0.0203954049253	0.0213783888306	0.0223026553556	0.0231381398113	0.023752277339	0.0243995425045	0.0248893373445	0.025369449139	0.0257205152074	0.0261454830618	0.0264527066023	0.0267609837103	0.0269365819137	0.0271339846195	0.0272026294296	0.027364270579	0.0274719245403	0.0275726488514	0.0276171430705	0.0277641754747	0.0278251140359	0.027901551987	0.0279005364348	0.0279196092649
China	0p85	stor15	0.0	0.0	0.0	0.0	0.0	1.27242713477e-05	0.000133672733815	0.000425652130187	0.000722654979834	0.000978107082461	0.00125148612489	0.00162131547008	0.00212341641292	0.00289847822965	0.00434970228735	0.00640254597031	0.00850601520066	0.0104945369587	0.0123299329996	0.0140390747251	0.0156119369519	0.0170590010471	0.0184215407893	0.0196380202333	0.0206887963194	0.0216217683531	0.0224342806928	0.0229235759029	0.0233173711933	0.0236594439225	0.023960302612	0.0241841965666	0.0244459103359	0.0246073885624	0.0248070939107	0.025003399603	0.0252749702022	0.0254183639969	0.0255454980954	0.0256962451396	0.0258938867989	0.0259691842904	0.0260846096697	0.0261413285302	0.0262291059088	0.0262157842538	0.0262146112095
CW	0p70	stor15	0.0	0.0	0.0	0.0	-2.79065661246e-05	-6.16359492445e-05	-7.95482705263e-05	-8.63399660322e-05	-3.60585099002e-05	0.000108810312049	0.000535126422774	0.00115995286341	0.00205966876461	0.00338856922986	0.00472521117789	0.00620909402993	0.00771118988967	0.00932417700263	0.0108355559599	0.012215415619	0.0135444306314	0.0148129313029	0.0162932822823	0.0176855894058	0.0191314903092	0.020287099924	0.0214618293786	0.0224897761182	0.0234047793002	0.0242490304837	0.0249268159216	0.0257426928044	0.026330577767	0.0269080914335	0.0273761409143	0.0278218536874	0.0281392544845	0.0285746627807	0.0287696746476	0.0290146100106	0.02919391459	0.0293892557802	0.0295194673309	0.029648710003	0.0296723258213	0.0297702541476	0.0297688795809
CW	0p75	stor15	0.0	0.0	0.0	0.0	-1.71295819862e-05	-3.17057155419e-05	-2.70617803944e-05	-7.49329698291e-07	0.00010011426903	0.000306490174484	0.000806608103687	0.00151339307914	0.00247726974119	0.00382826827399	0.00518202548567	0.00672986386805	0.0082573796647	0.00989760037886	0.011391997711	0.012820706986	0.0141057263209	0.0153457715542	0.0166745813362	0.0179840517295	0.0192526049017	0.0203887176252	0.0214035821179	0.022366690359	0.0231859082023	0.0240144568712	0.0246705069744	0.025405126924	0.0260475936363	0.0266991907165	0.0272225044574	0.0277037125499	0.0280970342888	0.0285015625641	0.0288229247859	0.0291429697146	0.0294162507414	0.0296850357897	0.0298608800887	0.0300627504703	0.0302199808461	0.0303593084463	0.0304360312188
CW	0p80	stor15	0.0	0.0	0.0	0.0	-9.56946559771e-06	-1.27720148901e-05	-1.25763300662e-05	2.53817544982e-05	0.000136063004508	0.000363930831848	0.000876462815835	0.00159159064708	0.00260141506214	0.00397535167544	0.00541865140244	0.00695700622968	0.00859100321167	0.0102860538611	0.0118975041322	0.0133850763591	0.0147751784487	0.0161176002586	0.017554828983	0.0189562569288	0.020268772369	0.0214134904523	0.0225013740241	0.0234605685685	0.0243354134049	0.025104063424	0.0258433798096	0.0264629513965	0.0270565207648	0.0275439191799	0.0280456980438	0.0284594616885	0.0288517286386	0.0291955755247	0.0295243928613	0.0297533202504	0.0300216709739	0.030260086691	0.0304737267993	0.0306198985959	0.0307543531664	0.030877095284	0.0310147858136
CW	0p85	stor15	0.0	0.0	0.0	0.0	-4.48643279194e-06	-1.62752509247e-06	2.14966946466e-05	8.66167884528e-05	0.000220565442177	0.000481379913309	0.00102414759016	0.00174260683639	0.00271674979284	0.00400508145149	0.00539239622539	0.00688300872651	0.00846153144503	0.0101253250222	0.0117059668643	0.0131393009833	0.0145685066296	0.0159586803112	0.017382220643	0.0187630969087	0.0200000302758	0.0211738910807	0.0221871471395	0.0231660819879	0.0240198358176	0.0247915404293	0.0255100760403	0.026163071551	0.0266995104941	0.0272366892213	0.0277199591637	0.0280979220298	0.0284605403415	0.0287753781445	0.0290292243265	0.0292573642035	0.0294420954575	0.0296162788218	0.029789937178	0.0299417074698	0.0300103307993	0.0301195372539	0.0302018107936
RoW	0p70	stor15	0.0	0.0	0.0	0.0	-2.48456327179e-05	0.000140694629169	0.000672360377885	0.00148923853023	0.00255824220223	0.00380853095143	0.0052830991242	0.00683289056504	0.00832727526685	0.00978373161009	0.0113232563667	0.0131959977332	0.0152053155087	0.0171771796116	0.0190513851272	0.0207943656748	0.0223673718177	0.0238448057457	0.0251961496516	0.0264257045735	0.0275570957526	0.0286093667498	0.0295836208889	0.0304401080441	0.0311910016613	0.031878272947	0.0325142589209	0.0331053052987	0.0335889315602	0.033942057712	0.0343787301701	0.0346915320829	0.0350149182063	0.0352771965499	0.0354569918191	0.0356074367515	0.035748052801	0.0358411216896	0.0359506602515	0.0360250592341	0.0361553123792	0.0362496658061	0.0363188849401
RoW	0p75	stor15	0.0	0.0	0.0	0.0	-1.83988862035e-05	0.000140941594107	0.00065775577085	0.00146582497336	0.00254663324757	0.00380310093064	0.00528265330448	0.00680818284788	0.00830431394441	0.00976051209705	0.0112730070247	0.0131135948422	0.0150716978676	0.0169920858224	0.0188499307142	0.0205419482875	0.0221439407345	0.0235775383901	0.0249456406295	0.0261016112323	0.0271799241988	0.02812852606	0.0290161740935	0.0298303725162	0.030555974681	0.0311977065985	0.0317750736857	0.0322431604018	0.0326936869501	0.0330672069514	0.0334260052777	0.0337371089058	0.0340153549744	0.0343070109173	0.0345284935435	0.034736505356	0.0348586375249	0.0350293528244	0.0351684886881	0.035256799493	0.0353414795929	0.0353885456532	0.0354304046027
RoW	0p80	stor15	0.0	0.0	0.0	0.0	-1.13122760603e-05	0.00013343482288	0.000596741003767	0.00133647469354	0.0023549259303	0.00355619214378	0.00499051305383	0.00648846912483	0.00795438229995	0.0094065039278	0.0109330052943	0.0127758318327	0.0147331025542	0.016703888992	0.0185745969072	0.0203223772339	0.0219530256294	0.0234404119228	0.0247865759801	0.0260154942457	0.0270894308013	0.0280513848047	0.0289542195768	0.029757992552	0.0304830542807	0.0311262487436	0.0317211102482	0.0322351067797	0.0326791561119	0.0331143147071	0.033486264717	0.0338276039068	0.0341171782882	0.0343629564889	0.0346078270133	0.0348896380366	0.0350961391937	0.0352833738801	0.0354375313045	0.0355515521193	0.0356330922367	0.0356951926871	0.0357317531166
RoW	0p85	stor15	0.0	0.0	0.0	0.0	-8.34067875877e-06	0.000122828160842	0.00054753404628	0.0012355141533	0.00220094811678	0.00336556088791	0.00473381547583	0.00617967638272	0.00758081098138	0.00897591418354	0.0104553639226	0.0122438485577	0.0141509404987	0.016037369174	0.0178663913358	0.0195593422441	0.021115567602	0.0225510848486	0.0238442300288	0.0250281653992	0.0260866570257	0.0270469592507	0.0278827943657	0.0286561938637	0.029321058696	0.0299044475578	0.030454916317	0.0309413810715	0.0313744661237	0.0317441822237	0.0320742877172	0.0323660126178	0.0326605134681	0.0328908403249	0.0331060526081	0.0333001782571	0.0334898457083	0.0336367016311	0.0337489199227	0.0338314094116	0.0339179032604	0.0339907611177	0.0340302450344
RoW_CW	0p70	stor15	0.0	0.0	0.0	0.0	-2.56154509382e-05	8.98089229873e-05	0.000483256966755	0.00109298392035	0.0019057811417	0.00287805915193	0.00408899418123	0.00540615890992	0.00675098568463	0.00817536199846	0.00966386216419	0.011438806449	0.0133205590014	0.0152021663117	0.0169851217267	0.0186367781502	0.0201484210476	0.02157330871	0.0229570976179	0.0242275843692	0.025438074069	0.0265163345066	0.0275410077571	0.0284406166299	0.0292327834504	0.0299595348434	0.0306060332929	0.03125362406	0.0317634711612	0.0321730302911	0.0326175940031	0.0329638227119	0.0332857035387	0.0335915236937	0.0337751459046	0.0339493549774	0.0340997011092	0.0342184912621	0.0343332290364	0.0344214210891	0.0345248551754	0.0346201076819	0.0346715726517
RoW_CW	0p75	stor15	0.0	0.0	0.0	0.0	-1.80796589033e-05	9.75211663423e-05	0.000485525626681	0.00109698468407	0.00193133897588	0.00292371083084	0.0041569375441	0.00547655458618	0.00683882483492	0.00826856550895	0.00974113824173	0.0115081002047	0.0133579114663	0.0152078379614	0.0169742765721	0.0186000726735	0.0201223470633	0.0215072667001	0.0228654869707	0.0240600624414	0.0251862204113	0.0261819808519	0.0271016235519	0.0279532724742	0.0287024187813	0.0293911347107	0.0299882904075	0.0305234096598	0.0310222087473	0.0314656645369	0.031865838137	0.0322197226728	0.0325269100255	0.0328469531176	0.0330935552477	0.0333297431486	0.0334898889308	0.0336852685616	0.033833636518	0.0339505073126	0.0340534336512	0.0341237032909	0.0341743304168
RoW_CW	0p80	stor15	0.0	0.0	0.0	0.0	-1.08739629523e-05	9.66641170441e-05	0.000443499002167	0.00100673763361	0.00179688666722	0.00275334527591	0.00395583824961	0.00525691469857	0.00660812252959	0.00804058079418	0.00954615712683	0.0113124096835	0.0131883777534	0.0150898172322	0.0168953224063	0.0185776609546	0.0201478124705	0.0215987405075	0.022967807133	0.0242401112129	0.0253740498459	0.0263819686231	0.0273313427712	0.0281742039374	0.0289369357961	0.0296116820621	0.0302428736592	0.0307834220906	0.0312650753909	0.0317133721886	0.0321179738768	0.0324775276614	0.0327929290035	0.033063371268	0.0333293542355	0.0335978651382	0.0338199213286	0.0340200279343	0.0341891451261	0.0343112518437	0.0344060998325	0.0344834515322	0.0345454459646
RoW_CW	0p85	stor15	0.0	0.0	0.0	0.0	-7.37134413509e-06	9.1527823054e-05	0.000415236781404	0.000946568932081	0.00170288612495	0.00264019556364	0.00380084196527	0.00506376291582	0.00635751003299	0.00772576042116	0.0091820384142	0.010895608847	0.0127200663338	0.0145505027598	0.0163170578043	0.0179447156474	0.0194689958205	0.0208931092578	0.0222190485388	0.0234525141216	0.0245558834628	0.0255698952123	0.0264503513138	0.0272754425112	0.027987812521	0.0286185623896	0.0292112996014	0.0297396464836	0.0301987248175	0.0306105574088	0.0309791834323	0.0312925969962	0.0316042292418	0.0318558104202	0.0320807390461	0.0322834192004	0.0324718452086	0.0326255739242	0.0327532442602	0.0328531577224	0.0329351571739	0.0330171566254	0.0330674020404
[truncated: 53 more columns]
