# Supplementary material for: Post-Brexit no-trade-deal scenario: Short-term consumer benefit at the expense of long-term economic development
Source: PLoS One. 2020 Sep 3;15(9):e0237500. doi: 10.1371/journal.pone.0237500 (PMC7470266; doi:10.1371/journal.pone.0237500)
Supplement: S2 File — (ZIP) [file pone.0237500.s002.zip › WenzEtAl_AdditionalData/ProcessedModelOutput/MainModelingSpecification/RegionLevel_AllScenarios/Region_Rel_consumption_value_Shortterm_changes_inclserv.csv]

regions	passage	storgage	0	1	2	3	4	5	6	7	8	9	10	11	12	13	14	15	16	17	18	19	20	21	22	23	24	25	26	27	28	29	30	31	32	33	34	35	36	37	38	39	40	41	42	43	44	45	46
UK	0p70	stor15	0.0	0.0	0.0	-0.000465187520327	-0.00701071970949	-0.0175450815379	-0.0305708183018	-0.0436442772825	-0.0562682147215	-0.067898862178	-0.0786995783211	-0.0894103376831	-0.0993356951099	-0.10986331924	-0.119201946852	-0.128674110111	-0.137434077936	-0.146390730152	-0.154812674673	-0.16271126378	-0.170368853375	-0.177826119721	-0.184557580111	-0.191192148639	-0.197231141758	-0.202935753711	-0.207794730588	-0.212361936863	-0.216213965522	-0.220161875393	-0.223746078075	-0.226967421516	-0.229685870364	-0.232143322336	-0.234810832152	-0.236876046771	-0.239011046141	-0.240777835412	-0.242419056448	-0.243730262721	-0.245009300633	-0.246084981614	-0.247325828341	-0.248434618874	-0.249096932606	-0.250300682515	-0.251381618765
UK	0p75	stor15	0.0	0.0	0.0	-0.000424696117429	-0.00626867218533	-0.0156872228433	-0.0276025446218	-0.039507591539	-0.0511305081314	-0.0621141149193	-0.0726565011134	-0.0826877960946	-0.092151577752	-0.101003354319	-0.109434216031	-0.117608753511	-0.1258435861	-0.133529654821	-0.141060129648	-0.147888619436	-0.154598768407	-0.160764770825	-0.166809575214	-0.172377649135	-0.178009278318	-0.182710602116	-0.187874371645	-0.192147779482	-0.196269226258	-0.199718416676	-0.202912162864	-0.205559066244	-0.208289794451	-0.210960950549	-0.213479496014	-0.215542508833	-0.21741101423	-0.219133320817	-0.220864210295	-0.222341200091	-0.223923903464	-0.225158403091	-0.22648458364	-0.227552452971	-0.228495344821	-0.229019782224	-0.229737353093
UK	0p80	stor15	0.0	0.0	0.0	-0.000354105793177	-0.00534738028324	-0.0135702562798	-0.0242873350471	-0.0350917143052	-0.0460869812251	-0.0560807909962	-0.0655991061922	-0.074723619487	-0.0831591303257	-0.0914321477085	-0.0989405645039	-0.106230008547	-0.113282930259	-0.120192235948	-0.12622065193	-0.132060630497	-0.137396835778	-0.142721907738	-0.147218009716	-0.151698468912	-0.155795257752	-0.15994223457	-0.163510049498	-0.166939215684	-0.16961070334	-0.172649326431	-0.175190572361	-0.177671567743	-0.179396332146	-0.181096440877	-0.182156943084	-0.182960939239	-0.183318198863	-0.183823643944	-0.184026352335	-0.184177742942	-0.184415245629	-0.18494761597	-0.185079636028	-0.185459270579	-0.185401392092	-0.185630355443	-0.185291688204
UK	0p85	stor15	0.0	0.0	0.0	-0.00027776786129	-0.00432972599695	-0.0112709748813	-0.0205789297476	-0.0302543201413	-0.0399945148983	-0.0489430036051	-0.0575847185015	-0.065565208862	-0.0733557787883	-0.0805494612451	-0.0874199407742	-0.0938060162172	-0.0998010425655	-0.105425881675	-0.110509747658	-0.11521294264	-0.119463240842	-0.123536770966	-0.127149956848	-0.130869351545	-0.134029473712	-0.137282355311	-0.140046723422	-0.142655521759	-0.144986498109	-0.147149005009	-0.148816653275	-0.150570969633	-0.151917930839	-0.153365575402	-0.154563717999	-0.155910200709	-0.156869682665	-0.15788960645	-0.158597934622	-0.159581215621	-0.160133926031	-0.160646053012	-0.160835131547	-0.161051628248	-0.161036096458	-0.16086097419	-0.160800083167
EU	0p70	stor15	0.0	0.0	0.0	-2.14762653439e-05	-0.00137043919414	-0.00570771812184	-0.0124337642135	-0.0194722600936	-0.026524225734	-0.032986363576	-0.0391761028387	-0.0449352397009	-0.0506056159269	-0.0561278714539	-0.061386242937	-0.0664920931171	-0.0712666998301	-0.0758181289453	-0.0800670009085	-0.0840340165244	-0.08786021077	-0.0913087400988	-0.0944281564725	-0.0974306003419	-0.100482426246	-0.103201845176	-0.10583039856	-0.108107523061	-0.110281320916	-0.112145955402	-0.11413215318	-0.115764510524	-0.117304572977	-0.118764039753	-0.120212464431	-0.12150982773	-0.122792780589	-0.124001712877	-0.125005528123	-0.12614663236	-0.127064561947	-0.127935220577	-0.128775269423	-0.129445559456	-0.130424081728	-0.131221981939	-0.131996880117
EU	0p75	stor15	0.0	0.0	0.0	-1.88559001635e-05	-0.00120717586332	-0.00513681059361	-0.0114086233748	-0.0180971345368	-0.0248004727877	-0.0309925679945	-0.0368504094731	-0.0423751527292	-0.0476784558391	-0.0526772667521	-0.0573914650592	-0.0618287453855	-0.0662491843291	-0.0703258800261	-0.0740927758389	-0.0777381901744	-0.0810606263734	-0.0841187030994	-0.0870157223824	-0.089776524768	-0.092341425241	-0.0948335801343	-0.0972600427189	-0.0994271194629	-0.101300723928	-0.103107031251	-0.104669217694	-0.106258170136	-0.107654058793	-0.109187882841	-0.110379833617	-0.111542057792	-0.112703182729	-0.113882973821	-0.114853229491	-0.115798772876	-0.116755517415	-0.117686376602	-0.118405613102	-0.119089934873	-0.119701557235	-0.120327470811	-0.120724182282
EU	0p80	stor15	0.0	0.0	0.0	-1.58452333476e-05	-0.00102456886367	-0.0044384543862	-0.0100125286386	-0.0161863586074	-0.0223581892853	-0.0282536165623	-0.0338630830455	-0.0391367183443	-0.0442681597537	-0.0491804123582	-0.053830825205	-0.0582376895647	-0.0624355554007	-0.0664589469797	-0.0701369653796	-0.0736357847015	-0.0768852871974	-0.0798883724185	-0.0826617748064	-0.0852511765524	-0.0876780408609	-0.090064915244	-0.092207698238	-0.0941991760226	-0.0959994475935	-0.0977621715041	-0.0994650893854	-0.100910214615	-0.102183398933	-0.10337750109	-0.104515632463	-0.105538383434	-0.10638827307	-0.107280022925	-0.10813160553	-0.108764781658	-0.109512915584	-0.110198948643	-0.110740651404	-0.111036975823	-0.111362884026	-0.111612110358	-0.111868328795
EU	0p85	stor15	0.0	0.0	0.0	-1.27754421708e-05	-0.000837828582889	-0.00376628154927	-0.00871107037873	-0.0143030849236	-0.0199823074265	-0.0253914314702	-0.0305351608305	-0.0353752400378	-0.0400699233883	-0.0446666501447	-0.049094463122	-0.0531745648041	-0.0570836785023	-0.0606931111104	-0.0640029262944	-0.0669702804329	-0.0697908317654	-0.0723588124977	-0.0748054158831	-0.0770245274087	-0.0791253148317	-0.08109373238	-0.0830870189842	-0.0849012524864	-0.0865667716725	-0.0879392720531	-0.0892504031441	-0.0904481652066	-0.091484763762	-0.0923503135314	-0.0931522921682	-0.0939449674566	-0.0945969566929	-0.0951836143349	-0.0957266864434	-0.0963789276025	-0.0969227275162	-0.0974246507592	-0.0977058250764	-0.0980584006718	-0.0982157560793	-0.0983916059264	-0.0984415775861
EU_wo_IRL	0p70	stor15	0.0	0.0	0.0	-2.17533957514e-05	-0.00129041024545	-0.00548516545031	-0.0120377090584	-0.0189071978075	-0.0257953970664	-0.0321116805546	-0.038161885533	-0.043791285649	-0.0493287447361	-0.0547509190535	-0.0598851264688	-0.0648953799897	-0.0695620781885	-0.0740349799132	-0.0781863060154	-0.082074598357	-0.085823674334	-0.0892065673132	-0.0922484274984	-0.0951958202641	-0.0981955993088	-0.10086686338	-0.103446485891	-0.105685257716	-0.107811143689	-0.109649795442	-0.111611968289	-0.113216079354	-0.114726913892	-0.116175465213	-0.11760090079	-0.118873068388	-0.12013270322	-0.121326868042	-0.122311364171	-0.123448689842	-0.124355698435	-0.125228300203	-0.126061878847	-0.126742041105	-0.127718875738	-0.128524346467	-0.129292404813
EU_wo_IRL	0p75	stor15	0.0	0.0	0.0	-1.90983973747e-05	-0.00113600795831	-0.0049274439101	-0.0110347406326	-0.0175679802937	-0.0241168595974	-0.0301721595519	-0.0358874887203	-0.041297796271	-0.0464757166764	-0.05137238503	-0.0559727554329	-0.0603205560182	-0.0646420126686	-0.0686319699716	-0.0723171358261	-0.0758953495488	-0.0791439275447	-0.0821452047754	-0.0849882875538	-0.0876967443306	-0.0902083308802	-0.0926543092987	-0.0950371339174	-0.097167472076	-0.0990042741698	-0.100782191231	-0.102308848202	-0.103877034189	-0.105248209771	-0.106769903208	-0.10792851141	-0.109086949049	-0.110230673059	-0.11140122426	-0.112354361741	-0.113292876691	-0.114241848535	-0.115171571137	-0.11587774958	-0.116554224737	-0.117157418886	-0.11778665925	-0.118186553133
EU_wo_IRL	0p80	stor15	0.0	0.0	0.0	-1.60468277666e-05	-0.000963040975011	-0.00425165519146	-0.00966201132523	-0.0156828529365	-0.0217048952181	-0.0274748693476	-0.0329521351467	-0.0381131307237	-0.0431255056076	-0.047939156773	-0.0524887368038	-0.0568138254669	-0.0609279288739	-0.0648728041892	-0.0684754162481	-0.0719144778221	-0.0751073366199	-0.0780617915818	-0.0807829145883	-0.0833265738173	-0.0857080597024	-0.0880634870372	-0.090165706505	-0.0921342079081	-0.0938938979891	-0.0956307265057	-0.0973116645819	-0.098741127047	-0.0999968328261	-0.101182316103	-0.102312346059	-0.103328877479	-0.104163064797	-0.105055891851	-0.105894430168	-0.106534616986	-0.107266879149	-0.107961670579	-0.108484949306	-0.108793640958	-0.109098649866	-0.109355789037	-0.109600854658
EU_wo_IRL	0p85	stor15	0.0	0.0	0.0	-1.29392351056e-05	-0.000787903356447	-0.00359999906269	-0.0083959266849	-0.0138490417333	-0.0193927600876	-0.0246799091393	-0.0297051119447	-0.0344313678187	-0.0390162355258	-0.0435175549517	-0.0478518829274	-0.051843131683	-0.0556666464936	-0.0592088462139	-0.0624463983074	-0.0653621025769	-0.0681266213792	-0.070653390922	-0.0730433046028	-0.0752325892713	-0.0772855547992	-0.0792297585359	-0.0811846732015	-0.0829857015145	-0.0846156307747	-0.085973776727	-0.0872606659976	-0.0884548638843	-0.0894697495063	-0.0903390597434	-0.0911254685865	-0.0919054759726	-0.0925526971784	-0.0931358721131	-0.0936787692873	-0.0943337166682	-0.0948726906187	-0.095376053649	-0.0956575176276	-0.0960095943164	-0.0961689512537	-0.0963403156655	-0.0963935229505
IRL	0p70	stor15	0.0	0.0	0.0	3.12882608711e-07	-0.00766264842675	-0.0232057359972	-0.043573269919	-0.0638998102807	-0.0838277708617	-0.101757585417	-0.118918091223	-0.134877671364	-0.150998546602	-0.164389603625	-0.179410271214	-0.192032328868	-0.205291152352	-0.216016731948	-0.227935065742	-0.238091633035	-0.247981186728	-0.256590319207	-0.265807526113	-0.27313831702	-0.280282283779	-0.286787838246	-0.293263540615	-0.298556112284	-0.304496941832	-0.308404446967	-0.312279584848	-0.316132782246	-0.319970865183	-0.322288550511	-0.325544474034	-0.328822828263	-0.33193914149	-0.334309153389	-0.3368319182	-0.338270108958	-0.340046692558	-0.340764573583	-0.342113336643	-0.342007431314	-0.343118642798	-0.343321317286	-0.344633991593
IRL	0p75	stor15	0.0	0.0	0.0	2.10242112608e-07	-0.0068026929392	-0.0215980911791	-0.0408048416344	-0.0597014448441	-0.0785489887905	-0.095496496427	-0.112559249244	-0.127081404232	-0.142242817731	-0.155272502045	-0.168936324232	-0.18040887445	-0.192611713502	-0.203508142967	-0.213700988476	-0.222629994846	-0.231759470565	-0.23928336016	-0.246421092061	-0.253297524209	-0.260054187373	-0.266176929024	-0.272034390215	-0.277090007549	-0.281857167692	-0.285895635628	-0.290251297125	-0.293472994772	-0.296811928303	-0.29929951144	-0.303112994291	-0.304572931674	-0.307102189948	-0.309008459764	-0.311324618773	-0.312822766947	-0.314390633144	-0.31541085537	-0.31715677076	-0.318458025968	-0.31973230949	-0.320096657163	-0.320243154211
IRL	0p80	stor15	0.0	0.0	0.0	4.96112040338e-09	-0.00586214770602	-0.0191253850197	-0.0375716595786	-0.0557740713553	-0.0737228895524	-0.0894819657502	-0.10548560058	-0.119615439909	-0.134108387415	-0.146773095797	-0.159351404567	-0.170187814752	-0.180971431593	-0.191168098819	-0.200774877789	-0.20897210011	-0.216675166047	-0.223501764779	-0.230385589849	-0.236571458781	-0.242566163724	-0.247425536013	-0.252757592366	-0.256555568949	-0.261546526261	-0.265345253888	-0.268776315586	-0.27145291262	-0.274100332404	-0.275972086879	-0.277747185292	-0.279258943321	-0.281343414528	-0.282150470517	-0.28402764946	-0.284109615955	-0.286105653963	-0.286103067459	-0.288093344398	-0.287417305549	-0.289386403323	-0.289013489313	-0.290146588601
IRL	0p85	stor15	0.0	0.0	0.0	1.02640695943e-07	-0.00476315780169	-0.0168401031435	-0.0334889800345	-0.0500018514569	-0.0663349744431	-0.081334280336	-0.095797061056	-0.109586404743	-0.122915251318	-0.135013299735	-0.146791292873	-0.157857381671	-0.1684966364	-0.177392198641	-0.186383638951	-0.193411920886	-0.200637983103	-0.206446159173	-0.213349943225	-0.217914166479	-0.223774910444	-0.227647118703	-0.23265736693	-0.235509847392	-0.239973594782	-0.242474700087	-0.245691824058	-0.247169816468	-0.24991357627	-0.250483462412	-0.25250960307	-0.254298281589	-0.255325153237	-0.256185635833	-0.256742462007	-0.257181928737	-0.258105165979	-0.258493887148	-0.258752287077	-0.259144088785	-0.259144075592	-0.25967258904	-0.259468162362
USA	0p70	stor15	0.0	0.0	0.0	0.0	0.0	-7.82323146931e-05	-0.000419203184121	-0.00096330142263	-0.00164615448414	-0.00236573110413	-0.00307943759686	-0.00396740944782	-0.00509352849526	-0.00644084640308	-0.00800068947759	-0.00958353183039	-0.011111102754	-0.0125297830034	-0.0138418501489	-0.0150633106771	-0.0161966285967	-0.0172515299513	-0.0182208137548	-0.0191074173313	-0.0199501263287	-0.0206989851636	-0.021344022341	-0.0219016414958	-0.0223948953235	-0.0228263397398	-0.0232106566453	-0.0235599049923	-0.0239018407828	-0.0242015333535	-0.0244510878421	-0.0246273985424	-0.0247343564934	-0.0248025610086	-0.0248655271089	-0.0249389340809	-0.0249928421402	-0.0250417194325	-0.0250343522768	-0.0250147453264	-0.025013260313	-0.0249709436512	-0.0249673475383
USA	0p75	stor15	0.0	0.0	0.0	0.0	0.0	-7.51164474511e-05	-0.000391510189135	-0.000895604916085	-0.0015149340666	-0.00223486637295	-0.00296410574014	-0.00382581374496	-0.00497052609822	-0.00634546415247	-0.00795207842789	-0.00961906769181	-0.011226883606	-0.0127441723084	-0.0141581583916	-0.0154967146466	-0.0167258964003	-0.0178350482729	-0.0188247004249	-0.0197113951566	-0.0204918308257	-0.0212032023977	-0.0218496189972	-0.0224305672826	-0.022934365204	-0.0233370163752	-0.0236510761408	-0.0238766754136	-0.024098495989	-0.024274927312	-0.0244689531507	-0.0245878237814	-0.0247285847294	-0.0248348110442	-0.0249377376831	-0.0250365143267	-0.0251299918797	-0.0251846820211	-0.0252381303976	-0.025279372376	-0.0253529571831	-0.0253886849968	-0.0254587198182
USA	0p80	stor15	0.0	0.0	0.0	0.0	0.0	-6.82761607695e-05	-0.000373419346866	-0.000895725329864	-0.00153720977045	-0.00224202031536	-0.00294131766179	-0.00379944386183	-0.00499642449442	-0.00650013539087	-0.00827154521212	-0.0101057283401	-0.0118844528841	-0.0135063766613	-0.0149982450217	-0.0163825141621	-0.0176584984499	-0.0188172030695	-0.0198505250976	-0.020784873157	-0.0216198890174	-0.0223571059408	-0.0229847057607	-0.0235474976872	-0.0240342462562	-0.0244748892735	-0.0248607221402	-0.0252054919112	-0.0255206041403	-0.0258007942354	-0.0260579190692	-0.0262628754305	-0.0264180177219	-0.0265588008785	-0.0266726688806	-0.0267484814383	-0.0268148373849	-0.026851489868	-0.0268628779005	-0.0268782509427	-0.0269026430715	-0.0269340409733	-0.0269715532884
USA	0p85	stor15	0.0	0.0	0.0	0.0	0.0	-3.77328402856e-05	-0.000224639923319	-0.000581380014775	-0.00104332928518	-0.00155194257272	-0.00212154222146	-0.00287484327171	-0.00395787762705	-0.00535798046962	-0.00699379792156	-0.0086961854034	-0.0103899817248	-0.0119582844168	-0.0134072252156	-0.0147431405202	-0.0159842749447	-0.0171126122589	-0.0181326072436	-0.0190296560059	-0.0198095400445	-0.0204745137235	-0.021002847245	-0.0214883456111	-0.0219120738464	-0.0222943957832	-0.0226220882056	-0.0229435259004	-0.0232179044753	-0.0234742168122	-0.0237183827315	-0.0239423803775	-0.0241049628096	-0.0242267769122	-0.0243154865633	-0.0243757634671	-0.0244064301531	-0.0244127749384	-0.024413945037	-0.0244178134365	-0.0244150319502	-0.0244082947358	-0.024388707475
China	0p70	stor15	0.0	0.0	0.0	0.0	0.0	-2.57782332147e-05	-0.000199663154776	-0.000550051056569	-0.00096364665586	-0.0013167286637	-0.00169573063183	-0.00216358961025	-0.00273677294992	-0.00349931050299	-0.00480856245927	-0.0066210575947	-0.00832890020048	-0.00997101350225	-0.0114210824473	-0.012870797752	-0.0142751077233	-0.0155093719944	-0.0166824438466	-0.0177176727731	-0.0186961823864	-0.0195255869746	-0.0202455179882	-0.0207906437618	-0.021353893691	-0.0218046362423	-0.0221614783004	-0.0222765091747	-0.022418164181	-0.0226043410424	-0.0227175369592	-0.0228183954945	-0.0229144660937	-0.0229307600208	-0.0229068088343	-0.0228894683411	-0.0228346502039	-0.0227253426084	-0.0227446544993	-0.0227354674515	-0.0227515702915	-0.0226937466744	-0.022616974187
China	0p75	stor15	0.0	0.0	0.0	0.0	0.0	-3.02690103204e-05	-0.00023360573288	-0.000606953181648	-0.00100375738169	-0.00138698641245	-0.00181845190752	-0.0022544545613	-0.00276870996977	-0.00353837912528	-0.00500051731369	-0.00698808913212	-0.00893089484306	-0.010803816991	-0.0124163463292	-0.0139407447371	-0.0154215036123	-0.0168006239802	-0.0180312853075	-0.0191270852817	-0.0200808385335	-0.0209614828858	-0.0217095415066	-0.0222582907176	-0.0227950426019	-0.023158821442	-0.0234408891696	-0.0236866245442	-0.0238846624463	-0.0240676356027	-0.0242655703301	-0.024360049733	-0.0244781129034	-0.0244739217719	-0.0245255803042	-0.0244261248497	-0.0244832557406	-0.0245268232767	-0.0246862902177	-0.0247108425586	-0.0247670410169	-0.0247921238747	-0.0249234254338
China	0p80	stor15	0.0	0.0	0.0	0.0	0.0	-2.70047317286e-05	-0.000202854662235	-0.00055188954059	-0.000948011557467	-0.00138311049176	-0.00186409191653	-0.00242985111873	-0.00311782212166	-0.00406926550418	-0.00562278935846	-0.00765271916933	-0.00972524204341	-0.0116368049923	-0.0134062218486	-0.0150339314957	-0.016594930068	-0.0180169682008	-0.0193530105706	-0.0203842203774	-0.0213662462165	-0.0222895494484	-0.0231241108388	-0.0237376710026	-0.024383998532	-0.0248732444585	-0.0253528351562	-0.0257035039698	-0.0261278564716	-0.0264346988542	-0.0267421968852	-0.0269174799892	-0.0271146483466	-0.0271832605585	-0.0273445192335	-0.0274520066322	-0.0275525420101	-0.0275969988891	-0.0277437847912	-0.0278046635501	-0.0278807697567	-0.0278799104297	-0.0278987421562
China	0p85	stor15	0.0	0.0	0.0	0.0	0.0	-1.27159134777e-05	-0.000133602445762	-0.000425635513579	-0.00072247636318	-0.000977982123906	-0.00125128834657	-0.00162100096801	-0.00212302946018	-0.00289806920768	-0.00434877319929	-0.00640106659533	-0.00850375087019	-0.0104913307313	-0.0123258838926	-0.0140335678682	-0.0156055152335	-0.0170511161435	-0.0184127584474	-0.0196279622835	-0.0206777992606	-0.0216097498432	-0.0224213766342	-0.0229100773429	-0.0233035563195	-0.0236452409091	-0.0239456901841	-0.0241694224556	-0.0244304964429	-0.0245919483692	-0.0247913280306	-0.0249873079219	-0.0252585282228	-0.0254017389118	-0.0255285755588	-0.0256792540563	-0.0258764892671	-0.025951702605	-0.0260669906758	-0.0261236925015	-0.0262111258847	-0.0261978429935	-0.0261966561457
CW	0p70	stor15	0.0	0.0	0.0	0.0	2.79084494847e-05	6.1639903004e-05	7.9592700919e-05	8.63287140662e-05	3.60218480155e-05	-0.000108808880928	-0.000534950247966	-0.00115941438722	-0.00205851849923	-0.00338685740949	-0.00472218506287	-0.00620466450346	-0.00770517145174	-0.00931627479744	-0.0108251508257	-0.0122027120881	-0.0135293541953	-0.0147952875983	-0.0162730497883	-0.0176630933401	-0.0191064455552	-0.0202600520006	-0.0214324953174	-0.0224583684263	-0.0233712918299	-0.0242137814924	-0.0248900656	-0.0257037017952	-0.026290118409	-0.026866117614	-0.0273327543398	-0.0277770990777	-0.0280933203031	-0.0285272815293	-0.0287214263822	-0.0289651811837	-0.0291436118061	-0.029338267118	-0.029467539376	-0.0295960287231	-0.0296189930788	-0.0297162130973	-0.0297143303343
CW	0p75	stor15	0.0	0.0	0.0	0.0	1.71197678034e-05	3.16898829844e-05	2.70344355346e-05	7.45167638705e-07	-0.000100265085012	-0.000306550036067	-0.000806474239645	-0.0015129573072	-0.0024764228223	-0.00382664521182	-0.00517933438402	-0.00672590383191	-0.00825176719718	-0.00989023744639	-0.0113825443844	-0.0128090780259	-0.0140917805858	-0.0153295191342	-0.0166560914437	-0.0179632638625	-0.0192294741564	-0.0203635860885	-0.0213762448411	-0.0223371818368	-0.0231544415869	-0.023980916566	-0.0246354593781	-0.0253685013346	-0.0260093895269	-0.0266595862158	-0.0271818103078	-0.0276620781494	-0.0280542529087	-0.0284579075766	-0.0287780317172	-0.0290972841522	-0.0293695952223	-0.0296375118218	-0.0298126599076	-0.0300137580374	-0.0301705319698	-0.030308999679	-0.0303856290799
CW	0p80	stor15	0.0	0.0	0.0	0.0	9.56794479201e-06	1.27938894812e-05	1.25864118017e-05	-2.53717226339e-05	-0.000136079037782	-0.000363921333668	-0.000876448776588	-0.00159111881195	-0.00260058637893	-0.00397395146456	-0.00541638333195	-0.00695336404679	-0.00858592014873	-0.010279280229	-0.0118887010783	-0.013374294903	-0.0147622331214	-0.0161025767388	-0.0175376388335	-0.0189369908063	-0.0202474045047	-0.0213900350542	-0.0224762271813	-0.0234333537335	-0.0243064908031	-0.0250733992426	-0.0258110504784	-0.0264291955502	-0.0270212978458	-0.0275075680665	-0.0280079386244	-0.028420464635	-0.0288116414576	-0.0291544663909	-0.0294821929971	-0.029710300442	-0.0299777793195	-0.0302154570771	-0.030428070615	-0.0305735394099	-0.0307073840099	-0.0308294483167	-0.0309663999532
CW	0p85	stor15	0.0	0.0	0.0	0.0	4.49198269692e-06	1.60874786825e-06	-2.14902474038e-05	-8.66250253306e-05	-0.00022070723269	-0.000481437458832	-0.00102404479729	-0.00174233886172	-0.00271612192362	-0.00400381784844	-0.00539025624887	-0.00687971152025	-0.00845691713099	-0.0101191701063	-0.0116979211392	-0.013129472786	-0.0145566871215	-0.0159449931856	-0.0173666244094	-0.0187454720064	-0.0199806628865	-0.0211526708323	-0.0221643832816	-0.0231417005964	-0.0239941242465	-0.024764493896	-0.0254816695938	-0.0261332623914	-0.0266687995305	-0.0272049460782	-0.0276872688853	-0.0280645467639	-0.0284260851697	-0.0287403109411	-0.0289935331613	-0.0292213643513	-0.0294054796825	-0.0295795729791	-0.0297525753206	-0.0299040343045	-0.029972765689	-0.0300814237736	-0.0301636519489
RoW	0p70	stor15	0.0	0.0	0.0	0.0	2.48327822527e-05	-0.000140711053975	-0.00067224094209	-0.00148868187693	-0.0025567467728	-0.00380571961652	-0.00527858719263	-0.00682626059307	-0.00831815244872	-0.00977186404236	-0.0113083986938	-0.0131778978218	-0.0151839363853	-0.0171521764989	-0.0190228649767	-0.0207622967044	-0.0223321068327	-0.0238063382161	-0.0251544930142	-0.0263813032433	-0.0275099125382	-0.0285597828433	-0.0295315686155	-0.0303858748581	-0.0311348337472	-0.0318203603328	-0.0324546244698	-0.0330442151027	-0.0335264589064	-0.0338788436635	-0.0343143587634	-0.0346262686555	-0.0349486618094	-0.0352102204514	-0.0353892630669	-0.0355393445062	-0.0356792563028	-0.0357718799443	-0.0358807245956	-0.0359547164367	-0.0360842708683	-0.0361782434564	-0.0362468210472
RoW	0p75	stor15	0.0	0.0	0.0	0.0	1.83921733843e-05	-0.00014094814903	-0.000657626000655	-0.00146531733072	-0.00254520176014	-0.0038004020954	-0.00527834084874	-0.0068018483103	-0.00829556771347	-0.00974920035774	-0.0112588360552	-0.0130965829452	-0.0150515735994	-0.0169686610606	-0.0188232808217	-0.0205123505491	-0.0221112304921	-0.0235419712327	-0.0249072711992	-0.0260607516651	-0.0271368304346	-0.0280833708144	-0.0289688948974	-0.0297812500712	-0.0305050534923	-0.0311451888662	-0.031721097589	-0.0321879965855	-0.032637402546	-0.0330097912652	-0.0333675352501	-0.0336777761007	-0.0339551648995	-0.0342459823266	-0.0344667342775	-0.0346740200963	-0.0347957782272	-0.0349658525746	-0.0351046037022	-0.0351926673738	-0.0352769104059	-0.0353237942237	-0.0353654264413
RoW	0p80	stor15	0.0	0.0	0.0	0.0	1.12843993261e-05	-0.000133419739834	-0.000596659958751	-0.00133606677857	-0.00235377097971	-0.00355388856256	-0.00498659988404	-0.00648269113982	-0.00794645668114	-0.00939608857999	-0.0109200226188	-0.0127599201649	-0.0147143075612	-0.0166819085715	-0.0185496359606	-0.0202943121137	-0.0219219364769	-0.0234062937112	-0.0247497662462	-0.0259760029494	-0.0270475617463	-0.028007086452	-0.0289078926747	-0.0297093794577	-0.0304328975659	-0.0310741866467	-0.0316676250188	-0.0321801762671	-0.0326230395541	-0.0330570222649	-0.0334281659773	-0.0337684882146	-0.0340573789309	-0.0343024574214	-0.0345467120876	-0.0348276463729	-0.0350337480359	-0.0352203358007	-0.0353741106732	-0.0354876805636	-0.0355691210318	-0.0356309021932	-0.0356674637579
RoW	0p85	stor15	0.0	0.0	0.0	0.0	8.32411795049e-06	-0.000122845129225	-0.000547458805544	-0.00123512847682	-0.00219992580265	-0.00336348378857	-0.00473037010917	-0.00617447095731	-0.00757369778515	-0.00896657303215	-0.0104436470952	-0.0122295264236	-0.0141338246888	-0.016017464292	-0.0178436675547	-0.0195339032798	-0.0210875128878	-0.0225204547456	-0.0238112244386	-0.0249929919324	-0.0260495273696	-0.0270077951505	-0.0278418588681	-0.0286135724542	-0.0292768726004	-0.0298588536834	-0.0304079557296	-0.0308932024687	-0.0313253072857	-0.0316942237918	-0.0320237393613	-0.0323148704565	-0.0326087221364	-0.0328387011554	-0.0330535936244	-0.0332473143685	-0.0334366748286	-0.0335832678513	-0.0336954685957	-0.033777914697	-0.0338643010222	-0.0339370924701	-0.0339767547899
RoW_CW	0p70	stor15	0.0	0.0	0.0	0.0	2.56063059423e-05	-8.98202226374e-05	-0.000483156394748	-0.00109257009404	-0.00190467102993	-0.00287595450189	-0.00408557268312	-0.00540106093612	-0.00674386794659	-0.00816604857952	-0.00965198010275	-0.0114241446101	-0.0133030430575	-0.0151814640405	-0.0169611574639	-0.0186095795464	-0.0201182334393	-0.0215400783278	-0.0229208291067	-0.0241886921661	-0.0253964586298	-0.0264724183514	-0.0274946690655	-0.0283921240067	-0.0291823196192	-0.0299073220818	-0.0305521541511	-0.0311980917621	-0.031706534804	-0.0321151581148	-0.0325585002367	-0.0329037172082	-0.0332245581354	-0.0335294756573	-0.0337123164531	-0.0338859565419	-0.0340355557405	-0.034153840128	-0.0342678222786	-0.0343555201255	-0.0344582673818	-0.0345530566917	-0.0346039136547
RoW_CW	0p75	stor15	0.0	0.0	0.0	0.0	1.80721660525e-05	-9.75300545658e-05	-0.00048543537069	-0.0010966057593	-0.00193030543433	-0.00292170580198	-0.00415367599532	-0.00547170357553	-0.00683206526392	-0.00825969045121	-0.00972985443444	-0.0114943708227	-0.0133414368849	-0.0151884527154	-0.0169519515791	-0.0185749940444	-0.0200943560542	-0.0214765571577	-0.0228321172017	-0.0240242508637	-0.0251481473036	-0.0261418615261	-0.0270593597056	-0.0279090828887	-0.0286563903759	-0.0293433897606	-0.029939074788	-0.0304729081678	-0.0309704714986	-0.0314127283258	-0.0318118387046	-0.0321648409786	-0.0324710982	-0.032790293951	-0.0330360377943	-0.0332714829767	-0.0334311048486	-0.0336257863124	-0.0337736911969	-0.0338901827921	-0.0339926671899	-0.0340625841599	-0.034113018094
RoW_CW	0p80	stor15	0.0	0.0	0.0	0.0	1.08527146159e-05	-9.66473259423e-05	-0.000443435804309	-0.00100642978532	-0.00179602621652	-0.00275161865165	-0.00395290570288	-0.00525247119902	-0.0066019817749	-0.00803243273403	-0.00953586915158	-0.0112995837648	-0.0131730312814	-0.0150716612864	-0.0168744251352	-0.0185539426388	-0.0201212864511	-0.0215694245699	-0.0229359316825	-0.0242057065045	-0.0253373367964	-0.0263429122288	-0.0272903426085	-0.0281309724595	-0.0288921194152	-0.029565001495	-0.030194709093	-0.0307338169612	-0.0312142135386	-0.0316613464457	-0.0320649904324	-0.0324234717638	-0.0327380872162	-0.0330077487272	-0.0332729964072	-0.0335406448555	-0.0337621827562	-0.0339616195446	-0.0341301922152	-0.0342517846114	-0.0343464046063	-0.0344233468495	-0.0344851563017
RoW_CW	0p85	stor15	0.0	0.0	0.0	0.0	7.36034415638e-06	-9.15452462502e-05	-0.000415178842095	-0.000946282324099	-0.0017021565807	-0.00263865532291	-0.0037982372488	-0.00505979924875	-0.00635202788271	-0.00771845075589	-0.00917273014431	-0.0108840594587	-0.0127060946233	-0.0145340559649	-0.0162980255229	-0.0179232027575	-0.0194450242259	-0.0208667402773	-0.0221904213644	-0.0234217540812	-0.0245232209788	-0.0255352439524	-0.0264139859447	-0.0272374084273	-0.0279482727287	-0.0285776331318	-0.0291690053406	-0.0296960877564	-0.0301542055804	-0.030565180083	-0.0309331263447	-0.0312459231711	-0.0315567979173	-0.0318079648137	-0.0320324971327	-0.0322347965809	-0.0324228379022	-0.0325763471849	-0.0327038394003	-0.0328036420935	-0.032885588239	-0.032967400069	-0.0330177676101
[truncated: 53 more columns]
