# Supplementary material for: Post-Brexit no-trade-deal scenario: Short-term consumer benefit at the expense of long-term economic development
Source: PLoS One. 2020 Sep 3;15(9):e0237500. doi: 10.1371/journal.pone.0237500 (PMC7470266; doi:10.1371/journal.pone.0237500)
Supplement: S2 File — (ZIP) [file pone.0237500.s002.zip › WenzEtAl_AdditionalData/ProcessedModelOutput/MainModelingSpecification/RegionLevel_AllScenarios/Region_Rel_production_price_Shortterm_changes_inclserv.csv]

regions	passage	storgage	0	1	2	3	4	5	6	7	8	9	10	11	12	13	14	15	16	17	18	19	20	21	22	23	24	25	26	27	28	29	30	31	32	33	34	35	36	37	38	39	40	41	42	43	44	45	46
UK	0p70	stor15	0.0	0.0	-0.124257	-1.401543	-1.628025	-1.613464	-1.52463	-1.585357	-1.471813	-1.499356	-1.40921	-1.54841	-1.491892	-1.637344	-1.6075	-1.621941	-1.593835	-1.594674	-1.633917	-1.616161	-1.611312	-1.706443	-1.669782	-1.631669	-1.62081	-1.604816	-1.641597	-1.594672	-1.612037	-1.602541	-1.640307	-1.616777	-1.658886	-1.639664	-1.631022	-1.552892	-1.571367	-1.548494	-1.554237	-1.546417	-1.55104	-1.560111	-1.517603	-1.491079	-1.537716	-1.566727	-1.535498
UK	0p75	stor15	0.0	0.0	-0.108841	-1.335103	-1.556169	-1.622599	-1.41145	-1.573815	-1.370425	-1.451941	-1.336773	-1.514799	-1.363295	-1.400079	-1.43479	-1.444798	-1.406475	-1.446595	-1.444789	-1.460633	-1.454216	-1.511212	-1.522339	-1.533232	-1.458954	-1.565844	-1.505229	-1.567173	-1.387233	-1.468372	-1.392938	-1.446493	-1.393209	-1.510127	-1.464034	-1.489748	-1.447577	-1.447182	-1.482585	-1.404619	-1.51282	-1.486046	-1.490263	-1.404615	-1.460343	-1.32676	-1.429189
UK	0p80	stor15	0.0	0.0	-0.094027	-1.295173	-1.467385	-1.608264	-1.560096	-1.53141	-1.559371	-1.479785	-1.433996	-1.401386	-1.309636	-1.314106	-1.267754	-1.341572	-1.332193	-1.346401	-1.341422	-1.374217	-1.421063	-1.330631	-1.346315	-1.362223	-1.32798	-1.301927	-1.316826	-1.269599	-1.299304	-1.288735	-1.262836	-1.273928	-1.197364	-1.215935	-1.16367	-1.208045	-1.190381	-1.192001	-1.142462	-1.261354	-1.200093	-1.310745	-1.227263	-1.32983	-1.26926	-1.325397	-1.282893
UK	0p85	stor15	0.0	0.0	-0.074002	-1.174525	-1.322447	-1.475884	-1.522561	-1.477814	-1.338906	-1.293238	-1.190515	-1.215211	-1.143647	-1.188059	-1.130771	-1.143958	-1.110565	-1.098031	-1.087504	-1.063162	-1.046662	-1.069873	-1.037838	-1.194511	-1.132841	-1.072097	-1.05364	-1.063536	-1.063879	-1.058928	-1.013816	-0.968297	-1.018849	-1.127752	-1.006099	-1.029392	-1.087497	-0.98802	-0.96859	-0.984402	-1.024252	-0.929341	-1.038201	-0.983205	-1.02311	-0.962543	-1.099412
EU	0p70	stor15	0.0	0.0	-0.0245812693497	-0.606591331269	-0.812640866873	-0.888127089783	-0.896760371517	-0.874259287926	-0.848927399381	-0.818819195047	-0.822364396285	-0.815778173375	-0.810461764706	-0.81151130031	-0.814770743034	-0.806301547988	-0.785249690402	-0.780670278638	-0.766174303406	-0.79477879257	-0.770611609907	-0.755855108359	-0.781280650155	-0.761399690402	-0.757981114551	-0.762566099071	-0.713287925697	-0.734993653251	-0.726256501548	-0.702758204334	-0.690334210526	-0.69119380805	-0.700267182662	-0.697786687306	-0.698005882353	-0.706762074303	-0.694864551084	-0.68841996904	-0.684979102167	-0.685784210526	-0.666905882353	-0.686326160991	-0.690752167183	-0.699946130031	-0.677526625387	-0.682100154799	-0.677942569659
EU	0p75	stor15	0.0	0.0	-0.0217464396285	-0.569099535604	-0.766241950464	-0.838829721362	-0.858818421053	-0.837717647059	-0.807481114551	-0.777222910217	-0.77207244582	-0.771692724458	-0.760371052632	-0.746761145511	-0.751666408669	-0.759086068111	-0.743476470588	-0.747791331269	-0.744148452012	-0.745875077399	-0.709257430341	-0.710916408669	-0.700218111455	-0.707488854489	-0.693699380805	-0.695873065016	-0.679152786378	-0.681216099071	-0.661396749226	-0.656214396285	-0.652079256966	-0.655151393189	-0.663556811145	-0.643929102167	-0.620708978328	-0.624145510836	-0.636794272446	-0.634985603715	-0.632815634675	-0.626565170279	-0.636385139319	-0.62938250774	-0.625412693498	-0.607724767802	-0.622263622291	-0.617822910217	-0.621846594427
EU	0p80	stor15	0.0	0.0	-0.0184055727554	-0.521139164087	-0.704036996904	-0.775487616099	-0.808251857585	-0.797557894737	-0.767205882353	-0.74121873065	-0.736610371517	-0.737124613003	-0.738749845201	-0.744786377709	-0.734804334365	-0.733438235294	-0.709203405573	-0.71233374613	-0.699824922601	-0.682988235294	-0.666170433437	-0.646744272446	-0.638864860681	-0.648570897833	-0.647019349845	-0.645816873065	-0.63663498452	-0.620572600619	-0.642240712074	-0.621750619195	-0.613822910217	-0.598343034056	-0.621389938081	-0.592278328173	-0.590164241486	-0.585356656347	-0.584826470588	-0.58143250774	-0.580591486068	-0.5624874613	-0.58845371517	-0.558456346749	-0.55491873065	-0.549449690402	-0.560077089783	-0.535877708978	-0.545747987616
EU	0p85	stor15	0.0	0.0	-0.0145469040247	-0.464544117647	-0.628858359133	-0.700084829721	-0.729336068111	-0.736691486068	-0.722060526316	-0.708614705882	-0.694212848297	-0.702658668731	-0.700078482972	-0.690434674923	-0.691943653251	-0.680515789474	-0.660073374613	-0.642926780186	-0.637115634675	-0.636230495356	-0.63216625387	-0.611959907121	-0.600780185759	-0.610846594427	-0.603683591331	-0.622270588235	-0.594511919505	-0.590903405573	-0.575662848297	-0.57198003096	-0.561581888545	-0.565650619195	-0.541426780186	-0.548977089783	-0.536986842105	-0.53314380805	-0.53261006192	-0.542763467492	-0.533963467492	-0.529712693498	-0.516545356037	-0.517709907121	-0.505485603715	-0.494859133127	-0.49350247678	-0.487016873065	-0.492413312693
EU_wo_IRL	0p70	stor15	0.0	0.0	-0.0167349436391	-0.552985990338	-0.774622866345	-0.843236231884	-0.860826731079	-0.83314879227	-0.812082125604	-0.785871014493	-0.777227858293	-0.777290821256	-0.773692914654	-0.777919484702	-0.773715780998	-0.767227536232	-0.749726570048	-0.742923671498	-0.729666183575	-0.758114814815	-0.725638969404	-0.707243961353	-0.739690821256	-0.727600805153	-0.722536392915	-0.728117069243	-0.673498228663	-0.695458615137	-0.692818679549	-0.671011433172	-0.654027858293	-0.66355120773	-0.659480837359	-0.659450885668	-0.661293075684	-0.670861030596	-0.660109661836	-0.651342512077	-0.652353140097	-0.650561835749	-0.63252979066	-0.6506352657	-0.657031723027	-0.669440901771	-0.645917391304	-0.647960547504	-0.64364589372
EU_wo_IRL	0p75	stor15	0.0	0.0	-0.0149177133655	-0.518614653784	-0.725700966184	-0.796252334944	-0.826326892109	-0.80198937198	-0.769866666667	-0.738936714976	-0.741877455717	-0.743612238325	-0.729143639291	-0.713108373591	-0.719224637681	-0.727659742351	-0.708541223833	-0.714279388084	-0.708803703704	-0.707723027375	-0.682320289855	-0.678315297907	-0.670622222222	-0.678572302738	-0.662091143317	-0.664147020934	-0.645736231884	-0.64805668277	-0.628852012882	-0.620478099839	-0.615837198068	-0.629058937198	-0.631109339775	-0.612213848631	-0.593730756844	-0.598391465378	-0.608469404187	-0.610352657005	-0.602325281804	-0.599037520129	-0.606852979066	-0.597996457327	-0.597161674718	-0.576330112721	-0.594199033817	-0.587593075684	-0.590863929147
EU_wo_IRL	0p80	stor15	0.0	0.0	-0.0127066022544	-0.472531400966	-0.66844589372	-0.733446859903	-0.770814975845	-0.761328985507	-0.736467793881	-0.708474557166	-0.708519162641	-0.705526409018	-0.707263607085	-0.714965539452	-0.702598872786	-0.703923510467	-0.674247504026	-0.681680837359	-0.666089855072	-0.649550563607	-0.636737198068	-0.615653140097	-0.607660547504	-0.61990531401	-0.618515619968	-0.618095008051	-0.603173429952	-0.581415780998	-0.605501288245	-0.593910466989	-0.584748953301	-0.571115458937	-0.591105797101	-0.566890016103	-0.560746859904	-0.558150885668	-0.559161513688	-0.556752657005	-0.555097906602	-0.536782930757	-0.563420450886	-0.530637520129	-0.529135587762	-0.522592431562	-0.533730273752	-0.513490177133	-0.523021095008
EU_wo_IRL	0p85	stor15	0.0	0.0	-0.0101078904991	-0.419370692432	-0.591082286634	-0.661295008052	-0.696366827697	-0.703476650564	-0.691014492754	-0.673706763285	-0.659389371981	-0.67009452496	-0.674298228663	-0.663536876006	-0.660811111111	-0.654511755233	-0.633318357488	-0.615805797101	-0.611792109501	-0.609739935588	-0.601896296296	-0.58235958132	-0.574983413849	-0.579039935588	-0.57660547504	-0.591358454106	-0.565939774557	-0.564865861514	-0.547395008051	-0.545011594203	-0.537412560386	-0.537842995169	-0.514714170692	-0.523338164251	-0.508813687601	-0.506798228663	-0.503854750403	-0.516272785829	-0.506254428341	-0.502747826087	-0.489186795491	-0.492534299517	-0.47740273752	-0.467805636071	-0.466241223832	-0.464154428341	-0.469233977456
IRL	0p70	stor15	0.0	0.0	-0.219484	-1.938148	-1.757008	-2.003216	-1.789352	-1.895444	-1.764164	-1.637252	-1.943556	-1.771804	-1.7238	-1.645932	-1.834576	-1.7769	-1.667644	-1.718296	-1.673036	-1.705512	-1.887732	-1.963356	-1.814372	-1.600964	-1.638428	-1.61828	-1.701664	-1.717044	-1.556852	-1.491348	-1.592184	-1.377836	-1.7134	-1.650048	-1.609952	-1.598544	-1.558176	-1.609424	-1.495408	-1.560708	-1.520808	-1.572888	-1.528368	-1.457696	-1.4627	-1.530128	-1.529872
IRL	0p75	stor15	0.0	0.0	-0.191372	-1.823144	-1.77328	-1.896452	-1.665908	-1.725208	-1.741824	-1.728252	-1.522116	-1.469212	-1.53606	-1.582696	-1.55752	-1.539716	-1.611268	-1.580228	-1.622112	-1.693572	-1.378376	-1.520728	-1.43538	-1.425776	-1.478848	-1.483948	-1.50922	-1.504896	-1.469808	-1.543904	-1.552332	-1.303288	-1.469552	-1.431736	-1.290848	-1.263876	-1.340384	-1.246868	-1.390196	-1.310352	-1.369964	-1.409012	-1.327168	-1.387568	-1.319388	-1.368732	-1.391456
IRL	0p80	stor15	0.0	0.0	-0.159968	-1.728556	-1.58812	-1.81978	-1.738184	-1.697484	-1.53074	-1.554584	-1.434396	-1.522024	-1.520868	-1.485536	-1.534788	-1.466584	-1.577508	-1.473752	-1.537804	-1.51358	-1.397292	-1.419048	-1.41398	-1.360624	-1.355052	-1.334428	-1.46782	-1.593228	-1.554848	-1.3133	-1.33602	-1.274676	-1.373648	-1.222924	-1.320892	-1.261148	-1.222344	-1.19448	-1.213852	-1.200988	-1.21028	-1.249476	-1.195372	-1.216584	-1.214532	-1.091984	-1.110284
IRL	0p85	stor15	0.0	0.0	-0.124812	-1.586652	-1.567216	-1.663624	-1.548292	-1.561748	-1.493244	-1.575728	-1.559228	-1.511552	-1.34046	-1.358576	-1.465276	-1.326456	-1.324668	-1.316612	-1.266152	-1.294256	-1.384072	-1.347232	-1.241572	-1.400924	-1.276304	-1.390128	-1.304244	-1.237676	-1.277836	-1.241876	-1.161948	-1.256392	-1.204968	-1.185848	-1.236808	-1.187568	-1.246892	-1.200792	-1.222256	-1.19952	-1.196132	-1.143072	-1.203064	-1.166868	-1.170672	-1.05492	-1.068188
USA	0p70	stor15	0.0	0.0	0.0	-0.000218355481751	-0.0478372093023	-0.0549073089701	-0.0828120431893	-0.0741252491694	-0.0653237541529	-0.0628169435216	-0.0551110465116	-0.0568469269104	-0.053732807309	-0.0495285714286	-0.0472643687707	-0.0510207641196	-0.0587332225913	-0.0806091362127	-0.0708482558139	-0.0932819767442	-0.0823536544851	-0.0887729235879	-0.0817108803985	-0.0832500830565	-0.0732494186046	-0.0807782392026	-0.0654200996677	-0.0876523255813	-0.0777843023256	-0.0776808970099	-0.0588313953489	-0.0858650332226	-0.056316694352	-0.0726646179402	-0.0645025747507	-0.0633858803986	-0.0594695182724	-0.0691161129569	-0.0516642026578	-0.0704992524917	-0.0568706810631	-0.0617524916943	-0.0554907807309	-0.0592571428571	-0.0536780730897	-0.0672586378737	-0.0578524916943
USA	0p75	stor15	0.0	0.0	0.0	-0.000166777408617	-0.0417446843855	-0.0509857973421	-0.0572309800664	-0.0567048172757	-0.0481036544851	-0.0577477574753	-0.0627995847176	-0.0631122923589	-0.0687189368771	-0.0643134551496	-0.0653124584718	-0.0905561461796	-0.0829149501662	-0.100811046512	-0.0815570598007	-0.0949313953488	-0.0868063953488	-0.0846699335548	-0.0780335548171	-0.0913567275747	-0.0856300664451	-0.087853488372	-0.0881774916944	-0.0845333056477	-0.0719435215946	-0.0679	-0.071525166113	-0.0781284883721	-0.0695820598007	-0.0832343023255	-0.0791405315616	-0.0852357973423	-0.0766792358804	-0.0833194352159	-0.0712739202658	-0.074744435216	-0.0660681063123	-0.0715322259136	-0.0680352990032	-0.079867192691	-0.0711376245847	-0.0846742524917	-0.0644686877077
USA	0p80	stor15	0.0	0.0	0.0	-0.00012375415287	-0.0456078903656	-0.0738697674419	-0.0673086378736	-0.0629437707641	-0.0767534053155	-0.083946013289	-0.0846848006645	-0.0699821428572	-0.0676280730896	-0.072422259136	-0.0686027408637	-0.0654785714286	-0.0645187707642	-0.0659463455148	-0.0724489202657	-0.0714189368771	-0.0702590531562	-0.0647516611295	-0.0717697674418	-0.0643608803985	-0.0645718438538	-0.0701527408638	-0.0715416112957	-0.0704144518272	-0.0814943521594	-0.081113538206	-0.0776713455149	-0.0734681063123	-0.0733611295682	-0.0702690199336	-0.0657296511628	-0.0655389534884	-0.0685980897011	-0.0676161960132	-0.062122757475	-0.0650193521594	-0.057065946844	-0.0584995016612	-0.0642304817275	-0.0695511627907	-0.0631722591363	-0.0663520764119	-0.063727076412
USA	0p85	stor15	0.0	0.0	0.0	-7.55813954201e-05	-0.0318092192692	-0.0484892026579	-0.0542900332227	-0.0448980897011	-0.0643547342194	-0.0628389534884	-0.0689275747509	-0.0711545681064	-0.0722779069769	-0.0709558139535	-0.0831490863787	-0.078644435216	-0.077202242525	-0.0793155315616	-0.0808205980067	-0.0781102990035	-0.0802142857144	-0.079779152824	-0.0788311461794	-0.0791132890365	-0.0737137873755	-0.077484717608	-0.0756843023256	-0.0764479235881	-0.0764408637874	-0.0786344684384	-0.0782317275747	-0.0790936046511	-0.0795912790698	-0.0769160299004	-0.0784214285714	-0.0739572259137	-0.0707617940199	-0.0703723421928	-0.0702639534884	-0.0712518272426	-0.0709068106312	-0.0724093023255	-0.0735524086378	-0.0711895348836	-0.0708526578072	-0.07215589701	-0.076807973422
China	0p70	stor15	0.0	0.0	3.96301191863e-07	-0.000246499339351	-0.0179482166446	-0.0345875825626	-0.0343874504622	-0.0298677675032	-0.0503957727872	-0.0510483487449	-0.0562531043592	-0.0549110964331	-0.0402147952442	-0.0381758256273	-0.0337616908849	-0.0423671070012	-0.0396206076616	-0.0390999999998	-0.0508064729193	-0.0413651254952	-0.0425632760897	-0.0426401585203	-0.0419644649932	-0.0482442536326	-0.044084412153	-0.0414147952442	-0.039528401585	-0.0305560105678	-0.0271459709378	-0.0297425363274	-0.03266340819	-0.0310545574635	-0.0279682959047	-0.0306782034345	-0.0386025099074	-0.027499735799	-0.0291015852045	-0.0249553500659	-0.0260582562746	-0.0287105680316	-0.0395561426683	-0.0336796565388	-0.0338425363274	-0.0332759577277	-0.0309644649933	-0.0296758256273	-0.0299225891676
China	0p75	stor15	0.0	0.0	3.96301191863e-07	-0.000183487450345	-0.0194335535006	-0.0382073976221	-0.038842007926	-0.0399321003962	-0.0463023778071	-0.0576342140025	-0.0585109643327	-0.0601787318361	-0.0713927344781	-0.0650302509906	-0.0659039630118	-0.0672120211359	-0.0617968295904	-0.0660562747687	-0.0663461030382	-0.0646334214002	-0.0635132100395	-0.0629764861293	-0.0535651254952	-0.0551858652574	-0.054472391017	-0.0551228533683	-0.0642639365916	-0.057485733157	-0.0596295904886	-0.0567535006603	-0.060227080581	-0.0586978863934	-0.0502992073974	-0.0530511228533	-0.0398507265519	-0.0471031704093	-0.0474025099073	-0.0488601056801	-0.0522834874503	-0.0448837516511	-0.0483929986788	-0.047715719947	-0.0460688243063	-0.053664068692	-0.0446282694846	-0.0507705416115	-0.0526199471597
China	0p80	stor15	0.0	0.0	0.0	-0.000159313077852	-0.0204196829589	-0.0461059445177	-0.0401166446498	-0.0505684280052	-0.0546593130779	-0.067909379128	-0.0692248348744	-0.0742431968295	-0.0796494055481	-0.0739177014529	-0.0751389696168	-0.0658280052839	-0.0629739762218	-0.0649129458387	-0.0650451783354	-0.0684442536326	-0.0706034346102	-0.062041743725	-0.0644665785996	-0.0672848084543	-0.0783369881109	-0.07293672391	-0.0676083223248	-0.0914293262878	-0.0798063408189	-0.0728762219285	-0.0748577278731	-0.0733391017172	-0.068844385733	-0.0642741083222	-0.0633134742402	-0.0644254953763	-0.0638788639364	-0.0639726552178	-0.0653896961689	-0.0670869220605	-0.067650726552	-0.065208058124	-0.0606484808453	-0.0655974900923	-0.0628643328928	-0.0660343461028	-0.0610922060764
China	0p85	stor15	0.0	0.0	0.0	-4.57067370618e-05	-0.00764715984143	-0.0337150594451	-0.0318924702774	-0.0321347424041	-0.0323346103037	-0.0448064729193	-0.056312681638	-0.0656626155877	-0.0740118890356	-0.075484015852	-0.0752031704095	-0.0747549537648	-0.0699952443856	-0.0699579920738	-0.0669837516512	-0.0706208718625	-0.0648531043592	-0.0621874504622	-0.065738705416	-0.0652573315719	-0.0651354029062	-0.0616635402905	-0.0607491413473	-0.0573622192866	-0.0569052840158	-0.0603549537647	-0.0667675033024	-0.0656007926024	-0.0631174372522	-0.0599088507265	-0.0553582562746	-0.0631943196829	-0.0662877146631	-0.0655339498018	-0.0734517833553	-0.0709289299867	-0.0673965653896	-0.0659904887714	-0.0678601056802	-0.0736376486128	-0.062274372523	-0.0667224570672	-0.0697634081902
CW	0p70	stor15	0.0	0.0	2.48104008449e-05	-0.000355904658722	-0.0108594799567	-0.0138749729144	-0.0168796316359	-0.0226746478872	-0.0269852654388	-0.0282510292523	-0.0294424702058	-0.0369083423618	-0.0385013001084	-0.0458650054171	-0.0464369447454	-0.0521606717226	-0.0483612134343	-0.0505962080174	-0.0537959913327	-0.0562508125678	-0.0562283856988	-0.0552251354279	-0.0560075839655	-0.0587887323945	-0.0593423618635	-0.0640875406283	-0.0663432286024	-0.0724978331529	-0.0704021668473	-0.0691600216685	-0.0674737811483	-0.0745507042253	-0.0725464788732	-0.0743218851571	-0.0755006500541	-0.0767483206933	-0.0750293607801	-0.0739520043336	-0.0726216684723	-0.0752345612134	-0.0739954496207	-0.0733326110508	-0.0700158179848	-0.0732565547128	-0.0716531960996	-0.0714353196099	-0.0689209100758
CW	0p75	stor15	0.0	0.0	1.36511375759e-05	-0.000391874322814	-0.00913943661965	-0.0140160346694	-0.0216199349944	-0.0279466955578	-0.0280113759479	-0.030549729144	-0.0335939328275	-0.0382409534128	-0.0402463705308	-0.0435778981581	-0.049546695558	-0.0533093174431	-0.0507998916575	-0.0516241603467	-0.0529878656555	-0.0578917659805	-0.0600981581799	-0.0652369447453	-0.0601693391116	-0.060686565547	-0.0587906825569	-0.0596787648971	-0.0611462621884	-0.060634127844	-0.0602270855905	-0.0652940411702	-0.0669106175515	-0.0671504875406	-0.066729035753	-0.0672850487541	-0.0646112676057	-0.0662223185265	-0.0659033586132	-0.0687014084507	-0.0678641386783	-0.0713585048753	-0.0718768147347	-0.0740328277356	-0.0705791982666	-0.0695510292524	-0.0682014084507	-0.0707511375949	-0.0728204767064
CW	0p80	stor15	0.0	0.0	7.25893822828e-06	-0.000391657638088	-0.00838569880817	-0.0146193932826	-0.0191404117009	-0.0224668472371	-0.0226036836402	-0.0270531960997	-0.0280707475622	-0.0319121343446	-0.0340372697725	-0.0377982665223	-0.0405160346696	-0.0432716143011	-0.0469180931744	-0.0485293607799	-0.0489651137595	-0.0503360780065	-0.0542814734561	-0.0555887323943	-0.0566542795233	-0.059508667389	-0.0626336944745	-0.0627450704224	-0.0626856988083	-0.0628631635969	-0.0628198266521	-0.0624043336944	-0.0634009750812	-0.0642497291441	-0.0620954496207	-0.0630668472372	-0.0611037919827	-0.0617294691225	-0.0615093174431	-0.0590651137594	-0.0602198266522	-0.0616552546044	-0.0612569880822	-0.0617879739977	-0.0599334777898	-0.0573448537377	-0.0564449620802	-0.0558512459372	-0.0570547128928
CW	0p85	stor15	0.0	0.0	4.55037918456e-06	-0.000249404116948	-0.00683911159249	-0.0116087757311	-0.0157699891657	-0.023971289274	-0.025741928494	-0.0273508125676	-0.0292264355361	-0.0328931744311	-0.0349600216685	-0.0398287107259	-0.0468832069338	-0.0459242686889	-0.0511561213434	-0.0527007583964	-0.0534797399782	-0.0552147345612	-0.0539747562296	-0.0544592632719	-0.0542225352111	-0.0574517876488	-0.0591031419284	-0.0611735644636	-0.0587222101842	-0.0603498374864	-0.0583783315277	-0.0583871072589	-0.0569705308777	-0.0568746478873	-0.0539940411701	-0.0561423618634	-0.0572323943663	-0.0571604550379	-0.059845828819	-0.060506608884	-0.0575643553628	-0.0579419284941	-0.0558297941496	-0.0580515709643	-0.058425460455	-0.0574123510293	-0.0581088840736	-0.0569447453954	-0.0551759479958
RoW	0p70	stor15	0.0	0.0	0.000880259834046	0.00119335979767	-0.00753720678484	-0.0168255864313	-0.0259220137139	-0.0289613857816	-0.0317127390836	-0.0295567665104	-0.0341416456153	-0.0297717430531	-0.0305128834355	-0.0294891735835	-0.025466474197	-0.0228230963551	-0.0183555756047	-0.0144707325876	-0.00896023096376	-0.00431858534846	0.000589209671342	0.00640627932136	0.013569252977	0.0176130638757	0.0234638397689	0.0299958859616	0.0374645976179	0.0401834716709	0.0484488993143	0.00938588957051	0.0127630819198	0.0110096355106	0.0151083363408	0.0204164200651	0.023086863948	0.0269186214363	0.0290308191991	0.0283114760012	0.0321796463372	0.0325568025983	0.0376771201733	-0.00354276434493	-0.00266589678831	-0.00291905449291	0.000969325153433	0.000513533020552	0.0031689281849
RoW	0p75	stor15	0.0	0.0	0.00065759653558	0.000973439191454	-0.00720844460519	-0.0178731865757	-0.0290455792136	-0.0369636954171	-0.0409278960667	-0.0418673042225	-0.0394418982317	-0.0378921328041	-0.0367250811981	-0.036242692169	-0.0348182605557	-0.0328507398053	-0.0306655719957	-0.0307098159509	-0.0289391194515	-0.0238017322267	-0.0183148682784	-0.0126607001083	-0.00471627571285	0.00210905810194	0.00900826416466	-0.0252333453626	-0.0214839769034	-0.014563190184	-0.0100899675208	-0.00499058101779	0.000925117286177	0.00794395525099	0.0099660411405	0.0158573800074	0.0201950920247	-0.0176212558641	-0.0177665102852	-0.0187128834357	-0.0151403103574	-0.0128714543488	-0.0124508480692	-0.0121010104655	-0.00778372428732	-0.00855568386886	-0.00513244316126	-0.0053933958861	-0.0025347167088
RoW	0p80	stor15	0.0	0.0	0.000502020931092	0.000737892457403	-0.00767058823561	-0.0211703717073	-0.0292094189827	-0.0346028148684	-0.0379877661494	-0.0404100685673	-0.0426749909781	-0.0444669072537	-0.0496175748827	-0.049486142187	-0.052655828221	-0.0533312883436	-0.050965896788	-0.0481474557922	-0.0506130638755	-0.0486489714904	-0.0484493323711	-0.0434006856732	-0.0404214002164	-0.0377720678455	-0.0376884157344	-0.0343556116926	-0.0323210393361	-0.0298776975824	-0.0281916275714	-0.0271233850593	-0.0234021291953	-0.0197314326958	-0.0176682785998	-0.0131720317575	-0.00879664381082	-0.00703424756408	-0.00377697582121	-0.00401678094565	2.07145434139e-05	0.00292439552478	0.00592952002867	0.00772840129897	0.0110526524721	0.0135987008302	0.0158739444244	-0.0256632262722	-0.0225442800435
RoW	0p85	stor15	0.0	0.0	0.000415481775584	0.000839047275081	-0.00573955250852	-0.016759581379	-0.0260276434502	-0.0307921328043	-0.0339483940819	-0.0380633706247	-0.0410174666188	-0.0454260555759	-0.0501685312164	-0.0546161313608	-0.0557337423316	-0.05867755323	-0.0605845904006	-0.0611732226633	-0.0599680981594	-0.0620617466619	-0.0603942619994	-0.0604468062073	-0.0602876217972	-0.0609669794299	-0.0615101407434	-0.0676450018045	-0.0675845543125	-0.0675067123782	-0.0654403825333	-0.0648645615302	-0.0643043666545	-0.0636404186215	-0.0613742692168	-0.0612003247924	-0.0645070010826	-0.0629875496208	-0.0648148682786	-0.0643216889209	-0.0642719956695	-0.0647807650666	-0.0642769758208	-0.0630818477084	-0.0614404186214	-0.0600677372789	-0.058740202093	-0.0579071815229	-0.0578098520389
RoW_CW	0p70	stor15	0.0	0.0	0.000666513264802	0.000806253383612	-0.00836732539273	-0.0160883324312	-0.0236626421227	-0.027390552247	-0.0305315105579	-0.0292305089336	-0.0329674878182	-0.0315549269086	-0.0325089063345	-0.0335809149973	-0.0307062533838	-0.0301535192203	-0.0258529236602	-0.0234972116946	-0.0201631023281	-0.017294612886	-0.0136074986466	-0.00899323226863	-0.00381553871168	-0.00147704385494	0.00277349756359	0.00648776394152	0.0115266919324	0.0120283974012	0.018752219816	-0.0102399566864	-0.0072852734163	-0.0103688684352	-0.00679350297774	-0.00325533297223	-0.00154667027625	0.00101591770454	0.0030298592314	0.00275944775308	0.00599350297779	0.00562355170555	0.00977409312417	-0.0209807796426	-0.0194942609637	-0.0204939090418	-0.0171764753656	-0.0174639415272	-0.0148437736869
RoW_CW	0p75	stor15	0.0	0.0	0.000496697347097	0.000632295614222	-0.00769093124027	-0.0169094206825	-0.0271901732543	-0.0347106659451	-0.0377005143479	-0.039039442339	-0.0379806984301	-0.0379792907418	-0.0376049269084	-0.0380755008123	-0.0384983757442	-0.0379626150514	-0.0356964266377	-0.0359355711966	-0.0349480508933	-0.0323196264211	-0.0287550351919	-0.0257976448294	-0.0185720357336	-0.013581348132	-0.00793229561453	-0.0338400378992	-0.0313941797508	-0.0260746886844	-0.022617460747	-0.0200582837034	-0.0160246345424	-0.0108194910664	-0.00919734704913	-0.00491697347043	-0.00099501894939	-0.0297649431508	-0.029794206822	-0.0312032485111	-0.028314131023	-0.0274853004872	-0.0272992961556	-0.0275755820246	-0.0234740931238	-0.0237962642121	-0.0208911478071	-0.0217239848402	-0.0200966432049
RoW_CW	0p80	stor15	0.0	0.0	0.000378397401213	0.000455657823273	-0.00784926908526	-0.0195335138064	-0.0266935300491	-0.0315704656203	-0.0341438278288	-0.037072658365	-0.0390259068761	-0.0413299133729	-0.0457246074715	-0.0465657552788	-0.0496225230102	-0.0508177314565	-0.0499544937735	-0.0482428803464	-0.0502012994043	-0.0490705197617	-0.0499065782349	-0.0464460476451	-0.0444774228477	-0.043203275582	-0.0439213589606	-0.0414491337305	-0.0399080942068	-0.0381195993504	-0.0368439902545	-0.0359388467785	-0.0333964266379	-0.0308549810504	-0.0287690579316	-0.0256389821331	-0.0218663508392	-0.0207006497023	-0.0182022468871	-0.0177714131026	-0.0150312669194	-0.0132117758529	-0.0108580129942	-0.00964128316212	-0.0066842717922	-0.00412758527333	-0.00219599350297	-0.0332061451002	-0.0311672171087
RoW_CW	0p85	stor15	0.0	0.0	0.000312804547975	0.000567081753888	-0.00601429344917	-0.0154725771526	-0.0234646183002	-0.0290878451545	-0.0318978884681	-0.0353866811048	-0.0380713048187	-0.0422945316729	-0.0463684623715	-0.0509212777476	-0.0535223064431	-0.055490958311	-0.0582287493232	-0.0590562533841	-0.0583468868436	-0.0603509204117	-0.0587902544668	-0.0589507309151	-0.0587721710881	-0.060088657282	-0.060908716838	-0.0660280184081	-0.0653701678396	-0.0657184623714	-0.0636758256634	-0.0632460747158	-0.0624719003788	-0.0619498917164	-0.059530211153	-0.0599365186788	-0.062689334055	-0.0615315646993	-0.0635732809961	-0.0633684353005	-0.0625959935031	-0.0630719815916	-0.062166323768	-0.0618249593935	-0.0606870871684	-0.0594042501353	-0.0585824580399	-0.0576667027613	-0.0571517325391
[truncated: 53 more columns]
