# Supplementary material for: Post-Brexit no-trade-deal scenario: Short-term consumer benefit at the expense of long-term economic development
Source: PLoS One. 2020 Sep 3;15(9):e0237500. doi: 10.1371/journal.pone.0237500 (PMC7470266; doi:10.1371/journal.pone.0237500)
Supplement: S2 File — (ZIP) [file pone.0237500.s002.zip › WenzEtAl_AdditionalData/ProcessedModelOutput/MainModelingSpecification/RegionLevel_AllScenarios/Region_Rel_production_Shortterm_changes_inclserv.csv]

regions	passage	storgage	0	1	2	3	4	5	6	7	8	9	10	11	12	13	14	15	16	17	18	19	20	21	22	23	24	25	26	27	28	29	30	31	32	33	34	35	36	37	38	39	40	41	42	43	44	45	46
UK	0p70	stor15	0.0	0.0	-1.52743425123	-2.02140758684	-1.97106293508	-1.74008694214	-1.44795341006	-1.30850401982	-1.07580091987	-1.25839232435	-1.04590830646	-1.28072464252	-0.982851631194	-1.09869934122	-1.09347944071	-1.12333146252	-1.01401409973	-0.977940613287	-0.959011531049	-1.04084271603	-0.916320684713	-0.929275605638	-0.895863413359	-0.875816742177	-0.831447699162	-0.796518801751	-0.73910765019	-0.9123590281	-0.795043881145	-0.689034733054	-0.735896747149	-0.631239042969	-0.795847950945	-0.575530487578	-0.74624800856	-0.635415777756	-0.724648534041	-0.651140732821	-0.739873856242	-0.586268904017	-0.615697760083	-0.561142040881	-0.620049076887	-0.729156316161	-0.846570293779	-0.53603750153	-0.604996165562
UK	0p75	stor15	0.0	0.0	-1.27573007146	-1.68295924777	-1.64237858362	-1.45631631972	-1.22550036294	-1.18285295534	-0.984449217298	-0.970450136535	-0.829479054695	-0.790900954128	-0.79241058118	-0.760897787485	-0.826347744257	-0.767344056682	-0.837997777536	-0.696679257441	-0.836282162472	-0.731358911028	-0.771750829043	-0.660960804269	-0.772846205544	-0.578355325138	-0.81838060261	-0.576005347165	-0.710058036018	-0.477328031417	-0.561601583187	-0.468249639284	-0.560479667865	-0.505127744279	-0.617965417609	-0.451897296001	-0.481425523527	-0.497935214898	-0.51441351618	-0.488779409256	-0.497788253296	-0.46594376013	-0.552655869251	-0.446588617288	-0.578740468083	-0.411259291462	-0.516038110326	-0.424766843364	-0.320838658519
UK	0p80	stor15	0.0	0.0	-0.998570732926	-1.3931115933	-1.40701282956	-1.27228510668	-1.05522169878	-0.903811022689	-0.778888038066	-0.746508569357	-0.606400631444	-0.640983697085	-0.479714847213	-0.582158416871	-0.506508216268	-0.576537396041	-0.416415727849	-0.542602292765	-0.432818993538	-0.518538541224	-0.371133342215	-0.475332084651	-0.355596186883	-0.482704516538	-0.309234966776	-0.36711778086	-0.217976551698	-0.379130736686	-0.289966049254	-0.424751040956	-0.251993919751	-0.307353279297	-0.194588661287	-0.161492143389	-0.187502271283	-0.293712651552	-0.174565347766	-0.276453192769	-0.266880917718	-0.319806722285	-0.314867400014	-0.332862899508	-0.256585533368	-0.328465010533	-0.237525792969	-0.265451742182	-0.205563270845
UK	0p85	stor15	0.0	0.0	-0.752985576505	-1.07252451676	-1.10367652724	-1.01365735659	-0.831475931949	-0.705143654035	-0.555175180329	-0.460211486211	-0.394762292917	-0.361697276448	-0.28109923602	-0.350122231044	-0.267315519735	-0.296444853757	-0.206642264376	-0.260180028539	-0.173748672623	-0.305990065096	-0.169869272834	-0.327258945598	-0.171389524958	-0.283438493487	-0.126839004764	-0.314204844081	-0.135475541836	-0.228267975505	-0.0680021212711	-0.175852492497	-0.100538643809	-0.203103145234	-0.114674164491	-0.133038193325	-0.152633322817	-0.128767391661	-0.0717333029	-0.131019381978	-0.122802734062	-0.0980885945206	-0.0914314701391	-0.0552295762031	-0.0766723468192	-0.0167020401617	-0.121333674742	-0.0850455395797	-0.114279597362
EU	0p70	stor15	0.0	0.0	-0.262776755283	-0.446991088817	-0.4472172553	-0.377040163263	-0.305219942791	-0.250993306582	-0.219264575925	-0.20364600939	-0.204764764011	-0.179432205384	-0.185349292966	-0.171505722641	-0.14546346798	-0.138893261703	-0.123699462569	-0.13166221104	-0.120102866661	-0.100079760372	-0.103289633725	-0.123535430476	-0.0982679781768	-0.101537338806	-0.0945856502893	-0.0591644534615	-0.0587649792053	-0.0723656242837	-0.05352973366	-0.0426193256992	-0.037284550566	-0.0519207333133	-0.0558543590896	-0.0434384712582	-0.0544570564044	-0.0399021133607	-0.0394775926105	-0.0258772831386	-0.0210931750449	-0.0164347253301	-0.0189903087342	-0.0360685037342	-0.0529920986685	-0.0425373150439	-0.0234665011667	-0.045658787739	-0.0402692979518
EU	0p75	stor15	0.0	0.0	-0.217705784479	-0.378358119929	-0.385379897654	-0.332182853891	-0.26606011165	-0.218612241659	-0.193782374506	-0.178349628883	-0.160761929192	-0.135400269836	-0.13119602251	-0.123977912243	-0.126369742552	-0.112515528512	-0.106780265564	-0.0909388549164	-0.0877466891901	-0.0832688672462	-0.0763974816998	-0.0726623234075	-0.0794717740412	-0.0720694777652	-0.0770629005788	-0.057087504335	-0.0475843715617	-0.0224427312929	-0.0338099483216	-0.0281482789076	-0.0354217804329	-0.0314052719632	-0.0285580949681	-0.013315906488	-0.0315375467788	-0.0216362255671	-0.0158486322538	-0.0171669056565	-0.0271296442188	-0.0194153686115	-0.0135681990663	-0.012748096557	-0.00689384153492	0.00214843063089	-0.0136215739896	0.0173460171324	0.0275474514896
EU	0p80	stor15	0.0	0.0	-0.174027791214	-0.298197194637	-0.316075619924	-0.280082684277	-0.226672834946	-0.190275368031	-0.159253303515	-0.149920257231	-0.14498604	-0.134887123342	-0.115409442429	-0.108792484404	-0.0925124224871	-0.0885641189772	-0.0775514049244	-0.0752440356027	-0.0643403330344	-0.0619580102304	-0.039664065866	-0.0493350571863	-0.0491307994782	-0.0505356243333	-0.0352111650692	-0.0439459380491	-0.0350269278428	-0.0356580609387	-0.0228776908901	-0.0176169352019	-0.000167292463893	-0.0144019037506	0.00173256691303	0.00486661339805	0.00752172099892	0.00224316872754	9.78353813297e-05	0.0133323404273	0.00919071405332	0.00878815194667	0.0198807444075	0.0410064422902	0.0308963643551	0.0393048832679	0.0325902879909	0.0276504692295	0.00954179761554
EU	0p85	stor15	0.0	0.0	-0.13330892467	-0.232431265531	-0.247389914978	-0.226738341575	-0.192349103961	-0.156145190387	-0.131930490083	-0.125340090803	-0.11781446922	-0.107517462467	-0.0940145341618	-0.0786223416737	-0.0752480763599	-0.0567065531355	-0.0501088122933	-0.0460351873587	-0.0394568335245	-0.0335798435157	-0.0182824699932	-0.0138460179616	-0.0196708177786	-0.0299696130854	-0.0228275669028	-0.0138931160985	0.000326568108688	0.00645416727174	0.00621647560091	0.00626568172444	0.0151069269007	0.0209014574309	0.0292886983478	0.0230310361378	0.0280647573488	0.0181957608457	0.0168665202516	0.0159944809403	0.0248435407627	0.0256931227379	0.0351649497525	0.038825394474	0.0428410524709	0.0530439923403	0.0462541187566	0.0297825454422	0.0466189392756
EU_wo_IRL	0p70	stor15	0.0	0.0	-0.205361419295	-0.40925936181	-0.401310687281	-0.352706077671	-0.279470152026	-0.231255486422	-0.206603872929	-0.176576102683	-0.19287107235	-0.16709012725	-0.177499986224	-0.155450477954	-0.134892906731	-0.129247901807	-0.114693926654	-0.107909900211	-0.112678437112	-0.0902721948723	-0.0800776875343	-0.112313118495	-0.0940114096547	-0.0984216265904	-0.0908547702364	-0.0565547085212	-0.0504872384629	-0.0716771959957	-0.0545614571575	-0.0393601958276	-0.0362473890555	-0.049400290467	-0.0551150285237	-0.0414509023769	-0.0536477333023	-0.0410328103726	-0.0399805063832	-0.0274131126472	-0.0228115682117	-0.0184724827688	-0.0207324909272	-0.0382916210021	-0.0556359965864	-0.044744033291	-0.0254076882877	-0.0470692864059	-0.0422044598483
EU_wo_IRL	0p75	stor15	0.0	0.0	-0.169600777502	-0.344672041516	-0.347984757695	-0.313619912579	-0.249319194569	-0.201317308495	-0.176832605291	-0.165677010625	-0.155580055714	-0.12770244768	-0.126528601367	-0.118710261987	-0.121697803866	-0.0994405603003	-0.103079072578	-0.0880821595261	-0.0856214873113	-0.0838505232326	-0.0777334777998	-0.0741616841672	-0.0812020611922	-0.0737055789429	-0.0785388033737	-0.0534076699919	-0.0475408270105	-0.0236486890257	-0.033616194919	-0.0226582854322	-0.0367780388133	-0.0337320027309	-0.0301633427405	-0.0167269672091	-0.0349982339732	-0.0244296110849	-0.018762298132	-0.0190146083966	-0.0308311235968	-0.0220391445142	-0.015551596533	-0.0153021350345	-0.0102508471619	-0.00110528418722	-0.0167899605448	0.0139669718749	0.0258666641912
EU_wo_IRL	0p80	stor15	0.0	0.0	-0.135582943571	-0.272059906577	-0.28075526456	-0.260828136185	-0.208413663769	-0.180414396996	-0.146234688791	-0.144708613121	-0.138291773426	-0.129158547799	-0.111365529936	-0.103494311708	-0.0888934195723	-0.0815943595386	-0.0747326686152	-0.0725659164516	-0.0588745270673	-0.0622197684838	-0.0385140589433	-0.0445843846153	-0.0481558892629	-0.0510465607754	-0.0338471038297	-0.0415775464561	-0.016745659496	-0.0316070137493	-0.024445054683	-0.0210024388875	-0.00361927352086	-0.0166991657191	-0.00154911095638	0.00208420369314	0.00355278633792	-0.00308906614344	-0.00484873924799	0.00843339478476	0.00380065773231	0.0046493393314	0.0172393670603	0.0377241413581	0.0266127491305	0.0345982412195	0.027811509818	0.0222281710879	0.00465391242244
EU_wo_IRL	0p85	stor15	0.0	0.0	-0.1046200714	-0.208153049626	-0.223579793515	-0.212976445814	-0.178707042573	-0.146670640367	-0.123446212019	-0.114290440053	-0.109406995167	-0.1035505899	-0.0921493302643	-0.0756572040847	-0.0749183670634	-0.0580670539624	-0.0539733527222	-0.0501075952109	-0.0428316950962	-0.0339131582191	-0.0172609368749	-0.0145896354014	-0.018448312086	-0.032021589993	-0.0250999120033	-0.016117331308	-0.00287978046151	0.00234898141735	0.00162384175537	0.00163769524908	0.0108552826953	0.0165564192647	0.0242951219427	0.0185768407332	0.0225885851701	0.0143968013425	0.0125882130101	0.0108926864437	0.0194558616893	0.0204879188969	0.0296611327056	0.0336543629033	0.0384985194731	0.0483274397534	0.0428847985576	0.0245843744007	0.0427258949439
IRL	0p70	stor15	0.0	0.0	-3.81559319076	-2.78180107546	-3.28788005991	-1.88281449594	-1.89859701301	-1.47235430111	-1.00269905238	-1.87871082963	-0.94073717429	-0.943150422638	-0.67105830293	-1.16499180466	-0.79956159511	-0.735740647109	-0.68095503652	-1.60143677289	-0.579520805695	-0.706964302596	-1.53962685106	-0.817963387098	-0.361661135138	-0.294335192866	-0.325449612723	-0.220653445158	-0.570985152648	-0.114965032515	0.0103125157288	-0.244291752998	-0.10146329998	-0.207883780726	-0.10160356077	-0.166427691236	-0.104537341913	0.0300645402951	-0.00835767863041	0.0691586550205	0.0852396606087	0.109660123637	0.0888145734016	0.101496267622	0.110610252776	0.0940126976288	0.0966526514836	0.0416217751978	0.0794770184801
IRL	0p75	stor15	0.0	0.0	-3.19440628576	-2.46282651103	-2.69936213893	-1.48084325706	-1.30197506931	-1.28880928468	-1.24262094019	-0.962521412452	-0.48141223873	-0.611735531199	-0.420012420801	-0.449936022307	-0.41546568294	-0.921584415011	-0.335807215304	-0.267708948811	-0.219252532246	-0.0472764461799	0.00627292020754	0.0201169568713	0.0275970521256	0.0291711934707	0.0142648190358	-0.284792797866	-0.0502788745976	0.0521809973686	-0.0457992585174	-0.367864814823	0.0485024356651	0.112571022354	0.0707733914825	0.197757883886	0.182607091251	0.15121630255	0.164446751223	0.0971675060475	0.201915027272	0.142941848147	0.109162897015	0.145293822444	0.200835061559	0.203485778628	0.182435727313	0.226438715462	0.131553265192
IRL	0p80	stor15	0.0	0.0	-2.55296512934	-1.91555229673	-2.50167180057	-1.47153917828	-1.35653617789	-0.800464603403	-0.964835079875	-0.472412750451	-0.559222060669	-0.48936693243	-0.365643609347	-0.436639299351	-0.316453514434	-0.519847424363	-0.251972620344	-0.240963970395	-0.402560164703	-0.045760612644	-0.11082560182	-0.343302989257	-0.109457487051	-0.0189192737935	-0.119618216026	-0.190500171903	-1.16625762651	-0.286333717319	0.0741095643073	0.19187540565	0.213438616535	0.127750884144	0.204800246824	0.177039966733	0.253116317849	0.332197724625	0.306188034801	0.316475295112	0.342723216406	0.264894664778	0.183327124894	0.244112676834	0.295963150285	0.330548240776	0.328297372897	0.363178070421	0.312000340267
IRL	0p85	stor15	0.0	0.0	-1.9085529019	-1.73474842533	-1.72074175395	-1.07831377176	-1.03650927616	-0.742422993226	-0.656931032694	-0.809083904426	-0.638062439234	-0.352984458553	-0.209431903906	-0.26210275467	-0.0956502317663	0.0274801822584	0.189025950481	0.205962250268	0.169376981577	-0.0129545883266	-0.0814941466244	0.0321684521553	-0.0953185213526	0.0970051255793	0.117783384535	0.12373959503	0.198732929443	0.260479882235	0.290405093986	0.292641893411	0.278195370971	0.289769047319	0.338287331183	0.298653191226	0.366926042147	0.253272426838	0.281604852305	0.331689565289	0.358228940878	0.347787097073	0.375736877543	0.358804815242	0.31155362448	0.344900606276	0.254745038015	0.351441335606	0.287517501443
USA	0p70	stor15	0.0	0.0	0.0370819143314	-0.000323407658831	0.0106335153814	0.0099024202679	0.0158799762212	0.0200449799048	0.0247296346314	0.0364421357231	0.0427501495316	0.0507705450564	0.0543127353333	0.0635988394346	0.0638147678478	0.0556456022824	0.0551069697689	0.0592907144091	0.0538511930567	0.0524462911526	0.0486182560504	0.0515311941244	0.0487305995156	0.0548132767823	0.0600219207883	0.0604153224077	0.0617761687338	0.061841567086	0.0643238745037	0.0707819665669	0.0730898060742	0.0758908457458	0.0752534183268	0.0696222907827	0.0742206292147	0.0711765257986	0.0784799221069	0.0757126678568	0.0796334423157	0.0746039629788	0.0749676982539	0.0749639073549	0.0737925756506	0.0755676662375	0.0747261461486	0.0748675861431	0.0841365654495
USA	0p75	stor15	0.0	0.0	0.0306895870102	-0.0012189567737	0.00723507582776	0.00884705434403	0.0120665809812	0.0171445653981	0.0244450474454	0.0295846426864	0.0372200422058	0.0377301963324	0.0451959280992	0.0438704024351	0.046698501013	0.0479725736197	0.0442798015826	0.0418015907637	0.0448907241748	0.0400678999898	0.0471025762677	0.0463636060192	0.0508836876112	0.0489652340446	0.0486188348567	0.0485941912011	0.0530817843474	0.056031769387	0.0586065531698	0.0577648622488	0.0584995942876	0.0645067165586	0.0593687116295	0.0533676662612	0.0552312400127	0.0510911890561	0.0564737873518	0.0634150769092	0.059745451499	0.0630907173111	0.0582063429917	0.0583775853217	0.0596518276363	0.0630654645044	0.0567644244672	0.0586119579832	0.0596580180525
USA	0p80	stor15	0.0	0.0	0.0234982644324	-0.000456506101365	0.00371980621823	0.00794361660708	0.0141756966672	0.0164275009955	0.0164064684159	0.0194596304294	0.0237306803918	0.0290846463271	0.0311889809619	0.0356127334751	0.0376289221135	0.0402603108905	0.0400294695087	0.0440366771473	0.0376460671385	0.0413786981278	0.0394560130949	0.0396742724673	0.0419988209286	0.043755994374	0.0392938664509	0.0431102186598	0.0418195798346	0.0421295681816	0.0418287732993	0.0417863248919	0.0413823328057	0.0471305500257	0.0420134023479	0.0471617223897	0.0482823607896	0.052592990978	0.0472070479694	0.0522368352536	0.0450660293873	0.0470449620154	0.0480884944439	0.0453363060123	0.0441117342572	0.0460857374801	0.0461994689561	0.0481492814533	0.0471115989006
USA	0p85	stor15	0.0	0.0	0.0164156326595	-0.000451485660213	0.00161188972867	0.00539932523176	0.0118059147859	0.0104702369744	0.0126864666401	0.0128282168296	0.0147018595605	0.0163532969226	0.0211014854586	0.0206369491246	0.0248878229158	0.0287127875356	0.031739805493	0.0300451936874	0.0295933776023	0.0304392471663	0.0327142745464	0.0364239657055	0.0366666698037	0.0360832680392	0.0346066020392	0.0349862426829	0.0330141500821	0.0344529149559	0.0338603905321	0.0339685193893	0.0322651816594	0.0347327480644	0.0348081625729	0.0351556980189	0.0378479816993	0.0373790588013	0.0333633252918	0.0367279625658	0.0334770859891	0.0316612193516	0.0354688782292	0.0351513867561	0.0294240189206	0.0316510627083	0.0315405174761	0.0338718621329	0.0334298835042
China	0p70	stor15	0.0	0.0	0.0466239375834	0.0156586789614	0.0208555528686	0.0301263960945	0.034026899614	0.0334369316502	0.0367859840577	0.0435678341419	0.0533748357473	0.0584654663908	0.0612704103696	0.0691350534299	0.0739724565121	0.0727770191762	0.0740827307868	0.0712733757694	0.0721101532327	0.0737914189949	0.0656835936659	0.0756451326245	0.0696489224909	0.07325863506	0.0691476927531	0.0745293620432	0.069952230612	0.0757939084824	0.0733513873313	0.0793715833369	0.07616372489	0.0763504509507	0.0730922421919	0.0737125275649	0.0761187322937	0.080795051023	0.083432104077	0.0794596276724	0.0813670898104	0.0766123835274	0.0819019197885	0.0788750818933	0.0801633732937	0.0799777652615	0.0807546747484	0.081989614634	0.0812264166919
China	0p75	stor15	0.0	0.0	0.0351980609672	0.0106643582618	0.0136823350585	0.020806553013	0.0285957791851	0.0286094652812	0.0411838797112	0.0368674152281	0.0413802354093	0.039607386301	0.0420566936656	0.0469854171278	0.0434070500793	0.0563765731351	0.0523004254415	0.0563256782294	0.0588642836824	0.0604964138647	0.0624174670922	0.0672600141242	0.0685583185828	0.0666266618968	0.0699151066304	0.0669431963482	0.0719382041521	0.0686652591303	0.0671909559178	0.0709552516471	0.0756686570339	0.0745866410792	0.0727202626784	0.0759994628927	0.0696326372747	0.0691172226538	0.068454647294	0.0739259047833	0.0691130525254	0.0692415918942	0.0751213081882	0.07898722577	0.0782511472339	0.0791457483269	0.0801156746946	0.0782980688114	0.0849845454495
China	0p80	stor15	0.0	0.0	0.0257572739865	0.00970684218211	0.0129139846837	0.0156061689369	0.0202372490697	0.022350969688	0.0211185763291	0.0254539590795	0.0291847682375	0.0326919207603	0.0295342327906	0.0371445811578	0.0333307884829	0.0435875328236	0.0390166497987	0.0416233379398	0.0427108303688	0.044968447557	0.0448350255077	0.0430396682256	0.0470533403402	0.0455484262146	0.0427899966402	0.0484595388089	0.0488684811313	0.0494568628176	0.0449558082342	0.0505121699321	0.0517290143789	0.0540120459374	0.0542174544443	0.0551717962725	0.0532534592272	0.0470992592545	0.0539026861049	0.0566870797324	0.0571469407121	0.0557491893824	0.0566274679353	0.0575746231634	0.0584835482568	0.0600128282823	0.059292356341	0.060416808186	0.0614693821529
China	0p85	stor15	0.0	0.0	0.0178307084235	0.00825901198906	0.00739040209421	0.0174919966259	0.0224830870879	0.0215548636994	0.0259046094706	0.0267247573177	0.0305489668306	0.0321646913415	0.0368786956116	0.0324625704918	0.0336246552843	0.0336140620049	0.0307352925045	0.0288940926531	0.0363413241965	0.038260048056	0.0397737757763	0.0374210769489	0.0401016092735	0.0400209890557	0.0398458775995	0.0472753343528	0.0419437099951	0.0432615265145	0.037739854244	0.0402459113199	0.0388944487535	0.0457035030718	0.0406119613791	0.0460438248984	0.0402831184327	0.0418520570905	0.0384094669075	0.0442823189464	0.0405437039459	0.0446438680494	0.0427484904612	0.0493750346538	0.042834699126	0.0456544845541	0.0423945911176	0.0443864177667	0.0453719609087
CW	0p70	stor15	0.0	0.0	0.19475060482	0.16170446252	0.150153626988	0.165424989776	0.165837109429	0.176092443605	0.168454936051	0.190460385194	0.175515623578	0.183583370267	0.173162257719	0.180014315118	0.180811261235	0.186938654687	0.19103103489	0.174832593946	0.172292359035	0.170594954872	0.156893181099	0.162816540662	0.155166987421	0.172398624953	0.16164267608	0.179758977113	0.189367796823	0.179907606738	0.175825762489	0.179983101449	0.19258892146	0.185511484743	0.196164356104	0.19187692801	0.201560824103	0.183591527654	0.188304917752	0.179991862192	0.181879894992	0.173290172086	0.187386278548	0.191830598236	0.18179508713	0.188705672841	0.192149921582	0.190125712446	0.199966829968
CW	0p75	stor15	0.0	0.0	0.167024081607	0.125933069234	0.119059449196	0.131466957826	0.124896418762	0.13967412289	0.149883803052	0.149719781119	0.151526057703	0.163199331802	0.167862522597	0.154729215709	0.165844135186	0.165988222204	0.172621218103	0.167587332806	0.173621761009	0.164579388949	0.176164862536	0.153641633861	0.178774976915	0.166685104913	0.183306083475	0.17445454117	0.179804346879	0.172452275459	0.167701718568	0.16609113882	0.170311301993	0.17572225056	0.176499108912	0.171549712367	0.171433425359	0.170529320356	0.170295823874	0.165789331599	0.167407784486	0.161151894762	0.174413048979	0.171433312733	0.177617966105	0.17150545546	0.176980335736	0.177998244598	0.180383706369
CW	0p80	stor15	0.0	0.0	0.137674426138	0.0933933338577	0.0936247199301	0.100809267265	0.0997875076445	0.110488524214	0.117216459009	0.122555889659	0.12785831173	0.126826461299	0.123048735798	0.127017730834	0.127327507731	0.133269102084	0.125879292694	0.134716204262	0.11785955177	0.127354548851	0.140680173775	0.14086725199	0.129967202693	0.128081808575	0.116594379161	0.115215587723	0.109228135555	0.117870009959	0.115990188178	0.122093334722	0.118461055803	0.118170202864	0.112217211767	0.116883451527	0.121420516572	0.115254060447	0.123032643597	0.125502068529	0.125868834506	0.12810534218	0.120874950438	0.134524258967	0.134689273087	0.13299407587	0.130818410717	0.135089247834	0.126440149236
CW	0p85	stor15	0.0	0.0	0.104085286664	0.0729239190348	0.0699276534883	0.0704605410809	0.0807149179309	0.0874579446961	0.107638338103	0.0995771344857	0.10103431943	0.10222952676	0.0984125723281	0.0944957529249	0.0919269457079	0.086749732283	0.086419130184	0.0910238355729	0.09121862335	0.0921585597153	0.0976156128029	0.103661341213	0.100312337069	0.110561149627	0.0972209636868	0.113083088071	0.0927347656592	0.110719784252	0.112130159418	0.119683036096	0.114084725065	0.117211951262	0.109552634362	0.102101419319	0.104762794909	0.096657803662	0.0964198718364	0.102521835801	0.0997367854318	0.105305298671	0.105087301761	0.103418882869	0.105555793731	0.103244786215	0.109398778325	0.106823902678	0.111591460827
RoW	0p70	stor15	0.0	0.0	0.155043940136	0.125276044673	0.116298417363	0.117854251659	0.128725647941	0.13776095008	0.147740701666	0.136889166871	0.136493001051	0.147987301787	0.137888056293	0.138573437285	0.136609219831	0.134667478721	0.14176566445	0.139343800193	0.137991127737	0.138159032088	0.135250733251	0.131310027621	0.137473321429	0.143533811647	0.146202397777	0.141676938194	0.144416072079	0.14681924554	0.142912401933	0.145611531877	0.144736688012	0.144669480942	0.145152398764	0.145850336128	0.147789687153	0.148059186004	0.148053465536	0.149656929189	0.141870823472	0.139798500599	0.153270436789	0.14413506767	0.146805763854	0.14877027164	0.159617303486	0.162446950572	0.15277705111
RoW	0p75	stor15	0.0	0.0	0.133539809465	0.103325506776	0.0967591794023	0.0950226043554	0.0966234990428	0.113134651119	0.111696867502	0.127336082775	0.125470996685	0.126519905549	0.128708523063	0.123297622514	0.126055590486	0.123548973769	0.112254279716	0.11236167148	0.117913366907	0.107384020518	0.111774459076	0.112750205327	0.121118704883	0.113287809437	0.116420179603	0.111399432201	0.126563603256	0.116739635147	0.11564197868	0.114781909881	0.121198901948	0.120086396427	0.123045639084	0.124256355336	0.124721746499	0.123695554673	0.128130003746	0.129290365271	0.129551289039	0.126383065737	0.12525178794	0.124256929444	0.126980834971	0.123241598828	0.12261222279	0.125600667181	0.127897126942
RoW	0p80	stor15	0.0	0.0	0.113725797985	0.0880309543816	0.0842162488947	0.0875370994894	0.0941309474841	0.102106020638	0.104463571775	0.10055103486	0.107098890592	0.106130263083	0.10206166828	0.0994302230477	0.0940136694623	0.0996564840389	0.102847857067	0.102154953678	0.104580616596	0.104229764973	0.104272651625	0.106253590303	0.108810931687	0.106625992018	0.100123145168	0.104143808105	0.104319660048	0.101409873965	0.105876769929	0.113245823749	0.11667826936	0.105439984853	0.109972979008	0.112585740937	0.10705132211	0.109595453409	0.104534870646	0.110713096861	0.10649134936	0.110567858975	0.112794594211	0.121987599761	0.117002422656	0.112386770174	0.105133932324	0.114653140349	0.110150729344
RoW	0p85	stor15	0.0	0.0	0.0903747887582	0.0673390720954	0.0626516843085	0.0646963648085	0.0693193195972	0.0758263444119	0.0776545368553	0.0794539340287	0.0782165344339	0.0748841061668	0.0743187922526	0.0790757884318	0.0704283982689	0.0759507908139	0.0744622890861	0.0748057213328	0.0758625993297	0.0808699549546	0.0812326230707	0.0849961215658	0.0835515853995	0.0873313789863	0.0766575608117	0.0876728491533	0.0791955445742	0.0897495700808	0.0822466500048	0.0877096482084	0.0864071356773	0.0890158488866	0.0868302807905	0.0902344780788	0.0912281696295	0.0813749613879	0.0817292969885	0.0876149270741	0.0825703874703	0.0839348249099	0.087928210731	0.0875236468368	0.0882675792721	0.0927485310297	0.0959582717422	0.0907079123615	0.0863789819464
RoW_CW	0p70	stor15	0.0	0.0	0.165321986233	0.134705518562	0.125061817864	0.1301679084	0.138331927263	0.147683033955	0.153102568687	0.150756044277	0.14659398325	0.157201322547	0.147018761961	0.149300383405	0.148050891468	0.148197840951	0.154517975741	0.148530052956	0.146869980677	0.14655505105	0.140852867765	0.139465469434	0.142053316151	0.151005451084	0.150199104462	0.151534450896	0.156051798795	0.155384147789	0.151432005372	0.154508591837	0.157123209648	0.155241408882	0.158356813016	0.157764291551	0.161708313375	0.157256711113	0.158472529556	0.157509108219	0.152227147395	0.148467799472	0.16210130176	0.15648102686	0.155862728986	0.159107526046	0.168038351971	0.169611581314	0.164992096778
RoW_CW	0p75	stor15	0.0	0.0	0.142207193022	0.109177460622	0.102531590728	0.104456203171	0.103941927183	0.120004377308	0.121581532634	0.13313008953	0.132215333444	0.136014352812	0.138843512121	0.131433671369	0.136354831176	0.134534347514	0.127880225144	0.126656800456	0.132333450969	0.122189006985	0.128441876	0.123334926829	0.136042995967	0.12710966702	0.133733555297	0.127721208956	0.140344937487	0.131160818338	0.129117610809	0.128063272706	0.133911616944	0.134487703562	0.136882037364	0.136498212151	0.136813036272	0.135818446546	0.13904460074	0.138738100592	0.13935041995	0.135382956065	0.137977150575	0.136468507676	0.140088225686	0.135734668876	0.136685375887	0.13916374835	0.141483246227
RoW_CW	0p80	stor15	0.0	0.0	0.119924885873	0.0894190030607	0.0866516259222	0.0909725920772	0.0955951446552	0.10427582661	0.107764648909	0.106246978193	0.112472454177	0.111487461452	0.107494157992	0.106571232724	0.102636936315	0.108357089855	0.108809530226	0.110583413664	0.10801786092	0.11021560127	0.113696716676	0.11521331566	0.114287219619	0.112179817135	0.104386714108	0.107009731552	0.105590215959	0.105670570194	0.108494622116	0.115535996605	0.117139742552	0.108735194073	0.110553897298	0.11369820072	0.110770779391	0.111060180413	0.109323007968	0.114541213218	0.11150719965	0.115107425877	0.114886189525	0.125232706401	0.121580653175	0.117720958768	0.111782343995	0.11994301439	0.114367235814
RoW_CW	0p85	stor15	0.0	0.0	0.0939237428346	0.0687847063424	0.064535064523	0.0661884183447	0.0722690633218	0.0788371770988	0.0854158256426	0.0846628122757	0.0841229042561	0.0819624517204	0.0805554526277	0.0830672368987	0.0759932842487	0.0787460902709	0.0775573101604	0.0790037703781	0.0798374968439	0.0837920034578	0.0854733500376	0.0898276023632	0.0878900958148	0.0933443910428	0.0819803851877	0.0942502741024	0.0827001637498	0.0951776973143	0.0899819783112	0.0959859402919	0.0935714629219	0.0963143929036	0.0927119482466	0.0933062286297	0.0947315991834	0.0853309158516	0.0855319433878	0.0914735713668	0.0870138991825	0.089466559096	0.0923698310485	0.0916381190538	0.092742623111	0.0954654803257	0.0994373387289	0.0948795266914	0.0929052168299
[truncated: 53 more columns]
