# Supplementary material for: Post-Brexit no-trade-deal scenario: Short-term consumer benefit at the expense of long-term economic development
Source: PLoS One. 2020 Sep 3;15(9):e0237500. doi: 10.1371/journal.pone.0237500 (PMC7470266; doi:10.1371/journal.pone.0237500)
Supplement: S2 File — (ZIP) [file pone.0237500.s002.zip › WenzEtAl_AdditionalData/ProcessedModelOutput/MainModelingSpecification/RegionLevel_AllScenarios/Region_Rel_production_value_Shortterm_changes_inclserv.csv]

regions	passage	storgage	0	1	2	3	4	5	6	7	8	9	10	11	12	13	14	15	16	17	18	19	20	21	22	23	24	25	26	27	28	29	30	31	32	33	34	35	36	37	38	39	40	41	42	43	44	45	46
UK	0p70	stor15	0.0	0.0	-1.61165303395	-3.28522396668	-3.49982159544	-3.34857621855	-3.00521245523	-2.86911658546	-2.59165364504	-2.70118022377	-2.55917670828	-2.63723374695	-2.53128718272	-2.48683072722	-2.59167284636	-2.53776041726	-2.47039424523	-2.38400323187	-2.39621740205	-2.40944146606	-2.39048058413	-2.33794990195	-2.34860686582	-2.25497213625	-2.28943806022	-2.14905130297	-2.15622411717	-2.21702599685	-2.24628270917	-2.03068978305	-2.11808454262	-2.05609868067	-2.17924178616	-1.99129884913	-2.04246869259	-2.0384925366	-1.9447929529	-2.03807274579	-1.9883858461	-1.96919822573	-1.9542007655	-1.96100872295	-1.96284245611	-1.99858259094	-2.21489167757	-1.99038535504	-1.87199965999
UK	0p75	stor15	0.0	0.0	-1.35097582593	-2.8982683213	-3.10422472066	-2.99682065377	-2.70249378849	-2.68182805668	-2.45854039703	-2.38073996728	-2.28775420562	-2.19709306757	-2.18152639535	-2.14068446226	-2.16360402278	-2.18941496526	-2.04601668066	-2.11929203797	-2.09276279502	-2.14152312599	-2.02520166341	-2.05879161519	-2.02018201747	-2.0232142569	-2.01101433633	-2.03970639859	-1.92945979682	-1.91547984243	-1.69827960736	-1.84761396034	-1.68409131797	-1.87760222404	-1.79159739658	-1.82181892942	-1.73772319109	-1.79090109513	-1.76611780523	-1.79210475901	-1.76516808467	-1.75222099529	-1.78733866218	-1.76319046654	-1.76735250492	-1.73420057912	-1.64022519278	-1.67745064553	-1.55933195313
UK	0p80	stor15	0.0	0.0	-1.06285490689	-2.54513509003	-2.78931348296	-2.75391231037	-2.47363777039	-2.36051653299	-2.16934419434	-2.13125703531	-1.97582964657	-1.96382762941	-1.81911818043	-1.79856256133	-1.78341964668	-1.76966061909	-1.75635785363	-1.59812781846	-1.70968670488	-1.61365057288	-1.67008207657	-1.54033782663	-1.66950854187	-1.54448679237	-1.60896590727	-1.40169526782	-1.50126718929	-1.3627200751	-1.53046709021	-1.4748871267	-1.50122869264	-1.33145334905	-1.37602540947	-1.20110695632	-1.20116160839	-1.36533868603	-1.25909570838	-1.30172063962	-1.33771845853	-1.41601958425	-1.3938692687	-1.40620588065	-1.32743113801	-1.37594459451	-1.26567802419	-1.33128841057	-1.27727244932
UK	0p85	stor15	0.0	0.0	-0.8042213607	-2.14155229634	-2.39401046437	-2.39403008045	-2.18542737881	-2.05214126731	-1.84939866262	-1.7079365478	-1.61326451947	-1.55875790235	-1.4701563606	-1.4759792549	-1.45804214028	-1.41211194169	-1.36835447507	-1.23936364091	-1.31724858222	-1.18706495321	-1.32487483759	-1.21707771429	-1.33747428444	-1.19429370095	-1.2875830026	-1.15108219437	-1.23651601791	-1.06775475046	-1.16710795978	-0.977992341956	-1.14460447913	-0.988313420451	-1.16400483897	-1.04543719373	-1.13202124599	-0.955852391399	-1.04872997607	-0.925688263082	-1.09653088038	-0.902037873331	-1.02317765285	-0.802156476313	-1.02642075972	-0.841585022548	-0.97298168096	-0.952227962279	-0.982423155369
EU	0p70	stor15	0.0	0.0	-0.282055449164	-1.01905576149	-1.35324125938	-1.29287372668	-1.22666153898	-1.09350171189	-1.01749662488	-0.972683927017	-0.954544072061	-0.979540072634	-0.89671635792	-0.919995679	-0.855992057453	-0.83650426448	-0.835863787664	-0.775143552566	-0.813776206729	-0.790186032379	-0.751005884979	-0.735690403849	-0.812676143234	-0.715551715606	-0.756625393463	-0.702654254538	-0.651841643235	-0.660624279233	-0.674515442958	-0.601822571007	-0.638377109604	-0.604503617381	-0.679053786781	-0.61754106711	-0.621279590154	-0.646426359289	-0.595160496316	-0.608673638754	-0.586191960819	-0.616891810114	-0.589660699474	-0.594908232274	-0.666728926279	-0.653280134595	-0.616855097034	-0.609450032711	-0.649963999809
EU	0p75	stor15	0.0	0.0	-0.234928853962	-0.922169918945	-1.24137118861	-1.2265367721	-1.15472056509	-1.04080460822	-0.989519169652	-0.908680102492	-0.901749261941	-0.852380259473	-0.820209390183	-0.777005142788	-0.819390472255	-0.773150947285	-0.757175597894	-0.744673671435	-0.725899227023	-0.681336613432	-0.699196009254	-0.644105041581	-0.678862865886	-0.664392890529	-0.681229765378	-0.649508263568	-0.607920887003	-0.585124148407	-0.577568179378	-0.575857790078	-0.596940443168	-0.586250450585	-0.58464132038	-0.538010541668	-0.583848845961	-0.580407525847	-0.589443247132	-0.530693034811	-0.603377497985	-0.559346113311	-0.559622434309	-0.512391355023	-0.600959773648	-0.482578736452	-0.559772930812	-0.522022719757	-0.440079410337
EU	0p80	stor15	0.0	0.0	-0.188733528991	-0.776893027227	-1.11234616242	-1.11761438514	-1.06653204646	-0.983426020464	-0.92361581612	-0.87743248032	-0.853188409408	-0.838898296316	-0.79276719483	-0.772365629794	-0.748089253718	-0.717736605169	-0.679733825134	-0.681506114103	-0.671200286828	-0.605608034056	-0.614752005285	-0.559491756426	-0.625019030392	-0.593136389713	-0.599906185342	-0.551864587847	-0.605333703369	-0.528882724459	-0.600788017755	-0.511628808745	-0.523576962238	-0.501582659859	-0.537299138588	-0.47754602165	-0.476657317464	-0.531010848245	-0.521696733382	-0.481808135781	-0.469612672891	-0.477535296165	-0.485808576513	-0.39814198371	-0.428346087838	-0.408121000294	-0.439263502191	-0.421592902498	-0.47383313034
EU	0p85	stor15	0.0	0.0	-0.145032402335	-0.674825595321	-0.982035086059	-1.00561120727	-0.980993096844	-0.916878256221	-0.856470918782	-0.816493595702	-0.804579187014	-0.790903995585	-0.770532657884	-0.71330937864	-0.683324881999	-0.660896889214	-0.598910492459	-0.554841893788	-0.572857186196	-0.540263955153	-0.552524428413	-0.476327178548	-0.50542535124	-0.511107772733	-0.537829150316	-0.527551853237	-0.477398686905	-0.437332137846	-0.467167627652	-0.455715275784	-0.438994660871	-0.417655428925	-0.399983270495	-0.416480320386	-0.407319651877	-0.414069866801	-0.431992002107	-0.441028637969	-0.427692626747	-0.394828198888	-0.37398098479	-0.384692559245	-0.361410218094	-0.327015347426	-0.3654465955	-0.365114602314	-0.381505406171
EU_wo_IRL	0p70	stor15	0.0	0.0	-0.222514366399	-0.958676727329	-1.30449805458	-1.25140118721	-1.19529323258	-1.05978082692	-0.994736100409	-0.941600464366	-0.922753231502	-0.962283983371	-0.877345329561	-0.900718373831	-0.828963276123	-0.816185747335	-0.817063191903	-0.73817013138	-0.792766643272	-0.775205038953	-0.711934981171	-0.708005727624	-0.795302376371	-0.70685856392	-0.746372193715	-0.694848118913	-0.634342263545	-0.64646555493	-0.6711207922	-0.593548889759	-0.625882921566	-0.59570060295	-0.667487433398	-0.608837687019	-0.609131011236	-0.641781673435	-0.589884894736	-0.604028444462	-0.583203030822	-0.61362755206	-0.58598561828	-0.591302459253	-0.664648898427	-0.650734852641	-0.614958851205	-0.6054543528	-0.646898735431
EU_wo_IRL	0p75	stor15	0.0	0.0	-0.18492603584	-0.866534928665	-1.19583329874	-1.19194417494	-1.13112573819	-1.0112093878	-0.958453427731	-0.885583349152	-0.887942526847	-0.842739727802	-0.809236308452	-0.762694410114	-0.806540763347	-0.75347722647	-0.741552480701	-0.737026763086	-0.718110991046	-0.674801977467	-0.696669682343	-0.640562491206	-0.676367748608	-0.661465487778	-0.678408265667	-0.641355460529	-0.59686873777	-0.580906567355	-0.572023405406	-0.561402867953	-0.586817871014	-0.584641572716	-0.581394116392	-0.535191832946	-0.583739472725	-0.579351303985	-0.588772299797	-0.527965352159	-0.60234738095	-0.557889183094	-0.556941381383	-0.509285412349	-0.600639980671	-0.480083917957	-0.558442528415	-0.520476352982	-0.436052655579
EU_wo_IRL	0p80	stor15	0.0	0.0	-0.148669120049	-0.728699964713	-1.07097668371	-1.08135715996	-1.03538763786	-0.958561768155	-0.908236430702	-0.862583200033	-0.844051495931	-0.825909014751	-0.781124691279	-0.764499501014	-0.735527471392	-0.707430813793	-0.666290895294	-0.674981759286	-0.656471415861	-0.599457423084	-0.61004830194	-0.545715766783	-0.613183323294	-0.588803118353	-0.59557897718	-0.544938478901	-0.580454584456	-0.504185830198	-0.596888292079	-0.509984069115	-0.522786160818	-0.498798736513	-0.535833335161	-0.476062222085	-0.475446872629	-0.532893145714	-0.523463392259	-0.482759454095	-0.471079778878	-0.478280472503	-0.484207881144	-0.395578509051	-0.42827347898	-0.4085450992	-0.439993507112	-0.42328365743	-0.475164401784
EU_wo_IRL	0p85	stor15	0.0	0.0	-0.115052979933	-0.629870722229	-0.943884537727	-0.976881544461	-0.956747972897	-0.89406388015	-0.83683429649	-0.793949334785	-0.783678723021	-0.777933911695	-0.767496327222	-0.706677034003	-0.673827428865	-0.659622684886	-0.599321899403	-0.555015935586	-0.57319558463	-0.536827690284	-0.542981699572	-0.465978737086	-0.499765277544	-0.50217119983	-0.536383541924	-0.524286496617	-0.476049969522	-0.436457550787	-0.467362759827	-0.455718538436	-0.43990929502	-0.417618098035	-0.400914461923	-0.41750118031	-0.408351082395	-0.414447515666	-0.431733472073	-0.442399281133	-0.429449900938	-0.396011689444	-0.375237441949	-0.386153292975	-0.361434515076	-0.327199263044	-0.364858104777	-0.36646157956	-0.381878684902
IRL	0p70	stor15	0.0	0.0	-3.96641144563	-4.75526354011	-4.3694329471	-3.85916228517	-3.16770799688	-3.18012390544	-2.42590021661	-2.89610447449	-2.92173661551	-2.04733348515	-2.09538056045	-2.11286036328	-2.52851207123	-2.09379833784	-1.99923006372	-3.06303016344	-2.11383168962	-1.71719828006	-3.1686830928	-2.44879668476	-1.88775135429	-1.25347719591	-1.39108543717	-1.18569186929	-1.7346896786	-1.53675515165	-0.884573797555	-1.11379154607	-1.41150776964	-1.14922731906	-1.39477075842	-1.15609947314	-1.37302422608	-0.933835915535	-0.921610628133	-0.896114656753	-0.771144629579	-0.818881565338	-0.817071871825	-0.818030668654	-0.795439435616	-0.810780206665	-0.734193317397	-0.856699604858	-0.839640180835
IRL	0p75	stor15	0.0	0.0	-3.32906443615	-4.36481994359	-4.05922047522	-3.36709983998	-2.61475014378	-2.87213388157	-2.91184317207	-2.33788927562	-1.75609931526	-1.44892887808	-1.49921517239	-1.66254217523	-1.61452048786	-1.99054552412	-1.72392196594	-1.21785842589	-1.20782922543	-1.08569481593	-0.855523158034	-0.863315309664	-0.833258786801	-0.845538301003	-0.85582197797	-1.15399738888	-1.29181930484	-0.846104790987	-0.920674489918	-1.47031715387	-1.22331735274	-0.68580656461	-0.785575783249	-0.712430050036	-0.59061677696	-0.645765715066	-0.630960947579	-0.699479920582	-0.667120340736	-0.649499824513	-0.725523908831	-0.704584677404	-0.620748314917	-0.636956168894	-0.642097198727	-0.617710695759	-0.689251869919
IRL	0p80	stor15	0.0	0.0	-2.66788806354	-3.75904233679	-3.67225740187	-3.36118334344	-2.99372388218	-2.52200665814	-1.87528025105	-1.79629442113	-1.41857352495	-1.64266495963	-1.5131962797	-1.25911557446	-1.52540259585	-1.355450978	-1.51157189165	-1.08522812716	-1.58261139239	-0.986203067997	-0.905813518108	-1.41193930508	-1.35740340085	-0.861275858778	-0.867670468455	-0.980446834611	-2.14483427498	-2.05710737606	-0.842100016323	-0.613404020737	-0.572511140448	-0.673849676131	-0.628001917145	-0.569362387244	-0.551558704505	-0.41453574158	-0.41237725301	-0.42294129673	-0.37882929287	-0.431424362657	-0.584858363789	-0.556767806303	-0.432839067684	-0.381878089078	-0.394091364172	-0.316970299384	-0.391455086499
IRL	0p85	stor15	0.0	0.0	-2.00013579593	-3.45659825636	-3.34276141129	-2.78338044714	-2.48126255203	-2.32861414312	-2.07156986776	-2.21151496647	-2.09788367972	-1.59348272166	-0.95841844298	-1.12371371798	-1.27101991172	-0.739743664211	-0.573452950025	-0.544072322409	-0.551917353701	-0.75289735863	-1.14302108378	-1.11668070562	-0.85566631922	-1.06409596901	-0.627282275781	-0.729609586902	-0.56085627198	-0.491450906388	-0.455093000128	-0.455513385469	-0.382397809489	-0.419965435443	-0.342361867562	-0.353310300492	-0.343495531799	-0.390701248115	-0.447989639985	-0.35621430262	-0.31895386351	-0.321594721672	-0.296232390823	-0.294303489548	-0.359906739706	-0.315634791719	-0.401861944761	-0.281764695632	-0.35840720799
USA	0p70	stor15	0.0	0.0	0.0370820402402	-0.00108914180235	-0.213288201617	-0.146752706291	-0.203213967079	-0.112927650687	-0.0662696820383	-0.0432676109682	-0.00421088422478	0.0104778164198	0.0270090410268	0.0438122951296	0.0432527370983	0.0327401931025	0.0327177969098	0.0317372784556	0.0265242173951	0.0205952406422	0.0143973789801	0.0061327175036	0.0107338133865	0.0175041367769	0.013086276938	0.0321661855243	0.0331867137622	0.0301950335894	0.0285793985546	0.0316080244521	0.0307123642777	0.0450669226296	0.0504502348886	0.04115014779	0.0483887179451	0.0458705329571	0.0521000184743	0.0473662789275	0.053191488023	0.0509902129718	0.0513572467616	0.0343617890253	0.0475834516222	0.0502888244346	0.0496089327637	0.0361022361055	0.0571471315529
USA	0p75	stor15	0.0	0.0	0.0306896806741	-0.00188613594015	-0.214673802518	-0.151531781511	-0.164254466305	-0.143894862201	-0.0617723264562	-0.0514421494573	-0.0264391724809	0.00259298708241	0.00359919037629	0.014356787625	0.0187853286025	0.0120245745343	0.0106019893597	0.00806582311679	0.0121992311948	0.00773557589107	0.0139250456786	0.0160989685984	0.0228153335505	0.0201345176414	0.0190111508931	0.00889965805171	0.0186474252726	0.0268354359783	0.0321996786416	0.0324213239388	0.0295734013283	0.0363905108771	0.0313124815401	0.0252019607083	0.0265413705165	0.0190338763336	0.0300412154571	0.0355350722543	0.0325885961982	0.0315328749143	0.029964075008	0.0261691187939	0.0273229469407	0.0340964146853	0.0290249386645	0.0260881665755	0.0207836408255
USA	0p80	stor15	0.0	0.0	0.0234983143786	-0.000978810116847	-0.223505620073	-0.171819150575	-0.166946182135	-0.110120583591	-0.0894895765725	-0.0892686754032	-0.0627893475472	-0.0542914805249	-0.0300105864453	-0.0388732626941	-0.00987547835354	-0.000184479982346	0.00619517626081	0.00433298127578	-0.00206571737218	0.00279451520901	0.00458425260932	0.00662851805671	0.00556902971638	0.0119830668266	0.0057999426043	0.00537065349506	0.00685822290838	0.00276109952442	-0.00287040212322	0.0028575805358	-0.00166617533847	0.014804301088	0.00856875747792	0.0155964840638	0.0131336506663	0.0242248859622	0.0166179460988	0.0192889432886	0.0179834881483	0.019382941307	0.0207758605562	0.0159244794489	0.011224050613	0.00534946970383	0.0110966367843	0.00560155739462	0.0177567767636
USA	0p85	stor15	0.0	0.0	0.0164156499141	-0.00075909091517	-0.149071247735	-0.156024504399	-0.1375584964	-0.10176020047	-0.112667914356	-0.0873494259509	-0.0788041582299	-0.0886341812125	-0.0475572351079	-0.0516155240211	-0.0560047377963	-0.0219268888497	-0.0112845982772	-0.011263355231	-0.0126208790349	-0.0127058379463	-0.00503801389814	-0.000401701732011	0.00330949346981	0.00197807958588	0.00368742757679	0.00160863449452	-0.000241196536199	0.0012383776296	-0.00115666132049	-6.38486982063e-05	-0.00414254767156	0.00234730214692	0.0028940701678	0.00312495350592	0.00623660389418	0.00822681779651	0.00320308327466	0.00725518612805	0.00621030793033	0.00420755538684	-0.006533607009	0.000551428996132	-0.00192759638408	-0.00452427759503	0.0021239056442	-0.0184004564466	0.0015187991534
China	0p70	stor15	0.0	0.0	0.0466250784344	0.0148366182879	-0.0487571479494	-0.04066097977	-0.0478506030451	-0.00793202247412	-0.0389979198334	-0.0254628368578	-0.0203715256038	0.00697007529959	0.0259171018736	0.0384541808771	0.0504360466648	0.0481276792467	0.0532474084969	0.0457877199572	0.0492047105969	0.0538453507972	0.0441092620211	0.0580437134508	0.0527868502373	0.0503353390227	0.0455424052239	0.0564833837781	0.0506454815609	0.0583546425458	0.0572803715158	0.0626361977089	0.0582555010977	0.059963733355	0.0570582715744	0.0552203795465	0.0542754638565	0.0618231298819	0.0648608296604	0.0613901626574	0.0622726907613	0.0576800630316	0.0610563304713	0.0571823312161	0.0613920096013	0.0597060388801	0.0624662677751	0.0631368479172	0.0643262113264
China	0p75	stor15	0.0	0.0	0.0351985355953	0.00998823518472	-0.0593350892566	-0.0670718540294	-0.0478667171294	-0.0359555160887	-0.032913701509	-0.0246309857286	-0.0266316239957	-0.0165998821127	-0.0308179486427	-0.000532078134097	-0.00734615880514	-0.0175274993433	0.0109716707524	0.0116255628273	0.0178808385042	0.0183042886226	0.0230715140527	0.0307113159883	0.0365628862874	0.0322610518094	0.0371881440345	0.0342376619026	0.0352990558099	0.0345782917666	0.0318430338002	0.0368295546377	0.0403731861289	0.0386078503221	0.0436947138089	0.0417652021799	0.0376912647506	0.0370341530016	0.0390298475217	0.0403909610196	0.0369983083867	0.0381326563624	0.0425316820787	0.0458868569482	0.0464178314135	0.042762665662	0.0488395283772	0.042211570676	0.045888053011
China	0p80	stor15	0.0	0.0	0.0257575434129	0.00917548678816	-0.0571468812594	-0.08722548021	-0.0504940039892	-0.068244822754	-0.0559461410273	-0.063558558937	-0.0506787472237	-0.0529399436917	-0.0531768141478	-0.0340288218943	-0.0390113513868	-0.0147964422051	-0.0123571727524	-0.0124924454066	-0.0101479776341	-0.00426524749907	-0.00418593262309	0.00222270529529	0.00213262991315	-0.00277833474687	-0.00473176719968	0.0028650809756	0.00668445073093	-0.00109716035467	-0.00169410313412	0.00835949091167	0.00618845316103	0.0109017405235	0.0116045249006	0.0158018770609	0.0166594138912	0.0107521140984	0.0157793334145	0.0124386377808	0.0139743974768	0.0147776618124	0.015043587183	0.0154442204069	0.0222516022975	0.0254417828216	0.0213186137666	0.0210640460557	0.0240316628184
China	0p85	stor15	0.0	0.0	0.0178308481098	0.00805417705494	-0.0299886140361	-0.0743026275342	-0.0378950923077	-0.0219647596958	-0.0236181886376	-0.0388533008338	-0.0296722318562	-0.0378722088106	-0.0367240955172	-0.0458138805339	-0.0378577922786	-0.0322249317372	-0.0362309944928	-0.0351504214894	-0.0163442137682	-0.0196916637761	-0.0136715966869	-0.00864468355065	-0.0116056778998	-0.00577579744181	-0.0100840684171	0.00362901570676	-0.00460377137964	-0.000566708438421	-0.00334117262334	-0.00207589143812	-0.00771294218871	0.00500804186252	-0.00217726862789	0.00432186551489	-0.000631166358245	-0.00141597441805	-0.00585846829814	0.000994473498794	-0.00353740777592	0.00211313563101	-0.000863567744647	0.0115322097292	0.00471033911662	0.0059023362637	0.00560448750684	0.00678392968494	0.00210898173791
CW	0p70	stor15	0.0	0.0	0.194787342638	0.161342745066	0.136628177742	0.145690433018	0.146896935939	0.15832311918	0.153719166445	0.182958836464	0.170042231576	0.176714713962	0.166915963127	0.171504854293	0.171481386527	0.171595237133	0.180599028726	0.163530348066	0.154233860764	0.157509509511	0.145877344404	0.144659458363	0.140064979172	0.150693499251	0.147528073927	0.165961121985	0.176034101884	0.161590718343	0.156293336034	0.164366678206	0.175230532324	0.170070741905	0.180327384319	0.175925519136	0.184501683099	0.167555131619	0.171242565233	0.16413792977	0.167078894257	0.15843776148	0.172704776113	0.176615240153	0.166804560375	0.17523706425	0.178981317128	0.177085057126	0.184099857581
CW	0p75	stor15	0.0	0.0	0.167043746893	0.125228732494	0.0828888803263	0.104151277585	0.0971234688929	0.105127731517	0.120951308286	0.126382958014	0.127461633716	0.15269428685	0.156583539897	0.136709703371	0.135152700992	0.139691323003	0.157719503227	0.146168633736	0.155823619137	0.143988614634	0.158266392963	0.13149125687	0.152061389979	0.148330426617	0.164556836069	0.156452096181	0.158993221193	0.150860475512	0.145388031828	0.142022446105	0.143924758719	0.151015708749	0.153924806187	0.147026082628	0.147903688	0.148999455836	0.141896793757	0.140178274262	0.140903962715	0.137158558013	0.152325682535	0.14822107762	0.157330332213	0.151381238836	0.153595927268	0.155140139837	0.15666267748
CW	0p80	stor15	0.0	0.0	0.137687226954	0.0925162209849	0.0714669446313	0.0805024694273	0.0617176955101	0.0826832199997	0.0904751671509	0.111637113518	0.111629367103	0.11391315891	0.105079804443	0.112708868819	0.10924016609	0.114133734428	0.101337006896	0.110960207989	0.100128825311	0.100710291929	0.11292839448	0.118053262403	0.109844934732	0.106479016428	0.084533637422	0.0850966175196	0.0814831624581	0.0931403927791	0.0879995925096	0.0946494994816	0.0895543813242	0.0941043605519	0.0807740274693	0.0871027067689	0.097191515287	0.0921452770561	0.0987475303809	0.0982431312434	0.102184000538	0.105000548958	0.0944427134132	0.108485754202	0.111781124621	0.111002171698	0.101391173097	0.110498588762	0.101753177141
CW	0p85	stor15	0.0	0.0	0.104093483052	0.0721346042371	0.0426176569641	0.0457198544585	0.0480531916933	0.0463668365259	0.0759698111636	0.080039187132	0.0815214136273	0.0842657245956	0.0820258525592	0.0717262730151	0.0713824748307	0.0614957266385	0.0547944917372	0.068340938483	0.062039719632	0.0658782740138	0.0698435168509	0.0771136695909	0.0747896404907	0.083975613962	0.0702428804286	0.0828369525155	0.0650691524496	0.0751714675553	0.0845569573334	0.0913687082875	0.0863218634406	0.0886147716899	0.0809654014339	0.0755748889701	0.0758678390046	0.0665441892667	0.0612712735145	0.0694269253127	0.0712238966837	0.0703136274327	0.0711195144004	0.0698289424823	0.0749872843056	0.0695151782313	0.0802626792332	0.0777088440465	0.0833193706879
RoW	0p70	stor15	0.0	0.0	0.155317319668	0.125489655749	0.0921205662052	0.0908205790083	0.094548628118	0.112730822763	0.124806410077	0.121045579292	0.117959545255	0.131359389382	0.119641242354	0.115522340093	0.116797414781	0.116965813162	0.124866346323	0.11859736741	0.123558965252	0.124818531303	0.114646096275	0.114709282323	0.114976117642	0.124286906742	0.128221762204	0.124861808907	0.127031130791	0.1295568915	0.122926527483	0.125201739866	0.127083616704	0.120009665255	0.128683873652	0.129870665761	0.12863346654	0.130620136631	0.131357350516	0.134115470101	0.126428491774	0.122260849268	0.137311745371	0.12762063065	0.120278712708	0.132113620764	0.144912081568	0.14701032483	0.135817560114
RoW	0p75	stor15	0.0	0.0	0.133756454094	0.103372607996	0.079663062453	0.0693294039985	0.0622333771594	0.0776960242599	0.0883629485198	0.10995162358	0.110609067073	0.110279661266	0.111539314129	0.107688566501	0.107646062	0.107843902976	0.0913555382819	0.0927403030326	0.0978387754353	0.0887280413754	0.0928155104899	0.0866413456195	0.102567827098	0.0962309685555	0.0986290725409	0.0936503283211	0.104410535762	0.0947086532648	0.0949434383455	0.0913183485884	0.0997679160531	0.103281309293	0.100153094455	0.107868523333	0.108752719705	0.106856316134	0.108237396838	0.1101777352	0.108529530083	0.106714994269	0.105046750975	0.0979567998779	0.108618910452	0.106250707834	0.105858926214	0.10804380735	0.111912437896
RoW	0p80	stor15	0.0	0.0	0.11388540414	0.087888837412	0.0693523242991	0.058174294138	0.0601011269895	0.0723003572037	0.0797324024283	0.0790718511089	0.0865519858888	0.0825664941795	0.0749336974213	0.0760052574372	0.0666658040749	0.071235397634	0.07997131586	0.0787181879773	0.0821039808499	0.0818428148649	0.0815536437963	0.085092341573	0.0880473338436	0.0868115300358	0.0781363047361	0.0819551251403	0.0814278410906	0.0793826928413	0.0761797412284	0.08774133758	0.0893131132434	0.0792748872999	0.0848309083825	0.0899446388438	0.0814796379034	0.0838452570077	0.0813044158885	0.0841249469992	0.0809095152382	0.0850916434227	0.0884003143887	0.0969157083162	0.0946333555114	0.0887926491383	0.0815628057963	0.0876811276965	0.0874442960786
RoW	0p85	stor15	0.0	0.0	0.0905073229799	0.0673105496057	0.0435506281591	0.0265595913625	0.0321540136238	0.0480180893561	0.0435167025044	0.0521376940212	0.0527850605808	0.0470507294505	0.0448266444438	0.0494168375078	0.0396765395216	0.0400805471809	0.0438431163126	0.042952517222	0.0451716907576	0.0491639790267	0.0511611153505	0.0561059515266	0.0533456846608	0.0544033931152	0.0456818066384	0.0494651882682	0.0437740467351	0.0568619140656	0.0513842252961	0.0564614917884	0.0546985728303	0.0582595507265	0.0518389407302	0.0585618203785	0.0605049321187	0.0493687542631	0.0408427688041	0.0520464627159	0.0496851579601	0.0458966481263	0.0535514052773	0.051405713798	0.0568777335638	0.0605333431584	0.0641327894983	0.0590971780594	0.0549842876853
RoW_CW	0p70	stor15	0.0	0.0	0.165534111201	0.134770206196	0.103641334486	0.105023607476	0.108098955882	0.124532361068	0.132290459546	0.137071788401	0.131441117055	0.143099587671	0.131878275184	0.130013379976	0.130952327737	0.13110660646	0.139292717397	0.13022824223	0.131499143371	0.133280571206	0.122730285932	0.122461867246	0.121470354248	0.131122237215	0.133219189297	0.135500341197	0.139715520169	0.13784882817	0.131563505661	0.135339560427	0.139546416643	0.132967944616	0.142051765099	0.141791936655	0.143094920548	0.140180737707	0.141681614181	0.141886765598	0.136950823828	0.131625221076	0.146473209935	0.140302855636	0.132321900189	0.143276097984	0.153730882552	0.154795151064	0.148315403561
RoW_CW	0p75	stor15	0.0	0.0	0.142372849668	0.10903005258	0.0804980634554	0.0783430248798	0.0712646562663	0.0847967050643	0.0967984257016	0.114204864544	0.114971343739	0.121258661401	0.123198984679	0.115200670197	0.114766138838	0.116087588356	0.108533810401	0.106570194065	0.112848117097	0.103032207284	0.109757431765	0.098250717974	0.115379205863	0.10971688171	0.115694434187	0.109906527883	0.118539230817	0.109243518433	0.108000990807	0.104443073511	0.111197888024	0.115637329672	0.114071869459	0.118004433833	0.118886924129	0.117765042313	0.116950111338	0.11794335656	0.116909632356	0.1145952923	0.117284873765	0.110967677719	0.121227832463	0.117932718441	0.118215620015	0.120234664481	0.1234960103
RoW_CW	0p80	stor15	0.0	0.0	0.120046491555	0.0890866328468	0.0698996924912	0.0639539287844	0.0605195747722	0.074987954948	0.0825131605685	0.0875013495538	0.0930432508228	0.0906805593532	0.08273699896	0.0855059650064	0.077686151889	0.0823396061232	0.0855018120404	0.0870640153233	0.0867697009187	0.0867266498721	0.0896749790022	0.0936242559602	0.0936896296279	0.0919024469727	0.0797922504262	0.0827682985397	0.0814421609934	0.0829438651355	0.0792393025718	0.0895295111032	0.0893755653405	0.0831134874673	0.0837807872164	0.0892090064484	0.0855466478454	0.085993712169	0.0858195555069	0.0877794304375	0.0864164028691	0.090245051559	0.0899643857157	0.0999106076843	0.0990720451567	0.0945415705973	0.0866953666594	0.093587413669	0.0911481412731
RoW_CW	0p85	stor15	0.0	0.0	0.0940240922833	0.0685592532248	0.0433091291309	0.0315192138567	0.0362695062346	0.0475906635621	0.0519171700192	0.0593599786088	0.0602234481571	0.056683808397	0.0544556369273	0.055191621373	0.0478836016673	0.045623853409	0.0466778732065	0.0495242946837	0.0495379698123	0.053490464158	0.0559970436601	0.06154378662	0.0588964396357	0.0620581445651	0.0520394257091	0.0581034492254	0.049286271948	0.0616013308936	0.0599709668864	0.0654972036308	0.0628842424458	0.0661169812822	0.0593783074371	0.0629656428762	0.0644816112589	0.0538146052085	0.046130674872	0.0565453849294	0.0552604474295	0.0522169684267	0.0580988996804	0.0561745553815	0.061565379802	0.0628582857256	0.0683080016841	0.0639147965245	0.0623188067534
[truncated: 53 more columns]
