# Supplementary material for: Post-Brexit no-trade-deal scenario: Short-term consumer benefit at the expense of long-term economic development
Source: PLoS One. 2020 Sep 3;15(9):e0237500. doi: 10.1371/journal.pone.0237500 (PMC7470266; doi:10.1371/journal.pone.0237500)
Supplement: S2 File — (ZIP) [file pone.0237500.s002.zip › WenzEtAl_AdditionalData/ProcessedModelOutput/ModelVariantNoServiceSectors/CountryLevel_70Perc/Country_Rel_consumption_price_Shortterm_changes_noserv.csv]

	0	1	2	3	4	5	6	7	8	9	10	11	12	13	14	15	16	17	18	19	20	21	22	23	24	25	26	27	28	29	30	31
AFG	0.0	0.0	0.0	0.0	0.0	-2.8000000018568727e-05	-0.00022799999999101317	-0.001323999999980341	-0.002663999999996669	-0.0042919999999946334	-0.0065559999999798	-0.010131999999996033	-0.01257599999995307	-0.014287999999984535	-0.01610799999999246	-0.017412000000005534	-0.0187119999999652	-0.020871999999949598	-0.02613199999998983	-0.03435999999997774	-0.0364000000000031	-0.03845999999996241	-0.03957999999998352	-0.04149999999993881	-0.043987999999972605	-0.04612800000001194	-0.0496679999999694	-0.05408399999996538	-0.07123199999997665	-0.08801199999995957	-0.10082799999997505	-0.10787199999997554
ALB	0.0	0.0	0.0	0.0	0.0	-0.016804166666650744	-0.06464166666663163	-0.10808333333333087	-0.15682499999996047	-0.19997499999995227	-0.23872916666664024	-0.27381249999997026	-0.306683333333313	-0.34250000000000114	-0.3611708333332797	-0.38633333333332187	-0.40467083333332043	-0.4169749999999639	-0.433849999999969	-0.45700416666666355	-0.4649583333332985	-0.47095416666665946	-0.4864291666666243	-0.48803333333329313	-0.49875833333331565	-0.4994958333332966	-0.510733333333302	-0.510749999999982	-0.5247416666666616	-0.522320833333334	-0.5296458333333032	-0.5263749999999789
DZA	0.0	0.0	0.0	0.0	0.0	-0.0011038461538381839	-0.023834615384576985	-0.057573076923056465	-0.09037692307690692	-0.1247884615384498	-0.15564999999997386	-0.18241923076920408	-0.1996461538461003	-0.2220961538461408	-0.23404230769226153	-0.2516653846153627	-0.26136538461536407	-0.27849999999998154	-0.29408846153843315	-0.32232307692304785	-0.34055769230769695	-0.356903846153811	-0.37019615384613624	-0.3756999999999677	-0.3805115384615032	-0.38777692307691014	-0.38706153846151947	-0.39601153846150483	-0.3961346153846024	-0.4007384615384413	-0.3999769230768835	-0.4022384615384622
AND	0.0	0.0	0.0	0.0	0.0	-0.025691999999977178	-0.054303999999949504	-0.0863079999999905	-0.11211199999998644	-0.1365600000000078	-0.15860399999997332	-0.171819999999967	-0.19083999999994772	-0.20379999999995402	-0.21951999999997307	-0.2310039999999569	-0.23714399999994473	-0.24784799999996165	-0.2607079999999651	-0.26466399999995893	-0.27193999999995944	-0.27137599999995654	-0.2792319999999626	-0.28890399999995653	-0.2867799999999976	-0.2905479999999683	-0.298143999999978	-0.2980639999999979	-0.2966999999999831	-0.3007759999999804	-0.30297599999997704	-0.306375999999986
AGO	0.0	0.0	0.0	0.0	0.0	-0.001334615384585014	-0.011257692307631295	-0.02891538461535781	-0.04407307692303464	-0.05405384615383424	-0.0556961538461076	-0.06203461538457633	-0.07325384615383124	-0.08608846153843608	-0.09858846153844025	-0.1113153846153625	-0.12497692307692487	-0.1450423076922891	-0.17504615384613675	-0.19450769230767717	-0.20744615384613585	-0.2184076923076428	-0.22664230769227078	-0.23299615384615446	-0.24144230769228558	-0.24469230769226247	-0.24849999999998484	-0.2486884615384488	-0.25317307692306334	-0.25946538461536495	-0.26795384615380113	-0.275399999999959
ATG	0.0	0.0	0.0	0.0	0.0	-1.2500000001747225e-05	-0.00022083333330868982	-0.0013624999999906073	-0.004474999999981577	-0.009858333333301328	-0.015920833333316065	-0.01884999999997028	-0.022429166666648737	-0.02505833333331653	-0.0287666666666464	-0.02963333333333429	-0.030974999999966446	-0.03180833333331634	-0.032741666666635805	-0.03339166666666005	-0.03369166666663537	-0.03415833333333396	-0.035245833333330534	-0.04099166666664544	-0.04101249999998169	-0.04128749999998682	-0.04085416666664843	-0.04114166666665531	-0.04226666666663492	-0.04469999999999752	-0.04527083333329962	-0.053108333333318214
ARG	0.0	0.0	0.0	0.0	4.347826099149188e-06	-0.0006043478260719937	-0.0030478260869437612	-0.005156521739113629	-0.006521739130405102	-0.01527391304346759	-0.021504347826073467	-0.025556521739111826	-0.02773043478256909	-0.028221739130418477	-0.029578260869522754	-0.03244347826085736	-0.0374608695652201	-0.04334782608692578	-0.054904347826034705	-0.07128695652169892	-0.08386956521736488	-0.096243478260849	-0.1069217391304167	-0.11821304347824357	-0.12503043478259146	-0.13194782608694222	-0.13958695652170894	-0.1454999999999651	-0.15080434782608343	-0.15497391304345465	-0.15754782608693452	-0.16103913043477025
ARM	0.0	0.0	0.0	0.0	8.000000017993614e-06	-0.0008279999999860621	-0.006207999999974234	-0.017987999999957704	-0.03507200000001376	-0.05110399999996851	-0.06867999999997654	-0.0935839999999799	-0.11776399999997578	-0.13609999999997235	-0.15291999999997863	-0.1696599999999826	-0.18184399999995327	-0.19507599999998293	-0.20880799999994926	-0.2178079999999638	-0.2223839999999644	-0.2278199999999564	-0.22894799999997328	-0.22977999999997945	-0.2311639999999504	-0.23311199999999088	-0.23169599999997015	-0.2349199999999496	-0.23764399999999242	-0.23762799999995643	-0.23683999999996042	-0.23650799999995753
ABW	0.0	0.0	0.0	0.0	0.0	-0.0005047619047404694	-0.005004761904747745	-0.012852380952366182	-0.029347619047592755	-0.050052380952347875	-0.06848571428567096	-0.0823428571428475	-0.09980952380950203	-0.13919047619045388	-0.16983333333332462	-0.21060952380951292	-0.23457619047617673	-0.26049999999997464	-0.2738380952380992	-0.28719523809521696	-0.3021476190476102	-0.3154999999999908	-0.3190095238095214	-0.32806666666664874	-0.33402857142854625	-0.3389952380952188	-0.3453857142856842	-0.3418857142857279	-0.345790476190444	-0.3426952380952031	-0.34529047619044073	-0.34559047619046046
AUS	0.0	0.0	0.0	0.0	0.0	-0.0076759999999787	-0.009711999999983956	-0.011364000000002594	-0.013311999999987556	-0.016655999999981574	-0.019927999999991286	-0.021979999999954813	-0.024763999999977138	-0.027611999999976877	-0.029971999999967025	-0.031875999999964044	-0.03271999999996389	-0.03396399999995303	-0.03435599999999095	-0.034787999999974506	-0.03518399999995481	-0.04059200000000596	-0.04547600000001095	-0.05263999999998159	-0.059727999999958925	-0.0683879999999748	-0.07377199999994977	-0.08004399999999023	-0.08311999999996988	-0.08637999999997481	-0.08909999999999751	-0.0906319999999683
AUT	0.0	0.0	0.0	0.0	-0.017063999999999968	-0.0807839999999671	-0.18305599999999256	-0.27066799999997393	-0.3533959999999725	-0.4165799999999775	-0.46816799999997993	-0.5117439999999807	-0.5522759999999738	-0.5902279999999815	-0.6159880000000006	-0.6491279999999766	-0.6784000000000012	-0.6976719999999825	-0.7170079999999968	-0.725363999999995	-0.7421199999999906	-0.7522679999999893	-0.7569920000000008	-0.7644959999999701	-0.760223999999976	-0.7725719999999936	-0.7755559999999773	-0.7841319999999818	-0.7810039999999518	-0.793415999999969	-0.7858119999999746	-0.794635999999993
AZE	0.0	0.0	0.0	0.0	0.0	-0.0006499999999576289	-0.0034230769230592095	-0.008142307692271533	-0.014073076923060146	-0.023442307692300712	-0.030399999999985994	-0.04246153846150236	-0.05029230769226789	-0.05697307692303921	-0.06464615384610406	-0.07239230769228167	-0.07915769230767422	-0.08480384615382475	-0.09248846153844248	-0.09860384615379969	-0.10858461538459929	-0.11899615384611817	-0.1267499999999644	-0.13682307692305384	-0.1429346153846045	-0.1433923076923027	-0.14766153846151875	-0.15296538461535558	-0.15977692307690416	-0.1644846153845858	-0.16406923076919266	-0.16369230769226473
BHS	0.0	0.0	0.0	0.0	0.0	-0.000587999999990263	-0.003447999999972584	-0.010943999999968312	-0.02197999999998812	-0.0305519999999615	-0.04349599999997622	-0.05057599999997997	-0.05823999999999829	-0.05803599999997244	-0.05991999999997999	-0.05877999999996941	-0.05827999999996614	-0.05820399999997283	-0.05831599999994719	-0.05656799999997908	-0.054631999999954495	-0.05289999999996686	-0.05098399999998726	-0.048971999999980476	-0.04689999999999417	-0.04533199999998683	-0.05057599999996887	-0.052583999999955555	-0.05373599999997092	-0.054443999999986836	-0.05520799999998438	-0.054259999999983766
BHR	0.0	0.0	0.0	0.0	-3.846153850961542e-06	-0.00044615384613422293	-0.0018692307692025345	-0.00221923076921815	-0.002676923076883053	-0.01084615384612242	-0.030261538461529014	-0.05946153846152491	-0.08998461538458624	-0.12486538461536911	-0.1395384615384243	-0.15297692307687516	-0.1643961538461025	-0.17932692307690568	-0.18703461538456256	-0.2002115384615033	-0.20698846153843764	-0.21483846153843578	-0.21951153846149207	-0.22661538461536956	-0.2298884615384411	-0.24410769230768237	-0.24733076923073583	-0.2537846153845891	-0.26498846153842903	-0.27589230769228257	-0.28733846153845555	-0.3013499999999891
BGD	0.0	0.0	0.0	0.0	-3.846153850961542e-06	-0.0010461538461070674	-0.0022999999999551157	-0.0070884615384070315	-0.010215384615341883	-0.012523076923032228	-0.015611538461546282	-0.019099999999971917	-0.021126923076919546	-0.024119230769181765	-0.0284769230768811	-0.032961538461517836	-0.03841153846153578	-0.0428769230768955	-0.047526923076923744	-0.05013846153845147	-0.052349999999945496	-0.054626923076905864	-0.05583076923072472	-0.05774615384611659	-0.05874230769228328	-0.0599499999999864	-0.06246923076917987	-0.06441923076919709	-0.06502692307692737	-0.06554230769229008	-0.0658423076922876	-0.06573076923073184
BRB	0.0	0.0	0.0	0.0	-8.000000006891383e-06	-5.1999999994833956e-05	-0.0005159999999948539	-0.0008879999999877874	-0.0015559999999803509	-0.00493199999997973	-0.008831999999969753	-0.012483999999990392	-0.019799999999992046	-0.029352000000004708	-0.037447999999951076	-0.04733999999999572	-0.06013999999996411	-0.09365599999999752	-0.11667599999998224	-0.13383599999994278	-0.14201599999996706	-0.1508639999999839	-0.15146399999997895	-0.15186399999997935	-0.15121199999996726	-0.15151999999997168	-0.14967999999997428	-0.14866799999999625	-0.1470319999999803	-0.14705599999994545	-0.1470279999999935	-0.15306799999997844
BLR	0.0	0.0	0.0	0.0	-0.0014125000000086985	-0.0037812500000011795	-0.008806249999981919	-0.02873749999998676	-0.0487750000000009	-0.07358749999999414	-0.08473124999998083	-0.10436874999997237	-0.09591249999999496	-0.04579999999998474	0.03625625000001076	0.14439375000001586	0.33527500000003485	0.6227125000000111	1.0456562499999933	1.584618750000022	2.370743750000015	3.1749312500000126	4.065468750000023	4.985368750000019	5.944256250000013	6.9071687500000145	7.881018750000002	8.791593750000025	9.686962500000028	10.54695000000001	11.370318750000031	12.121018750000001
BEL	0.0	0.0	0.0	-0.001415999999976325	-0.05377199999996307	-0.15995999999997013	-0.26529199999995035	-0.35953599999994923	-0.4264199999999829	-0.48645999999997747	-0.5346439999999619	-0.5841039999999853	-0.6175559999999747	-0.6445079999999881	-0.6818399999999891	-0.7238319999999909	-0.7503479999999896	-0.7785999999999516	-0.7858879999999568	-0.8004599999999695	-0.8053039999999734	-0.8165359999999899	-0.8220479999999641	-0.820999999999994	-0.8368319999999541	-0.8400959999999791	-0.845071999999969	-0.8585359999999764	-0.8589959999999786	-0.8567599999999898	-0.8625559999999699	-0.8698839999999874
BLZ	0.0	0.0	0.0	0.0	0.0	-8.695652164991685e-06	-0.00015217391302613237	-0.0032304347826084268	-0.00644782608694161	-0.013695652173906225	-0.01822173913043068	-0.023052173913040708	-0.024386956521738057	-0.026365217391299822	-0.026143478260853836	-0.026969565217371816	-0.02776956521739482	-0.0299913043478095	-0.03180869565215794	-0.03199999999996539	-0.03389130434779952	-0.03383043478258907	-0.0332565217391223	-0.03380869565213773	-0.03319565217390075	-0.03247826086953953	-0.03180434782606989	-0.03183913043478537	-0.030830434782602723	-0.030273913043454836	-0.029169565217379567	-0.02836086956519157
BEN	0.0	0.0	0.0	0.0	0.0	-6.000000000172534e-05	-0.0004999999999921734	-0.0017399999999945237	-0.004499999999996174	-0.01789599999996172	-0.032371999999969425	-0.04699599999996584	-0.061275999999976793	-0.07835199999993714	-0.09129199999997617	-0.09964399999998763	-0.10813999999997881	-0.1111919999999933	-0.11705999999999106	-0.1198239999999684	-0.12866400000000056	-0.13444799999998702	-0.14520799999995226	-0.14740799999997112	-0.15120399999998257	-0.15319999999995337	-0.15673599999997956	-0.15649599999999486	-0.15935199999996819	-0.158943999999972	-0.16433999999995175	-0.16507599999998623
BMU	0.0	0.0	0.0	0.0	-4.000000008996807e-06	-0.00033199999996957885	-0.003347999999947504	-0.0066959999999616215	-0.014051999999997733	-0.022659999999974367	-0.040395999999987	-0.06114399999996856	-0.07650399999996615	-0.09141200000000183	-0.10700399999998833	-0.13699599999997814	-0.15642799999995294	-0.20137199999997746	-0.2197439999999662	-0.24766799999995648	-0.25210399999999744	-0.2658079999999785	-0.2829359999999781	-0.3170159999999811	-0.3424359999999793	-0.3812439999999695	-0.4022039999999727	-0.42842000000000713	-0.44137600000000443	-0.4668199999999678	-0.48150799999997496	-0.4976919999999718
BTN	0.0	0.0	0.0	0.0	0.0	-0.0006555555555620707	-0.0034444444444559075	-0.006366666666635101	-0.00773333333330406	-0.00861666666663874	-0.013577777777762368	-0.01798888888886463	-0.026827777777760353	-0.036538888888892895	-0.04537222222220638	-0.05294444444443602	-0.06014444444443212	-0.0699499999999853	-0.074749999999979	-0.07743333333330993	-0.08682222222221592	-0.12097777777777541	-0.12468333333333081	-0.1304722222221888	-0.1337611111110859	-0.14536666666664644	-0.15744999999998122	-0.16858888888887646	-0.17426111111108478	-0.17282777777776204	-0.16724444444441433	-0.16194444444442846
BOL	0.0	0.0	0.0	0.0	0.0	-0.0003319999999806811	-0.004003999999957486	-0.022575999999985275	-0.037607999999988984	-0.04709999999995551	-0.05448799999999698	-0.06402799999996045	-0.08051999999996173	-0.09648399999996338	-0.10513199999998557	-0.11556799999997702	-0.1254919999999604	-0.135183999999966	-0.14127999999996588	-0.14937199999998096	-0.15648799999996577	-0.1656679999999855	-0.1700559999999629	-0.17716799999999422	-0.18803599999996923	-0.21299999999997432	-0.225103999999976	-0.22871600000000658	-0.23136399999996726	-0.2333319999999639	-0.23777999999994304	-0.24857199999999136
BIH	0.0	0.0	0.0	0.0	-0.007099999999982121	-0.029247999999992835	-0.05973999999996371	-0.10106399999999516	-0.1459799999999789	-0.17801199999998296	-0.2064479999999702	-0.22771199999996883	-0.24666399999996313	-0.26625999999996264	-0.2807639999999778	-0.297391999999963	-0.3096559999999915	-0.32151599999997726	-0.3332279999999743	-0.3443679999999838	-0.3486799999999901	-0.3541839999999463	-0.3582959999999913	-0.3615759999999857	-0.3624599999999534	-0.36471199999997816	-0.3672439999999888	-0.3686999999999885	-0.37031599999999276	-0.3710159999999796	-0.36865999999997623	-0.36865199999996934
BWA	0.0	0.0	0.0	0.0	-1.6000000002680537e-05	-0.00328800000000129	-0.012047999999997838	-0.02536799999995898	-0.040287999999999435	-0.0471119999999825	-0.05377199999996307	-0.06603199999999365	-0.07104799999997358	-0.07426399999999056	-0.07633599999998797	-0.08477999999998431	-0.09890799999997535	-0.10780799999997592	-0.1155839999999686	-0.12151999999997498	-0.12858399999998715	-0.13003999999996463	-0.13133599999999301	-0.1344679999999876	-0.13562799999996544	-0.13496399999998188	-0.135103999999997	-0.13656399999998348	-0.13625599999999016	-0.13722399999995805	-0.13930799999998245	-0.14179199999996284
BRA	0.0	0.0	0.0	0.0	0.0	-0.005179166666657853	-0.010504166666647219	-0.013883333333319925	-0.018591666666634143	-0.019870833333301974	-0.020249999999988333	-0.020658333333278822	-0.02062083333331799	-0.021754166666632102	-0.024420833333305136	-0.028416666666641888	-0.03427083333332748	-0.039758333333328455	-0.04494166666662025	-0.048933333333300855	-0.05205833333329357	-0.05439583333334275	-0.05670416666664346	-0.05925833333330077	-0.06024999999998393	-0.06280833333334179	-0.06459166666662464	-0.06574166666662995	-0.0671833333333427	-0.0679166666666231	-0.06865833333330462	-0.06924166666664178
VGB	0.0	0.0	0.0	0.0	0.0	-0.000134999999978902	-0.0010049999999539594	-0.002549999999978958	-0.0053899999999829085	-0.008444999999990266	-0.009684999999992616	-0.011109999999958653	-0.013919999999978394	-0.017454999999999554	-0.021354999999978475	-0.025609999999964828	-0.02708499999997116	-0.0287749999999809	-0.035144999999980886	-0.043369999999964826	-0.051579999999984416	-0.06099999999997774	-0.06604499999998126	-0.07091999999999654	-0.07589999999997321	-0.08102999999997085	-0.08403999999997414	-0.0872550000000083	-0.0880049999999799	-0.09156999999999638	-0.09414999999997065	-0.09775499999997717
BRN	0.0	0.0	0.0	0.0	0.0	-0.0004639999999778155	-0.0012399999999801459	-0.0033039999999706637	-0.005343999999962712	-0.0077800000000016745	-0.010263999999982065	-0.014171999999990081	-0.01889599999996827	-0.02285999999998012	-0.02561599999997277	-0.029632000000001657	-0.03459599999999785	-0.04356799999998273	-0.05153199999999858	-0.057567999999963426	-0.06204799999999233	-0.07226799999997535	-0.08116399999998913	-0.09261199999996972	-0.09616799999997427	-0.09824799999996747	-0.0978279999999776	-0.09892399999997803	-0.0975839999999839	-0.0967039999999697	-0.09674399999998196	-0.10209199999998697
BGR	0.0	0.0	0.0	0.0	-0.012869230769174678	-0.05599615384614953	-0.12273846153841861	-0.1954307692307533	-0.2600192307692373	-0.3161615384615013	-0.3601423076922794	-0.39438076923077325	-0.42876153846153064	-0.46068076923074797	-0.4876499999999728	-0.5118115384615263	-0.534311538461496	-0.5580923076922817	-0.5752153846153907	-0.5936499999999678	-0.6062499999999749	-0.6184576923076501	-0.6284499999999693	-0.6288730769230644	-0.633257692307676	-0.6345923076922833	-0.6469807692307317	-0.6542692307692111	-0.6599461538461138	-0.6602884615384497	-0.6630269230768926	-0.6627346153846081
BFA	0.0	0.0	0.0	0.0	0.0	-0.0005039999999789657	-0.002215999999977125	-0.006503999999962762	-0.01940399999998954	-0.051059999999980565	-0.0759959999999893	-0.1020679999999885	-0.1308759999999909	-0.1587799999999806	-0.1779639999999416	-0.1948559999999766	-0.21377199999997876	-0.21938399999996694	-0.23391199999994727	-0.24025199999998526	-0.2541959999999843	-0.26193599999997375	-0.2752679999999508	-0.2754759999999745	-0.2877319999999739	-0.29383999999998967	-0.3058279999999747	-0.3199079999999688	-0.32801600000000875	-0.3263759999999838	-0.33113199999996734	-0.3353400000000062
BDI	0.0	0.0	0.0	0.0	0.0	-0.0007919999999939087	-0.0027480000000079663	-0.004892000000000785	-0.007239999999997249	-0.009735999999971323	-0.01258799999998006	-0.015515999999993202	-0.020487999999974082	-0.02646399999995941	-0.03204399999995333	-0.03708799999998513	-0.03968399999996208	-0.04397999999994351	-0.05793599999998067	-0.06705199999995637	-0.06954399999995475	-0.07081199999996457	-0.07288399999998418	-0.07514399999998256	-0.07705599999998647	-0.07900799999995822	-0.08031999999998929	-0.08094400000000501	-0.08297199999995897	-0.08362799999998005	-0.08533999999998931	-0.08473199999996517
KHM	0.0	0.0	0.0	0.0	-4.000000008996807e-06	-0.0002439999999936937	-0.0007959999999695988	-0.0019039999999526103	-0.0037039999999710638	-0.007491999999975629	-0.01026799999997996	-0.013127999999984485	-0.014139999999973618	-0.01657199999998138	-0.016711999999974303	-0.01710799999998791	-0.020675999999975048	-0.023939999999966766	-0.0265519999999575	-0.029675999999967395	-0.03259199999997575	-0.035875999999968045	-0.038835999999975446	-0.04066399999996806	-0.04141199999996292	-0.043039999999994194	-0.04465199999995617	-0.04602799999996465	-0.04686399999997981	-0.04713599999998097	-0.04709599999996872	-0.04795199999996225
CMR	0.0	0.0	0.0	0.0	0.0	-0.0003153846153569617	-0.001046153846140374	-0.0029884615384445645	-0.008930769230752755	-0.018719230769193018	-0.03938846153843656	-0.05547692307691365	-0.07761538461535933	-0.10037692307689472	-0.12180384615381179	-0.1350230769230576	-0.14320384615381654	-0.15403461538459062	-0.15685769230766589	-0.16467307692304978	-0.17670769230767602	-0.20087692307689808	-0.21786153846149459	-0.2311769230769034	-0.23889999999995304	-0.25211923076919884	-0.2623961538461117	-0.28448076923074384	-0.29426538461537755	-0.30704615384613554	-0.31015769230763324	-0.3156038461538002
CAN	0.0	0.0	0.0	0.0	1.2499999990644994e-05	-0.0005458333333319132	-0.0038166666666561433	-0.005049999999962029	-0.010054166666650932	-0.015679166666660027	-0.022783333333287192	-0.032129166666627906	-0.04239166666663019	-0.05302916666662938	-0.06105416666662977	-0.06937499999998264	-0.07704583333331128	-0.08334999999998205	-0.08840833333333409	-0.09312916666662785	-0.09636249999998014	-0.09986249999996977	-0.10292499999998705	-0.10540416666663388	-0.10705833333329862	-0.10794999999999	-0.10970833333329155	-0.1107333333333127	-0.11034583333331405	-0.1125124999999727	-0.11239583333330083	-0.11335416666661269
CPV	0.0	0.0	0.0	0.0	0.0	-7.600000000440588e-05	-0.0004360000000036557	-0.001447999999970584	-0.028463999999983614	-0.05636799999997333	-0.08337999999996626	-0.10852799999997442	-0.13042799999997134	-0.14833599999997116	-0.17651600000000434	-0.20379599999997833	-0.22279599999999178	-0.23352799999998286	-0.24775999999998577	-0.2602079999999618	-0.27449199999999285	-0.27962000000001375	-0.28978399999995963	-0.29489599999997784	-0.31287999999994875	-0.3201320000000174	-0.32353999999996663	-0.33167599999995856	-0.3378879999999751	-0.34112800000000165	-0.3440679999999974	-0.34734799999996957
CYM	0.0	0.0	0.0	0.0	0.0	-5.652173912240599e-05	-0.00027826086954618745	-0.0005478260869273832	-0.0022130434782385855	-0.0033913043477884486	-0.00567391304345799	-0.00820434782605739	-0.010299999999963116	-0.016817391304335683	-0.023056521739117652	-0.02976521739129767	-0.03600869565216769	-0.04241304347821773	-0.056982608695643755	-0.07619999999997074	-0.0884391304347587	-0.09284347826082895	-0.11215217391299381	-0.12833913043475143	-0.1368304347826088	-0.160439130434753	-0.17684347826084634	-0.19113913043473651	-0.20254782608691846	-0.21250869565214714	-0.2177043478260754	-0.22518695652172793
CAF	0.0	0.0	0.0	0.0	0.0	-5.1999999994833956e-05	-0.0008919999999745798	-0.005167999999988737	-0.010711999999946098	-0.016647999999974683	-0.025843999999974887	-0.03429999999998712	-0.04349999999999632	-0.052155999999980995	-0.0600759999999978	-0.06791999999998799	-0.07133199999996842	-0.07757599999999032	-0.07957599999999232	-0.08369599999997757	-0.08865199999995577	-0.09441199999996597	-0.09467599999996024	-0.09649599999994596	-0.09536399999997558	-0.09703599999996149	-0.09755999999999654	-0.10296800000000328	-0.10563200000001105	-0.11309999999998821	-0.11155599999997934	-0.1121479999999897
TCD	0.0	0.0	0.0	0.0	0.0	-1.199999999368373e-05	-0.0001519999999866073	-0.00047200000000691134	-0.004543999999984116	-0.01052399999997844	-0.019979999999975018	-0.03301999999998362	-0.04557199999994932	-0.05570799999995435	-0.06448799999997368	-0.0731039999999683	-0.07991199999995979	-0.08649199999999357	-0.08858399999996935	-0.09292399999997203	-0.09739199999999615	-0.10275599999995944	-0.10633199999996457	-0.11186399999997265	-0.11776799999997367	-0.12475199999997244	-0.13012799999995162	-0.13709199999997201	-0.13845199999998892	-0.1410279999999764	-0.1453359999999737	-0.1499879999999898
CHL	0.0	0.0	0.0	0.0	0.0	-0.0015399999999776703	-0.006412000000000084	-0.009431999999964802	-0.010887999999997788	-0.014263999999986066	-0.01809599999995637	-0.020951999999963	-0.024939999999973317	-0.02654399999996171	-0.029363999999976187	-0.031475999999974746	-0.03353199999994727	-0.03879999999998329	-0.04538399999997056	-0.055595999999979995	-0.06827199999999145	-0.07875199999997085	-0.08886800000001971	-0.09696799999997507	-0.10477600000000642	-0.11094000000000381	-0.11649200000001247	-0.12403599999999404	-0.12748399999996662	-0.13355600000000134	-0.13707199999997144	-0.14106399999996855
CN.AH	0.0	0.0	0.0	0.0	0.0	-0.007199999999984996	-0.02608076923077407	-0.03774615384611879	-0.04646538461536842	-0.052946153846145094	-0.059569230769207504	-0.0649653846153786	-0.06993461538459256	-0.0739307692307567	-0.07959615384611762	-0.08617692307690827	-0.09186538461537497	-0.09568846153842347	-0.09911153846148268	-0.10173846153844757	-0.10412307692303502	-0.10531923076920746	-0.10641923076922799	-0.10634999999995509	-0.10710769230767303	-0.1065153846153688	-0.1062423076922836	-0.10585384615382498	-0.10571923076923007	-0.10596538461536964	-0.10565384615381923	-0.10462692307691146
CN.BJ	0.0	0.0	0.0	0.0	0.0	-0.001911538461540907	-0.016249999999962128	-0.036419230769213495	-0.04386538461536027	-0.052561538461515234	-0.059761538461522434	-0.06450769230764708	-0.06941538461535668	-0.07534999999996295	-0.08257307692305371	-0.08878461538457394	-0.09375769230767217	-0.09743076923073302	-0.1000769230768972	-0.10280384615382054	-0.10452307692305762	-0.10620384615378509	-0.1065346153845903	-0.10726538461536261	-0.10743846153845604	-0.1070807692307496	-0.10621153846153142	-0.10564230769228855	-0.10557692307688882	-0.10606538461535031	-0.1051307692307546	-0.10505384615383528
CN.CQ	0.0	0.0	0.0	0.0	0.0	-0.0009999999999732445	-0.016915999999955744	-0.03783599999998	-0.05226399999997966	-0.05978799999997175	-0.06859599999997634	-0.07533599999998142	-0.0831959999999965	-0.09120399999998918	-0.09725599999999002	-0.10473599999997196	-0.11106799999996975	-0.11584399999996497	-0.11917999999998541	-0.1219079999999595	-0.12375999999997278	-0.12475599999998144	-0.12530799999999065	-0.12552799999997477	-0.1252679999999451	-0.12466399999999656	-0.12348799999997162	-0.12257999999999436	-0.12255600000000699	-0.12248399999998938	-0.12026799999996785	-0.11997999999998621
CN.FJ	0.0	0.0	0.0	0.0	0.0	-0.0017846153845924029	-0.01813076923073975	-0.03319230769229797	-0.04241153846151757	-0.04684230769225195	-0.05384615384613767	-0.05919999999998149	-0.06394615384615054	-0.06917692307688572	-0.07261153846150892	-0.07836153846152438	-0.08418846153843695	-0.08878076923074518	-0.09283461538457383	-0.09590769230765073	-0.0984961538461504	-0.09978076923076173	-0.10115384615381195	-0.10219230769228371	-0.10202307692305235	-0.10247307692305974	-0.10214230769229893	-0.10191923076922071	-0.10239230769226726	-0.10248461538460152	-0.10199230769230017	-0.1015884615384266
CN.GS	0.0	0.0	0.0	0.0	0.0	-0.001047999999970184	-0.007847999999965882	-0.03283999999997844	-0.06247999999997589	-0.0819919999999974	-0.0900719999999744	-0.098543999999956	-0.1059880000000013	-0.11874399999995955	-0.12665999999996735	-0.13340399999997032	-0.14120399999997257	-0.14529199999998577	-0.14906799999997444	-0.1499039999999452	-0.15223599999997228	-0.1517479999999738	-0.15191999999997208	-0.1507799999999504	-0.14996799999997812	-0.1475879999999874	-0.1452519999999513	-0.14361999999998876	-0.14273199999996766	-0.1411799999999741	-0.14000399999997137	-0.13705599999996876
CN.GD	0.0	0.0	0.0	0.0	0.0	-0.0017423076922984393	-0.0080576923076503	-0.019746153846122994	-0.027338461538406467	-0.03111923076920542	-0.03585384615382159	-0.0391499999999767	-0.04281538461535783	-0.04533846153844667	-0.048553846153831515	-0.052973076923046314	-0.05854999999996835	-0.06285384615382084	-0.06672307692305868	-0.07044230769229776	-0.07332307692304862	-0.07535384615384721	-0.07722307692306085	-0.07868461538459437	-0.07946538461536257	-0.08031538461535925	-0.08106538461535306	-0.08109230769226539	-0.08210384615380262	-0.08177307692306401	-0.08200769230767291	-0.08187692307690675
CN.GX	0.0	0.0	0.0	0.0	0.0	-0.0008153846153713395	-0.009515384615366163	-0.023430769230736725	-0.04277692307688152	-0.05263461538460579	-0.059396153846114075	-0.06616538461534649	-0.07204615384617252	-0.07948461538458407	-0.0844576923076934	-0.09121153846149976	-0.09757692307689192	-0.10268461538459617	-0.10575769230768417	-0.10905384615381708	-0.11127307692307964	-0.11229615384612535	-0.11379615384612407	-0.11377307692306271	-0.11408846153844188	-0.11357692307689682	-0.11315384615383506	-0.1126230769230574	-0.1126038461538248	-0.11234615384611013	-0.11168846153843948	-0.11028461538458156
CN.GZ	0.0	0.0	0.0	0.0	0.0	-0.0013359999999629224	-0.01340399999998354	-0.03438000000000052	-0.06529199999998347	-0.07658000000002607	-0.08459200000000555	-0.09175999999997408	-0.09889999999999066	-0.10753199999998797	-0.11412399999997103	-0.12167599999997059	-0.12884399999998353	-0.13416399999996997	-0.13729199999998887	-0.14025199999996296	-0.1419759999999881	-0.14220799999996592	-0.1428679999999627	-0.14193199999997796	-0.14152399999995957	-0.14026799999996564	-0.13881199999997706	-0.13776800000000478	-0.1369359999999542	-0.13642799999996624	-0.13463999999997478	-0.13276399999996302
CN.HA	0.0	0.0	0.0	0.0	0.0	-0.0015374999999817618	-0.01187083333332728	-0.035874999999985224	-0.07461666666662703	-0.09153749999998295	-0.10351250000000256	-0.1149374999999786	-0.12505833333332772	-0.13557916666666614	-0.14632916666665885	-0.1516541666666371	-0.16078333333329198	-0.16581666666665162	-0.17011666666664205	-0.17079999999994877	-0.1727083333332824	-0.17239999999998368	-0.17142916666664787	-0.1711750000000012	-0.1681208333333184	-0.16679166666665468	-0.1641624999999869	-0.16241666666664267	-0.16100416666663397	-0.15934999999998034	-0.1564958333333255	-0.15439999999998788
CN.HB	0.0	0.0	0.0	0.0	0.0	-0.003938461538433025	-0.016388461538419108	-0.03235769230768293	-0.03775384615385402	-0.044311538461505595	-0.04999999999998339	-0.05405384615382314	-0.05868076923073451	-0.06295384615382371	-0.06945769230765064	-0.07545384615382789	-0.08025000000000393	-0.0840961538461249	-0.08698076923074893	-0.08991538461537996	-0.09201153846152277	-0.09406538461538272	-0.09475769230765652	-0.09583846153843334	-0.0963884615384325	-0.09641923076920689	-0.09592692307689443	-0.09552692307692734	-0.0955884615384317	-0.09618846153843785	-0.09530384615380472	-0.09532692307691049
CN.HL	0.0	0.0	0.0	0.0	0.0	-0.0008192307692111989	-0.004992307692286424	-0.01625769230765295	-0.03358846153844741	-0.04639615384613993	-0.053996153846114225	-0.06393846153842642	-0.06919615384615163	-0.07668846153843223	-0.08536153846149253	-0.09240384615385455	-0.0986038461538219	-0.10303461538456737	-0.10637692307690072	-0.1082807692307286	-0.11014615384611348	-0.11208846153842877	-0.11312307692306067	-0.11401538461537353	-0.11428846153844763	-0.11373846153842626	-0.11263076923074822	-0.11138076923074003	-0.11131153846151154	-0.11138461538460209	-0.11040769230769021	-0.11109615384612415
CN.HE	0.0	0.0	0.0	0.0	0.0	-0.002219230769207048	-0.01804999999998058	-0.030473076923054343	-0.03974230769228093	-0.04450384615383163	-0.04901923076920944	-0.052773076923051665	-0.0577846153845929	-0.061615384615376634	-0.06739615384614428	-0.0728576923076818	-0.07811538461539591	-0.08144615384610976	-0.08527307692303143	-0.08755769230768262	-0.08987307692304158	-0.09174615384609508	-0.09233461538458165	-0.09321923076920369	-0.09372692307688668	-0.09389230769228929	-0.09346923076918312	-0.09313461538459356	-0.09326538461537082	-0.09399615384614313	-0.09246153846151905	-0.09288846153846508
CN.HU	0.0	0.0	0.0	0.0	0.0	-0.0017923076923054282	-0.01878076923075289	-0.03196153846153349	-0.041215384615367334	-0.04636538461538775	-0.05164615384614102	-0.05661153846152622	-0.06177307692306622	-0.06603076923072937	-0.07088461538455881	-0.07708461538461497	-0.08319615384612122	-0.08650384615381812	-0.09082307692307445	-0.09344999999997272	-0.09604615384611881	-0.09757307692304096	-0.09891923076921216	-0.09913846153841721	-0.10004999999997377	-0.1000769230768972	-0.09980384615378979	-0.10001153846150856	-0.09999999999998899	-0.10041153846149786	-0.09980769230767406	-0.09923846153843119
CN.HN	0.0	0.0	0.0	0.0	0.0	-0.0012038461538521616	-0.017003846153840207	-0.030846153846120217	-0.03976923076921546	-0.04494615384612599	-0.05085384615381994	-0.056053846153814035	-0.060846153846128015	-0.06634615384613074	-0.07008076923074036	-0.07646153846152526	-0.0823692307691859	-0.08683846153842989	-0.09093846153843677	-0.09389615384614025	-0.09622692307691416	-0.09748461538460207	-0.09924999999996187	-0.09927692307688529	-0.10035769230766212	-0.10014999999997665	-0.10019230769228171	-0.10008846153842788	-0.10036153846152418	-0.10035384615380005	-0.09984999999996802	-0.09884615384613271
CN.JS	0.0	0.0	0.0	0.0	0.0	-0.0038884615384260357	-0.01574230769230134	-0.02454615384611669	-0.030169230769183653	-0.03386538461535027	-0.03869999999999152	-0.04159999999996389	-0.04538076923071843	-0.04743461538456728	-0.051376923076895675	-0.05663846153844965	-0.06153076923072209	-0.06554230769227898	-0.0691499999999512	-0.07224615384612276	-0.07513846153845982	-0.07686923076920538	-0.07877307692305546	-0.07927307692305874	-0.0808576923076898	-0.08091923076920526	-0.08138846153844526	-0.08149615384613895	-0.08186923076921593	-0.08224615384613276	-0.08251153846152715	-0.08181538461538018
CN.JX	0.0	0.0	0.0	0.0	0.0	-0.0013559999999745997	-0.01584800000000719	-0.03714799999998686	-0.04849599999997567	-0.05430399999997171	-0.06286399999997361	-0.06940799999998193	-0.07599599999997819	-0.08266799999998575	-0.08738399999999036	-0.09489999999996446	-0.10122399999998866	-0.10579199999996014	-0.10960799999993887	-0.11247599999997249	-0.1147799999999588	-0.11551999999998008	-0.1171120000000081	-0.11709199999997422	-0.11744000000000199	-0.11703199999996139	-0.11663199999997209	-0.11592399999997838	-0.1157359999999441	-0.11588399999997723	-0.11527199999996629	-0.11357599999997081
CN.JL	0.0	0.0	0.0	0.0	0.0	-0.0016879999999774853	-0.009019999999992923	-0.024547999999957604	-0.045731999999976125	-0.054643999999981485	-0.06394799999998035	-0.07278399999998131	-0.07890799999999976	-0.08693999999997981	-0.09469999999996981	-0.1021519999999887	-0.10925999999997771	-0.1130239999999727	-0.11629199999998452	-0.11783599999999339	-0.1203120000000002	-0.12197999999998821	-0.12244399999998823	-0.12299999999999534	-0.12291599999996183	-0.12249999999996986	-0.12107999999999564	-0.12001599999997836	-0.11957999999998581	-0.11983999999997108	-0.11861599999999362	-0.11914799999996895
CN.LN	0.0	0.0	0.0	0.0	0.0	-0.0013615384615195403	-0.012280769230743616	-0.025149999999984907	-0.03601153846150007	-0.041438461538434446	-0.04949615384616246	-0.054069230769226984	-0.05849999999997246	-0.06380769230764916	-0.06982692307690996	-0.07622692307690526	-0.0824961538461233	-0.08611153846153075	-0.08925384615381393	-0.09160384615382045	-0.0942615384615042	-0.0963884615384547	-0.09732307692306152	-0.09818846153843985	-0.09866923076921053	-0.09871923076919531	-0.098026923076866	-0.0975499999999685	-0.09750384615382357	-0.0980269230768882	-0.09730769230766878	-0.09757692307691412
CN.NM	0.0	0.0	0.0	0.0	0.0	-0.0011076923076558387	-0.008903846153818229	-0.022838461538432497	-0.04123846153840649	-0.048969230769213556	-0.05810769230765178	-0.0643307692307582	-0.07124230769228745	-0.079753846153785	-0.08777692307689877	-0.09317307692305876	-0.10045769230765389	-0.10339999999996463	-0.10652307692308183	-0.10809230769227574	-0.11065384615380758	-0.11161923076919988	-0.11216153846149712	-0.1122807692307215	-0.11243076923074247	-0.11139999999996153	-0.11021538461536418	-0.10963846153845269	-0.10965384615382323	-0.10869999999998381	-0.10882307692304805	-0.10749230769226958
CN.NX	0.0	0.0	0.0	0.0	0.0	-0.001691666666647773	-0.02007499999995277	-0.05539583333331599	-0.08397499999998059	-0.10427916666660986	-0.11588750000001147	-0.12623749999995937	-0.13581666666661052	-0.1483416666666404	-0.15552083333331135	-0.16414166666663954	-0.1699083333333018	-0.17358333333330478	-0.17538333333333433	-0.1760708333332972	-0.17600833333331067	-0.17525416666667182	-0.17348749999999136	-0.17233749999997494	-0.17053333333333365	-0.16722499999998197	-0.16483333333328076	-0.16204583333330191	-0.16104999999999592	-0.15970000000001816	-0.15661666666660912	-0.15442083333332413
CN.QH	0.0	0.0	0.0	0.0	0.0	-0.0011916666666444975	-0.0073666666666416525	-0.025633333333319186	-0.06452083333332581	-0.0941541666666379	-0.11604583333330032	-0.12799583333332754	-0.13865833333333022	-0.15182916666662827	-0.1643083333333184	-0.1708958333332955	-0.17946666666665	-0.18312916666661794	-0.18690833333329104	-0.18563333333330156	-0.18622499999997322	-0.18480416666665223	-0.18356249999996743	-0.18143333333330292	-0.17898333333330463	-0.1761541666666644	-0.17220416666664518	-0.16945416666663826	-0.1679166666666565	-0.1661208333333275	-0.16331666666663525	-0.15961249999998373
CN.SA	0.0	0.0	0.0	0.0	0.0	-0.0012230769230736627	-0.014565384615350396	-0.03390769230766644	-0.04292307692307373	-0.05092307692304843	-0.05899615384612478	-0.06509999999995131	-0.07187692307689675	-0.07799615384613823	-0.08437692307690092	-0.09134230769228813	-0.09776923076919575	-0.10129999999998196	-0.1046423076922709	-0.107061538461517	-0.1093153846153716	-0.11046923076920567	-0.11049230769230034	-0.11140769230768566	-0.1112076923076688	-0.11074615384614184	-0.10996538461538474	-0.10949615384612255	-0.10934615384614599	-0.10954230769230078	-0.108134615384603	-0.10786538461535766
CN.SD	0.0	0.0	0.0	0.0	0.0	-0.0041423076923008395	-0.015276923076901205	-0.02643461538459624	-0.030749999999968303	-0.035850000000015037	-0.04036538461533734	-0.04437692307690533	-0.047976923076886724	-0.05037692307692243	-0.05528846153843858	-0.060911538461516646	-0.06548076923073021	-0.06958461538459915	-0.07282307692305645	-0.0758807692307184	-0.07850769230769439	-0.08019999999996363	-0.08147692307691745	-0.08236538461537934	-0.08336538461536369	-0.08379615384611627	-0.08369230769229574	-0.08432692307689393	-0.08393846153845752	-0.08481538461536653	-0.08443076923076998	-0.08402692307691861
CN.SH	0.0	0.0	0.0	0.0	0.0	-0.005823076923072712	-0.023923076923060282	-0.035292307692280644	-0.043034615384596187	-0.048307692307669736	-0.055200000000010796	-0.05996538461533474	-0.06461538461537408	-0.06828846153843493	-0.07308076923073781	-0.07926153846150585	-0.08541538461533937	-0.08904615384610626	-0.09258076923074343	-0.09555384615380635	-0.0982230769230541	-0.09945384615381858	-0.10093846153844677	-0.10134615384612689	-0.10192692307693374	-0.10177692307691277	-0.10173461538460771	-0.10139615384612277	-0.1014038461538247	-0.10199999999996878	-0.10196538461535454	-0.10046153846149375
CN.SX	0.0	0.0	0.0	0.0	0.0	-0.0024399999999591415	-0.01825999999998107	-0.040179999999967464	-0.04982800000000731	-0.05972799999994782	-0.06864399999999549	-0.07554399999998296	-0.08250400000000546	-0.08810399999997776	-0.09528399999997328	-0.10224399999999578	-0.108543999999966	-0.11218799999997975	-0.11536399999997338	-0.11789999999998191	-0.11999999999997568	-0.12113199999999047	-0.12132399999997823	-0.12195999999998763	-0.12184399999998208	-0.12116399999996252	-0.12009599999998066	-0.11924399999998503	-0.11929599999997986	-0.11956399999998313	-0.117672000000002	-0.1174279999999639
CN.SC	0.0	0.0	0.0	0.0	0.0	-0.0012923076922799481	-0.005250000000001087	-0.02132692307689199	-0.03387692307689205	-0.043538461538450424	-0.04880384615382205	-0.053384615384577394	-0.05834615384612274	-0.06459230769225721	-0.07110769230767033	-0.07690384615384183	-0.08308461538460987	-0.08790384615383617	-0.09103076923075992	-0.09424615384616697	-0.09633846153842551	-0.09828461538459177	-0.09881153846149626	-0.10001923076921049	-0.10011153846150034	-0.10017692307690007	-0.09979230769228131	-0.0994615384614983	-0.09963076923072967	-0.10001923076921049	-0.09875769230768272	-0.09846923076921588
CN.TJ	0.0	0.0	0.0	0.0	0.0	-0.0037479999999701086	-0.019020000000002923	-0.04028799999996613	-0.0476719999999764	-0.05724400000000074	-0.06591999999996379	-0.07219599999997994	-0.07879199999994979	-0.08432799999998908	-0.092231999999981	-0.09919999999997708	-0.10438000000000391	-0.10832799999999088	-0.11105599999997606	-0.11387200000000375	-0.11563999999997243	-0.11719199999997709	-0.1174999999999593	-0.11825999999999226	-0.11828799999998862	-0.11780799999998592	-0.11666399999998855	-0.11601999999997226	-0.1158279999999623	-0.11633199999998567	-0.11531599999997644	-0.1150239999999747
CN.XJ	0.0	0.0	0.0	0.0	0.0	-0.0010919999999581265	-0.004787999999944503	-0.008943999999966312	-0.020947999999976208	-0.047771999999979275	-0.06945199999996987	-0.08411199999995844	-0.09571999999997693	-0.10620399999996533	-0.11817199999997197	-0.1278200000000007	-0.13379999999999503	-0.139735999999957	-0.14418400000001386	-0.1473439999999715	-0.1471959999999939	-0.1487839999999685	-0.1483919999999861	-0.14841999999997135	-0.14737999999999696	-0.14552399999998578	-0.14354399999997325	-0.14154800000000245	-0.13948399999997863	-0.13915199999996464	-0.1377359999999772	-0.13677199999997391
CN.XZ	0.0	0.0	0.0	0.0	0.0	-0.0010434782608648163	-0.004586956521723806	-0.012382608695638009	-0.05138260869562705	-0.10045217391302375	-0.13782608695652732	-0.1555826086956147	-0.17392608695651068	-0.18766086956516492	-0.20729130434780085	-0.2210260869564773	-0.22709565217388095	-0.23413043478259787	-0.23671304347822053	-0.2367391304347488	-0.23343913043476494	-0.23053043478257207	-0.22781304347824216	-0.2238347826086784	-0.2192391304347674	-0.21387826086953776	-0.20819130434779343	-0.20258260869561173	-0.1989521739130029	-0.19446521739128197	-0.1906434782608435	-0.18498260869561634
CN.YN	0.0	0.0	0.0	0.0	0.0	-0.0008919999999967843	-0.008199999999969343	-0.02211999999995884	-0.047867999999984256	-0.059795999999989746	-0.06757999999997821	-0.07616799999996537	-0.08291199999997945	-0.09239999999997028	-0.10131199999997564	-0.10746399999997935	-0.11379599999997714	-0.11887599999998999	-0.1232599999999695	-0.12571199999997784	-0.12760399999998118	-0.12892799999996152	-0.12928399999998508	-0.12987999999997113	-0.12957600000000902	-0.12888399999997358	-0.12739599999997964	-0.1263719999999635	-0.12568799999997937	-0.1258239999999855	-0.12351999999996588	-0.1231839999999651
CN.ZJ	0.0	0.0	0.0	0.0	0.0	-0.002276923076882653	-0.015299999999962566	-0.028326923076882338	-0.034661538461533414	-0.03784615384613277	-0.04403076923076288	-0.04714230769227168	-0.05085384615381994	-0.054084615384608625	-0.0575307692307403	-0.06363076923077138	-0.0690230769230582	-0.07315769230765712	-0.07697692307689907	-0.08006538461534651	-0.08281923076919329	-0.0843692307691879	-0.08625769230766744	-0.08703076923074482	-0.08804615384613301	-0.08838461538458464	-0.08869230769229519	-0.08863076923072422	-0.08879230769226476	-0.0894038461538349	-0.08952692307688803	-0.08815384615381561
COL	0.0	0.0	0.0	0.0	0.0	-0.0037727272727106076	-0.008149999999984558	-0.02309090909089484	-0.037668181818151236	-0.054277272727254466	-0.07374999999999465	-0.08729090909086468	-0.10033181818179804	-0.10829545454543732	-0.12486363636363684	-0.14169090909086357	-0.16511363636358967	-0.18690454545453594	-0.20782272727267737	-0.22760000000000558	-0.2453681818181619	-0.2609272727272627	-0.26610454545452633	-0.27290454545453313	-0.2752409090908903	-0.283327272727274	-0.28679999999998707	-0.29049999999998244	-0.2905954545454392	-0.29502727272724405	-0.29231818181817415	-0.29235909090906675
COG	0.0	0.0	0.0	0.0	-4.000000008996807e-06	-0.0007319999999810811	-0.004367999999987937	-0.011743999999980215	-0.01992799999996908	-0.027275999999953893	-0.04537999999996156	-0.06289199999995887	-0.08211199999997865	-0.0994239999999813	-0.1151879999999661	-0.12976799999997457	-0.14132399999995382	-0.15547199999997874	-0.1625359999999909	-0.17167199999995608	-0.17770799999997644	-0.18767999999996787	-0.19327599999996448	-0.2020559999999616	-0.20667199999997443	-0.21371999999999503	-0.2188679999999832	-0.22697999999996554	-0.23091999999997892	-0.23775599999996677	-0.238775999999985	-0.24513199999998125
CRI	0.0	0.0	0.0	0.0	0.0	-0.0014807692307439169	-0.0031346153846145697	-0.0074115384615214275	-0.013169230769194407	-0.022242307692266206	-0.03231538461535566	-0.039969230769199005	-0.045661538461494455	-0.05137692307690678	-0.05656153846155254	-0.0646230769230538	-0.07286153846149945	-0.07901538461536628	-0.08714230769227838	-0.09332307692305752	-0.09897692307687667	-0.10299999999998644	-0.10806923076921437	-0.1144384615384686	-0.1172076923076859	-0.11994615384616214	-0.12298846153844245	-0.1261923076922744	-0.12693846153841726	-0.1258230769230595	-0.12629230769227728	-0.12561538461535182
HRV	0.0	0.0	0.0	0.0	-0.012557692307657575	-0.054034615384601636	-0.1170999999999478	-0.18411923076920855	-0.24900769230765674	-0.3040961538461562	-0.3474115384615062	-0.37900384615382476	-0.41196923076921577	-0.4454961538461033	-0.4728615384615442	-0.5035346153845932	-0.5272269230769067	-0.5427307692307481	-0.5587346153845929	-0.5712999999999968	-0.5781461538461485	-0.5833692307692151	-0.5858115384615448	-0.5850653846153575	-0.5821730769230316	-0.5821846153845955	-0.5864769230768729	-0.5903461538461441	-0.5911038461538287	-0.5936999999999526	-0.5929307692307484	-0.5956384615384169
CUB	0.0	0.0	0.0	0.0	0.0	-0.0010653846153618751	-0.0017346153846076184	-0.00494999999999246	-0.009180769230754393	-0.011849999999946625	-0.016457692307647598	-0.020442307692303263	-0.024430769230743277	-0.040619230769212145	-0.06284999999994767	-0.08503076923072062	-0.10357692307689792	-0.1207884615384569	-0.13768076923076356	-0.14634230769229317	-0.1602115384615077	-0.16956153846149347	-0.18279999999998298	-0.1901730769230392	-0.20098846153844274	-0.21048846153844947	-0.2236346153845825	-0.23414999999997743	-0.24238076923074336	-0.24615769230768025	-0.2510692307691964	-0.25827307692304347
CYP	0.0	0.0	0.0	0.0	-0.017392307692243314	-0.07371923076919806	-0.15676153846150287	-0.25014615384612027	-0.3434307692307459	-0.43090769230766934	-0.5115076923076889	-0.5821999999999772	-0.6437961538461323	-0.697830769230734	-0.7518423076922742	-0.8035769230769096	-0.8529423076922726	-0.8991538461538329	-0.9374230769230718	-0.9757500000000197	-1.0108038461538404	-1.0355192307691996	-1.0568076923076708	-1.0648692307692387	-1.0914384615384298	-1.1226653846153734	-1.1334923076922854	-1.1554730769230304	-1.1649692307692194	-1.191799999999954	-1.1985384615384675	-1.218261538461518
CZE	0.0	0.0	0.0	0.0	-0.03189599999997572	-0.11614799999994929	-0.20514799999996614	-0.29033999999998894	-0.36111999999997035	-0.41937599999998243	-0.4668359999999816	-0.5070119999999734	-0.5513999999999686	-0.5771799999999883	-0.6101359999999723	-0.6325839999999916	-0.6617919999999611	-0.6891959999999808	-0.7019959999999603	-0.7102799999999854	-0.7235759999999813	-0.730519999999979	-0.7375839999999689	-0.7338919999999693	-0.7404679999999608	-0.7414919999999658	-0.7540399999999892	-0.7481599999999866	-0.7567079999999615	-0.7509479999999624	-0.760215999999958	-0.7540399999999781
CIV	0.0	0.0	0.0	0.0	3.846153839859312e-06	-0.0001961538461547896	-0.0018846153845952784	-0.0070192307692229505	-0.017111538461500597	-0.03783846153844195	-0.05941153846150682	-0.07709615384613455	-0.09953846153842871	-0.11547307692307829	-0.1301538461538354	-0.1419499999999796	-0.1556576923076758	-0.16269230769228038	-0.17359999999997378	-0.17948846153844622	-0.19058846153843234	-0.19563846153842768	-0.20288076923073994	-0.2039769230768984	-0.20884999999994935	-0.2112076923076467	-0.21663846153843203	-0.2183192307691928	-0.22526923076919836	-0.22353461538459074	-0.22813846153844075	-0.22744615384612255
PRK	0.0	0.0	0.0	0.0	0.0	-0.00016923076924246772	-0.0009230769230095248	-0.002330769230762808	-0.004346153846113143	-0.006642307692295013	-0.009803846153821905	-0.013949999999962603	-0.017680769230732363	-0.021630769230740476	-0.028715384615352058	-0.03716538461536745	-0.04657307692303991	-0.06463461538458448	-0.08597307692306266	-0.10332692307689628	-0.1169346153845896	-0.12742692307690096	-0.1374807692307245	-0.15089230769228523	-0.1606115384615192	-0.16698076923075122	-0.17284999999997996	-0.17925384615383733	-0.1929153846153553	-0.20328846153847557	-0.19603846153845028	-0.1888269230769124
COD	0.0	0.0	0.0	0.0	-1.1538461541782397e-05	-0.005026923076900669	-0.030123076923038727	-0.06503461538460709	-0.09257692307690357	-0.11331923076920436	-0.12874615384613763	-0.1532076923076442	-0.17763076923074106	-0.19263461538459037	-0.20401538461537472	-0.21993076923074728	-0.2410499999999871	-0.2571846153845758	-0.2674038461538242	-0.27307692307692033	-0.27695769230771106	-0.28341538461534865	-0.2926884615384262	-0.3007576923076627	-0.3108269230769012	-0.3196230769230257	-0.32906538461536794	-0.3355961538461405	-0.33615769230768144	-0.34006923076920215	-0.3412653846153746	-0.3484423076922982
DNK	0.0	0.0	0.0	0.0	-0.03228461538458127	-0.12259615384613287	-0.23343846153842662	-0.3329307692307548	-0.4183269230768838	-0.48156153846152794	-0.5335538461538447	-0.585553846153819	-0.6313346153846044	-0.6665615384615076	-0.7041423076923015	-0.7396538461538316	-0.7773730769230713	-0.8064038461538359	-0.8376115384615135	-0.8438999999999863	-0.8591153846153499	-0.8681923076922837	-0.8792923076922587	-0.8810730769230446	-0.8853653846153664	-0.8990115384615138	-0.9121961538461454	-0.9152192307692264	-0.9115961538461392	-0.9204115384614964	-0.9173999999999904	-0.9176499999999588
DJI	0.0	0.0	0.0	0.0	0.0	-0.00010400000001187237	-0.0014839999999516351	-0.004899999999963267	-0.009075999999952344	-0.013751999999966902	-0.025999999999992696	-0.038847999999946925	-0.0510319999999731	-0.060347999999976754	-0.06768400000000119	-0.07479999999999709	-0.08142800000000561	-0.0867039999999819	-0.08642399999996275	-0.08692799999995282	-0.08515199999998835	-0.08832799999997087	-0.09040799999998628	-0.09252000000000704	-0.09171599999996394	-0.09468399999996713	-0.09667600000001775	-0.10133599999998522	-0.10487199999996699	-0.11072399999996207	-0.11176799999996767	-0.11505599999996896
DOM	0.0	0.0	0.0	0.0	0.0	-0.0003319999999806811	-0.001371999999966178	-0.003839999999977195	-0.008179999999990972	-0.013447999999982585	-0.021027999999967406	-0.029019999999979618	-0.04038399999997111	-0.05472399999996158	-0.06961199999999668	-0.08735999999998079	-0.10059999999999514	-0.11395199999998384	-0.12605199999998762	-0.13891199999999104	-0.1466159999999772	-0.15799199999996238	-0.17611199999998384	-0.18913199999995856	-0.1967840000000054	-0.19959599999996858	-0.20283199999999724	-0.20795199999997793	-0.20631199999996408	-0.20659199999997213	-0.20881199999996936	-0.20623999999999088
ECU	0.0	0.0	0.0	0.0	0.0	-0.0002640000000164733	-0.0026119999999796306	-0.004859999999984321	-0.010795999999957395	-0.019256000000000828	-0.03367599999996029	-0.05401199999996997	-0.07359599999996469	-0.08831999999996398	-0.10209999999998276	-0.11515999999996973	-0.13187599999996413	-0.14940399999997522	-0.1649519999999849	-0.18153599999994885	-0.19473999999998215	-0.2031719999999959	-0.2116559999999601	-0.21579999999994381	-0.2198079999999769	-0.22119199999997008	-0.2288599999999863	-0.23553199999996055	-0.24368799999997526	-0.24953999999998144	-0.25184799999996565	-0.25006799999997
EGY	0.0	0.0	0.0	0.0	0.0	-0.0014307692307480302	-0.007084615384600479	-0.01653461538457801	-0.030115384615347907	-0.044769230769203805	-0.05944230769229231	-0.07331923076918656	-0.08566153846150115	-0.0964769230768936	-0.106369230769221	-0.11928076923074515	-0.12693846153843946	-0.1358038461538369	-0.14475384615380005	-0.15096153846152482	-0.15734999999996724	-0.16305384615382668	-0.16451923076921116	-0.16700769230766355	-0.17004230769229745	-0.17050384615383551	-0.17296923076920434	-0.17314230769225336	-0.1767769230769045	-0.1762999999999404	-0.17949615384611484	-0.17847307692302472
SLV	0.0	0.0	0.0	0.0	0.0	-0.0003576923076953342	-0.0016346153845714362	-0.0046653846153654754	-0.01195769230768473	-0.020811538461507073	-0.031496153846122255	-0.04326923076921618	-0.05466538461538217	-0.06227307692305839	-0.07394230769228738	-0.08567307692306514	-0.0992269230768894	-0.11388846153843613	-0.12724230769228795	-0.1411576923076696	-0.15429615384612294	-0.1638115384615224	-0.17179615384611546	-0.1898807692307325	-0.1970999999999723	-0.2035192307692224	-0.2095884615384236	-0.21958461538458263	-0.2219192307691964	-0.22688846153842146	-0.2282884615384395	-0.23814615384613047
ERI	0.0	0.0	0.0	0.0	0.0	-7.999999995789153e-06	-1.6000000002680537e-05	-0.0002799999999858471	-0.0007079999999715092	-0.004939999999953315	-0.00989199999997803	-0.013443999999951384	-0.018139999999955414	-0.022991999999977253	-0.0272759999999872	-0.030323999999959383	-0.03360399999998709	-0.03598399999995561	-0.03849599999995457	-0.043279999999956686	-0.04699999999998594	-0.04876799999997683	-0.053179999999986016	-0.055183999999963707	-0.054507999999975354	-0.05619199999996605	-0.06973199999995572	-0.08035199999999465	-0.08323199999997755	-0.08259599999996814	-0.08320399999998118	-0.08339599999996894
EST	0.0	0.0	0.0	0.0	-0.019167999999980534	-0.09130800000000105	-0.18944399999999417	-0.29016799999997955	-0.37793999999997663	-0.45256399999997754	-0.5236119999999844	-0.585503999999959	-0.6410559999999621	-0.6874879999999695	-0.7322879999999699	-0.7667159999999784	-0.8066199999999579	-0.8373879999999945	-0.8621639999999542	-0.8794399999999758	-0.8859720000000237	-0.9033159999999762	-0.9094439999999482	-0.9137639999999725	-0.9235319999999714	-0.9331799999999668	-0.9481879999999498	-0.9470799999999668	-0.9507839999999934	-0.9547199999999756	-0.9575239999999652	-0.9567279999999734
ETH	0.0	0.0	0.0	0.0	0.0	-0.0013299999999993872	-0.0028599999999934234	-0.004789999999998962	-0.0067499999999887095	-0.009799999999982045	-0.11592999999999742	-0.24620999999998006	-0.3230299999999686	-0.4415899999999695	-0.5552499999999738	-0.6552699999999634	-0.7454199999999966	-0.8369599999999644	-0.9263799999999933	-0.9499699999999778	-1.0389199999999987	-1.0709699999999822	-1.0956799999999767	-1.1235699999999738	-1.1994099999999674	-1.2118099999999798	-1.2176899999999824	-1.2689199999999956	-1.269819999999977	-1.3177199999999778	-1.3218299999999905	-1.3655199999999867
FJI	0.0	0.0	0.0	0.0	-3.846153850961542e-06	-0.0008269230768798153	-0.0008115384615092758	-0.0008153846153602373	-0.0011423076922922881	-0.0051769230769105334	-0.006115384615346109	-0.006057692307659401	-0.007361538461525541	-0.010611538461502423	-0.021169230769202407	-0.0446038461538123	-0.06249230769228564	-0.07783076923074672	-0.08068461538457417	-0.07912692307687763	-0.07659615384613128	-0.07364230769227875	-0.07084230769228705	-0.06988461538459667	-0.06748846153842303	-0.06779999999996233	-0.06548076923075241	-0.06350384615381177	-0.061399999999955934	-0.05951923076921162	-0.057769230769211255	-0.05574999999995445
FIN	0.0	0.0	0.0	0.0	-0.03404583333330713	-0.09927916666665482	-0.17920416666665773	-0.26348750000001475	-0.33474999999995037	-0.3936458333333004	-0.45119166666666155	-0.5064208333333098	-0.5537874999999803	-0.5914749999999747	-0.6263708333333118	-0.6580374999999639	-0.6973124999999691	-0.729179166666627	-0.7545166666666492	-0.7696333333332972	-0.7897083333332944	-0.804233333333304	-0.8138791666666534	-0.8244166666666275	-0.829329166666648	-0.8333916666666386	-0.8425124999999589	-0.8371249999999608	-0.8458874999999755	-0.8459250000000029	-0.856787499999978	-0.8609374999999697
FRA	0.0	0.0	0.0	0.0	-0.022270833333293272	-0.08993749999995915	-0.16119999999998358	-0.2224208333332922	-0.27431249999998464	-0.31667916666663354	-0.3458083333333306	-0.3820208333333075	-0.4077166666666465	-0.43192499999998857	-0.45274999999999066	-0.4729416666666597	-0.5029249999999874	-0.5179499999999782	-0.5250958333333	-0.5365333333333222	-0.5527291666666323	-0.5645749999999894	-0.565524999999989	-0.5736166666666542	-0.5707791666666462	-0.576520833333316	-0.5847624999999801	-0.5915999999999699	-0.5975124999999859	-0.5952749999999618	-0.5936124999999848	-0.6013333333333204
PYF	0.0	0.0	0.0	0.0	0.0	-0.0002576923076702542	-0.002576923076902382	-0.007292307692297051	-0.01336923076921126	-0.015399999999976544	-0.020888461538426384	-0.025580769230715283	-0.036938461538460476	-0.041480769230761716	-0.04782307692307031	-0.05807307692304864	-0.0676576923076766	-0.08206923076923278	-0.09038076923074678	-0.09494615384615379	-0.09933846153843406	-0.10155384615381235	-0.11876538461537134	-0.1410615384615066	-0.16344615384612515	-0.1796769230769213	-0.19413846153845116	-0.21410769230766347	-0.23174999999996393	-0.24926923076922236	-0.2556923076922568	-0.2744076923076433
GAB	0.0	0.0	0.0	0.0	0.0	-0.0002846153845936783	-0.002788461538427711	-0.01680769230765211	-0.030307692307651735	-0.041392307692267316	-0.05491153846149954	-0.0699115384615201	-0.0890230769230671	-0.10769999999999946	-0.1193846153846212	-0.12946538461537926	-0.13696153846152193	-0.15567307692306853	-0.16113461538460605	-0.17321153846151516	-0.18780769230767325	-0.2044269230769058	-0.2103384615384285	-0.21318461538460953	-0.21187692307690353	-0.21446923076920976	-0.22694999999998133	-0.24298846153842923	-0.25514230769227986	-0.2700230769230316	-0.2747846153846045	-0.28034230769229396
GMB	0.0	0.0	0.0	0.0	0.0	-6.000000001282757e-05	-0.000189999999977708	-0.0002899999999916858	-0.0013499999999999623	-0.006104999999989591	-0.01601499999998035	-0.0275749999999908	-0.038744999999984486	-0.048889999999968126	-0.05574499999996263	-0.061804999999959254	-0.0684049999999714	-0.07691999999999144	-0.0844049999999874	-0.08925999999999101	-0.09411999999999754	-0.10026499999998828	-0.1074449999999727	-0.11032999999999182	-0.11329999999997176	-0.11596999999998747	-0.12396499999995925	-0.13144999999996632	-0.13334999999999875	-0.133099999999986	-0.13478999999998464	-0.13481499999998814
GEO	0.0	0.0	0.0	0.0	-4.761904770500536e-06	-0.00021904761905444659	-0.005566666666623199	-0.01519523809518919	-0.029395238095220044	-0.041023809523788035	-0.05479999999996599	-0.06987619047617022	-0.08599523809520448	-0.09889999999999066	-0.11012380952377665	-0.12302380952379233	-0.1355238095237743	-0.15178571428569043	-0.16246666666664966	-0.172723809523756	-0.1811571428571357	-0.18689523809521935	-0.19211904761904375	-0.19480952380949157	-0.19773333333331644	-0.20530952380950485	-0.20885238095235126	-0.21174761904758643	-0.21122857142853446	-0.21360952380949927	-0.21596190476186328	-0.21902380952379952
DEU	0.0	0.0	0.0	0.0	-0.020270833333313476	-0.08604583333330362	-0.16401666666664427	-0.2241291666666423	-0.2818083333333221	-0.3126499999999699	-0.35137916666664326	-0.3749999999999698	-0.40484166666661103	-0.42159166666664305	-0.45286666666667363	-0.4695874999999794	-0.5005208333333067	-0.5136791666666252	-0.5346499999999921	-0.5427124999999866	-0.5676416666666295	-0.568708333333301	-0.5793833333333054	-0.5811041666666239	-0.5879458333333143	-0.5993999999999722	-0.6034333333333364	-0.6003083333332992	-0.6072583333333159	-0.6043499999999646	-0.6124541666666317	-0.6119541666666506
GHA	0.0	0.0	0.0	0.0	3.846153839859312e-06	-0.0011769230768843286	-0.0030423076922803105	-0.005473076923057096	-0.018973076923067822	-0.030746153846128443	-0.058919230769194364	-0.08527307692305364	-0.10893076923074174	-0.13241538461534752	-0.15726923076920807	-0.17430384615383376	-0.1906423076922681	-0.20567692307689178	-0.21694999999998243	-0.2292153846153555	-0.25086923076921286	-0.2833730769230658	-0.30239999999999156	-0.3185923076922892	-0.322688461538434	-0.33323076923074124	-0.3426192307692366	-0.3513538461538457	-0.3593423076923008	-0.3723153846153404	-0.37621538461536375	-0.3883961538461378
GRC	0.0	0.0	0.0	0.0	-0.02252692307689319	-0.06706538461538347	-0.13170769230768098	-0.2012461538461352	-0.2757499999999635	-0.3373307692307592	-0.39393076923074366	-0.4438384615384705	-0.48413461538457936	-0.5234346153845881	-0.5567846153845979	-0.5935423076923074	-0.6238499999999703	-0.6503884615384203	-0.6747076923076745	-0.697315384615349	-0.7068846153845842	-0.7112115384615425	-0.727457692307687	-0.7390423076922947	-0.736553846153809	-0.7494538461538358	-0.7566230769230353	-0.766080769230737	-0.7776576923076761	-0.7813269230768971	-0.7762846153845926	-0.7819538461538156
GRL	0.0	0.0	0.0	0.0	0.0	-0.008623529411744268	-0.02669999999999062	-0.07023529411762652	-0.14681176470586754	-0.22899411764705224	-0.28892352941173316	-0.3289352941176271	-0.3644411764705757	-0.3876823529411655	-0.41319411764704217	-0.4417941176470652	-0.4825058823529127	-0.5336411764705895	-0.5540235294117402	-0.5784411764705788	-0.5982941176470469	-0.6156294117647065	-0.63162352941174	-0.64005294117645	-0.6422470588235085	-0.6574529411764507	-0.6725941176470407	-0.6724117647058381	-0.6717176470587782	-0.6703352941176188	-0.683370588235277	-0.6810882352940917
GTM	0.0	0.0	0.0	0.0	0.0	-0.0003038461538151793	-0.0017423076922984393	-0.0052038461538339575	-0.010323076923057783	-0.016973076923076924	-0.028507692307644383	-0.040142307692292434	-0.04469999999998642	-0.0494230769230386	-0.05452692307692519	-0.05930769230764188	-0.06577307692303691	-0.07318076923076289	-0.08074230769227198	-0.08650769230769129	-0.09322307692306575	-0.10079999999998979	-0.10751923076921521	-0.11646538461534961	-0.12186923076920042	-0.1271692307691863	-0.13260769230765135	-0.13837307692304845	-0.13921923076920528	-0.13951538461535185	-0.141188461538444	-0.14044999999996977
GIN	0.0	0.0	0.0	0.0	0.0	-0.0007279999999942888	-0.0042919999999502245	-0.03497599999997547	-0.07683199999999335	-0.10348799999998493	-0.1253559999999876	-0.1567799999999564	-0.17235199999996453	-0.184055999999988	-0.19495999999995517	-0.20321999999999285	-0.2105399999999813	-0.21210399999997964	-0.21763199999997873	-0.2205319999999733	-0.22808799999998186	-0.2321359999999495	-0.23769999999996294	-0.23736799999997116	-0.2390199999999676	-0.24008399999998487	-0.24219199999998553	-0.24071999999999427	-0.24280400000000757	-0.2404639999999736	-0.2421359999999706	-0.24123599999996692
GUY	0.0	0.0	0.0	0.0	0.0	-0.000696153846146963	-0.003169230769195508	-0.00623461538459269	-0.011819230769216649	-0.017138461538435124	-0.025188461538450113	-0.03279615384612633	-0.040792307692261165	-0.05212307692304963	-0.06158076923076239	-0.07123461538459663	-0.0785846153845915	-0.09046538461533471	-0.0981153846153604	-0.1056269230768958	-0.1149153846153439	-0.12348846153843462	-0.1294230769230409	-0.13642307692305344	-0.14546538461536196	-0.15234230769228807	-0.16320384615381434	-0.1817730769230641	-0.19806153846152474	-0.2125538461538401	-0.2195884615384558	-0.22140384615382258
HTI	0.0	0.0	0.0	0.0	0.0	-0.00010800000000976695	-0.0006439999999829915	-0.0026119999999796306	-0.006991999999950149	-0.011875999999977349	-0.01691599999997795	-0.022911999999986055	-0.027127999999987384	-0.03429199999998023	-0.03990399999997951	-0.046416000000004676	-0.051171999999977125	-0.0531960000000109	-0.055187999999983806	-0.05817599999994316	-0.05946799999995145	-0.06269199999997532	-0.06441599999996717	-0.06676399999997473	-0.06677599999994621	-0.0662319999999661	-0.06597599999997872	-0.0668639999999665	-0.0685479999999683	-0.07227599999996004	-0.07499599999996054	-0.08225999999998956
HND	0.0	0.0	0.0	0.0	0.0	-0.0008999999999925734	-0.0030319999999806058	-0.010051999999971528	-0.020187999999965456	-0.029907999999978507	-0.042667999999967954	-0.053715999999981445	-0.06539600000000645	-0.0728639999999725	-0.08104799999997248	-0.08611599999998054	-0.09133600000000852	-0.09776799999998698	-0.10469599999995971	-0.11317599999998151	-0.12161199999997097	-0.12679599999995128	-0.13075200000000065	-0.14096799999996357	-0.14353199999997956	-0.1469519999999669	-0.14883199999999874	-0.15463199999996569	-0.15327599999999109	-0.15243199999998014	-0.15111599999997338	-0.15001999999998405
HKG	0.0	0.0	0.0	0.0	3.846153839859312e-06	-0.001153846153811866	-0.0036384615384355	-0.012180769230751842	-0.02270769230766634	-0.029411538461510123	-0.03556923076921681	-0.0410038461538309	-0.04509230769227379	-0.048838461538436295	-0.05236153846150948	-0.06543461538458528	-0.0843499999999664	-0.10170384615383332	-0.11931923076917705	-0.13452307692306542	-0.14843461538458502	-0.16011923076922896	-0.17053076923077004	-0.17958076923076938	-0.18613076923073013	-0.193353846153832	-0.1996269230769121	-0.20222307692304708	-0.20814615384611157	-0.20901923076921403	-0.21266538461535145	-0.2140961538461328
HUN	0.0	0.0	0.0	0.0	-0.025399999999975442	-0.09113999999997846	-0.19343599999998018	-0.2869119999999725	-0.37254799999998367	-0.4473119999999664	-0.5128480000000102	-0.5681919999999674	-0.6198519999999763	-0.668687999999984	-0.7026439999999523	-0.7461679999999693	-0.7782239999999607	-0.8023679999999866	-0.823827999999982	-0.8394079999999748	-0.8467079999999738	-0.8560119999999616	-0.8608279999999691	-0.8666319999999783	-0.86348799999999	-0.8722559999999935	-0.8719559999999849	-0.8761399999999808	-0.8751479999999812	-0.8837839999999764	-0.877067999999992	-0.8857239999999766
ISL	0.0	0.0	0.0	0.0	0.0	-0.0020384615384672067	-0.020699999999973517	-0.04749999999998922	-0.08166923076918797	-0.11246538461536781	-0.14009230769229664	-0.16671923076923	-0.18981538461535497	-0.21273461538459104	-0.23213846153845585	-0.2511769230769123	-0.2653538461538374	-0.2796923076922808	-0.2903884615384267	-0.3010961538461143	-0.30635384615382844	-0.3124038461538192	-0.3193692307692175	-0.3265884615384351	-0.3271269230769036	-0.33398076923075726	-0.33683846153844677	-0.3444730769230575	-0.3420230769230481	-0.34648846153840784	-0.34462692307689613	-0.3498499999999738
IND	0.0	0.0	0.0	0.0	7.692307679718624e-06	-0.0004384615384434021	-0.0037730769230526207	-0.006426923076885416	-0.007065384615345671	-0.009446153846148775	-0.010519230769190369	-0.013884615384596177	-0.020980769230760643	-0.030519230769199268	-0.03875769230768933	-0.053819230769214244	-0.06323461538458863	-0.07030769230766953	-0.07554230769226677	-0.08121153846150087	-0.08577692307689677	-0.09033846153843061	-0.09409999999998586	-0.09633846153842551	-0.09834615384612944	-0.1002423076922998	-0.10174230769227632	-0.10286538461540262	-0.10358461538459984	-0.10413076923073694	-0.1052269230768954	-0.10475769230767762
IDN	0.0	0.0	0.0	0.0	0.0	-0.0017999999999740446	-0.004169230769213161	-0.00699230769226622	-0.008803846153837558	-0.0112384615384431	-0.013965384615333143	-0.016415384615398043	-0.017888461538428935	-0.019073076923048493	-0.02060769230765036	-0.024253846153843295	-0.02509615384614916	-0.026396153846142134	-0.03302692307691757	-0.03719230769227977	-0.041184615384581846	-0.04653076923074595	-0.05053076923076105	-0.053799999999959436	-0.0577653846153825	-0.06418076923073723	-0.06778076923074083	-0.0707500000000083	-0.07553461538459816	-0.07806538461535562	-0.07853076923074465	-0.08118076923075979
IRN	0.0	0.0	0.0	0.0	0.0	-0.00031764705881176525	-0.0036352941176209796	-0.006811764705860757	-0.010058823529401906	-0.02987058823525901	-0.06413529411761765	-0.09763529411763727	-0.12610588235292264	-0.1519647058823459	-0.1738058823529287	-0.1925117647058716	-0.21461764705880126	-0.23594705882352685	-0.25317647058822335	-0.26994117647056726	-0.28363529411763455	-0.29313529411761907	-0.302641176470575	-0.3102999999999856	-0.3170117647058657	-0.3231529411764633	-0.32578235294117297	-0.33188235294114854	-0.3338705882352855	-0.3390117647058766	-0.34231176470588265	-0.3471941176470317
IRQ	0.0	0.0	0.0	0.0	0.0	-0.0005923076922709214	-0.0017999999999629424	-0.003473076923055096	-0.01322307692306346	-0.03104230769228611	-0.04948846153847164	-0.06508461538459187	-0.08378461538457449	-0.10348461538460807	-0.12238076923074548	-0.1427384615384497	-0.1542499999999558	-0.16625769230764753	-0.17901923076920623	-0.18782307692303268	-0.19391153846149978	-0.198649999999978	-0.20143461538458807	-0.20512307692305276	-0.21161923076922218	-0.21229615384613654	-0.21392307692305046	-0.21911538461535374	-0.22198076923074517	-0.22454615384611687	-0.22538461538460508	-0.22633076923076478
IRL	0.0	0.0	0.0	0.0	-0.06314615384609423	-0.1885538461538161	-0.3212730769230343	-0.45540384615384566	-0.569423076923059	-0.6806576923076957	-0.7681499999999897	-0.8603153846153733	-0.9308923076922881	-0.9882269230769181	-1.0411346153845868	-1.0965807692307594	-1.1463538461538136	-1.204046153846139	-1.2415653846153618	-1.2633269230768907	-1.3093653846153464	-1.3234961538461265	-1.345834615384589	-1.3535538461537877	-1.3733153846153368	-1.374980769230727	-1.391676923076901	-1.3991423076922804	-1.4109653846153702	-1.4078884615384424	-1.424915384615355	-1.4177076923076681
ISR	0.0	0.0	0.0	0.0	0.0	-0.0038639999999756647	-0.008367999999991937	-0.014791999999985705	-0.040771999999966724	-0.07018399999998426	-0.0975039999999705	-0.12312399999998558	-0.14480799999994076	-0.16447999999997798	-0.18071999999998978	-0.19991199999997988	-0.21288399999995766	-0.22759599999996327	-0.2391839999999923	-0.2525559999999816	-0.2611839999999588	-0.27264799999998646	-0.27431999999997236	-0.28167999999996196	-0.2859959999999995	-0.29031599999997937	-0.2933319999999795	-0.29647999999995456	-0.3011680000000072	-0.30351599999999257	-0.3070239999999891	-0.30767999999996576
ITA	0.0	0.0	0.0	0.0	-0.020623076923043104	-0.07894615384612669	-0.15268846153844162	-0.21422692307691005	-0.2652269230768889	-0.30778846153844963	-0.339057692307676	-0.37241923076921646	-0.4036538461538175	-0.432053846153857	-0.452969230769229	-0.4775923076923094	-0.49165769230765655	-0.5056230769230452	-0.5281653846153533	-0.5388884615384559	-0.5417384615384213	-0.5479538461538036	-0.551757692307675	-0.5544192307692097	-0.556399999999968	-0.5703923076923023	-0.571519230769213	-0.5842923076922801	-0.583703846153838	-0.5844384615384168	-0.5773115384615002	-0.5771961538461157
JAM	0.0	0.0	0.0	0.0	3.846153839859312e-06	-0.0006846153845940783	-0.001688461538451591	-0.0034884615384589424	-0.008596153846118781	-0.013069230769224838	-0.017342307692291836	-0.02344230769228961	-0.02705384615382389	-0.03280384615382825	-0.0361846153845935	-0.04020769230769217	-0.04286538461537592	-0.04574999999996665	-0.05069999999999242	-0.053473076923071794	-0.05478846153844641	-0.0555499999999598	-0.057307692307673186	-0.05796538461535494	-0.05935000000001356	-0.059607692307639404	-0.06046538461537132	-0.06068846153843843	-0.06101538461537048	-0.06111153846150019	-0.061515384615351554	-0.061461538461504706
JPN	0.0	0.0	0.0	0.0	0.0	-0.015751851851819598	-0.016085185185155115	-0.03051481481479712	-0.042144444444447426	-0.05632222222219374	-0.05436296296292831	-0.05198888888889863	-0.05010740740738484	-0.04813333333331116	-0.04688518518519702	-0.047985185185150936	-0.04955185185183675	-0.05119259259258602	-0.05282222222220412	-0.05378518518514008	-0.054737037037022596	-0.05550740740738469	-0.055429629629621946	-0.055437037036998316	-0.055314814814788615	-0.05634444444441167	-0.056881481481463325	-0.05666666666663822	-0.05681481481478734	-0.057081481481469076	-0.05754444444442397	-0.057662962962945485
JOR	0.0	0.0	0.0	0.0	-3.846153850961542e-06	-0.0035884615384285112	-0.007434615384560583	-0.018426923076897417	-0.04339230769228042	-0.0711499999999643	-0.10089230769229074	-0.13424615384612926	-0.16929999999997225	-0.20123076923073135	-0.22461538461536756	-0.25382692307687194	-0.2816230769230543	-0.3023192307691991	-0.32393076923072917	-0.3407653846153491	-0.3512038461538136	-0.36079999999999446	-0.36252692307692236	-0.3697807692307653	-0.37951153846148555	-0.3823461538461248	-0.39434230769225254	-0.39704230769229687	-0.4102692307692113	-0.41373846153844873	-0.4233884615384209	-0.4224846153845885
KAZ	0.0	0.0	0.0	0.0	-3.846153850961542e-06	-0.004569230769213561	-0.004696153846128759	-0.007057692307665953	-0.015592307692280372	-0.02953461538457436	-0.049292307692283543	-0.0682615384615004	-0.08019230769229502	-0.10094230769230883	-0.12111153846150469	-0.12444999999997597	-0.1296384615384394	-0.13991153846151239	-0.14609999999998236	-0.15230769230766272	-0.1536769230768953	-0.15599999999997838	-0.1598115384615073	-0.1653153846153388	-0.17450769230767937	-0.17422692307689225	-0.17326153846151104	-0.17796538461536393	-0.19018076923074112	-0.19002307692304043	-0.18779999999996022	-0.1865538461538252
KEN	0.0	0.0	0.0	0.0	2.399999998736746e-05	-0.0022799999999545406	-0.005959999999960441	-0.010311999999990107	-0.014747999999964456	-0.019963999999972337	-0.026963999999973787	-0.03470799999999441	-0.05961199999997557	-0.08428799999995462	-0.10703599999998259	-0.1259079999999635	-0.1452679999999873	-0.16362799999996014	-0.18713599999996555	-0.210691999999979	-0.2340559999999714	-0.25609199999998555	-0.2760679999999849	-0.29863199999995427	-0.31649599999999944	-0.3313479999999758	-0.3422119999999751	-0.3565119999999644	-0.3664439999999769	-0.3778839999999617	-0.38784799999997954	-0.3976519999999817
KWT	0.0	0.0	0.0	0.0	0.0	-0.0006719999999793558	-0.0012559999999828264	-0.004659999999967468	-0.011135999999978274	-0.028491999999968876	-0.05217599999997047	-0.07096799999998238	-0.08957599999998012	-0.10673999999997186	-0.12323199999996204	-0.13884399999996022	-0.15120799999995826	-0.16195599999996313	-0.17191599999999418	-0.18419600000000313	-0.1916519999999866	-0.2008599999999583	-0.214223999999974	-0.21840399999998317	-0.2237279999999675	-0.23731199999995622	-0.24345199999996625	-0.25722799999998713	-0.2688479999999771	-0.2785319999999647	-0.2752359999999787	-0.2815839999999903
KGZ	0.0	0.0	0.0	0.0	0.0	-0.00024285714284033588	-0.0017857142856847474	-0.002738095238064009	-0.010661904761899432	-0.029509523809512217	-0.047714285714273164	-0.06288571428569867	-0.07402857142857489	-0.08587142857140462	-0.09477619047617569	-0.1019190476190257	-0.11426190476186981	-0.12940476190473893	-0.14329523809522016	-0.14941428571426663	-0.15128571428570936	-0.15367142857138916	-0.16080952380949087	-0.16882857142854757	-0.1730999999999705	-0.17499523809521023	-0.18140476190473542	-0.18406190476186746	-0.18485714285711996	-0.18924285714283506	-0.18897142857141613	-0.18653809523806464
LAO	0.0	0.0	0.0	0.0	0.0	-0.0007159999999672984	-0.0030559999999679732	-0.005931999999975179	-0.009343999999966712	-0.011115999999955495	-0.011779999999972368	-0.013615999999971873	-0.014980000000008875	-0.018475999999967296	-0.020363999999961635	-0.02426399999996276	-0.031147999999969755	-0.04219999999997004	-0.0472719999999649	-0.04726799999998921	-0.04676399999999914	-0.046291999999981126	-0.04657599999997597	-0.049123999999978185	-0.051927999999956675	-0.055015999999963316	-0.06843999999998074	-0.08605600000000102	-0.09163199999997484	-0.08995599999996884	-0.08714800000000356	-0.08539599999995984
LVA	0.0	0.0	0.0	0.0	-0.036673076923066095	-0.12310769230766683	-0.22501923076920782	-0.3221038461538317	-0.4065384615384193	-0.4783769230769064	-0.5417769230768754	-0.6021346153846197	-0.655338461538435	-0.7023923076923011	-0.7369269230768749	-0.7744884615384362	-0.8112653846153672	-0.8395961538461227	-0.866411538461509	-0.886126923076902	-0.9033538461538426	-0.9187153846153651	-0.9263576923076555	-0.9306807692307406	-0.9312846153845977	-0.9445038461538102	-0.9493884615384363	-0.9553076923076831	-0.9467384615384433	-0.9528653846153645	-0.9437653846153582	-0.949203846153801
LBN	0.0	0.0	0.0	0.0	-1.1538461541782397e-05	-0.0005153846153627129	-0.008019230769196195	-0.030880769230745564	-0.0768076923076233	-0.11701923076921084	-0.1563307692307836	-0.19461538461535977	-0.22771153846150582	-0.25499615384612095	-0.2808461538461704	-0.3123961538461506	-0.3276153846153651	-0.3508269230769079	-0.3628423076922682	-0.37508076923071787	-0.3866384615384244	-0.3983346153845768	-0.4020999999999719	-0.4084999999999783	-0.41469999999996787	-0.42119999999997715	-0.4249615384615213	-0.429565384615338	-0.4338692307692016	-0.4388615384614991	-0.4435153846154005	-0.44926923076924474
LSO	0.0	0.0	0.0	0.0	0.0	-0.0009333333333194638	-0.0033874999999849997	-0.006591666666644347	-0.008262499999978079	-0.010316666666632113	-0.01367916666666913	-0.019991666666629992	-0.025037499999980284	-0.03183333333329763	-0.038695833333302065	-0.043337499999973605	-0.04564999999999708	-0.04924166666665508	-0.05356666666660459	-0.05947083333331937	-0.06910416666664476	-0.07377083333329759	-0.07933750000000961	-0.08295833333331615	-0.0835833333333258	-0.08532916666667001	-0.08478749999999424	-0.08715833333329259	-0.09087916666664642	-0.09275416666661984	-0.0975166666666194	-0.10547083333330987
LBR	0.0	0.0	0.0	0.0	0.0	-4.761904770500536e-06	-0.00027619047616722625	-0.003995238095255704	-0.01972857142854556	-0.04014761904762576	-0.05928571428570617	-0.07760476190474819	-0.08659523809519953	-0.08332857142854255	-0.07967142857138176	-0.07659999999999334	-0.08005238095236678	-0.0911333333333042	-0.09998095238091809	-0.10383809523807352	-0.09861428571428243	-0.0935761904761856	-0.08908095238092661	-0.08462857142855773	-0.0803238095237746	-0.07615714285713615	-0.07222380952379703	-0.06846190476190728	-0.06492380952378696	-0.06158095238091299	-0.05840476190476229	-0.05543333333332123
LBY	0.0	0.0	0.0	0.0	0.0	-0.001457692307660352	-0.011934615384590064	-0.033369230769197955	-0.06375769230767547	-0.10018461538459089	-0.12839999999996188	-0.15403461538460173	-0.1782499999999798	-0.19972692307685946	-0.22348461538460596	-0.2415769230769027	-0.2678769230768818	-0.3060769230769145	-0.3374307692307288	-0.36283076923074864	-0.37247692307688096	-0.3818499999999614	-0.3882499999999789	-0.4020653846153577	-0.410376923076905	-0.4192076923076882	-0.4224615384615049	-0.4290115384615101	-0.4341115384615235	-0.450765384615337	-0.45432307692304663	-0.46721923076921135
LIE	0.0	0.0	0.0	0.0	0.0	0.0	-7.999999995789153e-06	-9.200000000708641e-05	-0.00031600000001130724	-0.0006319999999782056	-0.0009999999999732445	-0.0014439999999726894	-0.0019279999999621822	-0.002459999999970819	-0.0025239999999704388	-0.0029839999999836664	-0.0036239999999909678	-0.004267999999962857	-0.005079999999979545	-0.006103999999984566	-0.007363999999965287	-0.00883599999997875	-0.010223999999969813	-0.01158399999995341	-0.012711999999970303	-0.013891999999970928	-0.013983999999966912	-0.013703999999947758	-0.013735999999964221	-0.01371199999995465	-0.01369600000000748	-0.014695999999969622
LTU	0.0	0.0	0.0	0.0	-0.02419199999995625	-0.10191999999998869	-0.20313999999999055	-0.3011839999999877	-0.3877240000000004	-0.46734399999996956	-0.5410439999999683	-0.612463999999957	-0.6733160000000016	-0.7235999999999909	-0.7670879999999602	-0.8118759999999892	-0.8510359999999495	-0.883983999999971	-0.9090279999999673	-0.9298999999999613	-0.9496159999999643	-0.9665279999999665	-0.9743399999999736	-0.9823479999999774	-0.9880719999999732	-1.0033679999999823	-1.0085519999999848	-1.017743999999976	-1.0109119999999638	-1.0181119999999932	-1.0080599999999995	-1.0118999999999878
LUX	0.0	0.0	0.0	-0.00033478260867969567	-0.07276086956519157	-0.20462173913039505	-0.352860869565208	-0.4961739130434628	-0.6175521739130385	-0.7023521739130123	-0.7755999999999874	-0.8333260869565096	-0.8954999999999824	-0.9381478260869436	-1.002147826086941	-1.0573695652173476	-1.093926086956487	-1.1339826086956495	-1.1444652173912773	-1.1726304347825844	-1.1863043478260837	-1.2007086956521418	-1.2160695652173703	-1.2170347826086614	-1.2346434782608662	-1.232639130434754	-1.2412086956521295	-1.2449652173912917	-1.251239130434767	-1.2429652173912897	-1.259860869565177	-1.252786956521701
MAC	0.0	0.0	0.0	0.0	0.0	-0.0014961538461366608	-0.0032769230769003066	-0.010488461538460392	-0.016834615384575535	-0.022623076923045105	-0.026749999999975405	-0.029884615384578872	-0.0340384615384437	-0.037626923076905516	-0.04055769230766337	-0.04407307692303464	-0.05017692307690558	-0.057130769230751	-0.064515384615349	-0.07189230769228949	-0.07873076923072819	-0.08355769230765642	-0.08715769230764892	-0.09075384615382376	-0.09279230769227986	-0.09643076923075977	-0.09912692307690874	-0.10410769230765338	-0.10688461538457261	-0.10763846153841738	-0.10924615384613201	-0.1111692307692036
MDG	0.0	0.0	0.0	0.0	0.0	-0.0001541666666660113	-0.004041666666643184	-0.008454166666649332	-0.010754166666648857	-0.012854166666631528	-0.01414583333332331	-0.015270833333314027	-0.016312499999981966	-0.019054166666665484	-0.034049999999963276	-0.04829999999999002	-0.062149999999994154	-0.07602916666663573	-0.0891416666666367	-0.10094166666664295	-0.10886666666665157	-0.11944999999995431	-0.12127499999996516	-0.13072083333330875	-0.13540833333332003	-0.14386249999999157	-0.14842499999995207	-0.1547249999999667	-0.1539499999999805	-0.1588874999999823	-0.16338333333331123	-0.1676541666666309
MWI	0.0	0.0	0.0	0.0	-1.199999999368373e-05	-0.0003199999999758951	-0.0008799999999808961	-0.0038919999999609267	-0.007775999999992678	-0.010003999999963487	-0.010863999999988216	-0.011143999999996268	-0.011175999999990527	-0.014655999999990676	-0.01665999999999057	-0.019379999999968867	-0.027883999999966935	-0.0343159999999898	-0.03569599999998507	-0.03707599999998035	-0.041403999999967134	-0.05465199999994397	-0.06553999999994176	-0.08107199999998205	-0.09227599999998004	-0.1079119999999878	-0.12339599999998674	-0.13393599999999006	-0.14339599999998454	-0.1489319999999683	-0.1564599999999805	-0.16903199999996898
MYS	0.0	0.0	0.0	0.0	0.0	-0.001435999999965798	-0.0034559999999905777	-0.006359999999971944	-0.009431999999975904	-0.012699999999976619	-0.01786399999995636	-0.022395999999946792	-0.024519999999983444	-0.0268719999999667	-0.02904399999998919	-0.03177199999992997	-0.03730799999998036	-0.05050399999997346	-0.06289199999999218	-0.07547599999996324	-0.08736399999997868	-0.09833599999997666	-0.10784799999997707	-0.11979599999996093	-0.13181200000000892	-0.14035199999998804	-0.15056399999997527	-0.15641999999995715	-0.16193199999999797	-0.16576799999998837	-0.16932799999997972	-0.1708639999999706
MDV	0.0	0.0	0.0	0.0	-1.199999999368373e-05	-0.0014479999999816862	-0.0028119999999742795	-0.0038759999999804506	-0.005175999999973424	-0.009039999999982395	-0.010947999999966207	-0.014383999999967312	-0.017084000000000543	-0.022191999999987555	-0.02718399999995791	-0.031211999999969375	-0.0316759999999805	-0.03331599999998325	-0.03541199999997913	-0.04259199999998575	-0.04602399999997786	-0.04531599999996194	-0.04583999999997479	-0.044459999999968414	-0.043135999999943664	-0.042471999999993404	-0.042235999999973295	-0.042635999999973695	-0.04255999999996929	-0.04250000000000087	-0.04261999999998212	-0.04288399999998749
MLI	0.0	0.0	0.0	0.0	0.0	-0.00011999999999234845	-0.0008199999999791707	-0.0035120000000055107	-0.013879999999977244	-0.025131999999972177	-0.03539199999997855	-0.04566399999997861	-0.05565999999999072	-0.06532799999999783	-0.07479199999995689	-0.08546799999996635	-0.09234399999996645	-0.10205599999999482	-0.10727999999996518	-0.11392399999998748	-0.11833199999996546	-0.12432799999996247	-0.12714399999995685	-0.13340399999998143	-0.13772799999997032	-0.1455799999999785	-0.14826800000000695	-0.15335999999996908	-0.15231599999997458	-0.15579999999996152	-0.15808400000000278	-0.15995599999998333
MLT	0.0	0.0	0.0	0.0	-0.027224999999964083	-0.10035416666664965	-0.22555416666665273	-0.35907083333329703	-0.4903624999999745	-0.6152916666666619	-0.7183791666666495	-0.8101874999999814	-0.8946999999999705	-0.9847458333333114	-1.0440708333333326	-1.1129541666666465	-1.171637499999978	-1.2154666666666536	-1.268033333333296	-1.3251333333332949	-1.3447583333332958	-1.3728708333333395	-1.407604166666676	-1.4327041666666318	-1.4527416666666237	-1.477633333333328	-1.5188958333333225	-1.524837499999998	-1.5683166666666692	-1.5661666666666463	-1.5802916666666333	-1.5733874999999897
MRT	0.0	0.0	0.0	0.0	0.0	-0.00044615384614532516	-0.001226923076913522	-0.007446153846146775	-0.02919230769227177	-0.053499999999973014	-0.08172692307690799	-0.10681153846151537	-0.1306115384615114	-0.14970769230766567	-0.1705153846153662	-0.1899576923076851	-0.20147692307688203	-0.23427692307690373	-0.2593653846153843	-0.28859615384614346	-0.3034192307692085	-0.3212730769230676	-0.3287192307692033	-0.33969999999997613	-0.34871538461539453	-0.3628230769230578	-0.3699846153845887	-0.38832307692306944	-0.3998961538461354	-0.41694615384612055	-0.41744230769228396	-0.42273076923075026
MUS	0.0	0.0	0.0	0.0	9.523809518796611e-06	-0.004542857142841861	-0.011399999999994748	-0.014866666666635275	-0.01653809523807226	-0.01790952380952282	-0.02069047619044362	-0.023023809523770034	-0.024371428571423603	-0.02630476190474962	-0.03296190476188565	-0.05499999999998284	-0.07365238095237148	-0.09149523809522941	-0.1079380952380693	-0.12077142857139789	-0.1323761904761689	-0.14359047619043608	-0.15609999999997015	-0.16489523809523066	-0.1718666666666313	-0.1802952380952072	-0.18927619047613975	-0.1978666666666462	-0.20459999999996592	-0.20768095238091755	-0.21443333333331926	-0.21844761904761256
MEX	0.0	0.0	0.0	0.0	0.0	-0.0012499999999859845	-0.0029083333333179695	-0.006033333333321789	-0.010737499999968758	-0.01487916666662592	-0.019987499999973846	-0.022995833333305793	-0.02535833333330295	-0.02679999999997129	-0.029566666666669406	-0.037920833333326964	-0.05027499999998852	-0.0611583333332999	-0.07229583333331346	-0.08242916666664213	-0.0923083333332908	-0.09820833333331613	-0.10547083333330987	-0.11046666666664207	-0.11542499999994682	-0.11974999999996294	-0.12411666666665155	-0.12731666666664365	-0.1295166666666514	-0.13082083333332273	-0.13359166666663258	-0.13545416666663757
MCO	0.0	0.0	0.0	0.0	0.0	0.0	-8.000000006891383e-06	-6.399999999961992e-05	-0.00011999999999234845	-0.00023599999999790455	-0.0006159999999977295	-0.0010799999999422383	-0.0016919999999753799	-0.0023959999999600967	-0.003323999999982341	-0.004423999999980666	-0.00579599999998015	-0.00721199999997868	-0.008551999999961701	-0.009951999999979755	-0.0112759999999823	-0.012503999999979865	-0.013591999999962301	-0.014595999999977849	-0.01549199999998363	-0.016263999999976964	-0.017247999999969732	-0.018251999999974178	-0.019027999999965406	-0.01969599999996907	-0.01971599999999185	-0.02037199999997963
MNG	0.0	0.0	0.0	0.0	-8.000000006891383e-06	-0.00045199999995082507	-0.0013239999999581364	-0.005979999999994323	-0.020311999999977903	-0.028819999999962764	-0.03236799999997153	-0.03623999999997629	-0.04138799999996445	-0.047619999999981566	-0.050579999999977865	-0.057987999999975504	-0.06560799999998368	-0.06923199999997465	-0.07160399999996958	-0.07354799999995665	-0.07552800000000248	-0.07731999999996964	-0.0796719999999751	-0.08067199999998165	-0.081339999999952	-0.08165199999997652	-0.08121999999999296	-0.08169199999997767	-0.08292799999997102	-0.08279999999996068	-0.08311599999996089	-0.08226399999999856
MNE	0.0	0.0	0.0	0.0	0.0	-8.33333332339592e-06	-8.333333333387927e-05	-0.0004041666666565469	-0.0010333333333001349	-0.001920833333290961	-0.002966666666637252	-0.004179166666673506	-0.00462083333331309	-0.004937499999968509	-0.005449999999973532	-0.006595833333322698	-0.008133333333315562	-0.009662499999973928	-0.010795833333310245	-0.01179166666666065	-0.012345833333304856	-0.012049999999963479	-0.01202083333331494	-0.01236666666663	-0.014862499999968026	-0.016554166666649106	-0.01810416666665482	-0.019487499999959468	-0.020941666666640657	-0.022408333333323593	-0.024387499999978246	-0.025966666666654703
MAR	0.0	0.0	0.0	0.0	0.0	-0.008611538461500423	-0.032038461538419494	-0.06642692307691211	-0.09882307692303804	-0.1294807692307609	-0.15605384615385853	-0.17658846153842944	-0.19476538461535853	-0.21351153846149717	-0.22609230769229383	-0.2390615384615158	-0.24754615384613432	-0.2620076923076753	-0.2718192307691991	-0.2816576923076686	-0.28799230769228634	-0.29201923076922487	-0.296930769230741	-0.30505384615383546	-0.30498846153844683	-0.3127192307692095	-0.31696538461534196	-0.3268461538461498	-0.32965769230768327	-0.3369923076922743	-0.3394999999999926	-0.3419153846153766
MOZ	0.0	0.0	0.0	0.0	-3.846153850961542e-06	-0.0016576923076661032	-0.009273076923088652	-0.019030769230732325	-0.027234615384585936	-0.033192307692264666	-0.03792307692305208	-0.04168461538458512	-0.050849999999968976	-0.06183846153843264	-0.0720769230768914	-0.07441923076919599	-0.07540769230769406	-0.07576538461535609	-0.0762230769230432	-0.07613076923074225	-0.07650769230770349	-0.07783461538457548	-0.07865769230767095	-0.08010769230767378	-0.08159230769226866	-0.08289230769230604	-0.08273846153845632	-0.0837153846153571	-0.0829538461538104	-0.08246923076918877	-0.08149999999995661	-0.08083076923075527
MMR	0.0	0.0	0.0	0.0	0.0	0.0	0.0	0.0	-6.153846153766906e-05	-0.00014230769230794138	-0.00016153846154054463	-0.00032307692308108926	-0.000434615384614645	-0.000434615384614645	-0.000661538461532718	-0.0009461538461374985	-0.0009807692307517435	-0.000907692307672292	-0.0011115384614734936	-0.002992307692284424	-0.004469230769210686	-0.0042692307691938325	-0.0040076923076615145	-0.003784615384594403	-0.004153846153809315	-0.005053846153835195	-0.004861538461520265	-0.004561538461500536	-0.004488461538421085	-0.004415384615341633	-0.004146153846140699	-0.0039115384615096005
NAM	0.0	0.0	0.0	0.0	-3.846153850961542e-06	-0.01391538461535946	-0.024957692307658874	-0.03760769230767291	-0.04478846153845861	-0.05065384615382529	-0.05541923076920474	-0.059726923076885985	-0.0677846153845918	-0.07282307692305645	-0.07693076923076525	-0.08705384615379508	-0.09814230769227272	-0.11233846153844151	-0.12326538461537861	-0.13946923076919582	-0.15778076923074202	-0.17344615384613515	-0.1878307692307568	-0.19381923076924323	-0.20165384615383752	-0.2113923076922819	-0.2182115384615102	-0.22331923076921445	-0.2288346153845766	-0.23636538461535572	-0.24411923076920194	-0.25016923076921493
NPL	0.0	0.0	0.0	0.0	0.0	-0.0009884615384425643	-0.002288461538435538	-0.003980769230760295	-0.005142307692274084	-0.013161538461514688	-0.03931538461535711	-0.06538846153845146	-0.08803461538460233	-0.10514230769229638	-0.11101153846151401	-0.11391923076922161	-0.1271384615384452	-0.12703461538458027	-0.14231153846151479	-0.18671153846151478	-0.23737692307689295	-0.2687384615384314	-0.2974192307692136	-0.3366807692307461	-0.3685730769230733	-0.39284999999996684	-0.41159999999996755	-0.4121923076922718	-0.41775384615382327	-0.43076153846152154	-0.4410692307691977	-0.45095384615382317
NLD	0.0	0.0	0.0	-0.0015959999999926033	-0.0503119999999746	-0.14825999999998896	-0.22803999999999602	-0.32175599999995086	-0.3873279999999868	-0.4534679999999458	-0.49999999999995604	-0.5513239999999975	-0.589183999999976	-0.6303079999999905	-0.6634159999999834	-0.7052319999999557	-0.7239439999999764	-0.744507999999966	-0.7538359999999744	-0.7661879999999899	-0.7723399999999603	-0.7872239999999975	-0.7866119999999865	-0.7920480000000119	-0.8069679999999746	-0.8078439999999576	-0.8166399999999685	-0.8230599999999866	-0.8294199999999696	-0.8289079999999949	-0.8289159999999463	-0.8305759999999607
ANT	0.0	0.0	0.0	0.0	0.0	-0.0025949999999830275	-0.026319999999979693	-0.058769999999963574	-0.09481499999998144	-0.12044999999994976	-0.13552999999996151	-0.16066499999997097	-0.18285499999997068	-0.21138499999999727	-0.2281649999999913	-0.25348499999997554	-0.2790699999999702	-0.3047049999999607	-0.3171849999999865	-0.3289449999999916	-0.33708499999999253	-0.3399649999999754	-0.3506799999999699	-0.3760449999999471	-0.39477500000000276	-0.40906499999998625	-0.3989949999999687	-0.38479999999998515	-0.3743299999999672	-0.3625499999999837	-0.35183999999999216	-0.3430299999999775
NCL	0.0	0.0	0.0	0.0	-4.000000008996807e-06	-0.00021999999999522402	-0.0012599999999918232	-0.004019999999993473	-0.01811199999995905	-0.02102399999995841	-0.023303999999979563	-0.027147999999965755	-0.03473199999998178	-0.03977999999998927	-0.04257199999996297	-0.045883999999973835	-0.07802799999994114	-0.11129599999997186	-0.11543999999994448	-0.11364399999997943	-0.1119039999999516	-0.11015999999998138	-0.10937999999995895	-0.10828799999997862	-0.12321199999998367	-0.13754399999997835	-0.1526919999999765	-0.17399599999997628	-0.20151600000000158	-0.21588399999998842	-0.23387199999995723	-0.25441599999996845
NZL	0.0	0.0	0.0	0.0	0.0	-0.0007208333333008632	-0.01617499999997385	-0.01642916666666494	-0.025545833333318058	-0.03649999999999487	-0.04592083333331276	-0.04437083333331815	-0.04364583333332783	-0.04203333333330228	-0.04192083333331986	-0.041816666666638636	-0.04257499999997805	-0.05636249999998455	-0.05859583333330809	-0.058820833333317335	-0.06045416666663472	-0.06061666666665744	-0.062358333333289995	-0.06377499999996594	-0.06525416666663952	-0.06632499999997821	-0.0737624999999853	-0.0813624999999818	-0.0883499999999704	-0.10382499999996853	-0.12334583333329929	-0.1359166666666245
NIC	0.0	0.0	0.0	0.0	0.0	-7.307692306834923e-05	-0.00027307692307410036	-0.0017923076923165304	-0.005173076923070674	-0.01074999999999271	-0.01870384615382248	-0.025146153846133945	-0.03185384615382869	-0.039665384615339416	-0.046696153846137456	-0.05409615384615041	-0.06265384615381508	-0.07025769230767365	-0.07693461538459401	-0.08454230769229243	-0.09037692307690692	-0.09617692307691827	-0.10214230769226562	-0.10761153846152727	-0.11063076923074622	-0.11329999999996065	-0.11587692307691855	-0.11979615384611897	-0.12236538461535273	-0.12439615384612912	-0.12492307692306692	-0.1270307692307182
NER	0.0	0.0	0.0	0.0	0.0	-0.0032039999999788904	-0.014820000000004274	-0.03860799999998443	-0.07159999999997169	-0.09978799999995625	-0.12362400000001106	-0.14081599999998806	-0.15075999999997203	-0.15729199999996446	-0.16391999999996187	-0.17825999999998565	-0.19028399999999612	-0.20839199999997948	-0.21743999999997987	-0.22401999999998035	-0.22279600000000288	-0.22617199999994675	-0.2239639999999654	-0.22567599999997467	-0.22467999999998822	-0.22675599999996132	-0.22396399999997652	-0.22475999999997942	-0.22143199999997698	-0.222135999999995	-0.21967599999999088	-0.22036399999998402
NGA	0.0	0.0	0.0	0.0	3.846153839859312e-06	-0.0036653846153589242	-0.010496153846162315	-0.02078461538459475	-0.033280769230747964	-0.054257692307657646	-0.08959615384612762	-0.12821923076919983	-0.16350769230766282	-0.20219999999996352	-0.24351538461535593	-0.2830615384615043	-0.3169115384615395	-0.3463846153845873	-0.38232307692306344	-0.40723846153843946	-0.4351653846153658	-0.4687269230768787	-0.49641923076920724	-0.5193230769230395	-0.5388576923076593	-0.5644346153845903	-0.5849769230769075	-0.6028884615384311	-0.6172076923076641	-0.6323384615384398	-0.6465038461537898	-0.6608807692307206
NOR	0.0	0.0	0.0	0.0	1.923076924370548e-05	-0.00846538461534152	-0.05488076923073626	-0.1194230769230642	-0.1745038461538284	-0.22370769230766197	-0.2680038461538192	-0.3057423076923027	-0.3420153846153684	-0.3703653846153787	-0.3944423076922776	-0.4170115384615203	-0.43815769230768353	-0.45716153846153684	-0.471519230769224	-0.48480769230766496	-0.4900307692307204	-0.498949999999998	-0.5031692307692293	-0.5077692307692172	-0.5123192307691982	-0.5139884615384394	-0.5211692307691806	-0.522096153846141	-0.5243807692307589	-0.5214615384615318	-0.5264269230769059	-0.5223538461538113
PSE	0.0	0.0	0.0	0.0	0.0	-0.0025799999999853718	-0.004923999999972839	-0.009655999999969023	-0.025331999999977928	-0.04797599999999402	-0.07301199999997232	-0.10283600000000614	-0.12803599999999804	-0.14840399999997977	-0.1698159999999671	-0.19393999999997025	-0.2158119999999708	-0.23618399999996154	-0.2544639999999543	-0.27063599999996857	-0.27969599999996264	-0.2872439999999754	-0.28935599999998507	-0.29313200000001816	-0.29826399999997033	-0.29943999999997306	-0.3043559999999723	-0.3033079999999577	-0.30433999999996963	-0.30902399999998	-0.3118839999999956	-0.30960799999998345
OMN	0.0	0.0	0.0	0.0	-1.1538461541782397e-05	-0.0014961538461366608	-0.0045153846153778154	-0.00885384615381124	-0.015515384615349959	-0.031934615384610066	-0.042769230769201805	-0.06244615384611851	-0.08164615384611551	-0.10214230769227672	-0.1221730769230378	-0.14192307692305617	-0.1587769230768865	-0.17083076923076757	-0.18744615384613805	-0.1977538461538142	-0.2036653846153813	-0.2118807692307323	-0.22538461538457177	-0.23903846153844333	-0.2483769230769095	-0.26136538461535297	-0.26876153846150386	-0.27848846153843976	-0.2859192307691938	-0.2878807692307528	-0.2937807692307226	-0.2965538461538131
PAK	0.0	0.0	0.0	0.0	0.0	-0.00020384615384561044	-0.004819230769215199	-0.01253461538457401	-0.014353846153813965	-0.01436153846152699	-0.017115384615373763	-0.02366923076919658	-0.029319230769198068	-0.03502692307688626	-0.04009230769229655	-0.05036153846152969	-0.05509615384611255	-0.05971538461536641	-0.06375769230768658	-0.06676538461538595	-0.06999230769230147	-0.07229615384611865	-0.07463461538458338	-0.07629999999997361	-0.07808461538458822	-0.07837307692306617	-0.07934999999995584	-0.0793153846153527	-0.08014999999996775	-0.08019615384611267	-0.081169230769218	-0.08070384615381787
PAN	0.0	0.0	0.0	0.0	0.0	-0.0007499999999938112	-0.0034230769230592095	-0.008207692307671266	-0.016119230769184867	-0.028349999999988107	-0.0404769230768931	-0.05304999999998783	-0.0712961538460899	-0.09053076923074554	-0.1091500000000023	-0.12698846153844645	-0.1430615384614864	-0.15724999999995326	-0.16987692307691704	-0.18065769230766193	-0.18465769230766593	-0.18944615384612895	-0.19373846153842855	-0.2009153846153633	-0.20422307692304908	-0.20796538461534952	-0.211342307692286	-0.21310384615382816	-0.21548846153843781	-0.2175961538461335	-0.21754999999997748	-0.21792692307687211
PNG	0.0	0.0	0.0	0.0	-3.846153850961542e-06	-0.0005653846153474973	-0.001976923076907333	-0.0024384615384454023	-0.005203846153822855	-0.006815384615344033	-0.0068115384615263785	-0.007084615384600479	-0.00888846153844769	-0.010088461538459992	-0.011730769230766658	-0.014799999999981495	-0.016553846153810614	-0.01725384615380854	-0.0174038461538073	-0.018346153846116042	-0.018503846153816728	-0.020076923076917108	-0.020380769230732287	-0.020849999999961177	-0.02289999999998127	-0.023126923076921546	-0.023296153846130707	-0.02346153846151111	-0.023580769230724385	-0.023703846153799724	-0.024053846153848646	-0.024276923076915757
PRY	0.0	0.0	0.0	0.0	0.0	-7.599999998220142e-05	-0.0038639999999645624	-0.025987999999954603	-0.04655599999996429	-0.06836799999996312	-0.0863879999999817	-0.10699200000001685	-0.12931599999995713	-0.148863999999993	-0.1690999999999998	-0.18617199999997336	-0.1888559999999706	-0.189019999999962	-0.18682399999998545	-0.19076000000000093	-0.192691999999961	-0.19140799999998181	-0.19687199999997018	-0.1947840000000034	-0.20399599999997298	-0.212467999999999	-0.2168599999999965	-0.22251199999998583	-0.229339999999989	-0.23528399999998006	-0.24435599999995672	-0.2568639999999678
PER	0.0	0.0	0.0	0.0	0.0	-0.0006115384615257291	-0.001411538461515427	-0.0027846153846100563	-0.006303846153832282	-0.009734615384604517	-0.013130769230762507	-0.016211538461508024	-0.020676923076901055	-0.02567307692303844	-0.029334615384601914	-0.03402307692307316	-0.041161538461509384	-0.05106923076924064	-0.05979615384613668	-0.06886153846150656	-0.07674615384610783	-0.08204615384614922	-0.08663076923073332	-0.09173076923072454	-0.09671923076921551	-0.09978461538457939	-0.1036769230769119	-0.10749230769230289	-0.10866923076917612	-0.11156153846153538	-0.11216923076921015	-0.1148269230768828
PHL	0.0	0.0	0.0	0.0	0.0	-0.007159259259237327	-0.010951851851814798	-0.020451851851832625	-0.03235185185183065	-0.04203703703700157	-0.0466111111110612	-0.051622222222191816	-0.05336296296293286	-0.055422222222234474	-0.05543333333329903	-0.06012222222220309	-0.06409259259257949	-0.06892592592590008	-0.07438888888885442	-0.07978888888887647	-0.08398518518516473	-0.09348148148148328	-0.0999629629629295	-0.10542962962960534	-0.112825925925919	-0.11485925925924789	-0.11839629629625259	-0.11990740740741579	-0.1250999999999891	-0.12533703703702104	-0.1303037037036825	-0.128581481481449
POL	0.0	0.0	0.0	0.0	-0.011274074074041351	-0.05757777777775086	-0.1205777777777528	-0.1781481481481273	-0.23781481481480737	-0.29028148148144695	-0.33827777777776236	-0.37683703703699223	-0.40750370370367106	-0.43554074074071414	-0.4562296296296342	-0.47963703703706173	-0.49867407407403475	-0.5123999999999573	-0.5283222222222328	-0.5397851851851709	-0.5498629629629326	-0.5567851851851713	-0.5613703703703288	-0.5665629629629354	-0.5670074074073495	-0.5827962962962618	-0.5888814814814736	-0.591440740740723	-0.592085185185165	-0.5996481481481353	-0.5993999999999833	-0.6023407407406922
PRT	0.0	0.0	0.0	0.0	-0.029655999999955718	-0.10137599999998637	-0.19547599999997223	-0.2910119999999794	-0.37239199999997696	-0.431059999999972	-0.48349999999998117	-0.5207399999999862	-0.5672559999999716	-0.599608000000007	-0.6397159999999791	-0.6685399999999619	-0.7005039999999574	-0.7293159999999688	-0.7442159999999642	-0.7661039999999675	-0.7740639999999854	-0.7928439999999704	-0.7997319999999752	-0.8082639999999697	-0.8083279999999915	-0.8182719999999977	-0.8393839999999764	-0.8439959999999802	-0.8429239999999782	-0.8403359999999638	-0.8411439999999715	-0.8338519999999794
QAT	0.0	0.0	0.0	0.0	0.0	-0.0006499999999798334	-0.0028576923076895078	-0.0072615384615337675	-0.0163499999999539	-0.033499999999975216	-0.06467307692304969	-0.09611923076923157	-0.11997692307688101	-0.14179615384612987	-0.16285384615382092	-0.17710384615379215	-0.18871538461534554	-0.2121346153845849	-0.22779999999998912	-0.25122307692305723	-0.256757692307652	-0.27611923076921174	-0.2860230769230365	-0.30310384615381825	-0.3133038461538118	-0.33003076923072694	-0.34850769230765355	-0.36648846153843895	-0.37533461538458157	-0.39281153846151273	-0.41404999999999914	-0.4304730769230658
KOR	0.0	0.0	0.0	0.0	3.846153839859312e-06	-0.005980769230717886	-0.014273076923043693	-0.015853846153845996	-0.019915384615332155	-0.020846153846099114	-0.022292307692284297	-0.02292307692305373	-0.02378846153843206	-0.024230769230737526	-0.02772692307689839	-0.03465384615383149	-0.042380769230732085	-0.04803076923075578	-0.056157692307678975	-0.061307692307666084	-0.06601153846150787	-0.06959615384614093	-0.07268846153845043	-0.07470384615382297	-0.0770230769230551	-0.0781653846153807	-0.079715384615342	-0.08055769230767007	-0.08097692307686977	-0.08176153846151113	-0.08252307692308003	-0.0858615384615069
MDA	0.0	0.0	0.0	0.0	0.0	-0.00026666666665953187	0.0019500000000505224	0.0024916666667040843	0.008083333333375187	0.01897500000003216	0.044658333333358335	0.11992500000002071	0.24899166666669803	0.47561666666668945	0.7578000000000085	1.1307500000000248	1.6882333333333666	2.50048333333337	3.6710166666666932	5.120500000000017	7.223566666666681	9.36060000000003	11.7064416666667	14.073500000000028	16.558775000000026	18.963141666666704	21.365625000000033	23.615791666666695	25.78714166666669	27.77517500000002	29.669291666666673	20.19351666666671
ROU	0.0	0.0	0.0	0.0	-0.010020833333335144	-0.062449999999969474	-0.14014999999999445	-0.2132791666666467	-0.28571666666666884	-0.34719999999995865	-0.3959791666666601	-0.4325999999999941	-0.4721999999999671	-0.5103374999999688	-0.5361083333332961	-0.5692041666666703	-0.5927083333333028	-0.6165874999999654	-0.6320874999999782	-0.6497083333333098	-0.6587624999999875	-0.6718374999999721	-0.6771583333333275	-0.6834958333333141	-0.6810333333333141	-0.6950916666666473	-0.7005749999999922	-0.7041124999999759	-0.7026291666666462	-0.7120124999999811	-0.703716666666665	-0.7156000000000051
RUS	0.0	0.0	0.0	0.0	0.0	-0.0040319999999649525	-0.02538799999998176	-0.03470399999996321	-0.04131999999998914	-0.045907999999983407	-0.055087999999958726	-0.06906399999997426	-0.07861999999997371	-0.0912719999999867	-0.10191999999995538	-0.1120679999999763	-0.12067999999998413	-0.1296679999999717	-0.133751999999987	-0.13650799999996854	-0.14151999999998388	-0.14440399999997577	-0.14536799999997907	-0.1462319999999795	-0.14504399999997197	-0.14512799999996107	-0.15018799999999555	-0.15113999999999406	-0.149423999999998	-0.14692399999997052	-0.14795999999996923	-0.1477519999999788
RWA	0.0	0.0	0.0	0.0	0.0	-0.00036799999999503896	-0.0020679999999995147	-0.004159999999986397	-0.00681199999997828	-0.01042399999995336	-0.014767999999965031	-0.01973999999997922	-0.028139999999976517	-0.03646799999998951	-0.04489599999998317	-0.053583999999962106	-0.05870399999997611	-0.06450000000000067	-0.06904799999999378	-0.07445999999997621	-0.0793519999999881	-0.08384399999996628	-0.08873999999997606	-0.09459199999998225	-0.10092399999999113	-0.10962799999998385	-0.12037199999999082	-0.12277199999998212	-0.12497199999996766	-0.12819999999998943	-0.13081199999998017	-0.1343079999999719
WSM	0.0	0.0	0.0	0.0	0.0	-1.176470587616052e-05	-0.00014117647059164184	-0.0004176470588368453	-0.0007705882352659899	-0.0011294117646776236	-0.0013470588235087178	-0.001494117647049542	-0.0016529411764554247	-0.002317647058802663	-0.0034294117646771483	-0.003329411764696477	-0.0032705882352712656	-0.0032705882352712656	-0.00701176470587761	-0.010552941176455999	-0.013876470588203293	-0.016758823529416933	-0.019747058823516017	-0.022629411764685248	-0.025599999999981193	-0.028323529411722337	-0.0308588235293894	-0.03358235294115275	-0.037147058823516765	-0.038694117647042336	-0.04014705882350311	-0.04022941176470285
SMR	0.0	0.0	0.0	0.0	0.0	-0.0004913043478160795	-0.0027217391303957505	-0.008504347826054914	-0.010256521739104851	-0.010799999999977494	-0.012599999999951539	-0.014413043478245235	-0.016382608695619805	-0.019743478260836334	-0.025960869565211375	-0.032617391304312626	-0.03617391304345796	-0.03997391304346731	-0.04453478260866284	-0.04601304347824353	-0.048673913043451034	-0.05502173913041197	-0.05511304347822765	-0.05771739130433495	-0.05678695652172605	-0.054304347826039656	-0.05273478260867659	-0.054873913043462785	-0.058778260869540855	-0.06195652173913713	-0.06358695652172175	-0.06389999999999452
STP	0.0	0.0	0.0	0.0	0.0	-7.857142856337873e-05	-0.00014999999998766	-0.0002214285714230435	-0.0004714285714135791	-0.0007714285714111035	-0.006842857142841385	-0.012799999999979494	-0.018557142857134057	-0.024149999999989458	-0.030171428571390546	-0.036464285714266076	-0.04200714285712559	-0.04719285714281929	-0.05243571428570348	-0.05743571428569183	-0.062164285714250145	-0.06607142857141257	-0.07090714285712396	-0.07160714285712189	-0.0763357142856802	-0.07918571428567889	-0.08283571428568948	-0.08144285714283273	-0.07987142857139862	-0.08283571428571168	-0.08571428571425566	-0.08557857142854619
SAU	0.0	0.0	0.0	0.0	0.0	-0.0010999999999650178	-0.00577692307689448	-0.00970769230766999	-0.01578846153843516	-0.028896153846125205	-0.04909615384615096	-0.0687692307692056	-0.08693076923074194	-0.10499999999994403	-0.12248846153842807	-0.14022692307688045	-0.15516538461535223	-0.16796538461536503	-0.17876538461538694	-0.1916461538461478	-0.19981538461535386	-0.20979999999996002	-0.2220653846153553	-0.22704615384614435	-0.23286153846152624	-0.24269230769227157	-0.25027692307693084	-0.2548153846153367	-0.26069230769227847	-0.27142692307688954	-0.27399999999998537	-0.28248846153841045
SEN	0.0	0.0	0.0	0.0	0.0	-0.00018076923075094342	-0.0004923076923124547	-0.0009076923076500876	-0.004573076923064523	-0.0260384615384468	-0.049334615384610814	-0.06998076923073748	-0.09083846153844499	-0.10852692307690148	-0.12456153846150952	-0.13735769230768247	-0.1540461538461213	-0.16084230769229935	-0.17616153846151672	-0.1855576923076696	-0.19843076923073966	-0.20461538461535866	-0.2161230769230471	-0.21733846153844105	-0.22719999999996077	-0.23125384615383382	-0.240757692307636	-0.2442884615384111	-0.25114230769229806	-0.24978846153843604	-0.2573538461538294	-0.257557692307675
SRB	0.0	0.0	0.0	0.0	-3.7037037103893056e-06	-0.0011259259259155385	-0.007814814814799398	-0.014977777777769319	-0.024059259259245902	-0.034307407407396795	-0.04336666666665545	-0.046644444444421396	-0.045211111111087554	-0.036303703703677304	-0.024455555555547015	-9.99999999806711e-05	0.05031851851857727	0.1176888888889227	0.20151481481482936	0.3126740740741152	0.42369259259262826	0.5368592592592814	0.6584111111111568	0.7858777777778103	0.9123296296296379	1.0416814814815156	1.1566111111111388	1.264703703703729	1.376014814814841	1.4797037037036942	1.5742592592592919	1.663037037037074
SYC	0.0	0.0	0.0	0.0	0.0	-0.00014799999997761049	-0.0003719999999818313	-0.0005919999999992598	-0.0008159999999812761	-0.0025199999999947487	-0.004703999999988717	-0.0056520000000004345	-0.006123999999985141	-0.007779999999968368	-0.010383999999985516	-0.015263999999970412	-0.020223999999979814	-0.024827999999965655	-0.0283159999999949	-0.030887999999995586	-0.033443999999971386	-0.034627999999969905	-0.03884399999998234	-0.046251999999979976	-0.048011999999975075	-0.04931999999997494	-0.051416000000004125	-0.05718399999996571	-0.058055999999961916	-0.05908799999997383	-0.0592679999999457	-0.05994400000000066
SLE	0.0	0.0	0.0	0.0	0.0	-0.00020399999999254348	-0.001639999999980546	-0.005315999999966348	-0.009435999999984901	-0.014551999999967702	-0.028019999999973066	-0.03921599999998637	-0.05595199999999245	-0.07847999999996969	-0.0994279999999792	-0.11765599999995491	-0.13010799999997325	-0.14034799999997905	-0.1585479999999806	-0.17948799999998322	-0.1975799999999861	-0.2153479999999819	-0.223247999999987	-0.23523999999995882	-0.250631999999984	-0.27001199999995285	-0.28647199999997097	-0.3005919999999662	-0.312687999999961	-0.32737999999998824	-0.3417919999999852	-0.3648199999999657
SGP	0.0	0.0	0.0	0.0	0.0	-0.012736000000002079	-0.01480399999997939	-0.023547999999962155	-0.025363999999949982	-0.02928399999998499	-0.03260399999998054	-0.03656799999997018	-0.037339999999974616	-0.03765199999999913	-0.0383159999999938	-0.04048400000000729	-0.04737199999996777	-0.06602800000000686	-0.08314399999995725	-0.09995599999997884	-0.11617199999998107	-0.12971599999999084	-0.1409439999999762	-0.15277199999998992	-0.16387600000000724	-0.17026399999997555	-0.18087199999996528	-0.18671999999998468	-0.19339599999997903	-0.1975079999999796	-0.2023000000000108	-0.20465999999997875
SVK	0.0	0.0	0.0	0.0	-0.016387499999970245	-0.06337499999998775	-0.1457041666666492	-0.22386249999998276	-0.29697916666665547	-0.35594166666664817	-0.40412083333332127	-0.45057083333331915	-0.49084999999998713	-0.5311333333333224	-0.5554958333333082	-0.5861166666666473	-0.6107708333333073	-0.6320791666666215	-0.6503291666666411	-0.661883333333313	-0.6692749999999692	-0.6762708333333034	-0.6755916666666306	-0.6822916666666679	-0.680383333333312	-0.6879374999999577	-0.6940416666666338	-0.7004624999999542	-0.6992708333333209	-0.7056916666666413	-0.7020208333333056	-0.7057999999999787
SVN	0.0	0.0	0.0	0.0	-0.023333333333297457	-0.09689166666665416	-0.19734166666661723	-0.2923333333333056	-0.37949583333330983	-0.45099583333331195	-0.5099208333332883	-0.5606999999999918	-0.6110458333332791	-0.6628333333333125	-0.6982708333333032	-0.7341958333333065	-0.7669208333333177	-0.7895833333333324	-0.811654166666631	-0.8269999999999667	-0.8384624999999701	-0.8481208333333323	-0.8519374999999774	-0.8546416666666445	-0.8521625000000088	-0.8626583333333104	-0.8701499999999807	-0.8740124999999987	-0.8775041666666539	-0.8849416666666499	-0.874191666666635	-0.8745958333333248
SOM	0.0	0.0	0.0	0.0	0.0	0.0	0.0	-4.347826088046958e-06	-4.347826088046958e-06	-4.347826088046958e-06	-1.3043478264140873e-05	-1.3043478264140873e-05	-1.739130435218783e-05	-1.739130435218783e-05	-3.0434782594124243e-05	-6.086956522155518e-05	-7.391304346349159e-05	-8.69565217387347e-05	-0.00011739130434396117	-0.00016521739130137547	-0.0001826086956535633	-0.00017826086954331188	-0.00023913043476486706	-0.0002565217391170549	-0.0002782608695572897	-0.00029999999998642224	-0.00031739130433861007	-0.00033478260870190013	-0.0003869565217473614	-0.0004391304347817204	-0.00048260869563998554	-0.0005826086956317589
ZAF	0.0	0.0	0.0	0.0	1.538461538164171e-05	-0.0012038461538299572	-0.006888461538423485	-0.014730769230753005	-0.016796153846132533	-0.01868846153840753	-0.02038846153843421	-0.021342307692273632	-0.021742307692285134	-0.021638461538464604	-0.027146153846124843	-0.0460576923076772	-0.06672307692305868	-0.08555769230765842	-0.10448846153841007	-0.12147692307690194	-0.1368269230769159	-0.15164999999994766	-0.16445384615383363	-0.1752076923076773	-0.18427692307690924	-0.19433461538457264	-0.205538461538457	-0.2110307692307467	-0.21914230769227716	-0.2226884615384339	-0.2280961538461579	-0.23058076923074822
SSD	0.0	0.0	0.0	0.0	0.0	0.0	0.0	-1.923076923260325e-05	-5.769230769780975e-05	-0.00010384615384273488	-0.00015769230767848086	-0.0002115384615364313	-0.00029999999997532	-0.00040000000000040004	-0.00048076923077067235	-0.00054999999998806	-0.0006346153845981917	-0.0007038461538266816	-0.0007538461538447727	-0.0008230769230510582	-0.0008769230769090086	-0.0009269230769048953	-0.0009846153845916028	-0.001023076923045707	-0.0010730769230415937	-0.0011192307692087233	-0.0011692307692157122	-0.0011923076922770726	-0.001223076923040356	-0.0012576923076768054	-0.0013076923076837943	-0.0013499999999666557
ESP	0.0	0.0	0.0	0.0	-0.023200000000000998	-0.06024583333332778	-0.11965416666663842	-0.1756624999999734	-0.21962916666664611	-0.2550083333333397	-0.28912916666664623	-0.312974999999982	-0.33586249999998374	-0.35306249999997874	-0.3724958333332751	-0.38168333333329363	-0.39938749999998135	-0.41585416666665154	-0.4277999999999782	-0.44055416666665126	-0.44722499999996224	-0.45662916666664444	-0.4634166666666384	-0.4636624999999728	-0.47000833333331604	-0.47971249999999577	-0.4858166666666275	-0.4879208333333218	-0.49015416666665645	-0.4983958333333205	-0.5000208333333034	-0.5033916666666527
LKA	0.0	0.0	0.0	0.0	0.0	-0.0009923076923046281	-0.004699999999957516	-0.00622307692306201	-0.007003846153830207	-0.008119230769232377	-0.00905769230765685	-0.010619230769204346	-0.013580769230736589	-0.020030769230772183	-0.03131153846150925	-0.037626923076905516	-0.04460000000001685	-0.05131923076920897	-0.05760384615384195	-0.06212692307691059	-0.06614230769229623	-0.07134999999998115	-0.0746807692307283	-0.0804576923076894	-0.08418076923073503	-0.08854615384614739	-0.09056538461534869	-0.09310769230767013	-0.09432692307688173	-0.09760769230767741	-0.09813076923074204	-0.09964230769228255
SDN	0.0	0.0	0.0	0.0	0.0	0.0	0.0	0.0	0.0	0.0	0.0	0.0	0.0	0.0	0.0	0.0	0.0	0.0	0.0	0.0	0.0	0.0	0.0	0.0	0.0	0.0	0.0	0.0	0.0	0.0	0.0	0.0
SUR	0.0	0.0	0.0	0.0	0.0	-0.004903846153814229	-0.04664615384614157	-0.09805384615382273	-0.1381730769230538	-0.1590307692307391	-0.15536538461535798	-0.1703115384615428	-0.19991538461534564	-0.2315769230769149	-0.24799230769230185	-0.25526153846150423	-0.2784346153845929	-0.30216538461537157	-0.3125499999999892	-0.3065730769230557	-0.29981538461536505	-0.29138846153844433	-0.2855692307692115	-0.29723076923074965	-0.3090423076922977	-0.3200653846153534	-0.3322961538461011	-0.3431769230769044	-0.35436923076919147	-0.3616038461538351	-0.36664615384613963	-0.3697499999999465
SWZ	0.0	0.0	0.0	0.0	-3.47826086821712e-05	-0.0030347826086463137	-0.012399999999967992	-0.027895652173903773	-0.041699999999966764	-0.047034782608679215	-0.05272173913041245	-0.05942608695650442	-0.0663739130434493	-0.06850434782605941	-0.069508695652154	-0.07064782608693365	-0.07153478260867319	-0.07439130434778729	-0.0775086956521398	-0.07781739130431342	-0.08050869565215946	-0.08268260869563893	-0.08150869565216601	-0.08175652173909587	-0.08081739130432197	-0.08080869565215698	-0.08008695652170772	-0.07867826086954688	-0.07646521739125278	-0.07433043478258794	-0.07374782608693398	-0.07192173913042055
SWE	0.0	0.0	0.0	0.0	-0.0318521739130051	-0.09673478260867618	-0.18898695652171948	-0.28196956521737704	-0.3578565217391194	-0.4261652173912611	-0.4840695652173488	-0.5403652173912699	-0.5834391304347597	-0.625882608695616	-0.6650999999999962	-0.6969217391304072	-0.7280565217390955	-0.7609913043478023	-0.7778565217391398	-0.8043782608695427	-0.8076347826086683	-0.8279347826086858	-0.8336869565217286	-0.8427130434782382	-0.8446652173912494	-0.8500173913043363	-0.8568869565216963	-0.8565695652173577	-0.868843478260839	-0.8622043478260566	-0.8669130434782346	-0.8650391304347749
CHE	0.0	0.0	0.0	0.0	-5.555555555591951e-05	-0.044899999999981066	-0.13622962962958063	-0.21926296296292946	-0.2888259259259285	-0.349677777777746	-0.39362962962962156	-0.43698888888884513	-0.47565555555552086	-0.5038925925925919	-0.5327222222222039	-0.5677111111110911	-0.6002407407407095	-0.6281888888888476	-0.6484444444444404	-0.6546851851851665	-0.6618296296295956	-0.6684666666666561	-0.6776407407407037	-0.691937037037027	-0.6867148148147928	-0.6834185185184749	-0.6851962962962865	-0.6815962962962496	-0.6759074074073834	-0.680344444444414	-0.6716407407407199	-0.6723555555555261
SYR	0.0	0.0	0.0	0.0	0.0	-0.0004230769230728626	-0.002211538461516227	-0.00808461538460703	-0.021149999999969804	-0.032623076923055105	-0.044511538461500244	-0.05563461538456993	-0.06448461538457462	-0.07419615384610667	-0.08395384615381696	-0.09457307692305461	-0.09990384615382597	-0.10897307692308011	-0.11564230769228745	-0.1217346153845722	-0.12664999999998372	-0.13164999999997207	-0.13690384615382412	-0.1534115384615009	-0.1646999999999732	-0.16689999999999205	-0.16765769230766558	-0.16864615384614146	-0.17178846153845795	-0.17565769230767359	-0.17644999999997246	-0.1783384615384409
TWN	0.0	0.0	0.0	0.0	3.999999997894577e-06	-0.0011559999999799508	-0.004863999999971114	-0.00935999999995829	-0.014367999999986836	-0.01940399999998954	-0.02253199999998623	-0.023972000000005433	-0.025863999999942155	-0.02627599999999175	-0.026751999999974352	-0.029619999999963564	-0.036027999999976856	-0.04513599999999007	-0.05287999999998849	-0.058591999999957345	-0.06668799999997033	-0.07333599999997942	-0.07916399999996493	-0.08496799999998528	-0.08783599999995229	-0.0923119999999833	-0.09491999999995393	-0.09743999999995978	-0.09947199999998935	-0.10095999999998329	-0.10112399999999688	-0.10268399999999733
TJK	0.0	0.0	0.0	0.0	0.0	-0.0002799999999858471	-0.002763999999966238	-0.008763999999972238	-0.016807999999979284	-0.027319999999975142	-0.042827999999972555	-0.054087999999952174	-0.06301599999997132	-0.0697439999999605	-0.07411599999997964	-0.07700399999999163	-0.07743999999998419	-0.08128799999999048	-0.0863919999999907	-0.08962799999998605	-0.09175199999995609	-0.0943079999999652	-0.09607999999997618	-0.09821999999997111	-0.10127599999998349	-0.1045439999999509	-0.10583999999999039	-0.1070279999999868	-0.10723599999998834	-0.10904799999998938	-0.11126400000001091	-0.11675999999997133
THA	0.0	0.0	0.0	0.0	3.999999997894577e-06	-0.0003239999999737897	-0.0011399999999772703	-0.0015559999999470442	-0.0024519999999639275	-0.003659999999972019	-0.005108000000009216	-0.005679999999996799	-0.006763999999970238	-0.007367999999974284	-0.010875999999970798	-0.020635999999985	-0.029331999999970826	-0.03847999999996299	-0.04670799999998421	-0.05393599999998777	-0.06084399999997103	-0.06608799999996418	-0.07156799999996633	-0.07371599999999034	-0.07804799999998613	-0.08103599999997879	-0.08372799999996072	-0.08610799999996255	-0.08777999999999286	-0.08819999999998274	-0.08993199999998147	-0.09045199999997422
MKD	0.0	0.0	0.0	0.0	-0.0050239999999757146	-0.034659999999975266	-0.07801200000000508	-0.1295799999999625	-0.1849399999999779	-0.23394399999997484	-0.2806879999999734	-0.3261439999999838	-0.36951599999999196	-0.4072199999999859	-0.4416999999999671	-0.4692359999999618	-0.497871999999977	-0.5180879999999721	-0.5387999999999837	-0.557375999999965	-0.572763999999959	-0.5853359999999808	-0.5961599999999789	-0.5977519999999736	-0.5940439999999714	-0.589983999999999	-0.5959439999999594	-0.5913159999999751	-0.5943799999999722	-0.5924639999999926	-0.5919959999999946	-0.5878759999999983
TGO	0.0	0.0	0.0	0.0	-4.000000008996807e-06	-0.0007999999999674934	-0.002431999999996659	-0.007287999999983086	-0.014555999999998903	-0.03490799999997796	-0.06077200000000893	-0.09128799999997828	-0.12189999999998591	-0.1457359999999852	-0.1710280000000064	-0.19106399999997414	-0.2155719999999639	-0.23080399999996226	-0.2534319999999757	-0.2725359999999899	-0.3041519999999909	-0.3213079999999757	-0.33974799999997307	-0.34759999999997016	-0.36193599999996273	-0.37425999999998183	-0.38551599999998576	-0.3880999999999801	-0.3941879999999731	-0.3983559999999775	-0.4089119999999835	-0.4142959999999474
TTO	0.0	0.0	0.0	0.0	0.0	-0.00024230769229971472	-0.0029384615384375756	-0.011534615384600766	-0.01615384615383242	-0.023623076923051656	-0.034476923076909305	-0.05309230769227069	-0.0703692307692183	-0.07839230769227656	-0.10155384615381235	-0.14505769230764853	-0.17862692307691885	-0.19149230769228698	-0.198553846153815	-0.20230769230770163	-0.21265769230767173	-0.22516153846150466	-0.230261538461507	-0.24386538461537155	-0.2535307692307587	-0.2672961538461305	-0.2832269230768847	-0.30221538461536746	-0.3112153846153376	-0.32191153846152787	-0.3244269230768926	-0.32599230769231324
TUN	0.0	0.0	0.0	0.0	0.0	-0.006780769230740891	-0.057646153846124815	-0.12060769230765045	-0.18511538461537524	-0.2248076923076936	-0.2528653846153528	-0.27707307692306227	-0.2942884615384389	-0.3177346153845906	-0.32757307692306004	-0.34431153846151696	-0.3542692307692108	-0.3661038461538202	-0.3772923076922896	-0.3892153846153601	-0.38839999999998875	-0.39427307692305735	-0.4016153846153503	-0.40528846153841114	-0.41014615384612485	-0.4116038461537963	-0.417011538461487	-0.4192615384615128	-0.42773846153845163	-0.4269307692307378	-0.43052692307692375	-0.4273038461538259
TUR	0.0	0.0	0.0	0.0	3.999999997894577e-06	-0.004927999999959631	-0.021355999999950193	-0.052699999999983316	-0.09965599999998132	-0.1419839999999839	-0.18354799999994453	-0.2176679999999931	-0.24923999999997282	-0.27783999999997366	-0.30479199999996487	-0.3267479999999767	-0.3458039999999718	-0.364531999999973	-0.3786039999999935	-0.3921039999999709	-0.4051759999999849	-0.40905999999999443	-0.41615599999998976	-0.4237199999999941	-0.42767999999995254	-0.4334759999999993	-0.43343999999998495	-0.4429159999999488	-0.4406959999999627	-0.4505839999999539	-0.44681999999997	-0.45398799999998296
TKM	0.0	0.0	0.0	0.0	0.0	-0.0003359999999896779	-0.0030759999999685483	-0.01520399999997979	-0.028739999999960464	-0.04157599999998762	-0.05507999999997404	-0.06528799999996338	-0.0714279999999734	-0.07971600000000745	-0.08944399999998298	-0.09483199999997804	-0.09831599999995388	-0.10272799999994087	-0.10732799999998432	-0.10921599999998977	-0.10994799999999305	-0.1103839999999856	-0.11104399999998238	-0.11021599999998521	-0.11123999999997913	-0.11131599999997244	-0.11060399999998083	-0.11125999999999081	-0.11141199999997742	-0.11109199999995711	-0.11122799999995214	-0.11088799999996457
UGA	0.0	0.0	0.0	0.0	0.0	-0.00043076923073037676	-0.0036884615384535913	-0.005857692307675855	-0.014542307692289036	-0.030603846153820502	-0.05094615384610979	-0.07096538461536239	-0.08799615384612602	-0.10193461538461346	-0.11534615384611868	-0.12938076923074693	-0.13891153846150583	-0.1499884615384528	-0.15688461538461151	-0.1599692307692191	-0.1658115384614911	-0.17442307692304704	-0.1923884615384508	-0.217061538461516	-0.23784230769225978	-0.2533230769230399	-0.26668461538458255	-0.28511153846151327	-0.2992230769230386	-0.3073153846153365	-0.30919230769228534	-0.31220384615381347
UKR	0.0	0.0	0.0	0.0	0.0	-0.00700769230769227	-0.03354230769228028	-0.07066923076922693	-0.0963307692307569	-0.1199307692307583	-0.13982692307692446	-0.1671499999999826	-0.18756538461536243	-0.20814999999999584	-0.22518076923075947	-0.24356923076921388	-0.26966923076920946	-0.2899769230768623	-0.3042769230768627	-0.3179884615384321	-0.321207692307679	-0.32317307692305564	-0.3270115384615413	-0.32698461538458456	-0.32859999999999	-0.3272230769230444	-0.3333615384615185	-0.3424076923076669	-0.3529538461538251	-0.349469230769206	-0.35119230769228293	-0.34597307692305623
ARE	0.0	0.0	0.0	0.0	0.0	-0.000865384615356124	-0.002338461538464731	-0.004180769230721637	-0.009238461538474407	-0.021588461538446513	-0.03780384615384991	-0.06039999999998269	-0.08090769230767458	-0.10166153846150605	-0.12248076923075946	-0.14125384615384373	-0.15778846153844395	-0.1721923076922982	-0.18222692307688915	-0.19128846153843027	-0.19951153846151648	-0.20693846153843065	-0.2146307692307614	-0.2223499999999934	-0.227284615384582	-0.23872692307692622	-0.2525038461538287	-0.2635692307692006	-0.27465384615381616	-0.27826538461537265	-0.2856461538461308	-0.29046923076919695
GB.01	0.0	0.0	0.0	-0.0020192307692457057	-0.09485384615379733	-0.2222615384615101	-0.357099999999988	-0.4742961538461432	-0.5851038461538338	-0.6809884615384565	-0.7687730769230461	-0.8481807692307441	-0.9113576923076683	-0.9760038461538167	-1.0254153846153802	-1.0833269230768883	-1.1258576923076635	-1.1802730769230663	-1.211061538461533	-1.2454999999999883	-1.2648615384615258	-1.2885499999999994	-1.3023807692307487	-1.3260653846153492	-1.3325999999999838	-1.3477692307691913	-1.3546423076922887	-1.3690576923076625	-1.3757461538461246	-1.3891769230769069	-1.3933384615384403	-1.4058846153846116
GB.02	0.0	0.0	0.0	0.0	-0.19175769230768136	-0.4158961538461403	-0.6425615384615169	-0.8584769230768896	-1.0616230769230572	-1.2533769230769098	-1.423988461538428	-1.5921269230768975	-1.7255999999999938	-1.8617769230768966	-1.9711230769230648	-2.0938884615384734	-2.1948038461538255	-2.2957192307692	-2.376938461538436	-2.452080769230769	-2.5131461538461464	-2.579876923076907	-2.632584615384581	-2.696023076923082	-2.7378307692307646	-2.787973076923056	-2.8171846153846047	-2.8569961538461475	-2.888665384615352	-2.928834615384568	-2.9573576923076383	-2.984449999999983
GB.03	0.0	0.0	0.0	0.0	-0.013326923076906194	-0.2072269230768753	-0.4115153846153463	-0.6139807692307375	-0.7982615384615088	-0.9715884615384529	-1.1262346153846026	-1.2723230769230431	-1.4099653846153526	-1.5136076923076724	-1.6311499999999923	-1.721726923076916	-1.8315807692307562	-1.8954499999999652	-1.9930769230769085	-2.0437461538461155	-2.1137346153845993	-2.1537615384615183	-2.208888461538394	-2.240799999999976	-2.2924192307691937	-2.3147538461538053	-2.3527961538461373	-2.37234230769231	-2.4072153846153688	-2.4295923076923076	-2.4610230769230412	-2.4710269230769244
GB.04	0.0	0.0	0.0	-0.0017384615384474777	-0.18044230769228564	-0.4056653846153613	-0.6291346153845856	-0.8360269230769046	-1.029880769230751	-1.2123423076922935	-1.3784576923076775	-1.5332576923076546	-1.659376923076883	-1.7924115384615136	-1.8902153846153458	-2.00708076923074	-2.094642307692307	-2.198949999999966	-2.267973076923069	-2.341742307692285	-2.3963038461538355	-2.458899999999986	-2.5041538461538226	-2.567788461538434	-2.599965384615366	-2.6524846153845982	-2.677815384615334	-2.717723076923051	-2.7412192307691985	-2.783934615384598	-2.8027769230769106	-2.8342192307692082
TZA	0.0	0.0	0.0	0.0	-4.166666667249075e-06	-0.0021041666666499204	-0.006379166666670155	-0.009858333333301328	-0.01650833333332047	-0.02625416666660607	-0.04100833333332554	-0.06239583333330634	-0.08557083333329274	-0.10644999999999127	-0.12792083333330595	-0.149858333333297	-0.1684874999999919	-0.18704166666664301	-0.20712916666663084	-0.2284458333333128	-0.25553749999996933	-0.28229583333331254	-0.3071249999999637	-0.32799166666662716	-0.3475874999999795	-0.3599874999999808	-0.3716458333333228	-0.38193333333329527	-0.4016791666666464	-0.41257916666666006	-0.4135458333333175	-0.4089333333332945
US.AL	0.0	0.0	0.0	0.0	0.0	-0.013063999999973763	-0.05895999999998569	-0.11213999999999391	-0.15665599999999946	-0.206783999999971	-0.23122399999997434	-0.25402399999998604	-0.25785599999998965	-0.27015999999997486	-0.2698759999999578	-0.2749319999999611	-0.2770959999999878	-0.2803079999999736	-0.27951599999999077	-0.27992799999997375	-0.2798079999999592	-0.2789119999999756	-0.27735999999998207	-0.2756319999999923	-0.2746839999999806	-0.26696399999999176	-0.2590119999999696	-0.25026399999997784	-0.241971999999957	-0.23442399999999974	-0.2270159999999799	-0.2275000000000027
US.AK	0.0	0.0	0.0	0.0	0.0	-0.004966666666639252	-0.013558333333296702	-0.019108333333317518	-0.02688749999997242	-0.05290833333329026	-0.06899583333330739	-0.1477624999999816	-0.22044999999999426	-0.29947916666664964	-0.35579583333333886	-0.392558333333326	-0.40514999999999857	-0.4123124999999894	-0.40933749999996216	-0.40787083333332363	-0.393483333333311	-0.37952499999995837	-0.3659291666666342	-0.35259583333330236	-0.34030416666662733	-0.3286583333332982	-0.3187583333333244	-0.3087249999999986	-0.2988791666666324	-0.28890833333328203	-0.2805416666666338	-0.27279166666662746
US.AZ	0.0	0.0	0.0	0.0	0.0	-0.010999999999949939	-0.04469999999996421	-0.06947599999996834	-0.11495999999995288	-0.15786799999998324	-0.19828799999999092	-0.22337199999998836	-0.23771999999996352	-0.24195999999999662	-0.24571199999995352	-0.2505439999999748	-0.2525159999999693	-0.2552519999999836	-0.2555879999999733	-0.2590839999999761	-0.25882399999997974	-0.2590199999999765	-0.2598919999999616	-0.261555999999985	-0.26226799999997663	-0.2566879999999716	-0.2516479999999932	-0.24400799999998446	-0.23601599999996115	-0.22856399999998667	-0.22225199999997836	-0.2198240000000018
US.AR	0.0	0.0	0.0	0.0	0.0	-0.006208333333324045	-0.05725833333328767	-0.12138749999998089	-0.19587083333334476	-0.24732499999998714	-0.2954499999999971	-0.3065374999999926	-0.32409999999997163	-0.32884999999999165	-0.32668749999998914	-0.3220624999999866	-0.31521666666664006	-0.3090333333333195	-0.30078333333328766	-0.2946499999999852	-0.2877041666666247	-0.28083333333331906	-0.2739374999999544	-0.26824583333332486	-0.2628791666666408	-0.25579583333331657	-0.24909583333330154	-0.24150416666662844	-0.23416249999997918	-0.22702083333331347	-0.22093333333333964	-0.2162416666666278
US.CA	0.0	0.0	0.0	0.0	0.0	-0.01914230769226588	-0.02451153846152465	-0.04751923076921072	-0.053780769230737935	-0.0806230769230476	-0.08965384615382543	-0.09713461538461976	-0.1009846153846139	-0.10162307692304084	-0.10234230769227137	-0.104876923076902	-0.10901153846151201	-0.11261153846151561	-0.11555769230765511	-0.11858846153843805	-0.12006538461535321	-0.12168846153843837	-0.12288461538461082	-0.12416923076921105	-0.12505384615383308	-0.12509230769227608	-0.12595384615382565	-0.12446538461536871	-0.12243846153842108	-0.1205153846153717	-0.11985384615381678	-0.11919999999998598
US.CO	0.0	0.0	0.0	0.0	0.0	-0.01100799999995683	-0.04651999999997214	-0.07805199999996182	-0.13755199999997414	-0.17351999999994927	-0.21320399999997797	-0.2320479999999958	-0.2390119999999496	-0.2438959999999768	-0.24415999999998217	-0.250391999999966	-0.24962799999999064	-0.2523839999999389	-0.2527119999999883	-0.25647599999996107	-0.25538799999996753	-0.2555759999999574	-0.2574079999999701	-0.2594279999999727	-0.25935599999996617	-0.25369599999995884	-0.24937199999998105	-0.24104399999997916	-0.2326999999999746	-0.22601999999996014	-0.21971599999998093	-0.21711599999997278
US.CT	0.0	0.0	0.0	0.0	0.0	-0.021939999999975868	-0.05630399999999591	-0.09712799999997968	-0.13872799999999907	-0.17107199999998324	-0.20827199999997603	-0.22553599999994844	-0.24992799999998816	-0.25568399999998936	-0.26480399999999626	-0.2687959999999934	-0.27154399999997914	-0.27215599999997897	-0.2717159999999996	-0.27401599999998805	-0.27481599999997774	-0.276295999999987	-0.2762199999999493	-0.2756439999999749	-0.27426799999997753	-0.26536399999997906	-0.25848399999996996	-0.2507879999999907	-0.24247199999998248	-0.23492399999999192	-0.22819199999996043	-0.22705599999998105
US.DE	0.0	0.0	0.0	0.0	0.0	-0.019037499999985386	-0.07705416666663467	-0.1376958333333067	-0.20611666666664474	-0.2658916666666511	-0.3240124999999594	-0.3453583333333121	-0.38382916666663824	-0.3862083333333044	-0.39403333333331014	-0.38735416666662026	-0.380999999999998	-0.37014583333331297	-0.3602166666666462	-0.3523541666666463	-0.3429749999999898	-0.33224583333332225	-0.3212041666666554	-0.31077499999997427	-0.30211666666666304	-0.292699999999968	-0.2840374999999562	-0.27525833333332805	-0.26614166666664163	-0.25765833333331045	-0.2506333333333166	-0.24337916666664627
US.DC	0.0	0.0	0.0	0.0	0.0	-0.015595833333303943	-0.06999999999998119	-0.11972916666666	-0.17579999999998153	-0.2395249999999738	-0.26788749999999695	-0.30019583333332767	-0.3153124999999757	-0.33134583333329637	-0.3280708333333049	-0.3252624999999898	-0.32137083333330096	-0.31441666666661705	-0.3062166666666477	-0.30053333333331933	-0.2937541666666488	-0.2855416666666333	-0.2777791666666585	-0.27018749999997427	-0.2645541666666751	-0.25767499999996835	-0.25067916666666745	-0.2438083333332841	-0.2363166666666472	-0.2290583333333207	-0.22318333333332108	-0.2172541666666361
US.FL	0.0	0.0	0.0	0.0	0.0	-0.008843999999985641	-0.023755999999997002	-0.05490399999997786	-0.0789519999999877	-0.10746399999996825	-0.12469999999998871	-0.14011199999997004	-0.1440639999999882	-0.15283999999995412	-0.1562319999999784	-0.16082799999996844	-0.16377199999998426	-0.1683719999999611	-0.17090799999999184	-0.17408399999996327	-0.17560399999995147	-0.17800799999997396	-0.179015999999943	-0.17986399999998515	-0.18002399999998975	-0.17817999999995005	-0.1766079999999448	-0.17251599999997813	-0.16882799999994313	-0.16516799999998222	-0.16263599999998268	-0.16143599999999259
US.GA	0.0	0.0	0.0	0.0	0.0	-0.009159999999963642	-0.037879999999990144	-0.07517599999996571	-0.10715199999998815	-0.1439039999999947	-0.1607839999999916	-0.1811879999999655	-0.18500399999996642	-0.19492399999997412	-0.19625599999996135	-0.200131999999964	-0.20195599999994762	-0.20593199999996425	-0.2069479999999846	-0.21050799999997594	-0.21195599999996872	-0.21407999999998317	-0.2153399999999861	-0.21603199999996603	-0.21648799999998136	-0.2128519999999745	-0.2100479999999405	-0.20399199999997508	-0.19857999999998155	-0.1935119999999957	-0.18897999999998305	-0.1877399999999807
US.HI	0.0	0.0	0.0	0.0	0.0	-0.005454166666662985	-0.014516666666664069	-0.02028749999997137	-0.02539999999996434	-0.028970833333297197	-0.052891666666632364	-0.061862499999987275	-0.09879166666664219	-0.12822083333333678	-0.20969166666663375	-0.26787916666662914	-0.32257083333329106	-0.3599083333333031	-0.3719624999999449	-0.38417916666664276	-0.38209166666663963	-0.37968333333330273	-0.3687874999999785	-0.3575958333333129	-0.3455208333333015	-0.33399999999996766	-0.32319999999997906	-0.31117499999998577	-0.3015624999999744	-0.29320833333330576	-0.28498749999995576	-0.2778416666666339
US.ID	0.0	0.0	0.0	0.0	0.0	-0.0051166666666380145	-0.03960416666659583	-0.06899999999999684	-0.12896666666665224	-0.20810833333330114	-0.2868041666666432	-0.343408333333306	-0.37773749999997497	-0.3916958333333276	-0.39794999999996916	-0.39733749999997237	-0.3962749999999904	-0.3861416666666506	-0.37449166666666533	-0.3647791666666511	-0.35189583333331553	-0.33987083333332224	-0.3295708333333258	-0.32105416666666775	-0.3135083333333011	-0.304529166666645	-0.29541249999995856	-0.2860541666666827	-0.27590416666662954	-0.2665833333333034	-0.259570833333278	-0.25163333333332316
US.IL	0.0	0.0	0.0	0.0	0.0	-0.008995999999938942	-0.03546799999999406	-0.06613599999998332	-0.09923999999997823	-0.12015599999998239	-0.13995999999998343	-0.14768400000001458	-0.15593999999998776	-0.1613399999999543	-0.16372799999996301	-0.16739999999997313	-0.17019199999999124	-0.17364399999998392	-0.1753479999999863	-0.1794919999999922	-0.18015199999996678	-0.18275999999999293	-0.18296399999995216	-0.18465199999997406	-0.18448399999997367	-0.1819879999999774	-0.1798959999999572	-0.17601199999996986	-0.1712760000000091	-0.16791199999997009	-0.16475999999997493	-0.1637439999999657
US.IN	0.0	0.0	0.0	0.0	0.0	-0.014859999999994322	-0.055192000000003905	-0.09979999999997213	-0.14825999999997785	-0.17826800000000365	-0.2081279999999852	-0.2186999999999717	-0.23019199999996243	-0.23739599999994532	-0.23639999999996997	-0.23921199999999976	-0.23919199999997698	-0.24119999999997477	-0.24026799999997683	-0.2434999999999743	-0.24321599999999055	-0.24411999999998102	-0.24423999999996227	-0.24487999999999177	-0.24497199999997665	-0.2391639999999695	-0.2343079999999942	-0.22777999999997744	-0.22041199999996985	-0.21372799999999081	-0.20858799999996513	-0.20586399999997784
US.IA	0.0	0.0	0.0	0.0	0.0	-0.016835999999964546	-0.05224799999996588	-0.12178799999997825	-0.1819799999999927	-0.2251799999999804	-0.2680679999999991	-0.28217599999998955	-0.2941279999999602	-0.2963559999999754	-0.3017079999999783	-0.3099799999999764	-0.31647599999999887	-0.32191599999995546	-0.32456800000000285	-0.328215999999959	-0.3287599999999724	-0.3303679999999809	-0.33199599999998997	-0.3335799999999889	-0.33495199999998837	-0.32313999999996623	-0.3118159999999759	-0.29962799999998513	-0.2890039999999816	-0.27818799999999033	-0.26815599999995277	-0.2729199999999654
US.KS	0.0	0.0	0.0	0.0	0.0	-0.005649999999957078	-0.03739166666664184	-0.11432916666667126	-0.1697124999999855	-0.2306833333333036	-0.26752083333327903	-0.2875958333333206	-0.2935083333333144	-0.2985583333333097	-0.30227083333329574	-0.29891666666662653	-0.29327499999997064	-0.2881624999999777	-0.28182083333331276	-0.2763249999999773	-0.26873749999998253	-0.2625666666666526	-0.25802499999999506	-0.2543249999999886	-0.2494166666666353	-0.24339583333333747	-0.23677916666665633	-0.22937083333333108	-0.22355833333332908	-0.21684999999996846	-0.21095416666664368	-0.20697083333330868
US.KY	0.0	0.0	0.0	0.0	0.0	-0.015059999999977869	-0.0672639999999669	-0.12191999999996428	-0.16436399999996132	-0.21420399999998452	-0.2342120000000003	-0.2598039999999857	-0.26265999999995904	-0.27783199999995567	-0.27513999999999594	-0.2801119999999879	-0.2822239999999754	-0.2850919999999868	-0.283727999999972	-0.28433599999995174	-0.2831599999999712	-0.282747999999966	-0.28037599999996	-0.279027999999959	-0.2773319999999968	-0.26953999999997924	-0.2614799999999917	-0.2532719999999822	-0.24426399999998294	-0.23664799999998376	-0.22933599999998	-0.2299639999999714
US.LA	0.0	0.0	0.0	0.0	0.0	-0.011355999999973498	-0.04630399999997481	-0.0981479999999646	-0.15104399999998908	-0.1893279999999553	-0.2274239999999872	-0.23712799999997536	-0.25032799999996636	-0.25298799999997623	-0.2561479999999672	-0.259551999999974	-0.2614839999999785	-0.26266799999996593	-0.2618039999999655	-0.26449599999996964	-0.2661119999999628	-0.26689199999997415	-0.2688319999999744	-0.2696399999999821	-0.2708719999999665	-0.26248800000000516	-0.25529999999995834	-0.24695599999998707	-0.23890400000000644	-0.23106799999994543	-0.22505199999994785	-0.22360799999995296
US.ME	0.0	0.0	0.0	0.0	0.0	-0.008720833333308864	-0.052420833333310934	-0.10913749999997835	-0.17053333333328924	-0.23834999999997608	-0.30729999999997704	-0.34761666666666136	-0.3840541666666364	-0.40240833333329284	-0.4194999999999838	-0.41108749999998473	-0.4040291666666307	-0.3961833333332998	-0.3839374999999645	-0.37342916666665005	-0.3613499999999714	-0.3519249999999752	-0.34035833333329046	-0.3284541666666363	-0.3175499999999776	-0.3080374999999691	-0.299074999999982	-0.28978749999996056	-0.2800458333333089	-0.27129166666663984	-0.26325833333330495	-0.25667916666664015
US.MD	0.0	0.0	0.0	0.0	0.0	-0.01444399999998014	-0.04947199999998375	-0.0846319999999734	-0.12050399999996575	-0.16043999999996172	-0.18119999999997027	-0.2029479999999917	-0.2146239999999633	-0.2259879999999881	-0.22634400000000054	-0.22946799999999934	-0.2313279999999751	-0.23282399999997594	-0.23312799999996026	-0.23574799999996898	-0.23631999999997877	-0.23591199999999368	-0.23585999999995444	-0.23515199999996073	-0.23479599999995937	-0.22978399999995514	-0.225659999999972	-0.21951599999997518	-0.21322799999995423	-0.20682799999997004	-0.2020479999999769	-0.19922399999997564
US.MA	0.0	0.0	0.0	0.0	0.0	-0.01632399999997869	-0.04210799999995185	-0.07182399999997591	-0.10379599999997824	-0.12721599999998556	-0.15651599999999544	-0.1701359999999874	-0.19029200000000301	-0.1962159999999602	-0.20464800000000727	-0.20777199999996165	-0.21024799999997956	-0.21316399999997682	-0.21481999999999335	-0.2179039999999799	-0.21814799999995138	-0.2201279999999861	-0.22058400000000145	-0.22071999999995207	-0.21993999999996294	-0.21520799999996676	-0.2126159999999655	-0.20735599999995857	-0.20145199999997976	-0.19631999999997207	-0.1917439999999715	-0.19035999999996722
US.MI	0.0	0.0	0.0	0.0	0.0	-0.009647999999973234	-0.04325999999995611	-0.08084799999998893	-0.12375599999995268	-0.151507999999978	-0.17633199999999016	-0.18634399999996054	-0.19723599999997843	-0.20266399999997464	-0.20425199999997146	-0.207807999999976	-0.2093279999999753	-0.21241599999995975	-0.21287199999998618	-0.21634799999996623	-0.2166959999999607	-0.21815199999997148	-0.21854799999995178	-0.21927999999998837	-0.22010399999997654	-0.21576399999997387	-0.21192399999998557	-0.20675199999996563	-0.20121999999996865	-0.1954959999999728	-0.19147199999999254	-0.18943199999997828
US.MN	0.0	0.0	0.0	0.0	0.0	-0.010451999999971928	-0.03436799999997353	-0.08239999999998249	-0.13376399999995847	-0.17043599999996273	-0.20575199999997018	-0.22218799999997874	-0.23409999999997044	-0.23878799999996758	-0.24328399999995476	-0.24410399999996724	-0.24502799999995828	-0.24667599999997902	-0.24602799999995373	-0.24850799999999174	-0.24699199999996813	-0.2473279999999689	-0.24835599999996072	-0.24887599999998677	-0.24848399999997106	-0.24246799999998458	-0.2374199999999993	-0.23023599999996147	-0.22366799999996578	-0.21618799999997274	-0.2109359999999727	-0.20857199999997356
US.MS	0.0	0.0	0.0	0.0	0.0	-0.006154166666638705	-0.05392083333330966	-0.11999166666663008	-0.19382916666664807	-0.24754999999999638	-0.2982333333333198	-0.3114583333333143	-0.32864583333330755	-0.33611666666665263	-0.3351958333332905	-0.33006666666665074	-0.3243958333333352	-0.31802499999998846	-0.3093041666666463	-0.3021208333333303	-0.2954333333332948	-0.2881291666666286	-0.2808791666666477	-0.2737749999999761	-0.2682666666666389	-0.26168333333332905	-0.2543083333333196	-0.24641666666664896	-0.23882499999996476	-0.23179166666663642	-0.22519999999999207	-0.22027916666664815
US.MO	0.0	0.0	0.0	0.0	0.0	-0.01372799999995733	-0.051603999999971784	-0.10177199999999997	-0.15410799999999725	-0.1878919999999895	-0.22395199999998283	-0.2324639999999767	-0.24520799999997456	-0.25007999999998587	-0.2499679999999671	-0.25153599999999665	-0.25160799999995875	-0.2538199999999491	-0.25361599999997875	-0.2570159999999766	-0.2572599999999703	-0.2582159999999778	-0.25881599999998395	-0.2599519999999744	-0.26002399999999204	-0.2540639999999539	-0.24890399999999424	-0.24082799999999294	-0.2332559999999706	-0.22584399999996396	-0.21939599999997172	-0.21751599999997318
US.MT	0.0	0.0	0.0	0.0	0.0	-0.005108333333314619	-0.019333333333293456	-0.08342916666664868	-0.16185833333333122	-0.262795833333318	-0.3307958333333083	-0.4006333333333223	-0.4193833333332897	-0.4323708333333287	-0.43058749999999035	-0.43147916666664843	-0.41926666666665113	-0.4079291666666318	-0.39432499999997317	-0.38284999999999014	-0.3680874999999584	-0.35519166666664326	-0.3451208333333011	-0.3362916666666216	-0.3267458333333084	-0.31622916666664835	-0.30603333333331095	-0.29581250000000336	-0.2857624999999753	-0.2771791666666412	-0.2681374999999764	-0.2614749999999666
US.NE	0.0	0.0	0.0	0.0	0.0	-0.005387499999953693	-0.03925833333333628	-0.11482916666665233	-0.18014166666664444	-0.24957499999996857	-0.2918749999999637	-0.3208458333333053	-0.32815416666663877	-0.3354083333333091	-0.33928333333332894	-0.33400833333333546	-0.3262416666666268	-0.31912083333333063	-0.31089166666665724	-0.30367499999995884	-0.2941749999999632	-0.286924999999949	-0.2810833333333207	-0.27621249999997266	-0.2699666666666434	-0.26251666666664564	-0.25503749999996606	-0.2466999999999664	-0.23994583333331043	-0.23239166666665367	-0.22572499999999884	-0.22122499999998047
US.NV	0.0	0.0	0.0	0.0	0.0	-0.019945833333301355	-0.034541666666632054	-0.07177916666664119	-0.10557916666665834	-0.17785416666661336	-0.2262749999999758	-0.2696708333333131	-0.29523333333333346	-0.3056374999999556	-0.30970833333329173	-0.30987916666663784	-0.3114416666666453	-0.30599166666663846	-0.29915833333329367	-0.2932958333333402	-0.2851374999999656	-0.27833749999998103	-0.27182499999997	-0.26632083333332224	-0.26119999999997257	-0.2549041666666696	-0.24854583333332458	-0.2422833333332819	-0.23396666666665178	-0.22725833333326895	-0.22177083333331238	-0.21576666666663913
US.NH	0.0	0.0	0.0	0.0	0.0	-0.019995833333308344	-0.06343749999997428	-0.12024583333332117	-0.1881541666666542	-0.24254583333331858	-0.30369999999996233	-0.33237499999995146	-0.36848333333329153	-0.376658333333324	-0.38842499999997004	-0.3824124999999845	-0.37679999999998826	-0.3671791666666535	-0.35706249999997164	-0.34716666666665397	-0.33693749999996747	-0.32813333333332473	-0.3178416666666295	-0.3071791666666268	-0.2973583333333196	-0.2883499999999706	-0.2808208333333062	-0.2719499999999875	-0.2636291666666346	-0.2553583333332887	-0.24848333333332695	-0.24197499999996097
US.NJ	0.0	0.0	0.0	0.0	0.0	-0.017819999999957314	-0.04528399999996768	-0.07337199999996047	-0.10332399999998243	-0.12575599999996578	-0.15080399999999328	-0.16264799999997637	-0.18217999999997625	-0.18795999999997592	-0.19444799999998041	-0.19792799999998056	-0.20088799999997686	-0.2030159999999892	-0.2053239999999512	-0.2079039999999699	-0.20903599999995137	-0.21056399999995756	-0.21147599999996602	-0.21143199999997808	-0.21099199999996543	-0.20650799999996083	-0.2035719999999963	-0.1983719999999689	-0.19343199999997118	-0.1879879999999945	-0.1842159999999593	-0.18159599999998388
US.NM	0.0	0.0	0.0	0.0	0.0	-0.005287500000006329	-0.04536666666664635	-0.08176666666664945	-0.16931666666663014	-0.22710416666664734	-0.29129166666662654	-0.3240791666666354	-0.3346166666666428	-0.3448791666666451	-0.34737083333332697	-0.3483166666666371	-0.34021249999999226	-0.3335083333333322	-0.32435833333331887	-0.31761666666664246	-0.3073458333333057	-0.29802499999997956	-0.29203333333330805	-0.28685833333330635	-0.2803624999999754	-0.2725041666666539	-0.26564999999999506	-0.25684166666661845	-0.24804999999995525	-0.24118333333332798	-0.23432916666664694	-0.22869583333330334
US.NY	0.0	0.0	0.0	0.0	0.0	-0.010191999999986656	-0.02653199999999023	-0.043587999999972205	-0.06149199999996302	-0.08056799999996977	-0.09140399999998383	-0.1054279999999741	-0.11338799999996985	-0.12152399999995067	-0.12547199999999314	-0.12977999999996825	-0.1333439999999797	-0.13643999999999323	-0.13913599999998416	-0.1421399999999684	-0.14351599999997688	-0.1455119999999921	-0.14632799999997337	-0.14727999999998298	-0.14769599999998606	-0.14690399999999215	-0.14736799999996997	-0.14505199999996776	-0.14200399999997337	-0.13980399999999893	-0.1381519999999803	-0.137344000000017
US.NC	0.0	0.0	0.0	0.0	0.0	-0.010119999999991247	-0.04585999999996426	-0.08119999999997018	-0.11191999999998758	-0.147735999999965	-0.16176799999998437	-0.18122799999997774	-0.18786799999997994	-0.19809200000000526	-0.19855599999997198	-0.2021439999999597	-0.20395599999997183	-0.2076599999999762	-0.2082119999999743	-0.21243999999999152	-0.21369199999999866	-0.21516399999996771	-0.2159839999999802	-0.2166119999999827	-0.21679599999997468	-0.2128599999999925	-0.2097279999999646	-0.2044599999999952	-0.19865199999999916	-0.1931799999999706	-0.18924399999995511	-0.18740399999996882
US.ND	0.0	0.0	0.0	0.0	0.0	-0.0054625000000085855	-0.02841249999997464	-0.11450833333332966	-0.1955416666666654	-0.28513749999999893	-0.33952916666666333	-0.3901499999999558	-0.401704166666661	-0.40764999999995943	-0.4078791666666248	-0.4070666666666445	-0.3959541666666677	-0.3858416666666642	-0.37385416666663174	-0.3631791666666384	-0.34995833333332227	-0.33991666666660647	-0.3315708333333167	-0.3234833333333076	-0.31367499999999104	-0.3036874999999828	-0.29461249999997996	-0.28441666666666476	-0.2751708333332936	-0.2665624999999672	-0.25834583333330663	-0.2520374999999464
US.OH	0.0	0.0	0.0	0.0	0.0	-0.01121599999995837	-0.0415159999999859	-0.07594799999998125	-0.10396799999994322	-0.13610399999999245	-0.15159199999995598	-0.168151999999977	-0.17392799999995656	-0.18591599999999708	-0.18655199999997318	-0.1905319999999766	-0.19290399999997154	-0.19644399999997342	-0.19774799999996429	-0.2012519999999962	-0.2022879999999727	-0.20416399999996226	-0.20468399999997722	-0.2051719999999868	-0.20473599999997205	-0.20114399999997534	-0.19786399999996984	-0.19353599999996085	-0.18832399999998417	-0.18332399999997362	-0.17983199999995758	-0.17763999999996782
US.OK	0.0	0.0	0.0	0.0	0.0	-0.015431999999970802	-0.053951999999957145	-0.13016399999997708	-0.17699199999996473	-0.22927999999997617	-0.26035199999999703	-0.2765239999999669	-0.2806879999999401	-0.28289999999997484	-0.2875839999999852	-0.2977399999999908	-0.30368799999994645	-0.30937599999997234	-0.3128479999999545	-0.31743999999997996	-0.31896399999997715	-0.32072399999997225	-0.32328399999996815	-0.3253319999999782	-0.32775599999997906	-0.31649599999995504	-0.3051719999999869	-0.2930799999999567	-0.2827599999999375	-0.27185199999997245	-0.2630759999999843	-0.2668719999999625
US.OR	0.0	0.0	0.0	0.0	0.0	-0.011831999999989407	-0.03985199999996247	-0.056187999999979255	-0.09354399999997876	-0.14015599999998019	-0.1883919999999928	-0.22249999999998105	-0.24849599999997585	-0.25489199999995105	-0.26322799999997093	-0.2726919999999966	-0.2814319999999704	-0.2844679999999711	-0.2847079999999558	-0.28544399999997916	-0.283823999999977	-0.2823039999999777	-0.28039999999998066	-0.27920399999998846	-0.2781239999999796	-0.2698039999999846	-0.2621919999999722	-0.25385199999995445	-0.24480399999997626	-0.23699999999997612	-0.2306999999999726	-0.23025999999998215
US.PA	0.0	0.0	0.0	0.0	0.0	-0.017119999999981594	-0.04182000000000352	-0.06789199999999163	-0.09418799999997285	-0.12124399999996482	-0.13690399999995995	-0.15391999999998518	-0.1639759999999657	-0.17363199999995693	-0.17578799999996564	-0.1797479999999796	-0.18291999999999753	-0.1858319999999858	-0.1879679999999606	-0.19103199999996878	-0.1929359999999769	-0.19384799999996316	-0.19483199999998924	-0.19506000000000245	-0.19482799999999134	-0.19171599999997513	-0.1898239999999607	-0.1851879999999695	-0.1808599999999716	-0.17596399999998402	-0.17330799999999424	-0.17097599999997826
US.RI	0.0	0.0	0.0	0.0	0.0	-0.026520833333332217	-0.07526666666666237	-0.13712083333331515	-0.20934999999998594	-0.26346249999996685	-0.32938749999997796	-0.35625416666665854	-0.39509583333332543	-0.4009416666666432	-0.41396666666665416	-0.40549583333332473	-0.3982416666666655	-0.3896291666666385	-0.3785499999999775	-0.36772916666664157	-0.35684166666665185	-0.34736249999998137	-0.33649166666661623	-0.3252708333333132	-0.31455416666662517	-0.3043583333333433	-0.296283333333347	-0.28729166666660033	-0.2774416666666557	-0.26840833333330316	-0.2609874999999984	-0.2539249999999771
US.SC	0.0	0.0	0.0	0.0	0.0	-0.018951999999972102	-0.07375599999994709	-0.1321479999999764	-0.17499599999996063	-0.22513199999998346	-0.24415199999998638	-0.2706879999999745	-0.27576799999998736	-0.2875039999999829	-0.28833999999995363	-0.29847599999998087	-0.3056399999999737	-0.31265999999995353	-0.31530399999997183	-0.31937999999996913	-0.32191199999995757	-0.32527199999995426	-0.3262119999999702	-0.3272639999999716	-0.32753999999997063	-0.316267999999964	-0.30569999999997544	-0.2945959999999803	-0.28303999999996776	-0.273179999999984	-0.26345999999999314	-0.26783999999997476
US.SD	0.0	0.0	0.0	0.0	0.0	-0.005320833333311015	-0.030174999999976748	-0.1303833333333393	-0.21374166666666694	-0.30862916666661855	-0.365016666666651	-0.41674999999997686	-0.4246083333333317	-0.4297583333333299	-0.4295041666666166	-0.4196541666666387	-0.40758333333331676	-0.39586249999997714	-0.38314166666664207	-0.3714249999999697	-0.3576041666666474	-0.3465458333333227	-0.3374250000000134	-0.3290333333333062	-0.3193666666666206	-0.3090833333333154	-0.2999541666666494	-0.2896124999999805	-0.28023749999994685	-0.2708374999999541	-0.2629624999999636	-0.2569208333333184
US.TN	0.0	0.0	0.0	0.0	0.0	-0.011315999999961246	-0.05665599999998827	-0.10210399999995845	-0.14121599999998846	-0.18664799999997816	-0.20481599999999656	-0.22928799999998306	-0.2346239999999833	-0.2469279999999796	-0.245651999999974	-0.2486159999999793	-0.24880799999997816	-0.2522799999999825	-0.2519759999999871	-0.25520399999997556	-0.25512799999998226	-0.25689599999999535	-0.2567559999999802	-0.2573959999999542	-0.257235999999994	-0.25208399999995246	-0.24665999999997634	-0.2390919999999741	-0.2311679999999705	-0.22448799999997826	-0.2179079999999778	-0.21610399999996144
US.TX	0.0	0.0	0.0	0.0	0.0	-0.0072599999999867215	-0.016759999999971242	-0.03923999999996264	-0.05847599999995179	-0.0784679999999427	-0.09011599999998454	-0.09906399999997095	-0.10120000000000129	-0.10359999999997038	-0.10729199999996997	-0.11231199999996999	-0.11599599999999599	-0.12027999999996153	-0.12393599999996896	-0.1282999999999812	-0.12979199999996194	-0.1324639999999877	-0.1341439999999805	-0.1360639999999802	-0.1377319999999682	-0.13816399999998508	-0.1390999999999809	-0.1366280000000053	-0.1344559999999828	-0.13276799999997202	-0.1317519999999739	-0.13057599999996006
US.UT	0.0	0.0	0.0	0.0	0.0	-0.005116666666626912	-0.03400416666664574	-0.06371666666661335	-0.12783749999997207	-0.18529166666664265	-0.24208333333333165	-0.27932499999997473	-0.2971333333333104	-0.30560833333329596	-0.30906249999995694	-0.3123541666666618	-0.30802499999995625	-0.3025666666666704	-0.29508749999996864	-0.28961666666661445	-0.2808291666666629	-0.27362499999997736	-0.2691499999999625	-0.26385416666664385	-0.2586333333332913	-0.2521833333333112	-0.2462166666666321	-0.23835833333331058	-0.23101249999997187	-0.22496249999995888	-0.21883333333329036	-0.21301666666665442
US.VT	0.0	0.0	0.0	0.0	0.0	-0.02698333333328584	-0.07664999999995592	-0.1416958333333329	-0.2242833333332861	-0.2875249999999663	-0.3677666666666468	-0.39954999999998186	-0.4474333333333025	-0.4479708333333221	-0.46483333333330323	-0.45507083333333753	-0.4468749999999688	-0.4344791666666237	-0.42139583333330455	-0.4080999999999668	-0.3935291666666507	-0.3804374999999749	-0.36599166666668737	-0.35238333333330596	-0.3406083333333032	-0.3299791666666496	-0.3201333333333167	-0.30938749999999127	-0.2992874999999784	-0.28898749999995976	-0.2807874999999793	-0.27224583333330665
US.VA	0.0	0.0	0.0	0.0	0.0	-0.01300000000000745	-0.04819599999994484	-0.08453999999996631	-0.11401999999998136	-0.149499999999958	-0.163735999999981	-0.18282799999994603	-0.1898919999999693	-0.20017599999997415	-0.20072799999997226	-0.2047799999999822	-0.2070879999999664	-0.21064799999997996	-0.21151199999998038	-0.21569599999996525	-0.21692399999999612	-0.21811199999998143	-0.21865199999996365	-0.2190919999999874	-0.21912000000000598	-0.21508399999997652	-0.21135999999997157	-0.206371999999988	-0.2007039999999849	-0.19507199999996283	-0.19080799999996456	-0.18863999999997327
US.WA	0.0	0.0	0.0	0.0	0.0	-0.00941999999998222	-0.03204799999997343	-0.04513599999996787	-0.07602399999997456	-0.10971599999998194	-0.1479839999999899	-0.17435999999999563	-0.19401199999998786	-0.2005359999999734	-0.20570399999999545	-0.2119799999999561	-0.21818399999995464	-0.22139599999997372	-0.22258799999996803	-0.22576799999999286	-0.22579199999996913	-0.22647199999994427	-0.22698399999999674	-0.22783199999998338	-0.22812399999999622	-0.22363599999998263	-0.22036399999998402	-0.2142239999999962	-0.20760799999999247	-0.20201199999996255	-0.1978879999999683	-0.19529999999994274
US.WV	0.0	0.0	0.0	0.0	0.0	-0.02112916666664466	-0.08519166666665079	-0.15422916666665287	-0.21655416666663818	-0.2888708333333212	-0.319287499999954	-0.35361666666665625	-0.36195833333332317	-0.3767541666666374	-0.3693166666666303	-0.36514166666664627	-0.35764166666663044	-0.3499291666666182	-0.3392124999999968	-0.3326583333333022	-0.3242583333333049	-0.31472083333331513	-0.30444999999997835	-0.29540416666664626	-0.2875083333333195	-0.27926666666666655	-0.2712291666666533	-0.2634333333333072	-0.2547541666666153	-0.24640833333333667	-0.2400874999999747	-0.2338916666666413
US.WI	0.0	0.0	0.0	0.0	0.0	-0.013347999999968607	-0.04987999999999104	-0.09767599999996879	-0.14996400000000243	-0.1855039999999697	-0.2175039999999906	-0.23192399999999447	-0.24531599999997322	-0.24875199999998543	-0.2510039999999547	-0.2535599999999749	-0.25407599999996977	-0.2560719999999739	-0.25538399999995853	-0.2583759999999824	-0.2580359999999615	-0.2591039999999767	-0.2591079999999857	-0.25953999999994704	-0.26009199999996735	-0.2539079999999916	-0.2484480000000011	-0.2408519999999803	-0.23343599999996467	-0.2258119999999919	-0.2199759999999773	-0.2172599999999636
US.WY	0.0	0.0	0.0	0.0	0.0	-0.0051874999999701465	-0.04481249999997994	-0.09484583333327912	-0.2065374999999814	-0.2820791666666378	-0.3665416666666421	-0.4146249999999907	-0.42724999999995683	-0.4341416666666542	-0.430516666666636	-0.4288791666666403	-0.4158083333333007	-0.40473333333329586	-0.3911874999999676	-0.3798333333333015	-0.36537083333332276	-0.3525249999999702	-0.3434249999999639	-0.3344958333333259	-0.3252458333332986	-0.3148124999999724	-0.30514999999996517	-0.29404999999997905	-0.28444166666664605	-0.2756124999999887	-0.2668374999999723	-0.2597124999999756
URY	0.0	0.0	0.0	0.0	0.0	-0.0008600000000025254	-0.001867999999971559	-0.003827999999972409	-0.014099999999961366	-0.022967999999978783	-0.030067999999983108	-0.03452799999997813	-0.03753199999995127	-0.037819999999966214	-0.04197599999997692	-0.043992000000003806	-0.048488000000002085	-0.05660399999996013	-0.06581999999996091	-0.07673599999996616	-0.08905199999997837	-0.09637199999997792	-0.10061599999998672	-0.10705599999997206	-0.11218399999997075	-0.11713999999996005	-0.12001999999996515	-0.12299599999998634	-0.12752399999996777	-0.13155599999997714	-0.13388799999998202	-0.13477199999999412
UZB	0.0	0.0	0.0	0.0	0.0	-0.0004192307692107988	-0.0011961538461169319	-0.005873076923035292	-0.0165653846153746	-0.04135769230765307	-0.0635499999999567	-0.07912692307689984	-0.08512692307688363	-0.09663076923077663	-0.10276538461536644	-0.11588846153840482	-0.1326807692307641	-0.15150769230765082	-0.1651384615384277	-0.17324230769231175	-0.19781923076916952	-0.21898461538458758	-0.23691153846150392	-0.25392307692302385	-0.2511692307691993	-0.25062307692304	-0.2466615384615123	-0.24425384615385237	-0.23942307692303988	-0.24068076923071668	-0.2343884615384484	-0.22929230769228592
VUT	0.0	0.0	0.0	0.0	0.0	-0.00019499999999172957	-0.0012399999999801459	-0.0026749999999964302	-0.0026149999999836027	-0.003074999999985728	-0.004229999999960654	-0.005244999999975963	-0.006139999999965617	-0.007149999999955803	-0.00807499999995187	-0.008389999999969255	-0.008909999999962004	-0.00950499999998744	-0.010489999999963029	-0.01099500000000253	-0.012254999999983252	-0.016874999999971774	-0.02133999999998082	-0.025474999999985926	-0.030884999999947205	-0.036039999999992745	-0.04057499999998715	-0.045064999999977484	-0.04936999999994862	-0.052424999999978183	-0.05409499999998735	-0.057639999999958835
VEN	0.0	0.0	0.0	0.0	0.0	-0.0003653846153861551	-0.0037269230768965933	-0.007426923076903069	-0.014961538461499835	-0.02252692307689319	-0.029392307692299724	-0.035946153846133644	-0.03906538461535547	-0.04478846153843641	-0.05449999999999067	-0.06422692307690436	-0.07359615384613383	-0.0830038461538396	-0.09113461538459156	-0.09695769230765316	-0.1039499999999749	-0.10875384615385286	-0.11437307692306886	-0.1158615384615258	-0.12039999999997608	-0.12303076923073641	-0.12414230769229873	-0.1266999999999796	-0.12755384615382725	-0.12907692307690954	-0.12940769230765925	-0.1327384615384286
VNM	0.0	0.0	0.0	0.0	-4.000000008996807e-06	-0.0029319999999888324	-0.008067999999950004	-0.020839999999977543	-0.02949599999996222	-0.0447119999999912	-0.056723999999974684	-0.061131999999985975	-0.06498399999999016	-0.06703599999997589	-0.06885599999995051	-0.07140399999997493	-0.07863999999999649	-0.08627199999999835	-0.09357199999997512	-0.09943999999997288	-0.10811199999996024	-0.11221599999998721	-0.11474399999995555	-0.1180599999999754	-0.11938399999996685	-0.12309999999999821	-0.12648799999998017	-0.13168399999996527	-0.13376399999996957	-0.134075999999983	-0.1332679999999753	-0.1326159999999743
YEM	0.0	0.0	0.0	0.0	0.0	-0.0004999999999810711	-0.002446153846136223	-0.005303846153814629	-0.008769230769223313	-0.013630769230776885	-0.017469230769229238	-0.02513461538458106	-0.03523076923076518	-0.050365384615369546	-0.06685384615382484	-0.08121153846150087	-0.09170769230769649	-0.09983076923075762	-0.10707307692304768	-0.11025769230766924	-0.11473076923073089	-0.1167884615384307	-0.11919230769227296	-0.12199230769228686	-0.12324615384612381	-0.12603076923075607	-0.14538846153839824	-0.16827692307690434	-0.18561153846150535	-0.20121538461536081	-0.21538846153844604	-0.22451923076920455
ZMB	0.0	0.0	0.0	0.0	-8.000000006891383e-06	-0.0021799999999849717	-0.006031999999978055	-0.012767999999985236	-0.021767999999977583	-0.028415999999975572	-0.0387119999999741	-0.04698399999998326	-0.060191999999958945	-0.07001199999997487	-0.07693599999999412	-0.0832599999999406	-0.09247599999998579	-0.10716799999996862	-0.11961999999998696	-0.12985199999995256	-0.1411839999999831	-0.1506359999999929	-0.14944399999999858	-0.15204399999997342	-0.15663599999998779	-0.1566159999999872	-0.15540399999999233	-0.1514959999999621	-0.14707600000000154	-0.1422319999999755	-0.13984799999997577	-0.13874399999995735
ZWE	0.0	0.0	0.0	0.0	0.0	-0.0017000000000044757	-0.0070000000000014495	-0.013600000000002499	-0.02180000000000515	-0.026500000000007073	-0.028700000000003723	-0.030000000000007798	-0.04050000000000997	-0.051600000000007196	-0.07930000000000437	-0.11230000000000961	-0.14660000000000784	-0.17770000000000286	-0.20850000000001145	-0.23450000000000415	-0.26290000000001035	-0.28890000000000304	-0.3126000000000073	-0.3294000000000019	-0.34130000000001104	-0.3555000000000086	-0.363800000000003	-0.37440000000000806	-0.3670000000000062	-0.37850000000000383	-0.37490000000001134	-0.38120000000000376
