# Supplementary material for: Post-Brexit no-trade-deal scenario: Short-term consumer benefit at the expense of long-term economic development
Source: PLoS One. 2020 Sep 3;15(9):e0237500. doi: 10.1371/journal.pone.0237500 (PMC7470266; doi:10.1371/journal.pone.0237500)
Supplement: S2 File — (ZIP) [file pone.0237500.s002.zip › WenzEtAl_AdditionalData/ProcessedModelOutput/ModelVariantNoServiceSectors/CountryLevel_70Perc/Country_Rel_consumption_Shortterm_changes_noserv.csv]

	0	1	2	3	4	5	6	7	8	9	10	11	12	13	14	15	16	17	18	19	20	21	22	23	24	25	26	27	28	29	30	31
AFG	0.0	0.0	6.857391920966904e-06	0.0007600276041852538	-0.0001200043585725119	0.005149901330114837	0.006273370705933701	0.004572737510377678	0.0069922539586597665	0.001694918702321857	0.009915788712855367	0.011823286564593971	0.014230231127720927	0.011805000186160264	0.01785093406019289	0.00570420717680431	-0.0037578507708579956	0.004215010232044847	0.00519218858028303	0.008396876403082842	0.009444914467859888	0.00917861908167339	0.01659831713658466	0.00845630713308676	0.007851713745665734	-0.01635830841950625	-0.029369066684503675	-0.02356999891949263	-0.014350235486260132	0.006755673937508533	0.013208479731985356	0.023725433136334573
ALB	0.0	0.0	0.0009236652878108487	-0.002350787620875039	-0.00500021380405169	-0.0016742259222324307	0.009109797559503363	0.007310037728358587	0.012483356185799543	0.019955927290959963	0.02459671769265981	0.034628859130392264	0.041349548191593755	0.04516313620386292	0.051039444551292945	0.05886747483019317	0.06438964541344294	0.06083373226690725	0.07523313232578044	0.07459092727590821	0.0776513118346589	0.0834998705811607	0.09365358169912685	0.08813405393499618	0.08813141111587708	0.09046502041234472	0.09517584552107827	0.10206171077824511	0.10465563775958753	0.09927485800003133	0.10057380360499746	0.09709981785162025
DZA	0.0	0.0	0.10767112158143188	0.09198818780891127	0.03721067652173726	0.1083724718383694	0.150947315613581	0.1484159284211195	0.1499375321652563	0.15096173151272207	0.15051662665717114	0.16232335982238055	0.13149546234372256	0.15532170287571034	0.15640211305476548	0.15180042394074	0.10443816062970512	0.1078898185942867	0.043388950948841654	0.054602732478681304	0.0988547376076454	0.12650700247773816	0.11382224047751244	0.10185223887302364	0.0758305351243882	0.09366479040679998	0.14308148697521617	0.1527800345768604	0.15681011652639576	0.18023137086795593	0.16916655362944066	0.16068966966844567
AND	0.0	0.0	0.0006925134639734765	-0.0024237971239959855	-0.011335650718047319	0.021002457514551764	0.037128939081854107	0.04061421176129176	0.05287510587792532	0.054753974374466274	0.06268382117120552	0.0696827482294271	0.10414948391281875	0.11907825776777958	0.12898347083887263	0.12245567998974138	0.12365338770203849	0.11744914822544583	0.12214348129697683	0.12487380077386145	0.14011477332158684	0.13106101123081526	0.12710460234228727	0.12722948181937976	0.12968166064271092	0.1319351675706626	0.1271954237802131	0.1337970070476091	0.1269513411658485	0.13627756757028653	0.13536935319127252	0.13728227972702456
AGO	0.0	0.0	0.014032188895662934	-0.004595835913423496	-0.012054874060518639	-0.013949579502336995	-0.003336632732819922	0.0037363048451588554	0.01246320049024252	0.005508276331234185	0.01141917511022772	0.012817437436196677	0.013726337451447357	0.010018749204943056	0.012997211211152049	-0.010309848971767899	-0.002901753283846009	0.018959249138350565	0.012706504822368458	0.029239398066360778	0.0233165012563763	0.037790650406144266	0.0268633945640806	0.040438478150162105	0.036103255203689955	0.04283159359819155	0.035124333893188364	0.04063556055986517	0.02136672288570729	0.03352761233426094	0.028886537943551005	0.030281456555969477
ATG	0.0	0.0	0.0	-0.00033027912063055	-0.0009213049154244146	-0.0050237192558033605	-0.006657731747294893	-0.007387822435012126	-0.0009386880270523257	0.012272476797869913	0.014601813753878368	0.011055658985070771	0.01114257454313261	0.01232462613272034	0.011872665230816537	0.019364786335485107	0.01931263700067909	0.02588345318990104	0.02198963618886829	0.017104981825943888	0.006171004622168574	0.011646684779864636	0.01566218356217064	0.01700068315626524	0.015540501780919591	0.015053774655759966	0.012515840360460828	0.012759203923007334	0.0050584854790480804	0.0028334471927626836	0.005180167260276924	0.02666569321241319
ARG	0.0	0.0	0.036913248486847294	0.030682014238769817	0.03062334072574391	0.02924582595631442	0.04836379982016137	0.027701346194675125	0.03417327580383933	0.03993056738287315	0.046042418446456956	0.05142714661365844	0.04493362300834747	0.04572359890089306	0.054481866525324385	0.04260163217750801	0.05053204064575656	0.039653114003579404	0.048531300643617215	0.0564005171923343	0.05931029477279637	0.0611941699969476	0.0717410420636666	0.07877720189390924	0.08057571921287199	0.081808827482166	0.09075629709240918	0.09539739876320841	0.099124426042696	0.08824432057188414	0.08161110578082109	0.08206329370434862
ARM	0.0	0.0	0.001389118880856799	-0.0011639946423502856	-0.00476598245870985	-0.0030494101399880513	-0.004453878400767497	0.001642383649191892	0.00603742276030772	-0.002780795991741414	-0.0023765956544075095	0.009792904375660605	0.01771062617355046	0.02064235773431289	0.021913798035955168	0.02735771144020127	0.03501449377985022	0.029631977895205885	0.04647024764456997	0.04862171906041546	0.05228766262632689	0.06170706542445448	0.057552499931756707	0.059271630480428605	0.06265616874818747	0.06874219787815772	0.06830218232105612	0.06922314511503824	0.07218301720559595	0.07410680615294041	0.0698320038510225	0.07316537751909102
ABW	0.0	0.0	0.00025721399516953625	-0.003959536653164175	-0.008339968934778508	-0.010007962721769736	-0.01646169569184952	-0.018807799102471545	-0.01335953902263931	-0.0144039837303378	-0.02215937540334112	-0.011785077597536997	-0.024045611368050945	0.025487568613802303	0.016056388790319787	0.04111526741212845	0.03960316089499649	0.05231576774797908	0.05455275006966964	0.05981394542573515	0.0719263862899	0.07739023509669707	0.07696933946825801	0.07417895733863311	0.07272141136596133	0.08094446484836482	0.07761627163795914	0.09473269386295335	0.10815458779351861	0.10397680896268024	0.09644745383086128	0.09155259355888568
AUS	0.0	0.0	0.03977608868035443	0.029039861680635326	0.03501963816867626	0.03628854349315702	0.0392081594557947	0.03963879036905649	0.03934041536637345	0.04760952419851083	0.05136258639124591	0.04595245288492311	0.04765016001653244	0.04493339357529713	0.05268427213953597	0.04884590109450748	0.04684083821366869	0.048994206999641854	0.054529378862477884	0.05083079437220306	0.05133907166605667	0.05119371540058815	0.055111578410782514	0.054402461964531135	0.05561145170334125	0.05534769789021787	0.05630356240584611	0.05896087465753208	0.062459954748450563	0.058362806377321164	0.057087046024340005	0.06032322918074762
AUT	0.0	0.0	-0.059642672449589096	-0.14300369509288036	-0.1381465390461134	-0.11141921593762483	-0.1043200629905594	-0.07423479211206008	-0.051199120776068696	-0.023853840578114127	-0.01195400299256466	-0.008219203374548734	0.004915728478360748	0.05691395555287304	0.037415690128295154	0.05951092291165416	0.09147010164716196	0.08208708506598494	0.10224486684693446	0.0949966949749026	0.09423002642736655	0.12701178142950909	0.13723141526269522	0.0950786348858701	0.12947658929467476	0.1284649209257971	0.11197362988157877	0.12413394311894255	0.12836279069288192	0.1491543128606887	0.15262689451482903	0.1168799806215759
AZE	0.0	0.0	0.00463583356187236	0.000861413337771566	0.00016592797900116807	0.02245764587942567	0.013783495999142303	0.011287515549307514	0.013629483061206038	0.015500585803041034	0.02133012995833017	0.02494171128821776	0.023419233821497798	0.023082964885312585	0.02570427391506147	0.021151845640510203	0.0240979498631555	0.029566953702508947	0.02106976424667284	0.024861395085640225	0.017930371580399118	0.059300717979637874	0.04647616213564465	0.04896199273574098	0.04176486664710932	0.03285197464817369	0.04439897331358633	0.04290032592890736	0.051681269880687886	0.0394348141762757	0.039068095690786286	0.04241048535262859
BHS	0.0	0.0	0.005843540205474618	0.019854441215172436	0.0101764711376795	0.0115536432584884	0.011040036105613993	0.008038959015976843	0.011714774914350912	0.011155849483213132	0.018706378167476778	0.018195288696731815	0.015194211607139074	0.01741984260312801	0.022127908171487576	0.02018425757317477	0.016911270814445878	0.01738207737125297	0.017789941875068216	0.01831865512069708	0.028623528046600732	0.023681318040846833	0.012223346703033044	-0.005606878085984146	0.002950723447159298	0.0070041916637952895	0.009081279414568932	0.007903004181408768	0.01765902240467021	0.016785386708284555	0.01928292737349846	0.033940872688553725
BHR	0.0	0.0	0.007382631063679312	0.006256567003748437	0.010529878967746598	0.01869215767775767	0.017775966335564775	0.011310369476391635	-0.0011454498933027857	-0.0019588120324098846	-0.01689854666007129	0.017762480538419112	0.038158905827856415	0.03929929854724623	0.03891579619148544	0.04879498544794192	0.051082513785316586	0.05985418195288972	0.09665523658266562	0.06997948700691037	0.0778189494481829	0.07984350474157242	0.07069929142846654	0.08071249579386652	0.07791756433965791	0.08308178177625081	0.086035171346599	0.08559182576615143	0.10041187394436157	0.0935644604540542	0.09819261745493968	0.09763801404818473
BGD	0.0	0.0	0.035837414346340246	0.038850919936561645	0.044264023917039985	0.0384370635506448	0.042159141438058434	0.04297937000352636	0.055287248554347634	0.061397597384482694	0.058731803977707386	0.04965143886477286	0.05528158483059098	0.04494447987124506	0.04473714712656118	0.04630599860717677	0.0512536658603846	0.050317937785426814	0.05732800958939688	0.055343683516095865	0.06013944160705442	0.06226131525735035	0.06138525855770016	0.05342914261046161	0.047231612889708785	0.05017432193301641	0.062102528716301286	0.05842211965367827	0.05345119067794446	0.06398349183109886	0.06365924364599707	0.05911228484862807
BRB	0.0	0.0	0.01328321796867371	0.012329506976094251	0.013046938218264081	0.018270868700076548	0.028701545681975027	0.015293743844924101	0.024968325625418508	0.015886591218650103	0.019353459556548103	0.015826447282174527	0.029277209073885757	0.019211691706289002	-0.046190543208024515	-0.015976807123396775	-0.01331758593238197	0.011685107656789206	0.03617228179051413	0.05036625079710699	0.04779724551080555	0.07757279005831119	0.062008398499280304	0.07992699557148875	0.08794332310371189	0.09562026699438952	0.09605845853153383	0.07703579062554589	0.040532717184449396	0.049335211886236685	0.06627002599761678	0.08177427362017209
BLR	0.0	0.0	0.0019437731227922583	0.0011433959545836814	0.03837999087570321	-0.16125694279550684	-0.2996078533007873	-0.3867346250404746	-0.3076116249828953	-0.2525380531702037	-0.04108602796822902	-0.010976601164069955	-0.159999207245487	-0.26111352282961464	-0.18519203144492513	-0.2798271032863897	-0.23462484988165944	-0.2374452265696103	-0.542007795673638	-0.44306593240317493	-0.34858331335565484	-0.17814108972494802	-0.43151763326187975	-0.9524488301725698	-0.6628266348752021	-0.41947386254018726	-0.6556232403612583	-0.9414341158100248	-0.867646963540547	-1.5070720945451366	-1.524718505444278	-3.590187071012141
BEL	0.0	0.0	-0.4466504243620939	-0.7305061146902214	-0.6066637022973942	-0.39044080347707677	-0.2641952357246069	-0.22207419650123184	-0.31182579889366124	-0.1640678437630272	-0.08548095266005529	-0.08407298714819822	-0.09376864937823415	-0.33257118759405513	-0.1407322527142485	-0.11036552124013	0.019334516076807695	-0.04279436050093066	0.11182509653546724	0.0069926981479673245	0.10855969183729552	-0.08484566324421516	0.06125212588186102	-0.1287783802951803	0.0899015751562926	-0.08050565324609904	0.11047831717512224	0.010749370526852431	0.025490444865483575	-0.03914808996507979	0.1486705830053392	-0.055486947110761076
BLZ	0.0	0.0	0.03651530261945535	0.020995542682600288	0.023370398735300668	0.02790834023731481	0.034352217170141586	0.03870864101205296	0.04112887647982344	0.04320120309906361	0.045908841528596867	0.04345835311752033	0.04244487951539089	0.04082634704636323	0.0422028559686316	0.02553348418461443	0.03916243516228768	0.04764838577098196	0.0346093671885761	0.03211349936251828	0.03503290839546036	0.04211209713858022	0.04528865619000122	0.045666817981859786	0.046165991547053586	0.04769376518602986	0.05023501242717998	0.050401403615585316	0.05159639487777312	0.0475122475259937	0.03981287344423379	0.04187007359182093
BEN	0.0	0.0	2.781122376838141e-06	-0.00010290152830938482	-0.0006591260056088011	-0.001426715784269561	-0.0020552494436221203	-0.0005033831519396514	-0.0022721769897038335	0.0022638336225844213	-0.005106140701527373	0.0007842765129995044	0.010437552316355792	0.02075829749252911	0.022724551019770445	0.02704085296356684	0.027613764175171696	0.026993573882982957	0.026184267268503092	0.01888660212643334	0.022588276022816878	0.029997186060359837	0.03656619713716669	0.04157777967761511	0.0395503414578835	0.03960596390557569	0.04115226795247118	0.03920826340431116	0.04070172612584688	0.03757852568582187	0.03718082518460175	0.038526888419632144
BMU	0.0	0.0	0.0	-0.002075464799233817	-0.0011838391273721882	-0.006001614816508738	-0.0073577849560857445	-0.009215962826880642	-0.013711554449735708	-0.006743387434260395	-0.0019256117451238453	-0.0026411600784204126	-0.018027322407643265	-0.003839984511189165	-0.04017185747655638	-0.007009376605282558	-0.0185330764652325	0.004199631840995366	0.0013411848341471355	0.008676491832138034	-0.008867554476088557	0.0025737262040914644	-0.029004058620130113	0.003716355741545385	-0.007492652704754743	0.009144782626147041	0.006765865392366344	0.014644389711415684	0.019604525802008332	0.012512730016966955	-0.04827890770310317	0.012508983690628916
BTN	0.0	0.0	0.0	-0.00129550424193825	-0.003583309605370566	-0.001474669722234534	0.0013506320820422246	0.0011439026817550157	-0.002632354363918399	-0.0014195418821194572	-0.0008269176012376533	-0.0001929474403028486	-0.00042724076064759586	-0.0007717897611669855	-0.0004685866406783923	0.004010550366029264	0.010212432375378278	0.010763710776173774	-0.07699981063588046	-0.003238760604884483	0.0009785191615430122	0.01674508142521791	0.0021913316433197494	-0.003955422525947494	-0.011218515456867806	-0.008930710093413285	0.015229065822941479	0.028625130963089163	0.026874822040467983	0.03379336597089111	0.025124513117802394	0.03398631341116065
BOL	0.0	0.0	0.0005324622873059681	0.0001821581509187098	-0.006208323441136976	-0.008778154585675768	0.007205989621539288	0.0035731021911233896	0.02503693723578948	0.01727326342910729	0.006667922468062137	0.019493724581609584	0.014847290516573075	0.02066887819114349	0.010563304464672463	0.0007716032444093912	0.0018290546641042127	0.007671193514680041	0.015733793517713757	0.005166752475593839	0.01127045174800223	0.010964986541051047	-0.015468496518467045	-0.005892582646216393	0.013224681756862644	0.018777235854683383	0.01857826310518451	0.035007060029568215	0.002377397405561865	0.002289587835391238	-0.012415712737912088	-0.017372282731675792
BIH	0.0	0.0	0.0019359249453065885	0.001771694808549995	-0.024090072725169165	-0.029079682879729063	-0.005304135749784056	0.005050325538502598	0.018763044289715758	0.032628049167660045	0.04219321046539104	0.04841205831014328	0.05321155963982083	0.052899024712882436	0.0604765036889221	0.05791749955821324	0.06555668925223301	0.07513877123073165	0.11411108034760087	0.09186237582226031	0.09456271740402311	0.09689478534580243	0.09761938861583275	0.11333073836450325	0.10912843753210222	0.13507779447208268	0.11962324093726107	0.1255663812190999	0.11671786051814514	0.12876040854523652	0.11806554297353333	0.11933558936438882
BWA	0.0	0.0	0.006861693451187811	0.0029952019914736283	-0.002422046054839644	-0.010748984924657812	-0.0021967125716781943	-0.0006944893506388716	-0.017069878016218176	-0.0006228448584999491	0.0037035580180200256	0.007258049270220113	0.005048625578996102	-0.007371293789992794	-0.009692806444661084	-0.007684449553757577	-0.0068928934718770485	-0.006264270831679575	0.005485425869444782	0.01821734544582565	0.013434497821340763	0.01681565562499099	0.02622650632664314	0.017544811665337612	0.015610410379141015	0.017422322695015424	0.01840801223929045	0.016915033468856144	0.013026586439024435	0.016455122051928228	-0.011924185706002621	-0.00037555580524317733
BRA	0.0	0.0	0.03912935186953792	0.025547528930625063	0.02569871134756596	0.027404973744382666	0.029724435279643302	0.0416267953087468	0.04512056077892179	0.05024944509244289	0.05060420708720148	0.0513738122714269	0.050870006519310174	0.04924845775522435	0.04994240548930051	0.04771046812623858	0.04724367254138606	0.0534618916536056	0.051116491773073314	0.05458665628259585	0.05312240309529592	0.05988405940442476	0.05880738622774384	0.05724977960130939	0.06089912782802909	0.06315857441023809	0.06738093200784334	0.06137706147641975	0.058245798813261196	0.05685315287116133	0.06787762151196919	0.060429909690640216
VGB	0.0	0.0	5.421720388198992e-05	-0.0025482085822425837	-0.004012073086956391	-0.006018109630423485	-0.007265105319620435	0.0031174892229923756	0.0013283214950199351	-0.0015180817085513887	-0.00504219996061428	-0.007373539727373313	-0.00688558489246871	0.0071837795138085525	0.013283214950066125	0.010762114969775638	0.012171762270596354	0.006343412853726527	0.00040662902907051546	0.0004337376310337149	-0.001057235475587781	0.0031717064268743655	0.0028735118055456255	-0.0002981946213398423	0.0026295343881210798	0.0005963892427018891	-0.003280140834571732	0.006614498873114272	0.0049608741548690105	0.019979039628981177	0.032991168559659556	0.01884047834757041
BRN	0.0	0.0	0.001169227657493721	0.010951458149488502	0.004542456040357301	0.008246548168422407	0.00437109234761035	0.008664411942294059	0.017471187567763558	0.00822282088785986	0.013432277147740201	-0.0015396368703401997	-0.011476094685780591	-0.007675775253268569	-0.006514456689299397	0.00042840923191178604	0.0022132280010911387	-0.0010084094227869045	-0.013026277014061005	0.035409011652798306	-0.007943366250451334	0.010956730878519672	0.018316142391339163	0.021713098054698676	0.022206098216925874	0.0169505055782615	0.020309233956283812	0.021942461766522037	-0.0033139101815016225	-0.0038583194515551256	0.009684685005306726	0.014398504738410978
BGR	0.0	0.0	-0.0439678320147574	-0.10766111413973434	-0.15026239887033777	-0.12939511983741658	-0.09762730020842492	-0.06941726371457735	-0.03220087385770176	-0.01569906582538083	-0.012666758913537635	0.003061362655953914	0.01215364683664344	0.024353659222398072	0.02179922657008504	0.034585608600301576	0.04353910523733351	0.04157536968061315	0.05026829193166549	0.06307012914490429	0.07410945728456575	0.0812973538114381	0.08328767228296119	0.08776071135749852	0.07513104488334754	0.08812390815893245	0.10112542633700095	0.1064723014604807	0.13402549267529373	0.11323147120994026	0.12159179792197161	0.14295271550115451
BFA	0.0	0.0	1.0759466628762482e-05	-0.0016515781286474684	-0.0011781615966488523	-0.007176564246225148	-0.006560584781345469	0.0008849661307985812	0.001993191194338273	0.0087420666417648	0.019141091145447042	0.03518883563311537	0.03370671910396528	0.0415503702816844	0.05207312865169733	0.06244256462215603	0.06427436381692964	0.0719108952618619	0.0774574003127304	0.09282460853563546	0.0828317538974277	0.0811263784355809	0.08672399095306371	0.08763585575040089	0.08191450936669842	0.09463757866379208	0.099299117583862	0.10397679570386398	0.10070860771320689	0.09214676213757933	0.09063774694186844	0.0894407562785915
BDI	0.0	0.0	0.0	-0.0017712590472895862	-0.0017992262953958615	-0.0012585261651487656	-0.0012585261651598678	-0.0014170072378139054	-0.0015568434784007934	-0.0013610727415902524	-0.0026289213228114505	-0.0021814453529667155	-0.001239881333081616	0.0028899489719291793	0.00320691111721505	-0.018057519866288008	-0.007336741422192539	0.004922235668280983	0.00845543134677662	0.009909728248769234	0.010459750795033251	0.011261478574353667	0.011485216559248279	0.012221687426294814	0.013629372248091798	0.011587763135700868	0.013564115335817917	0.01159708555171779	0.01794565087387401	0.015913364177477796	0.01338698943109673	0.010991128509219017
KHM	0.0	0.0	0.007654418716240841	0.0072956399094437074	0.012568558357095583	0.010583974799915907	0.012640596621471545	0.020235689708236748	0.020269590067911736	0.034812844377341	0.021084611215638205	0.029212222452601466	0.029616201739002257	0.03270678453124454	0.023249996691188102	0.016662026790337237	0.016602701160883804	0.014287589096695363	0.014899208086172067	0.017536373567494934	0.024622961258802256	0.02299715650844192	0.02715983817604961	0.0317462743398611	0.02749036668312499	0.03320681483673926	0.03351191807401399	0.03587929319275318	0.050587811755620216	0.04362411286817913	0.041950282608205214	0.0376067990222273
CMR	0.0	0.0	0.008636842865183958	0.012493423930060032	0.010804807927056181	0.008197180173130647	0.009436795515416208	0.010251533282779057	0.010532450507239055	0.006716333973244559	0.006415184483299363	0.013288707596026406	0.014359461338031565	0.023292006544717303	0.0285282724821867	0.031227723594828838	0.03983733071797335	0.040580477392127	0.03503683665226909	0.034696000795486626	0.038274777292190976	0.04459813841679594	0.04298111350700129	0.04734272304471876	0.030042579736466735	0.039988294545012515	0.04384020662560051	0.06634471114495	0.05530411950867009	0.05560293450643794	0.05365129905228194	0.05897082854375846
CAN	0.0	0.0	0.11240173744888615	0.09277686233750693	0.09253642501920734	0.0983270270747294	0.09401369453965192	0.1039012090879865	0.1014915562454144	0.11272915687503549	0.10985097160718382	0.12007683298216332	0.11631365480275768	0.10721887139832909	0.1083746107863881	0.11275456595685185	0.10872444863734287	0.11091369006084317	0.10715000577024014	0.11177724226241192	0.11542785671427858	0.11738014608515535	0.12060410881189476	0.12438046888709753	0.12269925956600591	0.11553708470906088	0.11526271493664808	0.11951126524056832	0.12289737908806053	0.12616610964928388	0.12322405084996824	0.12529655312869536
CPV	0.0	0.0	0.0	-0.0005957462252959012	-0.0005957462252959012	-0.0018788919413315064	-0.0029604004734506972	-0.0026762753506215375	0.0035561466987577006	0.013198070222153468	0.02100692843698404	0.0011823271240940514	0.010430141606110332	0.029906460510376043	0.0474672261671083	0.050308477395488715	0.05348884570595125	0.05986791298002725	0.06861163450220253	0.08131477709103496	0.08637403734290672	0.07713538818734378	0.07685126306451462	0.08232296301078357	0.07645715402315734	0.08018744192621607	0.09181824130952698	0.10240419346685403	0.0890594780200038	0.08919695791818061	0.08644735995519959	0.09409124229227128
CYM	0.0	0.0	0.0033334025988374094	0.0052165586124530705	0.006096807783584346	0.003398339013105378	0.004242512398544562	0.005721619612342188	0.004495042898455814	0.003362263227413287	0.012691461409897187	0.014964235909098456	0.02104661337842817	0.026652790476444643	0.03021707810377805	0.014019050323699211	0.005887568226525808	0.011298936081782784	0.017583337951032618	0.005656683198052015	0.0008586036996938162	0.01127729061032312	-0.00949514679672303	0.0015801194137354813	0.004127069884285461	0.005360861755288049	0.0094085649110065	0.016818531294160444	0.010418686910651509	0.013254243666827037	-0.02870911026147116	0.008867428125491905
CAF	0.0	0.0	7.098510286240867e-05	0.00027379968248197883	-0.004563328041229386	-0.006956540080615969	-0.0052630383408969195	-0.004968957200446322	-0.0037622104517520683	-0.00654077019244248	-0.005283319798887742	-0.0018050497585408998	-0.00161237590791119	0.004634313144080693	0.005993170827456318	0.007564983819441373	0.011043253859766011	0.009248344830226074	0.00839652359587717	0.01668149917293249	0.02054511691447214	0.024216060805426487	0.016630795528005393	0.022076366990542162	0.016600373341058017	0.017371068743621265	0.00849793088566475	0.015474752424227134	0.03150724494243029	0.024956334021020155	0.020960886802678935	0.022907906766955755
TCD	0.0	0.0	7.115964257842222e-05	0.0001818524199004301	-0.00016603916602742075	-0.00030572290883323916	-0.002395707966629246	-0.008439006500726709	-0.017239082298903252	-0.018024473909517003	-0.015085844225481981	-0.008423193246787086	-0.0051972894501539635	-0.0035052712822891685	-0.002124247107926358	0.006620482301622488	0.0062594130041171425	0.006855045567877305	0.009862199352150824	0.00720030161145413	0.005568900916941288	0.004881024372060949	0.00350790682461799	0.011116717495340822	0.0018949549262847754	0.020298946929520056	0.0173550461608718	0.01119314822248807	0.006177711192267843	0.00764307272078657	-0.004182605657920835	0.0029807983610963262
CHL	0.0	0.0	0.040631127765555775	0.030615367758568546	0.027990553614087865	0.03157010531689153	0.04104099869113309	0.05235566619965493	0.056306939870442996	0.0556834716415322	0.05629440784578055	0.054343927206979004	0.05647169913642891	0.05288892228016984	0.056536662940942506	0.06198496068019477	0.06377575015126258	0.06605584146914811	0.06037772851217316	0.07356492009400473	0.07384255972948672	0.07987461023708509	0.08403109581240908	0.0893612607894223	0.08931979453121741	0.09018505711912983	0.0910141058415137	0.08845268899850822	0.08178408535386428	0.08105059331977582	0.08501264821774157	0.08389287495171871
CN.AH	0.0	0.0	0.021071451906107264	0.00899108216547706	0.008003969121839205	0.015987284695295756	0.020013576008803824	0.023794210911565195	0.02523754300376435	0.024108674129652563	0.02550586654002096	0.02981572704527924	0.024635023193408934	0.02178086389708067	0.029619432039762472	0.027122481327612746	0.030415945624584495	0.03304786353572897	0.03792405699361012	0.03914969263185686	0.04323357225148872	0.04047151972652596	0.042550394294127436	0.04327804354082865	0.044033882867533514	0.04472453982566904	0.0493078441062611	0.04880721129905119	0.051365374756184856	0.04426504152292843	0.04997583393890892	0.04668398050364786
CN.BJ	0.0	0.0	0.021902288795905278	0.01729079383783194	0.015745044431914046	0.019222011386466065	0.02208306006286076	0.025106437349364796	0.024462384327517128	0.023983096783308788	0.025187684729455206	0.02383090332691573	0.026361590297607762	0.020668015372060644	0.037483453883813134	0.031229399417309622	0.036601197057040125	0.033010528077070944	0.04278463774736174	0.041442145250081275	0.04865100873692185	0.03925112438856182	0.04680929068807682	0.04680674305381771	0.04810620268511645	0.050262553567193	0.05750414861609432	0.05241475069766022	0.04944963669941682	0.04891153203339105	0.04764220094659599	0.04782125532960535
CN.CQ	0.0	0.0	0.013994525962335302	0.012741245926028988	0.011793813485994065	0.0161310278211646	0.022909548949057168	0.02297836465816605	0.03074298361829264	0.030225128029259807	0.027149100585832642	0.02726918052275984	0.02798114506914473	0.02756868525690681	0.027979320410209674	0.027541576038148108	0.03013154909143889	0.03155669462353572	0.032946476527295765	0.03538995553311608	0.03610200696804178	0.03363489428429567	0.0357391605016355	0.03540733323745826	0.03633452065194831	0.036870622830553756	0.03806429734092287	0.04091789016895664	0.03948883465338948	0.04105864957402172	0.04442540601086176	0.043595794406181554
CN.FJ	0.0	0.0	0.023885002758983198	0.012142808918969017	0.0091572966712139	0.014943445098936081	0.025080765884877287	0.026343583027754747	0.030639413202537824	0.025140581687121966	0.029823857411281907	0.030839821272787837	0.0336261820847783	0.03120042510920129	0.03608918570694453	0.03316474589598606	0.03631397248655688	0.036960385273898666	0.04461710955465659	0.040000133866757714	0.048879764578591	0.04558572342812095	0.04866111017540753	0.04820736458972519	0.05074209690925091	0.04799775795494288	0.05333805246166001	0.05196042919077826	0.05219149914286181	0.05089736666823441	0.05325928661112922	0.05248922098886055
CN.GS	0.0	0.0	0.00687127816296762	0.010684688202355908	0.009860926595384178	0.010364797940942694	0.011336309966991642	0.015139292644295033	0.014888505748711367	0.017084260780930727	0.018182491766904896	0.0172367830436837	0.017077721587721584	0.021190697369166678	0.019553424782392526	0.01572958738091934	0.019002895409814258	0.02132749022132341	0.02494171997085015	0.02977064903917359	0.03032754087004541	0.030717948376968174	0.031169329442004567	0.030452315745477243	0.02825037499001315	0.028204247167806784	0.03285414373064288	0.035250669667252765	0.03425229392859386	0.03263552259618052	0.02920297637631908	0.03004052330948248
CN.GD	0.0	0.0	0.06939254045355003	0.009265717630713155	0.026220593974723982	0.033659472403879676	0.036648512543480116	0.05277419957701035	0.05751292260476326	0.061156713218513126	0.057586221979089025	0.06562995611578692	0.051662208973368706	0.07095232168605747	0.057220303648386484	0.07215296929417025	0.06282385761000597	0.053070430030977	0.055342254814583214	0.05718211995133782	0.05574676006778745	0.0784613964067038	0.056798862926266125	0.06641224855314931	0.061058501523936215	0.06663686266070723	0.06646254654520956	0.06445013597871085	0.06139920949819189	0.06558533834308822	0.06614913518083743	0.06997492072515765
CN.GX	0.0	0.0	0.015798824338064676	0.014189216836069107	0.010872793030780592	0.016900118733409464	0.02205378128388169	0.020662152548345247	0.026330056498347076	0.0253071219734613	0.026690694311026775	0.023655712406700502	0.026167560472334372	0.02431960519782006	0.027807645479671628	0.024833846597327458	0.02911673413839022	0.02995763967255094	0.03269141869981507	0.034834496551017224	0.03588730055128497	0.03354972909359599	0.037712074680840146	0.03566749769476907	0.03745959021008716	0.03947004151061417	0.040964807340326814	0.041025686347251344	0.042485490450139274	0.043174920502542236	0.044214043827106586	0.04247598998090574
CN.GZ	0.0	0.0	0.008371796520534325	0.008483263519298845	0.008358426293830767	0.009331400944123658	0.009047428955111236	0.010299434423699516	0.010619011907775366	0.014255132258877978	0.012244511753034537	0.015442466522208598	0.011156582218663225	0.01621285317210397	0.010975793501000197	0.017896048452126223	0.02018599043345226	0.020689699191911437	0.024185722819614064	0.029018042475681405	0.029866906543207783	0.034033185449122705	0.033198418251023654	0.029302305121836625	0.03435566950427127	0.02957624944088799	0.03412866630725375	0.03412837565017757	0.030216567037455455	0.03032599943648684	0.025410697177741248	0.02984597923192389
CN.HA	0.0	0.0	0.0035124511057915697	0.006900803665788047	0.0032304736076627094	0.004388608174488162	0.007970042426141966	0.008816686087098624	0.0043331371912813665	0.01756972277673352	0.016015824079396168	0.05057638014098753	0.033306414023770436	0.037681154452440246	0.03485320105658385	0.016761837687395698	0.022583801845676987	0.014283422602634488	0.021743558682785213	0.038452058886262463	0.04641143381560742	0.05738402100152751	0.04207971895724416	0.046595625926637574	0.026748037004598046	0.01742073340507133	0.04304619416537481	0.049067284930126576	0.03752291991687695	0.02593695166621668	0.030034337178674875	0.04422317464318759
CN.HB	0.0	0.0	0.032584943866176275	0.011393855897079419	0.00944040815347158	0.008074777919908627	0.02647234309884894	0.035025224033824465	0.04126884054624913	0.036508663983503276	0.037082119004416825	0.0428860195181624	0.035672394063945845	0.04701890970459921	0.03975413886698753	0.044486075418670445	0.04488587488911122	0.049085914375357476	0.053279500067859864	0.05418862697781357	0.05527987771110077	0.06201872031006417	0.060283582401354785	0.06727669701585004	0.06552604015781505	0.06344355384300115	0.061108138498600084	0.05551542253297015	0.059888073025105015	0.06039128241732694	0.052985721880927095	0.05931946767585572
CN.HL	0.0	0.0	0.016584374509975852	0.013675483714581382	0.01268113459393927	0.016716047632736597	0.022287050640157346	0.021102571318087904	0.024896855342371182	0.02448136152690683	0.02686847948636384	0.02451956120215204	0.025431867838565658	0.02279956294883867	0.02947039827083664	0.0279251201227515	0.03195135141720318	0.032922476871632966	0.0382759298349411	0.03889421472906829	0.040773884730738175	0.0352611217583787	0.0388096400694149	0.038883724287952504	0.04022165344159667	0.0392195630989578	0.04328428346001001	0.04322191959633681	0.04247926871430163	0.04393917637617317	0.04400949850549285	0.042216501251757244
CN.HE	0.0	0.0	0.03631352328536952	0.017877322175219312	0.01559253794751747	0.024639874594178934	0.02744941849113225	0.02397233685818012	0.03916767694918111	0.045927983797566796	0.045367026871967475	0.04407404746844534	0.04715295928148233	0.037813095177918754	0.05244382510167789	0.04790747098064596	0.05811050558439668	0.0359767882533335	0.04814097680012619	0.048874038273338805	0.050038081709002924	0.04734939642918601	0.04923081586030165	0.05068339835150315	0.05210916806024368	0.046852455021739736	0.050417616645104246	0.04966042366769674	0.050616098267486365	0.05208567335956982	0.05039405491251703	0.053071679919569625
CN.HU	0.0	0.0	0.0270814558417376	0.016720937417380455	0.014137697549188033	0.02120396406339875	0.025984573958459656	0.027717003549843078	0.03491852708241705	0.036348832208177306	0.037235660565260176	0.03229107713544899	0.03568795163522154	0.041373465710092816	0.036693296839862555	0.03801416755115916	0.036821118729180036	0.04660396769557984	0.05739118238849983	0.053144877785538114	0.061497822321721074	0.056286464680566084	0.06087465165478534	0.05900322521963375	0.06481745161845964	0.057551059924043635	0.07099457464554426	0.06644547775100929	0.06689839731908176	0.06227708617705385	0.05651552898584544	0.06743617530617918
CN.HN	0.0	0.0	0.027088112756268323	0.017009539781520644	0.016222425844469868	0.020773896647185985	0.028785753370619283	0.03191529477499788	0.036567955081800996	0.03060220110482348	0.039282767078274716	0.0353603882474518	0.031804670456381245	0.038839867371076586	0.03466798017404127	0.03998952858994542	0.04521060293793955	0.048266454416290294	0.049432123519577154	0.05108925256054331	0.05529977331097946	0.05180428630298106	0.05721208949267531	0.054632181929936685	0.05797926064636805	0.05499633894314737	0.0615608682840163	0.06138800101815889	0.05928296421675583	0.060882768934145126	0.06330085377701522	0.062356880458525055
CN.JS	0.0	0.0	0.06587861712745724	0.010281014251445342	0.015224774883226821	0.019137647857014883	0.030571112346744478	0.032192137799391674	0.04146256488157807	0.036031611009845754	0.0389875877243373	0.055083878487294236	0.04800176273613843	0.06897886042962487	0.04994528493216244	0.07283073949426733	0.061831295015446486	0.07528985342817318	0.070909847351186	0.07176115518523485	0.07171458238832695	0.08272842949070824	0.07803866531947978	0.09845589106523	0.09060649819145894	0.09103604395992448	0.08280419579551612	0.06475123743809874	0.07257859189433447	0.08082661758834764	0.07068280727735576	0.07312417215001865
CN.JX	0.0	0.0	0.015848987895505928	0.013429757078919913	0.012500672673798618	0.01588709083819584	0.020553094573916297	0.018810917854383824	0.024332784075098424	0.021705440800201536	0.023611123520916877	0.021764508012589445	0.02280813078174848	0.021838035980414894	0.024979386422741	0.02206313408801286	0.025847873376760866	0.023183574838148147	0.026909093890559177	0.02764774009389459	0.03335262285883989	0.0322312639655431	0.0356205895834627	0.03293471467959996	0.03469793218069395	0.03372982668965463	0.03693896670475816	0.03737730357025182	0.040787669969799545	0.04221522961982416	0.041372144627649377	0.044645860714442875
CN.JL	0.0	0.0	0.014694717761498666	0.011238323703111064	0.009361741718705296	0.014984016541341738	0.019048477618954784	0.019016517782444176	0.022080926521472755	0.014785616517354327	0.01693721912077173	0.01719339588819313	0.020675606853459705	0.020003703173876453	0.01944195716443442	0.02356045942015772	0.026131607513701915	0.03216703585915415	0.032281012107238105	0.033994059343833705	0.037314312799985316	0.03433208649772368	0.03700127242740603	0.03586574358704908	0.03838924246986064	0.03741924067879321	0.04040636472231185	0.0409438710635035	0.04286237439188323	0.038564315963829365	0.04021676402987673	0.043869399785756436
CN.LN	0.0	0.0	0.030397219574318513	0.011206272867503309	0.009878352467773688	0.018821951404146553	0.020210938911002785	0.02201239862908988	0.024733773887763988	0.022241190873861783	0.029181381846821175	0.022450159243847523	0.033169051979053954	0.0376474527576498	0.03583294996707398	0.03930113087409204	0.03697599378822414	0.04584735723727196	0.04728440866590411	0.0499394916109841	0.048576869458649696	0.0533180462673144	0.04998264942281949	0.056018121829559675	0.05725653563981581	0.05576874785566677	0.05743171965990612	0.05476315488448513	0.05696851109320278	0.055184801122165617	0.05990356139640163	0.061959301198211136
CN.NM	0.0	0.0	0.019385927167747674	0.014254728678575468	0.012481578436829288	0.016750707644463958	0.02196271928298632	0.020503156485540686	0.020682741261746074	0.0207094919107087	0.02215770594797828	0.02442858038533835	0.023949313513904613	0.023236025230910506	0.02764551740075394	0.030354940355881155	0.03551413661058156	0.0347442292383926	0.039437689835586376	0.03834664996433812	0.04295979625885682	0.038112441485393944	0.04325579936050872	0.041171493551694915	0.04207446825450489	0.042544693531421096	0.04434409557545482	0.04520809788759461	0.04921994696098775	0.04632713552432666	0.04647996965161383	0.0478453751531438
CN.NX	0.0	0.0	0.0028569036959691374	0.009461418524669973	0.0040918374495602094	0.004733111857180283	0.0057780221998315895	0.023546303214239117	-0.009241690304651051	-0.00417439934538022	-0.0038493937873251838	0.0046745759098909545	0.004870715016869198	0.04589174583822242	0.028151859126590573	0.020364393960181637	0.018277631122920468	0.03217249240150544	0.02832746696845856	0.049463312293629436	0.07589141882320405	0.07949181641684344	0.0801287224701408	0.08562367531297355	0.061017172516120155	0.056709101529905936	-0.03664699768559654	0.06398940076497439	0.12844403126026638	0.06613164170155006	0.09743046324799387	0.06468222175302074
CN.QH	0.0	0.0	0.0023090792308888552	0.0077392575307033695	0.0029347159920867227	0.0024033607288531655	0.002304174413048088	0.01973044712637595	-0.0020284146559412797	-0.004693910647934896	0.0014474662348940015	0.0011428225506593392	0.0020414941701574207	0.003938568704642265	0.005226900850430205	0.007141959716916446	0.01622186745011689	0.014555319352882456	0.018241562429954783	0.01855983060810029	0.042195602673889	0.03992521700579843	0.01852604186318718	0.026574302916171355	0.014787480729405722	0.014210892146393483	0.034648722997454584	0.06103718781638179	0.07693479231101197	0.05307339862579141	0.059287257816320604	0.051074412876728204
CN.SA	0.0	0.0	0.017566228220800006	0.011341576458701041	0.010979963360902012	0.015542921735200999	0.0225053957871868	0.021579468901244958	0.024352521246817638	0.025331350408919207	0.02625775697868704	0.025114327729269803	0.02701490367518211	0.025580306327888103	0.027650621830943578	0.02620828101576045	0.02501626664475065	0.02773271629579188	0.031299508363069606	0.031798653673709154	0.03688378218345001	0.029529200845979098	0.035030009676173535	0.0349080329253848	0.03630631135254081	0.036150277048241364	0.0411389891038505	0.04372715758775847	0.04574710628642009	0.04204620831955719	0.046925346878268215	0.04100782983362805
CN.SD	0.0	0.0	0.0608700232127779	0.01172598006313752	0.023755185371232557	0.03710328279245001	0.03720562181155351	0.04941036807366572	0.05386898058092893	0.051252430503856417	0.04617477469819331	0.05460509109573852	0.05312570553654972	0.06653081984107079	0.05043922645731058	0.06620548234310686	0.05919496018043091	0.06731608421779445	0.0703621867612858	0.05710694882834488	0.057830606233211235	0.06621735670280238	0.06302211619326759	0.07477354131282254	0.06088978055072136	0.0612778026936045	0.06693989652080123	0.06574741145666252	0.06953794654518397	0.06666089896094629	0.06517444865661304	0.06504874009940487
CN.SH	0.0	0.0	0.024512113830721383	0.01845716588448898	0.016094102577768332	0.022835666281184608	0.024253847769362125	0.025923474307565364	0.025252954174193043	0.030341968403679864	0.037895919461305994	0.03723668589341589	0.03532376026116335	0.03946018836438192	0.03509827431174006	0.039935254626932704	0.04393261261466108	0.04539554778857369	0.04756909493934813	0.04887828746260592	0.05114114569668704	0.051016061108000166	0.051567483439551864	0.054258249721295115	0.054039535711147835	0.052448571627117246	0.05631976544164807	0.05630160879286361	0.057520214360207156	0.05561779014098267	0.057820191641755336	0.061400879075312886
CN.SX	0.0	0.0	0.014801494188221298	0.011440047122146524	0.00802386455440729	0.014319101784665555	0.01858724366357034	0.01740564408880818	0.022616971115096973	0.01999858507499841	0.020565412512629777	0.022242577010778142	0.021885773538588005	0.023434076429618145	0.023194189298147982	0.023648273056608993	0.029845739099232382	0.028224455539249682	0.033740305042773144	0.031674101216427886	0.034572546482647404	0.030216369626367978	0.03163262005148049	0.03402666416978395	0.0361129949518757	0.03370307835630637	0.03589078026933201	0.033548689878415416	0.040093550450470694	0.04284014356252808	0.04138175743733097	0.04154580030863997
CN.SC	0.0	0.0	0.02914330519994124	0.0019222554468401043	0.006811405420803496	0.019515757363453012	0.018929808146328497	0.023510065715814932	0.023582619320094977	0.025265630502024905	0.019239406163640282	0.030198362446487437	0.029122593387254092	0.034658997883529885	0.0315074818279637	0.033487099449325264	0.03296631565479213	0.038623379949465075	0.042121600957290006	0.04935757778430361	0.047507294848792014	0.0444582586839104	0.04512709665833725	0.046958535579899596	0.045685734507228126	0.046997966886586084	0.045987197223373855	0.048089591481703664	0.05293839700297731	0.05190421759559971	0.05129859423178562	0.05412486426734642
CN.TJ	0.0	0.0	0.015679930480971827	0.012612224904184899	0.011536457099259323	0.015782819987508745	0.02092729531169013	0.018939967973219396	0.022625855835101127	0.02166711619924211	0.022407167608462508	0.020649747218026704	0.02309020332402767	0.02454564032350337	0.02473881748505935	0.025089287267787697	0.028618113030121073	0.03124406224193077	0.029781632751713083	0.033911505354766724	0.03682406984599762	0.033732927899121634	0.04030225768094642	0.03782099923890225	0.0373615695456575	0.03755751296730114	0.04280287994349319	0.046162579638764356	0.045545857324325034	0.042608396492438416	0.04399298649790939	0.04518578247192373
CN.XJ	0.0	0.0	0.009237664684014213	0.009109904953219505	0.010201296429390716	0.009785017057617473	0.010257489506027007	0.01287272059278255	0.015720278243924746	0.021178958525780445	0.017769072515960715	0.015074720517116447	0.016095870647503396	0.020953656095956674	0.01791936248969339	0.015190552472188479	0.015699603432706155	0.01800060389529623	0.02063438929984507	0.021522213404123747	0.02427236088708984	0.024561543182310963	0.025163498262448236	0.025047666307354	0.03086033646566566	0.02485509899530225	0.028655818455414206	0.03215251216610593	0.03590432774582819	0.030466852398558508	0.03356184512997018	0.030075223763192938
CN.XZ	0.0	0.0	0.0007543736999071626	0.0028269161806537824	-7.623144760993128e-05	-0.01132831073972218	-0.012162092197509633	-0.017965211143633475	-0.02150679714527648	-0.025642353175869825	-0.024824453269667313	-0.033673653808219406	-0.010659697418302638	-0.02231357996534955	-0.04176371618141994	-0.015098591084039548	-0.08295887281640768	-0.07586934819254765	-0.021495680059180344	-0.030084423151899298	-0.028634437492935927	-0.01647075714026336	-0.02708280990387779	-0.026482487254253506	0.0067687172820019015	0.029758851344574566	0.01611024591945398	0.03131365524391416	-0.015427339201690149	0.029307815279766558	0.09240363153910636	0.07891225347462782
CN.YN	0.0	0.0	0.01253333004198609	0.014342140295209305	0.012686493486646633	0.013100765969520367	0.01668692639658076	0.01612420467054232	0.0204612700508644	0.020631847178642637	0.01984380586252943	0.0179660143342808	0.01942828267311736	0.01848130542072557	0.020403833759119472	0.01880321803746643	0.02131078840288403	0.023159813681172814	0.025283705769374443	0.030527340960651017	0.02961490244983711	0.030607386177972096	0.026209324802728418	0.027062306649727752	0.026101571625569697	0.025109472730244775	0.03436970380805704	0.036332158546947824	0.04060890138968265	0.037993674055347704	0.04106771826635214	0.04268642112845722
CN.ZJ	0.0	0.0	0.042230403893461776	0.0015259274996015648	0.012309662383391817	0.019564860065623968	0.018748267777080052	0.03294692129116594	0.04072487902251343	0.03822283474859134	0.04517471526146455	0.039840488111164696	0.04025395655102848	0.043063644956276015	0.03922660396202815	0.041913131555348926	0.04565288754345698	0.049233864085596046	0.0519040294584272	0.05670784557392228	0.05451966364820038	0.05425858450507359	0.05723266881016986	0.05886146911451284	0.05899073352173545	0.05999811331274252	0.059316516506924266	0.061044349795413844	0.059739183322937706	0.0653250046865006	0.06105159960589912	0.06439424937456639
COL	0.0	0.0	0.002733168885526993	0.0010174611494662145	-0.0006120003419485265	0.0004870984741112139	0.004178851574376807	0.0013539813928042932	0.002543558821033187	0.003629114061109995	0.004183177994487863	0.005421944938399648	0.008029741693005299	0.007365165941264351	0.010023845158557698	0.01032227409432096	0.012387199176266961	0.012790214615820972	0.012963177368097156	0.014899720635530578	0.025846786227012863	0.02228877594006029	0.025941779364435646	0.024561651345678115	0.025724894042711277	0.030308265898382203	0.02943489334952254	0.03297249421976289	0.030928072607094848	0.030586661627984846	0.030759530327584272	0.03422367610839139
COG	0.0	0.0	0.00021423666938247266	-0.0023946130949692446	-0.006117839083175092	-0.007918118192073997	-0.00011748462515059899	-0.006069463061064706	-0.004312376829040954	-0.004229446505366052	0.0031651740187488286	0.01093298099927864	0.013429529283648378	0.019568100947786604	0.02291814047963303	0.038664535679866496	0.04212514897659059	0.04585528582503606	0.05320153032708497	0.06326374292815462	0.08814284001876782	0.06378896831118475	0.06187466000728836	0.08487400309544757	0.05899974212131287	0.05955433866056126	0.07043376049251648	0.06471847902196348	0.06651875813088459	0.06506402203705353	0.06529726357229482	0.06896347496303523
CRI	0.0	0.0	0.028693918968780707	0.023850857478269205	0.03300807776589476	0.03159435309361136	0.028655056942938906	0.03249481466831572	0.033990054809529546	0.043854374396889995	0.03684878334562214	0.03539809235604263	0.041399905715033825	0.04043214648583593	0.0583461186238754	0.04857184519400093	0.05117465307211688	0.061431858262284145	0.05783190767203461	0.05887312560863833	0.050086516348124555	0.06052807919758596	0.053200691615185036	0.060402014577132235	0.05530350635567505	0.06400907407448919	0.059049900433616465	0.06505645306404961	0.05596605650384223	0.061836592043729155	0.05846460041005752	0.06975686248402724
HRV	0.0	0.0	-0.013018966108402363	-0.034324375479144464	-0.059883871309518444	-0.0656213604033562	-0.04361110055984829	-0.020506245719997818	-0.0018678381379477749	0.015616326047074303	0.020016254407773104	0.027242767451074457	0.02583618945855015	0.03418821473204492	0.052232636669891086	0.06367045171788988	0.06606513201241615	0.0712367420382165	0.08459642230957964	0.07428443178714161	0.0857375493043655	0.1214503896491248	0.10578253487896205	0.1062119409046769	0.10712415545091059	0.11776749127749842	0.11537468475470991	0.11891673794990343	0.11439376524435829	0.11809946117231629	0.1252060528236676	0.11754201407709886
CUB	0.0	0.0	0.008690074817474525	0.005226973800920298	0.007254372081733074	0.004348665419295905	0.011717814563305673	0.015401564587458338	0.010981328413794955	0.013070073055443387	0.015463240767465969	0.010420965687418793	0.009836196344359394	0.010528486728467179	0.019374895820378768	0.021615687087672697	0.0233389921173055	0.026213365961025303	0.029908000016987124	0.03376952255997878	0.03658749732997624	0.035811432883114946	0.0422260854231471	0.04383527302882495	0.03974254726557547	0.04099058290811808	0.040634708051290325	0.042347788687480126	0.04261955966247122	0.04269574788482444	0.04292925983908624	0.044566482072050384
CYP	0.0	0.0	-0.10124227913432815	-0.16983059469838357	-0.18647877956499137	-0.17938279371410015	-0.16573379892629303	-0.1528196484313571	-0.12645070090046007	-0.11168235027131379	-0.07595462468548142	-0.0758054808120856	-0.06944666962702684	-0.0658376986075293	-0.056180632805813424	-0.0471675267490923	-0.03779476645604518	-0.027056407572267904	-0.014842922565838634	-0.0014463848554413516	0.005614645400120466	0.00038528833958828557	-0.04335425969468343	0.004830086482843221	0.022025909009593114	0.02012898536996044	0.00601003202282957	0.03288700087242802	0.025315618925136896	0.02326333708406736	0.040487900878027894	-0.037118181488760005
CZE	0.0	0.0	-0.12235086088085989	-0.22652395406076442	-0.2328939812851094	-0.17059428245800312	-0.14700327411578673	-0.09450515034929996	-0.08792462503083298	-0.07263689608575374	-0.049492702116049614	-0.03380399238269716	0.014238938800281709	0.018695729251816395	-0.03670630949326181	0.0138551981675894	0.08087197174564409	0.10527974296863363	0.07951386798115134	0.13387821755963536	0.22459667286864882	0.199100585290668	0.2518526018842726	0.13294893112714146	0.12047487966371229	0.19570637710828453	0.236438809558015	0.157251243057277	0.12937534122892114	0.14602058525030603	0.20489336164868366	0.21664786788893053
CIV	0.0	0.0	0.03543085822499403	0.05890083476638441	0.019031894035514973	0.013204542107136952	0.010144758482910632	0.04581497396669576	0.06037587387335286	0.05880010525334267	0.07016758039968263	0.07318747114746227	0.07875452205698963	0.07753280271549645	0.07167054452017485	0.09580573477647736	0.07135638811810452	0.0853448252476019	0.08845347764550038	0.08331028854835498	0.09241184831192406	0.08659746156833847	0.11498523245496717	0.10283585693002806	0.10019794047437802	0.1162129357279218	0.11257670003887998	0.10584776910256277	0.10917383767714561	0.11950609267938894	0.11733691752207065	0.11920988807172517
PRK	0.0	0.0	5.752563367877883e-05	-0.0005972514320218281	-0.0012131140984084077	-0.001938952240965186	-0.0013315492265686402	-0.0019203410065560256	-0.0026850935483491156	-0.004217982492804584	-0.004064016826210715	-0.006212768437008354	-0.010977244449716927	-0.009004453600724993	-0.018022442644660686	-0.03065439502775158	-0.03127025769420477	-0.020771829548305032	-0.01849279929649894	-0.010276785263219068	-0.030288938060885062	-0.022484063115379982	-0.011821517720500552	-0.008288767040609546	-0.006799868286644362	-0.0259863590479803	-0.031865817195786406	0.002461758735283759	0.03438679349514473	0.048450118998544234	0.028950621112722175	0.022392698873674455
COD	0.0	0.0	0.0025560668972746114	-0.005636250396345854	-0.051470339387460484	-0.04823838941638847	-0.03276189590462053	-0.018995386569609085	-0.01590107096993698	-0.024250070248854616	-0.011676801758642164	0.013650994773284353	0.0005867893958733106	0.0011754221092674655	-0.006977571078292666	0.002790168216471045	0.01531489601316327	0.03536466017788342	0.05280981675186425	0.04607863577599236	0.040188007568220385	0.031053755045351572	0.02446512395415379	0.026410438328339225	0.031281711972996895	0.049220877629996274	0.031535475345223496	0.04643378160928968	0.03222610495883238	0.03816343054257043	0.029937319095307835	0.04267832947557615
DNK	0.0	0.0	-0.19360475199849958	-0.3402523379248956	-0.2752510216719295	-0.20329243853253187	-0.12307211662775375	-0.10546018004271573	-0.044052708249431305	-0.052667723209531836	-0.08776416886054905	-0.1222697743285095	-0.07795682325011377	-0.02793375357532657	-0.016046282146042756	-0.02462126456697078	-0.00641974077355556	0.03304714300784717	0.0679627844209163	0.08798701039702816	0.09542986759820682	0.10623696165958929	0.08161005870681581	0.03136771847320752	0.07417666146400936	0.1137629537269591	0.11520725757383499	0.09224511935264079	0.14752047069681584	0.13020736855917647	0.16781872222282335	0.1474192303474009
DJI	0.0	0.0	0.0	-0.0015392521644952417	-0.005285733847903984	-0.006505518582045067	-0.007434878379497523	-0.020504000530896516	-0.026994997866092163	-0.023974578524443846	-0.019734374448643344	-0.01321433461975996	-0.009758277873050947	-0.005053393898557523	-0.0005227648860461898	0.008828918075609593	0.013243377113458799	0.016742997600638354	0.01446316184754437	0.010890935126184331	0.014869756758950636	0.022972612492866418	0.020300703075215587	0.015247309176680268	0.016365445182975336	0.014463161847588779	0.015290872917206322	0.017309326227232802	0.02213038017642166	0.032382380441853265	0.03136589316343752	0.030378448378654
DOM	0.0	0.0	0.000291382140038543	0.0003697185445128426	-0.00036642402284625675	-0.00021524208333456585	0.0030719584411142975	0.000284427038699242	0.005277823737381837	0.001024596243648368	0.0004645275574199914	-0.0014111534545335758	0.0012504540079394388	0.005762850540791398	0.006194432881367895	0.008025454821614098	0.008556970986606238	0.012042208870033377	0.018512283398974816	0.013484477251601845	0.010490123099016202	0.017477437532353868	0.023624648936237946	0.024072703885202884	0.024066114841869712	0.031273430112066514	0.032859559273767935	0.039989270255347265	0.03284381878125853	0.03221200273391123	0.02820293590275469	0.03401044551529786
ECU	0.0	0.0	0.013122155019784643	0.013939612810331958	0.00791257649308541	0.017328231330382415	0.01554006332693536	0.022218589745692796	0.016322386828448998	0.013344672183412953	0.01295451426948091	0.0135427626508422	0.017101364207183778	0.013165989227958974	0.016537542521977144	0.0197073246135826	0.023211384368937438	0.026111803578254822	0.02760785506465968	0.03614582190178961	0.041810807736264444	0.039519717481772965	0.04015012701001908	0.03774894931658501	0.036917103198219614	0.04206712073975272	0.04177667728413326	0.04096323484090725	0.04560966090692009	0.05396861017630261	0.05473119155356976	0.046129313771658964
EGY	0.0	0.0	0.025300957333818097	0.018292614594517254	0.01364408362081182	0.014542847260323732	0.025584943279399752	0.027658770822092116	0.033007390558581484	0.0397364356182095	0.036510524361155205	0.03461761777001637	0.03828430288312923	0.03986286508519399	0.04832034314365963	0.04929212076105749	0.0407119023629221	0.04874958847680411	0.05546018789999163	0.051809104721090016	0.060528357104483455	0.0578261482110376	0.05754416054271072	0.05784613098389624	0.055654558794793196	0.05726670742671747	0.05889338199740468	0.062241495596415675	0.06535819331388026	0.06337544110153193	0.07122536600707718	0.0637548063593174
SLV	0.0	0.0	5.4112894809499323e-05	0.00017694057665718077	0.0020142021955216194	0.0012428787108165196	0.0029607483871929574	0.0027975507679300904	-0.0005067715545314933	-0.0019326033858901859	0.0009637248884475369	0.0031763410315521767	0.0024831806171521364	0.002788961419541991	0.0071386074400603405	0.004064479654264375	0.00048787498807545404	0.003029463174208935	0.005851064117590177	0.010101073696855423	0.008037053280740558	0.012757759151349468	0.014922274943529601	0.018881964547468044	0.015453096673501143	0.019720284949564792	0.022101252320960718	0.02149398539037506	0.01580096528301933	0.021869339914637465	0.019190322154405415	0.025797248929615435
ERI	0.0	0.0	0.0	0.0	0.000349171542901594	0.0009681574598685572	-0.001111000363773762	-0.0021664507093621665	-0.00046027157929451334	0.0005396287480863293	0.0009364145922896583	0.0014443004728859066	0.005832751909795597	0.009633960297272814	0.018022013043794693	0.01490327630830901	0.010570374889606882	0.009229238736230272	0.013339940082168766	0.009546667411552967	0.013339940082168766	0.027227444629307485	0.022077164371525626	-0.009165753001116883	-0.0062454091877883755	0.008745160006262687	0.01924411344393917	0.019886906511512592	0.01783155583856555	0.014038283167927545	0.010459274853213962	0.010451339136352544
EST	0.0	0.0	-0.1757216153004615	-0.28691366923366823	-0.3338283484869309	-0.29441244435816083	-0.23989954728035334	-0.1921646646372177	-0.15168830355518637	-0.12228985925748503	-0.10609422335845498	-0.0949264103733527	-0.06625747772311952	-0.037804932388163515	-0.049160493190947285	0.002807466307452877	-0.011889369216566692	0.04075480064205106	0.058671988564173994	0.051418240252587566	0.0812987827600864	0.09042284937397227	0.08637354262841512	0.05654471032496833	0.060578106238473595	0.08480473459262505	0.05826864897280348	0.07720094797689647	0.09800992961614963	0.09183175354814388	0.09870364189159542	0.11363834435413889
ETH	0.0	0.0	0.0004010665066056518	0.00046004687523915067	-0.003409065306236858	0.000802133013233508	0.01446198638568319	0.023568555300657046	0.026258060109740633	0.0332295396806348	0.057718188731747944	0.11328949204574279	0.15833869759789287	0.21000550050918054	0.25488956102917015	0.2990540610519954	0.3423928359141515	0.3812844909822699	0.41871343290869056	0.43060387522255716	0.46598030032096727	0.476868076368242	0.49760557397513505	0.5161961861642084	0.5371460130981109	0.5379835343325645	0.554745755094399	0.552162414948798	0.564866786349616	0.5599832118278414	0.5727701557447507	0.5788569297863422
FJI	0.0	0.0	0.03567376421267365	0.03708451026571691	0.020665523263319052	0.04142160117202032	0.04217463453815018	0.045134341629116115	0.04870410106738721	0.04994326989771203	0.0017491344644016138	-0.025598368414980754	-0.053084086279320264	-0.04862784452395186	-0.05013867729022348	-0.005938478317846219	0.018225313874298266	0.038395169605509594	0.044724462708312096	0.05169717039608113	0.05676823053271107	0.05178295900740704	0.051759128837636226	0.05494760555881939	0.060752634925731464	0.059284696465100595	0.06129596279746963	0.058040761600786084	0.06567594800941379	0.056143880083525666	0.059136949412308404	0.04119759757570396
FIN	0.0	0.0	-0.18351259922451124	-0.23853770211808012	-0.2084292952993283	-0.18819910184952882	-0.10902072664913387	-0.09003176732477192	-0.10359968343832682	-0.07042949425659639	-0.0934128326364525	-0.048932319387529066	-0.041711358783635966	-0.0474848593409849	-0.05406849189815155	-0.029452841105503946	-0.02083599756618204	0.022514935687478754	0.0061549236095581605	0.03125069541418668	0.058075084413533595	0.030657682421364463	0.09832371632569892	0.07358865420541427	0.11319335620070259	0.12136440845311736	0.06057653304127886	0.11013173888438921	0.03573072454796655	0.06915294012548312	0.12151311557990763	0.1327166543962921
FRA	0.0	0.0	-0.10221746303634704	-0.17208939942250367	-0.14825245560556866	-0.14649115002941526	-0.09685014438458595	-0.11677104522601622	-0.06411577322248396	-0.11223425188794378	-0.04438407842006775	-0.09049467941596445	-0.04480316794682748	-0.07274231901270856	-0.07416219873584984	-0.040735201112873654	-0.022659813427772235	-0.036711117913046376	-0.055538865757842615	-0.028195908963413174	-0.015619186655491113	-0.03423778434437086	-0.002634390944677989	-0.022294374068765332	-0.021832716266101393	-0.01714925228089026	-0.01978273891695137	0.00025962702234760826	0.011072339049067459	-0.015458548549818207	0.01898454674911232	-0.05566903688196678
PYF	0.0	0.0	0.0002402675577606317	-0.0009689050427641455	-0.002616827096602048	-0.0032201075949256364	0.0006894634266840782	-0.002003100182701445	-0.003439482321576648	-0.0076781154331961865	-0.003504772418760904	-0.005016891070441787	-0.012645386029741523	-0.012418176491413302	-0.02275229307961979	-0.017022434147462295	-0.0021597964160346983	-0.0014389937427305988	0.008876841618232767	0.008600011606008096	0.003854727339969166	0.008124699698242033	0.013844112214833615	0.017565647756390135	0.011739159480406158	0.014820852069252766	0.02143082151195852	0.029411882996210892	0.03076469381066982	0.029584248852887463	0.03598528998438599	0.05665613476462106
GAB	0.0	0.0	0.00346160228266168	0.0031133670777894196	-0.006221321173160987	-0.009578272461641113	-0.005845118892255918	-0.000648655731372294	0.008296297782472983	-0.0011466501176893296	0.001018542866049188	0.00642881883405888	0.011484544450968137	0.018908449893806356	0.013146330066016176	0.025775720307108507	0.025911044868620614	0.027495244401665175	0.031730001012286735	0.0354514264530259	0.04183964791861783	0.04222487183700441	0.038510663706237125	0.03745242563546469	0.03153784013500971	0.032274907913176776	0.02893148908089671	0.03506890902589266	0.04548709593243938	0.050843242075870876	0.04333633756863353	0.05360386313004728
GMB	0.0	0.0	0.0	-0.00019684838576949915	-0.00014316246237378039	1.7895307791171433e-05	-0.0043127691789823785	-0.014226769698333364	-0.018718491955271865	-0.01819952802916136	-0.015193116319323074	-0.006388624883402194	0.0005547545416817456	0.0050464767986202475	-0.0050106861830823135	0.006263357728797381	0.014173083774893236	0.029706210942337385	0.02077645235181169	0.025697661995915944	0.02333548136677077	0.025071326223025103	0.024731315374881824	0.01574787086096041	-0.0010916137756056266	0.02337127198233091	0.030851510641305424	0.035486395360662115	0.035074803281331945	0.03987074577080918	0.039190724074544825	0.038081214991136925
GEO	0.0	0.0	0.0020806616202628803	0.004355538399014591	0.0009424704589644506	0.00513239903294771	0.0026106130604164335	0.009206400729411257	0.016922313033274072	0.020927059711950413	0.026207002043587835	0.037335982287522995	0.03535619210617291	0.02802871011924335	0.020743383360510848	0.029019357981852067	0.045240087574427434	0.0518689972084152	0.0589149424927049	0.06106335358686543	0.07208694576035235	0.06923544568160356	0.06061169042763659	0.06325542545309037	0.05835186908749179	0.06683410321823846	0.07275691277988106	0.07158861074132439	0.07608115363200163	0.07710642900349285	0.06919479599729605	0.07793447812880494
DEU	0.0	0.0	-0.04828813787653985	-0.266692993834694	-0.16977602867300767	-0.21430473456772736	-0.12375143817496825	-0.14429590008925297	-0.10852478260249265	-0.11873000608074724	-0.0995475758537423	-0.10185085585416864	-0.07986993326438707	-0.10910367329259874	-0.07499548594469552	-0.11132532317219557	-0.05135442681478697	-0.10730297531049704	-0.07109255632550271	-0.04539032692226774	-0.07743464114146059	-0.018185893289834887	-0.13107090660049447	-0.02515039967504462	-0.09418049587537336	-0.020571509912825636	-0.07295943861469478	-0.00668740861674566	-0.06514213923310974	0.006349065571953361	-0.06765078438742966	-0.004857964439142215
GHA	0.0	0.0	0.039861344173708346	0.04373440561145081	0.043496804917153575	0.0484909560273028	0.036827540558470595	0.04371399123199726	0.050074204568173464	0.045435036834273745	0.06275380248155216	0.06116318208142513	0.0679929261453216	0.06596623191714723	0.08928682512769903	0.07880063887484301	0.07571636637702106	0.05307001475498563	0.005277117092261641	0.02157799909665581	0.04542256138018175	0.06419358330007618	0.06037212487708388	0.06816644837082109	0.07390118780274957	0.07566646456056425	0.06422760726587651	0.09529999401292066	0.0681250525458088	0.04699503566525376	0.07727806640622781	0.09072093528530445
GRC	0.0	0.0	-0.04420571943183349	-0.05805771696777429	-0.05485398761503335	-0.04520561769826292	-0.031960494004446005	-0.015147989485475577	-0.00826175166455112	-0.0013591796167777837	0.014206120709370218	0.019664976352173902	0.01898846712173885	0.02178061694149136	0.023237945202336796	0.02754316025010972	0.04019452046812866	0.04118933219894316	0.04371927469235537	0.05431782378146899	0.054209215500899965	0.05665297345500697	0.05799581884484706	0.05367813820282841	0.06066539032163476	0.0625014863788298	0.060232604950338775	0.06295777011167125	0.0605761252045145	0.07015500301565947	0.07405730713345715	0.08067180932893603
GRL	0.0	0.0	0.0016612852292263725	-0.3056620987555658	-0.4493884420718852	-0.48020492348845867	-0.4480076335696581	-0.2383764511164621	-0.026307278651527266	0.025293247407720543	0.04340197557737291	0.06058297303461746	-0.2248344593994256	-0.3034830103380126	-0.07665644700565188	0.00031643528175528957	0.05219743806803567	0.054311801087036926	0.059202164532390356	0.06033845486235201	0.06816303637491306	0.05952579152510573	0.06091379173824851	0.04814850480374666	0.05658438174696023	0.0672496890843366	0.07668521384949223	0.0812447585911924	0.07792937984369974	0.07080239429317903	0.07234142043626157	0.07122670523913577
GTM	0.0	0.0	0.005729178970903526	0.0039841031364895585	0.006497045240716481	0.014761375624150475	0.01541737278560884	0.018748769028564816	0.01068103215178251	0.011727337342160027	0.009142831911179705	0.012568823356096104	0.010079735694090708	0.013170942380735795	0.014247682549184404	0.013217006131238662	0.011452188689520248	0.014552854896399126	0.011741320980696024	0.011588734807110868	0.01238333450355178	0.01590227601646621	0.018723269452358693	0.017864509531917427	0.01774852758866796	0.01803107934408299	0.021759364151763272	0.023212839994046774	0.021158890261063767	0.026373142306512776	0.03204268517182918	0.025459681682393764
GIN	0.0	0.0	0.034126577518489576	-0.0009417320996907286	-0.04813025614417432	-0.09070796198611397	-0.046336480716102635	-0.020473500453654925	-0.03205150548916125	-0.010293824899498816	0.0044885153324791816	0.012487123036564185	0.03915730224171021	0.06022193323413916	0.06565218066629797	0.07945609793755803	0.06539126787679095	0.09128686223796034	0.09502117653810149	0.10010489917167131	0.09709217180502439	0.08544078504744146	0.08773192548054976	0.10464233565219416	0.10169891324525171	0.10143800045570028	0.10491547872875095	0.10257949390994892	0.10648095546592629	0.10950591311955638	0.10273441087873536	0.05545619806279767
GUY	0.0	0.0	0.0017258291282296057	8.630470957893266e-05	0.0004903146554102733	0.004578761715090529	0.0011122068840574428	0.0014414688934261122	0.0018700767417723085	0.0026450697082847086	0.0017034577600494316	0.0035077987278864242	0.005652958478274961	0.009484452879826577	0.008448584313858198	0.006523321329687803	0.007555638043377222	0.009228772527047902	0.006648643401852006	0.011157746401702084	0.011526714938980831	0.011301994015178174	0.010877839235456932	0.011313073673857588	-0.01122226288298167	-0.001787694973531817	-0.006120795739972262	0.005040661552135894	0.014351656809208357	0.01799108612305922	0.01762741885777963	0.017610931901601568
HTI	0.0	0.0	7.72922365221973e-05	-0.0006072961442393776	-0.0012173527254577543	-0.00275767658213244	-0.0028294479446633325	-0.001222873599493468	-0.00022911627264310397	-0.0024457471989980384	-0.004088207225383389	-0.0035913285619360025	-0.006580881853623932	-0.0031745025719898123	0.00038646118269980434	0.006796195941127792	0.0027549161450757254	0.0075332326252341986	0.002125536504715697	0.0047286286138037426	-6.072961441505598e-05	0.010873361418384242	0.018442479724867233	0.019358944815217605	0.014130677100920863	0.008143289206463677	0.005065401930126612	0.007897610311768943	-0.0005217225965914452	0.015030579569219604	0.0045409188964562475	0.013727653296191633
HND	0.0	0.0	0.0012649404647069318	0.0007786497929762604	-0.0022423944601945855	-0.0012883291944376651	-0.0019334683220462168	-0.0007318723336369182	-0.0010174097420434514	0.0003011298949306962	0.002371032473558188	0.0025990725881719356	0.004714778095826766	0.004087180515455202	0.0037129608402075576	0.005919297675460733	0.0022930700412260308	0.0012776093600175287	0.0038260063670803035	0.009176178286440795	0.006881159184435326	0.010639922953625813	0.010041561285412115	0.014911289715446863	0.007346984717693239	0.013429028970612933	0.0236060499821944	0.02521110155802031	0.01978004361509189	0.021618982487914273	0.02347351384721641	0.02625482362095255
HKG	0.0	0.0	0.1754355094451876	0.1591671411376172	0.15908813879272898	0.17475180081365504	0.1705757645847239	0.16950560485446964	0.1842440670721368	0.20732657106548036	0.19764503345138795	0.2191714195344252	0.1991077997777424	0.23975727821785586	0.25037008960295815	0.2297371067138121	0.24797886228260513	0.2274574121156503	0.24543280993345462	0.22861191439045303	0.24963583251542687	0.25287696689875183	0.24395557207337326	0.24560703904688008	0.2712909948665354	0.2695136866965431	0.29241959721317823	0.2927126559630011	0.2991428272079766	0.2824143864215589	0.3002013281814042	0.2744605868786554
HUN	0.0	0.0	-0.12111809380035421	-0.2118052155070993	-0.22414633997854816	-0.18655225460358915	-0.14417623944258384	-0.12673835459247051	-0.10117617109797195	-0.07237451905063308	-0.06955278139579857	-0.06809770065003828	-0.023988421788057046	-0.026301135498263406	-0.026114767264351357	0.04905657948126585	0.06920717200467053	0.0693439811560781	0.10261299323430784	0.2516576300200857	0.2691797653104233	0.20885944972734993	0.3107208403500872	0.25660127891753426	0.3149102782630697	0.3252965577674516	0.3110335842443357	0.3056153419227048	0.3325070130144603	0.31795333634692113	0.2929797321663319	0.3176328977529508
ISL	0.0	0.0	0.09829428993362033	0.0921675012160339	0.09378544685969548	0.10135264788573295	0.1146588343156063	0.12736694745305588	0.13642366575261633	0.14987464887430413	0.17069893136514303	0.17278778103273496	0.15679593074457987	0.17502898200216777	0.18713776274552618	0.194459438946315	0.20238674304944304	0.22977472253675746	0.22596719909209195	0.21960873566748695	0.18910070224631426	0.20445418798871184	0.21368214411514597	0.23227403934822366	0.2297545769100795	0.24710499789828422	0.250460503844141	0.25629140366969505	0.2575580599479377	0.2616174037262997	0.2530328485523148	0.256632620221775
IND	0.0	0.0	0.15592681440901313	0.12280137629341326	0.11125983615247748	0.12294444410441141	0.1277475104382031	0.14807081698109403	0.1077195079550286	0.13089943316362262	0.10804503507659824	0.13336718106176093	0.1120577545953294	0.13742224247683676	0.11430424387783855	0.1316423727055982	0.11687466347212183	0.12169474481871223	0.11087474062385638	0.10566233051767515	0.09997399707375454	0.1154204139116155	0.09805997204657135	0.10773199691096469	0.10533029983317288	0.12109285328203434	0.10468984163911621	0.10707212320208992	0.11146505264603146	0.10460535876954946	0.09683933258384236	0.10072501583873184
IDN	0.0	0.0	0.056924882358533324	0.04838965533737749	0.041791941357272044	0.04845531584272145	0.05938605819524323	0.05551508523078397	0.06312462931767904	0.06113513811376592	0.05556888115543224	0.060495801797855187	0.0563593373474891	0.04970210394932284	0.05802706014157444	0.06139687125423787	0.054970174273050176	0.06571186939436924	0.06716028167899069	0.06757598416007315	0.07112717842698846	0.07528734747426213	0.0770073677677674	0.076243219993688	0.08335263393139947	0.07817837485717405	0.07858646239000677	0.07880874518566561	0.08439236913884152	0.08683042992301271	0.08294054240969295	0.0863290469920619
IRN	0.0	0.0	0.004575299812881184	0.0015711443742905118	0.006621368959369711	0.001356195765223056	0.0024250815674475845	0.0033827407690090183	0.005725759923991269	0.006922406835241368	0.009340837991578255	0.016190212330413623	0.016670933332485482	0.01901212209909353	0.018219930007323804	0.019300530295174312	0.023948923617456153	0.025840935075072125	0.030430206852649633	0.034043088454183135	0.03403076383907688	0.03445669521560113	0.0375340051765205	0.04233938480902033	0.03936884750370684	0.03850771078284243	0.043763121905593394	0.04261980030919599	0.04364872263171726	0.042391611890924	0.045135425088593806	0.042658238465209664
IRQ	0.0	0.0	0.006366472878838181	0.002563111888198577	0.0048524354690160365	0.006525138869561964	0.00904903162655124	0.004937584229058878	0.006568086055036559	0.009227083499618871	0.009017119481802283	0.012415613776095569	0.008582428351155968	0.013176882462984096	0.01486882262373701	0.016341851436330046	0.019073620500753563	0.021017428009661998	0.03200653909070095	0.025512715877296088	0.025705083478810842	0.028236581466556387	0.024194028512369847	0.028877657682935265	0.02339786523739562	0.023518057707816453	0.02605149428378528	0.026489466102264103	0.028450124416479206	0.026491106446169255	0.025448145976847414	0.026992455187624387
IRL	0.0	0.0	-2.4575350969114673	-1.3779743449033988	-1.936970482416711	-0.9633501302452885	-1.2454559687589795	-0.6433997437300221	-1.0121955508251013	-0.45947433052623277	-0.7077886063896144	-0.4386785315028674	-0.5333463987286735	-0.4345832061079413	-0.5621702382287985	-0.5052168307540628	-0.11517219493312192	-0.3312426427489745	-0.09226517931638645	-0.17399101882993318	-0.2862762013362219	0.08794798507911761	-0.1307423734794977	0.02498728803737027	0.16008051740377116	-0.07759448563411375	0.1168447581536114	-0.585578759830041	0.12611433494551516	0.20452029425530593	0.3033793875135249	0.29051958539358935
ISR	0.0	0.0	0.08354721009871113	0.05099371104697603	0.05306394308912665	0.056375164597954885	0.06215978350840867	0.07585132577265785	0.08567134749064564	0.09762500460652745	0.10070694091812715	0.10547152397493154	0.11060253010481969	0.12377543125263735	0.11484080698767052	0.11402514489440296	0.11296786685937033	0.11619468942025701	0.11402706115879457	0.12431140206425884	0.12649286075550048	0.13279387125464392	0.13607159979498462	0.1376105267126393	0.13917553148889983	0.1351017200782012	0.131557047580122	0.13903839361295578	0.13298808048241018	0.12178768189405886	0.11610062583460312	0.12661833441351966
ITA	0.0	0.0	-0.0509643719190378	-0.14598550823339274	-0.14848514172529637	-0.10268601017044965	-0.09726140501817859	-0.07539095788211547	-0.05953410288979111	-0.048092409459921104	-0.07603061092106289	-0.04576410512781015	-0.0553996176553051	-0.04466143749831675	-0.006788478619179639	-0.008514294931938338	-0.05079889134494975	-0.01374174044527221	0.01586511181936867	-0.008510919674931117	-0.005062355464835466	2.7160125704028815e-05	-0.0021548923689551636	-0.01983093648555423	-0.0013624694343628008	-0.023964389616648596	-0.0047158011872938665	0.026406560055947104	0.0264307075555692	0.01682170427785845	-0.017532460870794964	0.007265961253399844
JAM	0.0	0.0	0.03670543856519881	0.031037420206403432	0.024319500026082075	0.03875444050713828	0.045586059732571904	0.03636313186534679	0.027887714741958725	0.031025324563316303	0.03980918058585914	0.04477807077318818	0.04059781651624128	0.05464932511083376	0.05510412129163811	0.058885219326088034	0.05319542880968253	0.050935962677778335	0.057116836304205165	0.067852929123835	0.058466710074678296	0.05868443165055748	0.051872165454058816	0.05941017023687323	0.07969940198051528	0.06706429319340845	0.061742210227389016	0.06412868061191901	0.07212269113976433	0.057478496033036564	0.051903614126147524	0.06309087443356898
JPN	0.0	0.0	0.09913356287707398	0.08034470535385196	0.0730230230388873	0.07470423486195532	0.08788880993668702	0.04987021293469951	0.06427307184193598	0.06408096595424961	0.07170711179735889	0.06611433315950599	0.059760791959195814	0.056012296766771996	0.04841105353865505	0.059593549941361346	0.05251341242571428	0.05840791776965393	0.04491610359944609	0.051980020953545925	0.059946733833315946	0.06524237531349009	0.054594746223912693	0.05755858009257597	0.056192366977558805	0.06564782651869994	0.05980961799174622	0.06597564637507158	0.05919512218943712	0.06055813706189461	0.056865670992278794	0.05862614498599594
JOR	0.0	0.0	0.0009927057360581415	0.0002627420938150493	0.0006739418738632708	-0.0021187432809433027	-0.0004873893851509159	0.003233576472094768	-0.00024705599865892935	0.0015400384133057443	0.00017926965889536461	0.017450780856886894	0.029375014261012744	0.01998184435321182	0.0329161502416353	0.05063471515152074	0.04992940108730082	0.05361003127128949	0.0693583105864759	0.07736830303242126	0.07615319087583838	0.08346627252289185	0.080070793140119	0.09640001819362087	0.0799128117532577	0.08226852711448185	0.08658724524051031	0.08560966538191384	0.08655419239715911	0.08347971774731455	0.09412105265509396	0.0937311411470354
KAZ	0.0	0.0	0.016297085405825307	0.020817556869845433	0.011384386448742845	0.05884232567223702	0.0539484113033728	0.07621846661280962	0.07586486658284208	0.056182189868891896	0.05705144007346341	0.05158128861879607	0.07636384874254443	0.07568270899167562	0.07114517265520703	0.050800405350237554	0.048219773332247584	0.06814836940844948	0.06200805792697661	0.08426329722306392	0.07283459502049894	0.07552661170939778	0.09241144306848526	0.0966620514344596	0.07564064209690802	0.07590746262085002	0.08527594526994697	0.06971092966057135	0.08678704633320322	0.08328901206759998	0.10153969464594681	0.0742849768866849
KEN	0.0	0.0	0.05837208027914542	0.05887610195582926	0.06319046045433208	0.0603630217802964	0.059439354561230395	0.05911470201784841	0.06117549131230415	0.06196672711511475	0.06066755815918867	0.06549376128732742	0.07227961410511963	0.07445271865127445	0.07477848875938609	0.05856709531810722	0.04529377945552415	0.042698235455307376	0.039951261439119534	0.04720146238699208	0.04402366718156969	0.04969977825894922	0.048345289850648676	0.05494115667064037	0.055299336154845946	0.053078735109246544	0.053548112280421556	0.055050119228194916	0.049537172596059165	0.05838604983776641	0.06553902265740152	0.06339609235792576
KWT	0.0	0.0	0.20248264736344446	0.20631541636773054	0.17550489758857424	0.20456255933103407	0.20448779730506406	0.19958104749404626	0.2031455527579329	0.2092681692022147	0.2150776183982961	0.22642130920869086	0.1935577279821299	0.095034802486893	0.15594085583992	0.13012758827173343	0.262845460855754	0.22852807069648762	0.23133083655630937	0.20438363968373618	0.20973062904101614	0.1845358262822394	0.20953134079211289	0.16566292821664774	0.2331283656394234	0.26937382910052765	0.2142753732525149	0.20638693793433305	0.30142451795778236	0.21921360181134109	0.3056685938357173	0.2223216652324167
KGZ	0.0	0.0	4.633946371068731e-05	-8.605900401192912e-05	0.005004662081087297	0.008437092357560516	-0.00723557626264304	-0.012498415355810533	-0.010135102706398946	-0.014014377811555345	-0.01095928316813266	-0.012375946773102164	-0.01089308393430466	-0.013660211910315745	-0.025324516919333906	-0.025559524199580963	-0.002585080082817548	0.01575210770090596	0.025284797379088175	0.017370678969186315	0.0030352348732609613	0.005153610357311322	0.013041249073664218	0.012415666313536633	0.01452411191249503	0.022140333769971043	0.018509305791858388	0.015864646398489057	0.018592054834210003	0.02202779507236574	0.00827159427287949	0.0022540839134999047
LAO	0.0	0.0	0.0015156231049973101	-0.0015806205871049528	-0.0010635951614323957	-0.0022749118730458484	0.00023635448032077733	0.0017992484814044474	0.00420710974957661	0.0009690533693040848	0.0014565344849115647	0.0046591376931637285	-0.004402102195832924	-0.007885376349459072	-0.022725483282115544	-0.013699696565150354	0.004771406071313322	0.008777614512656129	0.01078662759530502	0.0037728083920107736	-0.0016160737591586205	-0.0020828738577449712	-0.0017903851883716015	-0.016722079482178742	-0.04708772134043304	-0.021960285652111722	-0.00265012461048153	0.00976734889897024	0.0070847255474015824	0.0027948917296960474	0.001152228091516605	0.008012416882596796
LVA	0.0	0.0	-0.1884223825834641	-0.2763133182397626	-0.2932785984506192	-0.2556284036389411	-0.18111843632342417	-0.13620385106511979	-0.10429965863190116	-0.08553007815730318	-0.06909290275435298	-0.05377161766840777	-0.03180842572688691	-0.026129737627555993	-0.01628380988049072	-0.011157515246440486	0.006876465889860128	0.016156120938770613	0.02479663731727033	0.028274773056513602	0.055997846609301405	0.07957102955538087	0.07470080676650337	0.06450928612282691	0.07137464862640996	0.09014075929285603	0.10837251949660232	0.10381943717714393	0.11233295857553394	0.10255850887748164	0.09636906501109266	0.10422956850633103
LBN	0.0	0.0	0.0005167088384050444	0.0005216534206153867	-0.0027778662721300584	-0.003195189008597943	-0.0018952583518916377	0.0035858110011943722	0.0069847167958325684	0.013076936507139258	0.02265508665950655	0.025743472692907332	0.03128733823978269	0.048849010789564495	0.04982803806239389	0.05329715692405923	0.05864027243416281	0.06637607126414036	0.07201141158144075	0.07517693309682105	0.07809077537905829	0.0833631833639048	0.08275499975500811	0.09062726905328944	0.08423837441082771	0.09360786319498882	0.08991129355273575	0.09146339790093716	0.09010264888336117	0.10142673100559385	0.09497751246045905	0.09833686159759214
LSO	0.0	0.0	0.0	-0.0025287106865334863	-0.002706702458177279	-0.0025532612756951067	-0.0017860553635173915	-0.0031670260054461608	-0.0017246788905689314	-0.003756240146024492	-0.002007010666238429	-0.001313456521634393	0.0031793013000935844	0.005689599044722549	0.007107395570415953	0.007966666192049665	0.010483101583980137	0.010427862758288775	0.02562467746662911	0.02339057385039034	0.028736464646428317	0.03148613063561623	0.029522083500510554	0.0408705933533593	0.03864876503172354	0.03822526736818599	0.037936797945214984	0.03810251442224466	0.027202052822072886	0.03172549888026399	0.03176232476402863	0.0417175886804122
LBR	0.0	0.0	0.0015071454255943806	0.003276403099161662	-0.008272917825358217	-0.06308714167412299	-0.08051760616162307	-0.0860383453836655	-0.09242733142699189	-0.05987626663696011	-0.017594284642452607	-0.003702335502020482	-0.0012777972086652767	-0.02827535874564413	-0.05406065113595648	-0.051079124315733804	-0.01703729611557403	0.030175672543153453	0.036761242772476166	0.03702335502040466	0.033976300138194304	0.029880796264225573	0.03833391626004712	0.047556990984154446	0.051177416408720866	0.05011258540152941	0.04657407005441705	0.04020146602659036	0.026538865103109543	0.0217553165783535	0.021476822314969723	0.018233183246785245
LBY	0.0	0.0	0.045852805834734056	0.05017333977614946	0.037024879416436285	0.05049282229654395	0.04111844860017477	0.03948958907413758	0.08011628069932719	0.06911350322953425	0.04705918276963761	0.050660539225844126	0.07751302227392287	0.06746322333481825	0.0055779551592083365	0.01113722446488552	0.0800164708963047	0.11073145659761252	0.11989390536961686	0.1086755569552178	0.10924251309689659	0.13896760431295618	0.08880520259739733	0.14087948615726376	0.12957773503075032	0.14187667268299453	0.09351130317536427	0.11578165033232501	0.12836497756045784	0.14536044498767442	0.11969793178365773	0.10667024584316565
LIE	0.0	0.0	0.0	0.0	-8.534061304299456e-05	-0.0003856131403856544	-0.000587902000925844	-0.0007269755925132237	-0.0006732426139577363	-0.0010778203349826043	-0.0011410356039021075	0.0005152044416423252	0.00015171664540236662	-0.0009766759047624696	-0.0014381473678048984	-0.001646757755235928	-0.0016404362283561902	-0.002032370895599378	-0.0031797280264256322	-0.0032050141340222993	-0.002433787853228786	-0.0023073573153897797	-0.0017605452392932541	-0.00100828353921667	0.0011157494963498493	0.0014792372925898079	0.00085656689374769	0.0009482290337148314	-0.0002275749680924477	-0.0024464309070215684	-0.0026297551868781355	-0.0017510629489514429
LTU	0.0	0.0	-0.14009485134952593	-0.16834730341498405	-0.11678236595985547	-0.08398100822967214	-0.04735932561729106	-0.03028649423614249	-0.016082318458332523	0.006219707272392405	0.022754501692223705	0.03424119713000273	0.043167886460326876	0.05957617657996739	0.06549248349765335	0.09293026886649791	0.09886022355101165	0.101231785493483	0.11193110976837062	0.1220162845363193	0.0937895532622468	0.11606795785803481	0.08218212757951093	0.1457607742373579	0.15110702443310586	0.1747764514165917	0.16734681712395894	0.1645075567107135	0.1781978415762886	0.18308689158343938	0.18351469658195452	0.18126333997028343
LUX	0.0	0.0	-0.06087229846396536	-0.284350108966136	-0.4361730188802704	-0.3399388261451919	-0.1573419990952729	-0.04197323247944196	0.06671838357108495	0.07237352430622401	0.10380202353934553	0.12292833398508396	0.1375283479349454	0.16909407921286146	0.16767955622236652	0.1789532424806728	0.18541200226505072	0.20491754535063578	0.21686116008559075	0.3654542474235356	0.41177463693402583	0.4244832096475193	0.42355534395124295	0.4368494400557532	0.4316617736408679	0.45363749353231064	0.4435451833496806	0.45644292969908573	0.44550568329244644	0.42865831015792555	0.4113121796992969	0.4274527340227152
MAC	0.0	0.0	0.06822129532049193	0.06564829855617571	0.08535320160070192	0.09938796607591449	0.0967724476112819	0.10320884457615254	0.0921375822763304	0.0918503438517071	0.09423589801869081	0.09019980764741753	0.08533150685561264	0.1199667334514265	0.12037633023822547	0.09626739394623662	0.12176913287114122	0.103063923679092	0.11173314380570343	0.10918704852527217	0.0947817378044169	0.13821288183799574	0.12148883676497135	0.13888368335528423	0.10793569563014582	0.09800297355115895	0.11642962221662945	0.1293449378466427	0.12755121632497257	0.1316063980718596	0.13466448933574515	0.13777638356735622
MDG	0.0	0.0	0.004697759161276238	0.005646859284502703	-0.0042967309401786835	0.0036646340774382224	0.006618875306063643	0.007930810486511675	0.011343369682026427	0.010986263599455093	0.016799263146971555	0.02356327247585721	0.035958863823637444	0.03918618617426706	0.05277913321073413	0.06325169875560643	0.05892250362606877	0.07887843177039056	0.06270171719524598	0.07109848428139554	0.07131236599928759	0.07100873034617816	0.07582870763194194	0.07343208659642553	0.06260623428540057	0.06669863179866731	0.06133822124356758	0.06472404522437358	0.07703752126981822	0.06608181220146836	0.061330582610752415	0.06762290636537216
MWI	0.0	0.0	0.01248849349142489	0.012554815814769249	0.0077961891126410165	0.005113451132143787	0.01284331792146265	0.022546273831158814	0.025796067676475687	0.027759208448352446	0.034192473815708446	0.02385613971780387	0.005730248739554966	0.005713668158668916	0.0009351447595840057	0.010100889849917749	0.015164599239603227	0.012558131930928695	-0.028369373823411426	-0.010001406364856802	-0.029327731396144863	-0.023451573545174575	-0.045487165486368664	-0.0259486090202099	-0.01465391734958299	-0.006257511210416844	0.009739433187516688	0.008708121059086693	-0.023262554923608736	0.006002170265362317	0.005730248739577171	0.023819662439916733
MYS	0.0	0.0	0.24120321447638204	0.1621124661444595	0.1490315304006007	0.1484309771163428	0.16105837978810378	0.20067640864980252	0.18557046815856904	0.25350561638621816	0.21586904912347382	0.21531419131053386	0.1779534525089499	0.19640769003301806	0.1857193095671006	0.2071570529818878	0.155721998624192	0.19100988488409687	0.22080802317463455	0.2242739805275118	0.200881486393234	0.18634971943356504	0.20838249735586345	0.21342544516074202	0.20518960907580652	0.20345042177560835	0.21097394934730396	0.23511225096954913	0.22147860973571465	0.20640329845540428	0.22527541775381188	0.26159255587483443
MDV	0.0	0.0	0.0005593842715700958	-0.001357439165672325	0.00134252225176823	0.003706853106200114	-0.0011187685431290895	-0.0030728842651095434	0.0004997166159315114	0.001625943615990444	0.002289746284911409	0.00419911126519068	0.01279871213331063	0.011045974749079868	0.004691369424203451	0.004572034112926282	0.0032817210598334867	0.0012231869405132656	0.008920314517202321	0.010508965848421425	0.009703452497356047	0.011321937656405545	0.01276141984853929	0.012216952490895494	0.012261703232607779	0.018370179478055526	0.016319103815654046	0.029334111200673973	0.02759629073036951	0.019496406478158868	0.015319670583857636	0.017542290756145107
MLI	0.0	0.0	2.744283307265505e-05	-0.0006331453636709838	-0.0016700924143298046	-0.002454173360033618	-0.0027011588579428647	-0.0024972978120763045	0.0030108708314324772	0.006276567970231461	0.012168936277112685	0.00935408568210061	0.008221088715565372	0.010890884335634787	0.009940186188983624	0.01593056461408615	0.01788488637122221	0.01958242161868018	0.020239089410689637	0.02176020644528709	0.025025903584130482	0.02739774844486842	0.025294451308033317	0.02512587390472998	0.02503766479835523	0.03016359398080315	0.03384877442556	0.029640219949578217	0.043181297881722536	0.03468970123985393	0.0326902948283081	0.035652160600641025
MLT	0.0	0.0	-0.16352669227782668	-0.20961890386131943	-0.21516894633006878	-0.20095119845898735	-0.1721893772890115	-0.14871402804987888	-0.11144766419144414	-0.07437207519852551	-0.04171192026369841	-0.029580144935181796	0.0036422938137326	0.024544692564187898	0.015010969680329111	0.050871624003456795	0.053309023929792865	0.07445240145773635	0.07169118629914983	0.10399991385010576	0.10716527050012026	0.1221636892023703	0.11651574910525042	0.11178654059731397	0.15606388076290223	0.14846551868565872	0.1095574869056648	0.1743431251127081	0.159997357266084	0.19320724503695264	0.21946891139066338	0.22757433297893037
MRT	0.0	0.0	0.0045878762926720995	0.005957534559564159	0.005339751634969581	0.0047554918148007275	0.00502367665029535	0.017273976813769742	0.027642194113997043	0.03489276270176589	0.03626242096865795	0.0411520052012504	0.05126640471075916	0.05648643097271311	0.03206724389936966	0.031157331064712857	0.03699514025126138	0.05984831944603197	0.06898575991201028	0.08029262413640215	0.09131214746564975	0.08609212120362919	0.08950189982612766	0.07601124479854615	0.07709356217029395	0.09407540907400147	0.08905173242370612	0.11670350456756129	0.13709991910872965	0.144633039576747	0.1298254054463266	0.10790608416089142
MUS	0.0	0.0	0.07999518048560361	-0.06083687441622576	-0.04255248318831839	0.0441452947175458	0.10105245893772263	0.11664728519906742	0.12318130037716202	0.12978313599749658	0.08944353695314877	0.0630168172025769	-0.07276745906968918	0.03638663612526294	0.08588199487205017	0.1287677670908316	0.1408262417210926	0.14702890559572523	0.1316084747572388	0.1616354911273099	0.15737830508151252	0.17536428636359958	0.1502106532002223	0.15189453789468121	0.1482729262790805	0.17586421990927192	0.16535205136205544	0.1861787403105275	0.15779879182344914	0.1933367035571898	0.16129251346226336	0.16876438847015507
MEX	0.0	0.0	0.012513607013198147	0.011964064379621497	0.01365590112485382	0.012742756859318582	0.014965609651773626	0.017570650233511564	0.016732962589793843	0.019010739860103598	0.02246550143112369	0.01911596213350908	0.02195434238954075	0.019051307722817157	0.020519236871407998	0.02475624532616294	0.019804622949148865	0.025176915992508597	0.02227811086801257	0.027235610918685538	0.027866845273849528	0.033486596322540585	0.032339814527615474	0.03208034303374685	0.03733990785554919	0.033004825649518565	0.036227895677609645	0.03491477174568658	0.039300449602297505	0.035201407623430825	0.033805638833639406	0.03672604838038662
MCO	0.0	0.0	0.0	-3.6706704009681346e-06	0.00012847346360089773	3.670670367661444e-06	-2.9365363118927235e-05	-0.00037440837969970886	-0.0005469298879789974	-0.0008699488822427881	-0.0010608237424714062	-0.0011379078206585902	-0.001508645529957331	-0.0018390058650008534	-0.002169366200044376	-0.0025033972054333553	-0.002070258099506894	-0.0020115273732690397	-0.0024299837976471395	-0.0021877195519381942	-0.0014609268148890742	-0.0013177706697176106	-0.0009029849157293768	-0.0008846315637800473	-0.0011452491614272198	-0.001134237150257622	-0.0011929678764843743	-0.0009139969268989745	-0.001824323183452492	-0.0017288857532826718	-0.0005652832398950203	-8.442541893360911e-05
MNG	0.0	0.0	0.0011585302968075695	-0.0005746310271947941	0.0028523015907611082	0.0024097430173508627	0.003508029738696905	0.0062653318451344475	0.013832851743855734	0.012435664205923125	0.01720880902875699	0.032665920248753366	0.020668180495020394	0.010487016246729652	0.010547259822124566	0.015950645126472374	0.019435504259224246	0.042569037225881345	0.032707627339445544	0.05526884633948459	0.043155253556048656	0.05780371062888978	0.053658489226871	0.05264593374749715	0.05280117680726004	0.06488001368174512	0.06003967410173061	0.05018753245769059	0.061580519396464695	0.07184973194735988	0.06627256709854645	0.05871663250274217
MNE	0.0	0.0	0.0	-2.083437592448334e-05	-7.500375333036047e-05	-0.0005041918972659154	-0.0003000150132548285	-0.00026251313658409714	6.667000296278758e-05	0.0029334801295410884	0.003825191418949103	0.004116872681803052	0.0019042619590958765	0.0023292832278309916	0.0014334050633113549	0.001604246945841048	0.002054269465734393	0.0029668151310335844	0.005154424602671348	0.0022084438475289403	0.0022917813512268737	0.0026251313659519937	0.0030626532602662238	0.0015959131955067818	0.0014125706873979738	0.0020001000883507203	0.0012208944289104906	0.0008083737857100814	0.00035418439063850116	0.003796023292657047	-0.0016125806962530298	-0.000570861900228703
MAR	0.0	0.0	0.05473541296496798	0.06109508008593778	0.05920141055781869	0.05407776746086945	0.06735342694095259	0.0694295561676217	0.07553997959541814	0.09641653146617024	0.1006397349105459	0.10947893987325319	0.11623868681207572	0.1321141369341472	0.12273878756645651	0.13289806868341802	0.12014315792103769	0.1287037841650296	0.12425047761168706	0.12766915237378829	0.13333809406816943	0.13383907805233353	0.11091573198063198	0.10753200958935061	0.12491998195589549	0.14355001179136018	0.1489634682977803	0.13945475899082016	0.13942771251322927	0.15498796714692453	0.13477238957753102	0.1422838205424659
MOZ	0.0	0.0	7.633210465929352e-05	-0.0018413173001885497	0.0002414586984134104	0.0048463097469975125	-0.0008178439785067049	-0.0016341301589672952	-0.0011060366185811077	-0.003984847422966453	-0.005435157411537439	-0.008460401233001402	-0.0001635687957080023	0.0022401136020810952	0.006254559188079156	0.007067729772436415	0.009385733277289532	0.009695735090087254	0.010318854311841541	0.009751815820036036	0.012365800955183026	0.01236735875327355	0.012026200979331492	0.012770828449304439	0.01015528551608913	0.012741230286295036	0.01592692730736367	0.020372882954422522	0.018620360143284387	0.016088938305047762	0.011008958849889616	0.013169624751196984
MMR	0.0	0.0	0.0004142469486101419	0.0005978395413386295	0.0008238394371362645	0.003544112782627451	0.006126820974117209	0.004532409809843152	0.008886915811534557	0.004978720816883886	0.008270975592061802	0.011362054258579057	0.007975158794804038	0.00867022483590496	0.017661090256293477	0.016808806896340123	0.006232839231845588	0.0019352210757883626	0.014700336472461828	0.013494314145168218	0.005723951594616139	0.006631054151284843	0.006434532502730406	0.005225407202003041	0.008180989363482105	0.007705200109153765	0.008042907047300929	0.011361019934086336	0.007631245909833773	0.01978404122262578	0.013171604911743628	0.01250963725356602
NAM	0.0	0.0	0.03422989514056951	0.014454071026293036	0.019793602799400567	0.02737473045844041	0.024059005678123135	0.0306252667265694	0.03234535451475118	0.03207719268036868	0.026170224539567855	0.02461755270322108	0.02562649308543996	0.007496678904539422	0.0024549401076434663	0.01737273850495047	0.0061780930892929575	0.006923316308493632	0.01340364704534025	0.012273218981295742	0.008881934789117807	0.012172473098792658	0.01964396553275627	0.0269139662016471	0.03274537493063168	0.03820787594266406	0.03011264797141422	0.017621640096998625	0.019443955324804918	0.025333144780481653	0.031349748146358714	0.036418154970974115
NPL	0.0	0.0	0.0020066194063028675	0.013273706785388306	0.004193552504161424	0.024823856440203684	0.021545975141012974	-0.009715785227748519	-0.021703120034333168	-0.018178440665583828	-0.015198731727916748	-0.004393005637981506	0.002271549578858334	-0.0166644100593083	0.02819642761102692	-0.006919411998895786	-0.12381708048342377	-0.1816564745947713	-0.10801394531989583	-0.0881421676955707	-0.12455445267490761	-0.1332326786714355	-0.1114399054608417	-0.10045487301835188	-0.03350006775869607	-0.02460929322063432	-0.05402359375448196	-0.05306057761369498	-0.05924463209919795	-0.04585508132193272	-0.0514347323718467	-0.05855561218254257
NLD	0.0	0.0	-0.4656504608307799	-0.331598500253516	-0.48871610139445965	-0.2990844902806433	-0.3730770459499655	-0.19501979385515567	-0.21652802281036942	-0.20504407007472247	-0.23194963616817166	-0.09570718187851268	-0.21119735931399708	-0.1172797561896477	-0.025592307011468307	-0.0725941554051035	-9.786738138783946e-05	-0.01039399743827385	-0.0010979984668257892	-0.01173130665529376	0.044451846171167375	-0.11387035189012185	-0.07753469872334717	-0.0678768894137094	-0.02426526341871016	0.007151568279062381	-0.014063958096888207	-0.07087095925707443	0.02814609269849999	-0.06069449780423675	-0.06065049849213189	-0.053681118585202636
ANT	0.0	0.0	0.00013001176704108275	-0.03570989867700547	-0.060224339637682256	-0.0649095785013376	-0.04884590239743192	-0.025357109821078083	-0.04346726744297591	-0.05577504805495126	-0.047709503248560825	-0.03832939502004251	-0.02988344541386967	-0.03312892433893211	-0.030523873747734243	-0.003596992221066575	0.02687872902042976	0.03750598716230069	0.05323741097265078	0.05343483624851153	0.05595802757898394	0.05319888896764269	0.06180374184461268	0.06478919723564847	0.07996205197287054	0.083650533955959	0.0951252762088739	0.10102395823139432	0.10073504319354498	0.10480392997644916	0.10387458660474636	0.10540102105467408
NCL	0.0	0.0	0.0005191400157089632	0.00038986001178464846	-0.00010100000302770695	-0.01708718051599556	-0.0010544400318224234	0.013004760392787418	0.0007999200242192472	-0.006385220192828278	0.002478540074868363	0.024191520730587612	0.011802860356469047	-0.056830681716302234	-0.06850022206869033	-0.022282620672930964	0.019432400586838483	0.03306740099864314	0.03101306093662437	0.033544121013040495	0.03266946098661183	0.03302902099748817	0.013998600422748808	0.01975156059652594	-0.00841936025427481	-0.013782460416211784	0.010978700331554236	0.010184840307592147	0.010560560318939594	0.011219080338786824	0.035503521072199895	0.048510301465043426
NZL	0.0	0.0	0.07581314271252193	0.08520709839376917	0.08094974677195221	0.08586049253989092	0.08558678727554891	0.0857431902837602	0.09041688774240608	0.08974188528587668	0.09316718833842774	0.09263379748720713	0.0947633736443576	0.09841286291678575	0.10010088354166502	0.09605279811595313	0.09680998932430906	0.10653617277711636	0.09183647655961469	0.09442960242205256	0.10447695224948816	0.09518653638862506	0.09297528596325932	0.09719842442694748	0.09826533475030264	0.1008828985827881	0.10191482402266416	0.10421906735516018	0.10239007822940849	0.10154027997668624	0.10477753928090916	0.10845622549646716
NIC	0.0	0.0	0.0013333474177645854	0.0018156220156440028	0.0018423223394181676	0.0013166597154112836	0.000851072819885168	0.00047893705745760684	0.0010463189373588477	-0.0016771140861848721	-0.0015719815613546295	0.002554887229799796	0.002828565548296247	0.0008811106841033478	0.0025014865822514665	0.0032140514725664815	0.005288332874697765	0.006683424791109616	0.005778951323809345	0.008378895349858695	0.008692624154060802	0.014668490365554732	0.018473286501352604	0.01787586675721098	0.015319310757155868	0.017163301866851555	0.01521918454310267	0.017800772096610018	0.022928903028707204	0.020704432305440612	0.03921109421149982	0.02701905887469991
NER	0.0	0.0	0.0006907228834451828	-0.003934497437474427	-0.021837917999190104	-0.026565143809242908	-0.020430242249325214	-0.01535036889119823	-0.010223864452296727	0.0032962345198228604	0.00901437079559031	0.012202770941205365	0.009970307950757373	0.0051061033410348955	0.003401154451498911	0.006429260257090341	0.01486948587106074	0.031091273083561077	0.027162604531194567	0.025746185453723314	0.025760757666448697	0.04237599462268982	0.04476583751067409	0.039968665079492816	0.03803056078621747	0.036039996527126306	0.044809554148872444	0.048414719578593335	0.04956592438436491	0.04176104724546992	0.03589427439980586	0.03522978149927969
NGA	0.0	0.0	0.021202154188615374	0.006299558513589432	0.004246274483654666	0.007770642265247929	0.008706274905878608	0.019177439094275606	0.019821214086013228	0.030783569178360892	0.033085749238104256	0.028058698730659692	0.021745829690189566	0.03848765880956062	0.039272330597373006	0.02284638300447117	0.03008492884433167	0.03676573114621551	0.03703616209331795	0.04267809400999578	0.054123740262768116	0.04988309299374105	0.051934753788707155	0.054010654892722165	0.05366458119566708	0.0576939914864294	0.05877712207860153	0.06818928776810562	0.07035392571748122	0.07071233600035587	0.07342865741051252	0.07955799268293262
NOR	0.0	0.0	0.18483011818222206	0.1535940316780282	0.15207049727583577	0.14447484899573482	0.1668910511893218	0.16864970220551445	0.18255523799588502	0.18045743333066078	0.19379230059426433	0.20227362170435192	0.22515244033955994	0.2508666519727587	0.22703355038569129	0.2315523122093932	0.2593071140430059	0.27203889715416985	0.2759148966826608	0.2824536420522161	0.2646934219261432	0.27958559724916565	0.27804677022940094	0.2832576558473576	0.27671158891569014	0.28493996186558235	0.27747326754956614	0.29782602918371204	0.30239078694977994	0.3166889710281007	0.3251265399004444	0.3143077510572301
PSE	0.0	0.0	0.0	-7.112360789207628e-05	-4.4706267821048584e-05	0.00034748962722819243	-2.0321030302916654e-06	0.0002540128854366941	0.0043751179382489624	0.008681144371558425	0.015173713722460569	0.02163173732097068	0.027134672470352506	0.03170080809835607	0.033411838894470414	0.03615111385064651	0.04089810665302007	0.045433760734781004	0.04897368430576421	0.05146707478889123	0.05914639234037011	0.06216812962511753	0.06427542052243052	0.06787021087666378	0.07309068369742988	0.06934754981819946	0.07082895296584013	0.07005268958808486	0.07681552864904351	0.07398887326026671	0.09438102770040757	0.07779093812898541
OMN	0.0	0.0	0.0011273655725396736	0.0031618348461437407	0.01032625174508528	-0.0011822573323327923	-0.015987746158108163	-0.004993760474536479	-0.004996539804114075	-0.005658715083445287	-0.0054916078907063515	-0.008176092876577279	-0.0038479818433301283	-0.0007851606144915202	0.005298444482826348	0.010697292247807688	0.00641851431517626	0.019668968224850758	0.015293261172089068	0.018945647694201817	0.011432772345587594	0.020903337987321358	0.0032354870807438374	0.021236162708015982	0.028542672833209437	0.02912702688342428	0.034536644550642315	0.039350096016810276	0.03570570006732332	0.04098156249707774	0.028972774090130216	0.031065609285518825
PAK	0.0	0.0	0.048179343357146465	0.05739748895154939	0.035217517682428756	0.04618164681617909	0.06398186581477727	0.08081579106469228	0.07528529939835327	0.07256708675555945	0.08048817746524328	0.06372637576914641	0.0800300759895789	0.05633479065207947	0.06218615119650828	0.06439410318506145	0.0678422745395979	0.05951020547430019	0.08387771470863559	0.07192373026623233	0.07054690781000961	0.07317006484630628	0.07467872412290077	0.0769305617651872	0.08098108170309093	0.07538413204883909	0.07792131637001098	0.0806313454175589	0.08847716503666003	0.08821268202927612	0.08799891932651516	0.08424921396184004
PAN	0.0	0.0	0.0003365248493647499	-0.000542496781896773	-0.002104450603568342	-0.004442440090191013	-0.0042791189113544625	-0.0048153741195378075	-0.002989193677360724	-0.02197294012528106	-0.03904676501708115	-0.034490416206622854	-0.031051309090779355	-0.02045415718847643	-0.02224444858182073	-0.014598000652332743	-0.011506341139833065	0.0074248720626446385	0.02071266236638447	0.020292916534181415	0.019541327032945865	0.020092666044257967	0.022904495001929703	0.019863808341447076	0.030481245358315867	0.028826708193219197	0.0366224337607024	0.03404466381724536	0.045437096236811136	0.027581514237495774	0.016140189490521095	0.012792105324654912
PNG	0.0	0.0	0.029354065596987056	0.048370173163592156	0.024055072300011027	0.04544424428047922	0.058601203560404436	0.057528281964125405	0.05727432883435579	0.059448119021987544	0.057793170874664845	0.06865969163940555	0.06131935261002308	0.05392919502409388	0.07820784328527175	0.06422097975820051	0.07293193663646669	0.06734253760733999	0.07490037716411102	0.08114835320933711	0.08478389275174969	0.08448741158588735	0.061745848057692676	0.06071788467103545	0.06897561419323406	0.05100205105426081	0.06102287144411633	0.06801448057753845	0.06545429280482296	0.046740741837880684	0.045670250415152935	0.06786137964764904
PRY	0.0	0.0	4.1285232366128355e-05	0.00046855462112471713	0.012652940733670626	-0.008451676851117806	-0.00843725978586507	-0.012866575428061022	-0.012373118603326017	-0.016592076156807245	-0.022467685573535068	-0.017221184459303984	-0.02436090837131255	-0.016543582391803646	-0.002479079904482706	0.03848570040432264	0.04158536943636992	0.03969214663854803	0.029317102216808166	0.03949030772480988	0.03178504166176932	0.03683494643145213	0.05499979334446792	0.05801427062723796	0.05688449696732434	0.052634739319845636	0.0409772314106549	0.029224046613740562	0.02330649664352702	0.0060040523618409836	0.021881828466896458	0.03561015120507882
PER	0.0	0.0	0.009490512063492496	0.007121784556263222	0.010788867426780868	0.011801548326340061	0.010455056453073652	0.012039328172042119	0.011744461812002172	0.012295733702649692	0.010316452331404768	0.010027149487523701	0.01064349032882106	0.010214132011188148	0.012054930206728542	0.012848819783317644	0.01435217862497673	0.013877465555545143	0.020808034477948212	0.025066180474708766	0.028023915026076374	0.029512639401163554	0.029885636880488953	0.032249647493531874	0.03458668714741986	0.035651737667108385	0.038050459783556256	0.03863172628346678	0.040115008088292825	0.03749809937889648	0.03978422076471588	0.04026836762260899
PHL	0.0	0.0	0.0689441690682191	0.017831084305153233	0.028402350035627855	0.021252324905662867	0.03679958327751365	0.05983821346335905	0.051624056641652594	0.05823646947882288	0.05290594096474255	0.0481829012396906	0.06546458159335522	0.07295324569316364	0.058683766400258186	0.06936421415606464	0.03844561149159986	0.050908521320325306	0.10858143685714694	0.06664654252688251	0.050496249992626474	0.06142475931008029	0.09012181346852444	0.04494587255234883	0.04740727213166096	0.08386018064230338	0.07949569468850282	0.09012818969882375	0.07622189349505426	0.08447369627913037	0.09018950632420086	0.1051430765151018
POL	0.0	0.0	-0.012714843958594457	-0.07337190315485076	-0.07163164200689742	-0.05311766194596723	-0.055159379638491934	-0.040406420183858316	-0.03806975900924048	-0.018140042956760194	-0.00015922436197302048	0.01440325530857045	0.038569700218782366	0.053904978386531965	0.06107142094988749	0.06369378360764344	0.06207810751801546	0.06530109095794767	0.06359619683005135	0.08691485206173688	0.10138058182862508	0.08214921887916837	0.09416043379031347	0.063454001033314	0.09308326788282084	0.10968189821491947	0.11265807661666738	0.10143221331158081	0.09634150918531592	0.09911814773313488	0.08663508146773413	0.03323230021188284
PRT	0.0	0.0	-0.16900557946258887	-0.22094542192659938	-0.22013084193910348	-0.19348973532665736	-0.12369658187558752	-0.08046572743900526	-0.054557663567378345	-0.03760628132440935	-0.0434075771730269	-0.02025593011346638	-0.01961587153290756	-0.005147236812008682	-0.00654631382217552	0.021744733316220177	0.006574578893636662	0.039862556062231214	0.02779116922368985	0.031400028891526155	0.05533332404845659	0.0611847221576145	0.05276490078014451	0.05206144390847989	0.05240661238228306	0.06804785132896729	0.1184688644551235	0.11136852001127906	0.12443790161558166	0.11290284670912865	0.11334954050186141	0.09244051993682056
QAT	0.0	0.0	0.00042280554672924353	0.002920881651946594	0.0005282996757616232	0.0008358699852717422	0.00026383895146420144	0.0028640930638257345	0.0026989087399398315	0.003525244874635902	0.006208402035379201	0.009363899314207558	0.02415110879565585	0.019715173934597985	0.02872839335419375	0.020904003648336555	0.030843042860650982	0.025061591524422333	0.02772402292305909	0.029888828773838583	0.03226275756407215	0.032517684437904926	0.029732556527628518	0.03385822673012129	0.03008033481557426	0.03544333301510605	0.03514633284427138	0.023407261194097195	0.030402413158525654	0.03222793828379089	0.04543916081556354	0.037943067181300805
KOR	0.0	0.0	0.11337267783706473	0.05287271844696129	0.0543997916724992	0.06954314147051832	0.0709960167632584	0.08878695712464246	0.07306965285984734	0.07856039877347509	0.0794301066619374	0.08301469746374579	0.09736378987008631	0.11425339510333643	0.09662327736037479	0.0975464005087412	0.10873655960110806	0.11999976294898573	0.12017983549756917	0.13329284506076178	0.1160357606387441	0.11274192948387274	0.11512241078537322	0.13034931978361808	0.12333374207464942	0.12019646493206526	0.12144864981438186	0.10464220823482862	0.1032343758008869	0.11233356067468225	0.11354983323013101	0.10115485594999196
MDA	0.0	0.0	0.0	-0.0007790771052618162	-0.002596923684206054	-0.009868309999994107	-0.02544985210521933	-0.022333543684172064	0.0007790771052507139	0.014542772631531697	0.028306468157790476	0.034019700263066	0.04051200947357003	0.04414770263145851	0.03350031552622479	0.0485624728945977	-0.037395701052567176	-0.06881847763140492	-0.16854034710483967	-0.24073482552571246	-0.4043410176305495	-0.5967730626300183	-0.7780383357874232	-1.0252654705236286	-1.3304040034175624	-1.7947339581532051	-2.0004103139421137	-2.2099820552573535	-2.2959402292045183	-2.6340596928878135	-2.746246796045426	-3.561680832885372
ROU	0.0	0.0	-0.03792019687836046	-0.09939050824145923	-0.09600791593555869	-0.07953849989117412	-0.054323162261138425	-0.022557615518592478	0.011266379963825734	0.0137456490770127	0.029384482576633175	0.03139717673887876	0.026197792908355666	0.02773823084167848	0.027954119403439392	0.030942978857684267	0.047784620058699545	0.03587777745837073	0.047596732081056636	0.04337381789674133	0.06704394937804281	0.060177110471659745	0.046421214804137634	0.050436052183755464	0.07642800021812057	0.1047538375211543	0.10555794125268747	0.08062108769320009	0.07504450758790693	0.10025548280809815	0.11851642898055292	0.09617723830852576
RUS	0.0	0.0	0.11079323595211132	0.10019426960143907	0.07350908438725767	0.07378022990514044	0.09026037585748714	0.09866067590147409	0.10138459369828379	0.11516636964366	0.10856624341821774	0.1158334021439611	0.11916420676449935	0.12386584168431192	0.11828767316497402	0.10264962432837699	0.12372968672160756	0.12693186467680473	0.1270670396926743	0.1245498906727649	0.13144196034597933	0.13792581876457266	0.13988336051204975	0.1184809186759006	0.1156470854334124	0.1140924516989772	0.12483678451231661	0.11831646054365486	0.12565797993904226	0.10308751067820143	0.1073617735010135	0.11167949984700609
RWA	0.0	0.0	0.0	-0.0010457580346678874	-0.0016053609963928572	-0.0011471860715039917	-0.0011471860715039917	-0.0016613212925675747	-0.0010912257753403765	-0.0005316228136376111	-0.0007064987391447453	0.0021090036618875985	0.0025601835497601755	0.007621092834630971	0.010566003420531267	0.012566584008633086	0.015067309743721502	0.018078673181354254	0.019446202919026767	0.021016588730260466	0.019799452288626895	0.019533640881785885	0.0223701283939004	0.02309061720706662	0.024608540240667054	0.02549690994237963	0.025066715165533715	0.025913114645126356	0.026406264755096664	0.026549663014052705	0.026983355309373458	0.02767936149299377
WSM	0.0	0.0	0.0	3.26598864841543e-05	-0.0014696948913428542	-6.531977293500191e-05	-0.001208415799525131	-0.0009144768212676624	-0.0004245785241496769	-0.0004245785241607791	-0.0004572384106449334	-0.0074791140026064795	0.0002939389782907753	0.0015350146643111628	0.0013390553454728504	0.0012737355725267463	0.0010777762536662294	0.0012410756860203875	0.0014370350048809044	0.0016329943237192168	0.0018942734155036334	0.0036579072851150585	-0.0005225581835910376	0.0006531977294832458	0.002482151372040775	-0.008328271050916936	-0.0003265988647305207	0.0034292880797925918	0.0031026892150398666	0.0030700293285557123	0.0015023547778270085	0.002220872280278563
SMR	0.0	0.0	0.0	-0.0001376621514448395	-0.001810786761413663	-0.007232557649461402	0.00024355611414339506	-0.0015036942697110867	-0.0013660321182662472	-0.0015354624585128818	-0.0034945007676756568	-0.005157035981384617	-0.007709080481410613	-0.007624365311276193	-0.003558037145223736	-0.004426367639032147	-0.0044581358278450445	-0.0011542441929468517	-0.0025520445000370984	-0.0038757190332194824	0.0025414551038105415	-0.0006883107572575042	0.008757430711758829	0.005252340547823309	0.005517075454442022	0.0007624365311320602	-0.001207191174279476	-0.0027108854439905627	0.0007624365311542647	0.00022237732157925905	0.0022873095933961807	0.002276720197125215
STP	0.0	0.0	0.0	0.0	0.0	0.000395347550030678	-0.0006325560800379826	-0.0011860426500809318	-0.002609293830202475	-0.003241849910273764	0.0016604597101288476	0.006167421780478577	0.006404630310496984	0.009330202180746205	0.01605111053126773	0.01834412632146787	0.0217441152517317	0.025065034671989395	0.028939440662312244	0.03115338694248404	0.030046413802375938	0.032260360082547734	0.037162669702950346	0.039613824513118345	0.042302187853326956	0.045464968253594584	0.05005099983395045	0.051553320524067026	0.049971930323944314	0.05131611199404862	0.0563765606344413	0.050999833954024076
SAU	0.0	0.0	0.029360768396524684	0.008774176353210095	0.009939678039971866	0.014538792125873279	0.01583089640551094	0.03545325813769651	0.033112930453427225	0.04189230761735274	0.04681338903667065	0.04517643385630876	0.04289390946858873	0.04827938613831684	0.0577690826033983	0.0553447246769867	0.06237477199997343	0.0724510084705754	0.07063143053593901	0.07104430061135592	0.07215393073132237	0.08013661798726979	0.07610264628554742	0.07204534523279627	0.06989967646482409	0.07605591328618821	0.08413741594615054	0.07819898164882488	0.07893066142263816	0.08141735478059964	0.07922937370234973	0.08036244461930853
SEN	0.0	0.0	0.020057277930529693	0.016559915974978523	0.008766381686942104	0.016792617161831558	0.01156564008193417	0.007993970184294596	0.012286231572344875	0.015080601286965312	0.01945303703356771	0.023982888288909265	0.027006048246080994	0.031127205820258297	0.028737618842500368	0.03530409435099635	0.04616869766405074	0.0383771188481985	0.04516554044668997	0.050035643857704315	0.045047234381101475	0.046959686152203695	0.04649330604242774	0.05628826608468085	0.05476006459279592	0.06580457134441886	0.06022463153994018	0.05789370872688604	0.06339738511722537	0.058563457941218644	0.06303366729574211	0.06600402950460715
SRB	0.0	0.0	0.0002528841328119924	0.0001555880342563043	-0.0008906664881291881	-0.0017110397596775684	-0.0037362559081044466	-0.0031357632469419805	-0.005041395203775334	-0.003332498529950989	0.0024465468307477423	0.0031421925045904686	-0.003981853548962189	0.001297852803716637	0.005805619625509628	0.006834729460925004	0.009126545491766613	0.01343500532753339	0.0025048387664483585	-0.003928276402187514	-0.0035245190240007496	-0.0073499273043897695	-0.0027020026665880437	0.002669427761436971	-0.01951751164754878	-0.005346570631825642	0.00627152649392837	0.002798441530815765	0.004172588191542204	0.0008713787153169505	-0.0032416316889549712	-0.004109581466849033
SYC	0.0	0.0	0.044544349064468136	0.0441808653000475	0.03570348589139183	0.04739359276617616	0.04902340706463004	0.04744049389706628	0.052060255289920754	0.04001838993346052	0.041988237430889974	0.038505828462165326	0.05635170876652218	0.038025091870497185	0.033932968200200975	0.039959763519825664	0.04630314147293646	0.0466314493891673	0.038236146959547135	0.030075350184399774	0.019311540644717518	0.04428639284459468	0.05555438954139014	0.05289275036322039	0.03134168071845522	0.04792123048871222	0.05357281676121595	0.05839190796030902	0.08653258649538031	0.06821769488212226	0.06140530562008806	0.04746394446253355
SLE	0.0	0.0	0.0002822974177973947	-0.002081122824193482	-0.003873383174368694	-0.004753100708865254	-0.0037946024996293737	-0.003577955644129549	0.001024148771500144	-0.00214677338647995	-0.01702319079855963	-0.01798825406399418	-0.014896112580764509	-0.002127078217806222	0.008403271971491044	0.012138788965088132	0.002783583840559878	0.0076351603928825895	0.008705264557984371	0.034381199464639245	0.02060114644260036	-0.0001181710120978785	-0.006420624990732815	-0.0054686918377178095	-0.0014837027074832143	0.002232119117451248	-0.0005711598918378691	-6.565056243079681e-06	-0.017417094172178516	-0.005672208580798088	-0.00017725651820788002	0.010582870639108677
SGP	0.0	0.0	0.26495918194093804	0.23523387370323334	0.21274800293797913	0.2203690629335231	0.23479676452995424	0.23560113251239745	0.25248523858176775	0.2557934992343691	0.24920344401440087	0.2436424253642322	0.2662204667839285	0.26127432397127226	0.2682483049337714	0.2767347891653449	0.2856873193817666	0.28487491106958807	0.29880436348572736	0.2909969939757451	0.2936804958856287	0.2868615006531572	0.28915785231318214	0.2998144717794471	0.28996305782997833	0.321077165514283	0.30964138784932427	0.29471162629131076	0.31304747251310605	0.3048338988470345	0.3248003825568224	0.29514211894330344
SVK	0.0	0.0	-0.01219014729125778	-0.07431399350809054	-0.17192471983623614	-0.09586128689127449	-0.002563427641055771	0.0196534616725641	0.04523444308073277	0.03771210138583392	0.05739143592291551	0.06283651194565198	0.07996837635688703	0.08436908723226111	0.09991960836222002	0.0935486866013191	0.0955269537080694	0.1163645249817824	0.08424297638369715	0.13317042228568887	0.15361974566452385	0.1273795484571405	0.16464282536119423	0.15242603056877524	0.15405044364846798	0.16429904161072706	0.17695877364634072	0.1876450413224484	0.21843979224620558	0.1827180422990793	0.18355062178312398	0.17893285771513057
SVN	0.0	0.0	-0.06461445195975468	-0.13636143858433147	-0.19066159849939757	-0.13284408291718286	-0.09090857777473982	-0.05590282024695581	-0.04079875519880094	-0.03735994381167673	-0.023444753547485764	-0.019952746261608922	0.00855097295817675	0.015136553818528853	0.04765531382528998	0.04427541064817575	0.07587270344246999	0.1285862689011097	0.14498345841400528	0.1763583280880665	0.23761501207684166	0.25963918521436646	0.24412668991009578	0.1982114889067743	0.22795192351747762	0.24928133679624764	0.24671829413136503	0.24093707810235454	0.26065169238771446	0.2710034714751064	0.29361744075167007	0.2758885686729995
SOM	0.0	0.0	0.0	0.0	0.0	0.0	0.0	0.0	0.0	0.0	0.0	0.0	-5.101020613684781e-05	0.0	0.0	0.0	-3.400680408383039e-05	-6.801360815655855e-05	-5.101020613684781e-05	6.801360816766078e-05	5.101020612574558e-05	0.0	0.0	0.0	-0.00011902381429340636	-0.00011902381429340636	-5.101020613684781e-05	-0.00011902381429340636	-0.00011902381429340636	-0.00013602721633532155	-0.00013602721633532155	-8.501701020957597e-05
ZAF	0.0	0.0	0.14053548302805918	0.11102191189960031	0.10905917241825769	0.11595964407884463	0.12003487725544826	0.12742191687784565	0.12935081510447866	0.10488689211580748	0.1020773218662896	0.11357647363898771	0.10304134463310355	0.13807567680190758	0.12182595897063386	0.13815284552136653	0.11782746816697554	0.12017892908464667	0.10704186058272391	0.10519881788584318	0.11010500042283322	0.11851798964355176	0.10621229684855127	0.13227613843314057	0.14182038484169546	0.14769666558336336	0.14087560096147644	0.15415517578647453	0.16738737285484362	0.1758826469532071	0.16146408740973506	0.16528846895478289
SSD	0.0	0.0	0.0	0.0	0.0	-2.7266700031169933e-05	-3.8494164744662385e-05	-4.009808824978478e-05	-3.8494164722457924e-05	-8.019617653287625e-05	-0.00010265110594875893	-0.0001058589530256171	-8.661187063108144e-05	-8.821579416951053e-05	-8.981971770793962e-05	-8.981971770793962e-05	-4.811770588641906e-05	-4.9721629424848146e-05	-4.9721629424848146e-05	-5.132555296327723e-05	-3.207847059094604e-05	-3.207847059094604e-05	-3.528631764559975e-05	-3.3682394129375126e-05	-2.2454929415882674e-05	-2.085100591076028e-05	-2.085100591076028e-05	-2.405885295431176e-05	-0.00013312565303458257	-0.0001459570412865041	-0.00017643158836122552	-3.8494164722457924e-05
ESP	0.0	0.0	-0.07300212716199184	-0.12684879987525655	-0.1312739104395999	-0.11450649592953388	-0.08037305656688476	-0.07392895750759632	-0.04424170752606038	-0.05976830275791212	-0.03809374480199246	-0.03305018200833176	-0.03663101773819788	-0.010333491431402386	-0.025939135414132508	-0.024655801450457204	-0.015892866771161085	-0.022074366874613727	0.008299672528733204	-0.004967612743611571	0.002294275546721458	0.025416449617932102	-0.02322890709999248	-0.010856177227513975	-0.0019000774443944657	0.008243717387745875	0.022045509426016352	-0.001931064452764808	0.0030346992718310872	0.015125485623945778	0.04058374857540681	-0.02408481162647913
LKA	0.0	0.0	0.024409524444979347	0.03915038975108587	0.04109901782125558	0.050558844471271236	0.03578661865488719	0.04502620899411447	0.03671104096902855	0.03905203178704575	0.03118125644736569	0.044077909927731085	0.044416104521483035	0.06035686571501664	0.04370051469617664	0.050312236822258605	0.05623830415559805	0.07332586219066517	0.07321360581868941	0.06710329548751393	0.063136190937918	0.07284654530066437	0.06936196496605262	0.08211856525850436	0.06426481293835273	0.07010036243515483	0.07124145736578935	0.07318794721935529	0.06690301586509406	0.06861002545834882	0.060596345975283405	0.06742545345665985
SDN	0.0	0.0	0.0	0.0	0.0	0.0	0.0	0.0	0.0	0.0	0.0	0.0	0.0	0.0	0.0	0.0	0.0	0.0	0.0	0.0	0.0	0.0	0.0	0.0	0.0	0.0	0.0	0.0	0.0	0.0	0.0	0.0
SUR	0.0	0.0	0.0006893670006391517	-0.1179338941073027	-0.1660273801510459	-0.15392580314005366	-0.09511526708652074	-0.022557942020529076	-0.08067911107337844	-0.11394831010363982	-0.1099511401000508	-0.07059349806423088	-0.04102023303731439	-0.07116700506474283	-0.08859814208058703	-0.05407186204919867	0.0014076990013212054	0.02475348902253316	0.027476199025056047	0.02923147802660342	-0.0008052270007108397	0.004692330004307799	0.002630022002403365	0.0014076990012767965	0.002021757001879898	-0.0005677140005100334	0.005480178005035086	0.006325956005781563	0.01589019901448996	0.031948395029113286	0.0477401130434707	0.06417485405842971
SWZ	0.0	0.0	0.030252865162871956	0.023878070380956018	0.021274115509939406	0.021512974528192785	0.014707450369111363	0.02300094874019276	0.01153180014297206	0.014597810164018732	0.009233271557618217	0.012518561988850152	0.021975029678267255	0.028306751522433338	0.014304131043219037	0.011371255557013349	0.018278588477893543	0.02648202525197263	0.017229175086286297	0.034011957908997026	0.027774213383446877	0.026180514687923484	0.02114098097518724	0.011175469476443212	0.016508682309956946	0.017534601371882452	0.0334011053377159	0.036114700413847345	0.03679995169563188	0.03453274888316482	0.028345908738547365	0.02699498478291318
SWE	0.0	0.0	-0.1549659508900625	-0.2180107160247191	-0.21867361512847294	-0.1851792456947332	-0.09174080557204922	-0.10654525634909984	-0.07503483737980599	-0.09615664676386748	-0.03165313311531692	-0.090203020127122	-0.034787209858500034	-0.04808216331095849	-0.03706492454120802	-0.03370898094422481	0.005394540689462879	-0.029794105769020973	0.010289118760953286	-0.0015372065612084818	0.03769583066852711	0.054627139017227044	0.05353856737952967	0.051810792280537754	0.11196214195219323	0.04828415515525375	0.10098422868671797	0.15082893871531944	0.1200744261758091	0.09029031579999014	0.11631735471691051	0.10025016547121623
CHE	0.0	0.0	0.22643533222772572	0.21202013075865	0.17685088331491627	0.20306637151241702	0.22196088147512505	0.24146942440341768	0.2566146283419668	0.20470234268212817	0.24030991062340412	0.2526038018423771	0.2433695986817197	0.24857655327794603	0.26109118169890255	0.26205827093166434	0.2599562466383931	0.2721045143821543	0.2825161759631767	0.27808127592285903	0.25362407246372065	0.23912222919590942	0.24516391770792456	0.2415882940512315	0.22680912452366364	0.23906716271369088	0.2316320638167335	0.26155121702384765	0.2681410689833852	0.2840733719743138	0.25046668580805953	0.28309856110853016
SYR	0.0	0.0	0.005837872707914471	0.009595226950809277	0.009617207944145889	0.006862256778594755	0.0096608210261806	0.011133198675428169	0.012903889805793156	0.023268102618878572	0.025910357580505305	0.01766225150734435	0.021248991373346016	0.0211261769343718	0.02423875537251874	0.024111056268361075	0.028401536825928275	0.027326910484748446	0.03276633407527374	0.031879418439184626	0.00584729313364285	0.017654226700303255	0.03045972539295061	0.04685719752151041	0.04018509378058699	0.04144429068491107	0.04348642963776239	0.04167142761606346	0.040355708157457926	0.03748526955069664	0.036856543360164196	0.03778916550634115
TWN	0.0	0.0	0.16277608263848276	0.12745904909396977	0.1233151327047155	0.12271970068693516	0.14344748797681106	0.15269011777991892	0.037425371183119616	0.08432312179185164	0.08211022048179029	0.08987131376547719	0.08663978802307959	0.13773744015341816	0.13871104411615764	0.1551962330518908	0.1276414546096838	0.14466354895263933	0.16093234917944343	0.18549617093714943	0.17586651032246436	0.16376914706230927	0.15416700702501895	0.15113248214408959	0.14608989908988512	0.16507198136270773	0.16202460386380846	0.17929997465531144	0.16873788202347306	0.16265046100540914	0.18820894468749572	0.19649779405721546
TJK	0.0	0.0	0.0	-0.00024876486625080574	-0.004968835900576174	-0.00715925900890424	-0.006535731486934093	0.0008464466879409827	0.004636072508068523	0.005308060718300922	0.006506655074045575	0.02771305224669174	0.03132498887670199	0.03356710338577873	0.039198235359005906	0.04372123292779584	0.04314616609406574	0.03533430315021402	0.0447259845306025	0.042845709826999645	0.047139326804845894	0.03579629504473214	0.0371015029146049	0.0348820033933217	0.036074136323982486	0.04292001621566399	0.053154913571362705	0.03924669604722375	0.02566478049057519	0.02265698710730568	0.030833920569217632	-0.0066972671143861184
THA	0.0	0.0	0.2105546472735087	0.19645613402401452	0.1903338514620101	0.22389123109047837	0.2389381448344663	0.2563417689563474	0.24983515100667208	0.22410675694590765	0.2421655134374312	0.23872620647729104	0.2525776554253678	0.213351476665391	0.24041800756724463	0.22214522329648823	0.22914072658228868	0.17972207111089933	0.20338312003591597	0.20885377888033574	0.2125753549322873	0.19512075679704033	0.20694881731846415	0.2198057407946985	0.20926314790949974	0.1988995751284639	0.20764475255266035	0.22076927974326033	0.206087896588536	0.17346752419096223	0.18001920269539173	0.17959008271435373
MKD	0.0	0.0	0.011011051152443052	0.007799380239426057	-0.017656644447050507	-0.036974687217739	-0.017593536005333643	-0.0029125917762939935	0.009319470530599894	0.007544202627407515	0.027622290543716232	0.06655333945384534	0.07489600106089789	0.08683172807637529	0.09334698871965585	0.09356100865236527	0.09490960861284758	0.11206138552637412	0.12461859350025861	0.10853280048226388	0.09894992080374809	0.1117568186990825	0.12081836777233512	0.11648720798060896	0.11533753680372794	0.114847760419301	0.11101460854785472	0.11492184424215512	0.11219994971358727	0.10864941390711369	0.1104466325726694	0.10729944202396702
TGO	0.0	0.0	3.65878851660284e-05	-0.0011799592969041761	-0.003562745318885785	-0.005986692711756891	-0.0028309876154430924	-0.007450208118753299	-0.008863415183624213	-0.016720663524949497	-0.005012540268956034	0.005995839683015092	0.010761411727089332	0.014717476811609842	0.009133250836801388	0.010377238932757216	0.018197899388927574	0.0034163937782327736	0.016821280209211587	0.029951757501334164	0.039098728795083915	0.04405638723630201	0.042432799831648715	0.053381724470269454	0.0565923113943656	0.06335649666608933	0.061591131206384375	0.05520654524338031	0.06506240681236619	0.049883007950413116	0.06274822307505978	0.07166652008647745
TTO	0.0	0.0	0.002711640190478093	0.005455281103716736	-0.004562629363968895	0.0006509620706252051	0.007101634076511765	0.010626766324151049	-0.005201801694565411	-0.026633022566457942	-0.014006211070793917	-0.007180793759020698	-0.08775271876032553	-0.09773189151096595	-0.053933007564821445	-0.011759423484369869	0.0021213110682927194	0.01035223380796424	-0.025670474511207964	0.005970661164766966	-0.027404408409437142	-0.02272893439156931	-0.021207215812635294	-0.017777243608962934	-0.05343446998943291	-0.02259335238206095	-0.026332384197469416	-0.0007949653229033515	0.0008370715371075477	0.01746313125152721	-0.02812358254692393	-0.027038084346442393
TUN	0.0	0.0	0.03383854945935294	-0.016934365825893583	-0.06326834295257155	-0.06270422340352022	-0.00281916049796882	0.0568636098558839	0.11270677415811114	0.1067730988504767	0.09688663426954403	0.13122714233400057	0.11633079312096672	0.12883412564823615	0.12326622976792656	0.14111971521575395	0.16375312573433387	0.17274885632665438	0.18383542236866113	0.1443571146660494	0.14758157889098733	0.18110680844796168	0.16687806058661714	0.17448109858522187	0.18189082682760205	0.1939924487460054	0.15350627140329198	0.17063035386730707	0.16844969046401204	0.16026816044374392	0.1700170085996655	0.20536107456250452
TUR	0.0	0.0	0.07975380640228291	0.0661112778276296	0.06592387019863644	0.07132024884830557	0.06583403818962719	0.07016807298920735	0.07784073659309332	0.09043264385928396	0.07513533928258376	0.09608691842302175	0.07753099215324077	0.09040626048899547	0.10120602682754942	0.10181587445245999	0.09228404024483883	0.10273090605066315	0.09392972592092708	0.10224357887964608	0.10636048649970142	0.12089848869858422	0.09941957883141672	0.11197950161732084	0.11662655582276305	0.11796785331168458	0.11181425357082997	0.11631641348983646	0.11323369113438453	0.1199788354194764	0.11538032416682498	0.12000687157636136
TKM	0.0	0.0	3.879942578333129e-05	0.0013027653350539126	-0.00961479616701233	-0.0061549319867792995	-0.013015715065722855	-0.00012908270504707886	0.008949982928974087	0.013959585712242095	0.010679541947711257	0.00891789878845195	0.010114711845332636	0.022650657088418846	0.01824692226164437	0.031754345434942266	0.026405993818823248	0.028381779962782794	0.03436136839065629	0.045735569288551936	0.039062814196078044	0.0376600657253201	0.042206313827564124	0.043467295165644515	0.048536589373182615	0.03605660484042872	0.03971792757759829	0.04570124671956499	0.043459833737591325	0.05612336939999629	0.0475748112993557	0.02590757042606473
UGA	0.0	0.0	0.00013323597496395223	-0.001065887799578391	0.00528654796483341	-0.002424712228998871	-0.014598465008441863	-0.021250225428892655	-0.024793754817387104	-0.013724217994692811	-0.008676764724635522	-0.005541156437482986	-0.007318852870363823	-0.0023361924374021292	-0.0020578570103069183	0.005348603076482661	0.010169737704202042	0.011860739495817008	0.009372147004849118	0.005420696514968348	-0.01559773482049387	-0.013743382073283517	-0.0057866391585115196	0.005595910947775451	-0.003236904131076468	-0.01074648521217636	0.010343126986644968	0.016411751872946745	0.017384557005084567	0.020322136480133146	-0.020073003458442873	0.010917136769128533
UKR	0.0	0.0	0.0068117162415726185	0.053069578277309404	0.012366081661263628	0.014176228864726248	0.03303250025312732	0.050111575277611564	0.07120308016506094	0.039028734383528274	0.044892141838071	0.0354580708994634	0.05131694154527633	0.0038365214994895425	0.04259970486304443	0.06696869262867722	0.10578887480459098	0.08249651990268614	0.10130223938216165	0.13659320245280604	0.1309572785888724	0.12109556305968106	0.1310262502218107	0.12373981676179202	0.11191087471673633	0.08660125304900124	0.10601656305870844	0.12626229562240354	0.13453674260768267	0.10837991597090202	0.13937437610285208	0.12554198208485357
ARE	0.0	0.0	0.022659144219439042	0.02135641741138894	0.025439578033581434	0.02831513531105223	0.03292201110418613	0.02016076194124583	0.02641792515163388	0.029833332336681728	0.03829258074645736	0.03728870398183037	0.04294801392752401	0.04339417003191848	0.04673426475940712	0.057933201667337286	0.06918891650937731	0.06656395824320427	0.07153274230691231	0.06443754291636239	0.06834756147515719	0.08368807083678487	0.0740245889955693	0.0726112166990367	0.07013249224872009	0.07368785295653879	0.08443261745101349	0.08677332863162857	0.0903763787193812	0.08318911942308826	0.107037230345286	0.09686642336630413
GB.01	0.0	0.0	-0.8515743830457501	-0.9911192416464432	-0.9123810279727418	-0.8454004703183804	-0.6394225812245025	-0.8147068162281612	-0.47846711720969104	-0.8014840244418342	-0.3669313470512803	-0.8426361051530606	-0.3738949415619808	-0.8503707576440145	-0.3581771023340341	-0.8119932440747268	-0.30893731206639297	-0.6364744268637312	-0.24867772441328206	-0.6124678205249312	-0.24371734990281668	-0.5940055411612133	-0.2187341821724642	-0.5829356375222416	-0.1844855775041565	-0.6133188858573613	-0.21921742513398845	-0.5806068488645733	-0.19884593937881112	-0.6173506817004792	-0.16730358746536167	-0.5503459609944139
GB.02	0.0	0.0	-0.5475261804917086	-1.6184183889004222	-0.6649169667720445	-1.1361385899761434	-0.47848582341375456	-0.3921704805565862	-0.5259189586505286	-0.2674261150082735	-0.1902767601024924	-0.001112603759789721	-0.2555360519783556	0.1018461128642123	0.009356994309395184	0.3107696617749456	-0.0033964042175482767	0.3536871683633258	0.15310301663096215	0.39973227992720073	0.21446571259600145	0.4513837756849215	0.4247544438647166	0.47914193190883303	0.30703792057171775	0.47441344868817126	0.3393087261420291	0.48495852240659776	0.298829943712553	0.31387541853606926	0.36612277468281995	0.4443377265844095
GB.03	0.0	0.0	-0.9299419045851742	-0.9869834915906539	-1.0785771775643438	-0.9129859825824926	-1.1434782322392367	-0.5932672493842883	-1.055183146501737	-0.17556478194583613	-1.021529663987053	0.06874601075157472	-0.8892454322732557	-0.1574554935036443	-1.3581322742991286	-0.023972983048159424	-0.6984427859363151	0.05523759410239748	-0.5867327409294298	0.15911993416077852	-0.542202702671013	0.17729395187966457	-0.1434595237187808	0.2244428866676973	-0.24213851891676796	0.39272863457271434	-0.253373169242721	0.34682826178418225	-0.17881735864772041	0.45841458960416137	-0.3015625877974437	0.39090741757017433
GB.04	0.0	0.0	-0.8187109263554815	-1.2584234869380873	-0.7954776994489099	-1.0884031656117732	-0.596386896671619	-0.42302945426292426	-0.6183791160563779	-0.2800649295801927	-0.657151073324902	-0.10048745500923495	-0.34360830498813	0.20381700259275437	-0.19262336048984086	0.18181145471640736	-0.16054959501942134	0.23136491213693322	-0.09677817745067374	0.3572366876410493	0.10564745557446464	0.44721546006059043	0.0773531505011471	0.4405439252456844	0.02879308221961363	0.4122598247987108	0.07282729457487314	0.4296068566058908	-0.15377455613697633	0.1635247642519655	-0.008429229643669434	0.47023730542081754
TZA	0.0	0.0	0.0005346231122915768	-0.0005560080368116616	-0.0017906310108450896	0.0015397145633810894	-0.005239306500615104	-0.005909367468037718	-0.03991424873387439	-0.03734235514827322	-0.021611604691840203	-0.013261504508432775	-0.020920158799953015	-0.009993888046044841	0.0009993888045567445	0.006723420260312807	0.010251932801530472	0.012120975202112305	-0.011187166832693496	0.003565579743636249	-0.0030936857432162235	0.013282889432875145	0.028767000426865863	0.036318730095863394	0.033252131923711126	0.022869038251926987	0.002564765277379699	0.0374335974927531	0.06377839880544744	0.0666354247176093	0.06210182072527992	0.08736026787381501
US.AL	0.0	0.0	0.004172293364312907	0.0027402071973936515	0.0003329728185619274	0.0035984929354526685	0.004135359519263915	0.0056493630605114475	0.007043852467125689	0.00906233445110427	0.011460477421953996	0.017802776237174633	0.013899815835327622	0.0174201794832074	0.016696749630695784	0.019802696596449287	0.015771035949874168	0.01577359290834135	0.01739148472663654	0.022417991635825807	0.02305950411403135	0.023013289456530472	0.01935996396644768	0.01509883996966277	0.02004608116521478	0.03398027388712421	0.03391455058332493	0.037312464329475326	0.031141671138357196	0.03540156400703154	0.03527987172262659	0.040918438736126106
US.AK	0.0	0.0	0.0013058124329390353	0.002514963909261425	0.0011305773857550605	0.0022925844077148483	0.005415385621132529	0.004304674137545206	0.00492852276581246	0.008059626147294274	0.00861527839504106	0.01199070272219771	0.013325572743361214	0.015277175248740171	0.01716918004772694	0.019805414911822083	0.018694703428212556	0.02139765214270728	0.01818619563471735	0.021652054292475853	0.020775582550447425	0.015442329091852613	0.007436074025002348	0.016550668527504087	0.019614465046480234	0.02581855663306154	0.020241575240786958	0.024757361651794874	0.009497680257086749	0.024790273817987263	0.024135292059468405	0.027548669154908723
US.AZ	0.0	0.0	0.005980493543455978	0.001250059742363696	0.004186583952914269	0.005276469647363946	0.0064004039195042495	0.007688884235745874	0.010468215305081685	0.010011606656656902	0.0120251096998647	0.01372906215346692	0.015928242556495498	0.01621474080173435	0.01823360947679209	0.018729764819380712	0.019802162528503864	0.019942662592842275	0.01910774377600344	0.021782743114395764	0.02349080259487213	0.023343479566584335	0.023724108217915152	0.02260235994402393	0.025060283039746167	0.0262173384962594	0.025603337979474006	0.030644647217492604	0.030378551621867977	0.03412939327258613	0.029624580979770165	0.034116674737783015
US.AR	0.0	0.0	0.002427249221104155	0.0028882428260823545	0.0015987615958668044	0.0010543501004267597	0.004106501763878612	0.0051741857181486495	0.00729768324465585	0.009995837349685566	0.010191129525938258	0.012786027567712743	0.011171330390413736	0.014299419977503725	0.018289819648265038	0.01596322476278278	0.018692762206717894	0.018006068734433	0.018417304299567228	0.022595678787729057	0.024600635101501567	0.024160130101180677	0.022055007275678662	0.024329079785712082	0.0236872661141474	0.025257896530583857	0.025209764570433002	0.030445903926512585	0.028264517961407165	0.028867630935280886	0.027002192262770564	0.03123292651847631
US.CA	0.0	0.0	0.04820385535710958	-4.2077963136044616e-05	0.016321052978951478	0.014145028248679914	0.02570552934935133	0.029279380217128725	0.03608888848201097	0.03733550494295912	0.03866763228534964	0.03866010567539213	0.03887821212558151	0.04453871026321998	0.044668017587445874	0.05264305982144446	0.04241000981592968	0.045409830680531726	0.043236656312961586	0.0453958680342037	0.04263983993191278	0.051829516730950154	0.04012357277456413	0.06557010742702651	0.051158227394809686	0.06249644977516233	0.0666947861971634	0.05764851155940498	0.06308819333677995	0.05847619905847701	0.05452722393348708	0.06100654452911858
US.CO	0.0	0.0	0.006239317231160335	0.00023737371108722982	0.002371873592310614	0.0043191219862181995	0.0059799668526761	0.007260910966611078	0.008442253225604546	0.00965739585603309	0.009785914378501737	0.015367216774397896	0.015723020303970436	0.019999152844407675	0.01628085495097853	0.02149459437241763	0.017484366655096117	0.023714302034072432	0.01933053523102135	0.027272915663312247	0.024214560382995742	0.027087270657544238	0.026216236371179313	0.02760956993308472	0.03217994563080584	0.030466922244221095	0.03040169909400703	0.03314036454959979	0.03291879861675451	0.0344227866265312	0.03145786431204556	0.036180470199731474
US.CT	0.0	0.0	0.005420728021587884	0.00346851547745608	0.0021362355826060053	0.005606436655392066	0.005870488828829679	0.007102805591707728	0.00889452014531944	0.008574037171538151	0.009914818329836983	0.015278162823340047	0.015671932550764822	0.02158294895437951	0.021449200628964604	0.021579944197447354	0.02097210386258208	0.02280339326314884	0.021440552792029166	0.024954139622956895	0.024443624096970318	0.02557209352989087	0.025228232081708768	0.024842817044179455	0.026583450730433	0.02614592881107214	0.02801965124201722	0.031051744101362466	0.03286940216586931	0.03349856894605541	0.03208838523198754	0.03077186198916504
US.DE	0.0	0.0	0.0013059757668854033	0.002248601377385917	0.0017309763186146299	0.002501755174844078	0.006771417339934693	0.005978599211897695	0.007681281870786094	0.010981513905594653	0.010793286611487929	0.00994805075595906	0.01789201692010689	0.01837003085529698	0.022240603504353196	0.025297807893620572	0.024509457185550865	0.022147978997311135	0.0176897917101293	0.03094254192086421	0.03089935686131362	0.026119217509368298	0.031310061669143074	0.022602166692720083	0.023977536382924214	0.03271997940694771	0.03109622116732602	0.03340647294007848	0.035616952333850094	0.03841802464570332	0.036961943568325495	0.03743072483561871
US.DC	0.0	0.0	0.002441410448206227	0.0032414508397859976	0.0023829577905587485	0.0033397355023723208	0.008213327031736384	0.0062919995096555326	0.004999078536793711	0.009583968989801406	0.009903110785369762	0.016387145895935262	-0.004713777753517778	0.018473630511595118	0.02891916900631397	0.027400533338872712	0.027745582129523605	0.02662996215418989	0.020870999068201	0.026280541558154624	0.02114626089084748	0.020224457622419756	0.022569850270093283	0.028933741691017367	0.031962269415064526	0.02354800125281553	0.027140168038397583	0.025638048080334208	0.027341433006378146	0.029344853319113184	0.028531535592524193	0.03743317909961075
US.FL	0.0	0.0	0.017275481785161695	-0.000848176505452436	0.0038774534506513803	0.0071972998551661505	0.008216122457405106	0.011283086988700397	0.018353305584084545	0.02047622809964178	0.024690537219718145	0.032584279882641454	0.030725147601184943	0.033614605431431244	0.03344103214346639	0.031003550922314993	0.03145319492594556	0.03416491736827343	0.031949262351727015	0.04003638258027742	0.03239806021420044	0.037783588825957004	0.03541514815244007	0.04013929164425889	0.04239709363969002	0.04046045939865017	0.040726262076629105	0.04547400604715257	0.044948712447112626	0.045432339310513825	0.041488886846896555	0.04757781034541164
US.GA	0.0	0.0	0.00986414364894106	0.00048413610131969875	0.0045425887509553675	0.0064319061933826305	0.008576631511636457	0.010825885310383754	0.012533422747673661	0.013960465473794592	0.013607577323582198	0.018581380899540534	0.01967241931382091	0.025831755050487182	0.01941593628795868	0.02611021892255927	0.020472291156892197	0.027785422216508593	0.02589602513338729	0.03233589540148074	0.029789183412498588	0.032499716418232794	0.030253767710419766	0.034641534849155775	0.036196042590996846	0.03652392354658307	0.03615160305407983	0.038710420436682824	0.037355094203261885	0.04014909071186068	0.03376242046275735	0.03716132826570018
US.HI	0.0	0.0	0.0015927943921578702	0.002085531128503959	0.0013022504803172907	0.0017469757014110243	0.0031026823018809324	0.004283914065972283	0.004656869496222349	0.006254861011201207	0.006142504166262164	0.010272731887117637	0.010753342003599897	0.011953134920505981	0.01511348053713224	0.01383597826047911	0.016921089337706974	0.015236726591694172	0.01358478399255958	0.02009182919988639	0.02186726533557337	0.02258768554621593	0.02094539474657431	0.02213578334613331	0.024743749055322617	0.023664974854686882	0.02167868402314088	0.02609203119470216	0.008351776313442194	0.02868044582302609	0.03179896697533824	0.028930155198669816
US.ID	0.0	0.0	0.0012357349246538973	0.002401140941565849	0.0024157668648383535	0.002622708120192385	0.006519116327607932	0.005513973087478696	0.00745175233094475	0.012330275729133255	0.013118208448648083	0.015367488739648216	0.01398736172100179	0.01255651075560138	0.0180057563526681	0.014360789550216246	-0.005584613185127818	0.025375043371322903	0.03302315650244303	0.03954382877930929	0.03682278466414779	0.04469651044207712	0.029679421482153856	0.03363246624368266	-0.0012674762901454528	0.031118052194001322	0.04113992155909685	0.03932350636013382	0.05086958364795002	0.048003213869241	0.04678148248817848	0.0425676606259584
US.IL	0.0	0.0	0.016119393072044907	0.003824770040572467	0.009523558518687025	0.010007512923548845	0.014657901368031467	0.015426264647411259	0.021317500101192266	0.020580625912214323	0.025970074605785598	0.029418842310202642	0.027469343393238255	0.03179386150884422	0.03209003580788572	0.03436287511897618	0.030230091667338144	0.03746558214174911	0.033093830390629186	0.03765034106339993	0.035474670895374594	0.0341409040507612	0.03554548450492856	0.038514743612094726	0.041622485941816834	0.03952052775517689	0.04247797231280437	0.04808669020257561	0.048466499722077394	0.05003736811821646	0.04655733238572157	0.04537347031365879
US.IN	0.0	0.0	0.006862989225364657	0.0012972922931453468	0.004212696282546169	0.005319972860839961	0.006022750712353364	0.007186494775623942	0.008957658465935658	0.009960058515634529	0.01174628798794597	0.022064771967067465	0.01965535635182203	0.020214775696847376	0.022430379954463397	0.020973028326753962	0.022727316005521914	0.020945057359500474	0.02147510426919741	0.026107423455057344	0.024611589849454774	0.026031744178300897	0.024992263618761612	0.026090021892932747	0.026790113597252585	0.027955142339664008	0.02827450188012115	0.03279990072977412	0.03251890637818722	0.034345369663491	0.031109847005006408	0.032991843463281434
US.IA	0.0	0.0	0.003593452645000994	0.0027994777336948218	0.00012149833683583466	0.0012113049783879504	0.0017641781441923854	0.003237986409976301	0.006529699607438211	0.00908383987381356	0.010209204285516194	0.010532345274949506	0.010481182213850637	0.018151851524006446	0.02279119306307642	0.018770155445468895	0.022966752586506267	0.020228246953934992	0.02473115366339318	0.02605760339589036	0.02624219169480302	0.029246098740243198	0.025329505105786687	0.025849941559630274	0.029164505361745086	0.030344822690908657	0.029660976547307705	0.03258574247426704	0.036240947484955655	0.03647692177770612	0.03368725308401377	0.03513486675423838
US.KS	0.0	0.0	0.00318581490121872	0.004420000070326502	0.0030361331245343237	0.005437936441410329	0.008845139967172955	0.006262314468008512	0.00498713604852874	0.011188023321739848	0.010346345391254452	0.013560366657427991	0.01391075239107753	0.016659431316212725	0.01950476405192525	0.01830618158342734	0.018465265481881765	0.020986413062940024	0.020007464156357457	0.022487242402147167	0.02335361657217483	0.024922517272174538	0.02036850562785464	0.020446480556768343	0.024383963743823678	0.024913992681852015	0.025516856722274106	0.03116489924228638	0.032418891547703055	0.025278920363658308	0.02517324051627412	0.03043792719599203
US.KY	0.0	0.0	0.004018502481084596	0.003029246931451901	0.0009279742324119766	0.003802227182925222	0.0044204124187707805	0.0055747096977976085	0.0068883781946693645	0.008534716699393208	0.008554314782993622	0.012081671382291326	0.012525563001597462	0.01698198814252816	0.015904193027393987	0.019569432590471614	0.01748357970337011	0.01916354334643433	0.017445079914812922	0.015155486544427	0.021542770591520544	0.022736463003059093	0.021746113144160972	0.022045555944272266	0.024985367966312566	0.02588707877704266	0.029513619586252204	0.029075696926406103	0.028148220107304667	0.03191841387437666	0.02713140786141377	0.029081367437888694
US.LA	0.0	0.0	0.005417521598638508	0.0031759364319539074	0.0028262453654726016	0.005021011187711366	0.007579644741229075	0.008827554752754985	0.013160452438620851	0.01450774450588721	0.016430391063715355	0.019715887669691234	0.017307890267925785	0.016996585247808227	0.018880700357581937	0.01961606940892313	0.021464052198560957	0.020287970622301366	0.021777756346508248	0.022749403145505553	0.023147731077499678	0.02438997042308877	0.023627483956389916	0.02527546672028702	0.02602363112045314	0.02771487088730762	0.02941592526835013	0.03213646360458178	0.03178510041867977	0.032193461067397955	0.03141185427835147	0.03380545691278325
US.ME	0.0	0.0	0.0011154225906029325	0.0020265351027504153	0.0015195562086622871	0.0020313667600024843	0.006115152500973942	0.005961919942132354	0.007597781043444662	0.01111729823994878	0.012534699409427752	0.016538072568805795	0.017734943096092692	0.019024305348103177	0.019857075988927164	0.020458617318008798	0.0009577034928653916	0.002612200986473745	0.021212355850774856	0.024416434851781688	0.01880377470599992	0.031038911365222077	0.031122084893775437	0.03280591744938555	0.0361193989754538	0.0389231406606072	0.017828815294307354	0.04013243544938039	0.04385764319794205	0.04884253301808972	0.0432895783513354	0.03900596907076004
US.MD	0.0	0.0	0.007583022194279643	0.0021171852300438943	0.005918146871741747	0.0067685379352200314	0.008360651961969445	0.009277223162085235	0.011062875917722259	0.012482984768347194	0.014176343347793718	0.014798763057566333	0.017502829737869874	0.021401297833856248	0.018042958633346373	0.02438919674689899	0.020514684070271905	0.025277600585793536	0.02229649342899709	0.027815084965099324	0.02488025651963266	0.029157536137547346	0.02529744936183853	0.02716197072896165	0.02831667459255449	0.029672393381807716	0.030545107737212085	0.03429089294042509	0.036040902138001485	0.03333072814197813	0.032242730907761086	0.03258921577582452
US.MA	0.0	0.0	0.009892324852067702	0.002572442666903818	0.006828431654093414	0.007304738323532511	0.011034397566422882	0.0104774578889133	0.012616246411512044	0.018710241052466436	0.02018757308657193	0.02566425398462524	0.02168838616154467	0.026456245727279892	0.02518395996864431	0.02802786441058469	0.025730750036689898	0.02858822756739432	0.0270847159852039	0.03019053673629646	0.03170838665558229	0.03193494043676193	0.03010736632593769	0.03104668850972825	0.03209769667309459	0.03328044837740407	0.036068811901301956	0.039637446785567576	0.037799884170319764	0.039547791902538876	0.0347016353500873	0.04159906018226245
US.MI	0.0	0.0	0.009517822507554285	0.00044485296875063085	0.003879213563862116	0.007968285603077163	0.010788303451048087	0.012443126281280747	0.014425598576606191	0.01412077714797455	0.014493872869625335	0.018964727034020967	0.021093483401579682	0.025748262720459714	0.019772478641977287	0.02605316807569036	0.019512264203802587	0.027097634672434978	0.02181785392763036	0.028640583338468417	0.026828440087589556	0.030500145121048483	0.028885271354739395	0.03294190576119682	0.03365905859922247	0.03567636043557698	0.03610900208332879	0.0430897233277161	0.04207505067559403	0.0409240392540422	0.04264226863419651	0.03860804263127182
US.MN	0.0	0.0	0.006596086647370214	0.002907541834917815	0.003578963939787627	0.0059771221982751754	0.006698190659237824	0.008978035071538493	0.010499725793011727	0.012107669581307157	0.011718334482857529	0.014984167489906497	0.01771220484938496	0.021714359113622628	0.019207517205765967	0.023107567458136025	0.019650326813125396	0.02319687108420787	0.021214007585146355	0.025434605816165856	0.02478453762588817	0.026618761131125268	0.02520868498854245	0.026732469231061096	0.02666410081535453	0.029366118699081234	0.025908878053981788	0.03951909759298822	0.03257847719735363	0.0396167753032195	0.03717052587570713	0.0368332895436696
US.MS	0.0	0.0	0.0022676664959586645	0.003814257524359377	0.0031830531958654262	0.0030515815490517184	0.007983084777141158	0.006930433954632775	0.006885322855487708	0.01045085498125875	0.011310072219283818	0.009698886309617016	0.008958502589528905	0.016208575888487786	0.012063620656976859	0.019459383497855143	0.022299802975944694	0.024328749258684113	0.0196110410450423	0.024033859583560968	0.020194676860452176	0.024465311263011102	0.009679051468380884	0.028480374613781834	0.02667364876485223	0.033530184771102256	0.026182692561627086	0.035338841445331504	0.040589632958609734	0.04164807625690603	0.03175084153479446	0.040529426316582295
US.MO	0.0	0.0	0.006040055018696755	0.0018881427986894295	0.0031109707712362322	0.0051349687105739505	0.006578339032192737	0.007953419590944755	0.010933210798258486	0.009965893221242084	0.011234950136462807	0.015018742997985335	0.01683589605281366	0.018202349843021715	0.01972790495161636	0.01979237522919952	0.020619162088775234	0.0225833653273666	0.020797887659251835	0.023206007283316232	0.02677735773872758	0.02370721594824321	0.02360652641355543	0.024270853441721307	0.025843032612238304	0.027887445041963055	0.02600878510332638	0.0313619913011598	0.030695556970705695	0.032773752089299	0.02987430177949779	0.034024040844071735
US.MT	0.0	0.0	0.00087674008089067	0.001546730404178298	0.0009031244641910519	0.001436002500554423	0.004168300029405714	0.0054849240088028495	0.008240578204854465	0.012955164727679325	0.014206044014253294	0.015961254299523553	0.005040714801585189	0.019133435726925718	0.023413328721755278	0.02552105166904184	0.023396892548555037	0.026274952981819588	0.02358980131820232	0.0221559614720368	0.009853053301833725	0.026649524718425077	0.03300210565977402	0.02613567804052863	0.029071265079982922	0.024600193439061613	0.022413317341829497	0.03216991625887289	0.035031973049837184	0.029316942616253172	0.01393830740346047	0.03359337536403828
US.NE	0.0	0.0	0.002274366105448067	0.002553646680292232	0.001439141000925126	0.001411230387571294	0.0047380010576691944	0.0067548917549675735	0.007441492843418551	0.010536954305351287	0.010149345662457954	0.011760834700824674	0.011201401344451689	0.013723823026090542	0.01358636325530238	0.014417052885162818	0.011822761374169488	0.021858022404552813	0.0213592946322283	0.02503285467321259	0.025393773792137253	0.03031720598727361	0.030707431250176498	0.027622610709543416	0.040326300817583594	0.030447164780667002	0.03056334270876704	0.03422085414706011	0.03622204512434557	0.023407933652186408	0.012089831055717148	0.04183905606125471
US.NV	0.0	0.0	0.002826202719541371	0.0026340429602811355	0.0009503507271579892	0.0031900496700432157	0.004076864841207062	0.005247189782142669	0.006512676866865519	0.009543181696369807	0.010239107819387527	0.012673931514162184	0.011444306721020148	0.014128048605099863	0.017740256746989758	0.01703924777947119	0.01964604104573997	0.021608866154720907	0.019463199834657274	0.019649147228451014	0.021630891814150566	0.023792371428110748	0.023473140556906635	0.021542647986394492	0.01847035088009541	0.024100730659748493	0.0272049367341598	0.04046692511632255	0.03699223615560854	0.043043080125593214	0.03275808551581605	0.0414311124756761
US.NH	0.0	0.0	0.001459098077050136	0.002499468063477117	0.0021527676546728713	0.002936203074588306	0.006609077327834889	0.006390575442294377	0.011241962325514443	0.011589469014339215	0.012935687888515623	0.01487210373765091	0.013855653391847689	0.017454618643264475	0.016116731329285372	0.017413498362217616	0.019122812005600842	0.02014114367145936	0.02074262856679443	0.024996561954804264	0.022064390280363	0.023873951406283567	0.006131222035721251	0.021867657955354503	0.01667924602357651	0.024709257507504745	0.02588373873730898	0.030656110178495233	0.03030510960961852	0.031066237948951247	0.026043382181395458	0.02487669499176004
US.NJ	0.0	0.0	0.011642390121080481	0.004026401287404724	0.007062195666462934	0.008374538442024182	0.009891399964701009	0.011878929651576442	0.014242729010782718	0.015210517290786818	0.020270819758816394	0.028235369930551535	0.029064175107085255	0.030822194215929244	0.033149762211537315	0.02852786943030594	0.02891802722608805	0.028235811362287144	0.027979203663197616	0.035942463495786114	0.03607557216063206	0.03631262103553912	0.03497256992561759	0.03453548453422606	0.03745358640505625	0.03588650352643885	0.04066153918487192	0.0432311476302516	0.04127784588581207	0.043420657696247034	0.039824177022684815	0.04421054896213139
US.NM	0.0	0.0	0.0020185249584248055	0.00245796270910148	0.0023445913308162147	0.002871877060495187	0.006887756405760115	0.004964795802875344	0.005704776526727073	0.01102215138035767	0.00801949163042881	0.009778627623857616	0.013967828657390768	0.012020927501676937	0.01077562304290236	0.01762994181708777	0.01342115305846825	0.022668735692343844	0.02036450694646863	0.027667760550098563	0.02913011283074418	0.0362556919183854	0.02551053866992614	0.03235516250945647	0.03190820623804047	0.034824205143824116	0.0333301959337895	0.03783557054932718	0.03829518959246325	0.046250773796763234	0.04128202087769761	0.04077551000791768
US.NY	0.0	0.0	0.029217316296725748	0.0006824969816188187	0.005470301010968015	0.012822903900744365	0.017940399513305394	0.02148734032492161	0.027846076084014904	0.05072288382363954	0.03863652580846644	0.056596404466024985	0.0407661603179621	0.0564092458329446	0.04863604419975687	0.05315547489184169	0.04088754486759605	0.053956219836659436	0.03821839056423748	0.05004447921230781	0.05158823168005533	0.051779388451178576	0.050705181629684404	0.051451298815585744	0.05280927920991996	0.060287655178070665	0.05107543344891052	0.0657201825341236	0.05851837810564309	0.06759938821170319	0.05758977351206784	0.0690941264679168
US.NC	0.0	0.0	0.009999295812712639	0.0029785221324685196	0.007822938134638413	0.00788244635692159	0.011419915022070626	0.010408315128573875	0.012666636209268667	0.013883124666902447	0.01341647171757554	0.018082841671418493	0.01986409985239579	0.02250236418048779	0.025803993624307076	0.024407584529551052	0.02449253929723838	0.023323394177277024	0.024978297098088298	0.03098017195410918	0.031483678520949354	0.03131221347572044	0.0311216834638417	0.030797778455160518	0.03188400293567817	0.03427083305933554	0.033378169840592165	0.040397746974840665	0.03637799049234225	0.04002649862846486	0.03732461793670705	0.04200379093299844
US.ND	0.0	0.0	0.0011187167602288994	0.002204245384218595	0.0016597525234640642	0.0021077923631374063	0.00575745022404206	0.0067997651289175565	0.011298831852579738	0.013512065690379771	0.012129226678991856	0.01681393953993915	0.014632165289651944	0.015231280291372329	0.003706354260368805	0.0143880942041541	0.017653322819888295	0.018033949257767468	0.008864689482779298	0.024023716435794817	0.018520708589786494	0.00846401187917234	0.02567932044221788	0.02173027793532789	0.018615433062074693	0.028911706631418177	0.030010372225985904	0.03234287592852603	0.028414230297069132	0.02404860753797422	0.02950356172832791	0.02291951948516502
US.OH	0.0	0.0	0.01249317104583536	0.003242971195183131	0.006805984558910794	0.0095325825280268	0.012765646673251752	0.012232063123196468	0.014565776703823197	0.016701825585707653	0.02216559539451879	0.02735660379575844	0.024067653727666283	0.029308356145518744	0.027303829702662874	0.02803361729668552	0.024726917097406265	0.028756292136922212	0.02736768572022541	0.03573209369327479	0.032860795638622875	0.03626488340919831	0.03273810063526561	0.03863965409107717	0.03626739192506001	0.03864203559345025	0.035819669474679294	0.044396983761929576	0.040954315652586004	0.04456184723438117	0.039549451512854716	0.046940206046608424
US.OK	0.0	0.0	0.003942597442785356	0.0029987390085750576	0.0004826927810119841	0.0031822754596566583	0.0036615319855437534	0.00580555306091135	0.006609636763887927	0.009740873728070198	0.00931669835082527	0.011677304566393154	0.01455294478787117	0.01584962577196869	0.015328325653829467	0.017643452021975925	0.015959080604854847	0.017962215219435862	0.018017498500721985	0.0200196224519944	0.019736939933490127	0.018801470004503607	0.021299425359422308	0.023125896033238114	0.02379758284700717	0.025417575013375604	0.027358755969109083	0.0308567626363887	0.031505002062126586	0.03185287236200374	0.027752712514383937	0.028425005726084862
US.OR	0.0	0.0	0.004482687776041772	0.002398011597914973	0.0019518055299538872	0.0040420179851174964	0.004731820241454798	0.006131516081953059	0.006843284856716814	0.008242177044137655	0.012089710975637935	0.017069324260621244	0.01698681587420925	0.01970075244079883	0.020160084842957282	0.026066935232105237	0.022782762133610746	0.030530692512531488	0.021329668008429614	0.022727577953141065	0.01755446285720552	0.029087599403876396	0.026998458486193755	0.031290859063770604	0.035636479336464966	0.03982806609561518	0.034596820091103986	0.03904495078324022	0.0414081374128239	0.04314206365410023	0.034298843375313304	0.037455771397354454
US.PA	0.0	0.0	0.014375187355630814	0.004087079989356646	0.008642045247531094	0.009580089200200703	0.013601733180501618	0.013195969665047436	0.015148011548204998	0.016662763400066005	0.02230798186264593	0.028504352847003034	0.02401192020033971	0.03248052852466987	0.028316508497794324	0.032818719568661336	0.030945589842046317	0.036646328936829065	0.03236707689231455	0.03859497439262505	0.035051131057950435	0.036836391920092026	0.035820586213652916	0.039804732539527876	0.03811372253847978	0.04002396645188533	0.04034216239894306	0.04791575731486475	0.04575850547772209	0.04676264281251452	0.04367238688272046	0.04768929229896912
US.RI	0.0	0.0	0.001078604776405534	0.0017240578328303613	0.0025016649090936482	0.0031738337376907566	0.006333419063642154	0.004780342172883145	0.010635727019225882	0.015464157582112392	0.01695774735344102	0.017465347025269473	0.018742004726313155	0.020448608254630685	0.017747109369459224	0.019973779930038127	0.015546442160485618	0.014633831382049323	0.023291522627388872	0.03461972246210365	0.031751517158373765	0.031627912185694385	0.02914940094580487	0.025574830625019196	0.028430924778666267	0.03239233948097997	0.029505611241820162	0.030693216368837817	0.03456842817948225	0.029482101362288127	0.03587821343806752	0.026083855138026024
US.SC	0.0	0.0	0.0039118301300655745	0.0032273304970686922	-0.00020969928307135177	0.003395453213972388	0.004170876357068032	0.005965329028945199	0.00755310983755475	0.01097813085229049	0.01091929799275082	0.011380878609212886	0.01027748497999248	0.014248248883563797	0.019074763470827705	0.019378817339932297	0.019293444099499624	0.021440389358495793	0.02035485750651045	0.020699276973923375	0.018715913302047582	0.020168368442430307	0.02002436417054554	0.020734697786406464	0.020463239137891165	0.02776386215821436	0.025386530247084593	0.03096031297258328	0.03036159023601659	0.03339990881912058	0.03017933955977714	0.03273195908148896
US.SD	0.0	0.0	0.0008948255617147183	0.001706757544073234	0.0008217091737705573	0.0015197156214563634	0.004682849590476046	0.007054031055231391	0.009481325096794002	0.013496350004382762	0.013593696823255286	-0.002826033413005913	0.01732390789410676	0.016476267908305253	0.020626473114537802	0.021688361120797417	0.022675857453302584	0.02397834938732135	0.024810685943110755	0.02594909109954191	-0.00958759891646066	0.027842890566276424	0.026809483943690537	0.013074230392629005	0.027658824310572427	0.029400439667526257	-0.023350058565374532	0.02944209900486161	0.04618872751045444	0.04004482544692767	0.033418440242094505	0.03466226902766323
US.TN	0.0	0.0	0.006298655595826652	0.002264626422476823	0.0034455928559662397	0.006019458529049615	0.006984713265301146	0.010634051330105088	0.009492637289620909	0.01178277122664273	0.011822008712036869	0.014312423874507374	0.015483061339138793	0.01834569726966162	0.016461227286446167	0.02096333509735704	0.018878017055046215	0.02188721097666768	0.0201828051517694	0.025729146521813462	0.024001689461550235	0.024811190905205116	0.024393119592436285	0.026470187055971373	0.02667128704119115	0.02958141103586165	0.028122003313812982	0.0339114533411955	0.03052600783437498	0.03450108630738136	0.031018019448625367	0.035250440401890515
US.TX	0.0	0.0	0.032452167942986776	-0.00017111494402533012	0.009341642285543017	0.012704952406039638	0.01580145389372678	0.018957334229585676	0.02157836608163155	0.03485969925152155	0.03609524496270833	0.03845707491589856	0.033949548653211536	0.033893388038652716	0.03418533302645965	0.03954355789750341	0.0313979770099726	0.03875788223641763	0.037249530275196285	0.04318491608794606	0.04403255493639069	0.04429816892188576	0.04256457717866091	0.04606328472616106	0.04992506753844772	0.050777338692831187	0.05425449382734371	0.057698089124258445	0.056317527856064586	0.05604585530192274	0.05084562863484354	0.05248782985767253
US.UT	0.0	0.0	0.0028818416783593648	0.0015440166197366878	0.0012548505873066773	0.002935636793899299	0.004685015230054823	0.00503198681076622	0.007566856908414188	0.011206117218742762	0.011056763170458339	0.010951247301149714	0.009284843336243576	0.010770777826096811	0.005735195454903419	0.014210899405409094	0.01891748799798254	0.01866801142098584	0.00952864999104186	0.024565975130386164	0.02715809761322241	0.02703529539569427	0.023222341858852857	0.02840105519299474	0.028645829883267027	0.025647823945140757	0.02937628181209906	0.03069612906856367	0.025647547363560896	0.032612977645962715	0.0300512791359564	0.0370501757884556
US.VT	0.0	0.0	0.0005627600977664571	0.0014925087970407702	0.0007426044214886574	0.0018216703637108367	0.007372953639572799	0.0100984910470725	0.014341091642711135	0.024103121169072317	0.01392034883374027	0.02874390107916458	0.023245044746356136	0.019327623924203507	0.023564915462315206	0.008161348682178549	0.007121437039203649	0.026039599901706012	0.017826487908667588	0.053756861981768544	0.041140550402851694	0.03497208918961103	0.05827088814340797	0.05872348529749605	0.06346779182937468	0.055153144111130814	0.056135319753503055	0.05905198323195027	0.05116803280549309	0.05488835486704424	0.06226993572502337	0.087665812401716
US.VA	0.0	0.0	0.009977589719434299	0.002740774672149726	0.0076486624437377415	0.0071162569468707915	0.011079336988495392	0.010780161084422701	0.012963760761697252	0.014255420725439727	0.01415650125842216	0.01940311686849938	0.02144281567046935	0.022432287759222014	0.026747173934116297	0.02497882993615086	0.026602678590870177	0.02378771431847948	0.021003067911595785	0.02703335080571634	0.02613396042721039	0.03085978248102972	0.029687769100195105	0.029947987537881637	0.031161098469723036	0.031916786128949326	0.031207902913088503	0.03643712042775693	0.03675631008619451	0.03401462389656107	0.035645606166667676	0.0361516569177045
US.WA	0.0	0.0	0.008856380185284785	0.002185514036545655	0.005916876174016927	0.0054902073466589485	0.008000209165359706	0.007302301832901037	0.009867306916655494	0.011426332414732343	0.013499951010920164	0.019143519873443537	0.021266789822571575	0.02531922171422618	0.021635532071484498	0.022790195871724706	0.020510101404758174	0.025124079304439384	0.02296082742343497	0.025822931091945556	0.02533487268421286	0.026697496498973017	0.026863405775223725	0.028049236593274962	0.030654403505070427	0.028744760300924987	0.03304167113700185	0.03490809427755259	0.03783882834877961	0.03963396761759164	0.03588668466589784	0.034262626689307574
US.WV	0.0	0.0	0.0015528895739524984	0.002560395016271144	0.002286817175756184	0.0028473860163691356	0.006994330044829411	0.006551695777434752	0.006525375615162865	0.00961217387680513	0.009095640692247109	0.01128831267214192	0.011485966967672567	0.01679985588294297	0.01763147177926694	0.028055521430725427	0.025294688255672604	0.02339077882531626	0.026976394777689094	0.026719520117013396	0.03920767787883861	0.0246288387659499	0.022045413607774123	0.030785985187775644	0.030756121926778235	0.023190087587998676	0.03530217072349462	0.04501380444430492	0.04693062087732791	0.05256111097526883	0.04929108389171155	0.04430796855419139
US.WI	0.0	0.0	0.006177487216008082	-2.220057595536673e-05	0.0013360885745328233	0.004869197623480481	0.006645372397584559	0.00807103546982546	0.009768768208906486	0.01209024060766506	0.012905870462764923	0.024357120580353886	0.023459252069990555	0.022956425112385936	0.026028470026306927	0.021626321040946195	0.022811896145502608	0.023635827085599637	0.0216534121785239	0.025136907766509786	0.026620421035183917	0.026090245541987578	0.027183414771059233	0.028405862136593463	0.030649600344734296	0.029980172543386807	0.03446513932940931	0.03480728559683843	0.043715121905796295	0.045542132781295486	0.040144690149435114	0.035545953455384804
US.WY	0.0	0.0	0.0008376036695789679	0.0015564630894138176	0.0008147682369452625	0.001997643648254943	0.006636890145483854	0.007195901536705129	0.01242658573958888	0.016825146776699995	0.016712796448059564	0.022553186702678474	0.026060252449089383	0.016499513507106656	0.0004302195511396434	0.026052031693324373	0.023486699189434468	0.01975584620299564	0.024817548204270068	0.034792065185840215	0.02324190335138976	0.012344378182049809	0.027540901902112225	0.013505788286627407	0.032691662090722495	0.03967199714323133	0.025382953516706053	0.035794997387861294	0.032127170195628274	0.0321098152668009	0.014378101813927735	0.04491318564512348
URY	0.0	0.0	0.016461188712035835	0.03654845628213721	0.03043918218788022	0.03871420929388858	0.03884201070891713	0.039762730580661376	0.040730631619978475	0.050121058172636346	0.049156821690043984	0.04980499015696527	0.046471617765586615	0.043952235031907705	0.03847738731694861	0.03901103838688247	0.028284422846192037	0.02620478691699457	0.03973616254457912	0.051689488441741815	0.06685388215030841	0.07059997524045958	0.07218031531881497	0.07144557169980192	0.0720772496615174	0.07325494657208775	0.06658911792847277	0.06960413195629123	0.07400663876593327	0.08188039691290339	0.08692328500645718	0.08464072424982927
UZB	0.0	0.0	0.0003737337887388392	0.002292544056925472	0.0025659951969903005	0.004175686785123922	-0.002178821465603775	-0.007671105705664427	-0.003509892704944839	0.0014561660898415596	0.01381574408327868	0.010115624498308051	0.01957734409647749	0.02149356976026695	0.005908922461039801	0.00919033614164011	0.014615937589534944	-0.013776975018020554	-0.013141162348340174	-0.016875915631642258	-0.011248715044565039	0.018389976858856905	0.027305828018664435	0.022303067842188717	0.020957005897570546	0.024364031349444204	0.02676306110556137	0.023434607625816284	0.026530446714212452	0.03427857362947595	0.037458153898661806	0.035402876520929105
VUT	0.0	0.0	0.0	-0.0026984495591131363	-0.0017384242351869972	0.011494357256558452	0.00659044411548404	0.0002854129341534062	-0.0006746123897838352	-0.0001556797822765965	0.0004670393467520739	-0.0003113595645087841	0.00674612389772733	0.0035806349918621194	0.00036325282526394886	0.00028541293410899726	0.0011675983668801848	-0.0007524522809054801	-0.0009859719542926193	-0.0014789579314555823	-0.0003632528252417444	-0.006330977811752625	-0.006201244659831406	-0.00399578107791454	-0.005448792378981437	-0.005812045204223182	-0.004177407490546514	-0.0037103681437611336	-0.0026465562983579716	-0.004125514229802452	-0.0019200506478189716	-0.0008821854327711875
VEN	0.0	0.0	0.008171064770090553	0.0037518316880591485	0.0012065822868168041	-0.001414504522523341	-0.00010696670514898088	0.0019017853632563586	0.0028384015052562717	0.005772069393628065	0.00409055064238828	0.004385849594479296	0.0031226441897791446	0.006832719682869914	0.0033079171782635086	0.005715607289391578	0.003966516495101935	0.00894886782603077	0.00979961004521357	0.011003025731137761	0.011551545413168718	0.015297097570643459	0.016617570147636762	0.01683810511570183	0.016810893816443517	0.019468101344521926	0.020097235171556704	0.016249063676321285	0.017110325450997443	0.03136475258507243	0.03267556434576324	0.015045755332820931
VNM	0.0	0.0	0.04293327314401907	0.036604400115813895	0.038390196809490185	0.04241420566295506	0.046449124309178025	0.03796999932470513	0.04781421212154413	0.045594239771351575	0.051028339332148676	0.052119148137297344	0.06658519233480042	0.05119965717075292	0.04265132318883591	0.06988148392168547	0.06695851180396062	0.06153327644973228	0.06945617247164915	0.06656047483566407	0.05747636775255138	0.07539502041067347	0.06022904482476665	0.06723500686287576	0.06804028593698774	0.05985964606241012	0.08307040051052095	0.0824014938452633	0.07891803112720641	0.09055963227244668	0.07032060307812227	0.07193917310541753
YEM	0.0	0.0	6.390982070225704e-05	-0.0006663930261274764	-0.00017508627960793888	0.000989270766038608	0.00020038391694843227	0.005950936324095046	0.005445649304358646	0.002335371364270422	-0.0003634871051594324	0.000502624110576555	0.0008321591234983217	0.0019638955314871254	0.007040731912288933	0.0062651596091534145	0.019875954233494753	0.01765242505544773	0.02117545392079645	0.01921754993499114	0.019005182926679076	0.01804919852552711	0.02003905742173906	0.011997737379321194	-0.005207318931388372	-0.0011457166812611774	0.003911813607837544	0.005078833562621732	0.006172623514677511	0.004553574723931142	0.006398970796261949	0.00934414836617492
ZMB	0.0	0.0	0.0026385463322897706	0.002439957613264987	-0.002954141377697894	-0.0016273540438316303	0.023680362933475863	-0.02104503695868898	-0.017150551159861305	-0.021546339292799477	-0.022167868310851713	-0.01428765324769099	-0.0008845248891886648	-0.010533789730982068	-0.03380838760597138	-0.029518871274059055	-0.018416151699252037	-0.013725164119060551	-0.012062386141553638	0.013734825191935585	-0.005423082209365937	0.011432269503242054	0.026227665800204747	0.021642950021072416	0.036493092397349436	0.031365209635203506	0.04025876389202043	0.044774778708855933	0.014620423533706628	0.020993511237099582	0.05491997862199227	0.06067153730726638
ZWE	0.0	0.0	0.0	0.0	0.0	0.0008567042245832823	0.00349535323627137	0.006750829289692284	0.010897277736643396	0.013158976889537932	0.01439263097293697	0.015009458014647592	0.020252487869054647	0.025872467582321867	0.03964827151357042	0.05623406530141928	0.07340241796198743	0.08899443484935432	0.10448364722976944	0.11747128327439516	0.13176110974038036	0.14481728212298872	0.15677687309811894	0.16513830633000381	0.17110096773309547	0.17833155138853307	0.18244373166653727	0.1877895660279183	0.18405433560875206	0.1898456561669093	0.1880979795487514	0.19121638292622922
