# Supplementary material for: Post-Brexit no-trade-deal scenario: Short-term consumer benefit at the expense of long-term economic development
Source: PLoS One. 2020 Sep 3;15(9):e0237500. doi: 10.1371/journal.pone.0237500 (PMC7470266; doi:10.1371/journal.pone.0237500)
Supplement: S2 File — (ZIP) [file pone.0237500.s002.zip › WenzEtAl_AdditionalData/ProcessedModelOutput/ModelVariantNoServiceSectors/CountryLevel_70Perc/Country_Rel_consumption_value_Shortterm_changes_noserv.csv]

	0	1	2	3	4	5	6	7	8	9	10	11	12	13	14	15	16	17	18	19	20	21	22	23	24	25	26	27	28	29	30	31
AFG	0.0	0.0	6.857391920966904e-06	0.0007600276041852538	-0.00012000435858361413	0.0048630731787957515	0.005717169363061991	0.003110556887464533	0.0044297568385198716	-0.0021800302838381747	0.0036259324446952235	0.00233717415587531	0.00166664532683658	-0.003168949237941643	0.0004571207683046197	-0.013457989818199678	-0.024578145598253	-0.018869773379903698	-0.020628284292467658	-0.02025560133487314	-0.020980373432311072	-0.023026929640923566	-0.01654919953320011	-0.02624286236930784	-0.027906382333542368	-0.053607331530325375	-0.06814211233068246	-0.06423063350345926	-0.05898988262911242	-0.041410749663584046	-0.03795871498851744	-0.02886911075354881
ALB	0.0	0.0	0.0009236652877886442	-0.0023507876208972434	-0.004999995331467222	-0.014251775097073871	-0.032380087926298096	-0.05889383280710536	-0.08331153475855668	-0.10212038889374497	-0.12138240639756326	-0.13313006270854189	-0.14655091528098518	-0.1649882996516694	-0.17046101562695481	-0.1805930435913039	-0.18686881308113135	-0.19969539252364665	-0.19618014467692735	-0.21242205508151812	-0.2147248407384561	-0.2150077819025098	-0.21587598751582338	-0.22483505035045814	-0.2330541703659761	-0.23346275718796328	-0.23870953052909094	-0.23450874203739813	-0.24102270089269018	-0.24729481822586274	-0.25196625487841073	-0.254174330049306
DZA	0.0	0.0	0.10767112158143188	0.09198818780891127	0.03721299408037115	0.10780925560316401	0.13918537821082655	0.11849669045844724	0.10266482475624894	0.08547132669820545	0.06927834389751641	0.06630323539087435	0.025682114115577193	0.036682442890612066	0.029739429707853482	0.014968694184758213	-0.03922098473694291	-0.04382989174864793	-0.11546514570367483	-0.1118208065879478	-0.07457280467444427	-0.05192681967638446	-0.06957994685767854	-0.08676171710668701	-0.11572713161366321	-0.10379402623018619	-0.056003456233255644	-0.05320570341048603	-0.05111350804942738	-0.033158498283492044	-0.04533660147931773	-0.05732497063490882
AND	0.0	0.0	0.0006925134639956809	-0.0024237971239959855	-0.011335650718047319	-0.01019926171257346	-0.024820948810422294	-0.05192393801073392	-0.06874835301567961	-0.09349788875351317	-0.11125801002512814	-0.1179819265225257	-0.1064258612852309	-0.10625707447348143	-0.1160680936909797	-0.13621011816096207	-0.14280418982565157	-0.16065116229874166	-0.17126148888919612	-0.1708787156043723	-0.16774384928841535	-0.17544083810933087	-0.18847802914191414	-0.19657092558854616	-0.19182331477701764	-0.19522529961710777	-0.20670442175528825	-0.20375870787434636	-0.2108018731751482	-0.20427467391984644	-0.20756774457905136	-0.2094112886903421
AGO	0.0	0.0	0.014032188895662934	-0.004595835913434598	-0.0120571992777041	-0.014452989184410292	-0.005389674262079591	-0.0009348284942811702	0.0049187095160441174	-0.0044614829836753245	-0.0002850595137160461	-0.0019337052998169568	-0.009811106055634955	-0.024369500851140202	-0.03292061983384276	-0.06682802536688293	-0.06870777311057674	-0.05604921954881492	-0.07201859935265231	-0.06430257730114519	-0.0778306799601336	-0.07050991817008079	-0.08761468770938086	-0.08054915940625129	-0.09101107805338238	-0.08852816842588318	-0.10054905116866353	-0.097656142264535	-0.12096517692962161	-0.11216775118563227	-0.11994092929419331	-0.12151565633005124
ATG	0.0	0.0	0.0	-0.0003302791206083455	-0.0009240085976691681	-0.005078861892915398	-0.006925922165357257	-0.00825156893010659	-0.003169026093774452	0.00776495974941227	0.007271669317598928	0.0022030694750707625	-0.0035212175305332494	-0.0074904028015021495	-0.014100678497619423	-0.00984319564171221	-0.013875350521763696	-0.010295764257228779	-0.017157292128411328	-0.02470446302699214	-0.037611120063418824	-0.03431128167417086	-0.031713804415645086	-0.03301322543635132	-0.03453992254081051	-0.03705571692295129	-0.03957024856112712	-0.040984406531874296	-0.0486329592661372	-0.05286398170598616	-0.05012257176185697	-0.03136695515681964
ARG	0.0	0.0	0.036913248486847294	0.030682014238769817	0.030637647602937967	0.02911499745872348	0.047862629795858425	0.02681118084861822	0.032908654068353194	0.03713180509949954	0.04171330190390066	0.045822637071246675	0.038158742542626634	0.03811254281291809	0.04582292994119719	0.03251459218251984	0.03784001487261435	0.02388046582304515	0.026238522591492952	0.025090181122711108	0.02058812804668353	0.014277946614638104	0.018223008486906167	0.01835728827632721	0.015211229454159536	0.010875756156303318	0.015138207405018811	0.015954214305446968	0.01574038731317895	0.0011159303146879296	-0.007408028615818463	-0.009892284778245664
ARM	0.0	0.0	0.001389118880856799	-0.00116399464237249	-0.004764960890968339	-0.004047298108811326	-0.009411532564751468	-0.013128079027435735	-0.02437479439961754	-0.04644701634023418	-0.061343606744090895	-0.06824994238996407	-0.07697007921846355	-0.08664604125299125	-0.09781968118214301	-0.1052929321554763	-0.10608132302295514	-0.12209345722705711	-0.11470995021507502	-0.12090619004936354	-0.12227273302386488	-0.11756361248116409	-0.12415834002035275	-0.12526534278610724	-0.12382461215002527	-0.12106783794035847	-0.1222557942233804	-0.12512380219132924	-0.12403509084677466	-0.12470343990862442	-0.12960485171387148	-0.12847192286574716
ABW	0.0	0.0	0.0002572139951917407	-0.003959536653153073	-0.008341170763259687	-0.010811486763950828	-0.019376883726163197	-0.02513804350093851	-0.02775450167362692	-0.03716891722412852	-0.05152455239304521	-0.04497017766627032	-0.06479767838648565	-0.031302536893829114	-0.05765356894548157	-0.05182827077213625	-0.06948337154389916	-0.07355482806254976	-0.08229834014351622	-0.0907728778598127	-0.09267906215720823	-0.09968055415428001	-0.1079553077511175	-0.11718649560272798	-0.12487666673107745	-0.12071304679016626	-0.12895465940814255	-0.11280366165170586	-0.10229484306983894	-0.10631807369475554	-0.11756056359170097	-0.12375373306362514
AUS	0.0	0.0	0.03977608868035443	0.029039861680635326	0.03502545119824507	0.03491704289988462	0.03652497854951253	0.03583089899024117	0.03460639415919786	0.04185074463092242	0.04457812394271787	0.03831774313174385	0.03910058173259845	0.03510637537302852	0.041735488043981306	0.036799484349381295	0.033879173084283565	0.03518578288275176	0.04012027484756597	0.03600896988353863	0.03593686821872222	0.034068882877491546	0.03367022235916117	0.027615617005194437	0.023871812096509792	0.01837380280682588	0.015677919097245585	0.014597090961476766	0.015575609269014024	0.00871259161085991	0.0055322595856832635	0.006685959759966664
AUT	0.0	0.0	-0.05964267244956689	-0.14300369509284705	-0.14413171399201286	-0.14608660872336143	-0.19063477093832493	-0.2034178155543409	-0.22422382826020604	-0.23142294015949805	-0.2501094286831318	-0.2720369344913598	-0.2848507605623718	-0.25704998449670446	-0.2949734935023929	-0.2930687680772537	-0.28233058290459967	-0.3048387842921163	-0.3009395687787464	-0.31610751145331184	-0.3307413312943597	-0.30722453627858304	-0.303553123128919	-0.3524130132899872	-0.3199726808643555	-0.3312857431972849	-0.3529277080668747	-0.3486575428394256	-0.34572239043174635	-0.3330480500807198	-0.3286695683474061	-0.37003868052885025
AZE	0.0	0.0	0.00463583356187236	0.0008614133377271571	0.00015971535520797886	0.02205938617134695	0.01207521120323296	0.007319219307588831	0.005448692653664544	-0.00021552008546699142	-0.001514306408756383	-0.007049098871425574	-0.016139054591080004	-0.02276219157084647	-0.026186281864160055	-0.03662967053428279	-0.03921667256955308	-0.03813708220437029	-0.052373165274655076	-0.05264479184092785	-0.0634278682285272	-0.025180417513126496	-0.040467447483427677	-0.04030903502206806	-0.05024791177413723	-0.06014672730030313	-0.05078038020538411	-0.05333806891094639	-0.047219737485260094	-0.06044514257736999	-0.06247240237003959	-0.0593360838059831
BHS	0.0	0.0	0.005843540205519027	0.01985444121519464	0.01017629354291838	0.01094279149971289	0.007808846462764585	-0.002054947541207941	-0.007847660832838166	-0.016139359266997833	-0.017670622267518254	-0.0233598700704718	-0.032401233122913986	-0.030641130020825358	-0.02793092813364595	-0.02961366642417751	-0.032685280474686884	-0.03204682858031216	-0.03169466522795483	-0.03001502362601771	-0.018451824555421048	-0.022514296564779546	-0.033069495312720854	-0.049880381656908224	-0.04027583077020891	-0.035402872763357074	-0.03328599554671685	-0.034228976851991	-0.02420925758511716	-0.024649085850991792	-0.02172009691914223	-0.006766925406320734
BHR	0.0	0.0	0.007382631063701517	0.006256567003770641	0.010526023948154162	0.018068424218120605	0.016441619083251702	0.009075056399110437	-0.004332180011357156	-0.011015785004986345	-0.04708911549088368	-0.03199745245874297	-0.03419323605095004	-0.05413232957728331	-0.07291102943504102	-0.07991929425805733	-0.09258861814060992	-0.10031372211214418	-0.0735180331101204	-0.11509833877901832	-0.11526285776901624	-0.1235919122901108	-0.13860349264193106	-0.13728319757588814	-0.1430889184178774	-0.14589076129251088	-0.14540142281644908	-0.15342519474015326	-0.14041072337398486	-0.15470958551494496	-0.1518078634486053	-0.15953718276165985
BGD	0.0	0.0	0.035837414346340246	0.038850919936561645	0.04426278618117063	0.03815121415706724	0.0414661423954632	0.04116177668431753	0.05244080272992502	0.05718174412081556	0.0529078278530104	0.04222525908788022	0.046588125592261775	0.033886055293930184	0.03009802051354704	0.028775172246864322	0.030213124034284	0.026072531874654636	0.030086941926588118	0.025984162555348078	0.028529128759391398	0.028724914846378624	0.02666153542953964	0.01721190770180847	0.010188845930558799	0.012481604735969931	0.023120617710348235	0.018490581456775956	0.012797749466320063	0.022684565525210587	0.021897298188933156	0.01696329491989168
BRB	0.0	0.0	0.013283217968695915	0.012329506976094251	0.013046105194680635	0.017936268817075884	0.027618629657388816	0.013597338751125676	0.022088760588934164	0.0097680062783434	0.009336263318204807	0.0026086968260452537	0.007554728765457597	-0.012569479852042598	-0.08755038947924065	-0.06690040127171892	-0.07331824402733167	-0.05960718745389171	-0.044287748001325955	-0.038499722676321735	-0.04670749646913386	-0.0234857882670525	-0.04146723217862691	-0.029434227291325055	-0.02261853724617735	-0.01941385460257905	-0.019816776932002345	-0.04231915560317656	-0.0792730387448537	-0.0744274839145298	-0.05852229230712824	-0.047012118698186445
BLR	0.0	0.0	0.0019437731228144628	0.0011433959546058858	0.03287514604024544	-0.1757209915300928	-0.32892205530759	-0.43882832931176896	-0.38626283707791087	-0.3591575483761211	-0.17557248490046584	-0.1864065332882303	-0.3728674522432196	-0.49507963623233175	-0.43074067673033456	-0.5288771173692197	-0.464785051812977	-0.4312181683330585	-0.6665932077706382	-0.4773219049129196	-0.2534870765766639	0.04858723859588743	-0.05586756044656527	-0.4196204313804186	0.03301202101713141	0.43544522260585694	0.36258800261304014	0.22501485702026702	0.46082600817984876	-0.02377207945231108	0.10375302441567591	-1.8465186460439043
BEL	0.0	0.0	-0.4466504243621161	-0.7320514371287556	-0.635380766482152	-0.4733750258912872	-0.40550364040851106	-0.417805694234219	-0.5519131813298106	-0.44303250861459365	-0.3981219968510752	-0.4276603578938998	-0.4647529170844211	-0.7248126170524949	-0.5575716492112859	-0.552471011642286	-0.44185537120644547	-0.5238576324461675	-0.38051802906761134	-0.49842084298347133	-0.4062802003531707	-0.6082791407491905	-0.4694050573842423	-0.6632616139974679	-0.4574478244775082	-0.6309710630782894	-0.4488337223596539	-0.5540286997157917	-0.5448588776034047	-0.6105922332848901	-0.4287405404147404	-0.6347788406467436
BLZ	0.0	0.0	0.03651530261945535	0.020995542682600288	0.023372217633021997	0.027780500374641193	0.033927319875104445	0.03519784718541974	0.03567945430347219	0.032585454157940674	0.03183324872595428	0.025174035093744607	0.02345133240768682	0.020870221800994848	0.02131411455612575	0.003203179266719758	0.015030736128252009	0.02137402476236616	0.006612851087339777	0.0032517599271697506	0.004878626477067272	0.011202033572632608	0.014121293125768375	0.013935969630285427	0.014193014595442754	0.015343761956576607	0.018122494984473825	0.017538673547612404	0.01931457113351076	0.015364581759902407	0.00815992217131356	0.010224537164038594
BEN	0.0	0.0	2.7811223990426015e-06	-0.00010290152828718035	-0.0006591260056088011	-0.0018494843771033054	-0.0030265919964911348	-0.002150380682819364	-0.005348605528565642	-0.012599766068699392	-0.03284139677588449	-0.039352975381024	-0.04216402620972337	-0.04414540247099641	-0.05340141351659611	-0.05740632276770574	-0.06649339148308009	-0.07080325330409698	-0.07984733009192002	-0.09057053017313965	-0.09549567126089231	-0.0925151825392545	-0.09339963945251828	-0.0902142734821254	-0.09715893933941455	-0.09956267957083043	-0.1023762464670619	-0.10561927259407078	-0.10843941862471729	-0.11127906079048122	-0.11629642631612036	-0.11574164521354069
BMU	0.0	0.0	0.0	-0.002075464799233817	-0.0011975600850755441	-0.006520760421113714	-0.008591863938212096	-0.01205824848530268	-0.017938540294892835	-0.01267737889107945	-0.013941909010306563	-0.022142731437546637	-0.045746592307849276	-0.03972598145137729	-0.08331755694868104	-0.05851546001368613	-0.07726593088943634	-0.06319235553494673	-0.07209885233918634	-0.07167331480124606	-0.09476515933733998	-0.08876253344720642	-0.12385509945457285	-0.09781157025550158	-0.11271804005243968	-0.10246493555421399	-0.10738209287101119	-0.10502560529769278	-0.10170579768726817	-0.1145806239851499	-0.1781607313556144	-0.12274235774527575
BTN	0.0	0.0	0.0	-0.00129550424193825	-0.0035871364835515784	-0.002723147242866819	-0.001220399368107028	-0.0029540831951058166	-0.008064959876585842	-0.008038814795507943	-0.00987873099023151	-0.01025227822689656	-0.01564162224967358	-0.02161031082177356	-0.02691754075533348	-0.026943733370343725	-0.025432540682268634	-0.02941481207884289	-0.12097945768537732	-0.0504134692887126	-0.05297884783366236	-0.0437579748209016	-0.061200945966177756	-0.06915141051471174	-0.07885849875589601	-0.07897963927648854	-0.058560112334005154	-0.04800666812567744	-0.051374829937556044	-0.044899719068547395	-0.0542121211511426	-0.04457063050538057
BOL	0.0	0.0	0.0005324622873059681	0.0001821581509187098	-0.00620832344115918	-0.009248149890206392	0.005666404281678972	-0.003454090800825149	0.013163515886782662	0.0009394797684914025	-0.012687233001340559	-0.0033136091018182157	-0.011539447542396886	-0.00982031704676034	-0.022158155797258328	-0.035734386797559026	-0.04106034167546957	-0.042754671984335246	-0.040296272369810815	-0.05713265141327195	-0.05685040054946855	-0.06267262473597102	-0.09309872041093348	-0.08819561114974395	-0.07463336384780916	-0.07473686790363532	-0.07939707019168907	-0.06614657879483454	-0.1015704778396298	-0.10410390606765407	-0.12020441633845413	-0.12773083994009893
BIH	0.0	0.0	0.0019359249453065885	0.001771694808549995	-0.0284378776365668	-0.05300754543815511	-0.05749290261645168	-0.0740148251460071	-0.08875626870761266	-0.10014149056227772	-0.113254136805363	-0.12711413472843436	-0.14152417885852087	-0.16149653004615683	-0.16875886672782503	-0.18799327515411912	-0.19268449569368462	-0.19438120982585572	-0.16546625311859575	-0.195388053739598	-0.19868251269637982	-0.2024065794683283	-0.20574786124532007	-0.1952981893248995	-0.2010022495338326	-0.178559862453187	-0.19714329273915476	-0.19530056164117626	-0.2063907034475565	-0.19765491147786252	-0.2068919576830308	-0.20857456237621808
BWA	0.0	0.0	0.006861693451121198	0.002995201991451424	-0.002439822006705672	-0.011523951370828733	-0.00528874677770963	-0.0073632371647258665	-0.027259593412487515	-0.012257553915651087	-0.00984073798965257	-0.008071860908209771	-0.012181240881248279	-0.025857152000452466	-0.029946133464631153	-0.030907967213134047	-0.03335855289064993	-0.03532794200599154	-0.02599071606063097	-0.01546261025222595	-0.02276800370277776	-0.02162400824959887	-0.014104102241196959	-0.024869516833325722	-0.027967273056095365	-0.027266787272917092	-0.027137326716863974	-0.029752315242614902	-0.03396330741441966	-0.03155431353003557	-0.06044187780610555	-0.04979573536745274
BRA	0.0	0.0	0.03912935186953792	0.025547528930625063	0.025703466298798716	0.02684489354607411	0.02842254247870102	0.039623597741456074	0.04248289948973749	0.0470958176312708	0.04691815607540395	0.04717270600407275	0.046130643559583184	0.04347746390487295	0.041908063255835515	0.036448842300851325	0.0313996735784583	0.03391676228614582	0.027758817545953107	0.028128224871504237	0.02407239931558891	0.028588220029579503	0.025617481811002207	0.021697399528686212	0.02444332546427397	0.02451133847607423	0.027411598085502753	0.02035184654172184	0.01641759651087593	0.014090493513219116	0.02448670442867229	0.01635743001628942
VGB	0.0	0.0	5.421720388198992e-05	-0.002548208582264788	-0.004019414394562659	-0.00635156793442615	-0.008077441658183027	0.0015033450659229786	-0.0014782510939892468	-0.005473518636878172	-0.009856006534236794	-0.013798522364338872	-0.01631685412265549	-0.007316900098841561	-0.006558540266865531	-0.01463497584351936	-0.018684933526980085	-0.029913638744261117	-0.04434973504048312	-0.05506365875040942	-0.06621119381942098	-0.07073487982484084	-0.0740331038861175	-0.0811734577509382	-0.08076143039621453	-0.0860726007938406	-0.0908990741056881	-0.08402157259169707	-0.08540178043876523	-0.07149344215807707	-0.05968113761788407	-0.07656767019997845
BRN	0.0	0.0	0.0011692276575159255	0.010951458149510707	0.004537473863774899	0.007831649210499059	0.0032407936701561724	0.00630308505527033	0.013929185098127128	0.0032781758886102352	0.007417227269845839	-0.009304856282277285	-0.020960166423911186	-0.018791402446260985	-0.018662853170692273	-0.012614870507565712	-0.01213755202008615	-0.019719742084711722	-0.035404743075462264	0.009808949226308705	-0.03701884973860148	-0.022038692726245035	-0.019302179665781072	-0.01997020732656951	-0.022560843124663776	-0.029796726018882502	-0.028265245660907823	-0.028239088738490903	-0.05521004020928588	-0.05646681678913579	-0.044943860455404216	-0.04225810698430532
BGR	0.0	0.0	-0.043967832014779606	-0.10766111413975654	-0.15414399301257875	-0.15331151871390558	-0.1607869169298115	-0.1781144548444913	-0.18282566953021773	-0.2061181959468139	-0.23653623745334418	-0.25075851027277496	-0.26990959462772635	-0.2856359219673199	-0.3104751908682313	-0.31986885830725953	-0.3304017921493929	-0.35249838990997207	-0.35681787948772525	-0.3617840064548683	-0.35721221572880824	-0.36172984393094687	-0.36870899179739514	-0.3691393152525646	-0.3885953858375313	-0.3793996868888594	-0.3771602732798196	-0.3763694774895243	-0.35721177888832223	-0.3793130749565554	-0.376890979164235	-0.35815898104384347
BFA	0.0	0.0	1.0759466628762482e-05	-0.0016515781286474684	-0.0011889374095797045	-0.008418383425656817	-0.009189096052564238	-0.0037026693941011324	-0.007837447347225357	-0.02783777999765258	-0.043912252525546425	-0.05390635790871734	-0.08074774964412779	-0.09558011017374302	-0.10676092723362895	-0.11439897374863062	-0.1334630549558513	-0.13419543643142795	-0.14637536166064447	-0.13812687543152125	-0.16357256454634372	-0.17214454652396682	-0.17926542960240432	-0.17964749255739987	-0.19467332042306662	-0.1858730330941638	-0.18851773906269909	-0.18729266306053427	-0.19795025481913475	-0.2066991498408055	-0.21367971460460877	-0.21726364268628284
BDI	0.0	0.0	0.0	-0.001771259047278484	-0.0018077121551107744	-0.0016195573381172501	-0.0021206668547657515	-0.0028480509298156598	-0.003695741361842142	-0.004314144901840233	-0.006519757779388513	-0.007522233552026414	-0.0103833167813705	-0.010726350200462864	-0.01468605785136523	-0.03972666196068175	-0.032531055615314663	-0.02403029276205615	-0.023945987879159247	-0.025225200140632786	-0.02736126980811271	-0.02852361904015499	-0.030393224001901142	-0.031843920363061606	-0.0329550598484718	-0.035780700697019	-0.0338651754063779	-0.03667114663757909	-0.030750888841069024	-0.03318382177661672	-0.03630102650983291	-0.038770978339996987
KHM	0.0	0.0	0.007654418716240841	0.0072956399094437074	0.012567541179642205	0.01014714399705241	0.011448922682610885	0.017697681646233754	0.01591306936414849	0.02751156037719138	0.011905361942177173	0.018532056216846726	0.018027264519648867	0.020353010808871197	0.010519344758530558	0.0033025552452548013	-0.0004326686579458894	-0.006118109669595029	-0.008661591402392421	-0.009097640849975441	-0.005068628759741234	-0.009518830720378624	-0.007741732537747126	-0.005653797011917483	-0.011152103557610094	-0.007761826937868754	-0.008704370269119188	-0.00826667837592332	0.00530365270159372	-0.0025323786092767975	-0.004513375432124711	-0.010048852966504374
CMR	0.0	0.0	0.008636842865183958	0.012493423930060032	0.010802127952658225	0.007815136935152012	0.008426809008499347	0.008406181829401227	0.007573015168471642	0.0010184885562480872	-0.014644331437507763	-0.02283519282664237	-0.037361089449483575	-0.043367933719040686	-0.05204074512912271	-0.06188121601689023	-0.06294500366927913	-0.07399001566105179	-0.08405308736357808	-0.09427762152617314	-0.09537251154300153	-0.09935548228016122	-0.10654796615621187	-0.10979674280057194	-0.1282798501436644	-0.12500552731017356	-0.12531602480556625	-0.10898949272156733	-0.12334264305179365	-0.12915555491944675	-0.13297261759819268	-0.13230879885038904
CAN	0.0	0.0	0.11240173744893056	0.09277686233752913	0.09256081612467604	0.09811831731072473	0.09300274655763552	0.10238306877468073	0.09837302084612087	0.10745245702408202	0.10106226242383443	0.10633401956650079	0.09662158761740702	0.08163077069032187	0.07781747528063931	0.07737868605821596	0.06886505093413042	0.0672733103764589	0.06027828684973535	0.06185595469674343	0.06319655092799081	0.06280654077670533	0.06392363940843637	0.06598770775660956	0.06302191600826568	0.05498512291250979	0.05337939182767926	0.0566288750408539	0.06000185441950023	0.06195557155568299	0.05887413498431027	0.05988726757593099
CPV	0.0	0.0	0.0	-0.0005957462252959012	-0.0005985202946812151	-0.002593706133569018	-0.004427437184006955	-0.0049845824175664966	-0.0223647511713998	-0.03773889648180928	-0.05529091874693082	-0.0984687259902639	-0.1110573997362918	-0.11119455378882925	-0.11276949167076111	-0.12891544198040394	-0.14407476371326444	-0.1504488397062964	-0.15826228650511753	-0.15883527534382713	-0.16870045799132205	-0.18399175689773895	-0.19633179559004343	-0.19559353768404675	-0.2112635759107806	-0.21330084955238915	-0.20479688691430464	-0.19904024613114357	-0.22006944338783807	-0.2241767157536767	-0.23133296917348112	-0.22826940493930747
CYM	0.0	0.0	0.003333402598859614	0.005216558612475275	0.00609680778360655	0.002569726629242375	0.002515213036180519	0.0030947469976450037	-0.0002190573873295243	-0.002685781623723571	0.004080498029113144	0.004440367252933619	0.008224046206728453	0.006296505237646244	0.0021993507513640154	-0.022033468566984293	-0.03763025262717434	-0.040001902254516164	-0.04114694799574048	-0.061212033027813195	-0.07198350030649392	-0.06637940007696574	-0.09276945583714946	-0.08586334848080801	-0.08771238962969052	-0.09016588888715038	-0.09308546806744422	-0.08856795695321162	-0.10066352272688484	-0.09917269271538798	-0.14660880759278516	-0.11033554838655313
CAF	0.0	0.0	7.098510286240867e-05	0.00027379968248197883	-0.004563328041229386	-0.007271032693345614	-0.006221785317972461	-0.0068714577926676235	-0.006833688657725823	-0.010959622091533117	-0.01626134470731344	-0.019424689896530012	-0.025803562590220874	-0.02568058921489369	-0.030406818474038033	-0.03406951402785685	-0.03504281626705019	-0.04152101234085048	-0.04393629150907241	-0.0396276350076219	-0.03747999014124259	-0.03796095958270573	-0.04701355484878489	-0.0447856370162758	-0.05044201192470066	-0.05230295698585019	-0.06191551562972908	-0.0575934808600187	-0.0429577716924201	-0.05237759068247305	-0.056009850998262056	-0.056002467046700755
TCD	0.0	0.0	7.115964255621776e-05	0.0001818524199004301	-0.00016603916602742075	-0.0004576384882049034	-0.0027211869797483246	-0.009015578158266813	-0.022961575079183394	-0.029855846198167946	-0.033875908531377785	-0.034863035272381104	-0.039067121153602	-0.04383415314690442	-0.04822785102756022	-0.04528581363476558	-0.048983781800304715	-0.05323842126799816	-0.05239193294757083	-0.05926072460548104	-0.06305349216604306	-0.06794409392228973	-0.07105077650849667	-0.06710845075575955	-0.07840004727894812	-0.06372456335720367	-0.06862808349554772	-0.07840671586258896	-0.08414305945875222	-0.08544572004928197	-0.09903736122915952	-0.09487025614440814
CHL	0.0	0.0	0.040631127765555775	0.030615367758568546	0.027995016507786907	0.03116486932421836	0.03949903970790203	0.04991515620809128	0.053104223911448756	0.05091644610117907	0.049831593691052056	0.046702951720201114	0.04742410384603879	0.043031890410882845	0.045307563860075284	0.049029059322336366	0.048976386340049416	0.04736597544707788	0.036500450549770136	0.041757644657680615	0.03195430436429003	0.029824741805084543	0.025460069076888026	0.02409984853832814	0.01761340353769736	0.013438640314933359	0.009376355394219438	0.0008878411393853369	-0.008695758752808036	-0.014660123322418617	-0.013516466200080846	-0.016958642887554554
CN.AH	0.0	0.0	0.021071451906151673	0.008991082165454856	0.008003969121839205	0.01460057342452803	0.013844202385171478	0.013251934694347156	0.011641465501077697	0.007760778192067441	0.006238771228050943	0.008189628391019887	0.0005096965869810788	-0.004887954808729944	-0.0010627632017201627	-0.010012147484306233	-0.011896941583355858	-0.014454141920683394	-0.014109477577206597	-0.016995809144570995	-0.016496651370823123	-0.022061833052811064	-0.022827410877335197	-0.02350631662277891	-0.02510726328363022	-0.025294827162591904	-0.021848955725123353	-0.02325829321464523	-0.021636349133369315	-0.029600745321589628	-0.024729413799129407	-0.028021099006225736
CN.BJ	0.0	0.0	0.021902288795927483	0.017290793837809737	0.01574504443189184	0.01866500420444339	0.018429871299852074	0.01570600518110421	0.01215469352287002	0.008750092432596723	0.006737477295359895	0.0029599049288231427	0.0027552440367673015	-0.006792233423091876	0.0037771989161550223	-0.00829827463737498	-0.008231787159540538	-0.016999592072974856	-0.011183166139006051	-0.016526814336992324	-0.012357416616248784	-0.024802930095524367	-0.019093220339549966	-0.021283106559355502	-0.021473994335885482	-0.0204819265614109	-0.013831920777540585	-0.019535692164540652	-0.023437163396788918	-0.025222311029660105	-0.026370900624672622	-0.027318034949430636
CN.CQ	0.0	0.0	0.013994525962313098	0.012741245926028988	0.01179381348597186	0.015783734677277117	0.01757590475195414	0.011342499955668828	0.01379516780557477	0.010162490177889616	0.0030995853837367804	0.0002319366914305121	-0.0029221535519208253	-0.007900369327984436	-0.013405492783225004	-0.02062467395319567	-0.02404790771886045	-0.0279526717314571	-0.031221531398306634	-0.03292264284596724	-0.03550720216553005	-0.04085860098614891	-0.04077221423210986	-0.042878867128959275	-0.043359769615780586	-0.043910752162679145	-0.043135192868515304	-0.040698911466985344	-0.043057367139420766	-0.04251723993846657	-0.03818783216424926	-0.04017787918435545
CN.FJ	0.0	0.0	0.023885002758960994	0.012142808918946812	0.009157296671191695	0.014427578912834527	0.02141320556732218	0.018244418144486296	0.01890955697509966	0.011534412896740953	0.013254326444567255	0.011708628917483921	0.012257739613841245	0.007199348575337439	0.009801095521422276	0.0022577361739051227	-0.0004074793287123235	-0.0047426975610442845	-0.00211837874002363	-0.01119318793546542	-0.006219267016593921	-0.012642107833937821	-0.012267715281755187	-0.015473531806720064	-0.014256831475367715	-0.019021145309616738	-0.014849408295103395	-0.017096227472801484	-0.01839936371273998	-0.020404355460601487	-0.01872142027490309	-0.020102000733945857
CN.GS	0.0	0.0	0.0068712781629898245	0.010684688202400316	0.009860926595428587	0.009883694462398118	0.00792311881330221	0.002272171777506493	-0.007130700709467863	-0.013619480540172368	-0.01718198693271278	-0.023636547593153256	-0.02902344527865308	-0.0345210541033425	-0.04366251026513002	-0.05403056297587083	-0.05839708277999289	-0.061568438900772016	-0.06304442508328068	-0.06139203206411148	-0.0649432054921184	-0.06613885808465225	-0.06756286618192497	-0.06915932782717293	-0.07232931156110345	-0.07221072570835485	-0.0670718895920186	-0.06483127920711151	-0.06631092981441711	-0.06752786702185487	-0.07157859471514927	-0.06928739420656305
CN.GD	0.0	0.0	0.06939254045355003	0.009265717630713155	0.026220271147137098	0.03326799418166271	0.03529751182553831	0.04934017755369169	0.052242189210915946	0.054556918355652684	0.04938335412074668	0.0560494194250305	0.04050710524436951	0.05845125736028134	0.042806663700911685	0.05395800677983065	0.03922600776775642	0.02520109217980515	0.022974162927758	0.020843779161516807	0.01577542279884714	0.03555354215742934	0.011074405417366151	0.018326542451196914	0.011008033261572514	0.014954804269251554	0.012814835807084535	0.010100829239201303	0.005273919455728304	0.009102729178800395	0.0083844842620584	0.011637788473684019
CN.GX	0.0	0.0	0.015798824338042472	0.014189216836069107	0.010872793030758388	0.016591136439703114	0.018699867491100974	0.012918412917728439	0.012951390612880864	0.0073054274573935984	0.005615255169910682	-0.0005110913216088697	-0.0011752272279008658	-0.006747033785003964	-0.0072121553961967955	-0.016592706704021687	-0.018500969999601935	-0.023400287222741234	-0.025208473885840466	-0.027724326769040797	-0.030284935717506123	-0.03544189634807626	-0.03425554263062347	-0.03769498165276941	-0.03791463716966703	-0.03690421877678984	-0.03647001853115395	-0.0372147291700764	-0.03661502533756078	-0.03658884657931072	-0.03616094520016988	-0.0375271462561666
CN.GZ	0.0	0.0	0.008371796520578734	0.00848326351927664	0.008358426293830767	0.008829133740717587	0.0037152869838408265	-0.002036218806278356	-0.01025241635385088	-0.013226571583546676	-0.01973644087579496	-0.020835537423880002	-0.029678311987679784	-0.029793384720799843	-0.040579348341140964	-0.040713538347125766	-0.04534770524821097	-0.05102746692936533	-0.05229379612529117	-0.05214648008173839	-0.054821117610670544	-0.05314696583585965	-0.05647182236723225	-0.061270879015074	-0.05775989712069052	-0.06333511825784566	-0.05904732642741939	-0.05976968113535763	-0.06390187615410436	-0.06455060761706433	-0.06916660823923504	-0.06441139738608825
CN.HA	0.0	0.0	0.0035124511058359786	0.006900803665810251	0.0032304736077071183	0.00371225727777702	0.0023464791834681975	-0.007885106312643941	-0.027779757699075702	-0.025018390768338783	-0.033175209253055726	-0.006093221211489475	-0.029770471379653163	-0.031909257780304845	-0.04161534087302465	-0.06480807234793273	-0.06778538156032576	-0.08309096813160499	-0.0822071223778309	-0.06938055428087342	-0.0659213586778451	-0.05739311249515211	-0.07399352832482275	-0.07156549532914003	-0.09077145870730607	-0.10124772332680276	-0.07514423496822742	-0.06930104637756784	-0.08074648748910285	-0.09239807466934202	-0.08733593614181911	-0.07288391029354191
CN.HB	0.0	0.0	0.03258494386619848	0.011393855897101623	0.00944040815347158	0.0073915731441553945	0.023220305169302513	0.027457843711409247	0.03177649620123013	0.02493490782540242	0.022952499933159842	0.026702530591493634	0.016916360264973562	0.025218230662682473	0.012177253363221396	0.011427818432507841	0.006709360196244241	0.006185622931487167	0.006513983519562672	0.0035763071410510605	0.0015987372552483947	0.005258923022455342	0.0016047567900967508	0.00635627990055454	0.003036953959867361	-0.000366341512103574	-0.003471652088127275	-0.009795191493555677	-0.006474065786221672	-0.007249083530624922	-0.014595629875102656	-0.009469157374841775
CN.HL	0.0	0.0	0.016584374509975852	0.013675483714603587	0.012681134593983678	0.016412454894965123	0.020591598059582772	0.01579051048963276	0.014221087816768119	0.00860378908891235	0.0079953905662844	0.0016730984357948842	-0.0004387868505761894	-0.007701219573452711	-0.008073306510136824	-0.015712218525087973	-0.017705205896012544	-0.022487943991822412	-0.02162915666232834	-0.024612856176742248	-0.02593220030089327	-0.03469377864634415	-0.033328559805767544	-0.03526432695701853	-0.035678468887001547	-0.03751359007116983	-0.0340576305353002	-0.034045296261164815	-0.03586235971099194	-0.0351059643241558	-0.034999234019494896	-0.03822490554727942
CN.HE	0.0	0.0	0.036313523285347316	0.017877322175197108	0.01559253794751747	0.024213233719883043	0.02397043964947887	0.01751567379890684	0.029796469825238425	0.034722312657753385	0.03207068927222334	0.028798921369799224	0.029292875851583133	0.017200501049985384	0.026369486080390914	0.016413708669937854	0.021644955322974724	-0.004871619815216555	0.0028657465910075786	9.620127314757809e-05	-0.0018821636437515998	-0.007709254727250592	-0.0077891412152530926	-0.008365289795897457	-0.008601222256243712	-0.01525119660212848	-0.012545664682039881	-0.014120016105978461	-0.014280763976426414	-0.014136037281797798	-0.01541493662907678	-0.014190578461481529
CN.HU	0.0	0.0	0.027081455841759805	0.016720937417424864	0.014137697549210237	0.02069560774133894	0.021975063407797535	0.01982078737108317	0.02357189938257953	0.022827551081539	0.0214354592755317	0.014069775631853076	0.01512960260516838	0.01799935988144874	0.009461454177839279	0.004711383939448588	-0.0017492739940561108	0.0033843476063388778	0.00932818340109165	0.0013081468191789014	0.006022383381099061	-0.0020397431319763015	-0.00019512907479812824	-0.003553873060990753	9.225870982731976e-05	-0.008538652707623662	0.004094073789606689	-0.0017368680297447092	-0.0020206219654594904	-0.007814090299207432	-0.01396915014844069	-0.0035014015197343262
CN.HN	0.0	0.0	0.027088112756268323	0.01700953978149844	0.016222425844469868	0.020401759879251635	0.025210904808825596	0.024352714599507053	0.025689382129301386	0.01761586024060513	0.023766936161151442	0.017317491122015305	0.011488704732043331	0.015540449530804246	0.008205514910053502	0.007562100770330815	0.007400041814964453	0.005414874120401869	0.0017907634313418797	-0.0005625503188610992	0.00010497134728115753	-0.006150780644753606	-0.003800600236980589	-0.00774641762423256	-0.006831132496498693	-0.01085586139152328	-0.005525130032135728	-0.006624722820280926	-0.009802209034281972	-0.008967939135018366	-0.0072227488140841345	-0.00819552584282457
CN.JS	0.0	0.0	0.06587861712745724	0.010281014251445342	0.015224774248845385	0.018591529936018425	0.028017792585943724	0.027535127445244	0.03540104993422499	0.028766965927506938	0.029919848169912555	0.04480015389873859	0.03598413404137801	0.055455682391358785	0.03353982052147764	0.05128322859648815	0.03565507051555006	0.04454429603415466	0.0361217828633853	0.033267888200660956	0.029791690145786198	0.03808541255769793	0.030483474121445475	0.04935962024537055	0.039058039004857825	0.038322617183639274	0.02868422713151464	0.00953393820966042	0.01612707631435395	0.02347238501769766	0.01227417972453626	0.014452565970834996
CN.JX	0.0	0.0	0.01584898789546152	0.013429757078875504	0.012500672673798618	0.015364495677561152	0.01571046638679796	0.0076899377300154725	0.008559203320079867	0.0035059145510496492	0.0016554980346139558	-0.003306488222176718	-0.005200576836672521	-0.009730283335074308	-0.009870346418627829	-0.019419976955414864	-0.021776302010478865	-0.029618040968537596	-0.03074515884268214	-0.034436630946010904	-0.032345302479397375	-0.0360824175757668	-0.0356772839053221	-0.040045591518322876	-0.04001655125436265	-0.04228193422498583	-0.04014885737940732	-0.04038619242673347	-0.037719370946998065	-0.03727493027300133	-0.038830902854880556	-0.03487432514127642
CN.JL	0.0	0.0	0.014694717761476461	0.01123832370308886	0.009361741718705296	0.014320226941988423	0.015793361015914442	0.011046592899255359	0.007154469727632673	-0.00386473645148655	-0.004776017930141485	-0.008715112801715996	-0.008262825669658191	-0.013712162224377433	-0.02074017157801533	-0.02282728200161399	-0.026709659333890023	-0.026146938361337746	-0.03050330097379428	-0.03214534151027015	-0.03249103470001069	-0.03857862054659211	-0.03774523101877092	-0.04090137635299751	-0.03980584289855482	-0.04198908874817331	-0.03922864707293083	-0.039053089799157004	-0.03778727232947032	-0.04314318562386177	-0.041223637476384134	-0.03916136504474865
CN.LN	0.0	0.0	0.030397219574296308	0.0112062728674589	0.009878352467751483	0.01843791030493591	0.017634064397031857	0.015946968607583045	0.015252668295273608	0.010582002668324542	0.014917649006962463	0.005845794475711763	0.014414283657782079	0.01542221747843353	0.008250233518047878	0.006116385995480478	-0.0018025238527785703	0.0022391532865650987	-0.00037055224704207745	-0.0012001050536225577	-0.006023321877945964	-0.004346800902366166	-0.009757249919706279	-0.005814599554465616	-0.006196931945290363	-0.009051787289471314	-0.008051448309487341	-0.011482694345199551	-0.010234182690715965	-0.013248562280154808	-0.008545096498790983	-0.007928365384712865
CN.NM	0.0	0.0	0.01938592716776988	0.014254728678575468	0.012481578436851493	0.01643496758960694	0.019334398694348387	0.013521633166524438	0.008196095524359848	0.0052434640177567715	0.0033135139028583893	0.0026224634429361515	-0.0017279419553317688	-0.009100681684348633	-0.011173304693268271	-0.013696156053588648	-0.0149051951293111	-0.020226846436899315	-0.019738700314664293	-0.023901565463546603	-0.02302618601488504	-0.030167585618667836	-0.026967385853660097	-0.03077610449545576	-0.03129174219341779	-0.031451937100979155	-0.029947083512926742	-0.029897374698284462	-0.0269442977373191	-0.029563019323464168	-0.030763160538582746	-0.02891846971321277
CN.NX	0.0	0.0	0.0028569036959691374	0.009461418524647769	0.004091837449538005	0.0037586241334208736	-0.0045127625520113845	-0.0037485022564620607	-0.050668459931757504	-0.055563472639741374	-0.06304554451104227	-0.06221391155278866	-0.06972203257454845	-0.03874052328222133	-0.06405977271140006	-0.08101358401271241	-0.09065100474817678	-0.08282771558726365	-0.09086935448290312	-0.07305293875707886	-0.04903862398728531	-0.04689024690300858	-0.046113579483608724	-0.04142458028396634	-0.06610767640372606	-0.06931604966343707	-0.16183253601944614	-0.06029821239169619	0.0038930548998727943	-0.058148654709000436	-0.025679596610639344	-0.0579222119806766
CN.QH	0.0	0.0	0.0023090792308444463	0.007739257530681165	0.002934715992042314	0.0016365111423111145	-0.0023059126564861643	0.005595056646656715	-0.03565527355383624	-0.054449470664408306	-0.05890931560766921	-0.06830518865797996	-0.07630427376722482	-0.08685407760936625	-0.09677244145491759	-0.10231389409596225	-0.10279999166454834	-0.11069469773388185	-0.11337353099534209	-0.11520552886103985	-0.09500453748132465	-0.09769918029431945	-0.11975964896359104	-0.11135382871443333	-0.12250187594512463	-0.12237318684340526	-0.10004818968244455	-0.07240265390755507	-0.05595195670188291	-0.07916430676170316	-0.07193898577053659	-0.0782595910028605
CN.SA	0.0	0.0	0.017566228220844415	0.011341576458701041	0.010979963360924216	0.015174120543304248	0.01817851230037082	0.011266442686341804	0.00975805154583842	0.008104248716156448	0.005370322121112103	0.0011656527997061517	-0.0003457973989595686	-0.006110151357119342	-0.01007122434932839	-0.017896805312900277	-0.025220675846382434	-0.02731666402209232	-0.02794383338369233	-0.03127110329149696	-0.02956274182843721	-0.03981970785771338	-0.035622606420271374	-0.038140601917735495	-0.03781555829881489	-0.03898336718652917	-0.03461941015443504	-0.03280041374749132	-0.031486752022391595	-0.03616097770461346	-0.031050022487011386	-0.037767692022983024
CN.SD	0.0	0.0	0.0608700232127779	0.011725980063093111	0.023755184737184187	0.03649266611147617	0.03476178411627728	0.04426204454341942	0.047604119007771395	0.04349793115092648	0.03677298372779525	0.043630973780395266	0.04020354500551271	0.05183271703539383	0.03176040251426926	0.042112206064204294	0.0306063940010759	0.03399929322516204	0.033225139255499414	0.01619836775710315	0.013817817798322807	0.019226379032799557	0.013795069205291277	0.02347119407390963	0.007783896295654458	0.006412880956840894	0.011335890330932408	0.008455688921116256	0.011840023927223164	0.007456436040409464	0.005559606368898962	0.00483394704180462
CN.SH	0.0	0.0	0.024512113830743587	0.01845716588448898	0.016094102577790537	0.021774644225414086	0.019012714626120975	0.01664749740999394	0.013210008577679844	0.016225196206987036	0.02076183542016885	0.017979503037768296	0.013765445705127277	0.015600005726468247	0.00802989153108058	0.006954793135927062	0.005211448119202267	0.0019258899172092114	-0.0004493739774291683	-0.003526833701783527	-0.004880437444665375	-0.007877464345895646	-0.010262353183732031	-0.009542768144088498	-0.011638909786959584	-0.01465018351655134	-0.012077728840731439	-0.01297982417759469	-0.012570447837267906	-0.015642438137630776	-0.014530778950461176	-0.01039136115542627
CN.SX	0.0	0.0	0.014801494188199094	0.011440047122146524	0.00802386455440729	0.013562904980490842	0.0130474389732127	0.0051220491813053215	0.006038091710802718	0.0002549131401297089	-0.003143558894802556	-0.004715249803077803	-0.008858097561081912	-0.011187580621896398	-0.017876974351749286	-0.023855638749470387	-0.0236467922508532	-0.03022891150813445	-0.02908421069491851	-0.03515688554736052	-0.03548074095636178	-0.0427344418422404	-0.04295990034515196	-0.04266561839804117	-0.04187922494114371	-0.04524819975041394	-0.04346795822038896	-0.04620899002596435	-0.04067856215211885	-0.03901850754357561	-0.03980279739119741	-0.04071190588761375
CN.SC	0.0	0.0	0.02914330519989683	0.0019222554468178998	0.006811405420759087	0.01908004624111559	0.017430205404633803	0.018676519286975335	0.015104128982024179	0.013410037945149611	0.005017846231658574	0.013845514052168717	0.00999474020364488	0.01169743477744678	0.002463998304813586	-0.0007706366721760283	-0.0069835562850451005	-0.006351893842371226	-0.006846657754022711	-0.0036408196018355987	-0.008660175395047709	-0.014860347339251678	-0.015839597980937814	-0.016448655967837844	-0.018937141638386557	-0.018904149329468378	-0.020838283383439737	-0.019544983858366116	-0.015533513037102598	-0.017725401718271527	-0.01819988862845623	-0.01619041322558079
CN.TJ	0.0	0.0	0.01567993048103844	0.012612224904207103	0.011536457099303732	0.014634118876366564	0.015491461156513786	0.006330711770496933	0.006923022106652965	0.0028226606977099777	-0.00034473402357182437	-0.005078371797073711	-0.006201103498371108	-0.008428223135603652	-0.014878718514632627	-0.020869580104587726	-0.02307915415569184	-0.025663745514337144	-0.0311415098761203	-0.03108556690333275	-0.031292652756498285	-0.037319671487479056	-0.03249538132402696	-0.03713965287364118	-0.03893368146266063	-0.03984863179073983	-0.03496358446515302	-0.03219984184421598	-0.03358860593030144	-0.037792400316805086	-0.03618707488306505	-0.036002607863583336
CN.XJ	0.0	0.0	0.009237664683992008	0.009109904953219505	0.010201296429390716	0.009377705015833904	0.008536094337041611	0.009259193999078263	0.00830021515267898	0.004475767655565122	-0.007542262510118469	-0.01668094518486596	-0.02418077883944436	-0.026845339551684333	-0.03847508585851367	-0.0490132888991579	-0.05418470390554653	-0.058116863183821366	-0.060293365627628326	-0.06430882751330413	-0.06346828465939591	-0.06651593219323404	-0.06708220466797865	-0.06862944207277621	-0.0634371571572867	-0.06964875485312438	-0.06577273665460126	-0.06231699322533091	-0.05790619056171842	-0.06420470100174658	-0.06075792368887001	-0.06471732005551845
CN.XZ	0.0	0.0	0.0007543736998849582	0.0028269161806537824	-7.623144756552236e-05	-0.012148058770977688	-0.01536678459409524	-0.026176696103696884	-0.05290683305186894	-0.08493964020668265	-0.10800090547236074	-0.12890928981517114	-0.11963741786304993	-0.14325787885998142	-0.17823862966035442	-0.16336603298221508	-0.23858239538426806	-0.24097711123792775	-0.1934270569627028	-0.20662674613534104	-0.2064666475109056	-0.1939509049768806	-0.20449337077992347	-0.20173620857183439	-0.16703298824420898	-0.14122857222153007	-0.15247559124477172	-0.1339997558720052	-0.178780855644034	-0.1317904560975358	-0.0673563935331356	-0.07762597622947842
CN.YN	0.0	0.0	0.01253333004198609	0.014342140295231509	0.012686493486646633	0.012770756009561346	0.013480245971253524	0.008458924193788242	0.005599897453012481	0.0005982400122839238	-0.0036279118997506465	-0.009484699942241548	-0.011448757489029848	-0.01729073706434603	-0.022554279092501517	-0.030397242474800024	-0.03393823161914611	-0.03807277593169678	-0.04109178754065912	-0.03993910829724889	-0.04442591095846771	-0.04639914144829449	-0.0528213200658767	-0.053989833103862406	-0.056277526978432135	-0.05841244917645927	-0.0494745143279407	-0.04782411750943183	-0.04414495030126142	-0.04795928096239521	-0.04386059890121308	-0.04333178902015122
CN.ZJ	0.0	0.0	0.04223040389348398	0.0015259274996459737	0.012309662383436226	0.01911992860954559	0.01585305497686651	0.02692249423088544	0.03257943927805762	0.02881357471067325	0.03338454025494375	0.026403102813121748	0.02499646883373785	0.025824999605328358	0.019538665848051195	0.016571377031615597	0.015227468471934458	0.01406661251690533	0.012450264628904861	0.013109475965755735	0.007495360363152237	0.00434169266241291	0.004335376220643283	0.003953482964913491	0.002129141078222041	0.0015103176348896241	-0.0005568695150004466	0.00017508065397464634	-0.0020641007379196274	0.0022987862920986757	-0.00307507093023629	0.000653837557118564
COL	0.0	0.0	0.0027331688855047886	0.00101746114944401	-0.0006120250105712266	0.00012083908960125456	0.0031631199107540198	-0.0005850302788656947	-0.0011594396871039692	-0.0017327792720345236	-0.0038409063352062844	-0.005120625705712367	-0.005061044822884941	-0.007830180242285323	-0.010594333480884455	-0.017079835413713607	-0.024408534419317895	-0.031589322141445386	-0.03914616223569256	-0.04423223806543364	-0.039346824204478104	-0.048525731937010264	-0.04922594703334893	-0.05599460190994776	-0.05784648439621787	-0.05790451198293134	-0.061760218609052675	-0.06026043201934339	-0.06437683739335398	-0.06688858621969329	-0.06836327871592163	-0.06620894238984487
COG	0.0	0.0	0.00021423666938247266	-0.0023946130949692446	-0.0061446056381697645	-0.008704897474465234	-0.002569724172396537	-0.01099498126240217	-0.011959080906720487	-0.014882851629693938	-0.0234276793103394	-0.035382834302444266	-0.05169342527702181	-0.06473822641996918	-0.07922233867524442	-0.08016230217796627	-0.09042730175276015	-0.10166846095520654	-0.10261759058247666	-0.1044060970788685	-0.08711137836696636	-0.1222752432527785	-0.12988139738947524	-0.11549585968461118	-0.14527591952194774	-0.15041586210204905	-0.14274676719975288	-0.15448327062650424	-0.15474293325835609	-0.16193101035533175	-0.1621412656124921	-0.1640839511855452
CRI	0.0	0.0	0.028693918968758503	0.023850857478269205	0.03300807776593917	0.0308573185403338	0.02693648947027505	0.029038949149295945	0.02744100405664973	0.032401114088531635	0.019543177907399567	0.012900361647183445	0.01510316698118963	0.010275659399971993	0.02423237706603576	0.008229501151491014	0.0036850451810899187	0.007235403362937376	-0.002310765104818202	-0.007550044820225921	-0.020533691138058252	-0.01426250062701584	-0.02632524857998364	-0.023655333011163293	-0.032100517673006035	-0.02519457024656724	-0.033276933173453926	-0.028872277230762577	-0.03902405432101297	-0.03297508418130812	-0.037929908280520674	-0.026893682909934213
HRV	0.0	0.0	-0.013018966108424568	-0.03432437547916667	-0.06558228911288655	-0.09648670920490154	-0.11369593744242623	-0.12709250809151973	-0.14612559464630692	-0.1622614034858305	-0.1869046252197859	-0.2041891470422441	-0.23060823044342982	-0.24738309626165522	-0.24838527093237195	-0.25784444135887874	-0.2734062991056829	-0.28028306220083676	-0.281514859321641	-0.30136811120113904	-0.2997338173728381	-0.27331506348404755	-0.2950251095470202	-0.30107121307628715	-0.3028254425543886	-0.2996689855149448	-0.3070322342336951	-0.3101962961837845	-0.31745866837684655	-0.31942576541493795	-0.3121499881825973	-0.32391804660802936
CUB	0.0	0.0	0.00869007481745232	0.005226973800853685	0.007243669232148697	0.003921073262524999	0.010806616779857059	0.013628500771534213	0.008228794687847873	0.009153130328742876	0.009655119070606233	0.002949279375297209	0.0007655841987475043	-0.008088366937475389	-0.011937593385391576	-0.02283717017796949	-0.03255961191228618	-0.04012442341240208	-0.04715193939913709	-0.04956771993910314	-0.05587097892626458	-0.06277506341345607	-0.06499849894430199	-0.06828486657052268	-0.07718721927999495	-0.08023022074679087	-0.08582395024070433	-0.0874768724282382	-0.0916699438993307	-0.09295403554819837	-0.0953097985326612	-0.09775224177005493
CYP	0.0	0.0	-0.10124227913431705	-0.16983059469836137	-0.19130957193723708	-0.19498705600132782	-0.20496530924378753	-0.22811174887852337	-0.24298791215313642	-0.2698457927845288	-0.2736003592674119	-0.3094727155203869	-0.3352202204571775	-0.36185133914385936	-0.38198450916768767	-0.3989059953646623	-0.4158612259882788	-0.42931597062582094	-0.437826677334352	-0.44437120009976905	-0.45858752271368264	-0.47643848118562593	-0.5330885759187609	-0.5001500042851714	-0.4946184431717904	-0.5110536298500112	-0.533085759954266	-0.5218288301135243	-0.5364615044546328	-0.5528897329831195	-0.5404163189140276	-0.6288126794617321
CZE	0.0	0.0	-0.1223508608808821	-0.22652395406078663	-0.24749276972402257	-0.23192956182405133	-0.2570606886791338	-0.25351795021080203	-0.2888615383961013	-0.3096554958417763	-0.31762092749396675	-0.3297347804302353	-0.3119548791111426	-0.32774878854949785	-0.40479295249442604	-0.37413448254431936	-0.32846491571466574	-0.3205863013315491	-0.3581447558559048	-0.31615591515392616	-0.23970157624457755	-0.2700960438576816	-0.22816808635016672	-0.34611144680729566	-0.3701461674556761	-0.29702066940870964	-0.2704475937366668	-0.34720016080372895	-0.38525621836106305	-0.3668250861261324	-0.3184348761955835	-0.302974471571682
CIV	0.0	0.0	0.03543085822501624	0.05890083476636221	0.01903688832047834	0.01282724402615898	0.008821938513903227	0.04275388680086145	0.05307135636716254	0.03631656612330669	0.029066936231481044	0.015118039301409425	0.002799502190731218	-0.013987730699549505	-0.034060699610583	-0.021582601947656155	-0.059234367263305554	-0.05226826544919572	-0.059949613583643035	-0.07089066948606781	-0.0725542779355437	-0.08374557357921919	-0.06246966562730716	-0.07752327068174525	-0.08456217673908917	-0.0716385023204924	-0.08011698197266659	-0.08797050374970139	-0.09061706030830674	-0.07982435468590898	-0.08692082658280365	-0.08576431275529872
PRK	0.0	0.0	5.752563367877883e-05	-0.0005972514320218281	-0.0012149884121570587	-0.0021131708153099282	-0.0019850735412663134	-0.003083742838017045	-0.004519531453361925	-0.006538712941084324	-0.007221871751805775	-0.010316774097474113	-0.016055237219958496	-0.015104364271856241	-0.026224107648009642	-0.04130130737665105	-0.04482156086295097	-0.039036096529776465	-0.04177523395590965	-0.037684176395136326	-0.06109759790552394	-0.05612441777202992	-0.048789543983474015	-0.048763669872187165	-0.049768983657072496	-0.07120784006542369	-0.07902039079330514	-0.04778728307888169	-0.019403567211928596	-0.007554106428453444	-0.026803213982540264	-0.033071926171091004
COD	0.0	0.0	0.002556066897296816	-0.005636250396345854	-0.051493553794668134	-0.04962520842819451	-0.03868242641829056	-0.031207760914619964	-0.03381951425214247	-0.047048363902724155	-0.03904830211658439	-0.027887239630475236	-0.05613004357835072	-0.06941029690408218	-0.09058497133984655	-0.09248767196520236	-0.09268524625096752	-0.08191528821338556	-0.07468560367143162	-0.08879312233670555	-0.1028595645080066	-0.11887720207376384	-0.13355560348848883	-0.13820583583376012	-0.13884663691332566	-0.12318963631182678	-0.14532387944914404	-0.13224490397250044	-0.1494330848708869	-0.1456938925994633	-0.1559089753561227	-0.14521917959727793
DNK	0.0	0.0	-0.19360475199847738	-0.3402523379249178	-0.2843224083793561	-0.25162381477464857	-0.22540296451100117	-0.2581529646265679	-0.24299466153426819	-0.2899031522950235	-0.35763180315440124	-0.4222282175463721	-0.4088306503867267	-0.3835353228992977	-0.39663027033257636	-0.42683635564561007	-0.4329055665586612	-0.41181062437080085	-0.3969251359479564	-0.38494116822931357	-0.3933912986285204	-0.3917812898634909	-0.4251489492731242	-0.48166434874522546	-0.44502904267650356	-0.4163523823015436	-0.42255988103202524	-0.4519779150294223	-0.3996652336847206	-0.42506280309029254	-0.38868136827359123	-0.41306698571033085
DJI	0.0	0.0	0.0	-0.0015392521644952417	-0.005290703018567822	-0.006683542272301057	-0.008002910203108726	-0.021813088711297723	-0.029232625712971583	-0.028566345398606252	-0.03317722097025966	-0.034987680827625045	-0.04034941602077957	-0.043719677581832705	-0.046843358017989445	-0.044582183214292304	-0.04653585275515848	-0.04919244462432415	-0.05327692884634638	-0.06212648308032698	-0.05944750986026648	-0.055814870235959546	-0.060082829250029945	-0.06897734948321244	-0.06819460606832806	-0.07282643468103922	-0.07376421013634005	-0.07418509881924606	-0.07115093594517452	-0.06357841438434653	-0.06523361299801689	-0.06765891195779083
DOM	0.0	0.0	0.00029138214001633855	0.0003697185444906381	-0.00036669965715052655	-0.0006075125695614858	0.0021204678700925683	-0.0018210934283668934	0.0008014536249767445	-0.00685574856130744	-0.011122956918974136	-0.016781535032861505	-0.02098545650350836	-0.025607858786413917	-0.0345949469574669	-0.042891969483704884	-0.050686477736050506	-0.05583719326534009	-0.05601139531635768	-0.06852374455452725	-0.07764777036856074	-0.07731452773516168	-0.07803140998473568	-0.08153680142666264	-0.0866775812437326	-0.08308470900659781	-0.0838109247466412	-0.0791627398192607	-0.08785726298151664	-0.09041712309706407	-0.09601297722015012	-0.09063742584578538
ECU	0.0	0.0	0.013122155019762438	0.01393961281028755	0.007912528514686379	0.01713665659182073	0.01454676342276251	0.02045722282602025	0.01303939471166693	0.007276342130735358	0.0035518621308572307	-0.00023018732858703927	-0.0008805327436189891	-0.008153803166133233	-0.008099961504515196	-0.009509455389766774	-0.014282514745511676	-0.020933609401641018	-0.0279493066989156	-0.028089755863580645	-0.030727657154783206	-0.03884132210684177	-0.04435493278008851	-0.051323022438465316	-0.058173686997076146	-0.05547553269495964	-0.06100715142528523	-0.06547386613209305	-0.06327386275716274	-0.05795738165332853	-0.059289848631149944	-0.06988838967141309
EGY	0.0	0.0	0.0253009573338403	0.018292614594539458	0.013644841344939707	0.014053340168151962	0.023556038608174568	0.02235554530574113	0.019645385545108418	0.01605325865137175	0.002704909420336854	-0.00892663663920601	-0.013867558931923707	-0.020249896419011204	-0.018546048937406745	-0.02557429367449071	-0.039810697083453306	-0.03817044785822121	-0.03691800207713536	-0.04470605637206804	-0.04014573839462576	-0.04717568622351065	-0.04895467026191369	-0.05095806355760457	-0.055832552456180906	-0.05502904831286015	-0.05568438280321164	-0.05258338887205172	-0.05251945098104782	-0.05493751993402851	-0.04977092572381325	-0.05668567325211038
SLV	0.0	0.0	5.4112894809499323e-05	0.00017694057665718077	0.0020142021954772105	0.0008065007829571869	0.0017840734265917035	-2.0512215181955895e-05	-0.006854668061362368	-0.013532233100832514	-0.016554879002017575	-0.019678863527428092	-0.02562512432078279	-0.028237875625058972	-0.028753246554291678	-0.03728848311488342	-0.048030952642041935	-0.052852131181890805	-0.05670119865563983	-0.058752652177396225	-0.06599914934963813	-0.06608478243189664	-0.06888833526210725	-0.0708952482316505	-0.07830395350533204	-0.0766469327604935	-0.07829291915770753	-0.08124635525993407	-0.08887217310611373	-0.08338626623753953	-0.08838533793854575	-0.08319379823715778
ERI	0.0	0.0	0.0	0.0	0.00034917154287938956	0.0008305640326611297	-0.0013800042472089658	-0.0026144985468268267	-0.001167768744658737	-0.00423852116805401	-0.009166502926372111	-0.012539202409678207	-0.013646589014637556	-0.015093694184176165	-0.011394881772130994	-0.01885385696479558	-0.027293688573593045	-0.03263231734205174	-0.030718940556417884	-0.03851822677838346	-0.03662528042442936	-0.02431574468449993	-0.03130018078362218	-0.06481085698127886	-0.06219018016936362	-0.048836846485811325	-0.04205929722405077	-0.043223608067344266	-0.04700564038222499	-0.0513830590934683	-0.057434619533180964	-0.057953753776662786
EST	0.0	0.0	-0.1757216153004615	-0.28691366923367934	-0.3423655376852186	-0.34172770162409494	-0.3487164734883641	-0.36730022675086627	-0.38700022293625125	-0.4109732907488728	-0.4474576930508012	-0.4828914765625525	-0.49686332837630687	-0.5066001968066725	-0.555013481142963	-0.5326513683932554	-0.5785566867240632	-0.5562024061362969	-0.5593122118364824	-0.5870494132137027	-0.568210499364763	-0.5782074604769871	-0.5914960120390722	-0.6291736442270657	-0.6355697042213948	-0.6221073528251075	-0.6609780733596082	-0.6453674804638432	-0.6312963451737263	-0.6428136207374147	-0.640981896127113	-0.6292854618074606
ETH	0.0	0.0	0.0004010665066056518	0.00046004687523915067	-0.003409065306236858	-0.011997890024517677	-0.011496566009583375	-0.015274256744124415	-0.02491121170803412	-0.030628650374620037	-0.05636350805561241	-0.11687291603781347	-0.16543650433029633	-0.21886862016727848	-0.2727010368866467	-0.3194440146190858	-0.36164212297714604	-0.399253145959777	-0.44079081600170156	-0.4640013450118996	-0.4999204720034012	-0.519976651960552	-0.5334529911363184	-0.5390480367970851	-0.557812631282939	-0.561848879815352	-0.5707601672659934	-0.58119915117818	-0.5885984781059728	-0.5963328835844495	-0.6015920220558524	-0.6054795496188481
FJI	0.0	0.0	0.03567376421267365	0.03708451026573911	0.020681958931456634	0.04094432894383715	0.04135328125236537	0.04406643429550883	0.047164564780555196	0.04495903894068398	-0.0041417252785280745	-0.03154032302559173	-0.059916986154573415	-0.05684815673639987	-0.06206255907618141	-0.02374401612996735	-0.0035314040125911106	0.012751960274481888	0.017684727463351813	0.024082998989682913	0.02892179156552821	0.024379569737686957	0.0248483560423729	0.02742720168131818	0.03315850321461422	0.02968851073641421	0.03176896472589785	0.028211253564136562	0.03597422519299176	0.02631913495434457	0.028676676926675526	0.010680398045814776
FIN	0.0	0.0	-0.18351259922455565	-0.23853770211805791	-0.21768222934797077	-0.2166272383740675	-0.16799161850514777	-0.1882878498371654	-0.23697980676737895	-0.23678512815250574	-0.2912648332687007	-0.2754248424454486	-0.29496108131796817	-0.3234362007477509	-0.352828190165011	-0.3479571135183823	-0.3601149618867483	-0.3360959919628814	-0.3677041263073	-0.35576042323698376	-0.3403680872170578	-0.37832061049194454	-0.31973744375812796	-0.3520376314810614	-0.3191225671591691	-0.3164483481543523	-0.38503059119879834	-0.338030863682659	-0.4212440609459356	-0.38985579777162105	-0.34617809004482414	-0.33739205497609337
FRA	0.0	0.0	-0.10221746303634704	-0.17208939942252588	-0.15394124264652698	-0.1729806440705084	-0.1477519608428901	-0.19016210605165007	-0.15729766846463988	-0.22306292220011237	-0.16952974905364293	-0.23051700269623998	-0.19737639638633953	-0.2377409859514512	-0.24961143566418764	-0.22707710533704795	-0.22185076820702143	-0.24387365767408742	-0.2709073254003047	-0.24999520197962477	-0.2463460891565128	-0.2708689200617509	-0.24395508117711628	-0.2693408917258888	-0.27180490883098596	-0.2723534949951367	-0.2802073476397937	-0.26483557091152576	-0.2582068407752325	-0.2870548704143161	-0.2548167054844952	-0.3331423603894601
PYF	0.0	0.0	0.00024026755773842723	-0.0009689050427641455	-0.0026235211675329495	-0.0039473469447215415	-0.0011241937521333512	-0.005312752446084978	-0.008552069419243136	-0.014365573787877839	-0.012132541017928489	-0.01553699347618398	-0.02607472514306597	-0.028129687840705575	-0.04160110402153805	-0.039639629694387946	-0.028625678845906055	-0.03192625146101191	-0.025149274313618353	-0.028375207997244356	-0.0358578774617202	-0.03407030248063769	-0.04810625760661713	-0.0664617280235924	-0.09302450511544658	-0.10886888255683402	-0.12062908236906145	-0.1307029703598861	-0.1433095118296146	-0.16097536763413078	-0.16189060078534157	-0.15654536636964256
GAB	0.0	0.0	0.0034616022826838844	0.003113367077811624	-0.006221829736374751	-0.010072241283187733	-0.007183657754883388	-0.003608452409120666	0.0033705266551109503	-0.00813702224600199	-0.018665848780985428	-0.028281570906707465	-0.03814248471487591	-0.04510410030534873	-0.06423936477550907	-0.06401489770867519	-0.07338549774765779	-0.08357713716165005	-0.08487781779819015	-0.0908596315466359	-0.08998160993702875	-0.09903477604596977	-0.10766986655181832	-0.11543384056261763	-0.12349458063837249	-0.1278232193310913	-0.1349543168702061	-0.1342896403355387	-0.12719176476336802	-0.1279050191284603	-0.1361823919659777	-0.13055657871651194
GMB	0.0	0.0	0.0	-0.00019684838576949915	-0.00014518137521069008	-0.00036033841458449345	-0.005151134714653782	-0.015443744829390926	-0.02095168222161492	-0.025067698271530325	-0.03136975007594911	-0.03393949680546848	-0.03749008347626592	-0.04327817268152678	-0.0627239228948695	-0.05948923779770521	-0.06002003678561296	-0.05130579875978203	-0.06800761649354836	-0.06837734643726501	-0.07794904874809383	-0.08060616323350978	-0.08718166403814953	-0.0996430155956074	-0.1202531557212061	-0.09952477977589469	-0.09768957924016775	-0.09472736568363338	-0.09957134331309847	-0.0951531017311158	-0.09986522358312877	-0.10143075745291386
GEO	0.0	0.0	0.0020806616202850847	0.004355538399014591	0.0009406531786826378	0.004210220318223712	-0.002066818724122399	-0.006046973743989437	-0.013456063337091706	-0.02350342842607489	-0.03252421812144357	-0.03644627735921446	-0.051921158556733626	-0.069801768886113	-0.08877037036686408	-0.09108295795715593	-0.0832755211997549	-0.08733571024639453	-0.0875976277462498	-0.09243441736965785	-0.08710730436894965	-0.09403781123737964	-0.10612770117760517	-0.10700443860982567	-0.11361986707710825	-0.10883616486645487	-0.10452988202565017	-0.10986527507497179	-0.10670073457298423	-0.10935095107017512	-0.11809367383873726	-0.11284071399217943
DEU	0.0	0.0	-0.048288137876573156	-0.266692993834694	-0.17562415363131523	-0.2400274451188844	-0.17430057407900046	-0.21614797661690943	-0.1995874030258804	-0.22434457374822525	-0.2200937769922251	-0.2338956895318156	-0.22453274042335547	-0.26231488421106786	-0.23984107545774735	-0.28526468477700906	-0.23639634831069678	-0.3005648861355126	-0.27246925795181287	-0.2537481674350195	-0.2943441081769915	-0.23947166047175727	-0.35799547240445984	-0.25462223752975577	-0.3303720119930187	-0.26042235931479363	-0.31865884221802254	-0.2543062205633828	-0.3175108063455667	-0.2473520019181219	-0.32550167023148724	-0.26369349811579124
GHA	0.0	0.0	0.039861344173708346	0.043734405611473015	0.043545616930140696	0.0478648546202054	0.03525067771550372	0.041071068218578866	0.044377581708188174	0.0333589965478609	0.03211597838070901	0.012270514633372365	-3.0920452165350554e-05	-0.019382184678373715	-0.012284304974263804	-0.03665205229609336	-0.053346456067704384	-0.08833921858891758	-0.14603415381027052	-0.140379535269608	-0.12709881119525868	-0.12151328555511931	-0.1325138608362142	-0.13463199299530437	-0.1313283893384365	-0.1375723559717712	-0.15359077163041857	-0.1282060102836824	-0.15900356175748698	-0.1853557028147046	-0.15930445693084216	-0.15136407582523326
GRC	0.0	0.0	-0.044205719431811286	-0.05805771696774098	-0.05748632800792741	-0.05711327883738404	-0.06544704004567414	-0.07563333501264813	-0.10057574358127708	-0.12147580153649695	-0.13231773248365553	-0.1493458742020226	-0.17077106958417465	-0.1879794257384937	-0.2029847381119998	-0.21669559563981533	-0.21901337902027196	-0.23122981102922102	-0.24199461176235282	-0.24350665912290514	-0.2531509648983521	-0.2566404861991445	-0.26510941351058914	-0.27622884443079254	-0.2742384720737845	-0.27936026177444173	-0.2864471809230551	-0.2905607007945843	-0.2989433399541497	-0.29422547075395045	-0.2923997111287546	-0.2896405644301159
GRL	0.0	0.0	0.001661285229248577	-0.3056620987555658	-0.4493884420718852	-0.4882732844622928	-0.467592030649322	-0.2739424377972366	-0.09140596931423994	-0.07630873511685898	-0.08728586221818935	-0.09448063587237376	-0.40109456927295284	-0.4925850720936653	-0.2793574779446417	-0.2181789436843662	-0.18010335193415772	-0.19710820372850213	-0.20226013704378598	-0.21230306016649658	-0.21533180686625908	-0.2321821127334034	-0.24027614457697855	-0.2571160548689888	-0.25018616439226316	-0.24537972985345657	-0.2450823602576646	-0.242305655144337	-0.2466859890440265	-0.2534358197978759	-0.2605153204515043	-0.2612584750969038
GTM	0.0	0.0	0.005729178970903526	0.0039841031364895585	0.006497045240716481	0.014395189321936286	0.014492073504479563	0.0159489496049936	0.00555257284433619	0.002185549571542822	-0.004396491376723599	-0.00564841275914052	-0.011005382082418524	-0.010393613440307092	-0.01256648394848403	-0.01790026252102006	-0.025286935727275583	-0.028031143867490727	-0.03565340121322036	-0.04063855940540373	-0.04391840383463075	-0.04423347182780368	-0.04505220871570126	-0.05033351721336343	-0.053655979797428976	-0.05571493259127758	-0.05523527335229428	-0.055548696995910696	-0.05901357183560885	-0.054133662283351036	-0.050558421903823536	-0.05771241527396942
GIN	0.0	0.0	0.034126577518489576	-0.0009417320996796263	-0.04814108617338109	-0.09154658555046158	-0.048909885031622746	-0.028466612347877174	-0.04792126295319887	-0.0404241561947738	-0.04584602588845188	-0.05825845688264275	-0.05035738550949187	-0.0462545251470603	-0.05629210080004832	-0.05593314382096315	-0.08219528693654832	-0.06337175917059401	-0.07092497000621423	-0.07236782675826836	-0.08661076548995839	-0.10427475308785183	-0.11085152502913198	-0.09597435957829914	-0.10264057410760419	-0.10515691722404741	-0.10552301793417262	-0.10869007652044571	-0.10925972009191431	-0.10539641054934101	-0.1157164585051107	-0.16350168951220212
GUY	0.0	0.0	0.0017258291282074012	8.630470957893266e-05	0.0004903146554102733	0.0037442485550709392	-0.0009814191622825597	-0.002100847770714065	-0.0031568179974739152	-0.003999105932195324	-0.007875414592228847	-0.009386766755736797	-0.010257158044968406	-0.012732216319222278	-0.019115398593605448	-0.026967182896164843	-0.03052742216819171	-0.033755269982782554	-0.04013991957168006	-0.039100806949310396	-0.042275443959172154	-0.04561641408978856	-0.048988057011700725	-0.05155898074220566	-0.07757218685356948	-0.0713927097571676	-0.079830511046175	-0.07311685677241497	-0.06790010192700979	-0.06779488556079016	-0.07102325192198666	-0.07286334593054056
HTI	0.0	0.0	7.72922365221973e-05	-0.0006072961442171732	-0.0012212850452719692	-0.002852222002736049	-0.0031267624534425664	-0.0024884703667904517	-0.004172427689563829	-0.00969492140595607	-0.014714387842196253	-0.01798204417428062	-0.023875810629925276	-0.026184010325913665	-0.02693946263346847	-0.02527225270542166	-0.03289771520560425	-0.031129744942792748	-0.03940026354448678	-0.03910837455585181	-0.04598023756763325	-0.03671397802493814	-0.03150555730352389	-0.032156570676522556	-0.0388897213581596	-0.04545808454987643	-0.04949550774763223	-0.04696144164431093	-0.056357305024545834	-0.04186287316276793	-0.053180896138871336	-0.045382489316836416
HND	0.0	0.0	0.0012649404647069318	0.0007786497929762604	-0.002242727622903118	-0.0017784312516200274	-0.003458259361077687	-0.004882095158531552	-0.010152059501955524	-0.015728266414238856	-0.021610378611414127	-0.028059386348922022	-0.03250161512823313	-0.03683929013842402	-0.04235740115449138	-0.04459737565593036	-0.05266206405344365	-0.05832611558956868	-0.060230033103336744	-0.058965895316431816	-0.06429765035556034	-0.06329557375210904	-0.06655870370113615	-0.06579117788033662	-0.07524194271079088	-0.07088893746218794	-0.06274157128997038	-0.06253736921525421	-0.06852728015827037	-0.0673101691429423	-0.06597002778824246	-0.06368080485396055
HKG	0.0	0.0	0.175435509445232	0.1591671411376172	0.15911956539464978	0.17423373111842277	0.16920304562719757	0.16555053521090102	0.17731805173093473	0.1986338355620454	0.18722887080873107	0.20705812237653554	0.185550040770166	0.2248283745098778	0.2334531960752173	0.2025307908676499	0.20491195173155674	0.170365592549504	0.17373006983785189	0.14461126155531634	0.1539210906454258	0.1473290276048811	0.12899263033203656	0.12270577798056959	0.14190303195873444	0.13437630045265436	0.15117619062336995	0.14900142652300996	0.15014161697466388	0.13205561595015514	0.14594110106493918	0.11926488239710764
HUN	0.0	0.0	-0.12111809380035421	-0.2118052155070771	-0.23373885796215133	-0.22956981210531247	-0.25052988617223493	-0.2873704921628861	-0.31745855193917594	-0.3363862316445365	-0.37546958142827824	-0.41104483330016706	-0.40088340866595296	-0.4390512247690048	-0.4608993473147249	-0.41622590132753823	-0.4200893605049272	-0.43776684992453685	-0.4230878618329048	-0.2889293340336052	-0.2821402260383854	-0.3532236254281451	-0.2570309633280865	-0.3207403143618115	-0.2631711355631561	-0.26549126536565826	-0.28379813293855083	-0.2990895179014519	-0.2721891635176332	-0.29667258711501	-0.31931717906021895	-0.3034645522214885
ISL	0.0	0.0	0.09829428993362033	0.0921675012160339	0.09378169179294904	0.09957489356562377	0.09301887512889184	0.07783283697111454	0.053540470254809236	0.03541914848994576	0.028322835731398044	0.0035988689741861535	-0.03603918762939973	-0.04110645944717106	-0.04876500472338341	-0.062347331278622686	-0.07075925299461217	-0.05917129152882561	-0.07594330834301832	-0.09456373143920116	-0.13200008120700657	-0.12393929522971359	-0.1227840101680644	-0.11271749915361395	-0.11651457198905701	-0.10827156245228897	-0.107537681838199	-0.11174161724227805	-0.10959010175606299	-0.11282031409701743	-0.11998686819664206	-0.12440371137089068
IND	0.0	0.0	0.15592681440901313	0.12280137629339105	0.11133372622535997	0.12285910604625805	0.12729292960453886	0.1473632294650029	0.10688257417252878	0.12980725058335807	0.10663753596444892	0.13122296361722796	0.10701434439925883	0.12576217444675297	0.09666201367701799	0.1075345758940971	0.08741305379897923	0.08772344220751016	0.07269511235599158	0.06387793589734958	0.05426078291084213	0.06733919970389746	0.04660649059291533	0.05400899235510348	0.04944141969978055	0.06316748812487116	0.045134321260409394	0.04628992176807234	0.04947513406061699	0.04173511831444543	0.0326495358986989	0.036364037725755693
IDN	0.0	0.0	0.05692488235855553	0.048389655337399695	0.041795370922326214	0.048036807840179385	0.05835732793357806	0.053696272131320555	0.06072119122331188	0.05783333684328262	0.05131673308649276	0.05519097370867421	0.05048040490263084	0.043321207423585584	0.0511485420094715	0.053812609086500984	0.04691421678473251	0.05673180848497772	0.05495959620887003	0.05127719410646936	0.051084832997250196	0.05130338838736925	0.04966306664304643	0.04563078534600695	0.04991823725744027	0.04177896586279317	0.03988125450293811	0.03818368392849436	0.04191596441143197	0.042549293993232595	0.03777636810904372	0.039789380190535795
IRN	0.0	0.0	0.004575299812881184	0.0015711443742905118	0.006621318608224236	0.0009041472143200835	0.0013251891943122374	0.0013605262602078838	0.0021173491402626254	-0.0034852969004406376	-0.012594352022643474	-0.016300938758928574	-0.026790340791815748	-0.0337499650922779	-0.043542879322500117	-0.049839084316227744	-0.052786950582461856	-0.05788129320523083	-0.05932930320416974	-0.06209720989855949	-0.06746904675588583	-0.07113663952583726	-0.07233368468717583	-0.07065692806247359	-0.07700559267064255	-0.08091488531337676	-0.07749049324873303	-0.08165527681118778	-0.08244478578945946	-0.0866022495959684	-0.08589944803016891	-0.09128473220769706
IRQ	0.0	0.0	0.006366472878838181	0.002563111888198577	0.004851940086969542	0.006163773960454755	0.008123898179102085	0.003296141978448297	0.0009899971475046954	-0.0029562047765274713	-0.008952693650021715	-0.011885668421596218	-0.022323832823412104	-0.023734437594646884	-0.027403923494273563	-0.03141628614486969	-0.0332988397146905	-0.03538581291711029	-0.028728794978516436	-0.038586491253855826	-0.04084796001719848	-0.040519461693178105	-0.04607698703653629	-0.04291405858156683	-0.05008693387610341	-0.05121556457116094	-0.04971572118673828	-0.05049140458891488	-0.049487787570090536	-0.05284373406510001	-0.055058882297798206	-0.05447315460669344
IRL	0.0	0.0	-2.457535096911445	-1.37797301241942	-1.9618291242635588	-1.0474315339090268	-1.3976289217892734	-0.8696119672523261	-1.3017377433470645	-0.8104521773590223	-1.1115204527821443	-0.891548333875658	-1.0323635002563947	-0.970649048443395	-1.1357330003979982	-1.1115600740474463	-0.7615053630504187	-1.004559897688917	-0.7975985941664265	-0.8938170671371926	-1.0317670955780067	-0.6738709275445953	-0.9108335257320577	-0.764044877058967	-0.64815230412405	-0.8875529098482327	-0.7093621265823247	-1.411674990651146	-0.719625832616444	-0.6438643404075628	-0.5573222673153078	-0.5686460379188074
ISR	0.0	0.0	0.08354721009868893	0.05099371104695383	0.053075214476971944	0.05525632623197829	0.05897153924068199	0.06875936597041665	0.06051779633009513	0.05147588976921469	0.03526806545759431	0.02119376878118029	0.010685692401590785	0.008939909921723554	-0.012055560920909425	-0.027298098889705358	-0.03758911650486585	-0.04581012436813969	-0.05553633413293291	-0.05528961594380988	-0.058735797537656786	-0.061874212449852806	-0.059113916512698594	-0.06377492706971521	-0.06523641664144542	-0.07277962389159454	-0.07846096349873877	-0.07372976018360511	-0.08349682632711186	-0.09718588340141832	-0.10592026444583569	-0.09621897719345185
ITA	0.0	0.0	-0.0509643719190378	-0.14598550823339274	-0.15237088829530565	-0.1238441489805786	-0.14386849596847995	-0.14354128401192767	-0.14830897024592504	-0.15358831666996142	-0.19645156649740203	-0.1793298676009525	-0.20317726349374787	-0.203663212173677	-0.17708747827192006	-0.18927242767475816	-0.2414307023981488	-0.21272073274689607	-0.19402153303769154	-0.22395203627538773	-0.22702060637991295	-0.22797198556475662	-0.23511350473832682	-0.25712955613871324	-0.24276940408244352	-0.2712928024374839	-0.2560328210539198	-0.23127559464695135	-0.23377981411637494	-0.24639858185607766	-0.2816284595426821	-0.2597449100757099
JAM	0.0	0.0	0.036705438565221016	0.031037420206425637	0.024329914094245453	0.03814134649930967	0.044149297445694735	0.033150809318849284	0.019580291578047415	0.018018268002628623	0.022419548391749977	0.02257065004174219	0.015417319312249766	0.023367446249422663	0.01939551259739769	0.01800981460802209	0.008438458347592714	0.0022367861189254157	0.0043783423119281295	0.0118443036856819	1.881606832565552e-05	-0.0013270443823487632	-0.010979638254904334	-0.004580065055714844	0.013580624871112335	0.0006122917049822263	-0.006095497303737485	-0.00383580595576527	0.0031258831461045133	-0.011478001519615866	-0.017865450150178486	-0.0064094000104986115
JPN	0.0	0.0	0.09913356287705177	0.08034470535382976	0.0730507862316987	0.07435318764867915	0.08732258545205429	0.04887029078568528	0.06295300178968954	0.06220062312962682	0.06954852550726809	0.06367527650092963	0.05701866256488941	0.052874234320721136	0.04473909868736303	0.05403355427260337	0.04452664196596956	0.04785917462490907	0.031919820946768596	0.03677033554452258	0.04281787262119252	0.04641385137826859	0.034268738814668964	0.03584044501494521	0.03336754315659274	0.04169008569490096	0.03467907911076651	0.040145095840316	0.032202392999058915	0.03305278158804992	0.028494583586402555	0.029756270387215622
JOR	0.0	0.0	0.000992705736080346	0.00026274209379284486	0.0006722779562151615	-0.0034171161857998733	-0.004137926229075273	-0.006602604762928621	-0.02902522951769848	-0.05148744365727209	-0.07835385658923055	-0.08628054084658388	-0.09838136736652903	-0.130011906844818	-0.13625915545300016	-0.14065731621359934	-0.1580101492755781	-0.17160630642700792	-0.17059300637577435	-0.17418343546613535	-0.18712133991451996	-0.191821822018845	-0.19927718427154018	-0.18960283456703753	-0.21617021073391252	-0.21600875518335005	-0.22116875213993303	-0.22315267387724713	-0.2324945035480086	-0.2375279676852471	-0.23580657664017401	-0.23479813075636402
KAZ	0.0	0.0	0.016297085405758693	0.020817556869801024	0.011381364762086399	0.05872209661228478	0.05369873482823362	0.07559900053049073	0.07284520787997906	0.0459960941096238	0.038081534958478436	0.024769902277421707	0.04184557256816657	0.03372856867451812	0.022435003557075284	-0.003543306538900115	-0.011814734777704228	0.0018103599313423757	-0.008489115161147698	0.008768735643882586	-0.006159125525340148	-0.00675776194238864	0.007066566317082135	0.008823293828741363	-0.014087162636167161	-0.01530084297401979	-0.006930742253197231	-0.024494793123186476	-0.008290775772323844	-0.014448305436887132	0.00324206212760636	-0.02587750491854779
KEN	0.0	0.0	0.05837208027914542	0.05887610195582926	0.06348652669654342	0.05989960081091983	0.05810381448636548	0.0569471341514971	0.05855406521282358	0.05871168023470208	0.055618523620259985	0.056708547989714475	0.050268287867494266	0.03856860728479461	0.02612044990788487	-0.002009725288765196	-0.026388969212876034	-0.038791722516251514	-0.053262017918265236	-0.05587052356792466	-0.06664014069870383	-0.07060231597678657	-0.07926554878514569	-0.08118734442918996	-0.08637078146777055	-0.09470331574406021	-0.09737995811223144	-0.101702494463074	-0.10930514048244078	-0.10557379611922935	-0.1001927523253121	-0.1076051357841723
KWT	0.0	0.0	0.20248264736342225	0.20631541636773054	0.17554314376297953	0.20433907058268197	0.2040385497094066	0.19815807140111108	0.1978813216620967	0.19127913914722683	0.17687262694010553	0.1679262065468201	0.11570283585071728	-0.00037072457107489853	0.04432254839368266	0.00323931369767827	0.12134408574413502	0.0747602797241953	0.0657380811096342	0.027343519720846032	0.024545412644672027	-0.009594793819267533	0.007502739073217413	-0.04176431920998036	0.021040435571539895	0.05015286521967699	-0.007257387928993886	-0.020390991017094073	0.07219018523403342	-0.015733552043439847	0.0698745696408487	-0.018478927013843016
KGZ	0.0	0.0	4.633946371068731e-05	-8.605900403413358e-05	0.0049959245368658145	0.007987350369043078	-0.008327670935492915	-0.014301895227752937	-0.01539175129410264	-0.030668008680700964	-0.039608948779346065	-0.05062745163069149	-0.05734597632448546	-0.06775081105977465	-0.08627446681975792	-0.09299483682382315	-0.07644094868134443	-0.0649191525108006	-0.06398724334469863	-0.0761701365855405	-0.09541048071898262	-0.09727504036328716	-0.09393695120419876	-0.09928410014884426	-0.10000911424098424	-0.09414464629584618	-0.09937744799303205	-0.10253698321809335	-0.10069743048992663	-0.0983470840792533	-0.11282092526999632	-0.11759557778192598
LAO	0.0	0.0	0.0015156231049973101	-0.0015806205871271573	-0.0010662032740471616	-0.002735237002238211	-0.0009693259569010237	-0.00015488201849933603	0.0013581146741659111	-0.002374947790029225	-0.0023724209627040693	0.00015201807281872703	-0.009582646877681622	-0.014215469362321986	-0.02997676351833567	-0.02264808773423388	-0.007181768631703278	-0.005962378266710644	-0.005574192244506282	-0.013866441445442579	-0.020542899655839886	-0.021758601744603645	-0.022410807828554535	-0.03878842428820528	-0.07062656769418751	-0.04721530462031831	-0.0321990031365349	-0.023342077685861717	-0.027130589253865356	-0.0316632386059168	-0.033615906570849674	-0.02678014590461464
LVA	0.0	0.0	-0.18842238258348631	-0.2763133182397626	-0.306433338073997	-0.30910698378356916	-0.2915848087744033	-0.3017116181995738	-0.32009826008687625	-0.346108768146991	-0.37157547647753697	-0.39538087122777954	-0.4099144515540609	-0.43759794276873043	-0.4555480739282358	-0.47760559783528445	-0.48645628829593335	-0.5005477136836523	-0.5121316428880807	-0.524396903897062	-0.5127274221759182	-0.5042549817153352	-0.516071409189145	-0.5360077697922794	-0.5341317811467405	-0.5278883994811245	-0.5150696938950206	-0.5283023296458911	-0.5208817586894843	-0.5393952080664621	-0.5448945468736976	-0.5448812373792689
LBN	0.0	0.0	0.0005167088384050444	0.0005216534205931822	-0.0028067217951233125	-0.004361927130547283	-0.0059733744064649485	-0.011596344997011343	-0.0367447860946446	-0.056278500106665685	-0.07386054126750086	-0.09586652206055035	-0.11268322338964243	-0.11553421590005941	-0.1330421913836033	-0.15105535110524482	-0.15735177691003077	-0.16799587872342592	-0.17366362061680407	-0.18161744845844874	-0.18837939463156594	-0.19415951048235014	-0.19936525202585154	-0.19910842886511348	-0.21052505127618915	-0.2074349700175948	-0.21455787670336957	-0.21947949591588634	-0.22421953956625051	-0.21927124718641444	-0.22800884240323782	-0.22956510037503985
LSO	0.0	0.0	0.0	-0.0025287106865334863	-0.002720362356900541	-0.004090569658354859	-0.0050804001966997525	-0.009022162780447651	-0.010221307732560803	-0.01478966612304955	-0.015555095155628251	-0.017184562614069865	-0.01480868117426093	-0.013706569805194135	-0.015936655564074975	-0.0216505753123597	-0.026774453239952756	-0.0353985332066431	-0.02884340319531109	-0.03991501234770212	-0.04419758493400261	-0.049809392932675944	-0.0586461438573993	-0.054620025860385724	-0.0611141366097967	-0.06422477517186165	-0.06698569572197721	-0.06945201508169463	-0.08346643821530719	-0.07986146371347091	-0.08283421025788718	-0.07784363055833854
LBR	0.0	0.0	0.001507145425616585	0.003276403099161662	-0.008272917825336012	-0.06309237925018474	-0.08076144255112494	-0.08739236666880368	-0.09739891423276026	-0.06928437358855177	-0.031673746968297056	-0.02203758982869397	-0.021770763999851006	-0.048943748352581196	-0.07474546718639896	-0.07203635393668861	-0.03962459207553781	0.004743991723810126	0.009117834084593213	0.008402127466844433	0.005780310373704189	0.0021443943937660137	0.010915322983739983	0.020589946897708877	0.024677833380182257	0.024263046628947293	0.021233378995511032	0.015481629961411336	0.002440847327012108	-0.0017373360876704602	-0.0014246064589107377	-0.0041040926697655244
LBY	0.0	0.0	0.045852805834734056	0.05017333977619387	0.0370242604653237	0.04963108666329319	0.03423206840076354	0.01822747857949114	0.037805111692534865	0.004451858064147274	-0.03798228387160707	-0.05288104884468847	-0.04308522699975059	-0.0684575672098231	-0.14663527254242803	-0.15473643465750975	-0.1018783221456987	-0.08619006681632735	-0.08785198834317942	-0.11083234018872679	-0.11949550923928687	-0.09651677647739554	-0.1512021878636527	-0.10893750833165239	-0.12381894648200165	-0.12026473693084183	-0.16960517627627736	-0.15630052594389765	-0.14559069553965465	-0.13786983424122212	-0.1639799410730114	-0.1840154036528152
LIE	0.0	0.0	0.0	0.0	-8.534061304299456e-05	-0.0003858917901333747	-0.0005947791899885146	-0.000758927870292414	-0.000764179399703746	-0.0012351108602759453	-0.0013884442298772726	0.00016106830458273436	-0.00032349905616513297	-0.0015943380991090272	-0.0021048434053039244	-0.002446007781886639	-0.002599031064776103	-0.003164499806351806	-0.0045232932367134104	-0.004813580947116147	-0.00444622659523386	-0.004723656560134959	-0.004553394315420789	-0.004139839460381989	-0.0023018976306965477	-0.002256709330417106	-0.0029627224173767175	-0.0029015831441880913	-0.004153067808576605	-0.006443605203421132	-0.00673012736990275	-0.006182388159658991
LTU	0.0	0.0	-0.14009485134953703	-0.16834730341498405	-0.1241560409851239	-0.12862573240717268	-0.14930629265410555	-0.18812903967893035	-0.22702899895713502	-0.254637912991329	-0.28497856628250107	-0.31701810614798154	-0.3481087444775488	-0.3672648792389821	-0.39193374187107555	-0.39457740404705843	-0.41716642464073583	-0.4389717278972749	-0.4487453314370726	-0.45485427676555945	-0.5004292075165284	-0.4929554743860143	-0.5348599840532597	-0.4820707862911555	-0.48278750630151857	-0.4734250872199919	-0.4859831564847594	-0.49962186234043804	-0.48603232094328597	-0.49186744292895046	-0.4901344851436673	-0.5005934668943945
LUX	0.0	0.0	-0.06087229846396536	-0.2847330794659486	-0.4786407547461846	-0.4667306108987579	-0.3720633960745956	-0.34248007875328224	-0.30544814842742296	-0.3607709248703239	-0.38412433885065544	-0.41212521636874166	-0.4449112481643369	-0.45058467966830884	-0.49309362392941924	-0.5202761283818802	-0.5447575833893437	-0.5532699582488587	-0.5528307537150834	-0.4268064681124839	-0.3953225993176712	-0.3900456748886172	-0.40661694579003926	-0.3950234832100441	-0.41888906441600593	-0.39856585662150223	-0.4238825245630018	-0.41421305055054924	-0.4385943362995137	-0.4524955660083818	-0.48454546867429116	-0.46494446207753226
MAC	0.0	0.0	0.06822129532049193	0.06564829855617571	0.08535332839869625	0.0983849586886798	0.09401573742968683	0.0950645027856023	0.07909233571687935	0.07563080825532253	0.07529875272134223	0.06891238830424307	0.06188275583727254	0.09474247272311942	0.09345193797549722	0.06487142286606407	0.08309767160885606	0.05707061486175391	0.0582637374002104	0.04896893372561273	0.02825221920799148	0.06634340673743466	0.04510195968803199	0.05789142787777646	0.02453833681261841	0.010316429058176979	0.025340917391258877	0.03489615628906595	0.030051619246718175	0.03273498250997431	0.03367507124878433	0.03508467710564567
MDG	0.0	0.0	0.004697759161231829	0.005646859284502703	-0.004299277541952584	0.0032035653929840535	0.004320969714122214	0.004004693172121598	0.006009730905898181	0.0041685351214626465	0.008717372181599181	0.014502000966620798	0.025773966168340934	0.026217698093411457	0.02511994305132159	0.021038401486617175	0.0025258440727649045	0.008383609711226647	-0.020715241468993728	-0.024099609946548473	-0.03213759693804219	-0.04305192832125826	-0.041715128323616124	-0.05378272200461387	-0.06856256736883504	-0.07247075783370915	-0.08167069326432408	-0.08451643315680046	-0.07195470790131164	-0.08795241188874758	-0.09604124187397867	-0.09275135890127739
MWI	0.0	0.0	0.012488493491402686	0.012554815814769249	0.007789324851659174	0.0047437868567534736	0.011917538527184135	0.0197290527722771	0.020308080907516235	0.02026539622494994	0.026031355234645837	0.015382818754394734	-0.0033447596958557924	-0.0058919375897859005	-0.013454823020719875	-0.007290918623570342	-0.005921777273165674	-0.011647626959121471	-0.05502623299251663	-0.039241061015926615	-0.06211072463142564	-0.06128741569730867	-0.0877592543700012	-0.07336446182636402	-0.06666390277891843	-0.06304192426067612	-0.05012600823940394	-0.054007257966903754	-0.08753878002877302	-0.06065951849862916	-0.062241820887409816	-0.047520455960015084
MYS	0.0	0.0	0.24120321447640425	0.1621124661444595	0.14903601444160586	0.14776932474407367	0.15935607549570907	0.1976766534106611	0.18100996209471365	0.24684476971303937	0.20624997791107713	0.20265096143960992	0.16347313988802625	0.17999595701123638	0.16729837752902377	0.1864114942732531	0.13009807541792817	0.15352719562562456	0.17207238976495454	0.16419450788580647	0.13029320802198097	0.10622982734189712	0.12011554571835781	0.11590163558667932	0.09819623965530155	0.090195609244903	0.08988931433819847	0.10912335015405006	0.09039750369601585	0.07148344739722479	0.08688724293870465	0.12146520675082595
MDV	0.0	0.0	0.0005593842715478914	-0.0013574391656612228	0.001330548452438407	0.0025868852805199793	-0.0032646376879275074	-0.006716255923211456	-0.004261562931606733	-0.00473437658747855	-0.0052612178586319835	-0.0042290059913074884	0.0031224974732735333	-0.0024788425802224623	-0.013566899614125827	-0.01699424380904313	-0.01965307731084387	-0.023302033973415792	-0.018032237494569614	-0.020257779330934422	-0.02304295793745803	-0.02220664541802142	-0.02177826139492245	-0.02295242681402687	-0.02313864713582303	-0.017950857181792124	-0.021472667007715884	-0.009972508567679395	-0.011730056843139991	-0.020908353292770077	-0.026065733439639693	-0.02478724064612914
MLI	0.0	0.0	2.744283309485951e-05	-0.0006331453636598816	-0.001673198786200647	-0.002726555494592109	-0.0034008262743134843	-0.004495014746719317	-0.00883291563185118	-0.016562544255271927	-0.0209701664825368	-0.03388690833378005	-0.044685407416622525	-0.0511165507765754	-0.059235440676319584	-0.06159749968155381	-0.06349745933860174	-0.0693899753134275	-0.07204648145147097	-0.07779248227892666	-0.07802963870471302	-0.08138191215429913	-0.08514996939835706	-0.08984253481922888	-0.09213835734576126	-0.09174571033135903	-0.08938952062489403	-0.09846125292687358	-0.08471463127780465	-0.09727310734668482	-0.10018934353434039	-0.10064003367155072
MLT	0.0	0.0	-0.16352669227784888	-0.20961762857399924	-0.22015215618145234	-0.2339397013364275	-0.2739807129447547	-0.32643482487232367	-0.3690669767779098	-0.40912622739714966	-0.44298746677664536	-0.4916401865898812	-0.5145433329267757	-0.5548948275436394	-0.6028391828706181	-0.6206658044462965	-0.653349081043797	-0.6687094458560083	-0.6992532871701873	-0.7125960838589074	-0.7194663185468353	-0.731044984630469	-0.7586284897536655	-0.779065702394266	-0.7540969525547836	-0.7762395805985256	-0.8374078254519524	-0.7858284573093233	-0.8256071925713981	-0.7981561762446687	-0.7869681280966767	-0.7817237003631572
MRT	0.0	0.0	0.004587876292649895	0.00595753455951975	0.005334260363665244	0.0033579791477444942	0.002081668048337093	0.006935770603488933	-0.007655244486159951	-0.030252354085780198	-0.06076386286447688	-0.08566463221495457	-0.10351145525188121	-0.12075259637166491	-0.16728656175118983	-0.19020730841994293	-0.1985936733233995	-0.19681654504567492	-0.20046941311724353	-0.21047827396337704	-0.2126453873190548	-0.23366938507759505	-0.23818808680341474	-0.2621570231119419	-0.2691618831766829	-0.26482596938650627	-0.273758045111705	-0.25877143091601607	-0.24235109077717087	-0.24474345559326594	-0.2625756651570943	-0.292502621252988
MUS	0.0	0.0	0.07999518048560361	-0.060836874416247966	-0.04243573038807957	0.041884309091511085	0.09589763328554657	0.10987312075323441	0.11531637386028581	0.1207117794419732	0.07866372389764287	0.0510076151369665	-0.0859920056983321	0.021281053663813054	0.06370688342804964	0.08496174630392428	0.07324126550507515	0.05612688532736776	0.0188473363976982	0.0302497232025134	0.00923315855170248	0.011355591017503386	-0.030165302490126056	-0.040061536909286044	-0.055368768866570495	-0.038974218475473776	-0.05945171419164952	-0.04742995425278673	-0.08408456285624588	-0.053382010683888925	-0.09200052418419924	-0.09004115911799282
MEX	0.0	0.0	0.012513607013198147	0.011964064379599293	0.01365590112485382	0.01259326788429771	0.014438817210615795	0.016414586054547264	0.01453213310744772	0.015859380679805746	0.018163668541748557	0.014057041351756006	0.016208880788703972	0.012726850587085892	0.012684495342552005	0.012408788931006498	0.00028209850946314674	-0.0009028880767369962	-0.010484894090623254	-0.011212911882740872	-0.016429949299789914	-0.014563895571428898	-0.020322421796648005	-0.023759966318692705	-0.021937954868878062	-0.02890525477168282	-0.028532286065918733	-0.03187334454296531	-0.02925574384846641	-0.034179528262590075	-0.03755395198267175	-0.03575542048210867
MCO	0.0	0.0	0.0	-3.6706703898659043e-06	0.0001284734636231022	3.3627304940608838e-06	-3.321350307006199e-05	-0.00039072601454304134	-0.0005757301624109701	-0.0009282133158650119	-0.001182577621805514	-0.0013476610488338814	-0.0018288491420603847	-0.0022740305098967184	-0.002766976780765873	-0.0033093761768854257	-0.0031157311057739	-0.0033058481781256255	-0.003966267031008108	-0.003995025907610472	-0.0035552162648389007	-0.0036785740436529046	-0.0034830365804316976	-0.00366131386507762	-0.004107901231809041	-0.004272638958746633	-0.004549247086715891	-0.004465684521282043	-0.005563673371999922	-0.005627974395605584	-0.004616041552696348	-0.004340770547095474
MNG	0.0	0.0	0.001158530296785365	-0.0005746310271947941	0.002844177772431955	0.0019508531961420772	0.002452511219885878	0.0011686791496767768	-0.0028202558664869315	-0.01179068005240369	-0.009837973175330639	0.001481766945965468	-0.017383313384600196	-0.03595850271448375	-0.04144807363175573	-0.0444499662276443	-0.049321718791361935	-0.031602617031867286	-0.04571386980188885	-0.02750519339935753	-0.04343789281041621	-0.0316326999578842	-0.03950942585347894	-0.043258263890455506	-0.04487982230414467	-0.03437451432150018	-0.039191508162927935	-0.05070232065899072	-0.040676657780935876	-0.030517086032588736	-0.03705412767075478	-0.04415354611873035
MNE	0.0	0.0	0.0	-2.083437592448334e-05	-7.405695594542294e-05	-0.0005771014874200731	-0.0009253155293542648	-0.0015468727747269817	-0.002004203935324078	0.00010322613643864997	0.00019621506477385253	-0.000232082538820233	-0.0030881977552188467	-0.0030745440219526188	-0.004493123818405387	-0.004840246309811835	-0.004824081430088167	-0.004242998464232262	-0.0022649390787776724	-0.005411999221283104	-0.005357228047120355	-0.0051235885804246095	-0.00467962932646504	-0.006322067183450741	-0.006721310016422066	-0.006355607016006459	-0.007487394477523335	-0.008035798341410327	-0.00839116251608596	-0.005034015856386631	-0.010525289940532812	-0.009581003541025979
MAR	0.0	0.0	0.05473541296496798	0.06109508008593778	0.05921852804524619	0.04753505373618072	0.04267515257561083	0.01815551914514657	-0.000632027969349469	-0.00450962209860295	-0.02245241259469788	-0.03210767276862203	-0.04170812434283189	-0.04280639336391445	-0.06453129075126851	-0.06736364009082285	-0.0885982509962524	-0.09172672998444265	-0.1046749834444749	-0.10892216419160494	-0.10976467483639896	-0.11310431412685507	-0.14093391257145038	-0.15034044604468333	-0.13305754799053382	-0.12208796470095651	-0.11770326480382565	-0.13400299933850057	-0.13598299978194728	-0.12643517342457722	-0.1480753813280944	-0.14459026536938202
MOZ	0.0	0.0	7.633210465929352e-05	-0.0018413173001885497	0.00023201408350104202	0.004509502621097283	-0.0020768020222439176	-0.004736894797185975	-0.006665496340252375	-0.01167996150460704	-0.014258918942966492	-0.018291806720627246	-0.011466927867853638	-0.013519279716822652	-0.012885195798006954	-0.015471482283646587	-0.016056302103928388	-0.01825338720986558	-0.020014517497080053	-0.0226360018159677	-0.022220306755960095	-0.02470479737619602	-0.02726551424088175	-0.028748464804828622	-0.033422367398816544	-0.03274677343334531	-0.030355647571700395	-0.02740554858846611	-0.029376003935821515	-0.03295743640371329	-0.038125304151892525	-0.03598895885238429
MMR	0.0	0.0	0.0004142469485879374	0.000597839541316425	0.00082383943711406	0.003544112782627451	0.006126371392567442	0.004531978049704399	0.00887116720429404	0.004939636202516695	0.008226661396992796	0.011265958628658979	0.007869163944307367	0.008550403334584011	0.017521224826233528	0.016620626174224107	0.006041218713281893	0.001769047446775751	0.014445733978640796	0.013002608297396634	0.00506506178812316	0.006003596481152229	0.0058320192106720015	0.004661677779460582	0.007569098315385325	0.006948690092967169	0.007308703702846309	0.01065400542434869	0.006909149395295522	0.01906361167662851	0.012479274132881635	0.01186125864998111
NAM	0.0	0.0	0.034229895140591715	0.014454071026293036	0.01973780128035063	0.026140841522948044	0.020540846244609945	0.023911644369101204	0.02256606346946466	0.021215134341279196	0.014457886895113958	0.012255674825167873	0.011170686200179247	-0.008442527323082594	-0.015477385635509489	-0.004106969683137507	-0.018806264344894963	-0.02118616005216678	-0.017774836970596564	-0.02192992767559021	-0.02945054469520869	-0.03013752401290759	-0.02615333463463765	-0.02192060076102731	-0.01819153238115101	-0.015315953869066146	-0.025263369527539492	-0.03928675162312434	-0.03820131709536545	-0.0342202342519915	-0.03008962013395511	-0.02620590276053436
NPL	0.0	0.0	0.0020066194063028675	0.01327370678541051	0.0041933714148179035	0.02409129669724841	0.0198318815398002	-0.01305014416786987	-0.026447645083593763	-0.02682319175868475	-0.029162867508913948	-0.023388072623042877	-0.023133102920303017	-0.049704971350228444	-0.009949354562122092	-0.05058379167378613	-0.17312087605640958	-0.23566067144833447	-0.1693496007598161	-0.1608210168541402	-0.2103253227784152	-0.22589703054480825	-0.2137311050677826	-0.212730081988044	-0.1541895046169639	-0.15183759923158568	-0.18672102324880369	-0.18794977625640197	-0.19758860853646976	-0.18794813309601643	-0.1976446871694182	-0.20719678602230118
NLD	0.0	0.0	-0.4656504608307688	-0.33271613352806595	-0.5110955973448572	-0.362772647552001	-0.47516554040348824	-0.3391203447998814	-0.39328168962465826	-0.4133384997650924	-0.4644538817109356	-0.3538141416586038	-0.4900162663662	-0.4166253436183598	-0.3440042430649437	-0.41218786785895967	-0.35348154383283426	-0.37906128406922646	-0.3780410049539884	-0.4000224272618702	-0.3516675996864671	-0.5178893659412598	-0.48633578664475374	-0.48284919315024766	-0.44768216563415564	-0.42072397686462315	-0.448880390183104	-0.5096652228419374	-0.4167458825933057	-0.5076924255381865	-0.5108153875593158	-0.5060444788752672
ANT	0.0	0.0	0.00013001176704108275	-0.03570989867700547	-0.06022990989554833	-0.06690511588600678	-0.0553634303816497	-0.03752667323817516	-0.06487397432148878	-0.08455127693943743	-0.08239969784298307	-0.07887869142285675	-0.07827871251367968	-0.10206948771656066	-0.12091782662602135	-0.11851796010955429	-0.11088537282389899	-0.12295681693824667	-0.12505571485262879	-0.1416039647810785	-0.15503665888823015	-0.17129187999954665	-0.17459889544408913	-0.1837188208645535	-0.17716030887131584	-0.18110798015597007	-0.1750138225284359	-0.17258698884125012	-0.17580127808307644	-0.1750882025444267	-0.17868559874582024	-0.17982627129476958
NCL	0.0	0.0	0.0005191400157089632	0.00038986001178464846	-0.00010174795247452906	-0.017554740462388807	-0.0022603627750084065	0.010532510917249382	-0.004385419898123022	-0.01384035969007602	-0.006958546512181307	0.012878421460449374	-0.002186711154872345	-0.07278852396550572	-0.08682276923663856	-0.043019759224471876	-0.00809821112225384	-0.0012186221502674677	-0.005754642799449261	-0.004915993780751915	-0.0074545070372300515	-0.008640688990491086	-0.029471183073037643	-0.026003204560443027	-0.07002429744347172	-0.09155965725969883	-0.08193191834016122	-0.09887600287601384	-0.11388124520234078	-0.1268968363324685	-0.1145089534381527	-0.11496733438313145
NZL	0.0	0.0	0.07581314271249973	0.08520709839372476	0.08095777348160471	0.08551501937852368	0.08417769749484716	0.0838085292484303	0.08789133498365853	0.08651811484228222	0.08852083136912103	0.08754898692686641	0.08906603755001186	0.0924702858257298	0.09333898704897425	0.08845482187407328	0.0880825381825101	0.09603130080486633	0.07905073423615239	0.08042906304772668	0.08856273731292497	0.07801970952014958	0.07381879859142959	0.07636275633799983	0.07524879668254769	0.07578268030321578	0.06988628361848104	0.06450913676605552	0.05566583501954714	0.04767406337065072	0.04372060147828094	0.04172527464709752
NIC	0.0	0.0	0.001333347417742381	0.0018156220156440028	0.0018423223394181676	0.0011245831516459859	0.0003580193880248217	-0.0011082342096346842	-0.002808043883029132	-0.009034953909492494	-0.01441587198243166	-0.013904600505831866	-0.017140180037245045	-0.022163586480616893	-0.024979312003414744	-0.029360355464413956	-0.03348903840404427	-0.0372820606565516	-0.04409629231292289	-0.04743337174675233	-0.0515099170309119	-0.04948900198978867	-0.050398083238800684	-0.05574876469534029	-0.061425406292570095	-0.062241028943998966	-0.06663485715914241	-0.06658344086972745	-0.06334386019963834	-0.06664375094023178	-0.04904303939162746	-0.062431397930362564
NER	0.0	0.0	0.0006907228834673873	-0.003934497437452222	-0.021837917999145695	-0.02723343343566942	-0.023339050577764198	-0.021846273536929584	-0.028727713999598947	-0.02742595328865116	-0.03348042194361023	-0.040372486117679074	-0.051760032894121455	-0.06497350894713039	-0.07381709643471401	-0.07958030970263152	-0.07517346023806493	-0.06729799123793567	-0.07440450798686937	-0.08298571811234945	-0.08555045526068561	-0.07466548618041413	-0.07270683702281788	-0.08226461112780248	-0.08584405498749392	-0.091275133387414	-0.08365654269179013	-0.08356053792624163	-0.08202760315165758	-0.09274497355564737	-0.09923318984658147	-0.10229208489277442
NGA	0.0	0.0	0.021202154188615374	0.006299558513589432	0.004249742861306416	0.006955369850203397	0.006653099964770703	0.015587505668368529	0.013210599618007635	0.016527544344779876	0.003470163693264361	-0.019276718234106927	-0.04178394009463071	-0.04069011764341601	-0.05470776708057512	-0.08461900276576229	-0.0907974235430431	-0.09527765344331529	-0.10709329354736674	-0.11115522087469243	-0.10934876547663563	-0.12373526475825125	-0.12870754827241093	-0.1341804490428644	-0.13816478392439935	-0.14196137389128616	-0.14516903875205767	-0.1410224628727752	-0.14260757840495186	-0.1470852757890273	-0.14842135952762847	-0.14694608786068875
NOR	0.0	0.0	0.18483011818219985	0.1535940316779838	0.1521601755925639	0.1405230979620864	0.1405022201572681	0.1116386480164211	0.09775724354434967	0.07003668667351359	0.06076216893817765	0.04964113399701375	0.05350710055103125	0.06316656305900281	0.025359115916945285	0.016775393257550952	0.03309532214983424	0.034180851616416597	0.029643629103470737	0.027359855464359484	0.006379359090136205	0.014640715632396883	0.00978366286832344	0.011472793100342216	0.0021030787480391666	0.008473938968034389	-0.002639916958868671	0.015384668891460507	0.018378921546702287	0.03187468951404426	0.03778127200340098	0.027548331423288275
PSE	0.0	0.0	0.0	-7.112360790317851e-05	-4.626220038161932e-05	-0.001754915366714016	-0.004513839160436017	-0.008492445963581563	-0.020292992475368088	-0.03462957549645873	-0.04755246928359602	-0.05994022626694129	-0.07301407187081388	-0.08283149260084333	-0.09670620155989296	-0.10825496899594667	-0.11747825497899766	-0.1242369395880405	-0.13332971128772186	-0.14085585362128006	-0.1433256564413954	-0.14938364130804294	-0.15104534432990313	-0.1547895461423976	-0.15529626568745458	-0.1621723407990272	-0.16656457388360968	-0.16932510403045997	-0.16735120764429512	-0.17388598920597964	-0.15863894236588516	-0.17520683762649591
OMN	0.0	0.0	0.0011273655725396736	0.0031618348461437407	0.010321072033581125	-0.0017480127261992884	-0.017391190337068263	-0.007581014091673222	-0.009686384684715055	-0.013385222596673518	-0.017364109615614076	-0.030390103447208716	-0.0361269702163769	-0.04344670831279984	-0.04761403140350895	-0.051791357603347965	-0.06466210851183707	-0.05901436050219644	-0.07210730215388983	-0.07366124517942385	-0.08776730097320717	-0.08251541472662494	-0.10598009088904625	-0.09210863059461172	-0.08950329018362346	-0.09191418620523306	-0.09118767479396883	-0.08898395699139527	-0.09669874600330974	-0.0926738096436841	-0.1086818185369931	-0.10736312639608725
PAK	0.0	0.0	0.048179343357146465	0.057397488951571596	0.03522018506896263	0.04593552105223164	0.0623256045949816	0.07753812373896274	0.07137286324518932	0.06805359990160742	0.07391009774411206	0.05183768404493083	0.0632829569357174	0.03492109684037903	0.036360521857115025	0.03393186085796085	0.033742246038914736	0.021900358990700752	0.04275253870518192	0.02867109502249221	0.0243187274231893	0.025086528701345756	0.024407273562365717	0.02541716380188852	0.027685135240540504	0.021401590596559217	0.022539858102099686	0.024901086984963072	0.03154633652324712	0.031037357146890265	0.029433746116391823	0.02571256938033173
PAN	0.0	0.0	0.0003365248493647499	-0.0005424967818856707	-0.0021054620573002225	-0.00514692713569076	-0.006388742383500734	-0.008816299108782566	-0.010779248821923826	-0.03672669596078704	-0.061182460928188576	-0.06472020244078225	-0.06959769753290823	-0.06721732978665074	-0.07791206748719581	-0.08130977548723717	-0.08932424381711268	-0.08020936808976753	-0.07660055403224675	-0.08590819028353458	-0.09199321892338075	-0.09827453524945406	-0.10150053083645139	-0.1117274883884134	-0.10508260139429071	-0.11092517660103995	-0.10654131616221196	-0.11191402919301652	-0.10268636948745913	-0.12281089509292853	-0.1355196650802304	-0.14072340404717165
PNG	0.0	0.0	0.02935406559700926	0.04837017316361436	0.02405555336624232	0.04509470012090677	0.05767532758340632	0.05620849807974615	0.05374977637242484	0.055080208979396694	0.05304799948058214	0.0634565608347959	0.05476386843203951	0.04665148844544831	0.06998539318705532	0.05470805618188468	0.06277246768597866	0.05686115974243844	0.06433479861780445	0.07024469350296325	0.07373062054560897	0.07284735157810918	0.04980264010765456	0.048518545335585195	0.0551352981946307	0.037047752985630567	0.0468533357782297	0.053323493393597765	0.05028856064603904	0.03127711271961875	0.029613988004473235	0.05157791729413219
PRY	0.0	0.0	4.1285232321719434e-05	0.00046855462110251267	0.012652790707079475	-0.008855995407697215	-0.009415637933141152	-0.018195993743985728	-0.02213012074155918	-0.029701785005020742	-0.03842570832730541	-0.036504810920956476	-0.04652653500644144	-0.041489124512972264	-0.030146879833514717	0.007347600996054915	0.006547856386540651	0.0001789863206980158	-0.014731184654115381	-0.009525502159979382	-0.0216826012864213	-0.020158130514136285	-0.005486577216162747	-0.005009534229383217	-0.009958338786342225	-0.01723715455506092	-0.031165103201247213	-0.04551663311039844	-0.05448741969766857	-0.07424024352925551	-0.060915988397591825	-0.049798240933907056
PER	0.0	0.0	0.009490512063448087	0.007121784556218813	0.010788719855581164	0.01139194373678265	0.00943495595215893	0.010243173829294072	0.008273827091276331	0.00718102982786295	0.003565355833767825	0.0016766692676029038	0.0002367015994098054	-0.0023948747123747616	-0.0024647123526011505	-0.004642296447454619	-0.008172607189294023	-0.01604425147113675	-0.015370973649186936	-0.01758726238524355	-0.020522827666791255	-0.023413866367194558	-0.027177648893794704	-0.02905524418812533	-0.03076787966014294	-0.03243195014683842	-0.03329686727597814	-0.03588924732023102	-0.0358277106072058	-0.040868771541924254	-0.03958258911215262	-0.040958759102049935
PHL	0.0	0.0	0.06894416906819689	0.017831084305153233	0.028402350035627855	0.020202245823264242	0.034987769140748526	0.056494856842115304	0.045143460901519994	0.048992752845622434	0.041838572016028586	0.03558796545899412	0.0513433394583096	0.057602193674610724	0.04249481611489081	0.051784256948783636	0.018268935355614246	0.025161484985569693	0.07716068278817989	0.02953057694565775	0.00819961993252516	0.012898415516771067	0.03665741104048603	-0.013572917949744578	-0.01602369240686352	0.01740661321176784	0.009794600937551579	0.018136042754246517	0.0019914463081693867	0.0090217456587105	0.013296607890156409	0.02747804859526415
POL	0.0	0.0	-0.012714843958572253	-0.07337190315485076	-0.07475284882504374	-0.0747270274754297	-0.10645133656519423	-0.11910587853299903	-0.14540660542932127	-0.14980460140133767	-0.15394693854303698	-0.15914177696766396	-0.15317809159326456	-0.15487610244024896	-0.16120967004308318	-0.1729135767556511	-0.18809144605500538	-0.19431946041250647	-0.20792215572479344	-0.19194483300774	-0.18619142519010756	-0.21118206907053683	-0.20538744773939133	-0.2412915468661292	-0.2147654396831955	-0.20657025029359177	-0.20774313503796327	-0.22357825102506945	-0.23142374583403624	-0.23413210353263603	-0.24838049214299662	-0.3049057011220824
PRT	0.0	0.0	-0.16900557946261108	-0.22094542192659938	-0.2274032292665651	-0.22576942048908588	-0.19771042589143972	-0.2002408661050059	-0.21525906231297798	-0.23296965181937024	-0.2714247241897061	-0.2726483336107588	-0.30046450142371395	-0.30776126007043825	-0.3345079086689795	-0.32450420594868357	-0.35957630524007245	-0.34539013202457003	-0.37043439963463376	-0.3815796150382522	-0.36854992599473224	-0.375828195589889	-0.3915005276522221	-0.4010620674159804	-0.40651679853083156	-0.3984673323682575	-0.3612077932653279	-0.37480535882371546	-0.36753710477598345	-0.3831645277831197	-0.3881332071162924	-0.4109597999229164
QAT	0.0	0.0	0.00042280554672924353	0.002920881651991003	0.0005273966926511164	0.0003734558246870634	-0.0009290785339288732	0.0005945265805218369	-0.0009849110951032358	-0.004221784713998034	-0.013352261831545142	-0.02053269707128491	-0.016579442057063076	-0.03114212948973627	-0.03144139150862424	-0.048452363589435166	-0.04615890667085676	-0.06054205389005585	-0.06309256512839756	-0.06900196745535103	-0.07068435790544836	-0.0759338938289944	-0.08155385206182197	-0.0828052584497363	-0.08846195438174664	-0.08771168115038197	-0.09054098017308165	-0.10695415589032642	-0.10153474196801238	-0.104368080193884	-0.09375061292039577	-0.10544888442582945
KOR	0.0	0.0	0.11337267783708693	0.05287271844696129	0.0544418296105631	0.06907158462288177	0.06923631213981984	0.08619800674083411	0.06947621215920297	0.07428134695324218	0.07425645700613881	0.07720459029054716	0.09084825325578194	0.10673714987134986	0.08659556608030528	0.08049775114391533	0.0845616296215157	0.08909732701336548	0.08265708842509767	0.09019987496534654	0.06767630992081664	0.06008043955534337	0.058207117967268296	0.0706184541980237	0.060374057868783915	0.05487394590242278	0.053663584667074105	0.03526778389340013	0.03237820522339341	0.04003045973197672	0.03960840411316724	0.026841833959578842
MDA	0.0	0.0	0.0	-0.0007790771052618162	-0.0026103991211834376	-0.01267420787334217	-0.033334488445013744	-0.053522793978255656	-0.05039778144811935	-0.06047259154805529	-0.06886456030185117	-0.07489034178110865	-0.07596838219442459	-0.05875838092191943	-0.061589870958833615	-0.02302242755229944	-0.05343684073844113	0.011444018375850185	0.05398452519147501	0.18249306179902725	0.3048403310038861	0.3950194839393406	0.5217982081227035	0.5974199719012585	0.5971721202064018	0.37028393127500614	0.44423980149115305	0.48462832620477236	0.6783688132837806	0.5383383614969706	0.6622707495500979	-0.15694998402890903
ROU	0.0	0.0	-0.037920196878349355	-0.09939050824143703	-0.09855753636076603	-0.10184321385968698	-0.11284696265375649	-0.11529870123977437	-0.1167094972248206	-0.14531779906130637	-0.1564315706836461	-0.177102355280101	-0.2048560552023293	-0.226657724691659	-0.24223440695210208	-0.25870664197059634	-0.25771385211349473	-0.2837468609196425	-0.28373886459110986	-0.3001879007963004	-0.2845740708549038	-0.3005353986790804	-0.319136257442465	-0.3229484773966895	-0.2994738271175579	-0.2810653844334876	-0.2840508476908865	-0.315860734418838	-0.3234506069287102	-0.3063296608945998	-0.28662639537598844	-0.31599419443100185
RUS	0.0	0.0	0.11079323595213353	0.10019426960146127	0.07351790194813912	0.07361009668027663	0.08897338690874168	0.09665082295056138	0.0981165307522236	0.10987506082311693	0.0979756003333998	0.09659143364770806	0.091371957535058	0.08778873635242324	0.07464408481692164	0.051870656599817266	0.06670982083929466	0.06398372630029847	0.05887805239466193	0.0516465571126723	0.05414132664325333	0.056167984311050745	0.05520346914558161	0.030670388443243546	0.026268642367210937	0.021651890720986167	0.030541891958946188	0.02237033742555905	0.027472892550051142	0.004083152243516963	0.005464212561578918	0.008901606391797934
RWA	0.0	0.0	0.0	-0.001045758034701194	-0.001610758681735991	-0.0016072619536844357	-0.0023824416911399915	-0.003875507503947606	-0.004441064249416371	-0.005478994288576899	-0.007879000608612685	-0.008379166341998534	-0.016062888387213814	-0.01933604904923447	-0.024704134357178553	-0.030257412794609806	-0.03424141354659849	-0.037431641392460246	-0.040896567266057726	-0.04438284389528535	-0.05087743722479443	-0.05580699289305935	-0.05761038508033112	-0.06160625233900818	-0.06498518550491772	-0.06601401324163314	-0.06860163268012087	-0.07008462044929553	-0.07013263394972657	-0.07225040183690412	-0.0723065984324478	-0.07340222744366409
WSM	0.0	0.0	0.0	3.26598864841543e-05	-0.0014696948913428542	-0.00020825798696666453	-0.0015354012920520965	-0.0014367844382356942	-0.0011618047527028885	-0.0013685033607102604	-0.0015520601203466988	-0.008838513942510673	-0.0014364789376442033	-0.0005844126119702864	-0.001056363844220698	-0.0013272404682407313	-0.0019914058121628386	-0.0023625699411833345	-0.0029544391970781625	-0.0034613100206914993	-0.0039479226025873615	-0.0026760173228224104	-0.007339402944617213	-0.006547887166641342	-0.005172499134564745	-0.0164106257634411	-0.008766145545524573	-0.005575400606183667	-0.006325148145258641	-0.006271663890577983	-0.007804051458915051	-0.007412484894819826
SMR	0.0	0.0	0.0	-0.0001376621514448395	-0.0018111479128002372	-0.007859808486532227	-0.001908522600257978	-0.005102216318275676	-0.0055301668920648694	-0.00634564933068571	-0.009060866367260889	-0.011696124778659556	-0.015117881508697195	-0.016047716867928496	-0.013074430356696531	-0.01547320189141388	-0.01634692011114325	-0.015072737345178666	-0.01804545487756881	-0.021032407036480905	-0.016299423619170472	-0.02098482612581387	-0.012178485131819627	-0.017059651085737926	-0.01841004474125718	-0.02274685838559165	-0.02472374397847199	-0.027024018783927684	-0.024728045391242404	-0.025551247997435134	-0.023640411497560798	-0.023668751454075654
STP	0.0	0.0	0.0	0.0	0.0	-0.0003863881048005169	-0.002156414513998506	-0.00343540400566944	-0.0055830226692310525	-0.006921292707418036	-0.012687111037312793	-0.018326021933912084	-0.0277913402281893	-0.034234493283047396	-0.036454685263842546	-0.04241145899060994	-0.04679166662712175	-0.05082201057952096	-0.054019281890693716	-0.058275816985731144	-0.06637735678536316	-0.07075086897393446	-0.07250643617905395	-0.0722087072925981	-0.07563170505491268	-0.0760078523930452	-0.07693995856761227	-0.07631840959589908	-0.07736983593078506	-0.07984228613673316	-0.07816284349773106	-0.0841312052565546
SAU	0.0	0.0	0.029360768396546888	0.00877417635318789	0.009939552544935282	0.013938874569530135	0.014223105299060457	0.032418738256079216	0.027231636591174002	0.027501233883464593	0.017595085271571165	0.002525044083867556	-0.013338454368394537	-0.019671314224101177	-0.021333504306286777	-0.03395807971985354	-0.0370503248799503	-0.03545408896304947	-0.04537136406363995	-0.05311363898735655	-0.05871625174630468	-0.05659467061145396	-0.06738883270833718	-0.07441585410651319	-0.08046131563890224	-0.07909628595513807	-0.07331806645146655	-0.08291723725429856	-0.08366198882922005	-0.08609398503905963	-0.08930716231315694	-0.093083263162963
SEN	0.0	0.0	0.020057277930574102	0.016559915974978523	0.008767844310697548	0.01636113814407203	0.010653534782356644	0.006486313109688169	0.008603466090062462	-0.005259065654483752	-0.019192399544165628	-0.03150743522923882	-0.04556805010160758	-0.056683673018897984	-0.07301744881200722	-0.0772348488320751	-0.07949412601880868	-0.09299040020487315	-0.0973516280083131	-0.09803630875144798	-0.1138381666298427	-0.11673570616391737	-0.125012376986966	-0.11738482936974881	-0.12544837855618107	-0.11737182187108175	-0.12949504021471103	-0.13304461863887784	-0.13428489915563446	-0.1385759327370062	-0.14067342312699127	-0.13815638303019684
SRB	0.0	0.0	0.0002528841328119924	0.0001555880342563043	-0.0009466258836132724	-0.002559862537299118	-0.00662810784165524	-0.008330127062283754	-0.012864592804051611	-0.01377319299395996	-0.010697979155771531	-0.012244469108979583	-0.02140164086829044	-0.017564129577318788	-0.014790678779597055	-0.014982895401161045	-0.01202895521348335	-0.006564225665595114	-0.015358615670646447	-0.01870281633460369	-0.015325717695713337	-0.016508044462859583	-0.008252823792509467	0.0008442146822273955	-0.017061772869531033	0.0017819830517851187	0.016551023111288643	0.01611152695166762	0.022231073305367666	0.02360074533096501	0.023993777717334908	0.027326155132922914
SYC	0.0	0.0	0.044544349064468136	0.044180865300025296	0.03569113184038741	0.04696741254317516	0.048078597606937556	0.04535949551502938	0.04885833261321082	0.034882619801046566	0.034618020633891966	0.03025935569103133	0.04605790195526538	0.023004183557406854	0.011476594764481263	0.00860031551563889	0.0064896065100183975	-0.0008607984166908444	-0.016284294816293343	-0.030559776417615758	-0.047222196276752726	-0.026013839644312142	-0.02040971374012157	-0.027085131684878583	-0.0521335344727758	-0.03918588471775175	-0.036879271247880485	-0.03444823626537197	-0.008108072341261874	-0.030556538926362897	-0.038321462438251075	-0.055477381249569024
SLE	0.0	0.0	0.0002822974177973947	-0.002081122824193482	-0.0038890522041423736	-0.005322603482005306	-0.0051430805358188	-0.0061724720102129815	-0.003063926919888438	-0.008940574476579144	-0.0352265084956227	-0.04690987166497962	-0.05641732734330551	-0.0565931599466829	-0.05820750795587637	-0.06558573414594537	-0.08481740520487335	-0.08885097485179516	-0.0969009252330677	-0.08093782931144489	-0.10192559599877526	-0.13105070271706154	-0.14127285753658958	-0.14772299242225007	-0.14823464315834034	-0.15270343742406212	-0.160402997086051	-0.16661209457333737	-0.18869722335542738	-0.1836467052280688	-0.1827340344529138	-0.17999903580330212
SGP	0.0	0.0	0.26495918194093804	0.23523387370325555	0.21275188062683803	0.21882710062108846	0.23217213659045832	0.23130664663140177	0.24689699944717702	0.24851726751775605	0.23969148731424195	0.2314191760092621	0.25255637891852256	0.24626791411115345	0.2518206562415637	0.25812761562971076	0.261169128033667	0.24320349389868046	0.24180312441317575	0.21822499399763995	0.207207642956031	0.1879667899306714	0.17963360499511083	0.17941517149291375	0.159317756373345	0.18422751599997955	0.16359556926150987	0.1439087788689397	0.15637065839499975	0.14452868176508815	0.15985298044951524	0.12840442368788896
SVK	0.0	0.0	-0.012190147291268882	-0.07431399350809054	-0.18109592293974464	-0.13383963904181062	-0.09152626726751656	-0.11309068055611604	-0.13257829707591373	-0.17800252023996155	-0.19159761909981476	-0.21625812191907734	-0.2273543463850669	-0.25182201269559057	-0.2546825204994274	-0.2843582212013196	-0.3029371951071447	-0.2965289559408779	-0.34276217267974474	-0.3045127724072727	-0.29500992373363566	-0.3301585837993337	-0.29715609299211243	-0.3168477834999739	-0.31652558174011247	-0.3163304570319547	-0.30912320072016275	-0.30532875437064844	-0.2761106738881747	-0.3197359307551606	-0.3191927429166408	-0.3305613124250151
SVN	0.0	0.0	-0.06461445195973248	-0.13636143858432037	-0.2014696821160289	-0.18824339868972473	-0.2110614429256863	-0.23519680931389786	-0.2781058849801399	-0.3259877594816052	-0.35602891915986756	-0.39013774699035997	-0.39945256674870366	-0.42985205493313305	-0.42466796974969245	-0.45742801270286515	-0.45361894489888144	-0.4184830599313738	-0.42286665569818416	-0.40509009527492923	-0.3582218149322247	-0.34751572156981325	-0.3699292739126503	-0.4241401382806598	-0.3968645381608016	-0.38707643173627737	-0.3975039549983017	-0.4115016656753179	-0.3959163786130815	-0.39447238307710464	-0.3686715517305261	-0.391069608440775
SOM	0.0	0.0	0.0	0.0	0.0	0.0	0.0	-2.90027002414206e-07	-6.527265616895761e-07	-2.753292860369072e-06	-2.9778227883525688e-06	-2.9778227883525688e-06	-5.468894312965489e-05	-4.029891254031526e-06	-8.091374903429482e-06	-1.3571741419582395e-05	-4.840800545968804e-05	-8.599773241302344e-05	-7.117200707673632e-05	3.7466741353853195e-05	1.8224739406491608e-05	-3.0795337524480715e-05	-4.7960220861398284e-05	-4.9320357031756856e-05	-0.00017278500084039194	-0.00017463361070557681	-0.00011406514615064367	-0.0001888289348994654	-0.00019436968046182557	-0.00022411320453885608	-0.00023221692395658522	-0.00020234587436718243
ZAF	0.0	0.0	0.14053548302805918	0.11102191189960031	0.10917362250586482	0.11535942373386288	0.11838143204681018	0.12478263018536051	0.12633451390686723	0.10172860354147328	0.09898053687380504	0.11057710484791983	0.100270159508975	0.1356355455988112	0.1156354724975106	0.11882131247005212	0.08225893925748462	0.07016312010170722	0.04237838837031216	0.027998565750575466	0.020954868918532377	0.01724417839004122	-0.006187131932766654	0.010664222134071366	0.011642579796111718	0.010328936186443372	-0.004986459278821798	0.003974523155769738	0.010152061364387954	0.016264178359115533	-0.0032999261729949048	-0.002322302008284094
SSD	0.0	0.0	0.0	0.0	0.0	-2.7266700031169933e-05	-3.8494164755764615e-05	-4.1657911875603304e-05	-4.274988710806227e-05	-8.748822400983514e-05	-0.00011471156515785452	-0.00012462732680296185	-0.00011428815019920435	-0.00012709151306911082	-0.0001427561071354333	-0.00015446926394657723	-0.00012224524849058227	-0.0001374430703582341	-0.00014388729187020388	-0.0001519848938702495	-0.00014795770173492429	-0.00015422156199873527	-0.00016481500701992502	-0.00016846041400730982	-0.0001631160959192357	-0.00016867504948336887	-0.00017419212935410044	-0.00018115718658506808	-0.0002982380210125868	-0.0003162925878763545	-0.0003640064130117082	-0.0002378980328732183
ESP	0.0	0.0	-0.07300212716198073	-0.12684879987524544	-0.13601134578284935	-0.13018880058895954	-0.11709646208312163	-0.13372759172645132	-0.12366464265167743	-0.1571619043980066	-0.15162346904943336	-0.1600977250913571	-0.1768194953684188	-0.16199881481782086	-0.18926753333976531	-0.1959515397800926	-0.1974086745979431	-0.21378631258671676	-0.19058082519297637	-0.21203174697549398	-0.21031454008192396	-0.19447242125388842	-0.24778510151931554	-0.23916010089766182	-0.2354218560605581	-0.23000440306355507	-0.22116276944780244	-0.24951138544121454	-0.24771150275867404	-0.2402703844930354	-0.2180006636211651	-0.2849287726732874
LKA	0.0	0.0	0.024409524444957142	0.03915038975110807	0.04109674543115727	0.05013425246676029	0.034482035916783005	0.04310333233896735	0.03412885043787561	0.035766413239546324	0.02723807850923965	0.03940334663226075	0.03833951432208327	0.05127019060551241	0.028147115048859916	0.029576575523115878	0.03009327076148871	0.041627744861560956	0.03651915180018506	0.02644757829739497	0.0188006364843174	0.02464437203337777	0.018996566456386255	0.02794900693188218	0.008186810409416267	0.011161323733821504	0.0112404499543306	0.011337681653422749	0.004420034066487943	0.004131734266943354	-0.004010625614758734	0.0015276153330079367
SDN	0.0	0.0	0.0	0.0	0.0	0.0	0.0	0.0	0.0	0.0	0.0	0.0	0.0	0.0	0.0	0.0	0.0	0.0	0.0	0.0	0.0	0.0	0.0	0.0	0.0	0.0	0.0	0.0	0.0	0.0	0.0	0.0
SUR	0.0	0.0	0.0006893670006613561	-0.1179338941073027	-0.16603243509387688	-0.1568024020558778	-0.1060816191701397	-0.04437481938148746	-0.11032416154865832	-0.14721125088653642	-0.14585814576032474	-0.11200560647692814	-0.0896236210327972	-0.13584609123984404	-0.16427940231649174	-0.14231360509217028	-0.10116427341614331	-0.0904993617272365	-0.09454756500222317	-0.10047638360154432	-0.13747100872870677	-0.13700179714499772	-0.14341002674451708	-0.15249681987469232	-0.15806769755996042	-0.1651568386393576	-0.16415653786105988	-0.16583092837514357	-0.16067039388283355	-0.14592679292043664	-0.13391948041076018	-0.11750246020018063
SWZ	0.0	0.0	0.030252865162871956	0.023878070380933814	0.021312080157787072	0.02063456364784777	0.010081456325017335	0.012385003150372498	-0.004824066898245771	-0.002863677147668664	-0.009846442427963176	-0.0075383525040106925	-0.0014464736284192092	0.004618897640518149	-0.00930338234549355	-0.01224426746384566	-0.005281406336932193	0.0023702612808262913	-0.007078683755290527	0.010054999873321258	0.0025279472608552567	-0.0009994778972455265	-0.006723313082646065	-0.01815513927693191	-0.013135621832449651	-0.012826737651383535	0.002688642147941067	0.0054738607256688	0.006519061928611514	0.004530774321809261	-0.0016210215083911628	-0.0024869758126766506
SWE	0.0	0.0	-0.1549659508900847	-0.2180107160246858	-0.2256541505487486	-0.20886335222581875	-0.14965728106162146	-0.20473223728731949	-0.20836224124449743	-0.2633565211326072	-0.2279848097327397	-0.3137359406122586	-0.2816284438707184	-0.3195131174746013	-0.32940203988937045	-0.3454733939416532	-0.32467459441282154	-0.37908320425126263	-0.3527713455873105	-0.38035516852152895	-0.3478177776378488	-0.34425195940333	-0.3533069997724625	-0.3621926850473578	-0.3087915850041201	-0.3775974672332483	-0.3323791272312193	-0.288904654861033	-0.32625788233520137	-0.35830315484359776	-0.338403044948421	-0.3565339968535808
CHE	0.0	0.0	0.2264353322277035	0.21202013075865	0.17711457550348975	0.18585753003330652	0.1709465707168789	0.15809082779867367	0.14426740667405902	0.0687526847957809	0.08589438588835208	0.08069426815697778	0.05427091756986524	0.04331164791044895	0.042627426319774564	0.02911365723352599	0.013265909046444868	0.014587729685588968	0.015085558145244704	0.004419102805064412	-0.027378940693834064	-0.04799849918135646	-0.04589946366592157	-0.053685494415001145	-0.07030889794314987	-0.06218196687117761	-0.07453883065788869	-0.048022937576241986	-0.0440813398345008	-0.03290947715938186	-0.06662629268842091	-0.037392076339515246
SYR	0.0	0.0	0.005837872707914471	0.009595226950809277	0.00961449472371978	0.006391155067708709	0.007770149767805101	0.004682381287945958	-0.004175887088275765	-0.0026564354094316123	-0.010009105023922604	-0.027437625686910216	-0.03229614698446737	-0.04006076779833334	-0.04406933276842606	-0.052395995084275615	-0.05226220110045032	-0.06041388951056881	-0.05940202023787533	-0.06461546619535019	-0.09449057470637401	-0.08658659419413794	-0.0765611208465855	-0.06483260798226809	-0.07451374269427102	-0.07594359514552229	-0.07590958819340132	-0.0799809776668603	-0.08339184689821755	-0.08888334911805185	-0.09096356667415151	-0.09216158427254317
TWN	0.0	0.0	0.16277608263850496	0.12745904909396977	0.12337293612603162	0.12218428553365523	0.14167529332180795	0.14917360232016286	0.03187694594659618	0.07724034606395591	0.07344946503189398	0.08024782328337476	0.07560023906565405	0.126080671894524	0.1259798633858944	0.13901264411146919	0.10314418202299613	0.11242948522294238	0.11992944219239021	0.1374040724749781	0.11979289618158084	0.1008550411768061	0.08538058137803617	0.07631792095461609	0.06840577831555006	0.0829072282598542	0.07728994318603188	0.09188000597268875	0.07888472286852188	0.0709374722887901	0.09542965285027627	0.10187759351050207
TJK	0.0	0.0	0.0	-0.0002487648662730102	-0.004973491715976053	-0.007566572670159033	-0.008066299842934832	-0.002748078197700732	-0.0019036740535272045	-0.007170882922047372	-0.01837390460752708	-0.007870106148910594	-0.01169780867873449	-0.016785791755868917	-0.017866344885519858	-0.019294420152338176	-0.02364340725937719	-0.03725694141845093	-0.034981982561643754	-0.040961379451576185	-0.04063905138652624	-0.05432564575478249	-0.054989429693308445	-0.058950434934657014	-0.060369496048273685	-0.055471192059242114	-0.046469541707871986	-0.06107075025930664	-0.07568120130424516	-0.08023052892187632	-0.07352979226131762	-0.11240242407469792
THA	0.0	0.0	0.2105546472735309	0.19645613402405893	0.19039601223174163	0.22368966452834815	0.23827990674905042	0.25511325701341736	0.24784696049227062	0.22115060316181268	0.23810451089909535	0.234311032540635	0.24742954872183365	0.20766248562911205	0.23163904564531546	0.20382072753624136	0.20247379942741617	0.14412678850561633	0.16009896175133154	0.1586898291925376	0.1563212150189397	0.13337141067355507	0.13964992878603422	0.14933970661448193	0.13473958019321053	0.12168401116259275	0.12760187599494266	0.13873512061512994	0.12228158054667926	0.08901672005194872	0.09392229920179851	0.09321371160198044
MKD	0.0	0.0	0.011011051152420848	0.0077993802394038525	-0.02025111364382104	-0.058416509671865846	-0.06794473306891424	-0.08593293186305306	-0.10526411236393418	-0.13686060488454777	-0.1423044970074283	-0.1282713755309417	-0.14289192044848464	-0.15227881957221578	-0.16436005833659895	-0.1810022179805082	-0.19695553632591567	-0.19376738251034586	-0.19448925655608518	-0.22205401953236947	-0.23919239131976466	-0.23493832438885587	-0.2324629188269034	-0.24176586342976591	-0.24597753265664934	-0.24826560859785296	-0.26128695612031017	-0.25747993966340754	-0.26644753140289135	-0.27103756178914473	-0.27300285144241654	-0.2763137723651554
TGO	0.0	0.0	3.658788518823286e-05	-0.0011799592968819717	-0.0035696675592333804	-0.006865737608796607	-0.00497235681453656	-0.01145710508144715	-0.016121671141544613	-0.042547835792228206	-0.05272730954508642	-0.06392532200879542	-0.08066921525979875	-0.09678285880445614	-0.12209953569514154	-0.1367927141629366	-0.14714317675040833	-0.1703316075468031	-0.17347117219029817	-0.1697081101072362	-0.17864920329651035	-0.18289089499958777	-0.1979180459773633	-0.19128498630766044	-0.1978100148496087	-0.19691916839302825	-0.20763081101026204	-0.21676427270762577	-0.21524616131110008	-0.2308159267475518	-0.22649083060034547	-0.2209168561118413
TTO	0.0	0.0	0.002711640190478093	0.005455281103716736	-0.004562830648535687	0.0003023206587515759	0.005548221567419631	0.0070539366312294405	-0.011135881293766747	-0.03618606275386238	-0.028424925474934692	-0.026900041126809437	-0.11488169466618015	-0.1321591921630172	-0.10007102380787947	-0.07293151010869803	-0.07105097092886536	-0.07058668764884368	-0.11176144627367268	-0.08512332568049175	-0.12490495498685972	-0.12678965917275464	-0.12845593474707373	-0.1309335977331294	-0.16960102601641935	-0.1440471753012318	-0.15347110753610727	-0.13388738954508428	-0.13528472613589804	-0.12286695279972726	-0.1696545194595389	-0.17092559358181658
TUN	0.0	0.0	0.033838549459375145	-0.016934365825893583	-0.06326834187103669	-0.06975035547653885	-0.04499751785890238	-0.025029567696988053	-0.009919096122945614	-0.05212557902827264	-0.09264122685658238	-0.08693403482674666	-0.12236929750426562	-0.13737825417377003	-0.15628756477896744	-0.16002588147431274	-0.14995815853151573	-0.15546506820878214	-0.15594131351903684	-0.20975681219667086	-0.20854610378691074	-0.1840979591591907	-0.20593646577780067	-0.20249409954091746	-0.20119684466090026	-0.19267066327041116	-0.23937563142210072	-0.22573045543146097	-0.2356810349029681	-0.24495111143627568	-0.23955902120832429	-0.20396527439985324
TUR	0.0	0.0	0.07975380640230512	0.0661112778276518	0.06602736670016096	0.07054556208572205	0.06112033937621941	0.052908657913453006	0.04052667690350731	0.03613128800565857	0.0031990693651007263	0.010454682103677726	-0.021273494353124534	-0.01897022506890389	-0.020027731599836507	-0.027973236181577654	-0.04513329186550674	-0.04222131592395151	-0.05715457420293335	-0.05427870508833976	-0.056090724493673694	-0.04350167096819346	-0.06844832187601346	-0.0593641583337412	-0.055976201102014844	-0.0569929964925775	-0.06323606529522463	-0.06340793865017291	-0.06603141455637784	-0.06387079296539255	-0.06717767180625112	-0.0657739091807219
TKM	0.0	0.0	3.879942576112683e-05	0.001302765335076117	-0.009616192524009026	-0.006576396256652295	-0.014454969910970838	-0.0051967324683044325	-0.001966182994250776	-0.003877085532932867	-0.017256598715365	-0.02796989859145116	-0.033883001799195345	-0.02760446020442231	-0.03858978492298215	-0.03102649429459481	-0.04157206749053621	-0.04553538687976921	-0.04532957818189631	-0.03802329896640533	-0.048140497270765525	-0.05177214775092809	-0.04981272384635416	-0.04909911516269849	-0.04624766844926187	-0.059799837395335675	-0.05677863360241675	-0.05226951829144788	-0.05554781675259912	-0.04398411518229395	-0.053651615834937605	-0.07608776580688703
UGA	0.0	0.0	0.00013323597496395223	-0.0010658877995561866	0.005286370775570148	-0.002729677138024744	-0.015617781071830539	-0.02328190868819968	-0.02885585278805669	-0.02110257309059227	-0.0204798110091442	-0.022581893694573196	-0.03226922637463714	-0.03593671508930196	-0.04397890498443191	-0.04445292194706907	-0.04658625302697006	-0.05143899237411986	-0.06036943972006492	-0.06975915988477466	-0.09602163634238048	-0.10010965006899131	-0.098136547576122	-0.09412645167393707	-0.10871020525695663	-0.1210183211119431	-0.10446939496830954	-0.1048472230082309	-0.10691711292993844	-0.10878126694889856	-0.15046505179949765	-0.12407026533782783
UKR	0.0	0.0	0.0068117162415726185	0.053069578277309404	0.012366081661263628	0.009856267344154901	0.01385386827343904	0.008135888453164597	0.008967065809972752	-0.04313437597199821	-0.054869598651385854	-0.08262633735878211	-0.08247916706146663	-0.14423981522828644	-0.12013232512421146	-0.10820741469105277	-0.08258112051096056	-0.11513457753812295	-0.10537649353302703	-0.07728240029944988	-0.08902977162623671	-0.10306128705880324	-0.09855439995686277	-0.10777798178245312	-0.12430218740688836	-0.1506544898046025	-0.13858742486501097	-0.11949911360431553	-0.1158025824394393	-0.1417404097693531	-0.11607952266564636	-0.12858506317713347
ARE	0.0	0.0	0.022659144219439042	0.021356417411366735	0.025439352531719805	0.0277524930105022	0.03155567847905605	0.017767699307769114	0.022605052005819637	0.02222829275244642	0.020011000397035517	0.0016835905468637336	-0.009795533601475448	-0.026240511158281965	-0.037955928627630975	-0.04037792414038899	-0.04124458611429738	-0.05614759076362219	-0.06089680602161529	-0.07686113173265285	-0.08145604987557231	-0.07252097595963347	-0.08867966138844663	-0.09655548472400355	-0.10293495357774907	-0.1036875821349148	-0.09928719047982426	-0.09947526671799656	-0.10104849737513355	-0.1097203297638516	-0.09102744202675872	-0.10237371300919618
GB.01	0.0	0.0	-0.8515743830457723	-0.9924042255407328	-0.9476509935326227	-0.9286232319008381	-0.777825354766315	-0.9993978660932545	-0.7106823112524863	-1.0713984134882004	-0.67632241552954	-1.1835830375282685	-0.7468612873284486	-1.2501224663242438	-0.7860854598174094	-1.264671728949296	-0.7878586348228689	-1.140668700415326	-0.7739510741395783	-1.1538946694083396	-0.8013128258844149	-1.163182662740081	-0.8010502133900421	-1.176098401218828	-0.7877482978116079	-1.222880371171109	-0.8392523090166137	-1.206992224325909	-0.8350266068388401	-1.2580674787554647	-0.8170742301171097	-1.204894859220318
GB.02	0.0	0.0	-0.5475261804916975	-1.6184183889004	-0.7797817159878817	-1.3990034472099344	-0.9012988836459179	-0.9605026465351107	-1.228060506280415	-1.095872488505123	-1.1284893492464532	-1.0477534307590464	-1.3864740191436908	-1.1167503817308355	-1.2800197143064573	-1.059972533508824	-1.436909304161349	-1.1508816558446933	-1.4008766607391365	-1.204764836908645	-1.421240142843616	-1.2239742959469724	-1.2816263543495077	-1.259925708692411	-1.4508838988780415	-1.3090735465439707	-1.4603616316746004	-1.338078010614152	-1.5411479842223352	-1.5467505963266293	-1.5131791262938843	-1.4518633577557005
GB.03	0.0	0.0	-0.9299419045851076	-0.9869834915906317	-1.085539200111152	-1.0236932791915399	-1.3689013078826973	-0.9432385424349654	-1.503643490433726	-0.7319341908379462	-1.6531521194929177	-0.6561435563634865	-1.675873363388447	-1.0137457961689855	-2.259212412789724	-0.9982134354573513	-1.721576071393649	-1.01897845460851	-1.7029634898369506	-1.001043441594407	-1.7262495582794468	-1.0407156541382356	-1.3805975509196156	-1.0370465003018192	-1.5175047103788364	-0.9064231131191147	-1.5551202407841247	-0.9789803706503952	-1.5090757133985888	-0.8997070769811155	-1.6576219741610054	-0.9890116805290949
GB.04	0.0	0.0	-0.8187109263554593	-1.2595706124268746	-0.8984553797195205	-1.3310082344610397	-0.9888980906009093	-0.9475084082928742	-1.2647840366472596	-1.0402592510907138	-1.5147205282066256	-1.0579600312893844	-1.376921034253653	-0.9137298825445783	-1.365232658332305	-1.0668171051575914	-1.4580492029976688	-1.139417817219146	-1.5042182281059469	-1.1035940929654209	-1.3793260725053158	-1.0771351587067546	-1.4622341259714289	-1.1410187331249877	-1.5580967728416883	-1.2071348655835923	-1.5531089410295573	-1.2247053983544198	-1.8090316271874962	-1.5217022204498831	-1.6998435525793942	-1.2510982026608275
TZA	0.0	0.0	0.0005346231123137812	-0.0005560080367783549	-0.001793616022638389	0.0004899036211591934	-0.007998169926637377	-0.0105104365417108	-0.04706218690850861	-0.04799838093024755	-0.036434634406423694	-0.03405768716820967	-0.0515928554792322	-0.05860811011287881	-0.06692235939841362	-0.07922114898175625	-0.09153312248935119	-0.10459968933123065	-0.14302095209360877	-0.1429867884934266	-0.16282099568039055	-0.15859981487076347	-0.15643587176091822	-0.15759617128732195	-0.17115607898336993	-0.18843731156229504	-0.21467030168323964	-0.18496164963647255	-0.16814390577624128	-0.16794868858732714	-0.1791645273986564	-0.15412427133187911
US.AL	0.0	0.0	0.004172293364335111	0.0027402071973936515	0.00033297281858413186	0.0017210130301981152	-0.00897572995030016	-0.019599954520155283	-0.029335404740693516	-0.040074561653391516	-0.043218554514645735	-0.04331759172926386	-0.0490932262202981	-0.05099432924312586	-0.05524583422567009	-0.05606824698416446	-0.06327978386503341	-0.06695164777216212	-0.06778664222104602	-0.06522240525993483	-0.06681202185180313	-0.06833244773988278	-0.07305216750719268	-0.07841438587650185	-0.07485287624137138	-0.06183515425768338	-0.06236602306343153	-0.05857407473413012	-0.06475263571653622	-0.06044229051658245	-0.06012597731065439	-0.054801699495077294
US.AK	0.0	0.0	0.0013058124329390353	0.002514963909261425	0.0011305773857994694	0.00014529329974699579	-0.0013484014915188247	-0.005923795630202733	-0.009157634279233218	-0.016100426529808143	-0.021927215549388812	-0.045123909775790505	-0.06609447600214313	-0.08782678041170389	-0.10259561455908672	-0.11241347628260234	-0.11925735512207103	-0.12234461273012975	-0.1279558946711168	-0.1277643398152173	-0.12758849104331782	-0.13149187325615097	-0.13825867207988285	-0.12783185571292321	-0.12322327804840105	-0.11607409751819286	-0.11986108834820541	-0.11370117939354385	-0.12682199364343338	-0.10981546218579163	-0.10937738918319617	-0.10526546137263892
US.AZ	0.0	0.0	0.005980493543433774	0.0012500597423192872	0.004186583952914269	0.004238703712133862	-0.0024367619689380504	-0.0056699079971189725	-0.014211329506175208	-0.024310699654472856	-0.030493138775300466	-0.03391909483040356	-0.03434786805548429	-0.03542326553482855	-0.035758847602085364	-0.03903732718640862	-0.04209880040551006	-0.04617462965923469	-0.05045067317684948	-0.051607068857661975	-0.052456809700196505	-0.05442003650514282	-0.05608783257164962	-0.0592010072280158	-0.05858503935820547	-0.05862698421996715	-0.060387108148718394	-0.05602721221463769	-0.05644364892485321	-0.05258273037622718	-0.05765101528555361	-0.053763267877438015
US.AR	0.0	0.0	0.0024272492211263597	0.002888242826104559	0.0015987615958668044	-0.0006875596633260095	-0.013012349734431439	-0.02949066654949206	-0.04763560065537131	-0.05769614675252832	-0.0699881110950984	-0.0699578371816112	-0.0760911321723623	-0.07663380707241263	-0.07597798701515224	-0.08149627170291884	-0.08158866731013958	-0.08502854699401485	-0.08649035763543811	-0.08455314269172343	-0.0838062418894836	-0.08487223950661704	-0.08745935822783713	-0.08600270795706688	-0.08752076013007759	-0.08621284520955452	-0.08622709485149871	-0.08002312773612852	-0.0815858886785703	-0.08026794155084893	-0.08134729738078494	-0.07722683784937567
US.CA	0.0	0.0	0.04820385535706517	-4.207796316935131e-05	0.016321052424084215	0.013158009686198291	0.023957264981167015	0.02558446899409983	0.031072902737094843	0.029455517752241533	0.028776559909160504	0.026986481601154466	0.025899369889326174	0.030585537280036768	0.02862751688488263	0.03341316328184796	0.018708275517842488	0.017605564587719336	0.01148479621833065	0.010130836917587871	0.004252922682845828	0.010881188064204572	-0.003203611208768553	0.019958288911392508	0.003617127889921079	0.013168650920758473	0.015725623823725776	0.00515445443600715	0.009735168751356937	0.0043023019381971395	-0.0007136330648749301	0.00465699114178264
US.CO	0.0	0.0	0.006239317231160335	0.0002373737110428209	0.002371873592310614	0.003276120497730517	-0.0031141770702847182	-0.008010742368291801	-0.021539685789029317	-0.027527364319290815	-0.03546614467647702	-0.033358813712169866	-0.034451050860850874	-0.032575956463543054	-0.03944841060674609	-0.03922366326229998	-0.04682433455670543	-0.04457584081944965	-0.05226188699859469	-0.04791395337597759	-0.052862270600062544	-0.05162264296874053	-0.05447365419953831	-0.05507661708912259	-0.05193012283304377	-0.05478451344024249	-0.05601282618069581	-0.05350750159830442	-0.053525244867513866	-0.05245525812577201	-0.0558367261246584	-0.05097585831075335
US.CT	0.0	0.0	0.005420728021587884	0.00346851547745608	0.002136235582583801	0.0016741886494697766	-0.004953351354430868	-0.012078627302991585	-0.019874497850835837	-0.027055574387968573	-0.03530075637239172	-0.0355143359215937	-0.044538720412334865	-0.043524250512860796	-0.04927295270217291	-0.052792849370608685	-0.056796508554024516	-0.05732883310377579	-0.06128652129238077	-0.06013782896290287	-0.0621328758228179	-0.06249724410904989	-0.06390138826752878	-0.0652228834168711	-0.06400122314276224	-0.06455771246246522	-0.06375862283902745	-0.06098953238006244	-0.058765500780311175	-0.058019487238170075	-0.0591721026746983	-0.06093762973312655
US.DE	0.0	0.0	0.0013059757668631988	0.002248601377385917	0.0017309763186146299	-0.003592403063623628	-0.01809267648075208	-0.037492321463805656	-0.05665181547547249	-0.06948967657666172	-0.08752094047380643	-0.09581004819304573	-0.1025237092600495	-0.10639162979432237	-0.10841392908359504	-0.10795496338309452	-0.11112160254839187	-0.11413824805243111	-0.11971265134526066	-0.10758210953591973	-0.1079985144994855	-0.11147133956034283	-0.1057551653822375	-0.11360550605724606	-0.11182155170410546	-0.10207059572061583	-0.10305655224901455	-0.0993031097608954	-0.09548443758858882	-0.09068173292797743	-0.09138541331781269	-0.0895263390857548
US.DC	0.0	0.0	0.002441410448206227	0.0032414508397859976	0.0023829577905587485	-0.000929906100644029	-0.011831755967806057	-0.026830103216313184	-0.043177843441399855	-0.05516271420544783	-0.06224125640146294	-0.06618297273370821	-0.0933697326717331	-0.0775870132665335	-0.07008540660747853	-0.07496508768860544	-0.0775035288100967	-0.08054605462256559	-0.08790837613740221	-0.08433663086580001	-0.09084623314171703	-0.09153977727557328	-0.08974933008603081	-0.08347668692901822	-0.0808265335824232	-0.08917244411793535	-0.0855591632299757	-0.08643519684018441	-0.08391708710234758	-0.08058852043415499	-0.0812143606142568	-0.07145009960445314
US.FL	0.0	0.0	0.017275481785161695	-0.0008481765054968449	0.0038774534506069713	0.006274721485022283	0.00524126598622221	0.002555789993730073	0.005608562735948119	0.0021838915501559697	0.0035558891641418455	0.008023397994105785	0.004233561128064167	0.003055467136836576	-0.0014308970802345833	-0.008118862790518211	-0.011633642400366018	-0.012816863484388374	-0.01825961496941808	-0.013084526604578706	-0.023492782680412105	-0.02052577365968533	-0.024970152088954478	-0.022178344283962925	-0.02174941801191821	-0.02523898293251836	-0.026206850807097837	-0.022046203524594965	-0.023598377683364813	-0.023796084411653595	-0.028142139752007633	-0.02272162426253388
US.GA	0.0	0.0	0.009864143648963264	0.0004841361013419032	0.004542588750977572	0.005511364495114357	0.002175828573935945	-0.0029683918231215856	-0.00755169604270689	-0.01402767860141374	-0.017433414083267706	-0.017395882102100302	-0.018215793788867174	-0.016847450796619867	-0.027421398410421016	-0.02500415624857588	-0.03438118226010145	-0.03091786984888989	-0.035679321964232624	-0.03235551130073011	-0.03746606394217089	-0.036944647900261085	-0.04103962624111279	-0.03820812386795547	-0.03844389766691769	-0.03940984682260229	-0.04089054881182275	-0.038476262190167976	-0.04058036419797295	-0.03827083476326543	-0.044733368091243175	-0.04201298134711706
US.HI	0.0	0.0	0.0015927943922022791	0.0020855311284817546	0.0013022504803616997	-0.00021471867491795749	-0.0031458201934730923	-0.005155291563208042	-0.007743094087242497	-0.008481887307743019	-0.017614360451867483	-0.017171966723716903	-0.02952549724153375	-0.03709466876772316	-0.05779948387255596	-0.0743475739586219	-0.08581842936246087	-0.09763275707216357	-0.1036909052917867	-0.10375572980714232	-0.10433098532128815	-0.10634563610074643	-0.10887193950807061	-0.10820213732740669	-0.10522156975358854	-0.10601970318542264	-0.10808223363650837	-0.10220086793066852	-0.11891828579341235	-0.09814790377125071	-0.09423899853748807	-0.0975246167459698
US.ID	0.0	0.0	0.0012357349246761018	0.002401140941565849	0.002415766864860558	0.000397967763143825	-0.009358182639285229	-0.021942926569595844	-0.04066150349408826	-0.060890967151139286	-0.08107932060121836	-0.09410966210616767	-0.10405099730000922	-0.10940556785903333	-0.10812407081463027	-0.11551508539294764	-0.1394308099434416	-0.110633758795331	-0.10397040038810923	-0.09921331487015017	-0.10098519501432479	-0.09253899342165361	-0.10739829319613703	-0.10341309055424963	-0.13806305021161203	-0.10494861409789946	-0.09444554331777821	-0.09476814520206212	-0.0810362803511877	-0.08232179099444403	-0.08300950877204727	-0.0857930041557542
US.IL	0.0	0.0	0.016119393072089316	0.0038247700405946716	0.009523558518687025	0.009035809102009296	0.009130426673276126	0.004493257546012153	0.004224406028319194	-0.00011121028203886496	0.001413317406884218	0.003142641646824984	-0.002180503054416416	-0.0019849675203631456	-0.005998377516913678	-0.007859626725614799	-0.01590899872480067	-0.01238819043671846	-0.019446057808614192	-0.01838423790125887	-0.02262456482653441	-0.02670883363797838	-0.026608125977301	-0.025975984040471634	-0.024391583430216635	-0.027864523063791946	-0.025905282904536975	-0.021237451398692375	-0.021274519136693648	-0.0206114541276059	-0.02415932256321085	-0.02629625685789394
US.IN	0.0	0.0	0.006862989225386862	0.0012972922931231423	0.004212696282546169	0.003147635017675121	-0.0045685393139538455	-0.012851879035347125	-0.021934182708260863	-0.026973431174115436	-0.03175150459369114	-0.0242269571656184	-0.031136575005397127	-0.035811088118808954	-0.03724576926457113	-0.0428431552730868	-0.044572685846111515	-0.0497233168305522	-0.05130542022022677	-0.04992752454141547	-0.053312767079360945	-0.05357070960654298	-0.055969869001948336	-0.056475792299037764	-0.057251347959585974	-0.05676694638803159	-0.05692947199980036	-0.053041995750524595	-0.05343507923118995	-0.05137405143893492	-0.055027285873410214	-0.05299892480055135
US.IA	0.0	0.0	0.0035934526450231985	0.0027994777336948218	0.00012149833685803912	-0.0003455351835990328	-0.00668840201087928	-0.02207449223663449	-0.03495332938552309	-0.04366583101045318	-0.053561776898558566	-0.0569493012029576	-0.06098121435808013	-0.056638765875416386	-0.056664783439308586	-0.0642744421813668	-0.06336618469358068	-0.06942902994852007	-0.06715146771515412	-0.06839039917130307	-0.06934868544200556	-0.06734207808675174	-0.07240752439781062	-0.07287808322409273	-0.07082926938295486	-0.07011074233099768	-0.07112529621352559	-0.06757252412163961	-0.06391586628001766	-0.06342100673484286	-0.06548020521630615	-0.06455605592285973
US.KS	0.0	0.0	0.00318581490121872	0.004420000070326502	0.0030361331245121193	0.004020375821212063	-0.0016568678480766152	-0.025882421954703805	-0.040557959730724846	-0.049891939306856425	-0.05872875770764896	-0.059847489621212	-0.061222255825776895	-0.06185949745862729	-0.06356689824039696	-0.06850906737895235	-0.07126175360487874	-0.07187259439208615	-0.07532872434306004	-0.0749851380657196	-0.07546053573797007	-0.0747700747999791	-0.08053527400608829	-0.08185525897403956	-0.0789298208667244	-0.07886286950612442	-0.07830453826710437	-0.0718389424397281	-0.07054968969484321	-0.07714363830544357	-0.07658140817659032	-0.07169272912960212
US.KY	0.0	0.0	0.0040185024811068	0.003029246931451901	0.0009279742323897722	0.001467415411382511	-0.010762894867555328	-0.02234459618080109	-0.0314266708667299	-0.04273437420431181	-0.04718154726147672	-0.05107915734402502	-0.052970282616904285	-0.05526727667656273	-0.05951248831483902	-0.059698731814317174	-0.06488146480856383	-0.06677333933714502	-0.07029570925795037	-0.07553035049328027	-0.07049156727603201	-0.07120362404612335	-0.07245007246832191	-0.07373253985696326	-0.07158094920428626	-0.07144171930754117	-0.06813216522449927	-0.0686477903339977	-0.06905937009511476	-0.06524206654453524	-0.06948548808421995	-0.06803291150082602
US.LA	0.0	0.0	0.005417521598638508	0.0031759364319539074	0.0028262453654726016	0.004038219524415965	-0.0011249066466212376	-0.011220171567971615	-0.019642030068545147	-0.0264872401512517	-0.033300845737249674	-0.031836294724219005	-0.037221579420354534	-0.040218756248022736	-0.04229011511216463	-0.045689979864738106	-0.04755982667488112	-0.052284578647643354	-0.05380474388746448	-0.05553792475568864	-0.0576912792153661	-0.057830638548483915	-0.06087388698072793	-0.0602480715114706	-0.06161815572901519	-0.06069272606562537	-0.05991145310635382	-0.057205694542572516	-0.057726306256489224	-0.05724080567707235	-0.05848036787744482	-0.055885272278966
US.ME	0.0	0.0	0.0011154225906029325	0.0020265351027504153	0.0015195562086400827	-0.0011719237756668832	-0.012323393675184313	-0.030328515431377046	-0.048146450431285626	-0.0653654053499042	-0.08651969112131175	-0.0967087986739501	-0.11001325258497285	-0.11701784693021189	-0.12420143422228191	-0.12585808933522902	-0.14708827972339522	-0.14727361516040371	-0.12830353954097484	-0.1261798400954417	-0.1299965898038935	-0.11753413970507776	-0.11574405829126722	-0.1124100617040602	-0.10765346834685774	-0.1038325692704789	-0.1241155359409718	-0.10018380970392426	-0.09419334174856075	-0.08762491349401103	-0.09140785457951717	-0.09542021053380312
US.MD	0.0	0.0	0.007583022194324052	0.00211718523002169	0.005918146871741747	0.00461919224514773	-0.0010137841931601166	-0.007032456078404081	-0.012989233700444469	-0.02021898853431514	-0.022935068449547735	-0.02888020970276406	-0.03129635443409606	-0.03348146172645894	-0.040601101892168145	-0.038271192893657435	-0.04574094752350932	-0.04377253325131836	-0.049440361417252277	-0.046469773798452074	-0.051987378825013586	-0.04872996055483858	-0.05438219216546969	-0.053601902651434497	-0.05362549675781425	-0.05306154863999879	-0.05304944598329975	-0.04962626417901461	-0.04822657135012953	-0.050513935494811424	-0.05227255480670934	-0.051506859409511385
US.MA	0.0	0.0	0.009892324852045498	0.002572442666903818	0.006828431654093414	0.0046070842457002215	0.003681083675899366	-0.0024488334339434203	-0.006806258290037448	-0.005199810325540177	-0.010869508233191105	-0.010139291874156076	-0.02216961620943314	-0.022069018838344334	-0.028699696248968287	-0.02959733400067499	-0.03548843421382619	-0.03530417960904142	-0.03974670876009112	-0.0392954726610828	-0.039658949452692216	-0.04133180764890332	-0.044578355494195865	-0.044931118393642944	-0.04475940081529739	-0.044119326290104066	-0.04262401906003355	-0.039726571730536175	-0.0415573761275545	-0.040128865863553465	-0.04501055469563475	-0.038803025064915175
US.MI	0.0	0.0	0.009517822507532081	0.00044485296875063085	0.0038792135638399117	0.006932298787476476	0.003117927505691398	-0.00265584556631282	-0.009922881640433978	-0.01547118853924001	-0.020709732252954804	-0.018802001195861173	-0.021409004975847523	-0.021544541299589604	-0.03168314923652771	-0.02948027878552084	-0.039817186782697966	-0.03568467107752937	-0.043535475414568925	-0.03972849789903865	-0.043563621209408154	-0.0416779767936859	-0.04482460828270085	-0.04236106043367105	-0.043189469910442924	-0.04215040787098889	-0.04221184562008817	-0.0361785106391066	-0.03765621785348783	-0.038606603606849976	-0.03755785899578479	-0.04152442916075527
US.MN	0.0	0.0	0.0065960866473924185	0.002907541834917815	0.0035789639398098316	0.004917870597775931	0.0010587735070455295	-0.0072795634935896025	-0.017534697464793858	-0.023667793810988602	-0.031675599643388175	-0.03220503867082947	-0.03400209106668717	-0.03455654834457755	-0.04177353518147742	-0.04176708932682738	-0.04894253062039944	-0.04889138923643843	-0.053220730698655405	-0.05197259403213472	-0.054241652573971955	-0.05380812417362657	-0.05689115072075035	-0.05683534137371771	-0.058285858519879774	-0.05604818497174646	-0.059939970677402865	-0.0468601650872591	-0.05417793822186656	-0.04667258576059874	-0.04950871905913257	-0.04982044463609503
US.MS	0.0	0.0	0.0022676664959586645	0.003814257524359377	0.0031830531958654262	0.0013145341022813284	-0.008662507904655392	-0.028076385454212094	-0.04875520527800603	-0.05878199288986696	-0.07131637134494273	-0.07600410860885143	-0.0812310638351188	-0.07819601789004205	-0.08576192057121457	-0.08153160171232576	-0.08147265389639724	-0.08223302126835197	-0.08860918861358646	-0.08610739786374388	-0.09138861704858225	-0.08770066238222851	-0.10283279982955529	-0.08454978023930693	-0.08729628586330307	-0.08088456803011512	-0.08795409561020984	-0.07768153114845466	-0.07174892748932349	-0.06994728511758863	-0.07889018754428934	-0.07016667408002997
US.MO	0.0	0.0	0.006040055018696755	0.0018881427986894295	0.0031109707712140278	0.0034041215438262995	-0.003069380769615826	-0.012544125034086306	-0.02155224778797038	-0.029539169213577132	-0.03613614461627224	-0.033929818418443336	-0.035365729455960615	-0.037663053914960276	-0.04017398844392561	-0.044008194111822	-0.04694086010299525	-0.048580791964092374	-0.05332484484233957	-0.053853026335126675	-0.052638786331771215	-0.057315429802462514	-0.05887667280745079	-0.05989742441711021	-0.059764584267107956	-0.058826397890487936	-0.06138617844549943	-0.056011323373605926	-0.05711900770530853	-0.05513642680048392	-0.05784507336992206	-0.0542034299009897
US.MT	0.0	0.0	0.00087674008089067	0.001546730404178298	0.0009031244641910519	-0.0012141501224971485	-0.006230950785157674	-0.029674555512770873	-0.053929101927163714	-0.08197406481644798	-0.10086701332749914	-0.11776172892653536	-0.134526557775827	-0.12602355960762424	-0.1251763253698579	-0.1286712528389744	-0.1317668350248602	-0.13040171192992833	-0.13293313078620583	-0.13474169226901367	-0.14514168697962182	-0.1270277957211574	-0.11979149311857062	-0.12644183670098563	-0.1226636511763024	-0.1256686413243946	-0.12649552746466508	-0.11443548796526981	-0.10927694493615414	-0.11336718670531543	-0.1265518904027929	-0.10656971191829179
US.NE	0.0	0.0	0.0022743661054702713	0.002553646680292232	0.001439141000925126	-0.00021782706609574376	-0.0076859961260722365	-0.028034836572532473	-0.04503146187274654	-0.06059114793804943	-0.07099493882126717	-0.07602883230534152	-0.07860964611138277	-0.0799513141090391	-0.08473928385460683	-0.08736878296856654	-0.09236694716647786	-0.08506234395205814	-0.08753727816248613	-0.08574038044025789	-0.08580718243003105	-0.08140567991105074	-0.08172529210955792	-0.08588028142711979	-0.07389154482213556	-0.08371584523861886	-0.08333828774784724	-0.0785572537569057	-0.07607993546461245	-0.08791462170695263	-0.09830531418743016	-0.06883989800878787
US.NV	0.0	0.0	0.0028262027195191664	0.0026340429602811355	0.0009503507271579892	-0.003100501236230624	-0.00688410318028243	-0.017498647433911163	-0.025356819753685755	-0.041674897864873994	-0.052154189346764745	-0.06006040547554825	-0.06641739045734063	-0.0662112005523019	-0.06572877549686496	-0.07044794221197082	-0.0724746606414084	-0.07402095352725402	-0.07869461801532918	-0.08144185771098433	-0.08034199582497292	-0.07961323668105313	-0.08083231692105342	-0.08387263924347632	-0.08773093045802982	-0.08275758645315268	-0.07966403622291507	-0.06658024562999909	-0.06867719904842806	-0.0625335020802531	-0.07244870332320241	-0.06356491903761752
US.NH	0.0	0.0	0.001459098077050136	0.002499468063477117	0.002152767654650667	-0.0039928413197554136	-0.014174682058865073	-0.03115974909526642	-0.0466666880765354	-0.06143051477147665	-0.07856304162142669	-0.08609911878943999	-0.10097612388264565	-0.10278013895722582	-0.11089257680397813	-0.11226660001141253	-0.11315269865647126	-0.11326100712508724	-0.11365010583973545	-0.11039864873811922	-0.11284093016884489	-0.1109387522196692	-0.1278376330350106	-0.11127684932797921	-0.11543275777092799	-0.10644219972474334	-0.1052555267113231	-0.09912476242713852	-0.0978772309443765	-0.09564744050505336	-0.099562125896413	-0.1002481392410659
US.NJ	0.0	0.0	0.011642390121058277	0.004026401287360315	0.007062195666440729	0.00543712243716854	0.002185636003426694	-0.0006345496141757501	-0.003913495048879501	-0.006874892784658471	-0.00737520806072256	-0.003195438423675423	-0.00947924932783728	-0.012576313034073916	-0.015093987237391193	-0.023674038394949637	-0.027036432851579306	-0.03042535088761955	-0.03381780319011707	-0.028287302745599874	-0.030876077785957357	-0.03205001695464338	-0.0354571803898418	-0.0371863534078587	-0.03562137998871506	-0.0379283939100028	-0.034344961674581675	-0.03224738314370201	-0.03493645999950168	-0.03255188212007987	-0.03700685536857096	-0.03233802770192806
US.NM	0.0	0.0	0.002018524958402601	0.0024579627090792755	0.0023445913308162147	0.0011647274795079099	-0.008987092134971064	-0.021716419615136484	-0.04802874926732592	-0.05731763349218211	-0.07657661320106257	-0.08259128867980081	-0.0804406188414708	-0.08497484734805161	-0.08916132107584795	-0.08703751867422671	-0.09356846210148984	-0.08737636602142995	-0.0913658545164786	-0.08685554706476806	-0.08552714699182618	-0.07885069061085437	-0.09049865601932217	-0.08476033834717844	-0.08561677053455785	-0.08279010348095639	-0.08463364978253951	-0.07892536577648324	-0.07701059592820636	-0.06856820681508946	-0.07298801108996944	-0.07297571910077627
US.NY	0.0	0.0	0.029217316296747953	0.0006824969816632276	0.005470301011012424	0.011430200270146074	0.014167763559380653	0.015152682919383764	0.018553978932867032	0.03800682911325737	0.023234922603676544	0.03646254443314678	0.01591065264407998	0.026918470024428487	0.014995552441132709	0.01584067820989965	2.09619756885715e-05	0.010309067052927112	-0.008222126392254392	0.0008717059511331726	0.00016324697904579466	-0.0017375688277421197	-0.0045527848425042095	-0.005503375255500043	-0.005406780089001195	0.0010494715717568326	-0.009584611070367899	0.004021483413585436	-0.003494581052554402	0.004848735561036044	-0.005463180348552754	0.0050636416695892805
US.NC	0.0	0.0	0.009999295812734843	0.0029785221325129285	0.007822938134705026	0.006780768580427754	0.0030785002338662437	-0.004616283455582959	-0.00837877202205517	-0.014704666436726743	-0.01781485642347036	-0.018453768635684487	-0.020265099946992216	-0.023388774213195518	-0.02390777591492199	-0.029492216086790535	-0.032992712965285165	-0.03786874815178143	-0.038481158721648256	-0.035736938493236	-0.037555239517550465	-0.03960798557782752	-0.04146620112562838	-0.04342387480756882	-0.04376650086278522	-0.04240889526465619	-0.044012209880739395	-0.037820391706522294	-0.04220460784765123	-0.03848935753377747	-0.041757152521226804	-0.03712682649611443
US.ND	0.0	0.0	0.001118716760206695	0.0022042453841963905	0.0016597525234640642	-0.0002572897127905982	-0.006204272150844847	-0.0356942741394084	-0.05664962739317936	-0.08209265902213714	-0.09829775978598132	-0.10702746279422914	-0.11223423085949813	-0.11599311765868592	-0.13103163171677146	-0.12496076663018885	-0.12297717348475068	-0.12441226842814235	-0.1340538175340411	-0.11979759360467579	-0.12405301864062412	-0.13337947427340957	-0.11602451180708906	-0.12000707025923152	-0.12256833752309904	-0.1111934869472142	-0.10929841438637178	-0.10478187265103855	-0.10701572341785814	-0.10987787270311244	-0.10259916207185915	-0.10891047241617935
US.OH	0.0	0.0	0.01249317104583536	0.0032429711951609264	0.006805984558910794	0.008186904081486368	0.0059112685868445425	-0.0009316056169494935	-0.003526891805782917	-0.007774479095412623	-0.004914057606608679	-0.004239644021808431	-0.010850056819800002	-0.011575959862886176	-0.01736037609989527	-0.020914659486026554	-0.02786042854694415	-0.027502639866983092	-0.03138112432597984	-0.02629900555767284	-0.031488488003028614	-0.030072299354200194	-0.03527375325794724	-0.03105607499028773	-0.03498450738799175	-0.03372753496027059	-0.03729145434078207	-0.02975425436376744	-0.03370335024871496	-0.03013832703846475	-0.03578877700323169	-0.028478672159926166
US.OK	0.0	0.0	0.003942597442785356	0.002998739008597262	0.00048269278098977964	0.0019927572927569415	-0.005516897958701694	-0.02207810615910688	-0.033081390670353095	-0.043797211537977	-0.05139542735141944	-0.05293687765542954	-0.05136326501267163	-0.05274645004044176	-0.05717994570096918	-0.05909929981197104	-0.06394143355263893	-0.06524081201865206	-0.06787361812354842	-0.06875570401690956	-0.07086676567110706	-0.07271701425530797	-0.0721576158945969	-0.07134495438300137	-0.0725179939880638	-0.07162547336140301	-0.07017092695926763	-0.06621760076258587	-0.06562263349431108	-0.0647894845731023	-0.06913042169826022	-0.06815027578369603
US.OR	0.0	0.0	0.004482687776041772	0.002398011597914973	0.0019518055299538872	0.0025776625260265362	-0.0035980910496280494	-0.005353916170680595	-0.015758005746646653	-0.026831384922820778	-0.03445733007511054	-0.03734445178810164	-0.042909635150301106	-0.0424166953695404	-0.04595535602581746	-0.04479322126896834	-0.05297355654003688	-0.049210127745591414	-0.061506733795235746	-0.06329936146668436	-0.06994590203389661	-0.059996614791335556	-0.06351829753836746	-0.06046294804292751	-0.05747931815531793	-0.054098188488349574	-0.060121840739035814	-0.0556536153761944	-0.05288386006463419	-0.05122140793575314	-0.060453871939958326	-0.05700532243614331
US.PA	0.0	0.0	0.014375187355630814	0.00408707998937885	0.00864204524750889	0.006812886549667496	0.006819051795337039	0.0020931778215826924	-0.0006749515036541531	-0.004450186448767823	-0.0018189912941113384	-0.0009040368309842783	-0.010069032889381546	-0.007068636515183968	-0.015203625393722664	-0.014689026696124152	-0.020294112800778308	-0.017518917257064448	-0.02482986621979988	-0.021117772391587852	-0.027551866314312612	-0.0270544259299621	-0.030199061109237313	-0.02761088437812642	-0.030717016710490874	-0.02975621531885464	-0.030700768366231923	-0.023708554625356815	-0.02665322851728158	-0.025459310450925976	-0.029517196188699746	-0.02536796011346487
US.RI	0.0	0.0	0.001078604776405534	0.0017240578328303613	0.0025016649091158527	-0.005887085622091615	-0.018748698428616706	-0.03986860386030466	-0.05679528424232805	-0.06820915781655668	-0.08784855327789165	-0.09722235314288952	-0.11158159330957318	-0.11518208343358483	-0.12526719641789974	-0.12527053725366333	-0.13166696872932704	-0.13361963298283985	-0.1254922379959944	-0.11465014197654666	-0.11654521205667345	-0.11607647296788537	-0.1172834849921367	-0.11972914227000864	-0.11540381733088356	-0.10982667393070189	-0.11247506282213715	-0.10977162140787255	-0.10349742543275253	-0.10668825698086914	-0.0989547963071824	-0.10802848790668618
US.SC	0.0	0.0	0.003911830130087779	0.0032273304970686922	-0.00020969928309355623	0.0012541308120894712	-0.01025849460004613	-0.02089755519029124	-0.030233771987331348	-0.039951598386867015	-0.044670683918035525	-0.05192667300438769	-0.0561764818349797	-0.05825327788031576	-0.05698134017855239	-0.060503081592655494	-0.06372285402099775	-0.06509019702333196	-0.06782719779189206	-0.07026266641521062	-0.07362161048386495	-0.07420645451490238	-0.07480811593449932	-0.07553815785208418	-0.07659900851151313	-0.06993712267027163	-0.07276682983021754	-0.06718217106382873	-0.0672052380432775	-0.06412473916275196	-0.06681023589854007	-0.06475584301691706
US.SD	0.0	0.0	0.0008948255616925138	0.0017067575440510296	0.0008217091737483528	-0.0012186238173894637	-0.009456279662611866	-0.04319077491812262	-0.06775016320005323	-0.09390668526688684	-0.10993373358211267	-0.14004038655659468	-0.12256274946271795	-0.12797908960746618	-0.1282352065151371	-0.12940292707562806	-0.1291773149974973	-0.12896124537229436	-0.12822615654102254	-0.12741629144839006	-0.16136619798396978	-0.122838280361659	-0.12336299238001613	-0.1370480773327465	-0.12202399809596587	-0.11890966186431928	-0.17048174263732951	-0.11517666418853212	-0.09656651964888852	-0.10057204239494189	-0.10543196755307127	-0.10398250346733695
US.TN	0.0	0.0	0.006298655595826652	0.0022646264224990276	0.0034455928559662397	0.0049628217302588595	-0.004160326236946066	-0.009800820927652332	-0.01906276904160009	-0.026941869714125488	-0.03023436307018068	-0.03369471053922268	-0.03514918161787728	-0.03775173484541483	-0.04328119619653181	-0.04297213112210985	-0.0483714972856375	-0.04920536237065232	-0.053428013964695875	-0.05106762870490389	-0.05450209186321775	-0.05598087819861375	-0.05733126045313064	-0.05699357736007604	-0.05810008921558474	-0.05637556252697795	-0.05830818121240755	-0.05284557539582124	-0.05634074330306271	-0.052702472607291106	-0.05585572347276413	-0.05241398018148713
US.TX	0.0	0.0	0.032452167942986776	-0.0001711149440142279	0.009341642285543017	0.011825932838105402	0.013781962181158569	0.01311804345529577	0.012513843993700036	0.022271790430083982	0.02140868847240185	0.02213246698912208	0.01678146397690039	0.014952611809770922	0.012078774204282716	0.013022447109767299	0.0009067057345157892	0.00415038787495714	-0.0008525683180993227	0.001345624901594178	-0.0004063306541901568	-0.0028661793974649186	-0.006774511674989547	-0.005448902065385841	-0.0035619717764889813	-0.004511269105500482	-0.00265421166926183	-0.00023196529242985875	-0.002331746940509305	-0.0037275743388853755	-0.009830427287138566	-0.008598744182530815
US.UT	0.0	0.0	0.002881841678314956	0.0015440166197366878	0.0012548505873066773	0.00152570711731137	-0.006054978202096883	-0.014631477275794946	-0.030177781383333713	-0.04147143531487707	-0.05473259730423008	-0.0635607679423722	-0.06842200074650417	-0.06956880101761653	-0.07784363679252948	-0.07433251692146037	-0.07305821803653689	-0.0766353123440866	-0.08808053226767587	-0.07618565915387121	-0.07411555980838536	-0.07528819892381744	-0.08055648683785721	-0.07642693578646664	-0.07704740475287242	-0.08047935109189996	-0.07718353897487873	-0.07522571464747552	-0.07947913422734487	-0.07235425168236054	-0.07470162948534087	-0.06712753606396005
US.VT	0.0	0.0	0.0005627600977886615	0.0014925087970629747	0.0007426044214886574	-0.00869375688481444	-0.02449288416467299	-0.04693100212861401	-0.07317292400570441	-0.08690936195225873	-0.12458645682587033	-0.12274758531952701	-0.1467518148365876	-0.1561489463163257	-0.1597109735352209	-0.17668627327782627	-0.17926642344705535	-0.15986638735803194	-0.16722805041340383	-0.13062365040124035	-0.1407417873356409	-0.14511654330198187	-0.11905396995960382	-0.11600527129750349	-0.10914295671528018	-0.11531214978611759	-0.11292948265839708	-0.10686896276855817	-0.11174421873929585	-0.10506819119331379	-0.09569120184250712	-0.0689416886966443
US.VA	0.0	0.0	0.009977589719434299	0.0027407746721275217	0.007648662443693333	0.005425619446874919	0.002479922819009772	-0.00475494128723275	-0.008144890940342542	-0.014251610822269	-0.016967320786620554	-0.016941130724923426	-0.018590781566873993	-0.023352448034896778	-0.022836932308845093	-0.028819910524524595	-0.030804827107966393	-0.037277233311605595	-0.042410128287695414	-0.039662869522638644	-0.04293440674275617	-0.039978604434909304	-0.042799635669610314	-0.04418293117136596	-0.044428805352259015	-0.04470829688415501	-0.046094573250632376	-0.04173622102574548	-0.04189348772141166	-0.04456664007770339	-0.043520697460175395	-0.04306507649920466
US.WA	0.0	0.0	0.00885638018526258	0.002185514036545655	0.005916876174016927	0.0045671903085242604	0.0024338258593825657	-0.0003283536128662057	-0.0052403818021962145	-0.010930412149723345	-0.016779831393487488	-0.016217487525249652	-0.01800972268264367	-0.01653883400788425	-0.024213075362167213	-0.02792909515118014	-0.035261205349967906	-0.03482070788846103	-0.040450063833674665	-0.04097779889280506	-0.04377984872497853	-0.0443620810209433	-0.046163733972570675	-0.04674654868742634	-0.0458025687906205	-0.048940065924207854	-0.04586349960268299	-0.04443772467891405	-0.04161034776821726	-0.040374087597905284	-0.04495938915327624	-0.04643317139583214
US.WV	0.0	0.0	0.0015528895739524984	0.0025603950162489397	0.002286817175756184	-0.0033624571601720277	-0.01918048062370392	-0.040320969265927875	-0.05775853666444286	-0.07539547482056097	-0.08395067831891145	-0.09318189005954602	-0.09763772425174233	-0.09994292214089429	-0.10112770792899406	-0.09400583301766297	-0.09867538543913978	-0.10294102216784617	-0.09964250940678321	-0.10198953202555927	-0.08991204978809897	-0.10405388418123218	-0.10600149432848927	-0.09721109442925036	-0.0971821411129059	-0.1042220392883264	-0.09148124906998012	-0.0810293854521471	-0.07766414771130936	-0.07024124764863915	-0.07284659539386062	-0.07695834363592446
US.WI	0.0	0.0	0.006177487215985877	-2.220057593316227e-05	0.0013360885745106188	0.003310510717979831	-0.0026440277105299614	-0.011479786135781822	-0.02176041106158877	-0.02660768516959955	-0.032937127230225904	-0.02477596108989566	-0.03050515264876319	-0.03538060682369837	-0.036682856791303564	-0.045117176318654195	-0.047514172461682325	-0.050181555335726546	-0.054362794048035123	-0.05390704978975869	-0.054118155465532336	-0.05615682778392639	-0.05639132356766163	-0.056518915525516356	-0.055768446256054816	-0.057011467631706836	-0.05292757583787999	-0.05313066176183545	-0.04449565972884928	-0.04225439262609543	-0.0480060201249799	-0.052499842296971355
US.WY	0.0	0.0	0.0008376036695789679	0.0015564630894138176	0.000814768236923058	-0.0007410128339269129	-0.012914143509279441	-0.032439591197641615	-0.06582660594806056	-0.08528765606434785	-0.10952120178990832	-0.1170126731837473	-0.11739642941842598	-0.13171265511316976	-0.1504544443828415	-0.12942893264977773	-0.13242907649382296	-0.13764564259093337	-0.13236363920314798	-0.12294970728055077	-0.13275474855488634	-0.14210343920798563	-0.12678990467670515	-0.14030283538800647	-0.1205914831061472	-0.11184850246034328	-0.12528736275922991	-0.11164594778195758	-0.11351978348622671	-0.1113911422809255	-0.12733900095512896	-0.09573882901116049
URY	0.0	0.0	0.01646118871201363	0.03654845628213721	0.030438649800124118	0.03856868835783178	0.038522894942327746	0.03892936806113578	0.036580655934281836	0.043549008291710045	0.040306525577760155	0.03949750948482045	0.03517138705972922	0.03247423215377854	0.02604390538916146	0.02600113222799294	0.012454258402683216	0.004336968200080449	0.010534222121028058	0.015065652182788547	0.021708217112426098	0.018341237054086967	0.015121336875867364	0.008479210157208428	0.004297608987613444	0.0005089293455773358	-0.009642686774724574	-0.009730696899012958	-0.009091620294410241	-0.0036599670720449673	-0.0007515569890759188	-0.005208095458808515
UZB	0.0	0.0	0.0003737337887388392	0.0022925440569698807	0.00256598562617949	0.0034714551467640575	-0.0037344800502880915	-0.010581868126890992	-0.009473319063124652	-0.010662526467131173	-0.005596293238996353	-0.015497049830781595	-0.011111750714487556	-0.014213580617450372	-0.03334179017204786	-0.034183685013822185	-0.03315287462515304	-0.06564339538032149	-0.06920764685848235	-0.07660448979014411	-0.0759206694164627	-0.05039105873133609	-0.044680435306465593	-0.05272609485037494	-0.05554419349736994	-0.05379138518906146	-0.0518733968674967	-0.05594596862898982	-0.053244868517488	-0.04607759137383871	-0.04309851247072949	-0.04577915953241085
VUT	0.0	0.0	0.0	-0.0026984495591242386	-0.0017532254645402645	0.011390675325895216	0.00603630974045366	-0.0008327661832452371	-0.002077364938080084	-0.002457846274006581	-0.002269745528438172	-0.0033686647734176844	0.0035339998157413177	9.280022521540587e-05	-0.003646794358713734	-0.004125120178333219	-0.0033630108210780385	-0.005394884777520925	-0.005827264511648611	-0.006571193817439536	-0.00579203985923149	-0.013108261043892622	-0.014264412276421279	-0.013488480215062548	-0.016462367396485877	-0.018827793226117162	-0.018642957552639228	-0.01952321787513922	-0.02006263023588417	-0.02297750979813884	-0.022411484575413088	-0.022770416482353895
VEN	0.0	0.0	0.008171064770090553	0.0037518316880591485	0.0012065774737779478	-0.0015301337779050073	-0.0007276034685199662	0.000537822231838625	0.0002432106920524646	0.0016764219121334634	-0.002132017308542622	-0.0038361824691746094	-0.006963623096978289	-0.006826517306035562	-0.015489380563571409	-0.019536416656229516	-0.02663615059178559	-0.027116404569593744	-0.031021844724643532	-0.03347538666247374	-0.036989754728622426	-0.03666651948597277	-0.03913196622211679	-0.04108507325362165	-0.044306216139700094	-0.04402795897192613	-0.04519584625851669	-0.050809472416213364	-0.051618616108939364	-0.0387851623174118	-0.03880285058864841	-0.05820148223636412
VNM	0.0	0.0	0.04293327314397466	0.03660440011579169	0.038386883985030984	0.04141623379816384	0.04353929178946281	0.0302911721491661	0.03643542385951548	0.02824386992523742	0.028556125011847122	0.02741481455412753	0.039304518820815204	0.022040476170515078	0.011577228133585749	0.03545594597960111	0.025176992323361347	0.01242756482826568	0.013208610200399207	0.004631440500335593	-0.010843257705250853	0.002553469006993936	-0.016421364412955164	-0.01322135484744802	-0.014341473763146428	-0.02598850794480745	-0.0050914081366149055	-0.00833178623963482	-0.013306762291598329	-0.0029130176053659973	-0.023350457058046725	-0.02257129387112089
YEM	0.0	0.0	6.390982070225704e-05	-0.0006663930261274764	-0.00018023301533443004	0.0005331245918727134	-0.0009292396716764628	0.003976812626960147	0.0022607561266596576	-0.0031219542450555693	-0.01007549275939823	-0.015362019583231579	-0.022425387570490507	-0.029092346532000324	-0.03196252379780162	-0.040033199425637545	-0.03261679297716924	-0.04060017031370933	-0.04139731591334961	-0.04798801992839108	-0.05198611207308801	-0.05599977035938286	-0.0567787528219843	-0.06826884312227666	-0.0865064210969213	-0.0843974862736796	-0.08461457230860558	-0.08666055309385357	-0.09017776544123501	-0.0937418546860802	-0.09604772400289008	-0.09453667837870938
ZMB	0.0	0.0	0.0026385463322897706	0.002439957613264987	-0.0029692313057494424	-0.002266425973862507	0.02197261646310622	-0.02498041569357623	-0.024428569517331855	-0.03219402384385672	-0.035455647180404615	-0.029953225640044767	-0.02023681533849242	-0.03536770281890034	-0.06272941547302846	-0.06320798884948964	-0.057268782971797716	-0.058560808628971284	-0.06191554531340682	-0.040770867907591324	-0.06537074629826556	-0.05236419457197439	-0.04066531271659235	-0.04803207194066239	-0.03632694420070415	-0.04233363859417194	-0.03518625369522965	-0.029997789830926713	-0.06089831073019525	-0.054358076814609024	-0.021729225426825316	-0.016555315850641517
ZWE	0.0	0.0	0.0	0.0	0.0	-0.0008545411492311139	-0.0035032041081017873	-0.006823236046027414	-0.010949522336012318	-0.013300711886954364	-0.014346837116541167	-0.015031769539741724	-0.02028731385534943	-0.025694193601477622	-0.03967156632949109	-0.05616166392525823	-0.0732678107437712	-0.08889977105437374	-0.1042455024399147	-0.11731327370672062	-0.13149361892428324	-0.1444637598349896	-0.15632601605123364	-0.1647852609521272	-0.17081296286020065	-0.17782077144503639	-0.18206407212082443	-0.18733483140059848	-0.18364277239767413	-0.18937570520464186	-0.187535744887235	-0.1907560871576841
