# Supplementary material for: Post-Brexit no-trade-deal scenario: Short-term consumer benefit at the expense of long-term economic development
Source: PLoS One. 2020 Sep 3;15(9):e0237500. doi: 10.1371/journal.pone.0237500 (PMC7470266; doi:10.1371/journal.pone.0237500)
Supplement: S2 File — (ZIP) [file pone.0237500.s002.zip › WenzEtAl_AdditionalData/ProcessedModelOutput/ModelVariantNoServiceSectors/CountryLevel_70Perc/Country_Rel_production_price_Shortterm_changes_noserv.csv]

	0	1	2	3	4	5	6	7	8	9	10	11	12	13	14	15	16	17	18	19	20	21	22	23	24	25	26	27	28	29	30	31
AFG	0.0	0.0	0.0	-4.166666667249075e-06	-0.00012083333332801871	-0.001604166666657747	-0.003041666666636633	-0.006529166666657815	-0.005941666666631207	-0.007037499999995589	-0.016545833333314608	-0.008495833333332925	-0.005329166666656615	-0.006224999999993042	-0.006362500000001159	-0.0065749999999753506	-0.03247916666663242	-0.051841666666618824	-0.03194166666665721	-0.022420833333303136	-0.025354166666646805	-0.024966666666648152	-0.040179166666654	-0.03338333333332555	-0.03760416666663824	-0.04279166666663059	-0.09119583333330183	-0.11526666666665797	-0.11486249999999032	-0.10459583333332079	-0.058679166666630866	-0.04272083333330956
ALB	0.0	0.0	0.0	-0.0006695652174038003	-0.012186956521742509	-0.02877826086955526	-0.04091304347825231	-0.04843913043476311	-0.06879565217390304	-0.10935652173911237	-0.13061739130431071	-0.14882608695651056	-0.16282608695650236	-0.15179130434779253	-0.15860869565215152	-0.16285217391304174	-0.16266956521736597	-0.17235217391302626	-0.18759565217388863	-0.18847391304346317	-0.2018999999999771	-0.20901304347823446	-0.2009130434782569	-0.20013913043477327	-0.19688260869562546	-0.19758695652172253	-0.20708695652171816	-0.1850913043477953	-0.2064304347825896	-0.20744782608693724	-0.20793043478256612	-0.19966956521735302
DZA	0.0	0.0	1.5999999991578306e-05	-0.00014399999999081814	-0.0032840000000033953	-0.008127999999985036	-0.003875999999991553	-0.00417999999997587	-0.005007999999984136	-0.00641199999997788	-0.007463999999968163	-0.008299999999994423	-0.008131999999994033	-0.008559999999979695	-0.008783999999972814	-0.008543999999988117	-0.010343999999984366	-0.021552000000002458	-0.04261199999998633	-0.05785199999999158	-0.06020399999999704	-0.067595999999992	-0.06707199999997915	-0.07807999999998039	-0.08216799999999358	-0.08325199999998922	-0.07829199999997982	-0.07828399999999514	-0.07850399999997926	-0.07954399999998696	-0.07992399999997568	-0.07944400000000629
AND	0.0	0.0	0.0	-0.0040750000000033815	-0.024241666666657835	-0.031041666666664636	-0.02409166666664797	-0.02870833333332712	-0.03966249999999283	-0.04524166666665108	-0.05273333333332131	-0.056062499999987025	-0.060266666666652924	-0.059699999999984765	-0.05917083333332185	-0.059108333333324214	-0.05991249999998116	-0.0627416666666547	-0.06470416666664036	-0.06521666666663428	-0.06461666666662813	-0.06663333333328803	-0.06753749999997005	-0.06844999999997547	-0.06864166666664673	-0.07027499999998632	-0.07579583333331419	-0.07879166666664439	-0.08249999999998536	-0.08398749999997124	-0.0851333333332982	-0.09447916666665002
AGO	0.0	0.0	0.0	-0.0003359999999896779	-0.02487999999997159	-0.0629559999999807	-0.07473999999999537	-0.06213199999995922	-0.050491999999979775	-0.0471079999999624	-0.05555199999998095	-0.05659999999997334	-0.05954800000000926	-0.0645559999999934	-0.08433999999998276	-0.08583599999996139	-0.13893199999998052	-0.13833999999995905	-0.12099999999999334	-0.11812799999998402	-0.11697599999997976	-0.12616399999998418	-0.1254199999999761	-0.13178000000000356	-0.1256639999999809	-0.12553999999999066	-0.12435199999998314	-0.13027599999998474	-0.13459199999998894	-0.1411839999999831	-0.13980399999998783	-0.1538959999999756
ATG	0.0	0.0	0.0	-6.086956522155518e-05	-0.00044782608695781434	-0.0016956521739053265	-0.007313043478252013	-0.012091304347816578	-0.0147260869565069	-0.013708695652181468	-0.009260869565208552	-0.008295652173917478	-0.008804347826052439	-0.00988695652172078	-0.011647826086969015	-0.009286956521759038	-0.009704347826067217	-0.008973913043464066	-0.009195652173910052	-0.009239130434779419	-0.010169565217388321	-0.016465217391281595	-0.01888695652172423	-0.013886956521746985	-0.013656521739113803	-0.013469565217383295	-0.015456521739121154	-0.017504347826069466	-0.0255913043478162	-0.044134782608695744	-0.052143478260857634	-0.050356521739114424
ARG	0.0	0.0	0.0	-7.27272727374384e-05	-0.0005727272727185095	-0.013445454545457647	-0.010254545454524422	-0.019813636363641418	-0.0471090909090921	-0.05271818181817878	-0.05013636363636609	-0.038140909090889075	-0.03764545454544299	-0.048681818181794956	-0.058640909090879045	-0.066481818181785	-0.0678636363636076	-0.07579999999994813	-0.12417272727269779	-0.09615454545452984	-0.08918636363633992	-0.1188363636363432	-0.12247272727271552	-0.10813636363633528	-0.08956818181817816	-0.1119500000000051	-0.09629090909087923	-0.08197727272726274	-0.08009545454542577	-0.0823545454545549	-0.08090909090909815	-0.08147727272724836
ARM	0.0	0.0	0.0	-0.0003916666666659019	-0.011329166666662616	-0.020558333333309253	-0.027791666666632242	-0.037879166666654474	-0.03689583333333912	-0.04633749999998216	-0.0699749999999888	-0.10239999999998028	-0.09230416666664576	-0.094579166666664	-0.0985208333332932	-0.10305833333332792	-0.10189999999998811	-0.09804166666665948	-0.10786666666664502	-0.09364999999997847	-0.10747499999997912	-0.08774166666665195	-0.08719999999997619	-0.08414166666664835	-0.08023333333331273	-0.08214166666665745	-0.07766666666664257	-0.07767083333333202	-0.08403333333331098	-0.07692083333331601	-0.07502499999997303	-0.07654166666665185
ABW	0.0	0.0	0.0	-0.0016499999999863846	-0.01506499999999189	-0.030949999999985156	-0.045189999999983854	-0.08763499999998592	-0.10405499999999179	-0.09820999999996527	-0.11377499999998264	-0.1473100000000116	-0.12278499999996972	-0.17369499999997373	-0.12227499999996061	-0.10669499999998999	-0.12248999999998622	-0.1184849999999904	-0.11850499999999098	-0.11990499999997573	-0.12006499999998033	-0.11927999999998828	-0.11847999999998748	-0.12037499999998369	-0.12215999999998228	-0.12113499999999444	-0.12265499999998264	-0.12638499999997332	-0.12576999999998062	-0.1255749999999778	-0.12115999999998683	-0.1288849999999675
AUS	0.0	0.0	8.33333333449815e-06	-0.0011041666666766758	-0.015329166666655514	-0.022308333333320718	-0.003337499999978011	-0.007062499999976879	-0.030616666666671843	-0.023812500000008896	-0.01969999999998917	-0.022437499999972133	-0.019579166666661152	-0.011220833333303037	-0.010191666666636845	-0.008354166666657559	-0.009691666666622467	-0.00932499999996006	-0.010508333333303366	-0.01077083333330675	-0.013341666666644159	-0.00942083333331789	-0.009358333333320257	-0.009254166666650132	-0.009120833333309264	-0.009529166666666367	-0.011441666666656136	-0.010920833333305513	-0.012324999999957509	-0.01619999999996624	-0.011641666666639683	-0.016962499999972902
AUT	0.0	0.0	-0.010466666666675284	-0.5464749999999907	-0.7823416666666749	-0.8564249999999607	-0.8944208333333203	-0.956508333333328	-0.8782916666666307	-0.8650499999999561	-0.764754166666648	-0.7567333333332926	-0.7822791666666551	-0.7663333333333244	-0.5973791666666117	-0.7215500000000041	-0.6590833333333102	-0.643295833333335	-0.6443583333333058	-0.6673458333333215	-0.6607666666666567	-0.673683333333297	-0.5645041666666462	-0.564037499999992	-0.6601208333333219	-0.6459624999999747	-0.6443999999999783	-0.6892083333332799	-0.6312499999999943	-0.6463875000000008	-0.5518833333333473	-0.6151708333333228
AZE	0.0	0.0	3.999999997894577e-06	-0.00048399999998949284	-0.008691999999999034	-0.012703999999985616	-0.018959999999978994	-0.028059999999963114	-0.03845199999998883	-0.03018799999999766	-0.04714800000000796	-0.05322799999997185	-0.05265599999999537	-0.07181199999998222	-0.06309599999998472	-0.04730799999996815	-0.06237199999999943	-0.07706399999999336	-0.07845199999999553	-0.08755199999999075	-0.09391999999999179	-0.11913999999997316	-0.08738799999998825	-0.08171200000000045	-0.07288399999997308	-0.07508399999998083	-0.08904799999998048	-0.07993199999997147	-0.07509199999996552	-0.0668719999999623	-0.08017599999997627	-0.08149999999996771
BHS	0.0	0.0	0.0	-2.500000001459668e-05	-0.0002791666666612791	-0.0006958333333417777	-0.0013416666666654642	-0.0020416666666633887	-0.002987499999995702	-0.003987500000002253	-0.0035499999999966114	-0.0036499999999883848	-0.004004166666671249	-0.003083333333320226	-0.003491666666677329	-0.00427499999999803	-0.004199999999998649	-0.0046791666666656795	-0.004766666666666808	-0.004829166666675544	-0.004329166666661166	-0.00392083333333737	-0.004716666666659819	-0.008141666666661163	-0.03242083333332424	-0.02797083333331285	-0.022104166666669922	-0.01810833333332207	-0.020241666666642733	-0.014779166666656351	-0.012629166666633385	-0.01147083333332688
BHR	0.0	0.0	0.0	-0.00015599999998450187	-0.0041719999999800805	-0.005191999999998309	-0.0063200000000041	-0.007443999999989792	-0.03681599999997287	-0.049387999999983556	-0.06238399999999311	-0.0869479999999978	-0.08506799999996595	-0.08471599999998469	-0.08967999999996978	-0.09555999999997233	-0.11907599999997354	-0.12801999999997316	-0.0896759999999941	-0.08820799999997853	-0.08489599999998987	-0.09011199999998665	-0.08701199999997522	-0.11181999999998471	-0.10419199999998074	-0.14202799999999405	-0.14587599999998924	-0.1503879999999791	-0.14751599999998088	-0.1548759999999927	-0.1604599999999734	-0.16361199999999076
BGD	0.0	0.0	6.000000001282757e-05	-2.399999998736746e-05	-0.004007999999988687	-0.006748000000000864	-0.014047999999988736	-0.011323999999957035	-0.009387999999987962	-0.008647999999988887	-0.00898799999997646	-0.007591999999989607	-0.018827999999970757	-0.021307999999975458	-0.023083999999973237	-0.025547999999975257	-0.027335999999977822	-0.040299999999970915	-0.02548799999996243	-0.02026799999998996	-0.014559999999974593	-0.008907999999996363	-0.0031719999999735293	0.0028320000000192636	-0.031227999999972056	-0.052163999999976784	-0.052483999999974884	-0.03932399999999614	-0.03950399999996801	-0.030367999999980633	-0.030887999999995586	-0.02229999999998622
BRB	0.0	0.0	4.166666656146845e-06	6.249999999763389e-05	-0.00010000000000287557	-0.0012958333333368266	-0.0010083333333299471	-0.001054166666669687	-0.004999999999988347	-0.006004166666651045	-0.010512500000003921	-0.010029166666669642	-0.00990416666665217	-0.011495833333341476	-0.034991666666650545	-0.09852916666667211	-0.11854999999997284	-0.11029583333331816	-0.10642499999998778	-0.09899999999998244	-0.07287916666665062	-0.08539166666663434	-0.05546666666664812	-0.07409583333332082	-0.05250416666663371	-0.06140833333331264	-0.05187083333330067	-0.08197499999997859	-0.09463749999998328	-0.11176666666662394	-0.10326666666663487	-0.0875666666666608
BLR	0.0	0.0	0.0	-0.0012533333333175634	-0.015079999999967342	-0.027593333333308934	-0.15318666666662706	-0.28206666666664715	-0.34756666666663216	-0.30265999999998794	-0.18664666666663443	-0.143246666666641	-0.13709999999999	-0.14101333333330635	-0.04559999999996789	0.012866666666666582	0.10075333333334768	0.2549733333333526	0.33141333333335243	0.4131000000000107	0.6392200000000292	0.9706400000000226	1.3568600000000153	1.5860733333333377	1.7581933333333577	2.0587733333333746	2.3342733333333587	2.509173333333359	2.656840000000016	2.8187666666666944	2.9551400000000116	2.969186666666679
BEL	0.0	0.0	-0.0349791666666488	-1.0884916666666467	-1.3710208333332918	-1.3896666666666335	-1.3551791666666535	-1.2290916666666596	-1.2125083333333286	-1.1427791666666742	-1.1213583333333	-1.1197916666666363	-1.119324999999971	-1.1053833333333318	-1.1920458333332995	-0.9956749999999737	-0.9858749999999805	-0.8342166666666428	-0.8360999999999841	-0.7103041666666532	-0.9462249999999561	-0.8142083333333106	-0.829995833333319	-0.8667499999999717	-0.8560291666666608	-0.7829666666666402	-1.0600249999999645	-0.6975999999999538	-0.8280958333333088	-0.8368416666666434	-0.8530833333333043	-0.6966625000000004
BLZ	0.0	0.0	2.72727272765394e-05	9.0909090921798e-06	4.5454545460899e-06	0.00016818181818312183	0.0001545454545670566	-6.818181816914404e-05	-0.0004454545454390946	-0.0008272727272662372	-0.001195454545444008	-0.0012727272727275363	-0.0013954545454497591	-0.0018636363636304054	-0.002918181818178933	-0.003472727272713083	-0.0032363636363608173	-0.004027272727258335	-0.0027727272727151586	-0.003127272727276864	-0.0028227272727221475	-0.0025136363636324432	-0.002713636363627092	-0.0029954545454513593	-0.002972727272732012	-0.0031136363636385944	-0.002886363636356304	-0.003459090909097018	-0.0028181818181760576	-0.0030590909090855156	-0.002445454545452197	-0.002604545454543139
BEN	0.0	0.0	0.0	-2.499999999239222e-05	-0.0005541666666553091	-0.0032958333333277245	-0.007449999999975532	-0.013049999999992234	-0.02413333333332046	-0.0291916666666725	-0.03607499999996877	-0.048670833333330776	-0.06109999999996951	-0.05512916666665646	-0.05049999999999777	-0.050283333333334124	-0.051624999999988486	-0.056637500000000784	-0.056858333333320576	-0.06595416666662635	-0.08494999999997255	-0.09276249999997654	-0.08811249999998161	-0.0775249999999783	-0.07806249999998682	-0.07550833333329621	-0.08157083333332205	-0.0769291666666505	-0.08393749999998645	-0.0857541666666517	-0.08605416666664922	-0.0914916666666099
BMU	0.0	0.0	0.0	-0.0011458333333269621	-0.002279166666652177	-0.005304166666653121	-0.011499999999975419	-0.02157083333335086	-0.030495833333299416	-0.037349999999980454	-0.04165416666666033	-0.042179166666656	-0.05489583333332382	-0.06112499999999521	-0.09734166666665045	-0.09522916666665493	-0.12378750000000549	-0.10527083333330411	-0.11373333333332125	-0.10220833333330903	-0.1119249999999905	-0.10895833333331995	-0.1405875000000001	-0.12924583333332462	-0.15476666666663919	-0.14142916666664007	-0.1516541666666371	-0.14341666666664032	-0.14930833333329785	-0.15117499999998119	-0.16818333333331603	-0.1689124999999958
BTN	0.0	0.0	0.0	-0.0003588235294005315	-0.004541176470573838	-0.011723529411755695	-0.011135294117636807	-0.007717647058813615	-0.009841176470570812	-0.022882352941167028	-0.022323529411749643	-0.026700000000001722	-0.03195882352940993	-0.03692941176469677	-0.04034117647057078	-0.04467058823527381	-0.0471352941176173	-0.03834117647056878	-0.04732941176468497	-0.1174117647058659	-0.12477058823527898	-0.07059999999997624	-0.06722352941173071	-0.0811058823529276	-0.1051058823529405	-0.11568235294115992	-0.11176470588232235	-0.08747058823528331	-0.06142941176467964	-0.03958235294115875	-0.039476470588228896	-0.04491764705880641
BOL	0.0	0.0	0.0	-5.416666666313574e-05	-0.0024374999999854374	-0.03928749999997372	-0.059520833333293055	-0.060524999999966855	-0.05505416666665708	-0.07315416666663355	-0.08064166666663652	-0.1119499999999718	-0.11209166666664716	-0.10325416666664422	-0.09258333333331814	-0.08667916666662556	-0.11384166666662532	-0.10467499999998742	-0.09819583333331439	-0.0927416666666514	-0.11583749999997117	-0.09989583333332996	-0.12044583333329362	-0.14484999999998527	-0.18431249999996124	-0.15544583333331197	-0.13701249999998888	-0.12900833333331363	-0.14329166666663395	-0.12468749999997586	-0.13781666666665693	-0.14209999999997835
BIH	0.0	0.0	0.0	-8.333333333387927e-05	-0.004770833333334057	-0.05601666666662508	-0.12801666666665268	-0.13310416666661995	-0.14131666666664655	-0.13244166666662727	-0.13157916666665104	-0.12753749999997455	-0.130945833333318	-0.13420416666664048	-0.15372499999997125	-0.1620874999999633	-0.16886666666663386	-0.16381666666664962	-0.14299999999997093	-0.1432708333333199	-0.16082916666665392	-0.15525833333333017	-0.1518833333333358	-0.1531583333333253	-0.15204166666666907	-0.15012500000000095	-0.15141249999999218	-0.14916249999998854	-0.14821666666665623	-0.14616666666666944	-0.14613333333332035	-0.14140833333332603
BWA	0.0	0.0	0.0	-0.0012958333333479288	-0.026920833333321514	-0.04344999999997823	-0.06027083333330907	-0.06281249999996463	-0.0403583333333013	-0.05383749999997578	-0.0651666666666384	-0.050929166666635606	-0.03887916666664992	-0.050179166666641795	-0.0773374999999743	-0.08599583333329663	-0.08297499999998514	-0.07411666666664596	-0.08239166666664799	-0.0759333333333223	-0.0543583333333264	-0.06686666666665397	-0.06849999999999357	-0.0641541666666412	-0.060020833333318535	-0.06600833333333389	-0.06388749999999277	-0.08347083333332117	-0.059779166666651395	-0.07258749999997649	-0.07206250000000303	-0.08859166666667084
BRA	0.0	0.0	0.0	-0.000426086956539784	-0.04013913043476869	-0.037186956521739756	-0.03157826086955806	-0.02648695652173183	-0.009308695652177068	-0.010395652173911252	-0.01749999999999252	-0.006156521739142384	-0.013943478260858289	-0.01620434782606539	-0.007252173913019355	-0.007473913043465341	-0.015856521739121554	-0.010547826086959589	-0.008730434782588947	-0.009182608695623706	-0.008082608695636484	-0.009126086956512403	-0.007852173913025506	-0.0085304347826054	-0.008791304347821605	-0.01840869565216119	-0.00805217391304236	-0.011865217391293648	-0.007317391304328957	-0.008673913043466541	-0.00697826086953901	-0.006878260869547237
VGB	0.0	0.0	0.0	-0.00027368421052775815	-0.002521052631576648	-0.006110526315772358	-0.010078947368408198	-0.0179947368420863	-0.01648947368417808	-0.017536842105247974	-0.017999999999973593	-0.022068421052601206	-0.025857894736835974	-0.029257894736833823	-0.03170526315787736	-0.026721052631539788	-0.025221052631552165	-0.030763157894708737	-0.03440526315784398	-0.03978947368420416	-0.0486315789473557	-0.05290526315788746	-0.054021052631558764	-0.05465263157892197	-0.05861578947367052	-0.05963684210523734	-0.058736842105222564	-0.06377368421048857	-0.05997368421049032	-0.05799473684207079	-0.05339999999997014	-0.044621052631566016
BRN	0.0	0.0	4.166666678351305e-06	-5.833333333038482e-05	-0.004049999999988785	-0.01589166666664532	-0.02041249999997774	-0.019995833333308344	-0.0215583333332936	-0.028433333333299782	-0.026479166666648624	-0.0377791666666627	-0.03338333333332555	-0.04584166666664613	-0.030658333333299925	-0.04508333333329562	-0.06682499999998148	-0.04715416666664085	-0.05102083333329288	-0.11259166666665044	-0.05406249999997392	-0.11112916666663475	-0.0683499999999726	-0.07962083333331593	-0.04512499999996811	-0.04869999999996821	-0.04679999999998019	-0.08725833333332877	-0.054154166666664505	-0.0841374999999922	-0.07393749999997645	-0.11261666666665393
BGR	0.0	0.0	-0.0036999999999953737	-0.2437439999999791	-0.4165239999999848	-0.5642840000000038	-0.5791119999999927	-0.5592159999999513	-0.5371079999999862	-0.4991639999999631	-0.4831479999999666	-0.5072879999999724	-0.5153359999999663	-0.5233759999999865	-0.5088199999999876	-0.5429079999999642	-0.5321119999999846	-0.5223839999999869	-0.5564999999999598	-0.5391039999999903	-0.5139359999999704	-0.5214879999999811	-0.4763319999999682	-0.48030800000000706	-0.48293599999996717	-0.5094840000000045	-0.5031079999999744	-0.4869839999999459	-0.5049479999999829	-0.4614879999999766	-0.5029799999999751	-0.518927999999963
BFA	0.0	0.0	0.0	-0.0003208333333226676	-0.002795833333335551	-0.008649999999998936	-0.020241666666642733	-0.036412499999960435	-0.03734999999999156	-0.037066666666651926	-0.0451749999999862	-0.054458333333318176	-0.05985416666666188	-0.06469166666666082	-0.07579583333332529	-0.07991249999999006	-0.08018749999997299	-0.08679166666664129	-0.09721666666665518	-0.10158333333331049	-0.10947083333329166	-0.11561249999999523	-0.11561666666665138	-0.11643749999996622	-0.11457916666665069	-0.12737083333328458	-0.1288000000000067	-0.11926249999998362	-0.12526249999998962	-0.11986249999998977	-0.13504999999999212	-0.15018333333332023
BDI	0.0	0.0	0.0	-0.0005166666666611697	-0.005791666666654649	-0.007024999999993842	-0.00804999999997058	-0.009437500000009091	-0.010841666666661087	-0.012566666666657955	-0.013591666666645796	-0.01633749999997436	-0.019545833333312057	-0.02164166666663858	-0.022166666666656454	-0.026158333333325956	-0.036774999999966695	-0.04475416666664955	-0.032399999999987994	-0.02772499999997846	-0.023099999999975918	-0.023804166666652193	-0.024670833333306774	-0.02404583333329713	-0.026187499999974495	-0.026783333333313397	-0.0279833333333368	-0.029170833333325152	-0.031849999999999934	-0.0297708333333202	-0.025758333333325556	-0.02593333333331671
KHM	0.0	0.0	0.0	-7.083333333213204e-05	-0.0009416666666539619	-0.0013583333333233583	-0.0019625000000078607	-0.002087499999980924	-0.002420833333316441	-0.0022208333333217922	-0.002420833333316441	-0.0022916666666539243	-0.002491666666648573	-0.002412499999993045	-0.0028416666666530865	-0.002991666666662951	-0.002866666666656581	-0.0029500000000015625	-0.005983333333325902	-0.009816666666662144	-0.01750416666665977	-0.01902083333331639	-0.014437499999975234	-0.015262500000001733	-0.01601666666665169	-0.014749999999985608	-0.016662499999997582	-0.015495833333334375	-0.01462499999999034	-0.015083333333321125	-0.01470833333332422	-0.014799999999992597
CMR	0.0	0.0	0.0	-8.800000000919184e-05	-0.001863999999995869	-0.004727999999987187	-0.007087999999977335	-0.043915999999977196	-0.023348000000000813	-0.04589599999998972	-0.06747199999997955	-0.07767999999996889	-0.08020799999998163	-0.0884719999999839	-0.0697479999999917	-0.06867999999999874	-0.06994399999998846	-0.07440799999999248	-0.07666400000000406	-0.08309199999999572	-0.09023999999999699	-0.07355599999998574	-0.06512799999995877	-0.10661999999997951	-0.10450799999998095	-0.13177199999998557	-0.11109199999996822	-0.14090399999997505	-0.1290999999999487	-0.12810799999997124	-0.12725199999996661	-0.13299199999995404
CAN	0.0	0.0	2.6086956528281746e-05	-0.00025217391302900793	0.00036521739132933106	-0.007765217391297874	-0.005599999999983396	-0.013091304347812027	-0.00949130434781953	-0.009586956521723256	-0.007443478260860115	-0.006560869565208627	-0.004052173913049462	-0.0033913043478217553	-0.0029391304347647917	-0.0032869565217197305	-0.005239130434775419	-0.003426086956526131	-0.004895652173908527	-0.0002999999999642178	-0.003769565217359716	-0.00567391304345799	-0.0035217391304298573	-0.004134782608666843	-0.003569565217365067	0.0007000000000312312	0.0016956521739386332	0.001991304347859213	-0.0008260869565179796	0.0008739130435087006	0.0025826086956559635	0.002952173913040035
CPV	0.0	0.0	0.0	-0.00010416666667012464	-0.0008583333333311849	-0.002245833333336389	-0.006179166666653302	-0.012824999999982989	-0.01992499999996511	-0.0265791666666515	-0.03117916666665055	-0.03968749999997412	-0.06170416666666512	-0.0845291666666359	-0.09620416666665799	-0.09266249999996257	-0.09390416666663626	-0.0973291666666376	-0.09867916666664867	-0.09855833333332065	-0.09887499999999827	-0.09950000000000792	-0.10189583333333196	-0.1085374999999833	-0.11163333333329417	-0.11840416666665243	-0.12077499999997299	-0.11989166666664941	-0.12219166666666004	-0.12769166666665166	-0.1297374999999712	-0.13294166666663054
CYM	0.0	0.0	1.81818181843596e-05	5.00000000069889e-05	-4.545454544979677e-05	-0.002577272727277702	-0.00536363636363113	-0.006886363636349202	-0.007927272727270562	-0.0111090909090783	-0.013399999999985646	-0.01219090909091447	-0.011445454545444544	-0.012577272727265498	-0.01209090909088939	-0.018790909090893315	-0.03622727272726278	-0.04939545454543115	-0.053881818181789054	-0.06535454545453234	-0.07384090909089425	-0.08383636363634706	-0.08201818181817755	-0.09916363636360837	-0.11770909090906834	-0.10872727272726035	-0.12699999999997713	-0.11345454545451661	-0.10213636363634038	-0.112127272727236	-0.11910909090907529	-0.14508181818180255
CAF	0.0	0.0	0.0	-3.33333333379926e-05	-0.0009374999999867129	-0.00646249999998183	-0.012395833333311845	-0.01843333333333419	-0.022387500000009553	-0.023708333333305465	-0.02807499999996077	-0.030699999999983518	-0.03207083333333083	-0.034720833333323764	-0.035991666666657096	-0.032783333333308295	-0.03583749999997998	-0.03629583333331077	-0.050137499999980406	-0.04069166666664792	-0.03921249999999654	-0.03913749999999716	-0.039779166666642496	-0.03872916666664006	-0.03948333333331222	-0.04439166666664329	-0.04567083333331112	-0.04925416666665683	-0.04789166666666622	-0.03928749999997372	-0.04103333333330683	-0.038745833333309054
TCD	0.0	0.0	0.0	0.0	-0.00011250000001572502	-0.001158333333306505	-0.0015374999999706596	-0.018791666666650997	-0.04272916666661075	-0.10210833333332836	-0.11177499999996954	-0.11369583333330491	-0.10232083333331365	-0.10642916666664393	-0.10432083333332676	-0.11382916666664578	-0.10708333333329101	-0.10288749999997071	-0.09898749999998069	-0.09948749999999507	-0.10757499999999309	-0.12116249999999384	-0.1357124999999737	-0.14180833333331533	-0.14043749999995692	-0.1495166666666381	-0.14642083333331612	-0.13859583333329928	-0.13995416666664484	-0.14867083333330866	-0.13969999999997595	-0.15532499999997285
CHL	0.0	0.0	0.0	-0.0004916666666798797	-0.0417624999999866	-0.08663333333333023	-0.05108333333331272	-0.03397083333331885	-0.04202499999998999	-0.052541666666650055	-0.052791666666618386	-0.058579166666650195	-0.059812499999978286	-0.0825624999999941	-0.05823749999996908	-0.057124999999969006	-0.0523666666666589	-0.06507499999997002	-0.05113749999998696	-0.0657541666666539	-0.06742083333333149	-0.07510833333332911	-0.04869166666665592	-0.04840833333331629	-0.04439166666664329	-0.04583749999995668	-0.045529166666635756	-0.0433541666666315	-0.04662499999996683	-0.050433333333321784	-0.06781249999995298	-0.07184166666664993
CN.AH	0.0	0.0	0.0	-0.00038399999998661727	-0.05109599999997272	-0.10017599999998517	-0.04393200000000208	-0.055592000000004305	-0.05859199999999065	-0.0883919999999816	-0.09797599999997741	-0.08680799999997157	-0.08259599999997924	-0.11437599999999382	-0.09007599999998339	-0.0874319999999873	-0.055800000000005845	-0.09369599999997646	-0.07177999999998796	-0.08358799999999	-0.06434399999999396	-0.07307999999999204	-0.07540399999999003	-0.07091999999999654	-0.06739199999999945	-0.06466800000000106	-0.06225599999999387	-0.06420399999997883	-0.06814399999997	-0.06817599999997537	-0.06500399999996853	-0.05974399999999491
CN.BJ	0.0	0.0	0.0	-0.0001279999999881376	-0.020911999999995157	-0.04501599999998662	-0.04870399999998831	-0.06684399999998814	-0.06805199999998512	-0.0916719999999871	-0.09264399999996398	-0.08179599999997844	-0.08689999999996756	-0.10905599999999627	-0.14332399999998913	-0.05655999999997219	-0.049259999999973214	-0.052667999999977955	-0.0778279999999798	-0.06697599999998527	-0.03934399999997451	-0.02493999999998442	-0.05675199999999325	-0.03609199999999868	-0.034455999999993825	-0.031695999999992175	-0.033183999999986113	-0.03542399999997281	-0.04488799999998738	-0.06285599999997782	-0.031167999999981433	-0.04003999999997454
CN.CQ	0.0	0.0	0.0	-0.00010416666667012464	-0.015887499999989174	-0.05388749999998277	-0.04789583333333347	-0.036479166666658625	-0.03791666666664861	-0.036033333333318485	-0.044829166666648934	-0.04135833333331895	-0.03308749999998417	-0.05446250000001873	-0.07111666666664851	-0.06237083333332505	-0.05026666666666513	-0.07271249999999396	-0.06650833333332606	-0.08084999999998788	-0.048683333333332524	-0.053170833333304746	-0.05753333333333721	-0.05383333333331963	-0.05062500000000414	-0.04801666666666149	-0.05564999999999598	-0.04665416666665978	-0.047474999999996825	-0.051829166666650384	-0.04503749999998918	-0.04575833333332335
CN.FJ	0.0	0.0	0.0	-0.00033200000000288554	-0.029399999999990545	-0.1119960000000031	-0.0639119999999882	-0.05216399999998789	-0.04505599999998777	-0.04293599999998232	-0.059795999999989746	-0.06691199999998565	-0.03090799999999616	-0.06983999999998769	-0.06328799999999468	-0.06661199999998813	-0.03797999999999302	-0.08200799999998898	-0.06267199999999695	-0.07198399999999161	-0.03660399999999564	-0.057640000000003244	-0.04637999999999032	-0.04632799999998438	-0.04499199999998815	-0.055619999999978464	-0.04830399999998791	-0.04313599999997697	-0.051075999999983246	-0.04348799999998043	-0.05363199999998125	-0.03941599999996992
CN.GS	0.0	0.0	0.0	-4.166666667249075e-06	-0.0002041666666730002	-0.003274999999991479	-0.01007499999999828	-0.01757916666664805	-0.02185416666664608	-0.03637916666665575	-0.037787499999986096	-0.035154166666651054	-0.03586249999999458	-0.03754999999999731	-0.028633333333305533	-0.03707916666665367	-0.05049999999998667	-0.05364999999999398	-0.05129166666666407	-0.04872916666665006	-0.04144166666665283	-0.04024999999999723	-0.03482499999999389	-0.044945833333320806	-0.06366249999998352	-0.07502916666665138	-0.06952499999998141	-0.07925416666664242	-0.09899999999999354	-0.1099583333333265	-0.10519583333331584	-0.1419333333333217
CN.GD	0.0	0.0	3.999999997894577e-06	-0.0008319999999728545	-0.057291999999986576	-0.05522399999997596	-0.06602399999998676	-0.03241999999998857	-0.027191999999987004	-0.033335999999994925	-0.034491999999974876	-0.043731999999974125	-0.018043999999972637	-0.016643999999965686	-0.014135999999964621	-0.009287999999985086	-0.026599999999976642	-0.01889999999997727	-0.009539999999985671	-0.009599999999976294	-0.00961199999998108	-0.009599999999976294	-0.009747999999987211	-0.009675999999969598	-0.009811999999986831	-0.009771999999974579	-0.009811999999986831	-0.0099159999999765	-0.010023999999964062	-0.012603999999971638	-0.027823999999976312	-0.010279999999984746
CN.GX	0.0	0.0	0.0	-9.199999999598418e-05	-0.00959200000000271	-0.039840000000002096	-0.040576000000003276	-0.035015999999987724	-0.037823999999997415	-0.04159999999998609	-0.04414800000001051	-0.035327999999990034	-0.03962399999997146	-0.052787999999981405	-0.05603199999998365	-0.05972799999998113	-0.04814399999998331	-0.06462399999999091	-0.06490799999997465	-0.0705479999999925	-0.06443199999998095	-0.06602799999997355	-0.06707199999997915	-0.059315999999975944	-0.0555079999999708	-0.06414399999998821	-0.06335999999999009	-0.06221599999999272	-0.05997599999999492	-0.056507999999977354	-0.06456799999997598	-0.061571999999987526
CN.GZ	0.0	0.0	0.0	-5.416666666313574e-05	-0.008695833333327574	-0.0343749999999865	-0.039274999999994176	-0.048187499999985395	-0.06030416666664706	-0.08399166666666069	-0.0827583333333215	-0.09569166666664186	-0.06274583333332195	-0.10363333333333058	-0.08258333333331924	-0.12671250000000356	-0.10197499999997639	-0.11088749999998981	-0.09943333333332083	-0.09879583333330944	-0.06909166666665412	-0.09205833333333358	-0.08107916666665327	-0.09366666666664747	-0.0893291666666407	-0.14571666666666205	-0.13942083333332578	-0.13166666666665217	-0.12066249999999057	-0.09962499999996988	-0.09332499999997745	-0.1271166666666601
CN.HA	0.0	0.0	0.0	-8.695652164991685e-06	-0.0009782608695552142	-0.025508695652165514	-0.030278260869553986	-0.02510869565215401	-0.022799999999989495	-0.07809565217390402	-0.03760869565216929	-0.07793043478261374	-0.06269999999999332	-0.10292608695651184	-0.15257391304345225	-0.11451739130433625	-0.1854999999999829	-0.11716086956521377	-0.1947652173912795	-0.1566521739130411	-0.22387391304347082	-0.20119130434781418	-0.20013913043477327	-0.15391304347823764	-0.14670434782607655	-0.25047391304345856	-0.19707391304346622	-0.1793782608695449	-0.0987739130434484	-0.20292173913041278	-0.2126260869564911	-0.2659739130434491
CN.HB	0.0	0.0	0.0	-0.0003039999999843168	-0.05173599999998002	-0.07796399999997483	-0.13849199999995676	-0.058123999999981635	-0.07568399999999809	-0.06231999999997129	-0.08875999999999884	-0.05957199999997442	-0.05969999999999587	-0.08332399999999573	-0.0727039999999679	-0.07090799999999176	-0.030031999999979853	-0.030259999999981968	-0.0166359999999921	-0.016615999999980424	-0.01662799999998521	-0.016631999999972003	-0.016607999999973533	-0.016635999999981	-0.01664399999998789	-0.016631999999972003	-0.01666799999998636	-0.016739999999970667	-0.01670799999997641	-0.01676399999998024	-0.0167959999999856	-0.016855999999976223
CN.HL	0.0	0.0	0.0	-0.00010799999999866472	-0.012955999999997303	-0.03141999999999312	-0.03664399999999679	-0.05078800000000161	-0.05359599999996689	-0.06011199999998995	-0.060051999999988226	-0.03966799999998161	-0.06584799999999058	-0.05968399999999319	-0.08846399999999921	-0.05532400000000104	-0.0420719999999708	-0.06103999999997889	-0.06147999999999154	-0.060827999999990556	-0.05429200000000023	-0.06536399999997888	-0.06325599999997822	-0.055411999999988026	-0.05521599999999127	-0.059179999999980915	-0.05662399999999401	-0.05522399999997596	-0.05792799999998488	-0.06579999999998254	-0.05365199999997072	-0.05264799999998848
CN.HE	0.0	0.0	0.0	-0.0004759999999937037	-0.043040000000005296	-0.0997519999999974	-0.056184000000003564	-0.07453999999998961	-0.14927999999997388	-0.05212799999996243	-0.07853199999998672	-0.03737999999999797	-0.035319999999994245	-0.08500399999999964	-0.08341599999998062	-0.07756399999999664	-0.024827999999998962	-0.07443999999996453	-0.0516719999999804	-0.03583999999997589	-0.058555999999976294	-0.04112799999999028	-0.04341599999997392	-0.032851999999972126	-0.04762399999997946	-0.04077599999996462	-0.04155599999998705	-0.03298399999998036	-0.03931199999998025	-0.0337559999999848	-0.06634799999997165	-0.05082799999999166
CN.HU	0.0	0.0	0.0	-0.0004919999999963842	-0.03803199999998785	-0.15098799999997414	-0.043731999999974125	-0.04305999999998367	-0.06660399999998123	-0.044175999999995774	-0.06817999999999547	-0.075587999999982	-0.06088799999999228	-0.08148000000000044	-0.046275999999978445	-0.0679879999999855	-0.018587999999974958	-0.06783999999997459	-0.01789999999998182	-0.028116000000000252	-0.021495999999998627	-0.01682799999999096	-0.016823999999981964	-0.01693999999998752	-0.01694799999998331	-0.01699599999999135	-0.01699599999999135	-0.01709999999998102	-0.017207999999979684	-0.01738799999998486	-0.01970799999998496	-0.04799999999999249
CN.HN	0.0	0.0	0.0	-0.0004399999999793458	-0.02464399999999589	-0.048787999999977405	-0.05586799999999226	-0.033287999999986884	-0.0370359999999903	-0.03489600000000648	-0.06872799999999568	-0.03989199999999693	-0.023180000000000422	-0.07449199999999268	-0.04617999999999567	-0.05604800000001964	-0.021671999999994807	-0.03801200000000948	-0.03379999999998384	-0.027932000000008284	-0.03242800000000656	-0.04237599999998842	-0.03654400000000502	-0.03129200000000498	-0.031231999999992155	-0.03360799999998498	-0.030343999999982163	-0.03224399999999239	-0.03125999999999962	-0.03306000000000697	-0.033711999999996856	-0.026228000000005913
CN.JS	0.0	0.0	3.999999997894577e-06	-0.0007759999999912282	-0.051664000000006816	-0.14681599999998296	-0.04948799999998643	-0.024247999999982284	-0.050600000000000644	-0.03751200000000621	-0.04125200000001383	-0.04398799999999481	-0.06000400000000239	-0.05118399999999301	-0.045231999999995054	-0.05022800000000771	-0.03188800000001324	-0.024175999999986875	-0.023572000000005033	-0.020587999999999163	-0.019716000000002953	-0.023980000000012325	-0.023583999999998717	-0.013843999999996193	-0.013844000000007295	-0.013660000000015327	-0.0136759999999847	-0.019468000000000263	-0.04160799999998188	-0.013651999999975128	-0.013599999999980295	-0.013643999999990442
CN.JX	0.0	0.0	0.0	-9.166666665727519e-05	-0.01394999999999591	-0.037158333333320304	-0.045349999999988455	-0.04875416666664245	-0.06155416666664415	-0.0719416666666528	-0.06720833333332399	-0.06059999999997734	-0.07802083333331433	-0.08241249999998423	-0.0987249999999773	-0.09290833333331916	-0.08987499999998372	-0.09981666666664113	-0.15414999999999734	-0.13386249999999267	-0.1185124999999787	-0.11522916666663052	-0.0839416666666426	-0.09247083333331352	-0.11102083333333068	-0.1113624999999896	-0.10670833333331631	-0.09429166666664601	-0.07539166666665764	-0.07672916666665586	-0.0761708333333111	-0.08888749999997891
CN.JL	0.0	0.0	0.0	-0.00012499999999526779	-0.028979166666676104	-0.06027083333334238	-0.03860000000001085	-0.04908750000000017	-0.05374166666668456	-0.054424999999980184	-0.06120416666667294	-0.06808333333334637	-0.08692500000000436	-0.08287083333331502	-0.09775833333333095	-0.11774166666665975	-0.05272499999997571	-0.06877083333334255	-0.07117499999999	-0.07681249999998974	-0.06862499999997773	-0.07212083333332231	-0.08051249999999621	-0.07324583333332413	-0.07089999999999597	-0.06409166666667687	-0.07502499999998413	-0.06787083333331667	-0.06711666666666671	-0.06903333333333483	-0.06492083333332621	-0.06396249999998105
CN.LN	0.0	0.0	0.0	-0.0003039999999843168	-0.04623599999996619	-0.06313199999997687	-0.0660719999999726	-0.06695999999997149	-0.08908399999997263	-0.06027199999998345	-0.10387199999998264	-0.06411599999995854	-0.07777199999995377	-0.034875999999972596	-0.03785599999995837	-0.045859999999975365	-0.03216799999995468	-0.03900799999996263	-0.020611999999975428	-0.03196799999996003	-0.02357599999995852	-0.037527999999953376	-0.016011999999965276	-0.015963999999957235	-0.015919999999969292	-0.015911999999973503	-0.015963999999968337	-0.016067999999958005	-0.01601599999996317	-0.0161519999999582	-0.03785599999995837	-0.01611999999995284
CN.NM	0.0	0.0	0.0	-0.00011999999998124622	-0.030488000000006288	-0.08162399999998016	-0.05930399999998226	-0.0750319999999749	-0.06440399999996238	-0.09123199999997444	-0.11143599999996479	-0.10669599999998391	-0.07869999999998711	-0.12964800000000443	-0.09603200000001255	-0.10388399999997633	-0.06437199999999033	-0.09424799999999678	-0.0824759999999869	-0.10605199999998982	-0.0698319999999919	-0.05779999999999674	-0.06865200000000238	-0.06307999999998204	-0.07245999999999642	-0.07061199999999213	-0.06669200000000153	-0.06593599999998867	-0.0505560000000016	-0.05025999999999087	-0.05069999999999242	-0.05408799999999658
CN.NX	0.0	0.0	0.0	-4.347826088046958e-06	-0.00012608695650895285	-0.011447826086952162	-0.02427391304347104	-0.032239130434774665	-0.053995652173899344	-0.15893913043477648	-0.13967391304346988	-0.15115217391302727	-0.10256086956520472	-0.12583913043475725	-0.10485217391302815	-0.23930869565215174	-0.17293478260869133	-0.17561304347822881	-0.14515217391301016	-0.1460956521738943	-0.14333043478258478	-0.11075652173910822	-0.12891739130431734	-0.11335217391301722	-0.15486521739127568	-0.1436391304347473	-0.12676956521736615	-0.23553478260867067	-0.12275217391303217	-0.14874347826087098	-0.2090173913043336	-0.20947826086954446
CN.QH	0.0	0.0	0.0	-8.695652164991685e-06	-3.913043478132039e-05	-0.008886956521714229	-0.01884782608694291	-0.09652608695650544	-0.10543913043477016	-0.18303913043474784	-0.23078695652172243	-0.17084347826086255	-0.25604347826084783	-0.28581304347824465	-0.2166434782608473	-0.2183478260869398	-0.15167826086954772	-0.1621217391304164	-0.21386521739128472	-0.20156956521738545	-0.22929999999997674	-0.23196086956519535	-0.21287391304344316	-0.2833173913043052	-0.34862173913040584	-0.3377695652173607	-0.2892043478260553	-0.23733913043476607	-0.14027826086955297	-0.19495652173912026	-0.2011565217390987	-0.22298695652173128
CN.SA	0.0	0.0	0.0	-0.00033200000000288554	-0.026807999999989285	-0.07080399999997988	-0.04224399999999129	-0.03299200000000946	-0.03997599999998602	-0.0411159999999855	-0.04790799999999651	-0.04842399999998026	-0.038647999999996685	-0.0639079999999792	-0.07871999999997659	-0.05823999999999829	-0.07627999999999524	-0.1187079999999785	-0.10275199999998375	-0.10353999999999086	-0.06945599999998997	-0.05299199999997395	-0.08583999999999259	-0.07400799999998098	-0.07594399999999446	-0.06866799999998285	-0.06563599999998004	-0.06642399999998716	-0.051707999999972554	-0.0501559999999901	-0.047831999999981	-0.04405999999999022
CN.SD	0.0	0.0	3.999999997894577e-06	-0.0007039999999847169	-0.03712799999998628	-0.0935959999999958	-0.05918399999998991	-0.028327999999988585	-0.014471999999987606	-0.02020399999997924	-0.018231999999984705	-0.03923199999996685	-0.01380399999998394	-0.013243999999967837	-0.010571999999986481	-0.010591999999975954	-0.010615999999985526	-0.01064799999995758	-0.010743999999962561	-0.01093999999998152	-0.01088399999997769	-0.010935999999983625	-0.01082799999998496	-0.010672000000000459	-0.010703999999994718	-0.010595999999996053	-0.010515999999993753	-0.01053999999998112	-0.010467999999985711	-0.010436000000002554	-0.010331999999990682	-0.01028000000000695
CN.SH	0.0	0.0	0.0	-0.00014799999997761049	-0.026351999999985054	-0.05289200000000438	-0.05033999999999317	-0.026935999999988525	-0.04326799999998521	-0.07729599999999337	-0.03630399999998701	-0.042463999999997615	-0.02960399999999419	-0.050883999999984386	-0.03167999999997839	-0.06177199999997107	-0.017583999999981614	-0.03123199999996995	-0.026647999999984684	-0.03549599999997932	-0.01868399999997994	-0.03448799999997698	-0.02298799999997936	-0.03417199999998788	-0.01753199999998678	-0.03779999999997674	-0.024475999999973297	-0.029575999999975622	-0.02614799999998141	-0.03713199999998418	-0.023131999999970176	-0.026471999999988505
CN.SX	0.0	0.0	0.0	-0.00012083333332801871	-0.025779166666672904	-0.08395416666663325	-0.05329166666666607	-0.055987499999987644	-0.06556249999999375	-0.055829166666654384	-0.05769999999999387	-0.06567499999997617	-0.05112083333331796	-0.07421666666665994	-0.06375833333333025	-0.0857791666666663	-0.05241666666665479	-0.07054999999996925	-0.07087499999997027	-0.07530833333332376	-0.06515416666664775	-0.06779999999998454	-0.07746250000000288	-0.06917083333332075	-0.0683416666666603	-0.06789583333333127	-0.08168749999999392	-0.07542499999998453	-0.09139999999998594	-0.0683833333333328	-0.0615833333333371	-0.0645791666666562
CN.SC	0.0	0.0	0.0	-0.0004879999999873874	-0.06294800000000711	-0.061944000000013766	-0.06739199999998835	-0.07994799999998525	-0.06709599999997762	-0.08888799999998698	-0.07977599999999807	-0.10107599999997774	-0.034247999999992285	-0.046919999999994744	-0.04665999999999837	-0.0575160000000019	-0.02900399999998804	-0.044591999999998855	-0.034103999999990364	-0.035499999999966114	-0.04137199999999508	-0.0503119999999857	-0.04511999999998739	-0.03613599999998662	-0.03917199999999843	-0.039551999999998255	-0.03737200000000218	-0.04138799999998666	-0.04491599999998375	-0.039903999999990614	-0.036735999999992774	-0.03756799999996563
CN.TJ	0.0	0.0	0.0	-9.583333332452426e-05	-0.011837500000011492	-0.038791666666659896	-0.038116666666665466	-0.06262083333332669	-0.09824583333331027	-0.0711583333333099	-0.09468333333332302	-0.08037083333330974	-0.096137499999982	-0.08726666666664107	-0.11829166666665891	-0.09997916666666384	-0.0775583333333274	-0.10431249999999226	-0.08784999999997822	-0.14306249999997966	-0.06923333333331838	-0.07659583333331499	-0.07840416666665684	-0.07563750000000313	-0.07215000000000416	-0.1135333333333377	-0.12107083333332547	-0.10503333333332643	-0.09681666666665478	-0.10986666666664702	-0.1007166666666337	-0.1121458333333103
CN.XJ	0.0	0.0	0.0	-4.5833333339739823e-05	-0.0038166666666672455	-0.022004166666655944	-0.05300833333331534	-0.045908333333322116	-0.05523333333331548	-0.0763333333333116	-0.06929166666664877	-0.08119166666665789	-0.08640833333330988	-0.09589999999999321	-0.09095000000000075	-0.10130416666666031	-0.11050833333331456	-0.1283333333333192	-0.10884583333331532	-0.11256249999997969	-0.09152083333332506	-0.10489999999999666	-0.10094166666666515	-0.10597916666664764	-0.10818749999997879	-0.15297083333331019	-0.13641249999998273	-0.12480416666663663	-0.10489999999997446	-0.07740833333332864	-0.0815499999999858	-0.07189166666665692
CN.XZ	0.0	0.0	0.0	-4.5454545460899e-06	-0.00034999999999341114	-0.030699999999972416	-0.13188181818182265	-0.16458181818180817	-0.2082090909090728	-0.2390090909090814	-0.2780181818181737	-0.28289999999998594	-0.3477590909090833	-0.3108272727272432	-0.36808636363634406	-0.4263318181818132	-0.35444999999999505	-0.5217818181818101	-0.5163363636363605	-0.4102909090908824	-0.43698636363636023	-0.4019772727272608	-0.451036363636359	-0.4388318181818174	-0.4710818181818066	-0.36520454545453385	-0.25485454545453035	-0.25218181818179586	-0.17529090909089717	-0.31511363636361756	-0.22468181818180444	-0.23739090909089544
CN.YN	0.0	0.0	0.0	-5.416666666313574e-05	-0.006812499999997446	-0.017895833333325672	-0.039962500000001455	-0.06500833333330513	-0.0647666666666713	-0.08337499999998554	-0.07835416666664985	-0.06860833333331984	-0.08682083333332313	-0.09541249999999168	-0.08810416666666931	-0.1157541666666595	-0.08798749999998634	-0.1385124999999765	-0.12124583333332772	-0.16491666666663685	-0.132879166666644	-0.1539583333333039	-0.12319583333332274	-0.15714583333331644	-0.17062499999997982	-0.15428749999998326	-0.1821208333332991	-0.10114583333330485	-0.07032083333330386	-0.06845833333332108	-0.12117916666665174	-0.062170833333308195
CN.ZJ	0.0	0.0	0.0	-0.000960000000005401	-0.03914399999997986	-0.11033999999997546	-0.09617600000000337	-0.045763999999981486	-0.039568000000000936	-0.09362799999997895	-0.15963599999996303	-0.028671999999996256	-0.05340400000000134	-0.06331999999998894	-0.0803039999999644	-0.07306000000000257	-0.023980000000012325	-0.03220799999997803	-0.018743999999981664	-0.04920399999996938	-0.019827999999977308	-0.04340799999998923	-0.019379999999968867	-0.05263999999998159	-0.017295999999977774	-0.017215999999975473	-0.017159999999971642	-0.017175999999974323	-0.01718799999997911	-0.01714799999997796	-0.01709999999998102	-0.01708399999997834
COL	0.0	0.0	0.0	-0.0003000000000086267	-0.030609523809521644	-0.06745238095235973	-0.07317619047616519	-0.06564761904760408	-0.08271428571426931	-0.07766666666665367	-0.07488095238092907	-0.05028095238094332	-0.05243809523806098	-0.05105714285713603	-0.049538095238077506	-0.046019047619016984	-0.062219047619038736	-0.06461428571424843	-0.0955095238094783	-0.11659999999997783	-0.11123333333334928	-0.08587619047617512	-0.09182857142853162	-0.07244761904758867	-0.09688571428567716	-0.0719285714285478	-0.05149523809520051	-0.04565238095236568	-0.056057142857113273	-0.04423333333329893	-0.06762857142852408	-0.06364285714284268
COG	0.0	0.0	0.0	-0.0008999999999925734	-0.013004166666663597	-0.05659166666664994	-0.07559583333330844	-0.0767333333333231	-0.06946666666663992	-0.08400833333331859	-0.09581250000000319	-0.10984583333333298	-0.10509166666663461	-0.10027500000000522	-0.1031499999999741	-0.11072083333333316	-0.1181208333333128	-0.12547499999998601	-0.10892499999998195	-0.1199083333333184	-0.11813333333332565	-0.11142499999996502	-0.11402083333331703	-0.13375833333332254	-0.13317083333331814	-0.139304166666665	-0.13583749999998007	-0.1532874999999989	-0.13945833333330881	-0.15282499999998977	-0.15781666666665473	-0.1397458333333268
CRI	0.0	0.0	3.999999997894577e-06	-0.00031199999998010597	-0.009179999999986421	-0.010815999999991277	-0.02189999999998582	-0.02529600000000798	-0.03165600000000213	-0.03841199999999878	-0.021848000000002088	-0.027584000000002717	-0.0312800000000113	-0.04230399999997081	-0.04469599999998852	-0.04410399999998926	-0.03728799999997978	-0.05675199999999325	-0.039195999999974696	-0.05390399999999351	-0.04491199999998585	-0.0994319999999882	-0.07617999999999236	-0.06690399999998986	-0.06472799999999168	-0.05717999999999002	-0.06727999999998069	-0.055563999999985736	-0.050275999999982446	-0.04577999999999527	-0.04778799999999306	-0.05021599999998072
HRV	0.0	0.0	-0.002831999999997059	-0.13599999999998058	-0.2339639999999754	-0.34449599999998304	-0.41448400000000385	-0.4262799999999678	-0.4024399999999817	-0.3718119999999825	-0.3579559999999593	-0.3832399999999736	-0.38887199999997346	-0.4209119999999844	-0.433391999999988	-0.38000799999996504	-0.3653839999999686	-0.38006799999997787	-0.37753199999996934	-0.3397839999999763	-0.4002079999999797	-0.36838799999998617	-0.34833199999997344	-0.35695599999998606	-0.3391719999999654	-0.32489999999998354	-0.33663599999997906	-0.3279040000000011	-0.32191599999998877	-0.34767999999998356	-0.3285239999999856	-0.32951999999998316
CUB	0.0	0.0	0.0	-0.0004759999999937037	-0.007387999999997064	-0.004643999999986992	-0.010875999999993002	-0.016679999999991146	-0.017087999999987336	-0.024031999999996057	-0.026727999999986984	-0.031056000000007078	-0.031215999999989474	-0.03625999999999907	-0.03861999999998922	-0.03845200000001103	-0.04338800000001086	-0.04692400000000374	-0.049215999999996374	-0.05115199999998765	-0.052699999999983316	-0.05422799999998951	-0.055656000000003925	-0.05909199999999393	-0.061435999999981394	-0.08907999999999694	-0.09903200000001	-0.07849199999999668	-0.09225199999999267	-0.0847880000000023	-0.08490800000001686	-0.08599999999998609
CYP	0.0	0.0	-0.01786799999998756	-0.3216439999999765	-0.4617799999999672	-0.5480839999999709	-0.5834919999999744	-0.6041599999999647	-0.6196839999999759	-0.627675999999977	-0.6385839999999532	-0.6212839999999886	-0.6519199999999947	-0.6696919999999884	-0.696199999999958	-0.7109839999999923	-0.7182319999999853	-0.7251119999999833	-0.7333559999999961	-0.7308759999999692	-0.7351719999999728	-0.7243759999999821	-0.7479239999999998	-0.7822999999999802	-0.7619119999999757	-0.7488439999999597	-0.7650359999999856	-0.7553639999999584	-0.761763999999987	-0.7843439999999924	-0.7969879999999985	-0.7950479999999649
CZE	0.0	0.0	-0.008379166666661053	-0.35521666666663565	-0.6274958333333358	-0.7093124999999589	-0.691820833333312	-0.6692833333333148	-0.6157541666666599	-0.6028041666666373	-0.5913333333332993	-0.5862958333333057	-0.5359499999999628	-0.45540416666663974	-0.501275000000001	-0.5817874999999639	-0.5055124999999605	-0.3533166666666365	-0.4362833333332983	-0.5119416666666154	-0.4405583333332963	-0.380045833333309	-0.3507541666666225	-0.3550583333333246	-0.4791124999999785	-0.47011249999996396	-0.3697249999999763	-0.3408791666666411	-0.41011249999997057	-0.47688749999997837	-0.44984583333330663	-0.3834958333333027
CIV	0.0	0.0	3.999999997894577e-06	0.00040799999998508696	-0.002411999999996084	-0.05198799999999171	-0.08050799999999025	-0.13858399999999715	-0.05241599999998847	-0.0421559999999932	-0.03622799999998261	-0.05073599999998457	-0.039816000000003626	-0.045339999999982616	-0.05066799999998706	-0.056635999999987696	-0.06821999999999662	-0.06967999999997199	-0.0724759999999991	-0.06920799999998728	-0.06560399999999689	-0.06836799999999643	-0.06916800000000833	-0.0739919999999894	-0.06803599999998244	-0.07001599999999497	-0.07319999999998439	-0.07746000000000697	-0.07252399999999604	-0.07185600000001457	-0.07081200000000898	-0.07322800000000296
PRK	0.0	0.0	0.0	-0.00010000000000287557	-0.0028159999999943786	-0.006635999999982101	-0.013411999999990432	-0.015031999999981505	-0.01803599999997685	-0.023751999999976903	-0.031787999999965955	-0.03500799999998083	-0.04293999999995801	-0.06652399999995673	-0.06809199999997517	-0.0817519999999683	-0.12076799999997112	-0.13528399999996887	-0.12610799999996924	-0.1210159999999516	-0.09146799999997235	-0.12137199999996406	-0.152391999999979	-0.13041599999996656	-0.1260719999999771	-0.13017999999997976	-0.13880399999998128	-0.18224799999998487	-0.13875999999999333	-0.1053479999999829	-0.0735879999999689	-0.07403199999999055
COD	0.0	0.0	0.0	-0.0028959999999744745	-0.08209599999999817	-0.1585479999999695	-0.15159599999998719	-0.13372399999995732	-0.11208399999996788	-0.1326319999999881	-0.16987199999998204	-0.12474399999998775	-0.13067199999998724	-0.13329999999998066	-0.14658799999999195	-0.19320800000000027	-0.17258799999996244	-0.19289999999998475	-0.13336799999998927	-0.1295759999999868	-0.1338959999999889	-0.14051999999999953	-0.1645439999999776	-0.17641599999995705	-0.15947599999998063	-0.1761439999999892	-0.15769999999999396	-0.19616800000001877	-0.18754799999995964	-0.19626399999995714	-0.1999879999999732	-0.20979999999996002
DNK	0.0	0.0	-0.02658799999999406	-0.8829000000000087	-1.1842359999999719	-1.122247999999959	-1.1347159999999357	-1.0264079999999787	-1.0190679999999896	-0.8933159999999996	-0.9844479999999822	-1.047595999999984	-1.056711999999993	-1.0461679999999807	-0.98599199999998	-0.9925359999999772	-1.0815679999999883	-0.9693999999999758	-0.8116519999999849	-0.7901879999999917	-0.8506879999999772	-0.7918159999999674	-0.7677159999999739	-0.8441879999999791	-1.0066719999999973	-0.8063679999999684	-0.7417479999999865	-0.7113359999999624	-0.879851999999981	-0.6569119999999762	-0.7551399999999653	-0.6710039999999862
DJI	0.0	0.0	0.0	-0.0009458333333323132	-0.0012833333333239771	-0.004520833333321317	-0.009766666666655155	-0.01472916666663826	-0.026949999999992258	-0.04104583333330858	-0.04604166666664078	-0.04806249999996792	-0.045574999999964394	-0.04652916666665341	-0.046904166666650315	-0.04760416666664824	-0.04420416666666149	-0.04001666666665349	-0.04151666666664111	-0.041562499999958646	-0.046374999999976296	-0.047862499999984376	-0.04469999999998642	-0.047187499999978844	-0.053608333333299285	-0.054512499999992414	-0.058116666666663264	-0.059254166666644625	-0.059908333333325015	-0.054695833333306965	-0.052570833333298594	-0.04908333333331072
DOM	0.0	0.0	0.0	-4.166666666138852e-05	-0.0020958333333376267	-0.008595833333313596	-0.013933333333326914	-0.015508333333313917	-0.022083333333322575	-0.03702083333333439	-0.03703749999997008	-0.05183749999998488	-0.07204166666664458	-0.06697916666663639	-0.07717916666666325	-0.07584999999998843	-0.08430416666663776	-0.09952916666663425	-0.09644583333329182	-0.08587499999999082	-0.12042916666664683	-0.14959583333330473	-0.12134166666665225	-0.10767916666661881	-0.12317083333329704	-0.10245416666664342	-0.0835583333333112	-0.07711249999996506	-0.08024166666663612	-0.08254999999998125	-0.09257916666665089	-0.12400416666662473
ECU	0.0	0.0	0.0	-5.00000000069889e-05	-0.001729166666664117	-0.008316666666641215	-0.010633333333320838	-0.011104166666664472	-0.01442916666666294	-0.024283333333319224	-0.0449541666666442	-0.048570833333305696	-0.04800833333331589	-0.05022083333332539	-0.05744583333332498	-0.05587499999997192	-0.05490416666663611	-0.0537624999999764	-0.0663583333333051	-0.06571249999999251	-0.059224999999984984	-0.06453333333330535	-0.059683333333293564	-0.053304166666645614	-0.06428333333333702	-0.06182499999997093	-0.06502083333331798	-0.0703416666666623	-0.06771666666666176	-0.07205416666665743	-0.059224999999984984	-0.046679166666663274
EGY	0.0	0.0	5.599999999272853e-05	-0.0007360000000011802	-0.012971999999977779	-0.04072399999998089	-0.07907999999998694	-0.014791999999974603	-0.014731999999995082	-0.015563999999967937	-0.01683599999998675	-0.019351999999972502	-0.02096399999997889	-0.059435999999990496	-0.024911999999988055	-0.025111999999982704	-0.029275999999978097	-0.09258799999998235	-0.055651999999983826	-0.07500799999998753	-0.06581599999998522	-0.046896000000007376	-0.07420399999997773	-0.027307999999981458	-0.027223999999992365	-0.031959999999986444	-0.05891199999998875	-0.03997999999998392	-0.06067600000000395	-0.06540799999998903	-0.062403999999982585	-0.07201199999999908
SLV	0.0	0.0	0.0	-1.199999999368373e-05	-0.0003399999999986747	-0.0009119999999862571	-0.0025519999999779053	-0.007187999999958006	-0.010779999999965817	-0.015987999999966807	-0.03146399999998106	-0.03779999999996564	-0.03668799999998473	-0.05417599999998357	-0.07055599999995499	-0.07387199999996374	-0.07530399999997606	-0.10861999999999261	-0.11456399999998368	-0.11353999999998976	-0.11177199999997667	-0.11234399999996425	-0.12873599999996266	-0.112307999999961	-0.10715199999998815	-0.12421199999996801	-0.11277599999998111	-0.11254399999997	-0.11448399999999248	-0.14250399999994334	-0.12933199999998202	-0.13816799999999407
ERI	0.0	0.0	0.0	0.0	-2.500000001459668e-05	-0.0001999999999946489	-0.0015083333333110183	-0.0031958333333026445	-0.006841666666657087	-0.0103833333333192	-0.013391666666640045	-0.014391666666657699	-0.01630833333332582	-0.017366666666651653	-0.015929166666650563	-0.017949999999988808	-0.017287499999996125	-0.021545833333302955	-0.02787499999996612	-0.028512499999988616	-0.030399999999997096	-0.03312916666664556	-0.027745833333270298	-0.0259499999999524	-0.04739583333331909	-0.06515416666664775	-0.056383333333276386	-0.04391249999997626	-0.0459833333333215	-0.04309999999998482	-0.05135833333330675	-0.0601458333333027
EST	0.0	0.0	-0.01107916666667208	-0.4230916666666418	-0.6857333333333382	-0.8439791666666419	-0.8475166666666367	-0.7766374999999659	-0.7929374999999794	-0.761541666666643	-0.7936208333333195	-0.7949333333333031	-0.78455416666664	-0.7842833333333132	-0.7741708333333097	-0.8457708333333369	-0.7295958333333297	-0.7771458333333037	-0.7391374999999645	-0.6731124999999616	-0.7001041666666485	-0.6295833333333056	-0.6269083333333203	-0.6539833333333189	-0.7382958333333023	-0.7723999999999953	-0.7080583333333279	-0.7438749999999938	-0.7226791666666621	-0.6466791666666416	-0.7373291666666559	-0.7165124999999661
ETH	0.0	0.0	0.0	-8.888888888280988e-05	-0.003522222222196447	-0.1100555555555327	-0.14507777777775788	-0.07042222222222172	-0.06183333333331653	-0.09693333333332665	-0.11918888888886592	-0.1272888888888546	-0.15761111111110004	-0.15864444444443349	-0.15103333333331692	-0.18418888888886986	-0.1916222222221986	-0.17618888888887296	-0.15175555555553277	-0.1404888888888678	-0.2135888888888715	-0.22723333333333207	-0.3089777777777636	-0.15715555555553262	-0.14343333333332042	-0.13498888888885396	-0.13434444444442306	-0.125811111111096	-0.13012222222220649	-0.13191111111109377	-0.14107777777776498	-0.1538111111110907
FJI	0.0	0.0	0.0002040000000036457	0.0002480000000026905	-0.0041559999999996045	0.0018480000000264951	0.00037200000002624023	-0.006215999999970023	-0.0001719999999871824	0.0012560000000050309	-0.0006919999999688287	-0.02639999999997089	-0.05666799999997085	-0.10365199999996522	-0.11445199999997602	-0.11770799999996084	-0.0872759999999917	-0.07108799999997473	-0.04466399999998316	-0.0336719999999846	-0.02994399999997066	-0.02152399999998389	-0.028892000000002582	-0.023279999999981094	-0.021448000000001688	-0.018331999999998683	-0.020767999999993236	-0.018823999999983965	-0.01601599999996317	-0.015099999999979019	-0.01673600000000608	-0.019155999999997952
FIN	0.0	0.0	-0.014530434782589197	-0.7444565217391119	-0.977191304347802	-0.9740826086956256	-0.9383304347825971	-0.8119869565217264	-0.7882956521738871	-0.8691521739130126	-0.8303913043477884	-0.8834086956521436	-0.8220695652173649	-0.8092739130434401	-0.8315347826086783	-0.8614913043478056	-0.8516913043478014	-0.8343869565217155	-0.6675608695652091	-0.8262608695651985	-0.6746217391304099	-0.7221217391304102	-0.7695304347825838	-0.7272434782608639	-0.7263521739130252	-0.6672391304347491	-0.5984782608695505	-0.7510304347825958	-0.6091304347825677	-0.7569000000000048	-0.7422652173912803	-0.6342739130434705
FRA	0.0	0.0	-0.018947826086945785	-0.6072478260869429	-0.8703478260869368	-0.8648999999999463	-0.9057521739130103	-0.8050695652173867	-0.8659304347825914	-0.7343043478260647	-0.863291304347813	-0.6322869565216993	-0.79274347826086	-0.6570217391304367	-0.7897999999999405	-0.7053217391304378	-0.7408304347825911	-0.5221695652173786	-0.7154956521739031	-0.6589695652173599	-0.7038217391303947	-0.5851999999999746	-0.7573086956521591	-0.49194347826084783	-0.6310826086956212	-0.6107478260869215	-0.6789608695651927	-0.5896173913043423	-0.6311521739130188	-0.5209652173912671	-0.745173913043462	-0.4568782608695421
PYF	0.0	0.0	0.0	-0.0005400000000044258	-0.006180000000000074	-0.009811999999986831	-0.01832799999996748	-0.02653199999999023	-0.03187199999997725	-0.04007999999997569	-0.06338800000000866	-0.06852799999995662	-0.07767999999999109	-0.10197199999997242	-0.11255999999998378	-0.14088400000001888	-0.15035199999998694	-0.1216639999999769	-0.10666799999998755	-0.09153999999997886	-0.09307599999996974	-0.12458400000001646	-0.10775599999998109	-0.11504799999998427	-0.14924399999994842	-0.16761999999995725	-0.17176799999998327	-0.17209999999997505	-0.17393199999999887	-0.18035600000000374	-0.1974919999999547	-0.19963999999997872
GAB	0.0	0.0	0.0	-8.800000000919184e-05	-0.010875999999993002	-0.08091199999998855	-0.0785439999999693	-0.05923999999997154	-0.06994399999996626	-0.0733439999999752	-0.07372399999998613	-0.0827079999999869	-0.07303999999996869	-0.084471999999991	-0.08909199999997952	-0.11147599999997704	-0.1043919999999865	-0.09938799999998915	-0.11803199999999014	-0.08188799999996332	-0.11101199999997702	-0.09315999999996993	-0.0965519999999831	-0.0912679999999888	-0.1300679999999832	-0.14152399999999288	-0.14945999999997905	-0.16592799999994856	-0.15347599999997463	-0.1303839999999834	-0.12323199999998424	-0.13404399999995542
GMB	0.0	0.0	0.0	-0.0003052631578959186	-0.0004947368421048814	-0.0006421052631599977	-0.0018263157894660154	-0.011399999999994748	-0.02974736842104031	-0.04152631578945298	-0.047068421052609555	-0.050163157894711485	-0.04901052631577363	-0.046668421052609155	-0.05136315789473489	-0.06482631578945686	-0.05914736842104196	-0.05864210526314029	-0.05785789473683467	-0.0626315789473586	-0.0707947368421058	-0.07173684210526332	-0.07227894736839824	-0.08157894736839921	-0.09147894736840634	-0.10378421052629205	-0.0925473684210254	-0.07691578947367494	-0.07064210526315229	-0.07236842105262653	-0.07383684210524599	-0.07011052631578085
GEO	0.0	0.0	0.0	-5.999999999062311e-05	-0.0017949999999933297	-0.02489999999998327	-0.024420000000002773	-0.051549999999989105	-0.05905500000000785	-0.07300999999999558	-0.07938499999999848	-0.07302499999998213	-0.07177999999999907	-0.06876499999999286	-0.09547499999997822	-0.15284999999994886	-0.13670499999995922	-0.12379499999998211	-0.15155999999999503	-0.1170699999999969	-0.13870499999999453	-0.07426499999999558	-0.10721499999999384	-0.16886499999998472	-0.1270699999999847	-0.12333499999999109	-0.09499499999998662	-0.08078999999998615	-0.1173899999999839	-0.1317099999999849	-0.11890500000000248	-0.13942499999999303
DEU	0.0	0.0	-0.018952173913033832	-0.48271739130434366	-1.118839130434779	-1.0840826086956135	-1.1511695652173692	-0.992034782608664	-0.9365347826086778	-0.9174043478260785	-0.9187956521738982	-0.9976608695652089	-0.8659478260869213	-0.9574956521738787	-0.9559260869565045	-0.9765782608695428	-0.9432304347826159	-0.8048086956521816	-0.9737086956521646	-0.8953869565217154	-0.7211826086956363	-0.8666391304347543	-0.6839652173913136	-0.9735999999999856	-0.6130695652173834	-0.8821043478260737	-0.6440999999999586	-0.8964043478260519	-0.5697043478260722	-0.8820565217391163	-0.6748391304347456	-0.8845739130434516
GHA	0.0	0.0	9.599999999387876e-05	0.0003280000000271954	-0.008739999999973769	-0.009955999999988752	-0.009395999999961546	-0.034027999999974856	-0.041475999999973645	-0.04693599999998632	-0.05553599999997827	-0.043075999999975245	-0.04675999999996794	-0.0671079999999935	-0.06525199999998232	-0.04989999999999162	-0.05753599999998027	-0.056219999999984616	-0.0845519999999933	-0.12239599999999129	-0.20887999999998907	-0.19162399999999025	-0.15507199999998944	-0.17228399999997812	-0.14290799999997494	-0.15123999999997473	-0.1627000000000156	-0.17147599999998153	-0.13472799999998397	-0.14239599999997798	-0.17208399999999457	-0.1723879999999789
GRC	0.0	0.0	-0.010511999999973654	-0.4502079999999742	-0.46367199999995945	-0.5143479999999645	-0.4928959999999982	-0.4864479999999949	-0.45566399999998897	-0.4485879999999609	-0.45671999999998825	-0.43247199999996155	-0.4539399999999749	-0.47357599999997557	-0.48557999999998547	-0.46631999999996454	-0.4960319999999574	-0.4655439999999622	-0.455655999999971	-0.4599679999999773	-0.4089879999999657	-0.4708439999999703	-0.47527999999998904	-0.38862399999995967	-0.47037999999998137	-0.48687999999995624	-0.44750799999998536	-0.4588439999999805	-0.525907999999975	-0.6039919999999643	-0.4862119999999637	-0.5277999999999894
GRL	0.0	0.0	0.0	-0.017375000000008356	-0.20028749999998485	-0.2979249999999878	-0.4434562499999739	-0.45919999999997074	-0.36653749999998597	-0.2028062499999872	-0.1289937499999838	-0.12284999999998547	-0.12922499999997727	-0.29783124999998023	-0.3471812499999838	-0.3033187499999812	-0.2895062499999712	-0.2094749999999701	-0.1983000000000068	-0.19331874999998222	-0.19388124999999423	-0.18928124999998408	-0.1955249999999853	-0.19548749999998005	-0.22470624999998412	-0.20303124999999644	-0.19500624999998495	-0.1942437499999894	-0.1974437499999815	-0.1981124999999917	-0.19396874999999536	-0.19111874999999667
GTM	0.0	0.0	0.0	-0.00023999999999579913	-0.001463999999995469	-0.008435999999989452	-0.00881999999997607	-0.013899999999977819	-0.006199999999989547	-0.01689199999997948	-0.028115999999978047	-0.023047999999992186	-0.015127999999986486	-0.01533999999998592	-0.016471999999989606	-0.022839999999990646	-0.037619999999971565	-0.04753999999996816	-0.034403999999976786	-0.07279999999998399	-0.051579999999984416	-0.07357199999996622	-0.05395199999997935	-0.07999599999997109	-0.07169599999998777	-0.08815599999997259	-0.0734319999999955	-0.07169599999997667	-0.06278399999999351	-0.08693199999997292	-0.04933999999998662	-0.04886399999998181
GIN	0.0	0.0	4.166666667249075e-05	-0.0007916666666551997	-0.02233749999999146	-0.06345833333331052	-0.13748749999998866	-0.15499166666667064	-0.10599583333333884	-0.10882499999999018	-0.11697083333329639	-0.08887916666665552	-0.09126666666664507	-0.09127083333332342	-0.09041666666663728	-0.09182083333328928	-0.08989166666664161	-0.08998749999996614	-0.0893458333332986	-0.08854166666664165	-0.08899999999999464	-0.09524583333330172	-0.10408333333331576	-0.10333333333331085	-0.09977083333331249	-0.09622083333331588	-0.0949291666666241	-0.0998999999999639	-0.10769583333329891	-0.10699583333330098	-0.10435416666664254	-0.10122083333330423
GUY	0.0	0.0	0.0	-1.199999999368373e-05	-0.0004560000000042308	-0.005975999999985326	-0.007899999999994023	-0.010323999999972688	-0.011931999999970078	-0.013327999999968032	-0.011443999999971588	-0.014251999999970177	-0.015955999999972548	-0.01747999999995864	-0.018143999999975513	-0.021615999999979874	-0.021423999999981014	-0.024407999999975782	-0.02855999999996639	-0.03243999999997804	-0.036543999999993915	-0.03694799999998111	-0.041447999999955076	-0.05186799999996605	-0.06581199999997622	-0.0926319999999814	-0.11172000000000404	-0.11719599999997499	-0.11247999999999259	-0.09973599999998362	-0.0913439999999821	-0.09536799999998458
HTI	0.0	0.0	0.0	-0.00015833333333326038	-0.0024374999999854374	-0.008212499999993295	-0.01761666666665329	-0.0199749999999721	-0.023004166666673598	-0.020904166666646518	-0.028616666666669843	-0.03637083333331015	-0.035812499999965386	-0.0613708333333185	-0.05574999999996555	-0.056474999999955866	-0.028758333333334107	-0.05367916666663142	-0.030495833333332723	-0.07039999999998159	-0.06899166666665124	-0.08823749999998798	-0.03686666666663507	-0.026183333333318348	-0.02686666666665838	-0.07246249999997012	-0.05787916666665227	-0.07212499999997846	-0.048937499999979206	-0.09528333333332917	-0.05312916666664336	-0.09464583333332888
HND	0.0	0.0	0.0	-3.7499999994139444e-05	-0.0023333333333375172	-0.03689583333331692	-0.04791249999996916	-0.02772916666664571	-0.03313333333331281	-0.03668333333330942	-0.0431499999999474	-0.04457499999998005	-0.05237916666666065	-0.05490833333330336	-0.06268749999999157	-0.07297083333329679	-0.07305416666664177	-0.08369583333331931	-0.09451666666664416	-0.09209999999999496	-0.07879583333331164	-0.09931666666664896	-0.09464999999998502	-0.09004583333330762	-0.08351666666664981	-0.11072916666662325	-0.09081666666665988	-0.08764166666664908	-0.07298333333332074	-0.0751333333332771	-0.07604166666664858	-0.0749458333333064
HKG	0.0	0.0	4.799999999693938e-05	-0.000395999999980301	-0.004395999999973199	-0.03759999999997099	-0.03026399999996876	-0.0343960000000032	-0.03289599999998227	-0.05118399999999301	-0.04115599999998665	-0.03466400000000647	-0.049163999999979335	-0.06853199999998782	-0.03719999999997059	-0.03601599999996097	-0.02688799999996938	-0.031059999999982768	-0.038443999999970835	-0.03563199999997435	-0.03216399999997899	-0.02647999999996209	-0.021199999999976793	-0.02205999999997932	-0.02247999999996919	-0.021603999999963985	-0.020419999999954364	-0.019795999999971947	-0.019751999999950698	-0.018091999999969577	-0.017487999999987736	-0.016359999999981945
HUN	0.0	0.0	-0.007649999999992385	-0.43276666666662855	-0.6659624999999836	-0.8231083333333	-0.8177166666666236	-0.8148916666666506	-0.8076291666666346	-0.8272583333333139	-0.7863708333333275	-0.8139124999999914	-0.7812749999999702	-0.8007874999999776	-0.8308083333333216	-0.8480041666666605	-0.7607166666666498	-0.763849999999966	-0.7445958333333169	-0.6292666666666391	-0.6070749999999792	-0.6434249999999864	-0.6096499999999949	-0.6073249999999697	-0.6101916666666707	-0.5927166666666595	-0.5903291666666477	-0.654687499999973	-0.6531208333333205	-0.5823874999999812	-0.6409916666666682	-0.7045541666666266
ISL	0.0	0.0	0.00022799999999101317	-0.00013599999997282453	-0.02803599999998685	-0.029679999999998596	-0.03283599999995834	-0.040367999999990634	-0.02769999999999717	-0.027164000000012845	-0.026759999999981243	-0.02661199999998143	-0.041947999999980556	-0.0807839999999782	-0.04312399999999439	-0.051383999999998764	-0.05008799999997038	-0.05056799999999528	-0.04268399999999284	-0.04185199999996447	-0.06169599999999997	-0.09762399999998506	-0.0928719999999883	-0.07705999999997326	-0.0932639999999818	-0.13867599999997093	-0.08800399999997488	-0.08503999999999179	-0.0846279999999977	-0.08842000000000017	-0.08734399999998921	-0.08832399999998408
IND	0.0	0.0	0.00011200000000766153	0.0007680000000176435	-0.0006239999999824164	-0.004687999999997139	-0.005919999999970393	0.0020200000000247798	-0.0028399999999595416	0.004328000000008991	0.0028840000000140975	-0.003447999999961482	0.005760000000032406	0.0028160000000276852	-0.0052519999999556255	-0.005207999999967683	-0.03301999999998362	0.0005720000000097869	0.0012440000000113471	0.005003999999986242	0.0004800000000360072	0.0051040000000002195	0.0011600000000333566	-0.012039999999968742	-0.0073079999999614564	-0.02121599999996837	0.0016720000000081114	-0.0037439999999833162	-0.017155999999962646	0.008008000000025994	0.007828000000054125	-0.011687999999965282
IDN	0.0	0.0	3.200000000536107e-05	-0.00026399999997206436	-0.004075999999986202	-0.01295200000001051	-0.01125999999997962	-0.0043639999999900425	-0.003675999999996904	-0.0040079999999997895	-0.003207999999987887	-0.0037880000000045655	-0.003807999999982936	-0.004871999999966903	-0.03093599999995922	-0.00881999999997607	-0.007951999999977755	-0.02343999999996349	-0.006707999999955305	-0.007267999999949204	-0.009871999999988557	-0.009455999999996578	-0.007707999999995163	-0.011875999999988451	-0.021003999999957834	-0.015347999999959505	-0.011267999999953204	-0.017519999999970892	-0.017203999999959585	-0.014299999999978219	-0.017207999999968582	-0.01297999999998467
IRN	0.0	0.0	0.0	-0.0004437500000009642	-0.0009187499999896431	-0.012437499999995438	-0.011624999999992891	-0.024274999999984725	-0.025437499999980684	-0.02933124999999759	-0.04044374999998546	-0.028418749999981063	-0.042593749999964015	-0.03663124999998546	-0.03762499999998559	-0.0600812499999992	-0.0716562499999629	-0.06081874999998016	-0.062481249999990496	-0.05809374999998784	-0.0622687499999941	-0.05749374999997059	-0.0649374999999841	-0.06181874999997561	-0.05147499999998972	-0.06218124999997077	-0.07490624999998419	-0.051387499999988595	-0.0512562499999869	-0.052031249999973106	-0.05529374999998504	-0.06905624999997695
IRQ	0.0	0.0	0.0	-0.0002639999999831666	-0.0014439999999726894	-0.003412000000002635	-0.00369199999997738	-0.0054759999999709486	-0.007335999999980025	-0.01128399999997809	-0.013687999999989486	-0.01792399999998029	-0.021651999999960925	-0.027007999999983934	-0.041811999999974425	-0.029159999999994746	-0.03037999999999652	-0.03263999999998379	-0.03184399999998089	-0.02824399999998839	-0.028115999999978047	-0.028679999999992045	-0.02913999999999417	-0.03446799999998751	-0.026407999999988885	-0.025671999999998807	-0.027600000000005398	-0.02993999999999497	-0.033307999999965254	-0.03366399999997771	-0.03533599999998582	-0.03736799999997098
IRL	0.0	0.0	-0.1730239999999883	-1.6376439999999826	-1.5979159999999437	-1.8413039999999659	-1.6653039999999897	-1.712847999999978	-1.5162839999999678	-1.678911999999999	-1.4373479999999716	-1.5245719999999685	-1.529627999999983	-1.3182839999999807	-1.4979279999999928	-1.4077199999999679	-1.743675999999983	-1.205491999999997	-1.520887999999998	-1.1973079999999636	-1.3959319999999553	-1.274007999999971	-1.3140599999999725	-1.2794760000000016	-1.3050359999999817	-1.2219999999999787	-1.420635999999964	-1.1707599999999707	-1.4447599999999783	-1.2144159999999737	-1.3095399999999868	-1.1601399999999873
ISR	0.0	0.0	6.249999999763389e-05	-0.0011624999999959584	-0.02236666666664	-0.04454166666666426	-0.024758333333307903	-0.049862499999975274	-0.027720833333322314	-0.023974999999964997	-0.026316666666648114	-0.017641666666656786	-0.02089999999999037	-0.02719166666662609	-0.03688333333329297	-0.029787499999978095	-0.028645833333318382	-0.039141666666642205	-0.04139999999996924	-0.033258333333296974	-0.03277083333331765	-0.03291250000000412	-0.0329624999999667	-0.051320833333334814	-0.033199999999988794	-0.03319999999997769	-0.03219166666665885	-0.032479166666654624	-0.0337874999999932	-0.044600000000005746	-0.03532916666664221	-0.047499999999978115
ITA	0.0	0.0	-0.011199999999988997	-0.39377200000000334	-0.6465920000000014	-0.6768599999999791	-0.6836439999999611	-0.6305399999999795	-0.5883119999999908	-0.5459559999999919	-0.568535999999964	-0.6300639999999746	-0.5393679999999845	-0.5752399999999991	-0.5550519999999781	-0.4494119999999935	-0.5167599999999717	-0.5754039999999905	-0.46616799999997793	-0.4405199999999887	-0.4729879999999853	-0.5021719999999785	-0.4481199999999852	-0.5010519999999685	-0.5916399999999822	-0.47616399999996784	-0.5469639999999831	-0.47679999999995504	-0.42888799999998284	-0.3700439999999916	-0.3988559999999919	-0.5994559999999649
JAM	0.0	0.0	1.199999999368373e-05	-0.0005519999999981096	-0.009519999999996198	-0.0066400000000022	-0.005751999999992208	-0.004663999999987567	-0.005623999999981866	-0.005515999999983201	-0.009935999999977074	-0.016871999999990006	-0.00933199999998413	-0.00764800000000454	-0.007967999999991537	-0.006636000000004305	-0.007203999999982891	-0.0175200000000042	-0.011055999999987076	-0.010215999999985126	-0.010199999999982445	-0.010335999999977474	-0.016199999999988446	-0.023007999999991036	-0.02358799999998551	-0.02158799999998351	-0.01466799999998436	-0.022711999999980303	-0.01378799999998126	-0.027431999999993906	-0.013195999999993102	-0.04057999999999007
JPN	0.0	0.0	3.076923076328342e-05	-0.0002653846153832795	-0.009853846153839996	-0.007073076923069799	-0.008423076923069761	-0.003930769230753306	-0.008188461538438663	-0.005434615384602992	-0.003234615384595241	-0.0048961538461567145	-0.002226923076920073	-0.005392307692275722	-0.02250769230768279	-0.012723076923049081	-0.005876923076897356	-0.005999999999961592	-0.0051384615384231225	-0.006088461538433787	-0.004846153846138623	-0.004242307692281511	-0.004226923076899869	-0.004638461538442051	-0.013503846153806176	-0.007799999999980045	-0.006865384615395431	-0.007576923076924036	-0.009049999999988234	-0.011626923076890616	-0.008380769230764695	-0.006773076923072274
JOR	0.0	0.0	0.0	-0.00021599999999732944	-0.017179999999994422	-0.018911999999982054	-0.04402399999996476	-0.07249599999998857	-0.06311599999996309	-0.09985199999998917	-0.1334319999999667	-0.17211199999996873	-0.15799999999996928	-0.15003199999997774	-0.20137999999997325	-0.185819999999981	-0.17128799999995836	-0.16539999999996002	-0.16383599999997278	-0.14443199999996104	-0.14231599999995348	-0.1415879999999814	-0.1525479999999635	-0.15417999999999266	-0.15387999999997293	-0.1568719999999746	-0.16113999999997075	-0.16684399999998822	-0.17986799999998304	-0.1702239999999744	-0.16887599999997338	-0.1599879999999887
KAZ	0.0	0.0	0.0	-0.0007279999999942888	-0.009547999999970358	-0.013815999999988726	-0.02629599999997012	-0.05781599999999942	-0.0367959999999834	-0.04073999999998357	-0.036915999999975746	-0.042215999999994924	-0.05576799999996718	-0.055171999999981125	-0.04050399999997456	-0.03664799999998358	-0.0651879999999938	-0.05818800000000346	-0.0556719999999844	-0.047271999999976	-0.055923999999984986	-0.07825599999999877	-0.0898239999999828	-0.07613999999998011	-0.07011200000001105	-0.07197599999999582	-0.07875999999998884	-0.08891999999999234	-0.08565999999997631	-0.07356399999999264	-0.06547199999996645	-0.06477599999997752
KEN	0.0	0.0	1.66666666689963e-05	0.0008291666666604414	-0.021645833333316933	-0.03155000000000241	-0.04930833333330886	-0.04527083333331072	-0.0595750000000006	-0.06244583333331333	-0.08127499999998067	-0.1081624999999864	-0.09060416666666349	-0.09668333333331391	-0.08245833333330177	-0.10685416666665892	-0.11239166666664469	-0.13100416666665948	-0.1545458333333305	-0.1956374999999677	-0.16715416666664984	-0.21197083333329703	-0.19549583333330345	-0.19938749999993677	-0.1769291666666395	-0.21449166666663855	-0.18830416666664185	-0.2106583333333134	-0.19881249999996742	-0.21702083333331457	-0.17603333333330307	-0.16182083333329267
KWT	0.0	0.0	1.66666666689963e-05	-0.00018749999997069722	-0.00674583333332146	-0.01255416666666731	-0.018591666666656348	-0.0289624999999738	-0.052191666666656644	-0.05809999999999427	-0.04817916666662869	-0.0915499999999736	-0.06569166666663406	-0.08190833333331371	-0.06709999999997551	-0.10703749999997347	-0.07947916666665167	-0.121099999999974	-0.10233749999999375	-0.09835416666664765	-0.09299583333329808	-0.10189166666666472	-0.10239999999996918	-0.10888333333330946	-0.13341666666665253	-0.13028749999998146	-0.11289166666664796	-0.12507916666663066	-0.11039583333328773	-0.11119583333331073	-0.1097041666666354	-0.11925833333328306
KGZ	0.0	0.0	0.0	-0.000494999999989254	-0.00851499999999783	-0.013719999999994847	-0.022199999999994446	-0.03606499999998514	-0.06195999999997204	-0.06630499999997763	-0.08291499999998342	-0.08366499999997723	-0.11273999999998896	-0.10642499999999888	-0.17163499999997	-0.175819999999971	-0.16363999999997603	-0.08726500000000303	-0.09322499999996348	-0.0924549999999913	-0.10521499999998074	-0.12844499999997705	-0.11447499999996946	-0.11933999999997891	-0.1285149999999846	-0.13075999999999643	-0.09459999999998914	-0.13579500000000522	-0.15205499999998429	-0.09131999999999474	-0.10387999999998954	-0.1978999999999842
LAO	0.0	0.0	0.0	-0.0006666666666599319	-0.032383333333319	-0.008216666666660544	-0.03486249999999913	-0.033220833333302835	-0.007437499999962682	-0.006887499999974622	-0.013204166666636041	-0.013766666666648053	-0.014474999999991578	-0.02616666666663825	-0.03064583333330928	-0.043725000000005565	-0.05928749999998262	-0.03394166666664811	-0.021225000000002492	-0.01986249999998968	-0.029691666666664673	-0.06727916666665612	-0.06707916666663927	-0.07569166666665517	-0.08333333333331305	-0.12337083333332499	-0.1305208333333141	-0.07533333333330505	-0.049829166666659486	-0.06403333333332428	-0.044870833333321425	-0.0773291666666509
LVA	0.0	0.0	-0.018319999999971692	-0.5258959999999702	-0.7546079999999566	-0.8700519999999767	-0.9130799999999883	-0.8610559999999934	-0.82364399999999	-0.7932359999999528	-0.8148279999999897	-0.8402399999999921	-0.84889199999999	-0.8368279999999673	-0.848655999999981	-0.8601999999999776	-0.8837599999999668	-0.8579759999999603	-0.8678639999999516	-0.8599759999999734	-0.8494879999999649	-0.810847999999964	-0.737951999999964	-0.8219719999999597	-0.8308319999999814	-0.8537319999999959	-0.7728879999999827	-0.7954319999999959	-0.7923279999999866	-0.79541999999998	-0.775015999999995	-0.7959759999999538
LBN	0.0	0.0	0.0	-0.00020000000000575113	-0.002891999999987682	-0.03281199999995987	-0.05394799999999256	-0.07375599999996929	-0.0901439999999809	-0.1003119999999913	-0.10940799999995532	-0.1034319999999811	-0.12824399999999958	-0.15195999999997323	-0.14803999999998263	-0.15117199999998832	-0.16692799999999952	-0.16290399999998595	-0.16707599999996603	-0.16297199999998346	-0.15987199999998314	-0.1680559999999831	-0.15746399999998495	-0.15772799999997922	-0.1830279999999629	-0.16527599999998088	-0.15720399999997747	-0.1630119999999846	-0.17856799999997897	-0.19255599999997708	-0.17948799999998322	-0.19199599999997208
LSO	0.0	0.0	0.0	-0.0003782608695712675	-0.006199999999978445	-0.00831304347823636	-0.013343478260852137	-0.015030434782592472	-0.018647826086937158	-0.023252173913024254	-0.03490869565214716	-0.04885217391301655	-0.05116956521734606	-0.03422608695649032	-0.030373913043457712	-0.036047826086926804	-0.044952173913015425	-0.03744782608694486	-0.051391304347792044	-0.05020434782604388	-0.03677391304346411	-0.06520869565216358	-0.03813478260868974	-0.04049565217389972	-0.03654347826084203	-0.03290869565214516	-0.033208695652153786	-0.037078260869560786	-0.043195652173888544	-0.06727391304346408	-0.06032173913040895	-0.07842608695652897
LBR	0.0	0.0	0.0	-1.4999999997655777e-05	-0.0008249999999931923	-0.013249999999997986	-0.0355749999999766	-0.0817900000000038	-0.09953499999999504	-0.10552999999997592	-0.09516999999995557	-0.05575499999999067	-0.02839000000000036	-0.0260299999999547	-0.04748499999998046	-0.07802499999998158	-0.08772999999999698	-0.10492500000000016	-0.04374999999997575	-0.02545499999998535	-0.023020000000006924	-0.02503000000000366	-0.021954999999995728	-0.019974999999994303	-0.018084999999989915	-0.017380000000000173	-0.016364999999995966	-0.015630000000010913	-0.014944999999977338	-0.014309999999961853	-0.013994999999977775	-0.014809999999987333
LBY	0.0	0.0	3.999999997894577e-06	-0.00029999999998642224	-0.004567999999993688	-0.01750799999997721	-0.012775999999969923	-0.02243199999996115	-0.022811999999972077	-0.02441599999997157	-0.025719999999995746	-0.033147999999971756	-0.03832399999998959	-0.05050799999996025	-0.0842319999999841	-0.1148639999999923	-0.1631799999999961	-0.17234799999999995	-0.15156399999998182	-0.1315919999999804	-0.1600479999999571	-0.15433199999996816	-0.1699799999999696	-0.18204799999997912	-0.16331599999998003	-0.164956000000005	-0.15644799999999792	-0.18632399999998217	-0.1755759999999773	-0.19024399999998387	-0.15244400000000713	-0.1556599999999797
LIE	0.0	0.0	0.0	0.0	-6.666666666488297e-05	-0.0006625000000037851	-0.001149999999983109	-0.0015458333333273622	-0.001812499999986894	-0.002224999999977939	-0.003149999999985109	-0.0035208333333147657	-0.003424999999979139	-0.0023791666666550526	-0.003775000000005857	-0.005312499999965414	-0.00590416666664817	-0.006516666666644966	-0.0076749999999958796	-0.01069166666664012	-0.011879166666639573	-0.011379166666636298	-0.010954166666643506	-0.010470833333309226	-0.011616666666658393	-0.00889583333331112	-0.008716666666674922	-0.010624999999997442	-0.010500000000002174	-0.011562499999973053	-0.013683333333325276	-0.014312499999957762
LTU	0.0	0.0	-0.012654166666659084	-0.4840374999999564	-0.6363541666666195	-0.6827374999999747	-0.6929291666666448	-0.7126916666666427	-0.6999666666666626	-0.7200958333333229	-0.7135958333333137	-0.6911083333333234	-0.7103999999999666	-0.7469291666666433	-0.7286166666666483	-0.7471874999999795	-0.7093083333333028	-0.6969291666666488	-0.7061541666666504	-0.6932999999999745	-0.6862958333332725	-0.6800499999999765	-0.6655583333332937	-0.6860624999999732	-0.6777374999999641	-0.6926124999999672	-0.6152749999999596	-0.636033333333319	-0.6446833333333291	-0.6244624999999782	-0.6072541666666265	-0.6292583333332935
LUX	0.0	0.0	-0.007504545454539713	-0.3945909090908972	-0.6790272727272506	-1.0186409090908843	-1.0140454545454536	-0.9116136363636063	-0.8138999999999785	-0.6994727272727208	-0.7213727272726844	-0.7147681818181706	-0.6369272727272612	-0.74442272727272	-0.6367363636363588	-0.786663636363627	-0.7840409090908995	-0.8037636363636191	-0.7413409090909151	-0.7337818181818112	-0.6096636363636332	-0.6095318181817855	-0.597449999999955	-0.6281590909090529	-0.6045363636363543	-0.6213636363636144	-0.5759954545454304	-0.6064818181818032	-0.6005545454545236	-0.6279636363636154	-0.7022545454545392	-0.7735999999999965
MAC	0.0	0.0	3.200000000536107e-05	-0.00010799999999866472	-0.0033679999999702837	-0.005127999999987587	-0.01065999999998457	-0.009847999999978985	-0.019835999999995302	-0.020591999999974853	-0.014803999999968287	-0.020303999999982114	-0.023391999999988755	-0.03127200000001551	-0.0234359999999878	-0.02653199999999023	-0.039563999999969734	-0.03536399999998219	-0.04307199999997735	-0.04288399999998749	-0.03254400000000102	-0.028511999999991655	-0.02688799999996938	-0.029395999999981548	-0.03610799999997916	-0.06758399999999831	-0.10751999999999429	-0.06482800000001676	-0.05941999999999892	-0.06056399999999629	-0.0633519999999943	-0.06081599999998577
MDG	0.0	0.0	0.0	-8.69565217387347e-05	-0.002721739130417955	-0.020547826086947385	-0.0209304347826067	-0.021221739130439232	-0.02342608695653503	-0.02249130434783808	-0.025765217391315876	-0.02731739130436006	-0.02784782608695746	-0.03200434782608674	-0.032965217391311974	-0.031126086956523302	-0.031217391304350084	-0.030965217391309974	-0.03133478260870515	-0.03160434782608634	-0.034043478260881166	-0.03470869565218582	-0.03893913043478969	-0.04131739130436296	-0.03583478260871242	-0.037139130434793444	-0.051669565217404845	-0.05501739130433503	-0.05221739130434333	-0.054556521739124175	-0.06582608695653303	-0.06652608695654205
MWI	0.0	0.0	4.166666656146845e-06	-0.0005708333333243054	-0.008570833333321204	-0.0365458333333013	-0.042024999999978885	-0.011012499999962788	-0.0103749999999736	-0.015512499999970064	-0.01162083333331454	-0.010470833333320329	-0.027699999999974967	-0.044899999999969964	-0.06044583333332243	-0.0583833333333339	-0.05036249999997855	-0.06152083333331726	-0.07883333333333908	-0.09253333333333336	-0.08783333333330923	-0.13682083333330652	-0.1439499999999927	-0.15655833333331204	-0.18019166666661812	-0.15617499999996953	-0.13820416666665558	-0.11662083333328077	-0.13400416666664583	-0.14664166666662481	-0.0951499999999772	-0.09117916666664394
MYS	0.0	0.0	2.500000000349445e-05	-0.0009666666666574564	-0.023195833333311544	-0.03252499999996106	-0.05327499999996377	-0.10989583333330666	-0.04180833333332634	-0.05879583333330274	-0.026329166666660964	-0.03332499999997296	-0.02992499999997511	-0.030508333333312265	-0.030762499999992254	-0.030862499999984028	-0.03052916666664851	-0.03104166666664243	-0.035283333333324673	-0.036070833333312624	-0.030024999999989088	-0.0367499999999743	-0.03422499999996553	-0.033804166666662194	-0.04221666666665014	-0.040254166666631175	-0.03431666666663391	-0.03911249999997146	-0.034162499999979	-0.043420833333307485	-0.04872083333330446	-0.0435416666666355
MDV	0.0	0.0	0.0	-0.0006999999999979245	-0.007637499999990638	-0.003358333333303154	-0.004387499999980449	-0.009379166666656502	-0.014674999999997329	-0.00946666666665763	-0.011916666666644815	-0.013866666666639826	-0.011449999999990634	-0.014179166666627996	-0.015104166666646268	-0.01648749999997312	-0.022662499999981378	-0.024383333333310997	-0.029466666666644326	-0.026762499999977152	-0.023449999999958226	-0.02268333333330652	-0.016645833333284177	-0.016633333333304634	-0.018587499999966894	-0.019283333333330877	-0.024062499999966125	-0.01969166666664357	-0.014520833333309113	-0.01458333333331785	-0.015787499999975196	-0.018483333333330076
MLI	0.0	0.0	0.0	-0.00017916666666950576	-0.002650000000004038	-0.008420833333333544	-0.01402083333331694	-0.019158333333313404	-0.02381249999997559	-0.028162499999984103	-0.0337874999999932	-0.03998749999997164	-0.042641666666620726	-0.046066666666655376	-0.054099999999979165	-0.06377916666663319	-0.06175833333331715	-0.0645708333333217	-0.0663416666666472	-0.07116249999996604	-0.08010833333332856	-0.07960416666663583	-0.07788333333333952	-0.08320416666666164	-0.09280833333332739	-0.09550416666663786	-0.09569583333332021	-0.08645416666662742	-0.09065416666663717	-0.10194583333332785	-0.09488750000000712	-0.09926249999998582
MLT	0.0	0.0	-0.019086956521741083	-0.3622565217391127	-0.4535130434782264	-0.509978260869548	-0.545439130434755	-0.5726565217391233	-0.6009869565217096	-0.6144391304347407	-0.6212434782608689	-0.6416782608695493	-0.6746434782608501	-0.6754347826087082	-0.6963086956521591	-0.7395826086956103	-0.690430434782574	-0.7480652173912694	-0.7427999999999768	-0.755886956521723	-0.7386434782608586	-0.7693782608695465	-0.7535999999999765	-0.7886130434782479	-0.8096869565217046	-0.7534478260869282	-0.7570869565217131	-0.8377999999999663	-0.7717999999999781	-0.7939130434782338	-0.7483130434782437	-0.7427304347825903
MRT	0.0	0.0	0.0	-0.0002280000000021154	-0.0023199999999778953	-0.007803999999989042	-0.012031999999972953	-0.015844000000020397	-0.02080399999998539	-0.025495999999980423	-0.028627999999952802	-0.03367999999998039	-0.039816000000003626	-0.06692000000001475	-0.06193199999999788	-0.09567999999995358	-0.1274279999999628	-0.15522799999998504	-0.1417359999999701	-0.14227199999998774	-0.1421479999999753	-0.15728399999997977	-0.15767999999997118	-0.15780799999999262	-0.1679800000000009	-0.183579999999961	-0.17171599999997733	-0.17552799999996926	-0.16203199999997864	-0.1408599999999871	-0.1419079999999573	-0.1461399999999724
MUS	0.0	0.0	8.000000000230045e-05	-0.001944999999992092	-0.10431999999997998	-0.11696499999998	-0.04655499999998147	-0.03533999999996151	-0.027929999999987132	-0.02376999999997853	-0.027539999999981468	-0.03760499999998501	-0.060099999999985165	-0.14849999999997365	-0.12391999999999959	-0.0780299999999956	-0.058749999999963	-0.05560499999998081	-0.05671999999996569	-0.05752499999998051	-0.05680499999997091	-0.06175999999997739	-0.06437999999997501	-0.06436999999998028	-0.06231999999997129	-0.07993499999997544	-0.08308499999998276	-0.07664499999998631	-0.061419999999989816	-0.1021349999999921	-0.07560999999999263	-0.062989999999985
MEX	0.0	0.0	0.0	-0.0003782608695712675	-0.012760869565209276	-0.026217391304339532	-0.04664782608696516	-0.06421304347826728	-0.020026086956514977	-0.05122173913044703	-0.04091304347824121	-0.02367826086956404	-0.026226086956515626	-0.028865217391305098	-0.04883043478258742	-0.049291304347820475	-0.03686956521736784	-0.0379173913043207	-0.03384347826085321	-0.031960869565217376	-0.05112173913041085	-0.027500000000013625	-0.027647826086940608	-0.029904347826070765	-0.02930869565215266	-0.027943478260850085	-0.028499999999964665	-0.02772608695650325	-0.03083478260869077	-0.03602608695649767	-0.04559999999999009	-0.032052173913033055
MCO	0.0	0.0	0.0	0.0	-2.9166666670743524e-05	-0.00017499999999115445	-0.0005041666666705247	-0.0006416666666564375	-0.0018916666666757287	-0.0024999999999941735	-0.0034291666666574905	-0.0037999999999649425	-0.003720833333320517	-0.0046083333333335474	-0.005604166666628441	-0.007841666666641434	-0.008904166666645619	-0.008908333333301766	-0.008224999999972837	-0.00977499999997855	-0.009795833333292592	-0.0091749999999724	-0.00934166666665126	-0.009387499999968796	-0.009854166666645181	-0.010754166666648857	-0.01089999999998037	-0.011799999999972943	-0.011612499999980042	-0.012829166666650238	-0.013383333333305547	-0.011333333333285456
MNG	0.0	0.0	0.0	-0.00022083333331979205	-0.0036208333333287435	-0.01662083333332509	-0.012987499999972396	-0.01929166666664317	-0.020599999999992846	-0.018662499999966276	-0.02812499999996776	-0.023949999999972604	-0.023345833333310306	-0.023079166666650774	-0.05054999999997145	-0.057766666666625444	-0.06187916666663407	-0.0385541666666267	-0.041149999999978704	-0.042970833333300096	-0.05227083333330107	-0.04850416666664081	-0.04487083333329922	-0.03853333333331266	-0.04201249999997714	-0.07787916666663897	-0.05529166666664587	-0.09785833333330052	-0.09448333333330616	-0.042224999999973534	-0.039733333333302756	-0.04190833333329591
MNE	0.0	0.0	0.0	-8.695652164991685e-06	-0.00015652173913638379	-0.000673913043480745	-0.0019999999999686935	-0.0026173913043381347	-0.0035304347826281557	-0.003943478260848288	-0.004526086956513353	-0.003595652173904451	-0.003665217391290998	-0.0033521739130293327	-0.004969565217383121	-0.006173913043472368	-0.005921739130454462	-0.0056826086956229815	-0.005704347826063216	-0.003956521739101326	-0.0043913043478283065	-0.004547826086931384	-0.004943478260854839	-0.005739130434778694	-0.00796956521738057	-0.009713043478254413	-0.008547826086935384	-0.01123043478258312	-0.013752173912995325	-0.01392173913039585	-0.011739130434773593	-0.020986956521718003
MAR	0.0	0.0	3.200000000536107e-05	0.00042800000001896876	-0.002871999999987107	-0.035175999999992325	-0.06962799999997715	-0.07650799999998625	-0.04733199999996662	-0.03530399999996936	-0.026063999999981213	-0.026519999999974342	-0.028311999999985904	-0.02638399999996821	-0.02597999999999212	-0.025639999999982344	-0.026167999999981983	-0.030783999999950407	-0.05018399999998646	-0.045883999999973835	-0.0406359999999828	-0.0640759999999907	-0.06234399999998086	-0.0717519999999916	-0.06881999999999167	-0.044371999999981426	-0.09170800000000146	-0.08746799999996835	-0.06885199999997482	-0.0517519999999827	-0.05125599999997732	-0.05113599999997387
MOZ	0.0	0.0	0.0	-0.0012599999999918232	-0.020511999999983654	-0.044919999999992744	-0.04957199999998663	-0.04020799999997493	-0.04736799999998098	-0.04464799999998048	-0.06011999999997464	-0.0524719999999812	-0.07336799999996257	-0.033627999999974456	-0.04153999999998437	-0.03280800000000639	-0.030315999999952492	-0.03130799999998546	-0.028651999999962374	-0.03399999999997849	-0.02955999999997294	-0.025795999999966845	-0.03711999999996829	-0.051531999999976374	-0.04865599999996917	-0.04516799999997323	-0.039575999999952316	-0.030435999999967045	-0.03399999999996739	-0.024451999999963725	-0.03246399999996541	-0.046403999999977685
MMR	0.0	0.0	0.0	0.0	-4.000000008996807e-06	-7.599999999330365e-05	-8.400000000019503e-05	-0.0022399999999977993	-0.0019199999999996997	-0.0002520000000005851	-0.004983999999996769	-8.400000000019503e-05	0.00010400000001187237	-0.0005119999999969593	-0.003811999999991933	-0.0027639999999995446	0.0006359999999983046	-0.02577999999999747	-0.004924000000006146	-0.003115999999991903	-0.000671999999990458	-8.400000000019503e-05	-9.199999999598418e-05	-0.0013999999999847468	-0.006699999999992823	-0.0020039999999998948	-0.0004759999999937037	-0.006071999999990307	-0.0004639999999889177	-0.00013599999999502899	-6.799999999751449e-05	2.399999998736746e-05
NAM	0.0	0.0	1.5999999991578306e-05	-0.0012319999999843567	-0.04459999999997244	-0.056883999999979284	-0.02649999999999597	-0.03172399999997744	-0.03345199999997828	-0.0355919999999843	-0.04245199999998173	-0.0527959999999883	-0.05957599999998342	-0.0655919999999699	-0.08930799999999905	-0.10344399999998588	-0.1008679999999762	-0.10065999999998576	-0.10589199999998522	-0.11098799999998965	-0.09560799999998038	-0.10999999999999899	-0.07969999999999366	-0.09077599999998132	-0.1095120000000005	-0.09565999999998631	-0.09858799999996615	-0.10344799999996157	-0.11579599999999024	-0.12666399999997635	-0.12473199999998297	-0.11273599999997996
NPL	0.0	0.0	0.0	-0.00018000000000517602	-0.0056399999999956485	-0.010299999999985321	-0.00642400000000487	-0.008076000000001304	-0.046575999999998174	-0.0704679999999791	-0.07756399999998553	-0.07601599999997877	-0.06811999999999374	-0.05757999999999042	-0.05856799999996998	-0.06403599999997844	-0.06608399999997738	-0.16043199999997704	-0.2745439999999766	-0.2910919999999928	-0.19731999999998973	-0.2585919999999797	-0.30823599999998397	-0.317715999999979	-0.26721199999997225	-0.24641199999996255	-0.1987839999999741	-0.22978799999998634	-0.2605159999999551	-0.25008399999998376	-0.22035599999996602	-0.22409199999997576
NLD	0.0	0.0	-0.03876249999997805	-1.1052833333333179	-1.144370833333308	-1.2760041666666666	-1.181691666666651	-1.1976333333332811	-0.9672999999999821	-1.0547208333333002	-1.0340041666666466	-1.035479166666653	-0.8342208333333101	-1.0697208333333208	-0.8721458333333043	-0.8333041666666485	-0.7804791666666255	-0.738237499999983	-0.7722708333333106	-0.7467166666666469	-0.7757749999999786	-0.5894499999999692	-0.9212208333333027	-0.8253291666666662	-0.8105583333332778	-0.8899999999999797	-0.5936791666666608	-0.7930958333333127	-0.8953708333333199	-0.7021500000000014	-0.7712083333332953	-0.8549999999999613
ANT	0.0	0.0	0.0	-0.010673684210527057	-0.08858947368421966	-0.1485421052631386	-0.18059999999998633	-0.1719842105263103	-0.15348421052627792	-0.16497368421051206	-0.1911842105262851	-0.18658421052628604	-0.18800526315788657	-0.18848947368418356	-0.23112631578944276	-0.22738947368420304	-0.19060526315787252	-0.16283157894733113	-0.15213157894735652	-0.15002631578945325	-0.1763789473684163	-0.18087368421050298	-0.18161578947363255	-0.19714210526313725	-0.21475263157892943	-0.168710526315774	-0.17871578947364908	-0.1547105263157933	-0.17404736842102642	-0.17379999999997953	-0.1611947368420963	-0.17170526315787304
NCL	0.0	0.0	0.0	-1.66666666689963e-05	-0.001141666666659713	-0.016350000000009413	-0.026929166666656013	-0.046729166666636957	-0.029383333333299344	-0.03437916666664265	-0.05387083333330267	-0.06632916666665656	-0.06282916666665583	-0.07088749999996091	-0.09613333333334806	-0.1736874999999638	-0.16470416666662935	-0.10124583333329662	-0.09222083333333408	-0.09233749999998375	-0.09375833333332695	-0.0985458333333189	-0.09963750000000493	-0.11040416666664443	-0.10473749999997395	-0.13715416666664204	-0.1672708333333328	-0.16409166666665476	-0.15158333333330498	-0.1646833333333042	-0.17737916666664688	-0.15944583333332707
NZL	0.0	0.0	4.347826099149188e-06	0.0	-0.002604347826073994	-0.01502173913042748	-0.005747826086943686	-0.014486956521742034	-0.009821739130433382	-0.01519565217390495	-0.016830434782610926	-0.0352565217391243	-0.015756521739140883	-0.034165217391313174	-0.0345304347826092	-0.03547391304347114	-0.040178260869583315	-0.037534782608694695	-0.03956956521740107	-0.04235652173910642	-0.027730434782602398	-0.035569565217374866	-0.03207391304347329	-0.03451304347824591	-0.03279999999997729	-0.03340869565215954	-0.026895652173897222	-0.034904347826070214	-0.04070869565214741	-0.06200869565214928	-0.05513913043477814	-0.05023913043475936
NIC	0.0	0.0	0.0	-3.200000000536107e-05	-0.00036799999999503896	-0.0008840000000009951	-0.0072839999999962934	-0.007147999999990162	-0.014839999999993747	-0.017431999999983905	-0.02883599999998765	-0.04095999999997879	-0.030475999999979297	-0.03921599999996417	-0.05287999999998849	-0.07281199999996657	-0.06418799999998726	-0.07730400000000026	-0.06750399999998491	-0.0815079999999857	-0.07045199999997642	-0.07604399999999734	-0.0599959999999955	-0.0540719999999717	-0.057160000000000544	-0.08272799999997638	-0.07003600000000665	-0.0802319999999912	-0.06849199999998667	-0.09930000000000216	-0.0687159999999798	-0.05553999999996506
NER	0.0	0.0	0.0	-0.00030416666666477354	-0.013499999999977419	-0.04987916666663317	-0.07713749999997965	-0.07795416666662724	-0.07280416666665124	-0.07176666666665055	-0.05950833333331351	-0.05245833333328287	-0.05114583333331035	-0.059533333333305904	-0.07958749999996684	-0.09340833333332244	-0.09780833333331573	-0.08339583333332179	-0.07027916666663137	-0.071158333333321	-0.07948749999998617	-0.08146249999998467	-0.07700416666663878	-0.07549166666662721	-0.07722916666663693	-0.0771583333333048	-0.08022083333329988	-0.0775416666666362	-0.08142916666664668	-0.07920833333331379	-0.08184166666665993	-0.08897499999998004
NGA	0.0	0.0	7.999999995789153e-06	-0.00035600000000135523	-0.028519999999976342	-0.04866799999999616	-0.03797999999999302	-0.04170799999999586	-0.04124799999998263	-0.02705199999998298	-0.027667999999980708	-0.028391999999966	-0.04036399999998164	-0.05769999999999387	-0.07701599999997422	-0.09235199999997334	-0.12306399999998385	-0.09989999999997501	-0.10002799999998535	-0.1249439999999824	-0.10672399999995807	-0.09983599999998649	-0.11437199999998482	-0.12169199999998437	-0.11152799999999408	-0.1163839999999805	-0.10791599999998569	-0.10658399999998736	-0.10498399999998576	-0.10666399999996745	-0.10791599999997459	-0.1067119999999866
NOR	0.0	0.0	0.0909480000000018	0.17181200000002672	0.23816800000004967	0.320716000000032	0.4437880000000227	0.6567360000000466	0.8467560000000152	1.023116000000024	1.1834600000000028	1.332236000000031	1.5225480000000458	1.6436120000000054	1.7785200000000057	1.8811080000000313	1.9851720000000128	2.0611480000000126	2.1791040000000095	2.2595000000000143	2.3317400000000266	2.3966320000000207	2.4468480000000126	2.485192000000036	2.547060000000023	2.572740000000029	2.614800000000028	2.631172000000026	2.6743040000000162	2.6984920000000523	2.7175280000000246	2.7082320000000104
PSE	0.0	0.0	0.0	-0.00010000000000287557	-0.0009916666666609508	-0.0006208333333312943	-0.0018083333333085427	-0.005891666666657525	-0.012287499999974472	-0.018995833333323997	-0.02936666666664145	-0.03694583333332391	-0.04316249999996025	-0.049112499999992565	-0.05573333333331876	-0.06273749999996525	-0.07249166666665197	-0.07807499999996637	-0.08239166666665909	-0.08466249999998787	-0.08761666666664558	-0.08747916666663746	-0.08444999999995817	-0.0875166666666427	-0.09027083333331687	-0.09098333333331654	-0.08981249999999719	-0.08825833333331312	-0.09044583333333023	-0.09051666666666236	-0.0911583333333188	-0.09211666666663065
OMN	0.0	0.0	0.0	-0.00023999999999579913	-0.012671999999991357	-0.02209999999998047	-0.04050399999997456	-0.06903999999997579	-0.08407599999997739	-0.09731599999995844	-0.1097439999999894	-0.13689999999998426	-0.14024399999997827	-0.1378199999999774	-0.1611039999999675	-0.1452679999999873	-0.13679999999998138	-0.16187999999998093	-0.1391919999999769	-0.143743999999979	-0.1350239999999725	-0.2126279999999814	-0.16369999999996665	-0.170939999999975	-0.1778999999999753	-0.19210399999998184	-0.20436799999999922	-0.2174999999999816	-0.16716399999995302	-0.177811999999955	-0.17177599999997906	-0.19506799999996494
PAK	0.0	0.0	4.0000000001150227e-05	7.20000000065113e-05	-0.0012359999999933535	-0.022867999999975908	-0.038187999999972355	-0.01793199999998718	-0.006471999999990707	-0.009343999999966712	-0.009287999999985086	-0.009619999999999074	-0.011739999999993422	-0.011839999999996298	-0.027203999999980688	-0.020107999999996462	-0.02152399999998389	-0.034763999999976036	-0.017839999999991196	-0.019267999999972307	-0.020763999999973137	-0.019067999999966556	-0.02218399999995846	-0.019575999999987825	-0.020471999999982504	-0.022483999999978188	-0.02243199999996115	-0.020179999999969667	-0.021823999999992516	-0.02034399999996106	-0.0203919999999691	-0.019931999999955874
PAN	0.0	0.0	0.0	-0.0005240000000017453	-0.04002399999998296	-0.04407999999999079	-0.0718359999999918	-0.07403999999998634	-0.10076399999996433	-0.093027999999995	-0.12569999999995085	-0.2221319999999638	-0.2259759999999833	-0.23783599999999128	-0.22543999999996567	-0.23420399999999342	-0.24787599999998022	-0.22307599999996652	-0.18479999999999608	-0.16391599999998618	-0.15900399999999593	-0.17057599999997786	-0.20879599999997778	-0.2025359999999643	-0.208227999999977	-0.19920799999997296	-0.17473199999997746	-0.2024479999999662	-0.19978399999994734	-0.15889199999996606	-0.22064799999996776	-0.2330879999999924
PNG	0.0	0.0	7.999999995789153e-06	1.199999999368373e-05	-0.00189600000000123	-0.004875999999987002	-0.0009199999999931485	0.0005400000000044258	8.000000017993614e-06	0.00022000000001742848	0.000412000000005186	0.0014400000000192037	0.001344000000025325	-0.015415999999990326	-0.03550799999999521	-0.01794799999998986	-0.01810799999998336	-0.01717199999998753	-0.02425199999998018	-0.019223999999995467	-0.03049999999998887	-0.024931999999977528	-0.02953599999997447	-0.02873999999998267	-0.02667599999999215	-0.02517999999999132	-0.021459999999973167	-0.022295999999988325	-0.022439999999979143	-0.022583999999981064	-0.023395999999975547	-0.022579999999972067
PRY	0.0	0.0	0.0	-7.916666667773242e-05	-0.00036249999998405613	-0.003779166666662004	-0.032658333333301925	-0.06342083333330528	-0.07889999999997066	-0.11219999999996233	-0.13759583333331493	-0.1501208333333115	-0.144520833333317	-0.1297708333333314	-0.1215166666666434	-0.11625833333331892	-0.11202916666666063	-0.0827583333333326	-0.10038749999998764	-0.1107166666666548	-0.09800833333332148	-0.09665833333332152	-0.10184583333333608	-0.08262916666667008	-0.08502499999999413	-0.08629583333331636	-0.08541666666664893	-0.09134166666663335	-0.10238750000000074	-0.10889583333333341	-0.121320833333316	-0.11875833333330199
PER	0.0	0.0	0.0	-2.7999999996364267e-05	-0.005111999999996009	-0.012319999999998998	-0.017671999999979704	-0.02057999999999227	-0.02333999999999392	-0.026935999999988525	-0.02233199999998048	-0.067595999999992	-0.04827999999998944	-0.06281199999997877	-0.0703079999999856	-0.058859999999982815	-0.052232000000007606	-0.05339999999998124	-0.06413199999998342	-0.04212399999998784	-0.03569199999999828	-0.03640799999997668	-0.03729599999998667	-0.0376719999999775	-0.043603999999974885	-0.04405199999998333	-0.0449519999999759	-0.03934399999998561	-0.041231999999991054	-0.040123999999974735	-0.048395999999983896	-0.050995999999980945
PHL	0.0	0.0	1.538461538164171e-05	-0.0010423076922894126	-0.032388461538457314	-0.028599999999978643	-0.06619230769229212	-0.09775384615384741	-0.05710384615381647	-0.04406153846152616	-0.03054230769227173	-0.026015384615363235	-0.025969230769196106	-0.027526923076881538	-0.04824230769227	-0.04458846153845286	-0.03536923076921106	-0.04354230769229028	-0.031830769230745126	-0.03674230769228348	-0.04301153846151262	-0.04668846153843553	-0.04286538461536482	-0.052899999999977965	-0.04177692307687497	-0.06576153846151733	-0.06441923076919709	-0.046557692307669374	-0.04334615384612439	-0.05787307692304289	-0.039799999999989844	-0.04848076923074096
POL	0.0	0.0	-0.007707692307679093	-0.22846153846149964	-0.51399999999997	-0.4967461538461282	-0.4943923076922929	-0.5450384615384385	-0.526742307692285	-0.5421000000000009	-0.49483076923078073	-0.46456538461535635	-0.46516923076919126	-0.45305384615385025	-0.45756153846151504	-0.45704999999997	-0.43226153846150916	-0.46615384615382727	-0.43507307692305375	-0.40434230769227364	-0.4433192307692013	-0.4925615384615223	-0.42271153846150655	-0.39262307692305987	-0.5135807692307481	-0.4102961538461458	-0.372346153846137	-0.41682692307689617	-0.4724923076922849	-0.44061538461536154	-0.4195076923076746	-0.4085538461538363
PRT	0.0	0.0	-0.017337500000003114	-0.6118958333333313	-0.771579166666625	-0.8234750000000068	-0.8260916666666618	-0.7617166666666342	-0.6507583333333122	-0.6588208333333179	-0.6598499999999619	-0.6995124999999991	-0.6482291666666473	-0.6986708333333147	-0.6843624999999798	-0.7222833333333178	-0.6281041666666431	-0.7108916666666354	-0.62229166666663	-0.6945041666666429	-0.6929291666666337	-0.646308333333323	-0.6311999999999984	-0.6733749999999872	-0.6783333333333363	-0.7024249999999732	-0.6589749999999839	-0.5318208333333074	-0.6093958333333038	-0.5438374999999662	-0.5567458333333164	-0.6397708333333085
QAT	0.0	0.0	0.0	-7.199999998430684e-05	-0.001207999999985887	-0.006499999999987072	-0.02136399999999039	-0.022651999999978578	-0.039179999999972015	-0.046419999999969264	-0.046031999999951445	-0.04963999999998414	-0.0562279999999582	-0.05189199999996452	-0.05964799999997883	-0.0673519999999761	-0.06856800000000218	-0.06917599999998192	-0.07872799999998348	-0.0999119999999909	-0.08303999999997869	-0.07611599999998164	-0.08201199999998687	-0.08810000000000207	-0.09196799999999783	-0.11482799999998905	-0.10789199999998722	-0.10628400000000093	-0.11733999999999911	-0.14387600000000944	-0.1356599999999708	-0.15689199999998626
KOR	0.0	0.0	1.5999999991578306e-05	-0.0007799999999891227	-0.04731599999998615	-0.050239999999956986	-0.009267999999973409	-0.020303999999971012	-0.01349199999998163	-0.014087999999989886	-0.012911999999998258	-0.018447999999993137	-0.006283999999989742	-0.01389199999998203	-0.017063999999977764	-0.01565199999998823	-0.015956000000005854	-0.010099999999990672	-0.006707999999988612	-0.006679999999970043	-0.006551999999981906	-0.006299999999970218	-0.009995999999967697	-0.00731599999997945	-0.00794799999997986	-0.005623999999981866	-0.007983999999994218	-0.005091999999962127	-0.022115999999949842	-0.011755999999973898	-0.013363999999971288	-0.01934399999996561
MDA	0.0	0.0	0.0	-0.000518181818176533	-0.00017272727269590504	-0.003199999999980996	-0.012799999999968392	-0.032409090909080174	-0.029736363636345686	0.017609090909131986	0.07532727272729911	0.18086363636362623	0.29084545454547417	0.44249090909092015	0.6742000000000248	1.0267363636363935	1.5046909090909333	2.1003636363636558	2.9605090909091025	3.8643545454545736	4.900045454545476	5.814818181818215	6.882727272727296	7.848709090909112	8.826800000000024	9.606045454545464	10.530181818181838	11.451590909090935	12.237181818181831	12.923436363636377	13.763200000000019	3.4182727272727753
ROU	0.0	0.0	-0.00822173913042068	-0.28755217391301935	-0.5647739130434704	-0.5093304347825844	-0.5457130434782465	-0.5077869565217052	-0.47606521739128604	-0.41501304347824064	-0.42338695652170966	-0.43586086956520775	-0.4378434782608909	-0.41605652173910546	-0.44244782608693356	-0.44902173913041743	-0.4477260869565014	-0.43976956521736277	-0.43552608695650585	-0.40182173913041463	-0.40828695652170843	-0.3779086956521627	-0.3599130434782438	-0.5132304347825967	-0.5077782608695403	-0.4552434782608361	-0.3678826086956244	-0.4113913043478079	-0.448760869565179	-0.4099304347825683	-0.3894173913043253	-0.38528260869561404
RUS	0.0	0.0	2.0833333325143144e-05	-0.000795833333333551	-0.05182499999997203	-0.19206666666663486	-0.21635416666662133	-0.16217499999998664	-0.18240833333330597	-0.11044166666663857	-0.07484999999997077	-0.08822499999996403	-0.0802999999999443	-0.07274583333330975	-0.07361249999996433	-0.05252499999998106	-0.11404583333329832	-0.04954583333329765	-0.11345416666662667	-0.04122083333329973	-0.04146249999995577	-0.07991249999997896	-0.0713208333332993	-0.09668333333330281	-0.07829583333331946	-0.13562083333330532	-0.06826666666664982	-0.034104166666637514	-0.04337916666662389	-0.10347499999996401	-0.07902916666663318	-0.07482916666664563
RWA	0.0	0.0	0.0	-0.00029999999999752447	-0.0038999999999789203	-0.007612499999998246	-0.009783333333324151	-0.012374999999986702	-0.01699583333328869	-0.017274999999994378	-0.018858333333293675	-0.02245416666665223	-0.026233333333314235	-0.03037916666664975	-0.03281249999999014	-0.03634166666666161	-0.03830833333329231	-0.04235416666663605	-0.04429166666666262	-0.04127916666664122	-0.039208333333295986	-0.041812499999960284	-0.04884166666664358	-0.05039999999997269	-0.050054166666635425	-0.051420833333315485	-0.052408333333298085	-0.055662499999986625	-0.057212499999970134	-0.05645416666663072	-0.06022499999996933	-0.06122916666665423
WSM	0.0	0.0	0.0	0.0	-0.0001625000000116117	-0.001118749999984292	-0.0015437499999992887	-0.0024750000000017813	-0.002431249999990115	-0.001862499999993883	-0.001724999999996868	-0.0025812499999999794	-0.0068749999999950795	-0.005843750000000814	-0.0010687499999884054	-0.0011124999999889695	-0.0013937500000005265	-0.0020624999999774296	-0.0021500000000007624	-0.0022749999999738257	-0.002650000000004038	-0.002650000000004038	-0.0027562499999800316	-0.005199999999982996	-0.006399999999995298	-0.0047937499999872735	-0.011474999999971924	-0.010931249999990289	-0.0027874999999788486	-0.002631249999984764	-0.0027937499999852733	-0.0037187499999924434
SMR	0.0	0.0	0.0	-2.27272727304495e-05	-0.0003954545454432079	-0.00376818181817562	-0.012068181818181145	-0.004131818181785096	-0.006381818181810939	-0.0063499999999883094	-0.007986363636358629	-0.011899999999986921	-0.01423636363633296	-0.020322727272703567	-0.021763636363614225	-0.017572727272707755	-0.02008181818180521	-0.022122727272733123	-0.018345454545465323	-0.01816818181817892	-0.023595454545422	-0.015190909090923022	-0.020722727272692865	-0.01354090909090333	-0.014899999999995472	-0.014968181818175719	-0.02181363636361011	-0.024959090909082438	-0.031004545454538235	-0.022922727272700616	-0.02425909090906231	-0.02532727272726021
STP	0.0	0.0	0.0	0.0	0.0	0.0	-0.001253846153836946	-0.003884615384608381	-0.006484615384594328	-0.010992307692292425	-0.013676923076899605	-0.014876923076900805	-0.01916153846152069	-0.026807692307673214	-0.03246153846152566	-0.03143846153843555	-0.03284615384614442	-0.033476923076902754	-0.03443076923075328	-0.035546153846144346	-0.037353846153820314	-0.04336153846153934	-0.04401538461535903	-0.03995384615383957	-0.03839999999997179	-0.03710769230766964	-0.03373076923074425	-0.032299999999974016	-0.03211538461537211	-0.032999999999994145	-0.030461538461523663	-0.031061538461529814
SAU	0.0	0.0	3.999999997894577e-06	-0.000716000000000605	-0.029663999999984814	-0.011639999999990547	-0.021775999999984474	-0.01547599999998095	-0.016875999999965696	-0.01593999999998097	-0.0151159999999817	-0.015867999999974458	-0.024228000000003913	-0.03199999999996539	-0.034735999999990774	-0.03700399999996273	-0.04458799999995655	-0.04683999999995914	-0.052739999999973364	-0.050375999999952015	-0.05130399999997426	-0.05467999999999584	-0.051592000000000304	-0.053827999999978005	-0.055915999999978094	-0.05866399999999716	-0.06135999999997699	-0.05947999999996734	-0.06059199999998155	-0.057875999999990047	-0.0599919999999976	-0.06308399999995773
SEN	0.0	0.0	1.5999999991578306e-05	4.799999999693938e-05	-0.0006559999999877775	-0.0010920000000025354	-0.0020039999999998948	-0.014391999999985305	-0.024544000000004118	-0.03580399999998374	-0.03720799999997748	-0.04629999999998802	-0.054003999999974184	-0.04789999999998962	-0.06809199999999738	-0.07020799999998273	-0.07537199999998467	-0.08045999999999331	-0.07635599999998854	-0.07500399999997853	-0.07859599999997524	-0.09325599999998602	-0.09047599999998379	-0.09213999999999611	-0.09444399999999353	-0.09986399999999396	-0.09561599999997616	-0.09183599999998959	-0.09837999999997571	-0.0990279999999788	-0.09380399999997513	-0.09825199999998757
SRB	0.0	0.0	0.002180769230775148	0.00260769230768787	0.0045653846153959066	-0.002030769230743079	0.0013538461538509239	-0.01570384615382503	0.05261153846154443	0.036884615384646935	0.12100000000003774	0.22743076923079641	0.37295769230771825	0.5017346153846525	0.6654461538461831	0.8418269230769271	0.9993769230769667	1.169607692307717	1.3154461538461781	1.4357846153846499	1.5582730769231112	1.7009653846153716	1.787765384615403	1.928223076923108	2.0507038461538674	2.1156461538461846	2.2178846153846354	2.3498807692307944	2.4307269230769757	2.5094307692307805	2.5732115384615506	2.6244500000000004
SYC	0.0	0.0	3.333333331578814e-05	-0.00032499999997881446	-0.0029791666666501015	-0.006204166666645694	-0.006249999999985434	-0.007112499999983868	-0.010237499999987687	-0.014816666666661593	-0.01737499999997505	-0.020891666666633668	-0.02049583333332272	-0.019954166666658057	-0.014391666666657699	-0.0160000000000049	-0.014591666666641245	-0.015095833333333974	-0.016258333333329933	-0.022516666666660967	-0.027024999999969435	-0.03463333333333374	-0.02896666666664105	-0.024829166666651137	-0.03190416666666307	-0.0531583333333141	-0.053949999999991505	-0.04862499999996883	-0.045299999999981466	-0.04527916666664522	-0.04582916666663328	-0.046729166666625854
SLE	0.0	0.0	0.0	-0.0011541666666725625	-0.006370833333324555	-0.011270833333310026	-0.020845833333338337	-0.023599999999979193	-0.029162499999990654	-0.03907083333333228	-0.04839583333331454	-0.07851666666663926	-0.10788749999998126	-0.114120833333331	-0.10304166666665893	-0.09842083333331253	-0.09627916666666847	-0.12729999999997466	-0.1330916666666404	-0.13680416666663753	-0.13921666666666388	-0.13420000000000654	-0.14675416666665164	-0.17329999999997625	-0.18412499999996834	-0.19602083333332132	-0.18324999999997926	-0.1915249999999702	-0.20458749999997528	-0.22950416666663864	-0.22717916666664673	-0.2204958333333118
SGP	0.0	0.0	4.166666678351305e-06	-0.0018041666666523959	-0.0659583333333269	-0.022108333333303865	-0.048162499999959696	-0.028779166666648148	-0.05429583333332877	-0.045945833333316255	-0.06334166666662755	-0.052274999999990523	-0.038812499999962835	-0.0425624999999652	-0.08556249999996934	-0.025445833333292978	-0.024666666666639525	-0.025233333333318786	-0.025020833333300185	-0.027858333333297125	-0.058337499999983056	-0.08795416666663725	-0.06819999999997384	-0.05692499999995215	-0.05845416666661052	-0.07240833333329588	-0.053062499999978474	-0.05490000000000217	-0.0529708333333212	-0.06462083333330648	-0.03622499999996753	-0.03551249999996786
SVK	0.0	0.0	-0.004147826086953188	-0.1816956521739188	-0.3330391304347535	-0.5268347826086761	-0.5654173913043348	-0.5152434782608517	-0.4890652173912824	-0.47454782608693513	-0.5082782608695546	-0.4811956521738825	-0.4740043478260625	-0.47273478260866364	-0.47008260869564333	-0.443773913043477	-0.4796260869564861	-0.4844217391304029	-0.45365652173908755	-0.4079652173912818	-0.3576217391304093	-0.356526086956499	-0.3657521739130254	-0.3627086956521697	-0.3565739130434564	-0.3720999999999641	-0.3928956521738747	-0.39124782608694897	-0.3910652173912732	-0.3680130434782436	-0.3907565217391218	-0.3937043478260627
SVN	0.0	0.0	-0.00630434782608047	-0.3370347826086362	-0.6086434782608507	-0.7670739130434479	-0.7433347826086512	-0.7359130434782535	-0.6820086956521587	-0.6968304347825804	-0.7236956521738724	-0.7524130434782395	-0.7861391304347598	-0.7095217391304254	-0.7116260869564961	-0.6685260869564891	-0.6874434782608518	-0.6583782608695743	-0.6120652173912999	-0.6261173913043261	-0.5818869565217377	-0.5662782608695682	-0.538821739130424	-0.5374521739130111	-0.5927608695652009	-0.6031869565217174	-0.5587043478260778	-0.5777260869565093	-0.5749652173912767	-0.5105478260869378	-0.5002956521738877	-0.5127217391304062
SOM	0.0	0.0	0.0	0.0	0.0	0.0	-1.36363636382697e-05	-1.36363636382697e-05	-1.36363636382697e-05	-1.36363636382697e-05	0.0	-3.18181818226293e-05	-3.18181818226293e-05	-6.81818181913485e-05	-5.90909090991687e-05	-5.00000000069889e-05	-5.909090908806647e-05	-9.545454545678567e-05	-0.00014545454546377456	-0.00010000000000287557	-5.00000000069889e-05	-0.00026818181819709963	-4.545454547200123e-05	-9.54545454678879e-05	-7.27272727374384e-05	-0.00020909090909793093	-0.00019090909092467356	-0.0001999999999946489	-0.0002772727272781772	-0.0002727272727320873	-0.00038636363636213034	-0.00038636363636213034
ZAF	0.0	0.0	0.00012400000000134526	-0.0001119999999965593	-0.018975999999981674	-0.05225999999999287	-0.015147999999964856	-0.01564000000000565	-0.026087999999990785	-0.027255999999997726	-0.03040399999999499	-0.009611999999992182	-0.01907599999998455	0.002416000000016183	-0.0009559999999741997	0.00471600000002681	0.0009680000000233946	0.0011160000000121073	-0.013711999999987956	-0.01880399999998339	-0.05230399999999191	-0.03233599999997727	-0.04731999999998404	-0.0244759999999955	-0.046899999999983066	-0.02886799999999301	-0.02588399999998714	-0.02618799999999366	-0.028863999999984014	-0.025484000000008944	-0.024979999999974467	-0.02451599999999665
SSD	0.0	0.0	0.0	0.0	0.0	-4.000000008996807e-06	-6.000000000172534e-05	-9.199999999598418e-05	-0.00010399999998966791	-0.00010799999999866472	-0.00019600000000785656	-0.0002520000000005851	-0.00027599999998795255	-0.00025199999998948286	-0.00027599999998795255	-0.0002919999999906331	-0.0002799999999747449	-0.00024799999998048605	-0.0002639999999831666	-0.0002639999999831666	-0.0002919999999684286	-0.00025199999998948286	-0.0002639999999831666	-0.00027599999998795255	-0.00028399999999484393	-0.00029599999998852766	-0.0003079999999933136	-0.0003119999999912082	-0.00032799999999388874	-0.000503999999990068	-0.0005279999999885376	-0.0005719999999764802
ESP	0.0	0.0	-0.010986956521730207	-0.46857826086952326	-0.6259652173912778	-0.6715130434782446	-0.6715043478260907	-0.6001782608695216	-0.6060565217391067	-0.47500434782606904	-0.6094043478260813	-0.5500826086956345	-0.578995652173897	-0.5455217391304168	-0.4484869565216987	-0.5440956521739149	-0.5528913043478356	-0.5180173913043151	-0.5208391304347693	-0.4338086956521492	-0.47662608695648867	-0.5587695652173541	-0.39337826086953687	-0.5039434782608487	-0.5595695652173438	-0.45333913043476004	-0.44826086956518685	-0.43576956521738097	-0.47429999999997197	-0.5024043478260465	-0.4922826086956156	-0.37111739130430976
LKA	0.0	0.0	3.999999997894577e-06	-0.0005759999999632726	-0.006264000000000269	-0.026447999999990035	-0.017771999999993682	-0.010955999999995303	-0.011196000000002204	-0.025199999999980793	-0.009808000000011141	-0.011891999999991132	-0.03184800000000099	-0.04860799999998333	-0.01562799999997866	-0.02243599999998125	-0.013027999999992712	-0.013807999999970733	-0.013431999999979904	-0.01381999999998662	-0.026007999999988485	-0.031743999999989114	-0.04208399999999779	-0.048963999999984686	-0.07545999999999387	-0.035687999999989284	-0.03411599999999515	-0.034243999999972186	-0.0418360000000062	-0.03923199999998905	-0.027895999999993926	-0.03489199999999748
SDN	0.0	0.0	0.0	0.0	0.0	0.0	0.0	0.0	0.0	0.0	0.0	0.0	0.0	0.0	0.0	0.0	0.0	0.0	0.0	0.0	0.0	0.0	0.0	0.0	0.0	0.0	0.0	0.0	0.0	0.0	0.0	0.0
SUR	0.0	0.0	0.0	-0.009471999999999259	-0.1005479999999892	-0.2072599999999758	-0.2299839999999831	-0.19482799999999134	-0.1127919999999949	-0.10237599999998181	-0.19448799999998156	-0.20353999999997985	-0.1906119999999678	-0.15297599999998246	-0.16442399999998525	-0.20215199999996658	-0.19489999999997565	-0.1470959999999799	-0.09490799999999355	-0.0956639999999731	-0.09781599999998392	-0.13811599999999924	-0.15299999999998093	-0.15940399999995192	-0.16529999999995715	-0.17447999999998798	-0.18169199999998886	-0.17847599999997188	-0.18154399999997795	-0.16699599999998593	-0.14419199999996524	-0.1281559999999793
SWZ	0.0	0.0	0.0004181818181736574	-0.0008318181818123271	-0.03464999999999163	-0.03975909090908614	-0.05227727272726357	-0.0498181818181509	-0.037340909090888275	-0.05739090909088196	-0.07389545454544733	-0.06067272727271478	-0.05539090909087996	-0.05411818181815242	-0.05162272727271544	-0.060454545454513564	-0.07344999999999713	-0.06679999999998909	-0.05300909090908412	-0.04735454545451434	-0.03349090909089414	-0.04249999999998977	-0.05055909090906363	-0.06366363636360894	-0.060318181818175276	-0.057118181818160974	-0.05090909090909035	-0.04674090909090323	-0.03785454545451872	-0.05274545454543311	-0.047981818181808134	-0.04134545454544947
SWE	0.0	0.0	-0.01674545454545262	-0.8165227272727171	-1.1344227272727325	-1.1521272727272658	-1.1543454545454468	-0.9900545454545218	-1.0075590909090604	-0.9916272727272468	-1.0645999999999933	-0.7708499999999785	-1.0374136363635933	-0.8645727272727055	-0.945127272727253	-0.8920499999999887	-0.9083909090908837	-0.8441227272727114	-1.0066590909090678	-0.8262954545454337	-0.8824999999999861	-0.8606181818181735	-0.7870999999999628	-0.8050227272726973	-0.8105318181818144	-0.6332727272727157	-0.7941545454545063	-0.7414590909090579	-0.6362863636363514	-0.64098636363632	-0.6916954545454157	-0.7377954545454313
CHE	0.0	0.0	0.0024846153846347363	0.006511538461539956	-0.04456153846152944	-0.0599307692307538	-0.08002692307690351	0.020134615384637122	0.09335769230771618	0.17954615384616623	0.27943846153848373	0.4317500000000418	0.6245423076923107	0.7692807692307735	0.9531923076923299	1.1123807692307919	1.2539615384615788	1.373103846153878	1.5051230769230983	1.6040346153846308	1.7043384615384793	1.8097576923077119	1.8992499999999968	1.950119230769265	1.9849115384615867	2.0475615384615953	2.104976923076962	2.156723076923117	2.1601884615384925	2.2398307692307773	2.290442307692331	2.3184384615384968
SYR	0.0	0.0	0.0	-0.0001119999999965593	-0.001691999999986482	-0.007523999999992093	-0.008715999999975299	-0.014263999999997168	-0.01825999999998107	-0.018503999999996967	-0.0216759999999816	-0.01761999999998487	-0.025599999999981193	-0.02753199999999678	-0.03231600000001	-0.03381200000001083	-0.0541560000000052	-0.0631879999999918	-0.07099200000000305	-0.07378799999997465	-0.07605199999999313	-0.09407999999997418	-0.10657199999998257	-0.0953439999999861	-0.08586799999996675	-0.06670399999998411	-0.06795599999998014	-0.07634799999998165	-0.07513999999997356	-0.07497599999998217	-0.07754399999996275	-0.08065999999996576
TWN	0.0	0.0	0.0004833333333342793	0.0011083333333550272	-0.005220833333308139	-0.033816666666630635	-0.04366249999995242	-0.027574999999968597	-0.05133333333332546	-0.016474999999982476	-0.009766666666655155	-0.008837499999980736	-0.012529166666652714	-0.009654166666661634	-0.013345833333311408	-0.012491666666658574	-0.022424999999959283	-0.018024999999954883	-0.010616666666629637	-0.01721666666664179	-0.015166666666655004	-0.010662499999958275	-0.012816666666637389	-0.010574999999979351	-0.027158333333332507	-0.030162499999975	-0.017870833333299974	-0.015116666666648015	-0.025445833333315182	-0.023558333333317805	-0.023974999999998303	-0.014820833333339944
TJK	0.0	0.0	0.0	-0.00030416666666477354	-0.004729166666639362	-0.020774999999984	-0.052629166666662286	-0.05359999999998699	-0.06423749999999728	-0.054574999999978946	-0.08172499999997695	-0.07240416666665084	-0.05222916666661748	-0.04329999999995726	-0.03994583333329915	-0.04383749999995468	-0.04132499999996986	-0.0421374999999613	-0.07128333333331627	-0.05318333333330649	-0.06627916666662736	-0.06286249999997162	-0.06750833333329931	-0.07089999999996266	-0.08618333333330064	-0.08061249999996578	-0.06947916666665277	-0.05673749999997035	-0.08592083333330836	-0.09737916666664459	-0.09664166666664142	-0.08197916666664584
THA	0.0	0.0	5.416666666313574e-05	-0.0003874999999653461	-0.002337499999993664	-0.006766666666635501	0.0006791666666838836	-0.003374999999961048	-0.009545833333302056	-0.0007583333333172071	0.0005791666666921103	-0.01833749999998746	-0.0008750000000001812	-0.002124999999997268	-0.037499999999968114	-8.749999999002611e-05	-0.009079166666625671	-0.0195666666666372	-0.02120833333331129	-0.025416666666622234	-0.0013833333333157505	-0.005854166666641181	-0.018637499999973883	-0.0004083333333126937	-0.042212499999960684	0.000825000000026499	2.0833333369552065e-05	0.001662499999999234	0.0017541666666565092	-0.007545833333333363	0.0008916666666580753	0.0008416666666510864
MKD	0.0	0.0	0.0	-0.0004875000000015284	-0.007104166666660472	-0.06904166666662492	-0.13317916666663043	-0.16123333333332157	-0.17797499999997468	-0.16919999999998048	-0.19211666666665295	-0.17702916666663127	-0.17325416666665872	-0.17838333333334289	-0.1829791666666747	-0.1846916666666698	-0.17544583333334307	-0.17773333333334085	-0.18288333333332796	-0.19017916666665968	-0.20279166666665738	-0.19042083333332682	-0.17300416666664598	-0.183770833333341	-0.17343333333331712	-0.17357916666664863	-0.17409166666664255	-0.17758333333333098	-0.19882083333331302	-0.20218333333331673	-0.19340416666665528	-0.1779249999999899
TGO	0.0	0.0	0.0	-0.0007124999999885695	-0.020079166666653325	-0.033195833333321545	-0.051662499999982625	-0.0585791666666613	-0.09843749999998153	-0.10683750000000103	-0.15667083333332776	-0.11963333333331327	-0.14432083333333345	-0.14368333333328875	-0.17720416666667793	-0.19285833333331226	-0.21281249999997032	-0.2358416666666474	-0.2586749999999749	-0.2454666666666827	-0.2328374999999827	-0.2243416666666609	-0.22334999999999994	-0.24436249999997273	-0.21971666666664724	-0.2175499999999997	-0.20380833333332182	-0.20368333333332655	-0.2329124999999821	-0.2405458333333388	-0.26003333333332046	-0.21879583333332953
TTO	0.0	0.0	0.0	-0.00015999999999349868	-0.006327999999999889	-0.022091999999973577	-0.02857599999995797	-0.014851999999976329	-0.034671999999991154	-0.0599079999999752	-0.08112799999999698	-0.07283199999996715	-0.06545599999996377	-0.16648799999995356	-0.25071599999997307	-0.2111839999999754	-0.13036799999998072	-0.1107080000000038	-0.1137479999999913	-0.1407079999999561	-0.13452399999998033	-0.15690399999997995	-0.1798239999999951	-0.18844399999998762	-0.20059999999999523	-0.24042399999999464	-0.2238159999999878	-0.23146799999997913	-0.200699999999987	-0.19339199999997003	-0.1580599999999932	-0.21002399999997534
TUN	0.0	0.0	3.999999997894577e-06	-0.0007719999999933336	-0.0527960000000105	-0.19881599999997945	-0.28335599999995686	-0.23465199999996855	-0.12325599999998271	-0.10795199999997784	-0.10700399999996613	-0.10941599999996221	-0.11143199999995579	-0.11060799999995652	-0.10994399999997295	-0.11026399999997105	-0.10859199999996294	-0.10967199999996069	-0.10751999999998318	-0.10189599999997911	-0.12400799999998657	-0.12309599999998921	-0.1163839999999694	-0.11327999999996008	-0.1157479999999933	-0.11677199999996501	-0.11984399999996898	-0.13339999999998353	-0.1375799999999816	-0.13251599999998254	-0.13936800000000638	-0.12103599999998549
TUR	0.0	0.0	1.66666666689963e-05	0.0003125000000325784	-0.029870833333323077	-0.037262499999979326	-0.02293749999998651	-0.012504166666627015	-0.012458333333287275	-0.013020833333321491	-0.011633333333305185	-0.0119916666666664	-0.01648333333329477	-0.013129166666658865	-0.016291666666612414	-0.014279166666641974	-0.01151666666666662	-0.011770833333291097	-0.011466666666626324	-0.011904166666631966	-0.012262499999959875	-0.01127499999999948	-0.014099999999972468	-0.011479166666650276	-0.014237499999969483	-0.012283333333307223	-0.008574999999966249	-0.007945833333311558	-0.007674999999984777	-0.010049999999994785	-0.011437499999977785	-0.008670833333335182
TKM	0.0	0.0	0.0	-0.0001333333333186637	-0.002387500000000653	-0.022641666666656235	-0.04380833333331724	-0.049470833333276065	-0.05634583333330445	-0.042074999999985874	-0.045345833333299	-0.06143333333330503	-0.07549166666662721	-0.06830416666665506	-0.06466249999995677	-0.06907083333329567	-0.06908333333330852	-0.04943749999997138	-0.04409166666664577	-0.04337916666662389	-0.045029166666654685	-0.04392083333329966	-0.047058333333305224	-0.05267499999995762	-0.052095833333309916	-0.047795833333286186	-0.04947916666663277	-0.046062499999977025	-0.04674583333333926	-0.046979166666638594	-0.046949999999990055	-0.053474999999991724
UGA	0.0	0.0	0.0	-0.0001519999999866073	-0.004655999999991778	-0.011615999999969873	-0.019455999999973272	-0.037895999999992824	-0.062415999999965166	-0.07693999999998091	-0.06707199999997915	-0.06041199999999858	-0.06292799999997323	-0.06919599999996029	-0.07456799999998598	-0.07539599999998314	-0.07708799999996963	-0.07868399999996223	-0.089355999999996	-0.10285199999997552	-0.11915200000000015	-0.15619199999998834	-0.1696640000000027	-0.16444399999997472	-0.15658799999997974	-0.17267599999999383	-0.18409599999997805	-0.17689999999995765	-0.16275599999998613	-0.15873999999996835	-0.15626799999999275	-0.1890959999999664
UKR	0.0	0.0	0.0	-0.00015999999999349868	-0.003147999999997264	-0.036343999999999266	-0.06231999999998239	-0.08982399999999391	-0.07591999999996268	-0.04971199999996845	-0.10417999999997596	-0.10149199999998082	-0.13895999999998798	-0.11585199999999407	-0.17719599999999058	-0.15316800000000352	-0.14501199999998882	-0.11709199999999642	-0.14642799999997624	-0.09597599999997541	-0.1055839999999808	-0.1147079999999967	-0.11567999999999579	-0.10267599999999044	-0.10805199999999182	-0.11779199999999435	-0.1278199999999896	-0.11521999999999366	-0.10461999999999971	-0.10384400000000849	-0.1048679999999802	-0.10317999999998051
ARE	0.0	0.0	1.199999999368373e-05	-0.000575999999985477	-0.0026799999999882473	-0.008727999999980085	-0.016359999999993047	-0.01565199999997713	-0.04299599999998405	-0.03630399999995371	-0.026659999999967265	-0.024491999999964875	-0.03268799999998073	-0.033819999999973316	-0.058151999999978	-0.0598319999999708	-0.04461999999999522	-0.046835999999983446	-0.05894000000000732	-0.04468799999998163	-0.0448719999999847	-0.04895999999997569	-0.053523999999982586	-0.05554399999997406	-0.06436399999997233	-0.0743079999999785	-0.08419999999996763	-0.06530399999996606	-0.06370799999999566	-0.06461999999998191	-0.06825199999996867	-0.06868399999998553
GB.01	0.0	0.0	-0.133511999999969	-1.576816000000003	-1.9242679999999734	-1.9589639999999964	-1.955640000000003	-1.8866439999999929	-1.9971519999999687	-1.8532799999999683	-2.0559879999999753	-1.6841759999999817	-2.0708240000000044	-1.6328039999999877	-2.119727999999954	-1.6679439999999768	-2.1462319999999813	-1.662167999999964	-1.9961239999999991	-1.632407999999974	-2.0064319999999802	-1.6415719999999578	-2.0756879999999867	-1.6456239999999789	-2.0472279999999787	-1.6309079999999754	-2.0145519999999806	-1.6721879999999634	-2.016299999999971	-1.64334399999998	-2.0157959999999697	-1.6450439999999955
GB.02	0.0	0.0	-0.10489199999997867	-1.134623999999984	-1.6059799999999846	-1.481775999999968	-1.5347639999999996	-1.4754160000000294	-1.5093479999999548	-1.6629359999999926	-1.2908799999999832	-1.5832799999999758	-1.3069479999999745	-1.5993359999999957	-1.3363120000000062	-1.666491999999986	-1.4094159999999634	-1.7598279999999744	-1.4071319999999665	-1.688531999999976	-1.3572199999999701	-1.5730039999999779	-1.3076399999999877	-1.4697879999999497	-1.2412280000000053	-1.6016519999999757	-1.291456000000013	-1.5164879999999825	-1.3907759999999714	-1.479551999999984	-1.3542239999999706	-1.4931079999999763
GB.03	0.0	0.0	-0.12793599999999516	-1.4560359999999495	-1.5582759999999918	-1.7286199999999585	-1.3676759999999732	-1.8826999999999816	-1.3079759999999996	-1.758123999999961	-1.1754519999999768	-1.648491999999957	-1.1229199999999495	-1.6457480000000024	-1.553847999999991	-1.9295119999999555	-1.6279799999999844	-1.8226399999999976	-1.6465599999999636	-1.8046959999999834	-1.5383679999999789	-1.7249359999999547	-1.5290439999999794	-1.7502959999999734	-1.4451199999999775	-1.696851999999982	-1.4616639999999737	-1.7555039999999744	-1.4893319999999766	-1.650867999999972	-1.4471039999999658	-1.7184359999999788
GB.04	0.0	0.0	-0.1221479999999664	-1.375236000000002	-1.5857359999999932	-1.6250479999999512	-1.6535119999999903	-1.5545799999999832	-1.3588799999999734	-1.811135999999991	-1.479923999999988	-1.8930199999999897	-1.4569639999999828	-1.658971999999992	-1.5193479999999648	-1.78109999999998	-1.5692039999999685	-1.6741239999999658	-1.455083999999962	-1.7852879999999849	-1.461039999999969	-1.7321599999999937	-1.47261599999996	-1.7417999999999711	-1.362479999999977	-1.6861839999999684	-1.40246399999997	-1.7613119999999927	-1.4453759999999871	-1.8710079999999851	-1.577459999999986	-1.829599999999998
TZA	0.0	0.0	0.0	-0.00019565217391770418	-0.004965217391295074	-0.01028695652172118	-0.01690434782608552	-0.02949565217388317	-0.0539173913043145	-0.09276521739129961	-0.10816521739129836	-0.12348260869563532	-0.10779999999998013	-0.12241304347825332	-0.1211739130434819	-0.1189869565217272	-0.12330869565214675	-0.14532608695650984	-0.15756086956520976	-0.18180434782605337	-0.18735652173910156	-0.20252173913041238	-0.19993043478258032	-0.20127391304344266	-0.18878695652171373	-0.19520434782606122	-0.23055652173912256	-0.2929608695652064	-0.2733260869565046	-0.21517826086956404	-0.2077130434782526	-0.20702173913040856
US.AL	0.0	0.0	0.0	-7.083333333213204e-05	-0.013912499999990668	-0.10105833333332592	-0.06130416666666472	-0.06920833333331489	-0.06344166666664153	-0.06525833333331788	-0.041316666666657564	-0.03729583333332842	-0.03726249999999043	-0.049891666666679324	-0.10618333333330954	-0.07979999999999654	-0.10711249999998396	-0.10197916666666584	-0.17249166666664095	-0.08748749999996086	-0.13929999999996445	-0.1448791666666338	-0.12811666666663335	-0.19398749999998133	-0.23235833333331568	-0.14682083333331652	-0.09424166666666123	-0.07599999999997609	-0.07249583333330811	-0.08574999999998445	-0.07714583333330305	-0.06529999999999037
US.AK	0.0	0.0	0.0	-4.347826088046958e-06	-0.0002782608695572897	-0.03361304347826444	-0.051460869565200795	-0.03000869565217279	-0.03728695652173153	-0.042317391304336205	-0.050495652173920824	-0.06430869565217101	-0.06896956521736941	-0.07171739130434895	-0.0709869565217458	-0.07149999999999102	-0.06033478260869529	-0.07596521739129392	-0.0649130434782541	-0.11245217391303575	-0.10069130434782192	-0.125917391304331	-0.22499130434781023	-0.2584217391303989	-0.25337391304347534	-0.2081043478260547	-0.10616521739129636	-0.19792173913042443	-0.1427173913043256	-0.23190434782607294	-0.20652173913041638	-0.207165217391303
US.AZ	0.0	0.0	0.0	-0.00025833333333613595	-0.07763749999999403	-0.04218333333332325	-0.07761249999999054	-0.06224166666664033	-0.0477791666666505	-0.03718750000000215	-0.044716666666655414	-0.06214166666663745	-0.055504166666653365	-0.059454166666650377	-0.058787499999990445	-0.05526249999999733	-0.040529166666669614	-0.04579166666668355	-0.055404166666672694	-0.06124583333333433	-0.06477916666666195	-0.056316666666667015	-0.06321249999999834	-0.06152499999999561	-0.05573750000000821	-0.05465833333332393	-0.09952916666665645	-0.08629166666666022	-0.08128333333332627	-0.09165416666666593	-0.050283333333334124	-0.11117499999998559
US.AR	0.0	0.0	0.0	-1.739130432998337e-05	-0.00577826086953781	-0.03979130434781375	-0.0987739130434484	-0.05260434782606849	-0.07893043478258699	-0.07241304347825883	-0.07933913043476348	-0.07331304347826251	-0.07438695652173255	-0.0885782608695651	-0.07275217391303768	-0.07273478260868549	-0.06704782608697446	-0.08509130434781742	-0.07473478260867639	-0.07824782608694125	-0.07894782608692807	-0.07590000000000652	-0.05790434782607656	-0.0892478260869356	-0.07662608695649942	-0.08778260869563015	-0.05863478260866861	-0.07929999999995996	-0.052543478260869136	-0.11573043478259049	-0.04828260869563783	-0.08076521739128761
US.CA	0.0	0.0	0.0	-0.0013839999999820662	-0.17435199999998874	-0.09521999999999586	-0.18031199999997138	-0.04681200000000718	-0.07909999999998751	-0.058803999999978984	-0.08322399999998176	-0.0627919999999893	-0.10049599999998327	-0.05424799999999008	-0.07563599999999004	-0.08637199999997902	-0.0847839999999822	-0.047755999999976595	-0.09131199999998785	-0.037739999999975016	-0.050847999999958926	-0.045511999999992	-0.03857199999999228	-0.038943999999996315	-0.032655999999986474	-0.03232400000000579	-0.03197199999998013	-0.030516000000002652	-0.03239999999997689	-0.04501199999996652	-0.07341599999994841	-0.03449599999997277
US.CO	0.0	0.0	0.0	-0.00026666666665953187	-0.09883749999999303	-0.07981249999997608	-0.07207916666666092	-0.06254166666664895	-0.050299999999980916	-0.05489166666666767	-0.06355416666665725	-0.06453333333332756	-0.059395833333331094	-0.05920416666667094	-0.0605875000000089	-0.057066666666649724	-0.03949583333332507	-0.04779583333331949	-0.05515416666663775	-0.04514583333334876	-0.042508333333313164	-0.05584166666664503	-0.06324166666665798	-0.05983749999999288	-0.051774999999976146	-0.047816666666644636	-0.10641666666663108	-0.08504583333333038	-0.07981249999998719	-0.10167916666664611	-0.05023749999996108	-0.055533333333313006
US.CT	0.0	0.0	0.0	-0.00010416666665902241	-0.024941666666666862	-0.09188333333330911	-0.05526249999999733	-0.05717083333333095	-0.04437083333331815	-0.03646249999998963	-0.052858333333316576	-0.06294999999997275	-0.05257499999998805	-0.053554166666669456	-0.056954166666634	-0.05152916666665286	-0.04054583333332751	-0.04689583333331582	-0.050600000000000644	-0.04324583333331633	-0.03184583333332158	-0.04732499999998696	-0.06190833333331591	-0.0607583333333217	-0.054666666666658426	-0.0847583333333346	-0.05739166666667295	-0.07727499999998777	-0.07120833333331689	-0.08871249999998776	-0.0637958333333355	-0.09263749999998128
US.DE	0.0	0.0	0.0	-4.347826088046958e-06	-0.00033913043477884486	-0.025369565217381318	-0.050756521739125926	-0.029439130434771865	-0.05379999999999274	-0.08490434782608691	-0.08797826086955896	-0.09840869565216348	-0.17334782608692256	-0.09208260869565388	-0.09643478260868976	-0.10296956521737011	-0.09055217391301662	-0.09832173913042475	-0.11834347826086278	-0.19123478260868465	-0.11874782608695122	-0.10577391304348316	-0.15940869565216342	-0.15503043478259926	-0.20192608695651648	-0.21038695652172423	-0.0780565217391227	-0.1356478260869487	-0.09929999999999106	-0.13453043478258708	-0.11132608695652024	-0.11901739130434352
US.DC	0.0	0.0	0.0	-2.1739130429132558e-05	-0.0063086956521574145	-0.03805217391301685	-0.0867173913043473	-0.05076956521739007	-0.07816521739130167	-0.10568260869563417	-0.07479130434779879	-0.09959565217390054	-0.1257043478260833	-0.24677826086955124	-0.13046086956520764	-0.13699130434782214	-0.12258260869566495	-0.11813043478258178	-0.12485217391301484	-0.16746086956520578	-0.14228260869563192	-0.16299999999997983	-0.1988391304347581	-0.19807391304347277	-0.14959999999998308	-0.15061739130431961	-0.1448478260869468	-0.149230434782599	-0.16368695652174692	-0.17986086956519598	-0.14508260869563472	-0.15743043478259056
US.FL	0.0	0.0	0.0	-0.0006916666666856308	-0.18313749999997464	-0.11099583333331609	-0.12584166666663732	-0.09719999999998619	-0.05859583333330809	-0.06935833333331365	-0.024474999999979374	-0.027837499999971982	-0.024404166666647242	-0.029287499999985922	-0.027649999999967978	-0.024587499999972895	-0.05281249999998794	-0.03648749999999312	-0.023758333333334658	-0.01880416666667495	-0.018770833333336956	-0.016687500000001076	-0.016520833333333318	-0.01630833333332582	-0.016491666666673677	-0.0169708333333074	-0.016499999999963766	-0.016900000000008575	-0.015749999999981057	-0.016162499999994306	-0.016316666666649216	-0.017124999999984514
US.GA	0.0	0.0	0.0	-0.0004166666666471919	-0.12111666666667631	-0.04799583333331414	-0.055937499999980655	-0.05006249999999213	-0.04523333333330548	-0.039904166666637764	-0.04944999999998423	-0.08894999999998765	-0.06898333333332785	-0.06832083333333516	-0.07268749999999047	-0.06354999999999	-0.048591666666653044	-0.032924999999994764	-0.035787499999984096	-0.034037499999994836	-0.032679166666660375	-0.03294583333331991	-0.028370833333324352	-0.034795833333323145	-0.03937499999998595	-0.04350833333334192	-0.039924999999996214	-0.04547083333329427	-0.04428333333330592	-0.04125416666665993	-0.03635416666664115	-0.04702916666664558
US.HI	0.0	0.0	0.0	-2.1739130429132558e-05	-0.011947826086944335	-0.04069565217388327	-0.06642173913042893	-0.03876521739130112	-0.047178260869540356	-0.0436565217391216	-0.0505869565217143	-0.07293043478260319	-0.07575652173912317	-0.09160434782607974	-0.08173478260868894	-0.0842608695652114	-0.14339130434781744	-0.14271304347824865	-0.1209869565217514	-0.09250869565216036	-0.09663478260868441	-0.10047826086954093	-0.08934782608696068	-0.12018695652171729	-0.1099826086956579	-0.11388260869564792	-0.07990434782606526	-0.12685217391302794	-0.09320434782608134	-0.21581304347825236	-0.1532478260869219	-0.17033913043477122
US.ID	0.0	0.0	0.0	-4.347826088046958e-06	-0.0002913043478325328	-0.027886956521716577	-0.05540869565214823	-0.03386956521737039	-0.04802608695650967	-0.04835652173913463	-0.04564347826085946	-0.0465869565217325	-0.05547826086954588	-0.0683826086956163	-0.09507391304346413	-0.08347826086954058	-0.1041782608695474	-0.23221304347825766	-0.08668695652174208	-0.1035086956521658	-0.11956086956519396	-0.09133913043476438	-0.15001304347823652	-0.12923478260870036	-0.14970869565216205	-0.3936782608695455	-0.0791826086956493	-0.0980391304347683	-0.08242608695649967	-0.11966086956519684	-0.07469130434780702	-0.12529130434780766
US.IL	0.0	0.0	0.0	-0.0004999999999810711	-0.09743749999997497	-0.08646666666666247	-0.11797499999998129	-0.0909624999999803	-0.06408749999998742	-0.06555416666665925	-0.06611666666663796	-0.03469583333332027	-0.03252916666665051	-0.05493333333329575	-0.061245833333301025	-0.05082916666666604	-0.062462499999982324	-0.037158333333275895	-0.05439583333329834	-0.04591666666664551	-0.0419666666666374	-0.06029999999995761	-0.08472083333329605	-0.056254166666647176	-0.0485624999999712	-0.04907083333330897	-0.03510833333330021	-0.049012499999967485	-0.03908749999997907	-0.03589583333333257	-0.03151666666664221	-0.0387583333333108
US.IN	0.0	0.0	0.0	-0.0003458333333372643	-0.10626249999997617	-0.05765833333332138	-0.06565833333330717	-0.10026666666665962	-0.10556249999998935	-0.11685000000000167	-0.09139583333332979	-0.09750416666666206	-0.1031499999999852	-0.11557083333334495	-0.1297208333333244	-0.11847916666667402	-0.09759166666661878	-0.10282083333331693	-0.12408333333332466	-0.10022499999996493	-0.09422916666664838	-0.10787083333333447	-0.10306666666664022	-0.1267166666666486	-0.10916666666664909	-0.11492499999997685	-0.08974166666665395	-0.0973208333333031	-0.0917541666666577	-0.1307499999999906	-0.07409999999999917	-0.07119583333331514
US.IA	0.0	0.0	0.0	-8.750000000112834e-05	-0.05222499999999464	-0.0939166666666491	-0.08725416666665042	-0.10287916666663621	-0.12505416666664937	-0.07086666666665797	-0.10580416666665649	-0.10665416666664207	-0.08118333333331229	-0.12595416666667525	-0.07158749999999214	-0.12261666666663062	-0.11184583333331277	-0.08803333333330388	-0.1574749999999736	-0.0803249999999811	-0.06448333333332057	-0.07705833333330192	-0.06159583333332774	-0.10484583333331132	-0.09387083333333157	-0.12168750000000061	-0.09043333333332848	-0.077395833333338	-0.059583333333323996	-0.09405833333332447	-0.05059583333332229	-0.09937916666665769
US.KS	0.0	0.0	0.0	-8.695652164991685e-06	-0.008143478260869141	-0.025791304347821953	-0.04501739130432503	-0.03354782608696594	-0.05620869565218234	-0.07800000000000029	-0.03413478260868574	-0.03477391304346211	-0.0741217391304172	-0.07782173913042367	-0.07233913043477314	-0.06763043478257291	-0.06126956521737004	-0.067517391304317	-0.07247391304344708	-0.0678521739130078	-0.05980434782608679	-0.06471304347823725	-0.05214347826083543	-0.1047826086956416	-0.0992565217391217	-0.0770347826086537	-0.043399999999993444	-0.07626956521736838	-0.04710434782608797	-0.10173043478257648	-0.08176086956520612	-0.1445695652173562
US.KY	0.0	0.0	0.0	-7.499999998827889e-05	-0.018916666666657367	-0.08747499999998132	-0.06190416666664866	-0.06350416666666137	-0.09263333333332513	-0.09463749999997217	-0.08552916666667576	-0.09510416666667076	-0.09250416666666261	-0.10272916666665965	-0.11174166666664265	-0.10836250000000325	-0.09927499999999867	-0.0945374999999804	-0.09481249999999664	-0.09472083333331716	-0.14198333333331759	-0.11150416666665386	-0.09797083333333845	-0.13289999999998026	-0.11119583333331073	-0.11057499999997944	-0.07310833333331601	-0.11528749999998311	-0.08435416666664475	-0.13091249999998	-0.08613333333332696	-0.13504583333333597
US.LA	0.0	0.0	0.0	-9.583333332452426e-05	-0.022974999999991752	-0.08644166666664788	-0.052912500000001916	-0.04905416666666218	-0.03970416666666532	-0.02647500000000358	-0.029033333333350342	-0.0475666666666652	-0.05331666666665846	-0.05012916666666811	-0.05529166666665697	-0.053562500000003954	-0.0381791666666742	-0.04409999999999137	-0.0513791666666763	-0.04238749999999625	-0.03819999999997714	-0.05712916666665846	-0.060583333333319445	-0.061670833333327124	-0.06101250000000169	-0.1263166666666593	-0.06582916666665328	-0.06787916666665117	-0.0735666666666801	-0.08080833333332649	-0.0543583333333264	-0.10220833333334234
US.ME	0.0	0.0	0.0	-8.695652187196146e-06	-0.0006608695652166041	-0.039308695652173764	-0.06762608695651817	-0.047343478260852834	-0.052569565217386316	-0.05760434782607904	-0.056356521739120424	-0.05401739130432848	-0.05705652173911835	-0.05787391304344913	-0.05733478260868674	-0.07815217391302642	-0.08023913043476716	-0.2157782608695591	-0.3096956521738803	-0.1547260869565248	-0.21914347826083036	-0.243099999999985	-0.09314347826083758	-0.1318608695652035	-0.18394347826086177	-0.1146521739130324	-0.08270869565217831	-0.18504782608694814	-0.08793913043475543	-0.13629565217390116	-0.10249999999999426	-0.14481304347823132
US.MD	0.0	0.0	0.0	-0.00025416666665778465	-0.08214999999998085	-0.046433333333328886	-0.09149583333331046	-0.07532083333331441	-0.05667499999998382	-0.04710416666662276	-0.05492083333332731	-0.05038333333330369	-0.04132916666663711	-0.043937499999968654	-0.06142083333333659	-0.05737499999999285	-0.05867083333334078	-0.0551583333333272	-0.06326666666663927	-0.05144166666665173	-0.05296666666665395	-0.06050416666666392	-0.07009166666666067	-0.05960416666667134	-0.05383749999997578	-0.06030833333333652	-0.0487749999999898	-0.05084583333333503	-0.04988333333330042	-0.06226249999997657	-0.048066666666646274	-0.04677083333333165
US.MA	0.0	0.0	0.0	-0.00034999999999341114	-0.07963749999997383	-0.04387499999997102	-0.04974999999998175	-0.043149999999991806	-0.047354166666657704	-0.03531666666664046	-0.04220416666665949	-0.06487916666664262	-0.06550416666666337	-0.06311666666664051	-0.06899999999997464	-0.061566666666657	-0.043283333333332674	-0.03891666666664406	-0.05924583333333233	-0.02961249999998694	-0.03125833333332828	-0.042483333333331874	-0.03917916666665855	-0.03470416666665477	-0.025399999999997647	-0.02780416666664509	-0.022512499999993718	-0.02201666666664659	-0.02172083333330521	-0.027787499999976095	-0.021029166666641785	-0.02062499999998524
US.MI	0.0	0.0	0.0	-0.0004208333333033387	-0.11470416666662375	-0.066716666666633	-0.07935833333331255	-0.06801249999998094	-0.047741666666645255	-0.037504166666646466	-0.05142083333332659	-0.07184999999997332	-0.06790416666664356	-0.06414999999996285	-0.06942499999996743	-0.0625291666666361	-0.04454999999996545	-0.12104999999996702	-0.09382083333329128	-0.06073749999995215	-0.05818749999995099	-0.05737083333329229	-0.044804166666623235	-0.03844166666664428	-0.029658333333293374	-0.02927083333329472	-0.028945833333293702	-0.028466666666648877	-0.028041666666644982	-0.0479333333332943	-0.059891666666633814	-0.05602499999995958
US.MN	0.0	0.0	0.0	-0.00017499999999115445	-0.027195833333315544	-0.09585833333334293	-0.06272916666661965	-0.05276249999998095	-0.05445416666666203	-0.045512499999988965	-0.05303333333331883	-0.08160416666666004	-0.07061666666664523	-0.071362499999994	-0.08814166666666345	-0.08403749999997823	-0.06670416666664236	-0.06847916666665732	-0.07389583333331506	-0.06359999999999699	-0.06585833333333513	-0.07602083333334564	-0.11831249999998406	-0.11606666666666987	-0.10903749999998658	-0.10204999999997577	-0.07269166666664661	-0.10541666666665783	-0.1037624999999931	-0.1269041666666415	-0.08679583333331964	-0.11479166666665819
US.MS	0.0	0.0	0.0	-1.739130432998337e-05	-0.005752173913042835	-0.03536956521739132	-0.09063043478260147	-0.052543478260869136	-0.07383913043478296	-0.10072608695651519	-0.07493913043477018	-0.09215217391301822	-0.11774347826084552	-0.1396956521738879	-0.09982608695650041	-0.17903043478257885	-0.08263478260867041	-0.0941869565217135	-0.08346956521735338	-0.11699565217390129	-0.11872173913041184	-0.13935217391304322	-0.10549130434781562	-0.17713043478260193	-0.086447826086955	-0.1613869565217252	-0.08506956521737719	-0.11636956521736685	-0.07893478260869724	-0.12520869565214587	-0.07532608695651755	-0.12268260869564562
US.MO	0.0	0.0	0.0	-0.00020416666665079575	-0.05892916666665471	-0.07741249999996258	-0.06090833333330936	-0.06340416666662518	-0.07712916666663405	-0.07188749999996746	-0.07109166666662281	-0.10579166666663253	-0.09494999999996034	-0.0985291666666388	-0.10170833333330576	-0.09773333333331635	-0.0643333333333107	-0.08824583333333358	-0.09442916666665413	-0.07946666666663882	-0.0797708333333147	-0.07870833333331051	-0.07737083333330119	-0.10162916666663913	-0.08964583333329612	-0.08428333333330151	-0.0509624999999847	-0.05419583333331479	-0.06208333333331817	-0.063329166666648	-0.04882499999997458	-0.05995416666663145
US.MT	0.0	0.0	0.0	-8.695652187196146e-06	-0.0005565217391145794	-0.04300434782606999	-0.06854782608695098	-0.051573913043478914	-0.06043913043477511	-0.05564347826085836	-0.05726086956521215	-0.058978260869546606	-0.07446521739129519	-0.17379999999999063	-0.07550869565216001	-0.08869130434779882	-0.061304347826085515	-0.0778521739130289	-0.06496956521738761	-0.12986956521736648	-0.20601304347824811	-0.22773478260866842	-0.16893043478259928	-0.1844304347826009	-0.20643478260865544	-0.20993478260867837	-0.2014086956521388	-0.2283565217391037	-0.13160434782605313	-0.2027086956521429	-0.250178260869538	-0.2896521739130131
US.NE	0.0	0.0	0.0	-3.0434782594124243e-05	-0.016504347826074017	-0.045186956521736654	-0.08394782608691642	-0.046117391304345556	-0.06061304347824148	-0.064326086956501	-0.05985652173912115	-0.06786956521738219	-0.06221304347825418	-0.07443478260867886	-0.06293913043478039	-0.07774782608693798	-0.05873478260867149	-0.11893913043476978	-0.057447826086942655	-0.07335652173910967	-0.057330434782598694	-0.06916521739129822	-0.050421739130424026	-0.07242608695652297	-0.05993913043478294	-0.08129130434781917	-0.041921739130434954	-0.08169130434779737	-0.05515652173910812	-0.09986521739129284	-0.09586956521738799	-0.1891826086956372
US.NV	0.0	0.0	0.0	-3.0434782594124243e-05	-0.015656521739115803	-0.04583043478258997	-0.05043478260869927	-0.045591304347814	-0.05883478260867436	-0.043578260869536756	-0.0409869565217047	-0.045786956521742805	-0.034717391304328604	-0.04268260869563223	-0.0759826086956461	-0.10367391304346718	-0.07943478260870052	-0.07897826086957771	-0.07285217391305165	-0.07179130434782355	-0.06917826086956236	-0.0727826086956429	-0.06981739130433873	-0.08223478260869221	-0.08247391304349039	-0.21922608695655876	-0.05555652173910852	-0.11962608695652577	-0.06536086956521192	-0.12936521739128626	-0.07644347826085696	-0.115052173913055
US.NH	0.0	0.0	0.0	-1.3043478264140873e-05	-0.003986956521728757	-0.02866956521737629	-0.05691304347825721	-0.030256521739135955	-0.03596956521738637	-0.04095217391303363	-0.03846956521735834	-0.041291304347823576	-0.04978260869564766	-0.14766956521740093	-0.11342173913042597	-0.19299565217391068	-0.18908260869564542	-0.16397826086955725	-0.15241304347826112	-0.1485608695652063	-0.1499826086956424	-0.10211739130434605	-0.11749130434780541	-0.258986956521734	-0.23323478260869335	-0.24954347826084966	-0.22210869565215674	-0.16741304347824837	-0.12506521739130694	-0.15801739130433257	-0.12955217391301677	-0.201165217391297
US.NJ	0.0	0.0	0.0	-0.00037499999998580336	-0.08952083333331196	-0.06912916666664826	-0.10322499999998458	-0.08579583333331309	-0.069566666666665	-0.06020416666666639	-0.05304999999998783	-0.03960416666664024	-0.0433541666666426	-0.040499999999976666	-0.05072083333331756	-0.04217499999997765	-0.04973333333331276	-0.04691666666665206	-0.07243333333329938	-0.03733333333331146	-0.03355416666667166	-0.03635416666664115	-0.029949999999978605	-0.03517083333332005	-0.033162499999994655	-0.03326249999998643	-0.028933333333291955	-0.026987499999975295	-0.024754166666640653	-0.024083333333313472	-0.02366249999998793	-0.023245833333318533
US.NM	0.0	0.0	0.0	-2.6086956517179516e-05	-0.0053304347826022	-0.0345304347826092	-0.06810434782608121	-0.03564347826084946	-0.07349999999999302	-0.08540869565215603	-0.06680434782608824	-0.11080869565214257	-0.11789130434780581	-0.08189999999995701	-0.12039999999997608	-0.17094347826084322	-0.10373478260866653	-0.1886434782608415	-0.10240434782606833	-0.1060391304347652	-0.06899999999996353	-0.09179565217389829	-0.06759565217390184	-0.10966521739130819	-0.0787826086956378	-0.09386956521737488	-0.09945652173912745	-0.06214782608694458	-0.0759826086956128	-0.11293913043474157	-0.062456521739107096	-0.1126434782608432
US.NY	0.0	0.0	0.0	-0.0011000000000094268	-0.1876874999999778	-0.2019499999999841	-0.0933208333333213	-0.08462916666663878	-0.0579416666666277	-0.032633333333320635	-0.04667916666664107	-0.059133333333305504	-0.04592083333331276	-0.04029999999998202	-0.037591666666647594	-0.036508333333318266	-0.03726249999999043	-0.04544166666664573	-0.022099999999969366	-0.05003749999997753	-0.01866249999998848	-0.01876249999995805	-0.018391666666639495	-0.03397083333331885	-0.021991666666654197	-0.047712499999985614	-0.025283333333314673	-0.059570833333311146	-0.03462083333332089	-0.04338749999996949	-0.015433333333303434	-0.015354166666625702
US.NC	0.0	0.0	0.0	-0.00031666666665541854	-0.0805458333333231	-0.04389166666661781	-0.06623333333329873	-0.08484999999999188	-0.08443333333331138	-0.07821249999998559	-0.08673749999998925	-0.08414166666662615	-0.06032083333332716	-0.0775333333333239	-0.07454166666663875	-0.0627333333333091	-0.06819583333332879	-0.0683583333333182	-0.11073749999996885	-0.06328749999999772	-0.061974999999980795	-0.07976666666665855	-0.06243333333331158	-0.08187499999999792	-0.06984999999998243	-0.0743749999999821	-0.0337624999999786	-0.032345833333302654	-0.031129166666632457	-0.03076249999997005	-0.030620833333294684	-0.030487499999987122
US.ND	0.0	0.0	0.0	-8.695652187196146e-06	-0.0008391304347932227	-0.04459130434780745	-0.07066521739129694	-0.04868695652172628	-0.051073913043464536	-0.04933913043478899	-0.048839130434774614	-0.0915826086956506	-0.0926434782608565	-0.09289130434780857	-0.09706086956519089	-0.20832608695652288	-0.19055652173910476	-0.1662434782608635	-0.20303913043475674	-0.2224782608695408	-0.15264782608691574	-0.1691826086956172	-0.20708695652171816	-0.14045652173908518	-0.20858695652171688	-0.19555217391303836	-0.08324347826083045	-0.11969565217389011	-0.1379565217391021	-0.1718434782608358	-0.20280869565215687	-0.1281695652173842
US.OH	0.0	0.0	0.0	-0.0004541666666413313	-0.0917708333333156	-0.07452500000000306	-0.06709166666666322	-0.06034583333334176	-0.028487499999985122	-0.03325833333330808	-0.03001249999997624	-0.05292916666665981	-0.055904166666653765	-0.05134166666667106	-0.057466666666650124	-0.045658333333309375	-0.03230833333333072	-0.02078749999999685	-0.053549999999991105	-0.015870833333320178	-0.015904166666647068	-0.014991666666652748	-0.015120833333348571	-0.015924999999994416	-0.016724999999995216	-0.019366666666664756	-0.014012500000004646	-0.0137791666666498	-0.01786249999998768	-0.03527499999997907	-0.02449999999999397	-0.01542499999999114
US.OK	0.0	0.0	0.0	-7.916666665552796e-05	-0.019316666666657767	-0.09240000000000359	-0.06604166666664968	-0.07507916666663617	-0.07132499999999986	-0.08726666666665217	-0.09239583333332524	-0.11542499999999123	-0.09421249999999048	-0.10954583333332435	-0.11644166666666678	-0.12436666666664209	-0.10298333333330634	-0.09979583333331599	-0.09848749999997741	-0.10375833333332585	-0.08722916666664693	-0.11969166666666586	-0.14344583333331107	-0.1482833333333211	-0.13398749999998794	-0.11651249999999891	-0.08899999999999464	-0.10117499999998669	-0.09237499999997789	-0.13830416666665846	-0.09045833333330977	-0.1319749999999953
US.OR	0.0	0.0	0.0	-8.333333333387927e-05	-0.020149999999974355	-0.0899083333332995	-0.06374999999997355	-0.06243333333330048	-0.058266666666650924	-0.055454166666646376	-0.053729166666627304	-0.05192499999998601	-0.04138333333333355	-0.041299999999966364	-0.05468333333332742	-0.05429166666665042	-0.052033333333334486	-0.05145833333332073	-0.04950416666665847	-0.08051666666665236	-0.09482083333333113	-0.14432916666665685	-0.06942083333331128	-0.06766666666663257	-0.07146666666665302	-0.10327916666664771	-0.06605833333331868	-0.08883333333330468	-0.07101249999998949	-0.11153749999999185	-0.06670833333330961	-0.05827499999998542
US.PA	0.0	0.0	0.0	-0.00046666666667638523	-0.09245416666666673	-0.06694999999997675	-0.0859416666666335	-0.08151249999995835	-0.0863333333333105	-0.04613333333330916	-0.08350416666664806	-0.094529166666657	-0.11532499999997725	-0.0931583333333208	-0.12389583333330956	-0.10437499999998989	-0.027283333333327775	-0.028029166666632133	-0.027591666666648695	-0.026312499999969763	-0.027195833333326647	-0.033195833333321545	-0.058095833333304814	-0.04772500000002067	-0.08061666666664413	-0.1049208333332996	-0.032329166666666964	-0.04734583333333431	-0.04640416666664704	-0.04175833333331935	-0.03420416666662929	-0.04860833333331094
US.RI	0.0	0.0	0.0	-2.6086956528281746e-05	-0.0008391304347932227	-0.050065217391304095	-0.07503913043478416	-0.05185652173911315	-0.0677956521739076	-0.0553869565217191	-0.05731739130435676	-0.057286956521729326	-0.05581739130434693	-0.06829130434782282	-0.08169565217390762	-0.15839565217388163	-0.16456521739128815	-0.24305217391302758	-0.24082608695650265	-0.1269043478260956	-0.1440565217391332	-0.1255173913043195	-0.11343043478259096	-0.15676956521737395	-0.21870434782609305	-0.181852173913033	-0.0822608695652094	-0.15956086956520066	-0.13667826086956048	-0.14076086956521516	-0.1741217391304284	-0.15733913043476377
US.SC	0.0	0.0	0.0	-7.499999999938112e-05	-0.011220833333325242	-0.09828333333333772	-0.0659416666666579	-0.06574166666664105	-0.07170833333330906	-0.049870833333331976	-0.05213749999999351	-0.05292499999999256	-0.05416666666664405	-0.05240416666665304	-0.04562083333333744	-0.04645833333332128	-0.048912499999997916	-0.04927916666664922	-0.04455833333331105	-0.0447583333333168	-0.05339583333331399	-0.07782083333330858	-0.08658333333331214	-0.10585416666665237	-0.08371666666664446	-0.12040416666665443	-0.0487499999999752	-0.04760833333330439	-0.04500416666665119	-0.04861249999997819	-0.04603333333329518	-0.04032916666666386
US.SD	0.0	0.0	0.0	-8.695652187196146e-06	-0.0005260869565204551	-0.043691304347814874	-0.06719565217387924	-0.0510608695652226	-0.05588260869563433	-0.06139130434783535	-0.06129130434781027	-0.06986956521738419	-0.15459999999999363	-0.07095217391304143	-0.14534782608695007	-0.0899173913043283	-0.0770521739130392	-0.10179565217388609	-0.10608260869563457	-0.11465652173908714	-0.11631304347823335	-0.24997826086954333	-0.11941739130435503	-0.16873913043476962	-0.2567086956521414	-0.19536521739127455	-0.12462608695650301	-0.2975826086956346	-0.1565043478260697	-0.18093043478258908	-0.17961739130430976	-0.20075217391301026
US.TN	0.0	0.0	0.0	-0.00019583333332739983	-0.0661624999999888	-0.07653333333333956	-0.05268333333331432	-0.05008333333330617	-0.08085000000001008	-0.06948749999997617	-0.06985416666663857	-0.069345833333323	-0.05753749999999336	-0.0713374999999794	-0.06409166666664357	-0.056195833333327894	-0.0627583333333237	-0.06233749999996485	-0.08641249999996603	-0.06289999999998797	-0.0601541666666594	-0.06331249999997901	-0.05629999999999802	-0.07491666666666896	-0.06999583333331394	-0.07259583333332209	-0.05009583333331902	-0.05441249999998954	-0.05592499999997891	-0.08890416666665901	-0.03999999999996229	-0.09063333333333423
US.TX	0.0	0.0	0.0	-0.001004166666662698	-0.15466666666665851	-0.0769291666666505	-0.14323333333332577	-0.12727499999996006	-0.13502499999998863	-0.07259583333333319	-0.06583749999998778	-0.03727083333330272	-0.06624583333331158	-0.05747083333330627	-0.06054999999997035	-0.07071666666663701	-0.04582916666664438	-0.074749999999979	-0.049737499999968904	-0.0601708333333284	-0.04036249999996855	-0.041070833333323176	-0.038066666666647375	-0.0375499999999751	-0.03399166666663289	-0.03472083333330156	-0.03742500000001314	-0.03425416666665848	-0.03152916666665506	-0.02862083333332599	-0.02480833333330379	-0.024733333333293306
US.UT	0.0	0.0	0.0	-8.26086956395855e-05	-0.016169565217361015	-0.046730434782604746	-0.04311739130435921	-0.036573913043480566	-0.052478260869559534	-0.03640869565216809	-0.035213043478254935	-0.04341304347824648	-0.07917826086953905	-0.12389565217388876	-0.11023913043477496	-0.19265217391302158	-0.10629565217389336	-0.09933913043475018	-0.09713478260868769	-0.14162608695650336	-0.06553478260866719	-0.09852608695648524	-0.15433478260867828	-0.11803043478259001	-0.10085652173911219	-0.10773478260865943	-0.06208260869563498	-0.06843478260868396	-0.07139999999997704	-0.1278347826086712	-0.07723913043476971	-0.09679999999998579
US.VT	0.0	0.0	0.0	-2.6086956517179516e-05	-0.0025826086956448613	-0.03366086956519965	-0.0545869565217294	-0.05038695652173075	-0.056969565217390716	-0.05712173913042795	-0.06054347826085493	-0.17613478260869453	-0.09356956521738846	-0.18955217391302126	-0.2560478260869359	-0.282543478260866	-0.391147826086935	-0.3813826086956462	-0.32879130434781967	-0.34092173913040646	-0.2649695652173878	-0.3233913043477976	-0.3006826086956349	-0.29273478260867236	-0.3161173913043269	-0.2939913043478293	-0.21958260869562318	-0.24212608695649562	-0.22127826086956182	-0.22158695652174654	-0.18769999999999065	-0.20507391304345202
US.VA	0.0	0.0	0.0	-0.00034583333331505983	-0.08240833333331699	-0.04054166666666026	-0.07017916666663959	-0.05747083333331737	-0.05731249999998411	-0.05189999999997141	-0.05848333333330347	-0.0909291666666423	-0.08299166666664304	-0.07698749999996979	-0.09930416666664721	-0.08682083333330093	-0.06991666666665841	-0.06649583333330211	-0.08852499999997265	-0.0773791666666579	-0.0639749999999828	-0.06262083333332669	-0.06137916666663079	-0.069345833333323	-0.05510416666666407	-0.05972916666666661	-0.05508333333330562	-0.04808749999997142	-0.05021666666665814	-0.06423333333330783	-0.12889999999997626	-0.05072083333331756
US.WA	0.0	0.0	0.0	-0.0003708333333185543	-0.08130416666665141	-0.09005416666664212	-0.09159583333331334	-0.07140833333333374	-0.13405416666666392	-0.11695833333332795	-0.05543333333332123	-0.08005416666666543	-0.06573749999999601	-0.07306249999999848	-0.07041249999998334	-0.0715583333333214	-0.0489791666666739	-0.08787916666667117	-0.07459166666666794	-0.08705833333332302	-0.05644999999998568	-0.09002916666664973	-0.057824999999989135	-0.04821666666665614	-0.04390416666666397	-0.05720416666665784	-0.051391666666666946	-0.04812916666665501	-0.038383333333325	-0.04253749999998391	-0.032995833333326896	-0.032479166666654624
US.WV	0.0	0.0	0.0	-1.3043478264140873e-05	-0.004178260869569517	-0.0295260869565106	-0.05873913043477064	-0.031008695652157137	-0.03661739130432773	-0.06514347826085398	-0.06984782608693285	-0.10056521739127966	-0.11581739130432922	-0.1165782608695376	-0.09356086956519016	-0.10642608695650146	-0.0909130434782468	-0.0763913043478115	-0.11616956521739441	-0.09663913043475025	-0.07513913043477594	-0.08006521739128969	-0.0672652173913102	-0.1333304347826081	-0.09428695652171637	-0.11653478260870154	-0.1853043478260652	-0.0949043478260636	-0.07149130434780382	-0.11700434782607738	-0.08662173913041027	-0.09182608695652572
US.WI	0.0	0.0	0.0	-0.0002916666666519241	-0.10111666666666741	-0.09530416666668762	-0.05202499999997778	-0.04896666666666105	-0.04609166666665887	-0.041841666666664334	-0.03535000000000066	-0.02702499999999164	-0.031874999999992326	-0.03472499999999101	-0.0495833333333473	-0.0465958333333405	-0.044474999999988274	-0.04363749999997113	-0.053395833333336196	-0.0437874999999921	-0.0443916666666766	-0.04432916666665676	-0.048450000000022087	-0.04632083333334647	-0.04092083333332441	-0.04429583333332987	-0.039954166666655855	-0.040529166666669614	-0.044545833333320406	-0.048437499999998135	-0.04562499999999359	-0.042758333333325904
US.WY	0.0	0.0	0.0	-3.0434782605226474e-05	-0.004043478260873368	-0.036808695652157386	-0.05846086956521335	-0.0432565217391212	-0.049447826086934654	-0.05377826086956361	-0.052878260869559934	-0.06949130434782402	-0.08659130434781614	-0.08657391304348616	-0.12991304347826915	-0.274086956521713	-0.1614173913043193	-0.19954782608695432	-0.19166521739127917	-0.15302173913042116	-0.1429782608695307	-0.1956956521738995	-0.2621999999999902	-0.150765217391291	-0.2341695652173903	-0.1458999999999877	-0.09720434782608534	-0.15201739130433767	-0.10511304347824435	-0.13496521739130296	-0.20367826086955532	-0.2541956521739164
URY	0.0	0.0	0.0	-7.083333333213204e-05	-0.0013916666666613509	-0.0018166666666541431	-0.0041458333333355135	-0.009908333333319419	-0.019683333333331277	-0.02305833333332563	-0.02781249999997959	-0.027483333333322424	-0.025983333333312597	-0.03809583333332922	-0.034629166666644284	-0.04884166666664358	-0.056308333333321414	-0.07508749999999287	-0.09815833333332025	-0.08384999999998533	-0.0437708333333231	-0.04826249999999588	-0.05402083333332364	-0.04468333333332852	-0.04382916666666459	-0.04938333333334155	-0.056070833333332626	-0.06665000000000143	-0.07353749999999826	-0.06781249999999739	-0.05373333333333896	-0.04723749999998583
UZB	0.0	0.0	0.0	-3.599999999215342e-05	-0.00047200000000691134	-0.0018879999999943387	-0.012603999999971638	-0.03201599999996807	-0.06044799999997963	-0.06483599999996814	-0.04714799999999686	-0.023575999999980723	-0.04889599999997607	-0.03698799999996005	-0.059823999999963906	-0.10795199999997784	-0.09017999999996196	-0.07188799999998663	-0.08477599999997532	-0.1462919999999701	-0.16745599999995475	-0.15952799999996436	-0.15512399999998427	-0.08724399999998633	-0.11083199999996074	-0.08918399999998661	-0.09221199999998042	-0.07585199999998737	-0.10135999999998369	-0.07562399999998526	-0.08122799999999986	-0.059016000000000624
VUT	0.0	0.0	0.0	-0.0002894736842118384	-0.0023052631578868166	-0.004236842105242999	-0.0047105263157654065	-0.0015210526315478923	-0.002468421052626013	-0.005463157894725068	-0.005484210526285338	-0.005410526315774433	-0.007268421052619711	-0.007273684210529208	-0.007121052631564595	-0.009399999999992747	-0.007910526315790811	-0.010236842105237898	-0.011984210526316819	-0.013394736842098354	-0.035878947368406244	-0.034847368421042635	-0.035663157894727515	-0.03778421052630376	-0.038757894736818344	-0.042063157894722814	-0.042494736842091374	-0.042773684210517526	-0.044436842105244345	-0.045994736842081	-0.04576842105261658	-0.04918421052629851
VEN	0.0	0.0	0.0	-0.0016159999999931784	-0.03637199999999563	-0.04087999999998759	-0.062411999999978374	-0.040711999999953896	-0.06339599999997114	-0.044608000000001535	-0.0662319999999883	-0.04624399999998419	-0.061651999999978724	-0.07217199999998147	-0.09658799999996415	-0.0789479999999676	-0.11771999999997673	-0.11247599999997249	-0.08716800000000413	-0.12213199999997482	-0.0845439999999531	-0.10855599999995968	-0.06723999999995733	-0.0736719999999913	-0.09303599999996859	-0.0849439999999757	-0.07861199999997792	-0.09969199999999567	-0.08716399999997293	-0.10391599999995949	-0.0952679999999928	-0.1155039999999774
VNM	0.0	0.0	5.416666666313574e-05	-0.0003749999999969056	-0.014958333333325857	-0.033841666666656334	-0.03890833333333177	-0.04736249999997	-0.07067916666664287	-0.07972083333331881	-0.05470833333330871	-0.061741666666659256	-0.034674999999984024	-0.050787499999982444	-0.04475416666663845	-0.04823749999998128	-0.047462499999983976	-0.04869166666666702	-0.05176666666665275	-0.04945416666665148	-0.040587499999988896	-0.04546250000000418	-0.05923333333334169	-0.06130833333330976	-0.059304166666651614	-0.06348749999998127	-0.076545833333308	-0.06883333333331798	-0.07588333333332642	-0.07346666666664392	-0.05428333333331592	-0.053070833333324074
YEM	0.0	0.0	0.0	-0.00018000000000517602	-0.0030439999999853917	-0.0061360000000010295	-0.008547999999986011	-0.012463999999978714	-0.01425199999998128	-0.011407999999990537	-0.013679999999982595	-0.029907999999967405	-0.04261999999998212	-0.0556719999999733	-0.05666799999999306	-0.05564799999997483	-0.0640719999999817	-0.05569999999999187	-0.0486279999999617	-0.05511999999997519	-0.046043999999978436	-0.052335999999952865	-0.05596799999998403	-0.05979199999996965	-0.07705999999998436	-0.12209999999999166	-0.12815999999997718	-0.12091999999995773	-0.12337999999998406	-0.12341599999998731	-0.1262919999999612	-0.1255079999999631
ZMB	0.0	0.0	0.0	-0.0009958333333170977	-0.030020833333310737	-0.04724166666664198	-0.06564166666666038	-0.06228749999998007	-0.14997916666668054	-0.1346833333333297	-0.1742499999999758	-0.12327083333333322	-0.13038333333329488	-0.09085833333332127	-0.12541666666664453	-0.13293333333329604	-0.17860833333328552	-0.18606666666663996	-0.16118333333331458	-0.12558333333330118	-0.10215833333334645	-0.11618333333333064	-0.12445833333333267	-0.12659583333332058	-0.09415833333332735	-0.08551249999998456	-0.06792916666663595	-0.06321666666665449	-0.08407499999999457	-0.10544166666665022	-0.10844583333330382	-0.07367083333331692
ZWE
