# Supplementary material for: Post-Brexit no-trade-deal scenario: Short-term consumer benefit at the expense of long-term economic development
Source: PLoS One. 2020 Sep 3;15(9):e0237500. doi: 10.1371/journal.pone.0237500 (PMC7470266; doi:10.1371/journal.pone.0237500)
Supplement: S2 File — (ZIP) [file pone.0237500.s002.zip › WenzEtAl_AdditionalData/ProcessedModelOutput/ModelVariantNoServiceSectors/CountryLevel_70Perc/Country_Rel_production_Shortterm_changes_noserv.csv]

	0	1	2	3	4	5	6	7	8	9	10	11	12	13	14	15	16	17	18	19	20	21	22	23	24	25	26	27	28	29	30	31
AFG	0.0	0.0	2.6428124799693364e-05	0.0019460710087848554	0.0002991183217115889	0.018496083532104635	0.02287714585864631	0.014793743501839707	0.019615675001349864	0.009926163423146228	0.023583497558110622	0.026484584895269947	0.028419844398430705	0.02284230878502047	0.03661016053286836	-0.0032963079308556686	-0.03313245956345634	-0.007723018836636175	-0.0023436941593124594	0.0010583262708419028	0.0058562322023281155	-0.003880129233524432	0.012643455165006756	-0.0052159508148297284	-0.007799900654259506	-0.09163231510971315	-0.12311541942935378	-0.1041292143098671	-0.07737193921770746	-0.012846471214655875	0.0035966275310217455	0.03291502817297509
ALB	0.0	0.0	0.0018152481142896804	-0.0035340847104770035	-0.013925438646056332	-0.016957882176404926	-0.009972566403804173	-0.01860290370402362	-0.02876226742417609	-0.027299523922941216	-0.02773638861436334	-0.024205316763825646	-0.019322977229840888	-0.017174808092113025	-0.010959278034405884	-1.3557869738001216e-05	0.007494489102555235	-0.010581164111822527	0.005121861899226587	-0.005346319964838475	-0.0032614208858250393	0.008906013984777417	0.021998396857236813	0.017198910971649717	0.010739339258725167	0.013244532299450107	0.028875249671966863	0.028504667899231784	0.03342918747235579	0.022498531607384464	0.028665855906040427	0.019704104012374657
DZA	0.0	0.0	0.14356971063342883	0.14565837266014015	0.08113081527865162	0.16926936198142783	0.2719763603071135	0.26058780328730435	0.25014878069911095	0.24017992405853672	0.2281147714690901	0.23571397500170566	0.19659085578533908	0.21268692844098602	0.2282818811630838	0.20554576023992244	0.14071786553602195	0.09271503077001864	0.023881522974855685	0.03084742468832946	0.09309170731433003	0.16233566914514164	0.12767483888598274	0.12620243307133183	0.06651279544860333	0.0916690788553387	0.15175160203528826	0.20117863387443258	0.199281865645351	0.24180427629711954	0.22636221116740796	0.18680678189155753
AND	0.0	0.0	0.001161056044418629	-0.006301988690327054	-0.02186138145675587	0.010418460120553696	0.029852178939004936	0.023593652239628504	0.024226955536588157	0.01679495508111195	0.01834096018837883	0.02148885010562207	0.06413127210080916	0.0910963330683634	0.09590819635407755	0.08722821587223706	0.07366186583446233	0.05885995348202666	0.052924287287003935	0.059052428013450786	0.07628200300424659	0.06920390733236026	0.05124789620682968	0.04707554507392686	0.04965842910855667	0.05405429905216419	0.045119755480360624	0.050726352315200174	0.038302431754289046	0.054197102736774916	0.060455629436129144	0.0564136642761115
AGO	0.0	0.0	0.02133754978494995	-0.006286514065112492	-0.021069027530717932	-0.028456650548080997	-0.013084170769661618	-0.0005487842044793467	0.01813242641759416	0.004368471343019209	0.014895065472164681	0.017025168100781585	0.016287803381942467	0.009649098435104975	0.0047651985319419055	-0.037279497994202604	-0.03647076337710553	0.002320919275589084	-0.005819348699931393	0.014974261834477254	0.0075929745261049675	0.02787842393128237	0.008989439323481285	0.030279657635423618	0.02157774769311338	0.0300100173149076	0.015076378555667347	0.022586057143136884	-0.009438529283667396	0.0054526229565032835	-0.0032735117554527626	-0.0025257117512222926
ATG	0.0	0.0	5.39062344095953e-05	-0.00044921862015767644	-0.0015632807981225127	-0.009541403491941658	-0.01525546434020253	-0.017519526185771905	-0.007672654032120363	0.015812495429212703	0.02249686849700172	0.01825624472280296	0.015489058022688518	0.012811715046612271	0.00819374763147973	0.01811249476435517	0.017753119868224587	0.0263242111406381	0.019388275645582098	0.00952343474713846	-0.013278902411562044	-0.012596090108940583	-0.0030007803825782275	0.005480467165797087	-0.000988280964331345	-0.0056421858690480775	-0.011338277972539057	-0.012739840067388375	-0.03430233383447945	-0.04432889343617408	-0.04023201962042311	-0.007960153949004845
ARG	0.0	0.0	0.05955909555719341	0.05513364493463513	0.04937124872459453	0.04931093538982356	0.08716298223514496	0.04863383488644679	0.06088916047903847	0.06679072890274362	0.08478232567803445	0.10400271257771099	0.08524693187450527	0.09272841939118592	0.13283818465046338	0.07930246680092345	0.1000847110462999	0.060631995600668454	0.07896284144524035	0.08864334669709262	0.08748750237959069	0.08716851902079714	0.108419024816242	0.11921355283981416	0.12040396175116985	0.11378212739823201	0.14725253410925454	0.15760213033966242	0.15547390820329632	0.13521497083321954	0.1131106711908414	0.11913689792415472
ARM	0.0	0.0	0.005336467295036229	0.0004410303549473582	-0.010353187582745615	-0.006753277310367345	-0.013512067500165426	-0.005766471891133218	-0.006745007991193486	-0.035913653092478626	-0.04912802510304015	-0.034571266949579016	-0.02845472721421105	-0.02817081392317844	-0.03402824832503537	-0.030334619102234672	-0.017616406241005578	-0.03489928327605751	0.0017944422567195417	0.005237235465149759	0.004743832755549349	0.028173570362888256	0.015700680636632214	0.013702261840697894	0.017627431999889254	0.03261419474940297	0.030756354379124495	0.030566160038536516	0.0348083207653449	0.03546159697862539	0.027487216872956743	0.034833128722788764
ABW	0.0	0.0	0.0004701035192677949	-0.011183515300505764	-0.02603713702339361	-0.03205776104209246	-0.0426474613708816	-0.04992169477432418	-0.04841241505455507	-0.05020210739986597	-0.06679593688703189	-0.05690726812207503	-0.06988872319801942	-0.017237129039870958	-0.005534025639097884	0.015257745800845157	0.014606198818012395	0.023430949092007047	0.024131980655828222	0.02665569428557113	0.03504333076096433	0.04418973081130595	0.03877941662464579	0.027653633335256167	0.018787645910434136	0.026639199425271265	0.017179397028743715	0.04863509566896962	0.07151346694003191	0.06333201621873119	0.04915468376920362	0.0385237462895871
AUS	0.0	0.0	0.0872783929892984	0.052207549172433865	0.06797321687139757	0.07175733827513575	0.08152174264874912	0.08356562112123989	0.08342924064719259	0.09999002300016269	0.11275479780243902	0.09689466135898162	0.09740150429629058	0.08872809473354781	0.11092583327461103	0.10081467342299977	0.091903932773163	0.10492192495505925	0.11678266685335448	0.09813918012497869	0.10140587861453554	0.10070668581911857	0.1137818555922987	0.1105585382735308	0.10417059964995534	0.10244212857570822	0.10470632527115331	0.10891660096112865	0.11573577160675086	0.10184664567747248	0.0963238650735665	0.10929390448970455
AUT	0.0	0.0	-0.1087254271103677	-0.2543159256991556	-0.2709691112574464	-0.23339434790839997	-0.2114140305299661	-0.15793477968852887	-0.1237385954287129	-0.10128136832605605	-0.08856223618307624	-0.0842513236836262	-0.07272552007262512	0.0013820341796977331	-0.029099826545131435	-0.0035171339142991975	0.05219822112125794	0.021835085817212274	0.06214359610732245	0.03826603144401197	0.0365001602379289	0.07833950054165761	0.10674143245676948	0.027721356638199524	0.07806183868011018	0.07700179386580519	0.04660883915377223	0.05765030328912513	0.06979533652622383	0.0977410917399002	0.10826935081098554	0.05233838237910238
AZE	0.0	0.0	0.010107144653681566	0.0029712954031868577	0.0014488027767267653	0.055176460062766886	0.032159801791364906	0.027893547332791258	0.026684775236174296	0.022768870764977578	0.03173490008467894	0.037744285784158116	0.02545014705195303	0.024406422981404496	0.02897864114357329	0.015659308536952743	0.0186219852442715	0.026664090366090853	0.00772881552673077	0.012807382071566842	-0.0006468331255060633	0.0634590267995172	0.04934806697669547	0.062020997392631116	0.039119398711151554	0.02039571285552544	0.041871348304334255	0.03295401461631542	0.054714928898613735	0.03293850096375284	0.02615688011380346	0.029506536265944128
BHS	0.0	0.0	0.010154451786048568	0.03336094962831382	0.024768281131071213	0.025978234118539945	0.02304631494087772	0.011467379495821994	0.01600112768762596	0.012622984713162033	0.02348967832870308	0.021421602655102845	0.019159019172643177	0.02037183256906605	0.02665615104058272	0.025849515715603566	0.01778602287481057	0.01779746451064934	0.017808906146443704	0.01856691451920245	0.0354118628481892	0.02889013043350097	0.009696786353408093	-0.02192503463097628	-0.02383864822105286	-0.006292899698379095	-0.0021138422168665016	-0.003898737404040009	0.011661887304703633	0.013647011118611552	0.021141282577641363	0.044447894733301574
BHR	0.0	0.0	0.012840930685209528	0.011858409230725009	0.01757098855432737	0.03042571186111509	0.03114941882838007	0.01311759444735383	-0.002004798112287265	-0.010488071710890168	-0.03757434648977709	-0.0027487883466181806	0.03667620342608924	0.030486561662179668	0.02124631653841469	0.03288242116259443	0.031501536343836456	0.03445234602996727	0.09356346544191485	0.04713668989380082	0.0594461989830819	0.05179535066301977	0.042265460486223816	0.047473392126340386	0.04442441142784581	0.05632176453129745	0.05139698729874631	0.04820358973907091	0.07402905664000148	0.05567837930138264	0.07768491268773658	0.06394665026954183
BGD	0.0	0.0	0.057596273134774556	0.06641934420565931	0.07876256408170246	0.06732498383286156	0.07503463971274549	0.07530048263431066	0.10158029068365604	0.11949164228495235	0.10458775750816773	0.09258787408210623	0.09863975968611438	0.07826234018872835	0.07824101363187452	0.07768588969156998	0.09999705777976597	0.08736054495845913	0.10498599400547981	0.09124261176802761	0.1046646175744792	0.10866429717777404	0.10380986606806086	0.07787909562746442	0.062230681747021954	0.06637098993318435	0.08969844235937607	0.0896800719589308	0.08031560195953524	0.10146310019798488	0.09612913829006864	0.09497961576021563
BRB	0.0	0.0	0.019111182663689164	0.019943234153796396	0.022413387015096653	0.030491220231665395	0.04684189873280786	0.025901936231464973	0.04318867265902249	0.025446908072823682	0.02803840177640904	0.021182644185935295	0.04201426664955932	0.018547814467240187	-0.10871272750596628	-0.08084333618846307	-0.07625405218827375	-0.03000585686245838	0.010435312438605848	0.0340361062677097	0.041862590596664084	0.08663736140870348	0.07117073761579995	0.09009990901602816	0.10703562372120778	0.11841132768763973	0.12326929498154282	0.08193107016769563	0.006383395025744143	0.013100477367888885	0.0500140950389083	0.08016296075119556
BLR	0.0	0.0	0.0015437277124386029	0.16786007652016544	0.1905447490101908	0.06478781462593286	-0.27588851685951266	-0.16838006901275238	-0.21972932765784714	-0.0836700420137726	0.26124747823956795	0.24158526211282005	-0.09109618479881121	-0.07208395928782751	0.006857400996285179	-0.2028945707096219	-0.11784329863735454	-0.1818348747589904	-0.51495506533622	-0.2270254723197307	-0.07164521562217363	-0.06309783902492816	-0.18916351895167383	-0.6082937177594339	-0.41425526918952293	-0.29316201747335846	-0.41157405789952195	-0.560340660081704	-0.3652134772304083	-0.9482063102713822	-1.0444211711693296	-2.3854168105447937
BEL	0.0	0.0	-0.606922157171319	-0.976025014590276	-0.8552661026965058	-0.5855916724413879	-0.39244001479085133	-0.3482017483310784	-0.4064652013234804	-0.2901499488133452	-0.17437862633844503	-0.17947323120762748	-0.19618437728785576	-0.44271009246070747	-0.2632536596444468	-0.19932351801904558	-0.03227618515385666	-0.07512637895132901	0.11831238416637468	-0.005178628107871397	0.1113892884748724	-0.10444510876883584	-0.008611912738376581	-0.18654363346318759	0.05435865597291922	-0.13423685250758544	0.08778870604968514	0.0175898239477279	-0.014540305918953056	-0.10285492361755688	0.12462179113976735	-0.060952196630947864
BLZ	0.0	0.0	0.04724315072737184	0.035257388413212354	0.047957630476025415	0.05084471190937023	0.05836862109929175	0.07019399000049997	0.07388303849864553	0.0766388889577474	0.07822824186800581	0.07688676968686803	0.07121467535573522	0.06627164199257685	0.06689863442508326	0.03331808623827648	0.061634814236000146	0.08840593298151678	0.06299086763650319	0.04626620903025458	0.06434692103700623	0.07554529750570804	0.08048833086886642	0.08139236646920178	0.08234014572761073	0.08344831839899314	0.08846425785895562	0.09168670733756823	0.1006395760247969	0.08998070467243213	0.0775283433387175	0.07525367311853604
BEN	0.0	0.0	2.9016539793147444e-05	-0.00015668931495627092	-0.0013231542151159736	-0.003925937835591586	-0.004932811766844569	-0.005846832770683985	-0.010646168454420124	-0.00960447467543979	-0.02690123405314493	-0.02750767973506152	-0.014017890379769415	-0.00011026285126058966	-0.0009169226578342737	0.0012593178275066563	-0.0011780715160614186	-0.004665859600649913	-0.012636703085067147	-0.0280822072231679	-0.03005533192992349	-0.006398147026964729	0.0016800576547071344	0.006934953013360001	-0.0010358904710461303	-0.0009662507755026084	-0.0013405641390074052	-0.009114095152729096	-0.01107851489753342	-0.014244219390247004	-0.016678707079875732	-0.01415716977081205
BMU	0.0	0.0	8.139066376422477e-06	-0.004452069302673944	-0.003975933920219443	-0.010731359004734209	-0.017747234212994734	-0.023135296147869244	-0.035514816091886114	-0.02407128878005871	-0.01578571921857508	-0.021279589016209854	-0.05926461175045361	-0.04755656478170334	-0.12017331490702388	-0.09273245265107866	-0.09303766763985033	-0.06337890979893901	-0.05404340067609592	-0.04609560236883414	-0.08779610889957379	-0.08220863983868787	-0.14685317445767287	-0.10373240084591284	-0.10641015368062501	-0.08397888677349474	-0.08169587865759498	-0.0708994071219271	-0.05343704023177409	-0.06827862775179439	-0.1805082138847336	-0.11752404880459588
BTN	0.0	0.0	0.0	-0.0040396008449183896	-0.014125314796498145	-0.008690457080817726	9.301712473597235e-05	0.0016344437629323139	-0.01765996553579896	-0.015493995345916556	-0.01808518667738568	-0.019002069763884855	-0.022975229805444197	-0.030164124730103214	-0.03454921775253306	-0.030164124730103214	-0.011308224733608263	-0.008610728116775768	-0.2719820726766575	-0.13971172132706267	-0.05441501796027426	-0.02904791923348249	-0.05525217208270927	-0.09710987820601424	-0.11973961583392478	-0.12381908116090301	-0.048422057496277926	0.0040927534876278315	0.009354865114552524	0.018297797248179037	-0.00458441543254029	0.0015414266381963415
BOL	0.0	0.0	0.0018093151312958966	0.0014492940732191428	-0.0008406073076172582	-0.009825225851656239	0.017142863171115685	0.007413084762752931	0.035481331158271345	0.023058930138986078	-0.0026088967834292376	0.023362017634376286	0.009577397402416032	0.021255475815640246	0.02617018188719733	0.011894928306332986	0.0007526951888214839	0.012666043177178565	0.025147052275698023	0.0017967562571774565	0.008444586956968259	0.0038781803276544125	-0.04860535461160831	-0.03617206923475225	0.011943489286259101	0.006142126701980111	0.006898170923896885	0.03976223271600077	-0.04436129241797149	-0.036829316980269144	-0.07858171261480029	-0.09331243469699046
BIH	0.0	0.0	0.0032376515087140234	0.0024705537819746937	-0.037812384409785516	-0.07314987502219372	-0.05478184473025616	-0.03306549253623281	-0.0208006089388868	-0.0048326071782067714	0.004622116430041956	0.006013091374446056	0.007434446426879404	-0.0029034703207919677	0.002265488053021514	-0.010226161350423979	-0.006768254058753254	0.0035360275693729903	0.06706517339323259	0.02596739730502673	0.03492084913141458	0.030906334861202645	0.031441241762619754	0.05244908643815549	0.05107438655156393	0.09297289548610976	0.07944940741486661	0.0691787609062855	0.05984338772233588	0.07152562424859177	0.07212237636982088	0.06099566181825278
BWA	0.0	0.0	0.014721754134572329	0.006211909436171226	-0.009179267335113206	-0.029850982917578595	-0.019416028400598417	-0.009949865649794276	-0.03625554193240621	-0.014795210448725893	0.002225864916227671	0.00952298744665292	0.0059970843664158835	-0.03374416756867227	-0.042737715166007995	-0.03587855858423472	-0.03241225213621579	-0.03261598946044941	-0.007026858733061303	0.027212099480133922	0.015478492767329044	0.022553860387053426	0.03521606578846814	0.02219905252993648	0.017514480041280756	0.018986378261098835	0.02328842352881111	0.019863696126565245	0.011804291090555807	0.014987860027404487	-0.041251957264298866	-0.03425697579967357
BRA	0.0	0.0	0.06577925085475833	0.03801426113803075	0.03747526280781788	0.03816422361346827	0.044253589602627486	0.06727566887634318	0.0749132473474079	0.08464665472476263	0.0857924222461337	0.08758501448653533	0.08636468088483173	0.08248266365973311	0.0827546728567441	0.07820071150608232	0.07322913047742574	0.08491313803409284	0.08088897474465284	0.08172878560355201	0.07802837825217068	0.08943320918231024	0.0874495491154148	0.0855207852592077	0.0899459523881374	0.1008994261394891	0.10224248407595393	0.0936705915682623	0.08595715859747166	0.08410375296097339	0.1047904909319719	0.09049003758905272
VGB	0.0	0.0	0.00013759234853694124	-0.003329734834767173	-0.007127283654595473	-0.01169534962626173	-0.018107153068458448	-0.004237844335175378	-0.0025041807434900143	-0.00621917415419837	-0.014061938021237008	-0.018134671538172498	-0.02105162932729554	-0.009466353579856701	0.004402955153426369	0.002449143804095222	0.002614254622357315	-0.009218687352485766	-0.023665883949663957	-0.03442560560583674	-0.040562224350915166	-0.03935141168373013	-0.0380305251377	-0.046341102989799765	-0.04452488398900556	-0.042460998760829316	-0.046863953914255685	-0.04587328900474974	-0.03973667025964911	-0.025234436723076126	0.0027793654405972035	-0.01062212930762474
BRN	0.0	0.0	0.0016245562754813037	0.013638402891413826	0.005813550519451205	0.010220651280667958	0.006632012089391459	0.010147574354801847	0.021527338106097638	0.012299408757110442	0.01523147987578799	-0.003110828522023823	-0.01652100655257227	-0.014888580454297529	-0.013973432490088644	-0.007457219221729261	-0.006540946997135588	-0.009566331728894095	-0.021218166496561608	0.02624248621645453	-0.025120474338935495	-0.005386331568113523	0.012699645458869036	0.01660757460324458	0.018576154560623337	0.009944083222701572	0.016763846798628634	0.01650189412583103	-0.013829527159125998	-0.024092900334937717	-0.006311597875896524	0.008033964806064553
BGR	0.0	0.0	-0.06120311118050781	-0.1643118755324524	-0.2431850802069313	-0.2322478514767301	-0.1879776542482503	-0.14909018183294487	-0.10394231541296373	-0.08094143759985739	-0.08880260008353735	-0.07755435417817758	-0.07145478796827254	-0.06482799445440834	-0.0716941522932002	-0.06705298754554612	-0.05811953546492887	-0.06635523271594224	-0.06076756197744837	-0.045024898864798324	-0.03133388526674885	-0.0249217374090005	-0.026984651127159864	-0.01801897090870641	-0.04328895994345494	-0.029447131175985852	-0.007253208387747456	-0.0016633473874372307	0.03433516971771411	0.009927518041874528	0.015211993968766713	0.04800897411589844
BFA	0.0	0.0	0.0001086566119079535	-0.0031208593530673845	-0.0029820203489627772	-0.0180943441215331	-0.022319879028942502	-0.007156245189676724	-0.0031268958314845108	-0.009238830251212526	-0.009661383741954577	0.0038029814167339637	-0.008040589281010924	-0.011291232920518368	-0.00590971239198268	0.0026409593171683454	-0.008001352171160825	-0.005158170826291553	-0.005088751324233698	0.025510157884078843	-0.005701453885842422	-0.01878853914201173	-0.01315650475827157	-0.013437201005672694	-0.03295615403886565	-0.013289307283914642	0.00024447737678734427	0.008339394963785551	-0.0016871957237429847	-0.0218279060361648	-0.03300142762713287	-0.03690401093809914
BDI	0.0	0.0	0.0	-0.0090353429813117	-0.010125651945502856	-0.009424061829421682	-0.00968004741229711	-0.010552294583632271	-0.011652084495339388	-0.011471946492558338	-0.01426882600934487	-0.015235882655817434	-0.014249864114324051	-0.008466486130465078	-0.008030362544797498	-0.05083684057282101	-0.045205157749217406	-0.019758294620242367	-0.008580257500645505	-0.006409120519812461	-0.008314790970231911	-0.008779357398458476	-0.008769876450920311	-0.010675546901350863	-0.008874166873573675	-0.012088208081006968	-0.00974641404493104	-0.012069246185975047	-0.001867746660355607	-0.002275427403464203	-0.006750434630309332	-0.013510350208179034
KHM	0.0	0.0	0.010819588344790354	0.011014746864757008	0.023255089234619497	0.01790930705674043	0.02035113045808501	0.03340020973454649	0.034563354513306166	0.06177469726387219	0.03821672200634563	0.052733393352655256	0.05115338997532248	0.05812757484346953	0.04121279560429514	0.027667233053141338	0.02469457847757983	0.018316798046380534	0.019170811729574133	0.019506484383824407	0.03332058505838287	0.027534525259587106	0.038749114448721755	0.044572644683338325	0.036388476991655594	0.0431675033398804	0.046435237597530765	0.043026989205530164	0.06467865604040668	0.06286914624362705	0.057137730830381095	0.04694108848120049
CMR	0.0	0.0	0.013677276975676556	0.021659907973137216	0.021227152853686704	0.014991365190408779	0.012724741027114739	0.014349748367914472	0.012975533299264264	0.006413003653649163	-0.0021503261696032006	0.003338622676851699	-0.0031281786882275675	0.010166185165272346	0.017992961028334697	0.015607665442840535	0.02579837603537971	0.02439488868257733	0.000888453380576415	-0.006008729675521796	-0.0033188441065035157	0.007207311039336695	-0.00027531769942745754	0.003909036646021491	-0.02629046686596359	-0.019903570925161596	-0.009870297752689883	0.029937635240417926	0.011997680780662101	0.014034082384961621	0.004003182640932579	0.012849741591791641
CAN	0.0	0.0	0.19241155239846375	0.16472040822412826	0.15707266503071082	0.1712592929669965	0.16177942194628425	0.1788689056218873	0.1749153353628463	0.20180921087094017	0.19777937953482372	0.2192540693381595	0.2100211672340535	0.19265771027006107	0.19482622758184576	0.1986750930726311	0.19879044423447567	0.1933396848902813	0.18850613079732792	0.18498540726299417	0.19290937410918474	0.19175966640576636	0.20164196425171976	0.20860790417251973	0.20746755204459344	0.18473128744251888	0.18598165611232176	0.18931326908173673	0.19843471532463575	0.20123640747808924	0.19996175315073472	0.2008869384648948
CPV	0.0	0.0	0.0	-0.0010640513298465493	-0.0012464601292561106	-0.004175134741857267	-0.007651035752642699	-0.008623882682767814	-0.008512410638694679	-0.004094064164339439	-0.0008715087082555861	-0.046889195268096096	-0.0478012392651217	-0.02764506693136992	-0.00022294408814627076	0.0001621411549912466	-0.0032630907448538693	0.0003141484878455003	0.005624271314808027	0.02373341156642894	0.02878005501651959	0.00872522090467065	-0.004894636117269702	0.0026550614134812633	-0.00913057379221538	-0.010458104498967113	0.008715087082467043	0.027726137508854443	0.007944916596103191	0.0034252318998229114	-0.007316619620434395	0.0007904381307266561
CYM	0.0	0.0	0.005651004970164131	0.010190939952692268	0.012133472911179943	0.00714469508595883	0.006055699336493525	0.007152053165349059	0.005408188350353171	0.0017953713707274943	0.017019237624982253	0.02597402024047124	0.03302306029437929	0.04093299563672215	0.04371434964547394	0.01155954271891968	-0.0170560280219334	-0.01933703263227171	-0.00605569933651573	-0.026084391431280274	-0.04762884788002131	-0.03361170664544222	-0.06198446076645103	-0.0650380637125636	-0.05867332504175815	-0.05344908867612741	-0.05066773466736452	-0.03944666360031768	-0.045406707904760424	-0.04460467725145856	-0.11162206431948318	-0.0811081090964838
CAF	0.0	0.0	0.00047006599319665554	0.0010934143754637304	-0.013233379590538163	-0.020223056532586714	-0.019078548027440245	-0.020039117665671125	-0.017045001665649817	-0.02172522394555676	-0.021766099249320714	-0.019446425761215913	-0.02200113224591904	-0.01472532817756722	-0.013539944368701207	-0.015011455303870491	-0.009881604682659972	-0.023094546621338363	-0.016850843972826546	-0.00147151093514708	0.010627578976185603	0.012528280600809794	0.0008072872491826644	0.006018888477887785	-0.01223193464854333	-0.013907822102487977	-0.022225946416543074	-0.01756616178852921	0.014868391740763265	0.0021459534471190977	-0.0028612712627884562	-0.0015532615426416818
TCD	0.0	0.0	0.00038644114446206856	0.000920715478436307	-0.0002386079549387965	-0.0005342743339187273	-0.0068859143525390465	-0.01860363979314661	-0.053567485889893796	-0.06049749084281464	-0.05451932414503036	-0.04133104750371208	-0.0404284869783722	-0.037160595421237286	-0.03882307041183086	-0.024472876772363428	-0.022457676978804297	-0.024286140111973165	-0.02140987682874851	-0.0252639140144173	-0.033682625121156384	-0.04382605677192286	-0.04869677133090278	-0.03757037864823287	-0.05037480770985203	-0.02467258125642413	-0.022844118123299673	-0.031711515927945744	-0.04138551236297916	-0.035881968010398335	-0.05406804388237152	-0.06040152894789541
CHL	0.0	0.0	0.07395214050054388	0.05342077346657259	0.04671107721252454	0.053331630709685385	0.07308715589020576	0.09418718283504823	0.10270626805439775	0.09978545701021524	0.10180348182646792	0.09589152692068836	0.10232343580698355	0.0937680028783916	0.10275152095240436	0.10963850315817147	0.11502732365888946	0.118145139287118	0.10633304248106601	0.12806433826590968	0.12590137695907	0.13431959728533727	0.13245323328578973	0.1453173236661387	0.13954694308779825	0.1426451309530341	0.1388832339173085	0.13283761031086527	0.120583252752815	0.11327218364960423	0.12529764150883693	0.11691095282031494
CN.AH	0.0	0.0	0.026524663699833972	0.011045577373547388	0.009825375683569781	0.020643708329948218	0.02546318789333757	0.029909041563414007	0.03224740283058747	0.030965137791238995	0.033674689984675155	0.03827677794390194	0.030633982255579006	0.02670020784494298	0.03656697797047581	0.03286543147571486	0.03800145677179678	0.03978894918621467	0.045085172671499585	0.04593933650531845	0.050188693987140987	0.046385671651116844	0.04769738280510083	0.04878649265769308	0.04878779508199482	0.04985714206147129	0.05509832396317638	0.055017347147856555	0.05876532790034528	0.048335174323277386	0.0564421993347608	0.05132565377607978
CN.BJ	0.0	0.0	0.02757625594780322	0.02212091166546859	0.01991253265576365	0.023668897426021296	0.027051375502407105	0.03054074843324983	0.029824863617711195	0.0286289603991019	0.030660235185386853	0.02789530519975436	0.030651131951997534	0.023138293390778664	0.04570755292860884	0.03669006435862432	0.041632847541372975	0.03793290101401503	0.04952148065975326	0.04596108070424876	0.05729531491862616	0.0444471639309274	0.05342922075419754	0.05313399253816797	0.05351611029933423	0.057139142681017496	0.06536350522750034	0.06026640316001419	0.05591140540073258	0.055508410164173405	0.056040049896632915	0.05560107780955281
CN.CQ	0.0	0.0	0.017565578985356822	0.015730818899473142	0.014097106135557702	0.01978257718959764	0.02871193694153895	0.028634479373867983	0.03894070088354962	0.0397326510199969	0.03468986380623651	0.03487225284126705	0.03673371653056812	0.03409228509094753	0.03358166426377096	0.03226411531744855	0.0346209650858631	0.03521101201557908	0.035552253255621835	0.03839935379472692	0.03933714668837851	0.035886818594765835	0.03759473656437251	0.03730638900036887	0.03712545496941111	0.038168778449709784	0.03926961738354162	0.0440489632787866	0.041310902453695064	0.04308463795865691	0.04716686574504081	0.04534648452252377
CN.FJ	0.0	0.0	0.030063954248382707	0.01561005112979963	0.011364938413560566	0.01790997981663267	0.03272209044662411	0.0335198825384575	0.03999091780462205	0.03273609027063529	0.04049392208249625	0.04128765768820486	0.0448957536768102	0.04002426014169114	0.04462441433137343	0.04133168540332299	0.04430825576136055	0.04418611595391475	0.05286091150447092	0.04741552412315109	0.05890670829966638	0.05423106389281784	0.057965257236314294	0.05652322589282388	0.05968827444704505	0.054165517013560205	0.061724581005950796	0.06008012111158312	0.05992285807070452	0.05819598225123013	0.06112867330216876	0.06000042600029509
CN.GS	0.0	0.0	0.008572335408874032	0.013700116039383481	0.012744748077753165	0.013543735553689373	0.01538909501968	0.01860544237808348	0.018957429223775968	0.02196073650018171	0.022769312523163165	0.022166803093370824	0.02142900798143277	0.02527837378296649	0.02142743894641974	0.01574770667973624	0.018925002501002375	0.020692781904418922	0.025052781421264214	0.030274704150135	0.03033240976972884	0.030859256846360594	0.03020985070456561	0.029009015938186167	0.025880185863891292	0.025337822774718077	0.03094764581652587	0.03387354736759107	0.032270690973579264	0.030896041999617374	0.0253231784482999	0.02716766622825606
CN.GD	0.0	0.0	0.08805377663134717	0.012604471919130944	0.03320085516020921	0.04141352903979101	0.0480446600251927	0.06843883985887533	0.07668101537763317	0.08496909765252081	0.08168448992540434	0.08853578033913845	0.07386848557315862	0.09693752663952893	0.08012097198129009	0.09688291758906953	0.08456313993385756	0.07356023480185048	0.07532035566693018	0.07766172085881262	0.07462613660533801	0.10200307180889823	0.07556834520463518	0.08502972076376292	0.07779049758140921	0.08647659350040637	0.08568501213681579	0.08435412978149426	0.07984656538000401	0.08300689400593253	0.0844858015248029	0.08921707520137545
CN.GX	0.0	0.0	0.019853168933092746	0.01833123509253909	0.014080432564522738	0.021489607040781067	0.028048980240535926	0.026331715591343396	0.034117856076409936	0.03321514335099529	0.035489662100118835	0.031299479478197334	0.03429799448881887	0.031184825532304394	0.03500208347251288	0.030060812729826303	0.03515625261647504	0.034864902870124226	0.03692560548127499	0.03923926523150545	0.04004199253155871	0.036346423439947984	0.04079727165817726	0.038637107497407897	0.03956302043384152	0.04240287593708647	0.04405757485597128	0.043596414533131345	0.04555092004943084	0.04571676413829273	0.047184439420910884	0.045024125581338836
CN.GZ	0.0	0.0	0.010472113388826365	0.010863467033783714	0.010468817477526926	0.011563060038000117	0.011440824717934284	0.012953218115474563	0.013333394321990433	0.018590516188821127	0.015049990921300882	0.01920627840497069	0.013714573631995464	0.01857747584399494	0.011632847377840427	0.01868523781434206	0.02107104771353896	0.020211961261140665	0.023800492193637446	0.02925909455284703	0.030050973074224885	0.034116837947140155	0.03206936051072251	0.027369964160595117	0.03178132652081889	0.026017064211170116	0.03146893144725382	0.031523242333864054	0.027097979825896346	0.02705828558948742	0.020627102787829088	0.026163660614986206
CN.HA	0.0	0.0	0.004355519446996858	0.008553652806564394	0.003642715046447975	0.005002980516599642	0.012800618010211373	0.011564364345573175	0.0076047692748160145	0.027963081256898725	0.026958691024692172	0.07191068702088188	0.04662949279885531	0.059436434357196255	0.04556959586614617	0.0311891447414947	0.03133809943138832	0.019907934830043494	0.023748436410508944	0.04837725124768877	0.06855288294971285	0.08954460367212036	0.07157553896854907	0.07565387622137099	0.025909333338902663	0.01278621437270644	0.06008249019386902	0.059363713553395314	0.05786116824975096	0.02206602129259938	0.02928154104757663	0.05064670241949898
CN.HB	0.0	0.0	0.041093903587019476	0.014487189256429112	0.011451087144043193	0.009978747362282547	0.033559489096135486	0.04346373313670604	0.05130570321179029	0.04467688944163051	0.0465596948144853	0.055286015648081666	0.04523573775674361	0.059830094352752994	0.049548452451531055	0.05557863386680406	0.05756167006307766	0.06299655892756384	0.06761693930994461	0.06895337475656405	0.07034288005698386	0.0776635470869591	0.07578433842618804	0.08316361718263554	0.07988114029262583	0.07706370359434889	0.07492248546876468	0.06863609336931198	0.07472628115450242	0.0716143911803746	0.06446669664068594	0.06854224854486723
CN.HL	0.0	0.0	0.02082639945761855	0.017733630092364727	0.016333563547665797	0.02142228612933561	0.02768696772796897	0.026054031663913513	0.031101651243803374	0.03031827219668326	0.034124965796711315	0.030615040143433525	0.03148682270035508	0.02660069446351887	0.03601748476957933	0.03379457459729007	0.037603832682697735	0.03751542917287409	0.04424428262481683	0.04447686720143729	0.046718156185643345	0.038421832282420354	0.042514109823499346	0.04250043256814884	0.043291433835701554	0.042473434235934526	0.04662754436897121	0.047192229801940044	0.04519542175704938	0.04764500394247584	0.04815633383243867	0.044609721791077916
CN.HE	0.0	0.0	0.045868816334593276	0.022049228465692572	0.01860692340354131	0.03062062049192793	0.034268522910396726	0.029454854468968783	0.05084021052201848	0.0632698499206441	0.06036412230758792	0.059190377682893924	0.06257726113574336	0.0505121647082829	0.0672642280633795	0.06262750654479898	0.07455838442880225	0.047460283618594445	0.06318851434050643	0.06407499633449554	0.0656676505179421	0.06032805375280059	0.06244976835563243	0.0639041487558778	0.06438530459571545	0.058054745717628364	0.06284569822274655	0.06263307837823806	0.06275104299346967	0.0638839055267848	0.0626815434381367	0.0650874545148783
CN.HU	0.0	0.0	0.03414445635545604	0.020706376976775687	0.01695481950807487	0.0263199132802594	0.03272280384107873	0.0350702324773966	0.044755045828370754	0.046529231016112504	0.048927609757987156	0.041531695945407066	0.046480778035307146	0.052952405238881894	0.04747748126028295	0.04838130897051318	0.0470819279475343	0.05853540652640543	0.0709656551419302	0.06565256236694683	0.07645210094144872	0.06917688148888601	0.07393079357007615	0.07068606479503359	0.07822760040536725	0.06868770790486867	0.08629037793781436	0.0787565527476275	0.08157449224663882	0.07280314463105064	0.06787290049936612	0.07948742171612899
CN.HN	0.0	0.0	0.034145846006627956	0.021220155944035035	0.02042667430495193	0.025825200598950104	0.03781977951340387	0.04117445479836501	0.047746131859938146	0.03898958634154237	0.05127658396357759	0.04592258486366685	0.0422076000998306	0.04936050664194891	0.04412165345808461	0.04981083849155965	0.05749067949685216	0.060500841017052664	0.060034801451713804	0.06255881577048594	0.06791096690383913	0.06385859624624679	0.06843468942518971	0.06628044441405745	0.06750054233195524	0.06488698963373896	0.07245190471902863	0.07344681471255221	0.0698616275995656	0.0724414769077697	0.07418749730716545	0.07377535676633684
CN.JS	0.0	0.0	0.08363330297551652	0.014000722851004177	0.018338274674900568	0.024885983911349108	0.04045200700113494	0.04294927242682878	0.05770402182967427	0.05215748320575031	0.05882592028945144	0.07770631624757218	0.07000962974774705	0.09408132313897255	0.06807912913400216	0.09629582406431858	0.08326961101710051	0.09970920721591447	0.09332039058356223	0.09332062684157538	0.09330399791185329	0.10513470903976696	0.10064682442152417	0.12509912947999968	0.11401014131324771	0.1157280460580834	0.10441697535426009	0.08278657241209686	0.09220701558614319	0.10323514005265988	0.0915877287994471	0.09322739579289419
CN.JX	0.0	0.0	0.01991713094682268	0.017060739805896397	0.01601658606200651	0.020122751928774996	0.025485172332273542	0.022569860118526464	0.029440418878134977	0.025920751260999353	0.028499263991776935	0.02582581449397381	0.02642610117875588	0.024622980725230725	0.028442151238294855	0.023741801764698423	0.02744531518465987	0.021070989399296636	0.028419321206252235	0.027907642170688085	0.03742934782255958	0.03362449317114713	0.03848570772220228	0.03303490570931711	0.0355405582388002	0.03354907118400252	0.037696828396271975	0.038029785200621724	0.04291066522481568	0.04361967711181691	0.04253943232710444	0.04578611906578267
CN.JL	0.0	0.0	0.018443337659590497	0.01381259424491077	0.011602654386599909	0.0192467291667775	0.02461242945692721	0.024319149858276212	0.029315205022850677	0.02026482717691902	0.023353461165864786	0.023057973998463765	0.027588395677047295	0.025432255087176614	0.025473054228419834	0.028241999555356223	0.030387265825027043	0.036381387357198314	0.036183769071773675	0.03784009974066027	0.041000929404466646	0.03682543572638419	0.038773983090467645	0.037131306643178874	0.03925858531548254	0.038470646789656726	0.04213439332307889	0.043713786132393295	0.04568661675283803	0.040147417910096905	0.04171577287557238	0.045795523478653344
CN.LN	0.0	0.0	0.03833680420122221	0.015608658870958081	0.012880981608942577	0.023514551175174425	0.026042281444826898	0.028302722418160897	0.0324503568978729	0.029295236526771795	0.03816326826400207	0.030223312370125655	0.04588165384997733	0.05165445120447476	0.04638460196653149	0.051692870852226847	0.04775075597980294	0.05826722214556934	0.060035075356812406	0.06303424099820543	0.06188596837877203	0.06671153893162973	0.06171867220048366	0.06820437182442074	0.06888752731857295	0.0675289473523355	0.07072311527147601	0.065982625205252	0.06977333762498983	0.06539149634445796	0.07234188141225228	0.07290373442292442
CN.NM	0.0	0.0	0.024388798910846	0.017589735863410283	0.015036534628376508	0.020677467952778805	0.027453696195700594	0.025640600439613692	0.025837765472203067	0.0260538981247338	0.028053907804981293	0.030444134830287517	0.0294624837712254	0.026918981189716362	0.03249969692475929	0.03382387005170795	0.03932153339285538	0.037883431778840126	0.042705074415039235	0.04063932259597003	0.047213597863371426	0.04069505916182159	0.04691625433348445	0.04347752920037529	0.04338588306285196	0.04517049669716666	0.047466315310251694	0.049073468138405296	0.056401537490713416	0.05120864512930812	0.05213492792581764	0.05247002254380462
CN.NX	0.0	0.0	0.003538584900719677	0.015478070850494241	0.00902952228081233	0.009773851266769995	0.011667486378375003	0.06118306550353392	-0.03426719680160728	-0.023614311999242688	-0.01701767477394478	-0.00010664110183800091	-0.0014765691020768301	0.052117708358490056	0.026508732835495152	0.016238806159796226	0.01754872155621534	0.04205027025270258	0.034429533053748074	0.06512403707183978	0.12810748069109756	0.12910265372623186	0.12419370907990057	0.14492914307542293	0.08270643476551154	0.07748533823008774	-0.013576232577316993	0.092895193315079	0.18119057165548735	0.09012900084817144	0.14112719351031533	0.0993562624999722
CN.QH	0.0	0.0	0.0028482125581819062	0.012023090717439011	0.005637660178114956	0.004213284335086165	0.002971672841334261	0.05225874307985823	-0.018383721374570783	-0.021141360449916657	-0.004773438196148394	-0.005916389288951329	-0.004539456698837707	-0.0015003928732437721	-0.0032870626475944853	-0.00039086770863283604	0.011707161783292008	0.011161564374817523	0.0210782824886957	0.024764299763035957	0.07894179894634146	0.0710187757104741	0.04267736250362919	0.06158188140445997	0.02553902651791784	0.028150022811601616	0.06868057812103867	0.10027454979155692	0.12368617771882917	0.06551481924508273	0.08819808541460361	0.07068559468434987
CN.SA	0.0	0.0	0.022081710333421434	0.013925816808701974	0.012925000552810317	0.019162578591402912	0.028175052096024444	0.027080327095374557	0.03072340620791092	0.03313042496047025	0.03415593273974338	0.032708780093626544	0.03490025399024432	0.03136794941716037	0.03394274909505057	0.030523782662172927	0.02787720216210765	0.030917565236165956	0.03436837428945072	0.03490484148638284	0.0412498209055423	0.031204351208802272	0.03802616037489326	0.037561608926450774	0.03886061243214556	0.03843269348970946	0.04433916224730883	0.04824581999898214	0.05042872607194937	0.04536871781735119	0.05130338618364316	0.04252393049830605
CN.SD	0.0	0.0	0.07714275420256378	0.015517130583431182	0.028271691470438398	0.046608953868942926	0.048959210857280056	0.06456007529291874	0.07229531360473107	0.07358465405311598	0.06761704756348408	0.07564615873663083	0.076061394674376	0.08981379704624537	0.07066999794091977	0.08825155643750193	0.08060542758139277	0.08787881523359964	0.09394810695193545	0.07543717724791676	0.07653943100121019	0.08635033890782573	0.08274456461101476	0.09534794155583448	0.07746297536841418	0.07735750367450223	0.08488695839312665	0.08513394186675516	0.0909501486053621	0.08463416769821652	0.08421485101044457	0.08238163290248401
CN.SH	0.0	0.0	0.0308793936975027	0.02314289624600896	0.02014100059379853	0.029778988383322158	0.030916772514033575	0.03323025081549691	0.03386279311361484	0.04082215889147367	0.051159043622339695	0.0499104269543027	0.04717805478400283	0.050790905743380854	0.04660288462285944	0.0503737504241597	0.054928267460185864	0.05567845161495999	0.0577475188177079	0.05958584185334903	0.06148704243307268	0.061101615644143514	0.06094113785695132	0.06364970155623428	0.06273092638278133	0.060808863207784114	0.06558557654197106	0.06608429881354017	0.06720566330913336	0.06389990782029731	0.06686099584978233	0.07157642531043784
CN.SX	0.0	0.0	0.018571257867749935	0.013993551424151818	0.00942817360380932	0.017675136175099304	0.023020601587098177	0.02144995110309189	0.028723516493633916	0.02646036804836438	0.027836903150912917	0.029433580728421838	0.02826445658143939	0.029429874083541918	0.028522390718532797	0.027629169878373716	0.03442514213234382	0.03162952609021552	0.03780906718247046	0.03474979587747562	0.03802510011639004	0.03195144014127571	0.032515333640525945	0.035611107339827974	0.036547921547036566	0.03419565246587375	0.03701632865067417	0.034892018230459065	0.041644880592728306	0.04514121367822366	0.04364816099919899	0.04286364154955091
CN.SC	0.0	0.0	0.03672440656945497	0.0033673963281355412	0.008843198092312043	0.023831348259117924	0.02340519119545803	0.029391360456010318	0.02971080468716636	0.03217520543938868	0.02460022789856353	0.03933582844568573	0.03874692716556716	0.04500435039997974	0.040654852963384336	0.0420639279195445	0.04196370851998754	0.0473551364946756	0.05184998064804436	0.059528853116530556	0.05758355944969207	0.053705468911591225	0.053668917826588114	0.05542741298754095	0.053052531764130606	0.0551795598759286	0.05300193199395675	0.05627061997299787	0.06160454635253387	0.061023200324572535	0.059975062227923814	0.062403973714353356
CN.TJ	0.0	0.0	0.019709603264206343	0.016354144442143337	0.01489188689807186	0.020040207860017034	0.02564769766788544	0.022212028071821877	0.027579415251488548	0.026307015096049824	0.027370110533686542	0.024714528550040527	0.027965183672096217	0.028644553793721883	0.02885446387588253	0.029216623087524596	0.03228498787513079	0.03542387760735455	0.03165714939223907	0.03747984622011202	0.04222007595173771	0.03635023637647006	0.04514633146235347	0.04048411805901431	0.03880657782435737	0.03880249161511973	0.04522026158142456	0.050780684312434765	0.04838586301483261	0.04454581004496028	0.04684294067347494	0.04843065997541807
CN.XJ	0.0	0.0	0.01156444160286263	0.011659419506426794	0.012788310929612301	0.011920706723933527	0.01316234358148538	0.016376176356724947	0.02084902158945301	0.027371795687058942	0.022613886100031344	0.018701632592454942	0.019440683487137456	0.02378471412161076	0.01888139819810064	0.013896038088212492	0.013990232130089986	0.01611619557528865	0.018961221443003495	0.019167638344841365	0.02306107917278144	0.02221150378509673	0.022920637293366575	0.021746543181544453	0.027614008937670853	0.02038732707612123	0.02503092350549796	0.02881057375021534	0.0336979511534885	0.027450051208699477	0.03159772449927711	0.02694210885785253
CN.XZ	0.0	0.0	0.0009559860700392164	0.0047846629545711394	0.0011594880552134867	-0.013625167800423998	-0.01495187454123581	-0.02264866667949228	-0.02723456025314208	-0.031727379275436896	-0.03505597763815427	-0.04622019119880916	-0.018599134927299588	-0.03372453829306732	-0.05918594946576761	-0.02834356719579878	-0.1122068930539788	-0.11084390301349112	-0.0457043373293442	-0.05763365525301989	-0.04699318323567736	-0.028152685488758156	-0.03691746866566481	-0.033782907079527025	-0.01459061907911341	0.018400365546344943	0.007182515803516587	0.026736059266063705	-0.03067358604970094	0.019064507684074528	0.0993121238515915	0.07165636181514223
CN.YN	0.0	0.0	0.01571229733579038	0.01817923712212899	0.016173456300605515	0.016676892120215392	0.020566741921279608	0.019641485465760056	0.025181175304478387	0.026379051119307384	0.024665701008297347	0.021831919455483906	0.02361086504514276	0.021402610318399518	0.02252996151452802	0.020597643837505508	0.021835616310506012	0.024532424645618	0.02714676467663324	0.03368062413988682	0.03161692592328347	0.03122951447631639	0.024893958107474745	0.02621411451109168	0.023150464409504856	0.020459059170163663	0.0348329054095764	0.037837500622139864	0.04294608029189462	0.039133864446072586	0.04343804638184956	0.04467819905136228
CN.ZJ	0.0	0.0	0.05335588988852891	0.0020684446596197503	0.014495233149558473	0.024166622479881994	0.02433972092248382	0.04169364300585787	0.05310641619684642	0.052014278318401885	0.06208963916887189	0.055694804387629304	0.0582840380608296	0.060876540932919276	0.054476351429411096	0.05620324935731169	0.06072708781648117	0.06560490159954746	0.06750751896571483	0.07361550973046249	0.07037533911002924	0.06933328197609168	0.07320590166060015	0.07441401154999472	0.07345808089613826	0.07537543783984191	0.07397475522841201	0.07681873276732532	0.0755276528656923	0.08325761718481761	0.07758234434391831	0.08060266134157779
COL	0.0	0.0	0.013570735855195082	-0.001047312376378784	-0.010372543754966213	-0.00659230668615951	0.013751915658799518	-0.0010528408821652846	0.002047777940572537	0.0023009253106609506	0.005664002671101898	0.00866646626833667	0.025121724264054457	0.014288859659106201	0.019103509257445417	0.013195476401217654	0.010680006269603304	0.0013231557175696906	-0.015675447706209322	-0.007696165007642364	0.026797831429825614	0.01808684614119649	0.016711121123025308	0.0059407189342941535	0.009070629138552277	0.01951669232129749	0.013901961245577077	0.022864348060336326	0.02089309627877345	0.01021396293114929	0.011117437165841793	0.017098989449837454
COG	0.0	0.0	0.0004327791252922708	0.002116683358277527	-0.014971010250974803	-0.018878612316874932	-0.009979099758383736	-0.010202571161255225	-0.006584537673726132	-0.011442680073048273	-0.00937320898294347	-0.004878601048896591	-0.0063374601367294225	-0.001778328769430626	-0.0029885365780191187	0.013219435100153554	0.016436164307864765	0.01946719192726931	0.027052629687118745	0.04046091386016304	0.0762855829816278	0.03872192864755597	0.031858838591425354	0.05067292747507057	0.02059713887985204	0.015858600893370323	0.03399125937242342	0.027128169316248396	0.025384462876876235	0.020313865270593645	0.015764176356936055	0.021110178861150075
CRI	0.0	0.0	0.05205641148167128	0.045191813976286355	0.06457333455158754	0.06271474083017203	0.05588793712250073	0.06035143246889696	0.0612393475131201	0.08045821123763286	0.06696869588054266	0.06452118867885659	0.07299991622693458	0.07042515395960791	0.10300149395052749	0.07857426218358388	0.08096149067002845	0.10263599443878224	0.08417683388790564	0.08254883017262404	0.07253108177467382	0.08285644298160477	0.0692793799666136	0.08007261882079231	0.06670892332181211	0.07715771237430946	0.08043189909998638	0.08012954871854383	0.06947026256503008	0.07584497590804595	0.07190533130170262	0.09430557166640874
HRV	0.0	0.0	-0.023341587636305228	-0.06484030630100612	-0.11683363008210268	-0.14514305637025604	-0.12599376161680498	-0.09487766193382319	-0.07121014450236496	-0.047766933627368946	-0.054340018306087146	-0.05385630506141714	-0.06736484149367783	-0.0646046339876083	-0.041251346307324965	-0.027592380738850064	-0.030659797969789793	-0.02824892034670734	-0.009228994650412048	-0.022459738611135815	-0.013055577588783063	0.04434717793069254	0.02024107599538638	0.01125209938901417	0.005888130678477488	0.020390167983763696	0.017374230946054503	0.0188604708118989	0.0072513529395745735	0.009568630211287399	0.022381181173325437	0.008359848530026248
CUB	0.0	0.0	0.014860518315207294	0.009805616784142046	0.0131920600932256	0.010044469750658536	0.021663612808553445	0.029868212208317146	0.020495692053157377	0.02227549790803085	0.026093984083019883	0.016701793683560062	0.0166863384915672	0.012989386326056618	0.024665783845012612	0.02362185587958532	0.02097726178418302	0.02394711741930955	0.026203575444139204	0.028639524448204057	0.029059624665794814	0.029652893284115578	0.03210218995397529	0.03114888561408513	0.018303513576634067	0.0189803807332245	0.01710397992864543	0.018118402527611543	0.017183714668922434	0.01921466739303046	0.02399453675823171	0.017844424124846547
CYP	0.0	0.0	-0.20749498364533991	-0.3813895808301382	-0.4407818383136086	-0.4313094173518217	-0.40368983202110353	-0.38451797248989505	-0.3455029935209408	-0.32845886764562016	-0.2735375216348812	-0.28297077093104583	-0.28987655752883423	-0.2986447787744151	-0.29541489689005607	-0.2863965111435385	-0.2795112006436784	-0.270784821859138	-0.2523759195426023	-0.23542972283132624	-0.22837526195715885	-0.23527036537343005	-0.34852989495609554	-0.27220746553365816	-0.22805654704135536	-0.23468724171460398	-0.2729615200970592	-0.23488042924736385	-0.24336109485659785	-0.2596440440474912	-0.22884532194473728	-0.3830178757492142
CZE	0.0	0.0	-0.18126130089066717	-0.36153594465291317	-0.396303105635909	-0.30047205527001797	-0.25928066544685935	-0.18398815436035942	-0.169122552401757	-0.15522843564116373	-0.11181993710180915	-0.11496092808070957	-0.04638885971480766	-0.04125512798607289	-0.12272333724235862	-0.07288972684040829	0.035606915292674124	0.06963346129991166	0.04326665303076016	0.08698115897178837	0.22945080384426664	0.20133641395554402	0.3034183799454082	0.10462892371267962	0.07493480673659292	0.2022260188939029	0.23954503436034447	0.12270583734372842	0.08070840861185147	0.09756683159507507	0.19495224222274565	0.20954426778450053
CIV	0.0	0.0	0.06153932462047429	0.111148546257267	0.042769567120881646	0.03742949622551617	0.02925205040327228	0.08010568606793278	0.10648153138888006	0.10323643983021213	0.12198585772458248	0.11860763420459275	0.13062371824663632	0.11352920459442029	0.11026747154061489	0.1296936435720042	0.07387067254329693	0.09994142378608739	0.09999874449164725	0.08695088774892668	0.0958439178635695	0.08946652710246639	0.13480905428251422	0.11364846864316824	0.11701559783305893	0.14167829367872642	0.139871766925026	0.1188563321046665	0.12242593281917014	0.14341732992426692	0.13620786440451393	0.14760728859770644
PRK	0.0	0.0	0.00011966283108844067	-0.0011068811874737072	-0.0024735566792943864	-0.003890616520996204	-0.0031269787174159624	-0.004866813300885564	-0.0064633673892089405	-0.009917844381146512	-0.009481704852098982	-0.013446323387056314	-0.02348540511022401	-0.020744181571952236	-0.038381853068680805	-0.06375824581217326	-0.06995866987518085	-0.051340078065820194	-0.04524357172449589	-0.03269471957053627	-0.06943278322281143	-0.05614863446209428	-0.03726237579370073	-0.030235333489680993	-0.028435667490678274	-0.064010167561801	-0.08048427547737713	-0.01993803197309907	0.04891218220366422	0.08235479446847549	0.051327481978358236	0.03130442641472442
COD	0.0	0.0	0.0057584930733600714	-0.013299989154968994	-0.1075459410605828	-0.10573524347904373	-0.07347568128633908	-0.04343432254021451	-0.03705270156639795	-0.05626218515893955	-0.03218043484026767	0.012667629730067631	-0.016691255601331	-0.023471810310293773	-0.05014630021041855	-0.03316293279964633	-0.01760649531113989	0.020983255076290064	0.05133123231308989	0.030390178491490616	0.019602482776304164	-0.0068115462553475226	-0.023639955934240398	-0.024453648875100154	-0.017071726287609668	0.02030605681835329	-0.012341888795863731	0.009718157668081595	-0.018436013722489264	-0.008218694339456878	-0.028309129122450205	-0.001998625043575508
DNK	0.0	0.0	-0.33279995629971193	-0.5810890135492852	-0.5036717037673388	-0.4069241388396705	-0.2755571570566606	-0.220868555514242	-0.13279239164437628	-0.16417766373476583	-0.21112942508201282	-0.2255307356545888	-0.18470783983127737	-0.136653484726168	-0.14758679661351914	-0.14641722171977456	-0.15491625473136317	-0.0573211983118993	0.0003009571731382721	0.0269353311738163	0.019399617561766114	0.051197156406690425	0.01101848844575759	-0.07675549708164864	-0.04414435419296536	0.051766282357323945	0.060781503630580325	0.019190309144367923	0.11903225601097578	0.06878425344005734	0.10825647496293112	0.09152902005584718
DJI	0.0	0.0	0.0	-0.0017572470431770348	-0.008026747087042096	-0.012345405074487559	-0.015487601058439271	-0.03441523658278545	-0.05191324739404202	-0.05201749086268803	-0.04948586376660735	-0.04002949196648675	-0.03684262021022011	-0.03460883159602801	-0.03267288146372449	-0.02251658923114741	-0.013477191305677483	-0.010334995321703566	-0.01213691813715112	-0.024616350528483544	-0.021503938392708477	-0.012047566592587877	-0.01386438133215151	-0.025718352911496822	-0.023424996600907022	-0.031764474093942674	-0.03133260829519813	-0.03206231257582015	-0.020789126036169225	-0.009113857545939297	-0.005435552294552615	-0.006954528552205463
DOM	0.0	0.0	0.0006074450442428159	0.0007753166316737392	-0.0005199092955265883	-0.0006779283744151599	0.004296072655551875	-0.00014399820138510933	0.006585644057621742	-0.0010053348112548655	-0.0033911576426626233	-0.007711103684271414	-0.006010030194714133	-0.0024934425398082105	-0.005263513203324077	-0.006737600054362858	-0.009831666671000772	-0.007648578149443974	0.002595378108671831	-0.009073402457882018	-0.024240960375554454	-0.013105352096742795	-0.004098264599994295	-0.0027189134077620913	-0.006363204730752692	0.003882646240560561	0.007776660760128173	0.01882397540495795	0.004701920217908828	0.002901942700561655	-0.005513236399934396	0.0030584460089189136
ECU	0.0	0.0	0.024771038456505856	0.026390629412831323	0.015981831450639916	0.034966758670895715	0.033849684406161984	0.04233144589795845	0.03482737447906281	0.023298834612095476	0.022662935918726923	0.021990357174828112	0.031756587343556575	0.01779682703955121	0.025913121846543596	0.030735548120119915	0.035910436333330686	0.03336584119479902	0.03158685874631306	0.0447890092803549	0.05918292800008995	0.04614617114824249	0.044610610852990895	0.03484904905433073	0.03457261485566576	0.04071452258165298	0.04570100871739147	0.03416446593031974	0.03709720269398087	0.04397938052969064	0.05374327651341826	0.04515047450512899
EGY	0.0	0.0	0.04928496301970231	0.038630879586620814	0.02965533123160391	0.015367081873440824	0.04636340808450434	0.05344068844630456	0.06363871348775696	0.07445255957987396	0.059498079390518654	0.05008267014394718	0.05446184205897264	0.04970878443555371	0.07421781434748809	0.07588860623031213	0.04009726692015825	0.06347262985317847	0.07912225933714989	0.06462399556379506	0.08105489763539087	0.06628830844661593	0.06925474230881079	0.08553481009951902	0.06155753226229077	0.06021748542917038	0.0632832376209036	0.07156719223009311	0.07322873968609311	0.06827649231819777	0.08405585982698138	0.07152989847389879
SLV	0.0	0.0	0.00012104304449866987	0.0003621760386707251	0.003835253630413149	0.002473281106096792	0.005090479532832148	0.004508138586456489	-0.002396080424149627	-0.009055354061238141	-0.005360205372084703	-0.0020529662822621475	-0.0054812484166055775	-0.006421953022273108	0.000633808067673769	-0.008167069671694005	-0.013714081632154596	-0.015625036783473156	-0.00978447161273932	-0.008516855477458396	-0.01363878713991351	-0.011725925798899972	-0.009398468203103416	-0.0029126578266369663	-0.01090245185836336	-0.005843424455231894	-0.001980531074530223	-0.006022606284905585	-0.0154658699454302	-0.011113085817693324	-0.013192738755452016	-0.005887266817827808
ERI	0.0	0.0	0.0	0.0	0.0004493135411731686	0.0002727975071392663	-0.001957723286571955	-0.005680606913482933	-0.0038432354683259895	-0.004188244080294279	-0.006426788330082811	-0.008031479548586962	-0.00458139342881525	-0.00039314934854317585	0.00876963750906512	0.007999385724200003	-0.0073655326929045195	-0.013318937113515616	-0.008440675809284759	-0.013166491447769157	-0.010943994110157451	0.011585870597530246	0.009772569520616337	-0.04160161983952637	-0.053861460748838574	-0.033810843973725024	-0.00755809563912635	-0.0023669195472808546	-0.0057287476500134105	-0.015966677624046355	-0.031813003406666596	-0.033128850205865756
EST	0.0	0.0	-0.2476289468507531	-0.459637325387352	-0.5697319536617118	-0.510754832593685	-0.4142465950441765	-0.340094610507502	-0.28225489433559847	-0.2546991919792685	-0.24174397173172268	-0.23346087330810006	-0.19307732058202465	-0.17265757647589863	-0.19625994498122523	-0.13325647548255715	-0.14608757094470848	-0.06611632441069215	-0.035522404268217844	-0.07949016158151911	-0.035776332750714346	-0.02148088933024983	-0.024515050750839595	-0.04879320975442747	-0.05313433215061725	-0.024365776499157832	-0.06722776856743495	-0.03389417914223536	-0.008703337893134488	-0.016666794712627553	-0.0011049539718754886	0.03080809624274039
ETH	0.0	0.0	0.015017729835853366	0.011931894938066456	-0.19081888686391935	-0.2481468418537247	0.09904387120043268	0.17566400881039446	-0.010628986870120372	-0.010948999378035396	-0.0222408693002607	-0.07819734211326201	-0.06624258913892067	-0.028892557857695955	-0.1415141026083533	-0.12249621642355102	-0.054859287071573615	-0.010994715450585169	-0.02059509068813581	-0.2780680113440015	-0.19776772989298363	-0.38993524089742104	-0.0055545028159853516	0.28124527838686575	0.3382303628324257	0.2729935272898443	0.46959549733256445	0.20599662295370802	0.3260013134227524	0.06135096937500695	0.2492211695588109	0.29420578495753524
FJI	0.0	0.0	0.04684683738929163	0.0642995807303759	0.05226233582913409	0.06569761714032563	0.059414023889958756	0.08745045803102425	0.10488301312072679	0.10805256859156565	0.040159479110801755	-0.004411132932369277	-0.08258004237919891	-0.07986976962782721	-0.07606933130053228	-0.012284550980978803	0.03510232213344011	0.08088422926102457	0.09651498291265437	0.11257473690671205	0.11615310446855265	0.11573419825183784	0.10199104610673082	0.10690688532426496	0.1169353992105604	0.1189188949112685	0.12180581486243014	0.10578139030832379	0.13377744794660362	0.10806266271730092	0.11582504538314442	0.10166803408420133
FIN	0.0	0.0	-0.26503976356098136	-0.40018543338068424	-0.354771626600181	-0.31697456396356793	-0.19603972972100925	-0.15700334863939513	-0.17492449533592636	-0.157183465468147	-0.1722036323659193	-0.12997173030540043	-0.11641527142974839	-0.12476530287509613	-0.1602488755283238	-0.12311598374432631	-0.10320654473399138	-0.052645234684656206	-0.07397267567827992	-0.04581082822530114	0.01134186593092501	-0.05026453930633279	0.03638574934188288	-0.0006811314558485826	0.04149734072311784	0.06901858698811214	-0.020935356438067654	0.0342981618532745	-0.04940082257713918	-0.01714501993714812	0.06740557788120771	0.06676529520217578
FRA	0.0	0.0	-0.1611569681790881	-0.3148664290896219	-0.28109670093499073	-0.2603338488641249	-0.1851419299437218	-0.20197234205452386	-0.12536111635713665	-0.2042980860977761	-0.10923709557304484	-0.16801440924459898	-0.11914986526787574	-0.1520775574111788	-0.16051892520217992	-0.11921339392133579	-0.07358981435555689	-0.11063201028291836	-0.13187292566511077	-0.11689822711342668	-0.07336734989628058	-0.08841038048736927	-0.05496274015930336	-0.09009718448672599	-0.08971425920768494	-0.10443675960679633	-0.08788042592804413	-0.05135131970052109	-0.03541620491499531	-0.07498883926332356	-0.05016880598931461	-0.14317743771471436
PYF	0.0	0.0	0.000359517871939552	-0.00212059369769646	-0.0058758702193184575	-0.00892896339733662	-0.003064328111512804	-0.00573262481722292	-0.010653525689241494	-0.01778489972695807	-0.014170059874030194	-0.013754367334628537	-0.030238823509209922	-0.03235660847353827	-0.04803776690303074	-0.04369265637278463	-0.022433353461659422	-0.017096760050216986	-0.001732988492009202	-5.617466725116316e-06	-0.005982602087550859	-0.005785990751339121	-0.005409620479146504	-0.003803024988968673	-0.020107722227591385	-0.0321234836034634	-0.037558382683022806	-0.02913780002643529	-0.03519623791509163	-0.04779621583285154	-0.04371793497313092	-0.015037958486729952
GAB	0.0	0.0	0.004829231322678318	0.004185048650207079	-0.011272769023662477	-0.020701105322495916	-0.01498986558644555	-0.006730981762037569	0.00962937604389591	-0.004497301871242421	-0.007998815388265967	-0.00559660430694553	-0.0013610818484166565	0.004001974158973631	-0.0068062647303746004	-0.00044656488049632515	-0.0016356935852668286	-0.004356146305561914	-0.0045819952106507245	-0.0022071597541972743	0.008753356048440963	0.009944195729749694	0.0004516978101554159	-0.0049592655407382225	-0.019108186151073348	-0.022420636758901935	-0.027455185267999394	-0.022335087931224518	-0.004465648805018763	0.004194459021245045	-0.004928467962772576	0.00817761243812054
GMB	0.0	0.0	0.0	-0.0006144646085948224	-0.0006703250275741368	-0.0009682472620564653	-0.010967262256655896	-0.03450311878027135	-0.04885924645411377	-0.053179118854018714	-0.054054265417791125	-0.04418559140078049	-0.03565756743888482	-0.03444725836131424	-0.06638079786924767	-0.04386904902665689	-0.03616031120956542	-0.028265371995928046	-0.04550762131623198	-0.04234219757495161	-0.05351428136779468	-0.054910791841911166	-0.056567984271183036	-0.08295272216201077	-0.12255775920770873	-0.07924731437071175	-0.05545077589190761	-0.04535866019901302	-0.04872890547653608	-0.04183945380428211	-0.04258425939046573	-0.046978612348991255
GEO	0.0	0.0	0.008341694486135864	0.013037070185717425	0.001311321141339583	0.007123434845146548	0.0020084363803407612	0.006988072662816869	0.010940648386892349	0.011663144035090056	0.009250313135034105	0.011453332652444637	0.01092711216865716	-0.02155304348162579	-0.040886147173024856	-0.04610097524732071	-0.007729180611071307	0.005084541973787715	0.005101462246592803	0.0074043113734934	0.028882905654792346	0.026246727153944605	0.012341646973990095	0.005871334658591465	-0.007644579247134686	0.014869535729022942	0.034618878131076336	0.029376977620332312	0.044424176213664346	0.036063869427449546	0.019104680008696917	0.031470015364609694
DEU	0.0	0.0	-0.058220460559355036	-0.4372112399781858	-0.32778029754017	-0.3533267886923763	-0.22262052247334907	-0.22588284560968175	-0.1968004451230687	-0.19203762706665461	-0.17542393299382342	-0.17541596620977984	-0.16245872628736224	-0.18945460265248348	-0.171556445987342	-0.19992106260992015	-0.13781388446226783	-0.19377568681131496	-0.18311694501402798	-0.10245228538763307	-0.17042691906136165	-0.07012982559911896	-0.23044693766304247	-0.10059399853920015	-0.18678488476130406	-0.06965413246026175	-0.16546679571514122	-0.06124011149712949	-0.16411849094813968	-0.04794275163987338	-0.15285265502903433	-0.09721686139615437
GHA	0.0	0.0	0.09781704574114425	0.11297676828432301	0.11265566980489528	0.1258753000729973	0.09238889649205717	0.11011329774937018	0.11782142230749582	0.1107284919110274	0.13760097123658444	0.14628002245835603	0.12288972993339531	0.12116507301831447	0.15712692867917433	0.13347423940779368	0.10400244734567465	0.06785450719122288	-0.0038355712332016623	-0.017996777298356914	0.03277024243850679	0.05664071513924451	0.05592220592751662	0.06046689409515693	0.06732736562904407	0.06942947468722149	0.041786828624879035	0.0848692044967736	0.05776661437788544	0.00912929351373215	0.05794917676746891	0.09016997098523216
GRC	0.0	0.0	-0.09756702970713516	-0.151338036479165	-0.14713477616238313	-0.11700565691062925	-0.09570813408749101	-0.06336056292358672	-0.06214084289186683	-0.05942899228029708	-0.029272720080575354	-0.029517817486468534	-0.04996574939966081	-0.059962279381087225	-0.055140668746145316	-0.05858636982601917	-0.03724519403355275	-0.04421741425943981	-0.04280129591424098	-0.030792964774684073	-0.025033816513597706	-0.03893957002188975	-0.022275990114095645	-0.039835777497265745	-0.03623933350307418	-0.033711225848698234	-0.040743599065373726	-0.04163355895978604	-0.03780939865024591	-0.02409339538856914	-0.019576714761559977	-0.012224833848129002
GRL	0.0	0.0	0.005041232644398264	-0.5280866237806103	-1.134268592849308	-1.2646842311030526	-1.1427406643766846	-0.730068510876758	-0.13025809973360447	0.03498230361052013	0.06375933995561578	0.0886679304173299	-0.42269335380868966	-0.8663043222356115	-0.5164637818504625	-0.14514548988660003	0.041660186436320856	0.030133618046268573	0.04119632301591292	0.04037362185520532	0.06882682902003001	0.032566712968407074	0.029906062406070966	-0.02186284573908459	0.005872685945118583	0.03708281721233053	0.06445075901619912	0.07963572192946078	0.069124401780285	0.04612377784021238	0.04355940081797183	0.03706531293232729
GTM	0.0	0.0	0.011383502303030646	0.008837327395472272	0.013454083842567854	0.029755750956983462	0.030110524824888962	0.041175541802451754	0.0178859821851729	0.01906642712470319	0.015072125911563816	0.01986221351433226	0.013376383669294611	0.020983316013900577	0.02054742658048614	0.01791245147497733	0.012495639397980263	0.01759610076963458	0.007216296858247873	0.0016684191044058494	0.00338806909228051	0.003565669488247991	0.008977785400943183	0.004728610542614753	0.00334623053745986	0.0022797743136182547	0.009716363970690978	0.011663991389920803	0.009752225589121366	0.016568921556436855	0.02502714041436871	0.013903207920806793
GIN	0.0	0.0	0.06736966551519341	0.005548328329174623	-0.1046487620626535	-0.21644150308346433	-0.14714409721450217	-0.06238021989364295	-0.07739310537993038	-0.0514617577217491	-0.01406926468290326	-0.009703499764013301	0.03572799454010234	0.07440024798190947	0.07968938433076111	0.10313815880220734	0.06655159082720186	0.11122575856379324	0.1213990437921586	0.12397881397148147	0.11715882498877228	0.07185287680013808	0.07018432842669231	0.11606535882169311	0.11135535455395473	0.10330825353930262	0.10654410341888187	0.09134897357139238	0.10565313098644946	0.1108734194655181	0.08352056579015166	-0.0036124882260013536
GUY	0.0	0.0	0.0029935258369029327	0.00015963736614832413	-0.0001831152713793749	0.0074297348792162765	-0.0005246289693117134	-0.0005287794169417381	9.515056047515458e-05	0.0016038072990109953	-0.0006187264311452445	0.0017643738698724931	0.005183289614962838	0.011605023243910217	0.006004149040195195	-0.003414951138391853	0.0009270365480817944	0.0003343278483391998	-0.006969097139708502	-0.0008301514721309466	0.0011084792510329677	-0.0027452423431162387	-0.0034264732765687533	-0.004752448372569162	-0.04435670103569711	-0.03714545315314233	-0.04494333893149127	-0.02563384595432039	-0.008227116399195378	0.0006821601381545861	-0.0007283106378652704	-0.004880740567114739
HTI	0.0	0.0	0.00014871244902181502	-0.001057822514705098	-0.0023485343363827127	-0.0055304195663574696	-0.006116851676662982	-0.0038019880834072595	-0.0029714430851091045	-0.00781722420691855	-0.01013208780016317	-0.0115041705845087	-0.016874654120790922	-0.015028375036740815	-0.010320082782888651	-0.00010381812479698382	-0.007264462839828845	-0.004472597051630167	-0.01186332517836286	-0.012458174974439018	-0.01541558858324521	-0.004085383505147977	0.010853202883143176	0.015247234867388215	0.007780747568530977	-0.011066450923258309	-0.017564904355871214	-0.01707106678929815	-0.026633557850774814	-0.012337521478089641	-0.014354960173268427	-0.007362669174115766
HND	0.0	0.0	0.0022235166398765216	0.0012145435230870305	-0.0056689186030522976	-0.005575572857308142	-0.0049693499243885775	-0.00284337434462989	-0.004697703316003388	-0.004454375079965267	-0.003502038707792199	-0.003935204921101665	-0.00265878051038948	-0.0023556690439185957	-0.005248338332974889	-0.0009575805151706973	-0.011261272718054993	-0.01572718491265057	-0.014097305262494864	-0.0067051612635316005	-0.010467309465045371	-0.00855844140629225	-0.007172938820776409	-0.0014599694163730526	-0.013271877151355138	-0.00840741008735213	0.010466260636454727	0.014294485040022842	0.005318609849402911	0.0075840796334603056	0.01050296963758246	0.014115135348791163
HKG	0.0	0.0	0.39101660206348754	0.33707483949176886	0.3371243640997834	0.3668681769989801	0.3655670845926551	0.36235756855917955	0.38886478165494065	0.4473872133199386	0.42614264459870377	0.47459205671134264	0.43073509959621337	0.5223633626526114	0.5484478903619028	0.49422118271973403	0.5370124083661221	0.48242301630492257	0.5150549710083219	0.4737649600425442	0.5172277441356732	0.5163340392500437	0.48952336888066217	0.49257806098925716	0.5406483598464851	0.5279930962791557	0.5884050226945492	0.5835846473555506	0.5996147867653345	0.5502062520456708	0.5960849679485181	0.5360938816517891
HUN	0.0	0.0	-0.1613437730774714	-0.2949275587605382	-0.3390134739923667	-0.291564086148155	-0.23493571614842113	-0.20999521790483477	-0.18844041927860156	-0.1486393052852808	-0.15480466531625492	-0.15096697377218193	-0.09951454088477085	-0.10736491345678667	-0.11013789292099174	0.0013770464670104232	0.040001028557878904	0.0030452281545745308	0.05962888718484827	0.23631057845887593	0.27172192321933686	0.1920510870209169	0.35640411390973625	0.26534778351781085	0.340437158625817	0.3658620257050327	0.34406054586806345	0.32355234367023034	0.3682237413382028	0.3502048352122866	0.30384585540736975	0.34563596514201045
ISL	0.0	0.0	0.12980620524509767	0.1301001550668035	0.1263742456385497	0.1441308508851158	0.1581590016833223	0.17165778830041667	0.17479070804506947	0.17812086684758643	0.20375812683770533	0.19339989502555888	0.16275403547614253	0.17005315312659253	0.18886975924530258	0.19058128526339146	0.19290488861587463	0.23657361602349436	0.2318882340170303	0.20671925772555166	0.16071165684485855	0.16754376330669896	0.18091275389868766	0.20523678351658248	0.20544802018496178	0.23396369790962268	0.25095043457554755	0.24994133410536357	0.24710109167238592	0.24827561844911195	0.23703808219197597	0.2419817837387095
IND	0.0	0.0	0.20859815308160723	0.17081096057265377	0.148119480268738	0.17400458106540118	0.18089873983635485	0.20315444683720596	0.1462135514116003	0.18374083482266546	0.1534683877185472	0.18770098318257045	0.1671706206503698	0.19175912340223533	0.1728555474841631	0.18609205210347035	0.1702019287765255	0.16800379707864188	0.1526453564806518	0.1357000586019952	0.14381356246293553	0.14539872175913793	0.1313449419625634	0.15021374657557818	0.1338414276902622	0.15570028688165483	0.14086215572026717	0.13604062730290245	0.14990444641929113	0.1386626891289655	0.12452058210135064	0.1348388387317545
IDN	0.0	0.0	0.10145612007290694	0.09229191682416094	0.075800917087121	0.08746766357730085	0.1115808271099139	0.10201994895162603	0.12205228211530361	0.11485143497500516	0.10981586803495702	0.11942386102032909	0.11039785649795686	0.08846636922077433	0.1092425303975686	0.11162384292318084	0.10236057223080852	0.1260426482032173	0.12483944466856745	0.11806279779200679	0.13489403950466272	0.13356045396759608	0.1315080158037718	0.13122716186508843	0.14139888840321024	0.13380715740187732	0.1365852639944265	0.13348266803154818	0.14286328490926703	0.14695355254241704	0.14262828272944006	0.14537550372977215
IRN	0.0	0.0	0.031024124399947617	0.007331209951755291	0.041090405487698156	0.006653907244769108	0.021374419144737367	0.024286389779626383	0.033306202892657844	0.02980425493903649	0.03013731571868128	0.051252194814788155	0.05034264905101615	0.044383472112152766	0.036896288273169375	0.02948075122977123	0.04160049069519278	0.03494939435351174	0.055214068972575525	0.05813703336161602	0.05646417125741987	0.05463920806576539	0.05664987825249046	0.049602694438233286	0.0480484524429059	0.04668666361005158	0.06801798224131961	0.06554395030222704	0.0638306111941489	0.05705052563445001	0.05080938388704048	0.04549733929568589
IRQ	0.0	0.0	0.034135066433949035	0.013179168290888832	0.026695136097476535	0.03476700104252384	0.04185154982110362	0.024004804793520407	0.02884281369892605	0.04236415287710571	0.02522279959389362	0.03305745315589359	0.0062074183156735074	0.02359861296381549	0.0268210003992575	0.026118076582415384	0.037522659838784556	0.04085770090533902	0.08015392957314571	0.05483909080128413	0.04927057536006085	0.06476799859336246	0.03399962076664487	0.04595818115749051	0.025221493044047527	0.025067174990089924	0.03930087417840511	0.03956116794203712	0.04575145593750385	0.03569392557176698	0.026582482466364077	0.03157582563118044
IRL	0.0	0.0	-3.5483129907967204	-2.5097164137246053	-3.1382967997605427	-1.7239545311738658	-2.019030182365311	-1.1459596442314313	-1.6298159802071832	-0.9001712958847996	-1.1991147549100023	-0.8194722711565627	-0.8879239439922304	-0.8286302414161728	-0.9709354496475586	-0.9691224835846501	-0.36587641683432093	-0.6876812829933465	-0.36841636601652183	-0.48630365371130635	-0.5945066753699435	-0.05645950235741992	-0.34142917289373687	-0.1630640595006616	0.04126243637447846	-0.30214072705483375	-0.013893191502800661	-0.9652787446720379	-0.007325766009702583	0.0951109692822305	0.26755250082373117	0.23818867123390763
ISR	0.0	0.0	0.13829007874130994	0.0715469257629886	0.07748844973312075	0.08703522645985284	0.09930901552883675	0.12858206651429338	0.14925518845199104	0.1625955086345332	0.15883837591377237	0.1642439372356419	0.17292098624306362	0.19064037158567082	0.16646212641271418	0.15812398380705694	0.16127983369518262	0.16091210212823004	0.15810940265619244	0.17359483769339157	0.17656197546178642	0.18841004549694507	0.19116217450361184	0.195880398917736	0.1930878978229078	0.18978851209738856	0.17843544263358435	0.1875324793554345	0.18574051491693222	0.17290294944374285	0.16460088043668275	0.179452246122902
ITA	0.0	0.0	-0.08327964436511959	-0.25452957379099583	-0.26274870647389204	-0.1894870264642079	-0.16603582132953543	-0.13690977792751857	-0.11287344350422446	-0.10425155053163104	-0.14133301697564216	-0.10758830908557115	-0.11309980294177402	-0.10937307170361121	-0.045966325279478415	-0.04670859784193793	-0.12160739604795134	-0.07005195516064378	-0.014583148514024646	-0.05619714457231195	-0.031078075428603302	-0.03310695854529255	-0.0368011427732573	-0.06747295409028631	-0.03379900368706279	-0.08442914884675412	-0.06132358543281535	-0.004853357824141646	-0.007369370751719728	-0.025682279383110185	-0.08412747068116122	-0.041325920965762375
JAM	0.0	0.0	0.0647809411420619	0.05908376439038854	0.04827086187817464	0.07874880194695955	0.08940526024632245	0.0708601025134925	0.053928927576629704	0.06017105166977732	0.07358483922077497	0.07903300893368215	0.07550779933720442	0.0960828207319242	0.09761467031619286	0.10312672141596924	0.08870647609555693	0.08143964240816537	0.09337894325300855	0.10821506943929915	0.08479406707226911	0.08312011399462804	0.07165014578840445	0.08346038015760726	0.12417759395817463	0.10216589320863889	0.09223820420087847	0.09499422975078886	0.11154733117322291	0.08049836972745528	0.06622153160216193	0.08921361608560385
JPN	0.0	0.0	0.17875843729264762	0.13464301322572148	0.12249604443037576	0.12424461168316636	0.14903257827889593	0.07881957808268947	0.10839292220441443	0.10682702767612628	0.12026076837812205	0.11048776700837148	0.10411527696689848	0.09505190764289573	0.08769221538338368	0.10144912371212733	0.08896298185501195	0.09511786729241578	0.07096051342170284	0.07953232917250475	0.0944607391560881	0.10435353728153185	0.08347649130517887	0.08690132551938401	0.08995199821089095	0.10707077637679419	0.09589307352757537	0.10021234491968123	0.08776722804084702	0.09181729975662467	0.0879013398652928	0.08533178856995338
JOR	0.0	0.0	0.0017014245387914073	-8.815671215245402e-06	0.001406099554079887	-0.005904610621831896	-0.006018584656475312	-0.0007701118471259427	-0.02588406998206283	-0.03624122424333853	-0.04971849641349779	-0.022333243566696748	-0.00766963393132869	-0.055590992804577244	-0.029752890250855923	-0.0011485560172941334	-0.0005698701730616484	-0.003500451151405848	0.02637648818684113	0.03431688916171183	0.028348050078386144	0.03137560343979828	0.032534864200672864	0.05145392425540685	0.016885788464904294	0.02203288105562251	0.021116051252301204	0.013165575224660664	0.011759475670580777	0.012964074168997364	0.02736321366880734	0.029731480763728335
KAZ	0.0	0.0	0.030004759064294895	0.044796963316962035	0.03042410098361703	0.10711702264032397	0.09283922459053517	0.1422961029221348	0.15350032390948343	0.11478646610185717	0.12565796209667024	0.11682946563915664	0.15640999703467884	0.1546626549841834	0.14072628144359278	0.07589470948246024	0.09066863214215459	0.1077474223987629	0.11092413286166725	0.14385066872653063	0.11884371894745893	0.12394541811282522	0.1553623987160302	0.1793595741620191	0.11979965714119523	0.11723682996309659	0.13511320199406374	0.10657790476682472	0.14342716616879692	0.13272007843099232	0.18044121406759484	0.12044279097478405
KEN	0.0	0.0	0.21668211893595135	0.2201453218284355	0.23078884175069536	0.2314742800391123	0.22648272676895065	0.2256849815838402	0.23052516468873296	0.23146268313125606	0.22954675188711082	0.24139268804095337	0.2550373656337035	0.25315317329510645	0.2506659417500501	0.1876336959435898	0.08610154727346497	0.09114986435552197	0.08941399036430653	0.08201028026812995	0.07302206634591801	0.07890108824588626	0.07377098244549796	0.08996759012172006	0.10708645715116205	0.06302125926218594	0.06104978493317592	0.05557787553402971	0.04965002454850875	0.06490850341860366	0.08464033688848627	0.08178749756531101
KWT	0.0	0.0	0.27168289803014556	0.32356394802868227	0.203070118899773	0.2826898975771597	0.36515477933671825	0.2491137250105746	0.44142709250922785	0.309769322229525	0.2442802595159721	0.42329371250171555	0.1765475476907863	0.08836148199498073	0.22698458564354151	0.25748593442136425	0.19854979016054042	0.1929284442243384	0.300175170343131	0.17869397138559062	0.2567301514302178	0.09135587554454094	0.16057775978184363	0.05426913763737495	0.20009755908110272	0.42447198751551785	0.21145707074419207	0.1646369675899706	0.3662188471429628	0.2784338129651509	0.3309948810425789	0.39151350425774556
KGZ	0.0	0.0	0.00014946314972341668	8.184886770568056e-05	0.020391043997225466	0.028810801431355948	-0.02525927230236924	-0.03890668133021968	-0.025711220397950374	-0.042970655543983494	-0.03620566869599884	-0.054667926332618855	-0.04939401233543528	-0.08530431337840927	-0.101973013218426	-0.10280573648110414	-0.0361131438890272	-0.006078168088552438	0.019714901177092514	0.005750772617729716	-0.03395660415738133	-0.03402065979301039	-0.008679538622924365	-0.011768443717086186	-0.010046058848911521	0.008964230336627743	-0.020686411650316927	-0.03023426000013929	0.0001138766854813511	-0.00507107115118588	-0.07301274863730223	-0.04773212445641217
LAO	0.0	0.0	0.0017932910028939375	-0.009864563232830914	-0.004279909848625696	-0.011886038082753458	-0.008574446866982388	0.003349621856929552	0.012275120796290118	0.007720220157625413	0.00530966259422172	0.010127852287133976	0.0019951459445000097	-0.0067431252229188665	-0.032132966355191694	-0.03557035123022967	0.008682687922667576	0.020811537022114024	0.02675016791260365	0.013565237162160848	-0.020744252041560163	-0.024345461217023523	-0.025111924908327588	-0.04495514329755368	-0.10411619378924986	-0.07786334964581254	-0.025948599014058438	0.006237025151989428	-0.002840596352016167	-0.004493466526001022	-0.013451145238607687	0.012386287285881536
LVA	0.0	0.0	-0.38814825100212946	-0.5746417575993923	-0.6271124960664953	-0.5605101554958969	-0.4280185266671732	-0.34064964702024136	-0.2945372048986816	-0.271942914511214	-0.25497167773225193	-0.23908999080406446	-0.20651962517086453	-0.21220555164926935	-0.2086543440230737	-0.21142370902043073	-0.18771989740004047	-0.17709438239265074	-0.16455161469477453	-0.168094685831921	-0.12494762412555982	-0.08656854499757838	-0.08929057042237343	-0.12362063673101442	-0.11078273638515101	-0.08604485097566394	-0.03858323103484995	-0.05586883216311955	-0.03613932559910493	-0.07123570123925838	-0.08995554348131263	-0.07007144362548567
LBN	0.0	0.0	0.0010716628026985475	0.001372333087479305	-0.0058661500438317304	-0.009256389474521232	-0.00787789740540612	-0.0037603382355810844	-0.010852685530138295	-0.012530168161750677	-0.0034921425811851314	-0.006871183863477182	-0.008378454639257349	0.014603505339616518	0.011680228697552586	0.005359993735765123	0.008926604003889338	0.013983687825191993	0.019829121294434593	0.021017244840626503	0.025455071054913958	0.02534756883021405	0.036885021135524276	0.034016615420706664	0.016870010577485495	0.033572048928864895	0.02472271214901678	0.019384554802637233	0.015358820449762334	0.03492702488629984	0.024579935756796623	0.031303304061292
LSO	0.0	0.0	1.460736640535032e-05	-0.005959805494148984	-0.007369416352454028	-0.009056567172494034	-0.008216643604064267	-0.014103412266197601	-0.014074197533364696	-0.02063290505022186	-0.01890923581417958	-0.02071324556546239	-0.01351911760989477	-0.00546315503630046	-0.0021838012778774285	-0.00654410015042961	-0.009129604004520786	-0.015257394212353503	0.011919610988297968	0.0034327311057014143	0.007143002173126689	0.005083363509728045	-0.004141188376460825	0.01426409329667866	0.006967713776240281	0.0005112578242538746	-0.004740090399146801	-0.005127185608932994	-0.03341435065655762	-0.027271953082308453	-0.025241529151698305	-0.008048658890380533
LBR	0.0	0.0	0.001870783738211479	0.004820340580957705	-0.014256191406569751	-0.07260552654095864	-0.12628473000766416	-0.1448560138323174	-0.15199776489137617	-0.12048120381247251	-0.05081157875850284	-0.00473840844643636	0.0012289820178201794	-0.025357995634112118	-0.07450362099068464	-0.0924194477391782	-0.05710669776081145	0.01907653198753856	0.06691124319178066	0.06493121660753332	0.05372016953395509	0.04596392746603062	0.053515339197662826	0.07414858174108474	0.08373464148001553	0.08086701677179065	0.07510445664382637	0.06773056453699411	0.045745441773958895	0.033988180470290175	0.02788423644850546	0.02997350587876646
LBY	0.0	0.0	0.07900936534792624	0.09181115863590161	0.07316293902437376	0.08778293864177833	0.0709344364592468	0.05856614887764788	0.12899548431424268	0.11593799346800715	0.05563506809871388	0.05171030727042503	0.09110976056465603	0.07971351708515595	-0.027448936184693018	-0.04906757466102141	0.053675244660156274	0.11416699284167997	0.1437279908572453	0.11422639335134654	0.11005104891599338	0.15657816999088414	0.055587075633933836	0.1421406990919749	0.12957926150869437	0.14719288946158926	0.055813663008597025	0.09076751921750503	0.10692524461195507	0.1398040167906789	0.09372928370341427	0.06800178215689012
LIE	0.0	0.0	0.0	-9.446309301441858e-06	-0.0001542897186235237	-0.0007147707372756607	-0.0011461521954636567	-0.001442136553642115	-0.001476773021080735	-0.002112824514188816	-0.0022923043909495178	-1.2595079079691374e-05	0.00046286915584836663	-0.002075039276971946	-0.0029535460421725723	-0.003274720558488209	-0.003384927500349466	-0.004222500258566075	-0.006146398586681645	-0.00669113575652025	-0.0055323884819658	-0.0054410741587185285	-0.004622394019093701	-0.003460497974772103	0.0007462584349804402	0.0015208557978763082	0.00018577741631720102	0.00019522372560754064	-0.001268954216393503	-0.005038031628423756	-0.005469413086622854	-0.004383087516746098
LTU	0.0	0.0	-0.2847487452565245	-0.38615601560710866	-0.33784550547730774	-0.2836320083374644	-0.2253519238392343	-0.19480240515009628	-0.18356712258159602	-0.15742485351850632	-0.13909645675754811	-0.1338342653312674	-0.13550745379994344	-0.11754491297909508	-0.11535196809248083	-0.07395164418508848	-0.06950605636170115	-0.07946796309070692	-0.05871987839036752	-0.051681533051195494	-0.07420851010709884	-0.0503451730303528	-0.09951336340304762	-0.025521190266508675	-0.016087255283459	0.02501293530778881	0.011945086907427793	0.003860108781461591	0.03557839480028413	0.040738716159349764	0.044669476761605154	0.03702155408507046
LUX	0.0	0.0	-0.11589374789491291	-0.4316219007287403	-0.7447225536650115	-0.6427982848881686	-0.36016229095205965	-0.1679151343980223	0.004256962441839818	-0.01090130057892491	0.015462984015535142	0.041611495031013135	0.042087008592095465	0.07609738891110052	0.057313926842561536	0.05840632286124858	0.061068995881385923	0.09254319114027076	0.09910500772061237	0.33637714321168577	0.4198703575519769	0.4358305001270768	0.43419867016107894	0.44475026873282975	0.4297519757791468	0.4902203229518065	0.45071786246335677	0.4712004569151551	0.45324829807071865	0.3998511013496353	0.36849088053600987	0.4253367342857306
MAC	0.0	0.0	0.0863605242887644	0.096445503493503	0.14970653692361058	0.16076494805719044	0.15594641325493708	0.16070323191181846	0.1429514242879959	0.1416553852358282	0.152584753520002	0.13706875352519354	0.1159019858591348	0.19569441613449534	0.19868951936981016	0.137775683917285	0.19499216120795193	0.14708453583969217	0.14350499940987138	0.14967474375784384	0.1295356434210415	0.20137697697151236	0.1664867828048422	0.19042890682510194	0.17499332483783547	0.11965451451452225	0.14540604370503196	0.16734332809476005	0.16494107389197765	0.17453793449264676	0.18277049424404446	0.180842332248643
MDG	0.0	0.0	0.006947716955196803	0.009811184218722069	-0.01111595647796948	-0.0002656422563807048	0.006935997443879849	0.010776090649944337	0.01837033397911192	0.01715541130660192	0.028251835265691305	0.04499706367644407	0.06880915740734572	0.07641707349972382	0.10255158372201034	0.1165251477078133	0.09263297064958653	0.1297857747556197	0.08512857690714526	0.10581937412572628	0.09787940521290839	0.08394881276854171	0.09094926752466481	0.08216744704938606	0.05400546137037665	0.05883975978595579	0.046389732270490924	0.05016536816433437	0.07141284217015986	0.05258544724993097	0.03687153583453728	0.044383742584530594
MWI	0.0	0.0	0.02389087400644918	0.026478142666364057	0.009771779319556195	0.004283953685835229	0.02884716553452904	0.05273099935416692	0.05820122452080412	0.06124962541804724	0.07632618551376424	0.05651157968169507	0.02341566139543172	0.022056905337319854	0.004998532649058696	0.001756526613982956	0.012763858722153465	0.006990905521853108	-0.0592818931991812	-0.04272337377582147	-0.07873040931611897	-0.07590025421058133	-0.10615193701764003	-0.09559869695998646	-0.07392548180488179	-0.053853909153500634	-0.028734522545270647	-0.03370841454041207	-0.08016308733596045	-0.028206508533046293	-0.005959518151321674	0.009785859693223209
MYS	0.0	0.0	0.3412894762540031	0.23913313350059084	0.2269192442285073	0.21511377624408023	0.23231675991672862	0.28791679296296113	0.2775594103793466	0.3732392638644555	0.33241424388128493	0.31099959707847624	0.26108273530252024	0.28300855793212953	0.26772705359019433	0.2959431037912408	0.2257324751284262	0.2840956785519877	0.3200337985647783	0.3201328360170175	0.2995743921754723	0.27928042161260436	0.3092095396831196	0.3019973218042704	0.2791711494416482	0.29737015964563795	0.2970325666850293	0.32699692070259356	0.3169287580309543	0.2877958603413333	0.3276325934809199	0.3636312052640589
MDV	0.0	0.0	0.0009133529541571761	-0.004362812169422803	0.0007005328483522533	0.004442619709088547	-0.003263241622630808	-0.010259702601611576	-0.0044603547179056235	-0.0032277716050077565	-0.00204839351856112	0.002367623677290709	0.01762859876581757	0.014321019621132969	0.0007448703703838433	-0.004540162257604674	-0.007918681437568686	-0.013966319444747022	-0.002802131393364604	0.00162275330692907	0.0002571576278587173	0.003254374118233372	0.005985565476329668	0.0048150548942915705	0.0038573644180806	0.009736519841507807	0.011492285714531647	0.032135835979563154	0.030326865080043675	0.01836460163180398	0.006898918430509049	0.0096212422841635
MLI	0.0	0.0	0.00020394724020711408	-0.0008734710085667174	-0.0030880496270091484	-0.005778505139264478	-0.0048514722292059	-0.005401511755853683	-0.001009435835375161	-0.0021630767900959746	0.002327882640784651	-0.007455404669876042	-0.014853127291958312	-0.016954401888058523	-0.022269390572271508	-0.01629517848535933	-0.014309267984724539	-0.013143266591220115	-0.013961115625205078	-0.006757039877647308	-0.013314252661300596	-0.011215038138334688	-0.016896719840320262	-0.024006032223755636	-0.02267728505269684	-0.014739823269638297	-0.00560339892290429	-0.015048834239650422	-0.0009723545189910254	-0.010205602302970629	-0.01820074613376743	-0.013544980852242539
MLT	0.0	0.0	-0.3751172936286684	-0.5064989410156429	-0.524856856336775	-0.5072437065781643	-0.47489364719977	-0.4634109184521229	-0.41822199004805105	-0.37590930178283966	-0.3415083581315259	-0.3488670865254728	-0.3017690016234087	-0.28670695181407524	-0.3454155983588114	-0.2895359493612637	-0.30886094832333066	-0.2887411622311209	-0.3052844062376048	-0.2599370762026987	-0.2712113817518902	-0.24684809933884777	-0.2808099647853779	-0.30615978367118935	-0.21809125590205314	-0.244513759515963	-0.34378433945881914	-0.21710194045332365	-0.25314247993261096	-0.1883784447282988	-0.13261551272190086	-0.12375335832299772
MRT	0.0	0.0	0.009318146072945233	0.01548788824550229	0.01208064695419342	0.0074027493801809285	0.00504026992127482	0.019954009772371606	0.02969570793955878	0.032364086133163106	0.015478475976737904	0.008720467006684274	0.005402642268581559	0.0024095408027280385	-0.03463714903884085	-0.08331740306845026	-0.07869597910701298	-0.047837855975507715	-0.01143120040969503	-0.011690037800615727	0.003675490951016158	-0.010268785217770748	-0.018278625932999226	-0.02848152526946368	-0.05581475375010525	-0.03755965848901699	-0.04267993269474468	0.001505963001680044	0.05079801450071919	0.06273747742351343	0.036251353131255826	-0.016551474615444928
MUS	0.0	0.0	0.16772257773256527	-0.07495673907217393	-0.043991748814187215	0.08745138426395904	0.20032843639867792	0.23841350422677543	0.2701755513234261	0.29104374615287476	0.189895452191835	0.12117267722107083	-0.16940797445571532	-0.03101397140451434	0.15252951665114534	0.23343301219289625	0.26665113519035444	0.25311007459583035	0.20212515390933827	0.2536933955224585	0.21800840387340426	0.25842898182377727	0.1638597464054481	0.19591345396543502	0.15926665071215318	0.21181006242401157	0.20055553080522426	0.22927406757093927	0.16476144478441146	0.22631961387002963	0.18951473509849492	0.20241013512538597
MEX	0.0	0.0	0.02550047586236115	0.021428952131974377	0.025081828190898214	0.022595384512036354	0.02914719302293811	0.03626711563287088	0.03380322178627715	0.04117001193175707	0.04136638830707362	0.035411068116997235	0.0420395775408311	0.03667698736613545	0.0374736693986355	0.04239175633495851	0.03352054212617528	0.041385888205680565	0.0365867486830318	0.045154091111876404	0.04601531367649514	0.059465973797667715	0.059959079205040844	0.049139232849482184	0.06121905600273703	0.05047228999366382	0.05126017641092773	0.051723746654053215	0.06142397219237594	0.05059806532345945	0.047422375985783916	0.05924080998371828
MCO	0.0	0.0	0.0	-1.0960650198565958e-05	0.00028132335530006713	7.672455146767732e-05	9.133875173983341e-05	-0.0006357177119498125	-0.0011983644225277423	-0.001728129182498872	-0.002133673240112266	-0.0023601933443861967	-0.0029922575062846235	-0.0037339281702353233	-0.004581551786164706	-0.005147852046827328	-0.004566937585903652	-0.004530402085234364	-0.005191694647654899	-0.0048921035420201875	-0.003920259223733069	-0.003817959821805772	-0.0033393447628204953	-0.0030689820577300964	-0.003931219873931635	-0.0040590941263407565	-0.0041285115776612535	-0.0036572036187898505	-0.00438791363251978	-0.004669236987819847	-0.0014248845267905708	-0.0013846954760254881
MNG	0.0	0.0	0.0014574315225779344	-0.0011068796242130752	0.004326674800125829	0.0034743054582619948	0.009508119982459817	0.014600726670077613	0.024795544206823728	0.022219227858055746	0.02653629849656003	0.04690672524692019	0.03281021706074139	0.011361723170955074	0.004648414213659358	0.009306432588918057	0.00924640657891107	0.056314001532653535	0.027981724817127684	0.08367625792666811	0.050299395331609986	0.07563277258795242	0.06517624164761315	0.06433107542695993	0.05974748930408502	0.08701370408215059	0.08108793637588985	0.06170913931058397	0.06708746980572666	0.07471557515532634	0.07712141763571712	0.05492620018165972
MNE	0.0	0.0	0.0	-5.903631814518917e-05	-5.48194382554712e-05	-0.0012734977196782182	-0.0018259089821892616	-0.0026524174360442743	-0.0028801289488122883	0.0011638588431450714	0.005199412875378506	0.004878930005536297	0.0006662670188894992	-0.0020030179365915224	-0.004284349944383425	-0.004153626668512711	-0.00368133612346222	-0.002315067046732011	0.0023488020855833014	0.0021885606506844013	-0.0006957851779954005	-0.0025722967185615175	-0.0026608511957793013	-0.004625917213540998	-0.005490377586170325	-0.003854228197974763	-0.006190379644011035	-0.0074596604838217395	-0.008416892213525262	-0.0022602476084543355	-0.008041589905405377	-0.011954854421514227
MAR	0.0	0.0	0.0831088018588666	0.09384348342298399	0.09567366554565915	0.07642726816017298	0.08959425965926471	0.09534111576754434	0.09639752468897367	0.12186127609554731	0.1312388007438825	0.12990502129819337	0.14292269183928674	0.15416893984481206	0.14507699942645225	0.13939964390510262	0.12202934115124187	0.12434497434326008	0.11675024505379827	0.12247540855467864	0.12998020829679824	0.13199698896497747	0.09593797838387541	0.07902427342538765	0.09830057712403306	0.12352570984874855	0.1381960201040755	0.13121163233258404	0.12040323802475772	0.15099360545318685	0.12408192515211969	0.12470553496399805
MOZ	0.0	0.0	0.0002014710483555504	-0.004194260915701964	-0.006838360294070256	-0.0009524085922141268	-0.007496055038702654	-0.010866116211138976	-0.011993355051909127	-0.01804914185240536	-0.016006125519085757	-0.0317658236401952	-0.005719446703222886	0.010924392960642848	0.017438068507402704	0.015523261023031587	0.015548236772833235	0.013625104038572644	0.016051081868706518	0.015889572020033604	0.017468039407142477	0.01998059983658873	0.016916907861652675	0.017654525005594834	0.01138394675690435	0.014660765130103393	0.024030001403474444	0.03259335348342329	0.031372871843426964	0.02271294686422287	0.014459294081747842	0.013120593892668175
MMR	0.0	0.0	0.0007384011794231427	0.001155483609949215	0.0016391631185497246	0.008684356201982268	0.013813789543348776	0.009973033968080358	0.026176054450854913	0.008692133962906468	0.02110349598638539	0.02749827381103298	0.020001970592975482	0.019297111007587908	0.040693245249423526	0.04145595193181251	0.01587246564269673	0.0036429087812983596	0.03466985550977242	0.03108916881600088	0.014263441347828199	0.016579755778400873	0.01626329813004812	0.009589493131634264	0.018996694991191276	0.02118710691652037	0.016897671756921362	0.03051555894653113	0.01888586189773278	0.046348163564413625	0.03208083333614553	0.03044458687793128
NAM	0.0	0.0	0.05503605501127051	0.023168923609873104	0.02376480623551558	0.04418091996925	0.03961528407712134	0.05237220789333641	0.05236885080812659	0.05370832780884349	0.04313183083961558	0.03700347178001717	0.039068079187121185	0.0035282965607619232	-0.01067553098303975	0.009864794903635676	-0.008676386737649366	-0.01034150100417408	0.0041460002402571305	-0.004980235916152154	-0.012990241238652889	-0.006311320203811199	0.007434265208150492	0.014380074517528207	0.027865485825340208	0.036694619940247364	0.020526897545836142	-0.0005119554952859318	0.004807346027568826	0.011900867086422906	0.024035051595272527	0.04206763482654807
NPL	0.0	0.0	0.0025941120004979723	0.02090793920017653	0.009099682889823768	0.044509884003751665	0.05573646818881617	-0.009198535934373808	-0.052422289800724275	-0.04817889279388199	-0.03652359856299858	-0.017803953601502887	0.0013121440965102593	-0.027839098460236134	0.02317739699122523	-0.011553319511248272	-0.23205700178717814	-0.3961790696888068	-0.32096438949139605	-0.21027499356153223	-0.2815854987786581	-0.3329734735659229	-0.27886339809942706	-0.24933027062320479	-0.14055342096568335	-0.11256240098437287	-0.16830095028993464	-0.174756574377799	-0.18693735058233907	-0.1383807351024613	-0.14970721289043754	-0.1658681248357885
NLD	0.0	0.0	-0.7421234587261405	-0.6492692803127809	-0.8008778294180341	-0.561641190896256	-0.6153550909424155	-0.3757549961284301	-0.37615602068570286	-0.37018081406157144	-0.42248749729929536	-0.2228770793188506	-0.3895251855088988	-0.267685201068546	-0.11438311606961626	-0.16645065667593162	-0.06374418222411249	-0.07257939343752184	-0.035684615473896564	-0.1065865772313046	0.00591049337332894	-0.26833519874343015	-0.19739806459319054	-0.19885255665432755	-0.135674936471053	-0.0969272600586546	-0.11793520664654666	-0.19037312012203378	-0.04693041997956282	-0.15412614155868587	-0.21120300647132773	-0.19678232542169605
ANT	0.0	0.0	0.0004725864539700808	-0.11761812971725627	-0.18910572363682876	-0.20615948857813926	-0.1557045326478157	-0.08400351258776029	-0.1532298057329351	-0.19314557558212098	-0.17697092307670248	-0.14594790908187827	-0.12174436843369607	-0.15057214212615966	-0.1694552739860744	-0.11768419018933773	-0.05128325261845035	-0.049540272470993685	-0.023812259390620927	-0.03935171504928503	-0.05991176658457498	-0.09931429738159192	-0.08018724993252846	-0.08135093055579024	-0.02946805211397896	-0.03151084517313274	-0.014736566844408827	-0.0044921121001628705	-0.007220917753758549	-0.004060178244380541	-0.006570476182710117	-0.00570152689634007
NCL	0.0	0.0	0.0007473869483742845	0.0005356273130141531	-0.001625566612739604	-0.033628260527451825	-0.01790822171318096	0.01849990304729765	0.004870471613593885	-0.017071563545967283	-0.009593541912433778	0.028485823107615715	0.011607334523344726	-0.10476911763912522	-0.1679752166488191	-0.0926739055244985	0.013826658545035286	0.05325339614705715	0.04780785179812064	0.05418970590738148	0.04686946596295094	0.045218986451933674	0.004490549914826225	0.015655680493709134	-0.03686070907924499	-0.06285524235891682	-0.03841361307197477	-0.03314661116076145	-0.04817116489808093	-0.05498069042776388	-0.0191393341031465	0.007214360126739372
NZL	0.0	0.0	0.1233967997405383	0.1390003006578988	0.12475056847822685	0.14093848121039532	0.1372865823500824	0.13668756637612578	0.14610896717621724	0.14535175993195537	0.1547105714784225	0.15459177462064932	0.15624511270739827	0.16284422906716056	0.1671298748009642	0.1513674462691128	0.15693850345781524	0.17766020990568343	0.15597646981309055	0.15552324998275857	0.1778010970882482	0.15486311744354886	0.14889529347674735	0.15885999354270375	0.16153071381017625	0.16261448968930559	0.16040422996974613	0.1612522529937488	0.15234236593664185	0.14837555722400086	0.15086562772421708	0.15360274169007315
NIC	0.0	0.0	0.003004159057473643	0.00443095536397653	0.00438614392219705	0.0035006698324790975	0.002464629298337684	0.001337173422943927	0.002577554131621973	-0.006176809136049233	-0.007671718834068031	0.0007384925606812587	0.0014895323250385673	-0.0032981221155692353	-0.0015217965631086905	-0.0027030261686489254	0.0019000051318052158	-0.00023660441261785792	-0.0036888778879862194	-0.003169065163233231	-0.004206898155045824	0.006365017191578559	0.011555974608268293	0.0094552142172466	0.002787271679216552	0.002615195742761145	-0.0010270782457744154	0.0006291526427171235	0.011489653674434663	0.004346709853408903	0.03826000899851412	0.018308162656865967
NER	0.0	0.0	0.0013521761105028673	-0.007165047477875053	-0.04352818349580012	-0.06543343648600652	-0.05548676958082588	-0.04310321386109539	-0.03660088126814509	-0.016446027682526232	-0.0050818047230061225	-0.0012570780104304013	-0.0156882146974735	-0.03155473833266198	-0.04235431632296782	-0.04322505830182122	-0.029783536218686013	0.0044131462068497385	-0.0009747555257955121	-0.012743145410654133	-0.01472831824982368	0.01930194250052697	0.024068734767035416	0.013676295517717207	0.012318175775960505	0.003548347859227974	0.0173286569238984	0.02107611643016316	0.023272288178910472	0.00815763389747648	-0.008838179676140534	-0.009153192132649313
NGA	0.0	0.0	0.0699506085455992	0.025046551041829623	0.016670008975960826	0.025986926406296185	0.027201527218267962	0.06027639051207068	0.06001798363626243	0.09105103438118434	0.07965369823772495	0.05548247836388853	0.027674867552862636	0.0654287094572048	0.04553082692091426	-0.005436389517554652	0.007128644819975882	0.02156436352278579	0.012027866619601646	0.012345786722822716	0.04201169252835424	0.02035131138216073	0.020468346688118366	0.018743348048655406	0.015091138539813365	0.02030042646656849	0.020720669497964472	0.04708845843575116	0.04681810466666825	0.04602230883414826	0.05338203754268189	0.06375691874038747
NOR	0.0	0.0	0.41406487010853255	0.26992782225605527	0.1735547163433937	0.13077933002683118	0.23525586844346247	0.2158128898435585	0.2568052011650668	0.23548341955839103	0.23569526001732122	0.2906244436355232	0.3853326704923221	0.4391418926837698	0.3279169799246251	0.3329051413737627	0.4207417299952887	0.45387595407586634	0.390428666731113	0.4554975302840436	0.38968069309588405	0.44979287282236324	0.47030980709272807	0.4594816738218377	0.3935776115218337	0.46174958304103786	0.3865539346796565	0.48040838029301813	0.43381068708909787	0.484574125500159	0.5180441859701013	0.501367859530566
PSE	0.0	0.0	0.0	-0.00021609315739024026	-0.00023723270539122154	-0.0009207447575487748	-0.003624258063517072	-0.008514540168691465	-0.010572122841168152	-0.016601591699938467	-0.012646147384332007	-0.011403611729388086	-0.010264424975781061	-0.013059542989779516	-0.017357917750793206	-0.022833060684068762	-0.01732033633211616	-0.017592801617494214	-0.011027797542617623	-0.014048404068667253	0.003708816255532099	0.00023253502805520299	0.014600381155416287	0.00982519214498545	0.013576287496519512	0.010903309093213132	0.007990749145880827	5.402328935311118e-05	0.017123033884036687	0.000852628436187608	0.04093556029232115	0.012251542488184164
OMN	0.0	0.0	0.0020113526089771128	0.0076062587792913305	0.02154758121071243	-0.00479739915753008	-0.03287585623084066	-0.017851546525127215	-0.012825699788598932	-0.018201346978830024	-0.018795120575143542	-0.030914565643314074	-0.02791623077588179	-0.024108348662688073	-0.01916710040548164	-0.008364159762319634	-0.020550142960307216	-0.0023000013529062002	-0.011421428401880984	-0.008368912485900992	-0.024521835612056897	-0.01250758415859421	-0.03342939010102519	-0.015404210741942759	-0.0010484508164321227	0.00032952216657555766	0.010659725240036444	0.017674745208884346	0.012578875012025925	0.017213731023968393	-0.011320987510732294	-0.011047230633887128
PAK	0.0	0.0	0.060832370610675035	0.0813968660643205	0.04598990690369842	0.06372648575987405	0.09754022486390124	0.1390971453055112	0.12181246288860414	0.1208598452370202	0.1381495170468039	0.10152363139062093	0.12816930578076757	0.07345820744211196	0.09490742916586914	0.09013979699674657	0.0964139585214907	0.07151100778117758	0.12056440190257867	0.09460263071974229	0.09193054355292052	0.09062902478615964	0.09617286393064362	0.10351021161663088	0.10904977413865868	0.09688349602836599	0.10206569328661264	0.10611779306144431	0.12425886912470485	0.1273337606689129	0.12596194492058288	0.11829788109840589
PAN	0.0	0.0	0.0006090557700622057	-0.0018568091428416977	-0.004436207867786202	-0.009065926567897176	-0.00970294633104718	-0.012067581588859344	-0.009667152419867708	-0.04222003680506292	-0.07479920734383416	-0.07298042923162829	-0.06802744677109063	-0.05244479124768553	-0.05604263860184977	-0.048312272345130136	-0.04542918465497703	-0.017126267943357032	0.0033774910884520892	-0.0007186746230569696	-0.0028193297858747357	-0.0028439380997835606	-0.002597295680506484	-0.01154577347735053	0.0025195557796786616	-0.0009692320013687805	0.011936710101112524	0.0050855317879072715	0.025356071117133006	-0.006577131180629525	-0.02727496032466359	-0.03649189245540363
PNG	0.0	0.0	0.04682640454334308	0.09123763802583174	0.03726038529625608	0.0842494194486676	0.10712436626032495	0.10613402476000733	0.10785984046277619	0.10812805795246128	0.10758191374271586	0.12853443293605604	0.10940724905703636	0.08718039337434202	0.12889731542204963	0.09761538874182296	0.11662484820225139	0.11454343193622041	0.12706348453113137	0.1451190121052326	0.1367156731979735	0.13925827790779444	0.09717725972022695	0.09310666487694075	0.11445847617026494	0.07833771179168725	0.09312972429911248	0.11691369780650884	0.10543253286394716	0.06964430962637103	0.06554580074571437	0.11161003070301323
PRY	0.0	0.0	0.00011874290524183095	0.00116889692267641	0.05161129489377192	-0.017512176209821817	-0.0235927738833408	-0.0344224013913208	-0.031737301707501775	-0.04385250991785217	-0.05518319130344285	-0.04269459499798289	-0.06725515787783243	-0.052197459293068516	-0.017834772541958088	0.12691076982020988	0.12446521507241126	0.1049474506018333	0.06512602208554874	0.0788727440864001	0.06498394242437922	0.06669027110890458	0.15175892389824863	0.1587915239392279	0.14417585096704322	0.13360086864897536	0.07776081630324061	0.06113955507032198	0.030914337872900433	-0.03412314181511222	0.0012910717037684094	0.0648377445121362
PER	0.0	0.0	0.01706065996922579	0.0118100436110824	0.022250785067501333	0.02309841259697798	0.019892625789119656	0.02321139627241564	0.022569114073345276	0.020673637943580125	0.020339436231164854	0.0141305833250005	0.01779855335379832	0.013682148117744042	0.017575085641774457	0.01536378014503903	0.02029519262376489	0.016669716455175454	0.029661714290130092	0.0327363950410442	0.03871078182433596	0.03409407387511276	0.0364081145280748	0.03915521760946561	0.03922633233435224	0.039383059689424016	0.043545083334217694	0.043606074521829186	0.04628618728237388	0.04415649499365237	0.04869033991539151	0.046810236564454044
PHL	0.0	0.0	0.11840370415372448	0.033937356569513355	0.053653385278984445	0.03225240593578427	0.04473974998153718	0.0867363706557045	0.08704071747545061	0.10325159861426236	0.09564361032088353	0.09189073859461327	0.11833079394611978	0.11827954361307569	0.08824326688769979	0.10429886207563577	0.07242268986606959	0.10654372899365772	0.18369952782137933	0.12438029457402244	0.09834921858580259	0.10108620808633173	0.15323448791031424	0.07958596853063771	0.09254215505751784	0.15060494503158495	0.1306470761481382	0.14752199446417258	0.11579957325371648	0.13933157726095935	0.1511999946556486	0.14985153955313635
POL	0.0	0.0	-0.024496574994292697	-0.12511319900176954	-0.12517081398540908	-0.10566187951719375	-0.1148686492200568	-0.0947850230490932	-0.10361069636742881	-0.07496685202669218	-0.049578459897248184	-0.030306976928828888	0.0017878965079765052	0.02297196512810462	0.03602723627702531	0.03490454793864117	0.032761278023984985	0.02458768966997482	0.029749708057003055	0.07251408384163494	0.09856607645462034	0.050499290158545485	0.07045288069473798	0.015269017536145846	0.05511200332823929	0.08843903731117209	0.09459000698497366	0.07481333669714374	0.06206274076032692	0.06270073043017632	0.050006627835563755	-0.051589450894184985
PRT	0.0	0.0	-0.35916587939888167	-0.4857588900413434	-0.49454197662629484	-0.44290048374165947	-0.3074238972067378	-0.20960681198277653	-0.16044241830506234	-0.1578459408230648	-0.17858659388261255	-0.155967716332861	-0.15262163017288888	-0.14559956203434865	-0.1494444113829707	-0.10605843621906974	-0.13923794664685296	-0.09450622698851108	-0.1105154770065786	-0.11341257240744529	-0.07531768039410469	-0.06352189792675489	-0.0852602662532842	-0.097059448734782	-0.10270819448625623	-0.07265537486011997	0.03581036583077957	0.027237513454858586	0.04332628602641275	0.017820890897612962	0.011834599295723613	-0.03969601534933309
QAT	0.0	0.0	0.0022782634284679304	0.012962330595089888	0.0033788178713134442	0.006226371604967085	0.006598917825972883	0.011960056343696124	0.003866361101390048	0.003178216060018002	0.011233885134798172	0.011267502471312696	0.053031991300867	0.04095179431191642	0.04610700368086196	0.014459496128238492	0.029307887892504603	0.009683446226849135	0.025879838074827077	0.01194976907132883	0.01884701779617526	0.010152986730282976	0.006933070476877745	0.012149452376175596	-0.004812606458570734	0.021649932115774817	0.01515517292258739	-0.015922125818379484	-0.020649311176001994	-0.012992825009616737	0.012047865561459759	-0.003392411766933723
KOR	0.0	0.0	0.1721325979238797	0.08507486168760625	0.0861783383485859	0.10548866877275742	0.10864798161398515	0.1315861622172232	0.11021290555599528	0.12071260371351311	0.12618926041296774	0.12811548046098853	0.15568665046477026	0.17473636359011113	0.1520610427222513	0.15167186455553594	0.16405718806349334	0.18493877401530856	0.18509017146166595	0.19734904463022396	0.17647197652856939	0.16723938694869211	0.17143452411783056	0.19260551629693978	0.18417265215202594	0.17893423785102502	0.17956822084088664	0.15130120297914829	0.15005132488852269	0.16611963613393232	0.16815621374111078	0.1435058833410663
MDA	0.0	0.0	0.001746404589564321	0.0008732022947821605	-0.018337248190258837	-0.11220649487864165	-0.33269007430950515	-0.401673055596774	-0.2519188620427437	-0.22310318631515447	-0.17464045895509983	-0.245806445979313	-0.38813842002775045	-0.4256861187030947	-0.5029645217907497	-0.43572794509304513	-1.2683263331615624	-1.4765850804655867	-1.9437483081705453	-2.740108801005914	-3.5024144043450223	-4.968957658420726	-5.4094882161350055	-7.742684747775497	-9.269915561338083	-11.160835130674695	-12.351883060748658	-13.355629098593258	-13.883043284637742	-17.34660018686528	-17.605941268413638	-20.792693043197307
ROU	0.0	0.0	-0.08446094145195815	-0.19618819187183778	-0.2089737895662802	-0.19281266962160037	-0.15939843048914382	-0.10797462187365214	-0.05114750552832614	-0.04634304984236781	-0.027955415047620225	-0.033101706562199684	-0.039430677584828544	-0.04507107531427357	-0.04533661611378914	-0.04451782979612018	-0.030099454544996185	-0.041951929935479804	-0.03162226496479237	-0.045195960473576324	-0.012543499501604938	-0.015219792728393688	-0.033478919415486086	-0.043993248192553125	-0.01282065504720764	0.040018234554572985	0.04719007384532681	-0.011986204805969347	-0.029890708788082865	0.013512318502173493	0.057275083247931846	0.014447145722984445
RUS	0.0	0.0	0.2300820587047836	0.20665262676509144	0.14616380376528681	0.1479833242674644	0.1871423694891572	0.20720578796344924	0.214842701429796	0.23556940939322146	0.22609409944669423	0.23410711787981153	0.23915238609055756	0.24441063898981152	0.2275028242942012	0.19011836413758143	0.24572267418188076	0.24044911494212062	0.2384571908938371	0.23556344157815712	0.24490848738378812	0.261260698497523	0.26315903836449106	0.20876607321036467	0.21114426961408306	0.19831680479482916	0.21854163056338471	0.20994824211588714	0.21786421724523386	0.1710288709777963	0.1849078537587756	0.18549025725087542
RWA	0.0	0.0	0.0	-0.0036893571620399968	-0.005485977984465151	-0.005315927453941605	-0.005918497812051893	-0.007766873143744135	-0.007275205305523613	-0.0067724472153085635	-0.007907349668967445	-0.0054379202258258985	-0.009227089655783338	-0.005463797480476096	-0.000473184084925915	-0.0007430468833447001	-0.0004547003316091036	0.0007245631300278887	0.0015711190319400714	0.0019038265916426766	-0.004513732559985328	-0.008617125796328562	-0.0074156818307247185	-0.012469139987569822	-0.014657616380298055	-0.0072049670429175094	-0.009711363992681576	-0.008923956101392072	-0.00882414383347463	-0.009785299005948822	-0.008646699801628799	-0.008883291844097307
WSM	0.0	0.0	0.0	0.0003551066433793437	-0.002098357438062859	-0.00106531993008252	-0.00326052463454074	-0.003066830101805529	-0.0021306398601872445	-0.0010976023522180078	-0.0012912968849754236	-0.013558617292197539	-0.00516518753987949	0.003357371900913897	0.0021952047044804246	0.0010007550858670555	-0.001226732040704448	-0.0015172738398461227	-0.0016141211062081773	-0.0019369453274520332	-0.0018400980610788764	0.0035187840115691316	-0.004713233630149194	-0.0037447609664176262	0.0005488011761478617	-0.017335660680750653	-0.011105153210766439	0.0031313949460543	0.0026794410363129018	0.002937700413330191	-9.684726636205454e-05	-0.0002905417991194703
SMR	0.0	0.0	0.0	-0.0003415985143417899	-0.00400353458812619	-0.015084990393554598	-0.003224689975434014	-0.007460511553336602	-0.008526298918087871	-0.008266684047175676	-0.013376997821812342	-0.023133051391577286	-0.024581429092407348	-0.02373426477682017	-0.01582284318455418	-0.019320811971468288	-0.016765655084149955	-0.020796517553434146	-0.024595093032975246	-0.019443787436623783	-0.005233289239781058	-0.010698865469349617	0.007515167315652604	0.002391189600436938	0.00034159851436399435	-0.011067791864849408	-0.015344605264466793	-0.018828910110790797	-0.013855235741910832	-0.012980743545187856	-0.002322869897553037	-0.004796043141441775
STP	0.0	0.0	0.0	0.0	0.0	0.0	-0.008932024832697394	-0.011226489927307348	-0.023354376856088432	-0.027369690771683608	-0.025566896768769443	-0.025894677496562934	-0.04515179525503843	-0.05121573871942342	-0.04097259097554096	-0.04187398797701469	-0.043021220524341874	-0.04277538497847733	-0.03785867406141952	-0.045069850073109485	-0.0580991340033421	-0.0636714063760091	-0.0526907519945663	-0.04654486334823016	-0.04597124707458322	-0.03474475714727587	-0.025239116040953746	-0.020896021397531772	-0.027369690771683608	-0.029664155866293562	-0.006555614556114087	-0.04646291816626791
SAU	0.0	0.0	0.07089018817965087	0.013881540548177362	0.016937161566144	0.03255346432171624	0.028015849706441998	0.08709866789740062	0.07382769161035085	0.10156228374351706	0.09638251352006577	0.09318584754205439	0.07111791071576778	0.07731840303624171	0.10503566722095403	0.09361431700900535	0.10647044405056594	0.11781990976034162	0.11480518724071853	0.10901871181892009	0.10763126525892286	0.12568517148343616	0.11560359705631296	0.09848033029740133	0.09368430981373521	0.10867071516047488	0.12273098328146048	0.10169322703930117	0.10747111415487787	0.11144496510329116	0.10051466170910572	0.09757375322303474
SEN	0.0	0.0	0.03081493503680477	0.029076937778382828	0.0169099417838936	0.029675897113912164	0.01738707888170321	0.00990414792840788	0.015638929770123156	0.016764770283916874	0.015424725668755634	0.016498791731511808	0.01666020619650599	0.013831899910288215	0.00472771800970051	0.008412840701388369	0.019547393231000854	0.007783425806384692	0.016934306231441987	0.02617858370541626	0.00492364877540119	0.006467745638771838	0.0012222831186736727	0.020727038566437095	0.011914214851138638	0.02782521428557061	0.02202139984246454	0.016328240598673105	0.024539059422457044	0.016359711343416627	0.019643835835858603	0.021909729457880722
SRB	0.0	0.0	0.0008302641134383393	0.0006200651122112433	-0.001221260585426709	-0.0035878643717013325	-0.009767012881800596	-0.01099573355706207	-0.016457396958546866	-0.014613438288058056	-0.006807551369680809	-0.004949111348351298	-0.01782083807927437	-0.013549278417523958	-0.0009584021266606513	-0.0029866688984747647	0.0007429371797318396	0.006872936862789558	-0.011407354983272722	-0.02697919539804694	-0.025990952912091636	-0.03294858373570353	-0.023720013806949325	-0.013145117081148072	-0.048581421355409216	-0.03906059143747864	-0.008758145441645215	-0.015503821948792407	-0.014633624413440405	-0.018327246529026286	-0.02740134871574984	-0.02851026912519261
SYC	0.0	0.0	0.06042352391433248	0.07394487192313726	0.06776830026837821	0.0865465694239731	0.09129395447857735	0.08874627401733726	0.09144308699338133	0.0781454377567492	0.06710963166134398	0.06710963166134398	0.08291767823045415	0.07170788420109986	0.04792124809003262	0.04696431445339044	0.05546486779715032	0.05256921146805649	0.03970653206628594	0.021736064032529256	0.0012924817949455658	0.023774208401516894	0.05075476587128591	0.05143828989746524	0.013086378173965407	0.011346498834607921	0.024383166170305337	0.03261030990358016	0.0703656915678863	0.06585443299507165	0.0435715497416167	0.008376276248101
SLE	0.0	0.0	0.0007859719722613789	-0.004017942927037055	-0.008137520160866885	-0.01257555155581569	-0.012053828781144471	-0.012406161044564712	-0.0058338092077225845	-0.009662034762158989	-0.04627071205536293	-0.06398895953300121	-0.06489011705290704	-0.051277895568169196	-0.028179805452965834	-0.027529345889709678	-0.06464619471667765	-0.06621136304073572	-0.06609617749304686	-0.02439900924164906	-0.04370952752513757	-0.07274983677528768	-0.11285473422085746	-0.11860723598319245	-0.1109033555311445	-0.10447329172377229	-0.1063772410703323	-0.11145218078763008	-0.14443590113988325	-0.14146140376219973	-0.12534220271084306	-0.10838282472364069
SGP	0.0	0.0	0.45356528466529156	0.4064495317593453	0.35173205236462834	0.3516867203442908	0.3860408501530799	0.3758890326771791	0.4341603364109714	0.4266828608687989	0.42801026484586835	0.3981731823862633	0.4532663818076488	0.4352081242444461	0.45250785347479283	0.45537650493205906	0.48560570936750924	0.4682380645285811	0.4994094744010802	0.47087115432384863	0.4794630557693802	0.4617289221515275	0.4609013655149985	0.47645441079111617	0.44726401020696027	0.5180441904191202	0.4884149346672251	0.4399232725224467	0.4741014316705261	0.4639901245364175	0.5109233954550652	0.426066510236045
SVK	0.0	0.0	-0.01699366319126705	-0.12028133660658691	-0.25535309768108805	-0.17775276606076806	-0.04116101375525316	-0.0074963091720392505	0.023983582818054572	0.0034144277528236344	0.029556664639707186	0.029903635254124872	0.05807916271611813	0.052663854635182084	0.06745279843187735	0.05613290270283233	0.053471149469142	0.07984634528912515	0.04735416776544543	0.10316198088362594	0.14965834647586718	0.10040036460443602	0.160207964150616	0.1408172588297063	0.13444461456808554	0.14780438163310983	0.16202573480883498	0.18200327947608397	0.22645911565624122	0.17469254775921428	0.16948338201103752	0.16045030066791366
SVN	0.0	0.0	-0.10305011653024554	-0.22714490345504545	-0.3200466086070941	-0.2579504196603799	-0.2002440753624546	-0.14677611732827334	-0.13269643391753405	-0.14114382421783755	-0.13318963558723862	-0.14272381850304328	-0.10694151268306751	-0.10016296292615356	-0.06288845971401669	-0.07554065658992304	-0.03251388283996848	0.04452911500629764	0.056131946627502316	0.10147396991770918	0.20712721185647265	0.23649264914396007	0.2087680693264149	0.13522400502774534	0.16933397242011594	0.20915773362431	0.20516559840704218	0.18090007625741755	0.21416950208077434	0.22567439294487457	0.26941228654908667	0.22839504726186455
SOM	0.0	0.0	0.0	0.0	0.0	2.220446049250313e-14	2.220446049250313e-14	2.220446049250313e-14	2.220446049250313e-14	1.6879098563293837e-05	0.0	0.0	-5.063729567877928e-05	-5.063729566767705e-05	5.063729568988151e-05	2.220446049250313e-14	-6.751639423097089e-05	-0.00015191188703633784	-0.00011815368990975017	0.0001350327885063507	-0.00035446106977365943	-5.063729566767705e-05	-0.00011815368990975017	-8.439549279426473e-05	-0.00025318647841610087	-0.00020254918271511713	-0.00020254918271511713	-0.00030382377409488015	-0.0002700655769682925	-0.0004388565625790264	-0.00042197746401573255	-0.00025318647841610087
ZAF	0.0	0.0	0.27464079700483257	0.21369802356980827	0.20299449853637963	0.2123776619144646	0.22536941076023442	0.2436356140672613	0.2575253560419988	0.20975796765667631	0.20515218450325445	0.2212434580200373	0.20458739671653792	0.2753584134330689	0.2521956477444576	0.28208450341196123	0.23751505566491637	0.23229506645061626	0.2048934220080234	0.1980002562042893	0.20826637693862615	0.2163535197900579	0.1894618298788675	0.22917882368258535	0.24307455893741725	0.2621904936970898	0.24711124334830803	0.2537493793137058	0.28597277528241705	0.29006150659913743	0.2699354412861732	0.26316981668794703
SSD	0.0	0.0	0.0	0.0	0.0	-4.971274293330552e-05	-8.659639091357363e-05	-0.00010102912273435294	-9.942548587771327e-05	-0.00015876005001747018	-0.00021649097730058742	-0.0002469600777987857	-0.00021809461415722708	-0.00022450916162819468	-0.00022611279849593657	-0.0002148873404217433	-0.00017158914495940536	-0.00017319278182714726	-0.00017319278182714726	-0.00017479641869488916	-0.00014272368132894897	-0.00014432731818558864	-0.00015234550253540036	-0.00015234550253540036	-0.00013149822323255123	-0.00013149822323255123	-0.00013149822323255123	-0.00013470549696803502	-0.0002838437257679516	-0.0003111055525417683	-0.00035600738487184813	-0.00017479641869488916
ESP	0.0	0.0	-0.12668971228435577	-0.2168001921684759	-0.2542803681370054	-0.2095862459930542	-0.15138159478855773	-0.135674821497489	-0.10764416329732684	-0.11757697294615399	-0.07212367405609044	-0.07140992563744453	-0.09064886102828629	-0.049796038044069846	-0.07371489087091287	-0.08764859215423249	-0.06996621545329873	-0.08821051296271643	-0.034586125798885536	-0.05923343127303138	-0.052786542794336366	-0.015582548355741466	-0.08627363068832716	-0.08270323759401732	-0.06443760605457927	-0.035584310753000725	-0.031255875975844116	-0.06880464588122637	-0.056258185384594483	-0.041522729584253515	0.007188703916227723	-0.10206517256776682
LKA	0.0	0.0	0.03934832896825835	0.07306690773540847	0.07666003476913819	0.09394654895442667	0.09263491332940355	0.0875133941910855	0.07635376452168607	0.07628052598422919	0.0666925657369477	0.09077250910713985	0.09492491224496469	0.11991109004310108	0.09505067539006262	0.0915252385196963	0.09940688880130111	0.1258049428489283	0.15576838206006194	0.10373905925833427	0.11562663560285014	0.12179272862866686	0.10538988548354222	0.1393474142263429	0.10002201853744896	0.10419402593029314	0.11330038731018899	0.10568616865773706	0.10979566436954968	0.10503626911082531	0.09123265426151939	0.09877067524375338
SDN	0.0	0.0	0.0	0.0	0.0	0.0	0.0	0.0	0.0	0.0	0.0	0.0	0.0	0.0	0.0	0.0	0.0	0.0	0.0	0.0	0.0	0.0	0.0	0.0	0.0	0.0	0.0	0.0	0.0	0.0	0.0	0.0
SUR	0.0	0.0	0.001241382119387957	-0.2119617063935597	-0.38737986910684086	-0.3477128478358571	-0.23804217221046198	-0.08075848561907017	-0.10624972397840216	-0.226452125326293	-0.2406050256182457	-0.18263762923247384	-0.09235997381312755	-0.15144861856482006	-0.2131287199989118	-0.1678897808279678	-0.0648379029543622	0.002019391189578279	0.0012013375348729483	-0.0030719916963573013	-0.09884719650151697	-0.12694133285311437	-0.1298989114509097	-0.1597778921400228	-0.16236934882243315	-0.17112195086231852	-0.15815894679539477	-0.1479876223333343	-0.12847446837382925	-0.055616207210351654	-0.021721326761758863	0.025485517704382232
SWZ	0.0	0.0	0.051855829228375505	0.02779385451827654	0.022732338063224944	0.023187083682230103	0.007943219671147084	0.024131175130381877	-0.0005832606852385069	0.006578982814109402	0.0038505091000784475	0.0029014747647604366	0.026419731886906384	0.0322819960623999	0.014685317761653494	-0.0003015161169406255	0.014561745582586383	0.031629534956856276	0.01894608649626317	0.05390218451390982	0.04054650339913035	0.043126690498285214	0.02295476798557239	0.0041174250068776175	0.015832067583487763	0.018693999250940507	0.051410969383680616	0.05888461477436824	0.06521645323032121	0.0509611666518639	0.04543007591630843	0.03367094735522436
SWE	0.0	0.0	-0.2297387207337631	-0.3571165969550427	-0.37725110572288667	-0.31194982408236926	-0.1662834267216362	-0.1818285896176941	-0.14274706583838892	-0.18149448246735922	-0.09917813033852863	-0.1733041087985221	-0.11559850425155727	-0.12811726193701078	-0.11240301572109646	-0.11912214104888852	-0.06208847510481563	-0.12268514372043571	-0.06120633688573296	-0.08961348915799139	-0.02857552797470575	-0.012079774185180803	-0.0020342883476298645	-0.016194792928792	0.05779748308223365	-0.016184513854688998	0.038449360723880055	0.12034151483208966	0.07467654205419727	0.024837408613720413	0.0631485604829507	0.032452861751930406
CHE	0.0	0.0	0.43623730745991907	0.4185337573737957	0.3273075305443962	0.3626216592731213	0.41641191187955506	0.46981364352591815	0.49189733437151606	0.40461770235418193	0.46090409214403216	0.47662788322286875	0.4408583490871143	0.45022839266843917	0.48997710458420496	0.4483590651760405	0.44488853227280245	0.4610819236591901	0.48902346847692346	0.46103693304198057	0.4214432651858724	0.3814074931977496	0.39350024244870774	0.38420718815885824	0.3853073788816497	0.38037002812532084	0.36423324449028627	0.41213900620451493	0.4346995494739936	0.46506168573294815	0.3962580401124072	0.4604443560894733
SYR	0.0	0.0	0.01078396718150465	0.018465683133572774	0.020308169988680902	0.012762273990962747	0.0163042251735801	0.01856857703832482	0.017201117043663672	0.029702383496132967	0.03162444163764544	0.014703881974398314	0.015630613076877964	0.012561630876595231	0.017255650813208234	0.014108126265632848	0.016368019394530364	0.011095049753651054	0.020485833464300995	0.018418351937343758	-0.016224653887175755	-0.01888274642761756	0.0011592713273111954	0.03225072253816297	0.02480017489221442	0.028212479754752273	0.031425170442012096	0.02175897404623761	0.02097149269488785	0.013942810058598099	0.016404375240886004	0.013488361979097085
TWN	0.0	0.0	0.21635065900935668	0.17368410491140907	0.16171984515986892	0.16392220581364914	0.18651289308744268	0.19376874504515307	0.053986852926568574	0.12829821476938452	0.12780469985882448	0.1331421864431359	0.1296219447159075	0.19794958448977606	0.20831138300017038	0.21009613411808736	0.17983633951175193	0.20394324964294608	0.2156692003113747	0.2509379697989811	0.23517675163735596	0.21913361779470897	0.20259657911658735	0.19922392395270716	0.18876678881154518	0.21575017470940594	0.21427814333734307	0.23055165779075626	0.2210623811646384	0.21200949545563397	0.24107098594865484	0.24828563584506913
TJK	0.0	0.0	1.020439195364986e-05	0.0005170225244377491	-0.008439032125673318	-0.009724785508757883	-0.01126905015410573	0.002802806316615225	0.0168474510755523	0.01425893698945302	0.009806420644209446	0.04832800017795513	0.05098794500757453	0.04928041009137907	0.06992729642869566	0.076988735643857	0.06990688764483277	0.05202199005645003	0.06264136059104253	0.08378145920493463	0.08942788940591306	0.035419444387185806	0.0573826972833924	0.029497495604124957	0.03544665609900299	0.04319178957346015	0.06266517083888257	0.042290401619715645	-0.01713657551356551	-0.025405534440392508	-0.010374465128304422	-0.0814650622369184
THA	0.0	0.0	0.2899448844224217	0.2834926420543171	0.28984529553952587	0.3422090916499476	0.36776282849206865	0.3806480503882437	0.3734942553865306	0.34305588609728765	0.3681527083740921	0.3607980790023335	0.3906156454833054	0.32955036222672707	0.3816856240031363	0.33637622663993394	0.35554856983950334	0.29450617083690567	0.32320807214949454	0.32832859733549213	0.33758053939807464	0.3067863469280008	0.32708679909065896	0.33134754667512034	0.32849537500443393	0.3051592918826618	0.32200414464809146	0.32838603912448416	0.29972320285145404	0.2668937372302782	0.2787453151309016	0.2702613054486269
MKD	0.0	0.0	0.01565532346468057	0.011215219327387338	-0.022006434090071636	-0.06268997065421722	-0.057309293011031937	-0.03358892497685728	-0.022740977208979274	-0.027164658634259986	-0.012942590035736057	0.03661966182921805	0.0418629858810915	0.059529345079734064	0.06601780929653689	0.06587448380992456	0.061838975577521715	0.0844724586715806	0.09843325685179316	0.07160601030056224	0.05291994998362082	0.07703595607977398	0.0952950258845453	0.0909952612861975	0.08459637549851351	0.09057125672162769	0.07699116686523677	0.06932474630534369	0.07034892634507628	0.06407843630582555	0.06581625783099732	0.06422773368772727
TGO	0.0	0.0	0.00019844958896175768	-0.0005150239332563089	-0.018455811773410158	-0.028061716877181286	-0.006095237375247642	-0.03808342111971674	-0.040729415639206845	-0.12936078206150503	-0.05259386606494276	-0.061193348253285595	-0.04915879817984914	-0.06589471351557963	-0.08420405059237357	-0.09182073481630582	-0.10914254893852338	-0.18039540135599275	-0.10707772821527684	-0.08259755391981649	-0.06683971155825308	-0.05797090492778434	-0.09219873403338852	-0.0527592407224331	-0.0462151292769275	-0.023417051497442998	-0.02435732454988404	-0.06354639337952106	-0.05231509164236314	-0.09681032448162208	-0.04312498567735634	-0.023067402221665922
TTO	0.0	0.0	0.002993344604385051	0.007926127067103828	-0.005148779488128863	-0.005021222189638408	0.004091471214007214	0.006347818093876967	-0.019773648950216494	-0.05394539883191163	-0.034352030863571414	-0.024854397879148227	-0.11090341759337763	-0.15794825003803137	-0.11788902217966246	-0.04951490866459407	-0.030993588924843607	-0.017844982597148284	-0.06106026148068322	-0.028662975351201325	-0.08252276906283162	-0.08039511332411653	-0.08363280102030579	-0.07710640270858216	-0.1129590743236153	-0.08490383863450912	-0.08626274905435549	-0.05247480491077372	-0.04811291222396319	-0.02415878541144334	-0.09476430126792446	-0.10536856468188471
TUN	0.0	0.0	0.05120070226685147	-0.010940740106990532	-0.10265731035649095	-0.12359331815953167	-0.04593662755100203	0.049869072566521844	0.1326932985685314	0.11931225892440889	0.09325813466667388	0.14729525416636857	0.11454965235517811	0.11719069238802504	0.10071618041067598	0.11089839727063122	0.14098342132897734	0.16237377689514165	0.1843311094338107	0.1232810977320975	0.10842323631152784	0.14794076511144283	0.1381006498977433	0.14350072246849255	0.15177207369403423	0.17233992955749677	0.11019772099851721	0.12339794095952428	0.12672203500725399	0.1014091948318363	0.138351575517337	0.1762160599682927
TUR	0.0	0.0	0.1940977497012275	0.16083999657576786	0.1513567098709201	0.17072447174732996	0.15788611421911902	0.16107093142172513	0.18301601240005017	0.20702588800882715	0.16351846193958242	0.20503999856686939	0.15652255026008532	0.17954176730816673	0.20744324289452276	0.2010018230570232	0.1774684812252847	0.20746123824173512	0.1781014536831993	0.19909307519425656	0.20178261210563875	0.24184711347856602	0.1842240521423344	0.20521459589208924	0.21909753270379362	0.2259941270496002	0.20841897609469306	0.22140057789306056	0.21666571137284318	0.2262828690907881	0.23101381647911978	0.22929847777453105
TKM	0.0	0.0	8.44201297978131e-05	0.002573452343690441	-0.015035860536460888	-0.012309907313134971	-0.022649103854455177	-0.0015032229562894628	0.012561352215856303	0.019105273889818974	0.009903479742390253	0.0011791585871279153	-0.0021395510314103916	0.01962541081854674	0.009948866908948695	0.03144785996287425	0.018270150025179177	0.020177318763869856	0.031486892926091414	0.04630398731975127	0.03962662737613254	0.030629983221541757	0.0383249234393368	0.041302321565361844	0.04935218942561104	0.02625284487896007	0.031102917497038973	0.04056886495384937	0.03916458602062356	0.05970227888691948	0.04982149272780845	0.014523893297702095
UGA	0.0	0.0	0.00040471484250570455	-0.001294477373114944	0.007077425386370351	-0.00475794157799303	-0.025240783468549743	-0.04033929095952349	-0.048645097073918286	-0.030318022686115498	-0.01907854239935336	-0.017967101889693193	-0.02215966293395155	-0.01930530473575054	-0.02073095852764828	-0.012812580440879628	-0.007380453082550531	-0.008311907343172553	-0.017687462237203633	-0.030294634642458185	-0.06672303795313139	-0.07220499201321395	-0.06103567585740155	-0.042675044711348864	-0.060332000804630415	-0.07752119602468799	-0.04719097088101698	-0.03177316575047051	-0.029180143518392487	-0.025727864899616204	-0.08862238179242476	-0.05663465616312369
UKR	0.0	0.0	0.01122950225116437	0.09700296341978998	0.046855843934867636	0.02914308759522921	0.04751516332153205	0.08128061727707969	0.10264586466288694	0.03943900636620423	0.05903904449497954	0.037401235858292026	0.056510216739247277	-0.015279500627329856	0.0145191813863077	0.055848768799271475	0.13214835848391893	0.10305241834442924	0.1281324169606357	0.16031390797317524	0.15770770730476613	0.1373820453538066	0.1550830946502213	0.16543041798355862	0.12544171272597104	0.08198612627048352	0.10299601168177741	0.14068087726815115	0.1649767168462546	0.12204837304479188	0.17672196756359781	0.14954140611687095
ARE	0.0	0.0	0.036025621385071815	0.03516032446029271	0.04277592869423863	0.044797441787225445	0.04981444222660336	0.0307172843145187	0.041569991213386004	0.045405001792597766	0.05816517058896409	0.0470876482274063	0.05288192895531729	0.042030213352273194	0.0460509614685467	0.0644422645663223	0.08435411114169344	0.07319765032685055	0.08138460618112298	0.061257022326044464	0.06618871914938484	0.08716553050187592	0.07000880811749433	0.06313704098073192	0.05048586255371745	0.05302999725032009	0.07339236170000873	0.08189658439776704	0.0895048321730707	0.0708539139111064	0.10602962954373574	0.0841827734810785
GB.01	0.0	0.0	-1.565957673950369	-1.9379067140151696	-1.9610774601577785	-1.6521131004061607	-1.4173161472847307	-1.5431230454654443	-1.1144927861709508	-1.5329805956757814	-0.9209456113559611	-1.5722945459991644	-0.9487097981525139	-1.6206655080741261	-0.9406728713265755	-1.6082489001202238	-0.8397936582326793	-1.2952847625539166	-0.6908799911668484	-1.210288335897114	-0.712866051785066	-1.2096045359627938	-0.6645347478008157	-1.1637347109415996	-0.6229218367379663	-1.2545394024382372	-0.7222671295457839	-1.2111051754319813	-0.6732760194228304	-1.2479749193503253	-0.6466384440549033	-1.1558212949907776
GB.02	0.0	0.0	-0.8437309773231205	-3.096947605824929	-1.1830066726391197	-2.4238777725887117	-0.9178195387975485	-0.7436545544515005	-0.9073059822845453	-0.5887513610758233	-0.47024067375571743	-0.25566192696296897	-0.770218189734595	-0.12672996981042406	-0.24560641096023073	0.2688646902053726	-0.2312588857314335	0.32761500179168124	0.0005435414055732224	0.3856846991086016	0.08627481407321724	0.48373047571790284	0.4316170014811993	0.5125670097998469	0.19950717826842101	0.48127402142565945	0.21549482781340057	0.5098028201425464	0.00739277383623449	-0.04451814470817217	0.18779593064326416	0.42416519131251995
GB.03	0.0	0.0	-1.524141695946013	-2.06893345204624	-1.854154845873912	-2.0477528728718664	-2.011708885870145	-1.4340124158244705	-1.7999709492683036	-0.5393297493443194	-1.7467300967801025	-0.03465262443701489	-1.5343459704433737	-0.5409700406319495	-2.5258986373400627	-0.31242243991215224	-1.406050877781495	-0.2038265964831587	-1.1787316923838165	-0.03580805989336078	-1.139422117369604	0.006991547063872616	-0.4506277048554108	0.06144335285167557	-0.5818708424466634	0.44282237060160323	-0.5769001448782229	0.35025799246166667	-0.44885834644493583	0.5639293735441475	-0.6629848789400428	0.3853874060348428
GB.04	0.0	0.0	-1.3029106530698775	-2.5144766771560967	-1.4010148964121338	-2.330473606902461	-1.1431871838189833	-1.0201668116113671	-1.260837078907573	-0.7458183949689778	-1.3122705787036226	-0.5051711732675712	-0.7669196243614174	0.1624590667026471	-0.4702238091286226	0.057530339920242035	-0.3877722190997357	0.16244647697960524	-0.4281621845339312	0.370250952144735	-0.023709222532486418	0.5646827941815591	-0.03999925724905706	0.4998743140206541	-0.1938222007014323	0.38396564164708824	-0.12906578651387113	0.47835292929416795	-0.6333038265788904	-0.24504466259737123	-0.34391431842479836	0.5016667491684723
TZA	0.0	0.0	0.0011098587394897663	-0.0005529040800422713	-0.003748811180281919	0.00026328765716510105	-0.009988728655396795	-0.015556249959869373	-0.07134285393654016	-0.07858528979861612	-0.05866049001923557	-0.036216229889651785	-0.05272639128439671	-0.04662014292752259	-0.039353403589392766	-0.03980909376530839	-0.046261666655844635	-0.057301520650265836	-0.1048816508816719	-0.09536684000920337	-0.1112430857370228	-0.08758567709475917	-0.0670917709179597	-0.053850427051571614	-0.056467101305979206	-0.0767807567021106	-0.125616566529263	-0.075136221489569	-0.02176983866928328	-0.007214081806672379	-0.01746204753991787	0.0228250145876574
US.AL	0.0	0.0	0.007663234348731507	0.004165179976545197	-0.0035710440444480795	0.0049085067986842645	0.003907867051977654	0.005577578794246918	0.007753644222763256	0.010459809310914281	0.01697963611404507	0.032401964581074694	0.020759722579821727	0.029056507283642397	0.02337635367000157	0.02693328637781711	0.01658724363609032	0.015577261211330296	0.01552879606896429	0.023005176856760734	0.024990982539629947	0.023462676122387727	0.014857388403854976	0.008075090739323443	0.01461992867015649	0.03627129308612087	0.035473272669572786	0.042588013961308846	0.02672015653488735	0.03669988844152705	0.03615606672353611	0.04553270929832376
US.AK	0.0	0.0	0.00243178848544634	0.004889187581791354	0.002906499452337563	0.004019951251321707	0.011086650538594256	0.005927941765593303	0.006941695114903723	0.0122388231422077	0.012799817476860653	0.014574571836667438	0.014768785636198878	0.012963237565655206	0.013273613779074545	0.01632097159147694	0.01135891572383585	0.014121812821987767	0.00747189573877538	0.013295260843038115	0.011050978616222729	-0.0015323682206025424	-0.012737315390642934	0.0006899620540012918	0.005445608593057649	0.013860828501077727	0.004912663975131792	0.011539104665025945	-0.00975093522327386	0.01201808406703364	0.010587243625459486	0.01594108086266921
US.AZ	0.0	0.0	0.010917346841043951	-0.0003230000380605169	0.005469970935534363	0.006935176965816581	0.00855215081845273	0.010615444572015242	0.015425191451634568	0.013346925087809325	0.01715881554977816	0.02018838712476434	0.027538169280627578	0.027620790866422773	0.03183721403516859	0.027877503075379728	0.029920107403791363	0.025357680823012707	0.022042949079570384	0.02408126579687142	0.028618034768235212	0.024224050053067714	0.026116451877489233	0.019677616942348486	0.025036518332588464	0.026725973230412592	0.022829691692338727	0.03246034685198129	0.030911158089508284	0.03867411623172945	0.029201898511699298	0.03755967762584245
US.AR	0.0	0.0	0.004472946659928034	0.004581415156801327	0.0020214583511535267	-0.0013467475315165345	0.0041726109297091085	0.003612552481180309	0.0059246529218626165	0.01036601168362683	0.009659378702342458	0.013192209345280759	0.009016255780847082	0.014683692960493211	0.023768807016733007	0.015124753612738573	0.019730235739578994	0.01420419200888201	0.013391931770234677	0.022804791161479265	0.025850265661220284	0.01975279852397538	0.015220520097658508	0.01924572083591425	0.016119020312266308	0.018984326800253193	0.01680041640137464	0.02917785853195909	0.02398290277101367	0.022493759000119518	0.019733912637764917	0.0266479854388324
US.CA	0.0	0.0	0.0888910152633704	-0.0074340931725314086	0.026239800209526543	0.015123494371471757	0.04190244987796188	0.045830648875822	0.06227725807470552	0.06759744604658557	0.07848274443371661	0.07121361315920449	0.0760368974253467	0.07471845188846693	0.0807073447505191	0.09060427338098975	0.07514406658848394	0.08106104562108918	0.06975504668782495	0.0722582254916615	0.06521450358547565	0.08501973432637477	0.05660173118091638	0.10969929911766041	0.07570167951502782	0.09879802550853967	0.11225928621598769	0.08585152664344342	0.10247149908593212	0.08574486755066335	0.08434367509251306	0.09413237412738695
US.CO	0.0	0.0	0.011458733060898396	-0.0014906592184060763	0.0020934585684084794	0.005402418355981986	0.00793601089292828	0.009799136865540348	0.010471121816113538	0.011731976573092773	0.011560332907545323	0.02233235927269206	0.025130349071345037	0.033787065309143216	0.021726193066151644	0.032460457824901034	0.019611014972387153	0.03267732299463422	0.020386976374209276	0.03691843991968646	0.028753812867643447	0.0328809848054723	0.02847403369281576	0.030219055620195334	0.03789608262851907	0.034747411617819246	0.03200916701813217	0.038811207433009365	0.03709417662649539	0.041274360050280734	0.03196434161472084	0.04285328372282127
US.CT	0.0	0.0	0.009950104976996776	0.004644662466257721	0.00067960568674863	0.0074507374037802165	0.007490421857703211	0.009280589834537167	0.01168823887853776	0.01040244751002728	0.011012473622828978	0.02137026670931963	0.020248032521008597	0.03250473049420943	0.029623804802980658	0.025355429274842578	0.02402694134957528	0.024018130948944005	0.021434349195681435	0.025850694272255836	0.026307479656795252	0.024925828117750015	0.024640807893416827	0.020288545303226435	0.026320883514152627	0.02228007235003382	0.027778816555823482	0.03134522153414032	0.03612030805024702	0.035014715729730916	0.035411635571813704	0.026441217019668173
US.DE	0.0	0.0	0.0024444575871696017	0.004205067292595288	0.0034397579077083407	0.0036510678218970583	0.011125007613288496	0.005009576197845256	0.00663972499970189	0.012483209742986112	0.009200249916552217	0.008585919934089858	0.016742482622245092	0.01756352882511525	0.021120579047484433	0.024333408482068997	0.02182708915192677	0.014595696392460944	0.005537238490815888	0.02955061963905159	0.025408026581974497	0.01666898352163937	0.023709278619565843	0.010594282857767645	0.01360407102699579	0.02661004312289883	0.02232351432716051	0.024187329019653703	0.030708230473397435	0.03393239101934231	0.03219536227536679	0.0318309292349328
US.DC	0.0	0.0	0.004495191710041091	0.005565776592919569	0.00451216662971099	0.005163703986510448	0.015993369875966224	0.006938248772137001	0.0006150912058355829	0.010085598578535304	0.009292936399596385	0.02682852765119037	-0.013820413741161275	0.023659543143295103	0.04158705533368057	0.03088936112338736	0.0328800865032397	0.02758407799601237	0.018860467087522537	0.025706518747048435	0.014968217866262457	0.013642676347225269	0.018398649420792168	0.02421405718491254	0.03096225342535952	0.011743815238363098	0.014614573707061318	0.01191855705819922	0.019750818264774317	0.025097751530944734	0.021946407625805797	0.03758546765944004
US.FL	0.0	0.0	0.03170088201362997	-0.005241167718472717	0.003944994997695517	0.009280870024386267	0.011403976330814913	0.017801216646007312	0.03821995260775424	0.03822096238066397	0.048660863871230475	0.06270781518906698	0.05859454035741507	0.05952432988398648	0.05804144310228576	0.04821846590965517	0.050203515120905706	0.05072425267587111	0.04848565652524339	0.058213292366215974	0.04849826694539594	0.054425352284792616	0.05183371133585801	0.05665718530505348	0.06419410701903328	0.05852968005852777	0.061509801790871066	0.06644193202465232	0.06656829454025903	0.06363544427117063	0.05741327040349464	0.06989803253949489
US.GA	0.0	0.0	0.017993112025127544	-0.001980553121250228	0.005846529339370576	0.0087419829959412	0.013267039327002905	0.0165662843552683	0.019557890499899422	0.021293215922901787	0.018952837369812237	0.0300462824255332	0.03437134485326787	0.044803092288914215	0.025780441096379114	0.042094504101530816	0.025027826002466114	0.03830860724185481	0.033921706208439595	0.04505923989963634	0.03854520534629646	0.042517681385323414	0.03721874271502834	0.04485883701084159	0.04671857581908245	0.04776733730440519	0.04446764239214307	0.0507930119401534	0.04575627386582681	0.05217067955440857	0.038258383824008035	0.044165320319833334
US.HI	0.0	0.0	0.00295725741656927	0.0030837207564582414	0.0012870252979801933	0.0013778651618334692	0.0038328315665081547	0.005636397266783888	0.005834362012091532	0.008413501676041157	0.006247848787355181	0.014484505350265131	0.015560843232909072	0.01685372095912019	0.021442279124039842	0.013844046142108546	0.020156526093084715	0.013306640560961647	0.007811464931295475	0.019666448844413154	0.021193169245292687	0.020857290757092528	0.014656261395384895	0.015560588779517381	0.021707928473801985	0.016561354002320172	0.015426237384241759	0.01828374906795993	-0.003511202468686747	0.025023710731209015	0.03263924654437478	0.021272304252728524
US.ID	0.0	0.0	0.0023068338667275867	0.004664859608394245	0.004764363815445982	0.0045276013936002	0.011752054751479335	0.0059558547058191635	0.007455776642983913	0.014230701348627584	0.013102560403543961	0.017295494914426612	0.012968821630154892	0.011273730669558724	0.01702417797693201	0.011280449603146003	-0.01833341017979384	0.02415488621376749	0.03187174141920934	0.04093302324155168	0.035368466430196754	0.04649534040837011	0.02316656307723708	0.028147212564499924	-0.02570983941655447	0.0232846243389373	0.039658665503528034	0.036194255363586336	0.056193641125101834	0.050512302848937374	0.04736176289255045	0.04138287184303202
US.IL	0.0	0.0	0.029454094566649935	0.0018759678143132064	0.01257073736113945	0.013498644641174451	0.021054046684931826	0.023831210519942303	0.04023868356066718	0.03605593744104851	0.04953056969421166	0.05832031441936891	0.05212047725957625	0.054719339024256186	0.05632885004545063	0.05682854481341426	0.04602435747327327	0.05672175022213288	0.048251859585768386	0.05636567576656759	0.052240413084203574	0.044401326872289815	0.04908457489902762	0.052223387493977036	0.05937544699896602	0.054921502144011924	0.05981647284414304	0.07025815383905343	0.07083571230643848	0.07643448307272926	0.06716489415667937	0.06098367164222296
US.IN	0.0	0.0	0.012576947055298326	-0.0006244350940320942	0.005498916174384583	0.007602342795753891	0.008905383883051066	0.009931871431700934	0.012387258923141076	0.013766127271330753	0.016102134818796188	0.041922516958448064	0.03376514740796033	0.031030326861647417	0.034769978594928475	0.026530902771204623	0.03119655893442097	0.02201282181510944	0.023408727300999743	0.030631933792246713	0.027959262804699847	0.02814415174312579	0.025644911618938337	0.025916485994059713	0.02597197667155715	0.027873897146246662	0.02795266391331097	0.03663920456233871	0.03328048883128876	0.03848845388587652	0.03102648750665793	0.032392637991440765
US.IA	0.0	0.0	0.006628399724317724	0.0029522175738705414	-0.0011267271479598051	0.0010437919654382455	0.0015365919034504572	0.0024007673410375574	0.006757499103726694	0.0119384278803647	0.013132282123540229	0.011305760735402792	0.014318690528503097	0.025085028923532704	0.03315860856840658	0.023559319399013567	0.031083739838178026	0.02005530793820487	0.02764135700750181	0.026807308576781708	0.0277580848403014	0.02936810416362956	0.02395704171067603	0.021272759760937454	0.02844413291769321	0.026696537414538923	0.028681597880853005	0.03196441067119249	0.03906831307864955	0.037627257006955794	0.03506348308484064	0.035696264781148734
US.KS	0.0	0.0	0.005855837000501296	0.007506974564819302	0.006401491903740286	0.010196338152823614	0.018437981964036787	0.005581398997223097	-0.0004954056913808458	0.013806937291760413	0.011570589675358178	0.01859426989734292	0.020218092505452923	0.024382206039752496	0.028373926124092286	0.021043339177317932	0.01865070362758736	0.021938419369216255	0.01956317777747074	0.02138297231188968	0.0238326858125415	0.023199545743013417	0.010696253388831067	0.008011528189633133	0.017096843383668237	0.01861230807596037	0.021259153100094963	0.028503929854295507	0.03411019576915475	0.018512711561169404	0.02135436891437248	0.025199335531223
US.KY	0.0	0.0	0.007396943748139151	0.004100144096574887	-0.001068127101189198	0.0049071689182556	0.0048067764208070685	0.005781360614509623	0.007311681688171312	0.008774529189237157	0.008244554946101879	0.014699220029235072	0.0164487279812775	0.02475993863848558	0.019091851839880825	0.025699763719022606	0.017005998351549145	0.018359150180757844	0.015213450438777976	0.010942986687689782	0.021384726516915364	0.0190325568820926	0.018627613213673122	0.015643236649887093	0.022445492864742178	0.023060320237111576	0.028385518607576543	0.028599082688196553	0.024311137147847717	0.03345953126903112	0.02421810540376157	0.027991411603833782
US.LA	0.0	0.0	0.009917601944398058	0.004409989349762888	0.0020513020230428225	0.006682175538808011	0.012928409247159323	0.014055389095712911	0.02366687561494718	0.026236885669317367	0.029696856479022316	0.03737902401312887	0.02961969268346909	0.025593953637992328	0.02910090995340564	0.027376340206997085	0.030447279993217613	0.022706698046603968	0.026504830039764116	0.025060305859225807	0.025868844990983852	0.024742313334846777	0.022484768098318675	0.02444486296320214	0.025942423247182766	0.028672363297932435	0.02988091416753491	0.0342183710434707	0.0324225387017707	0.03388753033628511	0.03285989980825743	0.03789437060126577
US.ME	0.0	0.0	0.0020819010285277884	0.003789499810102903	0.002875918496481056	0.0033023747057825403	0.01041269824240132	0.005555993542416537	0.006817622727361972	0.011835046780794833	0.010516296589413443	0.016059517732913697	0.014075893218490343	0.013907013721281558	0.013547967395277638	0.012919636324815187	-0.019445267820672463	-0.01732895227274378	0.010368349634926055	0.015405287075664909	0.005909718035512768	0.022004359865501755	0.02176736090722109	0.024401313401400948	0.029944534544856793	0.03331999575575395	0.0015972594462176914	0.0356321547541949	0.04154542067829059	0.047805670107115006	0.04015500313723219	0.032151676040825805
US.MD	0.0	0.0	0.013860146237520965	0.0008158944502678622	0.008260890746880634	0.008901881136980094	0.011787419550080003	0.0132097454249136	0.016332707716881778	0.01798045106944368	0.0203770801738834	0.021821363701302054	0.027875834861323945	0.0345465264486311	0.0224795524498278	0.03460071750251981	0.023033361224222837	0.03138446222852309	0.0231890658591416	0.03427946514704683	0.026850044722226407	0.03551974802045166	0.024340490547358762	0.026393693312209976	0.03038263080885617	0.03295178432642931	0.0337157051212289	0.04021641419114097	0.04467457482522086	0.03583737682242294	0.03456253498350659	0.03486323584147577
US.MA	0.0	0.0	0.018103914039135915	0.0014998585844194778	0.009591450240975519	0.010824819899091231	0.017386437488697837	0.015830071007139068	0.020006236262792854	0.036205594237515015	0.03806898971800976	0.0486003077649233	0.03541862041978039	0.04361797420810998	0.03736413023101015	0.04203488437255487	0.031518706801780816	0.03684455542281029	0.03322486471490915	0.03771666339307256	0.04215588407907589	0.03899632319535051	0.036873098943335236	0.03560684218548715	0.03783820087608358	0.039079678548703534	0.04705035323360196	0.05163531134391164	0.048025300612541955	0.05034481327732543	0.04017343316087274	0.0535220380498691
US.MI	0.0	0.0	0.01745437215261436	-0.0021283727720700085	0.004493370288871645	0.011078779167661423	0.015337938370407755	0.018468884582656386	0.022049504011989463	0.020744878438638814	0.021656896580379836	0.029823639750392594	0.037515107681818094	0.0443717945466382	0.026597698831865024	0.04044774597962153	0.023443262549305288	0.03736343509954665	0.02400202451477984	0.037854830129502304	0.03148057327699849	0.03840682523070793	0.0335985586968901	0.04126132133139837	0.041945809049193095	0.04714564858951942	0.04501555177560679	0.05905063171554037	0.05569745650806368	0.050790962689495345	0.05604851453093751	0.04480215849489433
US.MN	0.0	0.0	0.012051610936736346	0.00379260206198051	0.0029078377389524235	0.008119823488450528	0.010256088728466395	0.01335042873999992	0.014930136786373005	0.018079229194878366	0.01523419386866287	0.020904047306102846	0.027136111383296857	0.03447446884208283	0.024772233485115258	0.03250891309569681	0.022004072736470093	0.027112084237157497	0.02217607269063837	0.030149029480130984	0.027916594204979717	0.02987643505472093	0.025750218219178223	0.02819041764043906	0.02605710202450151	0.033151500991635	0.02203928387392029	0.04790318552119199	0.03302552746322629	0.047741386350308446	0.042391014071019306	0.041827820223194756
US.MS	0.0	0.0	0.004178806202448371	0.006926605842205724	0.0065305574996177285	0.005082049028404256	0.015540431753424677	0.008050336629294996	0.0034083613628776988	0.010963592455870419	0.008455587006239718	0.007632816873104353	0.005980059325016995	0.019922224008461775	0.014832596834080114	0.02052955827775982	0.024067108986103314	0.024150468591699337	0.016502134562568216	0.023031248605742682	0.015552881564651067	0.019931245610793624	-0.0033425036657930285	0.025245510683324923	0.022807693299853327	0.03326661732101499	0.01909638653050383	0.03458539515064363	0.04249878385642614	0.04307291862915008	0.025377045645402774	0.0418438155267431
US.MO	0.0	0.0	0.011087773111051469	0.001633163629688461	0.0026283251454817247	0.00679022334677537	0.00915570244641728	0.010953068741059724	0.016632031778085477	0.012823165923592228	0.014140576015031492	0.022471341051577554	0.028358212942891647	0.027800451603843257	0.0296966642493679	0.025773458673472582	0.02794631931941627	0.028806167555450735	0.02361406169892888	0.02566933510474989	0.03508700406071874	0.02279548401316056	0.023806206556131748	0.021572319621077085	0.02593136927093731	0.028302802154867024	0.02203847386972324	0.033969789966614705	0.03071252869695229	0.03567852606307653	0.029176925941931664	0.03729491084609737
US.MT	0.0	0.0	0.0016425644682627194	0.0029386470191461456	0.0017186214745112949	0.00209979606138333	0.007615930514481839	0.00404925722150562	0.005766544362573178	0.010580819424665933	0.010232558396050528	0.011979645650672666	-0.006833121561267141	0.013900196252891739	0.01958979405356498	0.020771568706190457	0.01546981715958573	0.018912397442361062	0.011883573642790246	0.011101209467390127	-0.008361378131249708	0.01507707834955685	0.023947282300351702	0.01292969106205799	0.018094451041839044	0.010536786421067035	0.006075220165713269	0.022032513809766563	0.02695353554729163	0.016250402223727534	-0.0059573540448831785	0.025346108526402844
US.NE	0.0	0.0	0.004197714888820592	0.0033056332326086846	0.001292845978140278	0.0003620327364783904	0.006209964204595408	0.007053810691837192	0.006790220735131136	0.01070354537135998	0.00838359512651543	0.010778498161756467	0.008150129736295142	0.012170683484136191	0.009141909362520018	0.009210048262864312	-0.002800688118254069	0.02400551391459338	0.019743067070421283	0.029251133366003934	0.02679813295254352	0.03367603769368621	0.03507862316400878	0.024003362159841224	0.060895555951123725	0.03195768221397888	0.03294121344699086	0.03836758029729381	0.049030421641327315	0.012473184339212295	0.007931188690601942	0.05644339606329929
US.NV	0.0	0.0	0.005237968627680445	0.0036602654854167582	0.00012044643193931392	0.0034364963311217522	0.004767356846002713	0.005242757461698666	0.007067158115181549	0.011731627587407978	0.011933919546591731	0.012926224006393205	0.011407583150613299	0.019118621770064514	0.02844901187633031	0.0201313876116771	0.026119606905794512	0.025407521795517418	0.019678480004325927	0.015148388117647293	0.020720269082552534	0.020582698941007394	0.02083998993358538	0.014253456616697413	0.008417319082409946	0.01736648897578963	0.02871457449133974	0.04930032087220315	0.04097050684814807	0.050256926750980035	0.03127007047509789	0.04700530843704254
US.NH	0.0	0.0	0.0027228797946143857	0.004666175310252818	0.004354728489097681	0.004084181516716967	0.011354682330333432	0.006340581955477376	0.012636395157628044	0.014154111166164718	0.013399674767144987	0.015618215210788655	0.011231430083458172	0.014768990648872382	0.011472407570600751	0.012380218402396892	0.012081760046722678	0.013062251015094617	0.011260446868033291	0.01999007742035097	0.012483297075216448	0.013680170351415555	-0.013492804828141303	0.007994815026690638	0.0014688020002484592	0.012226014918614858	0.012642198514534186	0.02267012291390369	0.02273672334325294	0.024382113203924582	0.014502312581088361	0.012944525774805093
US.NJ	0.0	0.0	0.021269417696245796	0.0029968793107126857	0.009526502383550017	0.0107573585471199	0.01360375919674528	0.017585707045575383	0.022260170596255513	0.023791391234606607	0.03630277648414282	0.053180344550907144	0.05206062986895521	0.05297891587261461	0.05768058066450976	0.04212670171515054	0.043441951473188745	0.03499969753786303	0.03663048169364469	0.05198254835738769	0.05345375189820256	0.05027336882958977	0.04875233122003664	0.04305893707330366	0.05220193682955454	0.04608559825580727	0.05640826004480459	0.058792727821677104	0.05265787147983314	0.0593555842738791	0.050820253270944526	0.05626412833992234
US.NM	0.0	0.0	0.0037230894079698373	0.00430705956151467	0.004759631345407911	0.0054170299996547655	0.013276727214051043	0.00446591734273305	0.0003909406600888232	0.011521562304661614	0.0038459448495453685	0.008273825822113778	0.017267901840511968	0.014255706088639464	0.013861917785851219	0.020583371538362982	0.014753840155501408	0.022381454491049446	0.01696991637381018	0.027034095832734195	0.03051452540330235	0.04003561872152339	0.019364173662972384	0.030108939723683115	0.031358851459462045	0.03468449130978879	0.030209014023774294	0.039642644030957186	0.03847083906598492	0.04940578697743003	0.039892626378135176	0.03938086430697041
US.NY	0.0	0.0	0.05342244519459527	-0.0055468424004390116	0.004099712618232942	0.01612712139622552	0.025734666420751395	0.033802173735897334	0.054008244812298045	0.10070893072446907	0.07020596296258841	0.11475652361012667	0.07070174377030725	0.10864478276531031	0.08514332100846289	0.0930810530490378	0.0681525885657619	0.08940529419050325	0.05921536020503382	0.07489804137399414	0.0864468658122286	0.07831706968295382	0.08260239080266629	0.07350269452519598	0.08366197799611896	0.1000925672878461	0.07481095315182706	0.10532662473534682	0.08698342602562192	0.1113159444221079	0.08337265156908025	0.11172340671372627
US.NC	0.0	0.0	0.018352310151792395	0.0021362369052591035	0.011260714776750724	0.010753692375575774	0.017555051529205556	0.015693729977761528	0.01958289534458313	0.02189302819337602	0.018502733215330913	0.0292553605038659	0.034021543127393805	0.035765500278817086	0.043423189421476494	0.035889214236273226	0.03493432273014019	0.027541266754793625	0.03141052318669235	0.03990111040330646	0.04269958566496257	0.03867101678913798	0.0392296549474036	0.034058165736006174	0.03807370777793029	0.04360880132259215	0.03752813741850769	0.05430538864628076	0.04238821156210548	0.05266486783348512	0.04683597412231677	0.05624884479529246
US.ND	0.0	0.0	0.0020954024510411173	0.004298489254628279	0.0033741097134276643	0.003550385089212682	0.010955017054503635	0.00593969829787433	0.012393651573128217	0.012958017090802798	0.008366683260252472	0.016074821618539126	0.010755641074999822	0.010722234048143875	-0.00842532325421308	0.009040510100000176	0.0114834877879888	0.009610206526211584	-0.006892864745244864	0.015695260930348454	0.0070051692185213454	-0.009337619402771669	0.015593618274123422	0.008858903815656127	0.0049964828797932626	0.018358582838096105	0.019358661280644007	0.02317417022135171	0.01800176735966552	0.009925085524131738	0.018737432738524795	0.006678206827936961
US.OH	0.0	0.0	0.022941260150433074	0.0018156943522917857	0.008908051698464092	0.012980980328869407	0.01818661865820026	0.018644104893006386	0.02277217709909518	0.026440186877274563	0.04157098401635917	0.053244627888315854	0.04238330008370372	0.05307254471340617	0.04283974279728486	0.04482879211600288	0.033588992200717094	0.03959696792550371	0.035058302720458734	0.052018718698398914	0.046337071632218674	0.051151617765787805	0.0429407034775231	0.05446398246042872	0.0482184752127468	0.05334565378865008	0.044975276410452736	0.06324247447462295	0.05255812135076532	0.06395412335211681	0.051109061665099986	0.06766631973291748
US.OK	0.0	0.0	0.007271497204097699	0.0040361202666039375	-0.0018803447436210874	0.0036289978476267137	0.003691831792407285	0.005843141431705057	0.006431080210678175	0.012260408560327285	0.009726694648937162	0.014503216886119219	0.022866570720392332	0.023502076353443258	0.019210154424120773	0.02284600688391425	0.015505963558282154	0.018344707710582497	0.01704160439666147	0.01874954525880046	0.018855168600651062	0.01539358946203162	0.017443014638818255	0.017490789208385316	0.01968260337406047	0.02000539329192197	0.024349867247752677	0.029520321968345975	0.03170445065978633	0.03079361810516268	0.023600845083127098	0.021756850555476603
US.OR	0.0	0.0	0.008271194064479737	0.0031602727440516176	0.00035592294216346687	0.005096974352825079	0.0058246023320718265	0.007943899108386887	0.008368914593859245	0.009604689325781735	0.014100200702071852	0.02364277096835732	0.025112524432557848	0.03140067992364326	0.027867417553428808	0.037791510787843485	0.027636925563023773	0.04423244062767839	0.0184622065664497	0.01952217610188267	0.014956379349517768	0.030835644224280756	0.026964259646788946	0.03430201620400197	0.039659578635165005	0.04724214117579617	0.03647003561042528	0.0442853840506352	0.047336283206877994	0.05364334050930175	0.03410749270893465	0.039855203206640155
US.PA	0.0	0.0	0.02627654329743212	0.002694340581133048	0.012027631089917001	0.012597113899959211	0.019710867237265894	0.020181648319517187	0.024034194184907598	0.02664746939720075	0.041995911538705855	0.05685329219167201	0.0405808679881936	0.061548135930533654	0.045168965344388745	0.05370209396948766	0.044882761274833705	0.05536418718512515	0.044592844287638655	0.05766515539158412	0.04932501410026546	0.05175123702136908	0.048526427393791316	0.05725012433055454	0.053215645499826714	0.05536145875324472	0.0548563050544848	0.0713778885353733	0.06205824018619133	0.0681899549308973	0.05956422838961917	0.0679639451325098
US.RI	0.0	0.0	0.0020124021543166393	0.0035347962863419014	0.004384802728596426	0.004290683100993675	0.010094604728227985	0.0029968128896884494	0.010716087249762474	0.01675842085195889	0.016914066150519602	0.017774326871222712	0.01509612906331892	0.017237075923048906	0.009049034546126933	0.011875186943721694	0.0028711979781270713	0.0014941948661695292	0.012302936846575463	0.031067167816667407	0.025099910182024843	0.023512328136710003	0.01898872642427385	0.013323237556672751	0.020772238433619528	0.025272768019490854	0.018531678582833777	0.0208322992076182	0.02826298887299572	0.021074739649162844	0.033261949638507815	0.013745860320302228
US.SC	0.0	0.0	0.007166002927427861	0.004919542984760383	-0.004053437946682781	0.0043892195694006375	0.004199447991393157	0.0061088819074628375	0.00889126508252236	0.014084888002141582	0.014285340712705263	0.013462167605360342	0.009042045341800531	0.017127040468456478	0.027278886590664797	0.023983290552420655	0.024682645482632104	0.023738661507266556	0.021405819201492093	0.016178389978893648	0.010015272806218611	0.011460440408161965	0.012000719053850695	0.011837598456976295	0.008853414467235865	0.02787630411040798	0.020234627834070373	0.0336902623195634	0.031675365182204374	0.037835475045766565	0.03050666262240931	0.03198086631277519
US.SD	0.0	0.0	0.0016864166690888638	0.003391629584070799	0.0015613997775831834	0.002342973910374191	0.008015506081093804	0.0046286848389920365	0.005997750937369872	0.009826065397655626	0.008304880843912343	-0.016092646363941032	0.013131144826106222	0.00977186226986948	0.016056365238070747	0.015218402367533912	0.015433903512640512	0.015273916861291426	0.015485483908417308	0.016699808819442552	-0.03715405848151443	0.01809772496970119	0.015170756069737834	-0.0064265676176455955	0.016073850118014654	0.017284678053042235	-0.0627580424043983	0.016544630510062497	0.04409861566696538	0.032367572601121886	0.023048568721373286	0.024957043365536613
US.TN	0.0	0.0	0.011508956402672688	0.001464728034772378	0.0035530185588550367	0.008327991835077597	0.010139538894704536	0.015525392472026667	0.013583788278048736	0.01664834847516783	0.01620013664953568	0.020537639137052643	0.0230435360019543	0.02886957797969547	0.02010463299630949	0.02932633087087133	0.022231811250605915	0.026600048633085294	0.021398151490048534	0.031198571259860586	0.02669244743298549	0.02623491808131373	0.024729619985230933	0.02749058412552241	0.026535537706240397	0.032948519119568864	0.027061395582239633	0.04019380148758689	0.03090364567861492	0.04010023799692064	0.033309573253670344	0.04145639097126175
US.TX	0.0	0.0	0.05970421075172094	-0.005796212607944717	0.012860351809296233	0.016430495009345236	0.023754496071481945	0.0286990818134214	0.03612340239727008	0.0644327352326668	0.07321898032472962	0.07533608024958838	0.06738721650121349	0.05745916400483608	0.06187969478557154	0.06903382613090425	0.05228209334178224	0.06029865461618655	0.06099066403497666	0.06552888936819379	0.07571669106305468	0.06647831963120243	0.06892110123779549	0.06471738280007244	0.08136174841451016	0.08024472671686045	0.08893772497620134	0.09202899079854276	0.08988841956061311	0.08397334822307645	0.08024019518866332	0.07350073622638398
US.UT	0.0	0.0	0.005322966769449877	0.001980139658308566	0.0006460221625648188	0.003736268111320662	0.005825712729645716	0.005350115335533978	0.008230421848853808	0.014014487825186883	0.012894431798526895	0.011122241628380714	0.006375080311249448	0.011471335232648983	0.009712079719648159	0.015966483943774534	0.022446036485934684	0.017610464655026803	0.004560674831477485	0.026544759275948238	0.032811245322683646	0.02661142250901527	0.018790787655720287	0.027088299154920392	0.025877131971729916	0.018823621785446498	0.026927113427199778	0.029882611518927682	0.0206023503537045	0.03361006700668412	0.02613483014133333	0.04070053335631929
US.VT	0.0	0.0	0.0010744214685720621	0.0028259878525505044	0.0010539432957479278	0.0012976335525882732	0.008880018351176133	0.008878653139654524	0.012106695785729649	0.026155404962868722	0.007770783988747532	0.028934975623640113	0.010690971436400076	-0.008064987071965124	0.005735936213757675	-0.02682913684947108	-0.0273506476512253	0.01196061815276206	-0.0028539746887767947	0.0833079375548218	0.06816296352474271	0.04157751693212308	0.0792553071488733	0.08306492990373116	0.1003771772265516	0.08865478848452124	0.099180569326629	0.10398884431057631	0.07531394148205806	0.07600542111843023	0.10030209059275208	0.17571023166988997
US.VA	0.0	0.0	0.018244386849941563	0.0018093374678951335	0.011029709155963019	0.010040314860404465	0.01738601901744019	0.016290549865449755	0.01995839534101318	0.022123812181029656	0.02018719302625538	0.02970515231026649	0.03610082302596407	0.03314265334517508	0.044176066573275996	0.03547247400135234	0.040138587263904846	0.025382907193072235	0.01946502107612602	0.028879999014530533	0.027244997160535966	0.03730660025955679	0.03514256735859256	0.031747642800961096	0.036517958531812056	0.03727082136522064	0.034858289999806225	0.043285338989829114	0.04477095683652621	0.03821527834630967	0.04214676420741803	0.038246416974518915
US.WA	0.0	0.0	0.016151360776883728	0.0008766560367190479	0.007908521202626417	0.006645391834858572	0.011531050392266096	0.01057549207852393	0.015134593144039421	0.0167110218342037	0.020324265685611742	0.030626694907409657	0.037586587153182194	0.046519498281250016	0.0332811467452121	0.03425957193661233	0.02620206956105431	0.03308435300979351	0.029662497995408543	0.032659398650247695	0.032680001938034664	0.030714882522620002	0.03174800343770379	0.03016575408776312	0.03643543619258338	0.031187603248961082	0.03988935103147462	0.041315551264475836	0.04950595870500951	0.0530813220721571	0.04471994429957604	0.037562334404128706
US.WV	0.0	0.0	0.002874941023112143	0.004763637795890396	0.004626760625514592	0.004208582654463555	0.011579132033423534	0.005423822931271971	0.001869960734257603	0.005968989607896269	0.004431593557518987	0.0054170571395895095	0.004067021474485344	0.012464409853896186	0.015381767186450901	0.042725454082459535	0.03221765914098729	0.02461967507210172	0.0316378828375985	0.025523688931117228	0.06294450210515556	0.015205596379752606	0.015656822640974788	0.03304204483625117	0.03303423815352868	0.02482707260968997	0.039410996822164535	0.05342425252781169	0.06120855609095255	0.07121308021971196	0.06978757995499407	0.06383966839040855
US.WI	0.0	0.0	0.011311399922431242	-0.001403909343966614	-0.00031336081609545374	0.006600740650242187	0.009640472786021093	0.0117101746993864	0.013327420615794061	0.0185023695528308	0.01837914074247493	0.04645904647861965	0.042096918476941525	0.0365745621372815	0.042963023973086045	0.02509193763389206	0.028018621880354644	0.026567708413938185	0.024133079980592775	0.028049495192794538	0.03281826504670793	0.026902290500507853	0.02883838435281394	0.028089161118893813	0.03301897463272585	0.02897655399534127	0.03935368913865478	0.03883168555136596	0.05401983475989969	0.0576317478794941	0.05179589850397015	0.03621717214323805
US.WY	0.0	0.0	0.0015693412000583606	0.0031100379317416937	0.001445841279146265	0.00305180983215525	0.010289468694035797	0.006538921666865427	0.010651046409182463	0.01607799920659847	0.0124645699623116	0.022878008158699892	0.025764994902544025	0.009841487992412468	-0.016587495077979852	0.021500725770984275	0.01629447625424163	0.007771572968517937	0.014777258594955711	0.031079248152399153	0.011015911194478534	-0.007313731056490802	0.015073564488776725	-0.006642699166936605	0.022963941563736157	0.03381456008844097	0.010671238411452677	0.027599649620824174	0.022082537185363904	0.022058118950063488	-0.004091463158606423	0.042257164946524206
URY	0.0	0.0	0.027870364873927578	0.09055518802691953	0.0831572931000446	0.095387904988109	0.09469374041648493	0.09599884813720205	0.09964149875594241	0.11653691614676998	0.11433693336477813	0.12061770307838504	0.10583562028250171	0.09633809781852687	0.08592954554651477	0.08803015215921306	0.06906643764914566	0.05633307046131186	0.07629397342865385	0.10018978106920429	0.13318854372330602	0.13257515288536137	0.12620235006921554	0.12165013825575777	0.11755907103079277	0.11930574182874576	0.09976045643640408	0.10883942409876113	0.11629116818137053	0.13180657857121414	0.14323875434056887	0.13368150826746916
UZB	0.0	0.0	0.0009919537874658602	0.009719822474374418	0.009556789494435947	0.04238042314241852	-0.04447692536923009	-0.060996751542419236	-0.03802387623087489	0.007095500974974023	0.04215217697047802	0.029764217883254673	0.06217517430071595	0.08052249828376379	0.014218513765351659	-0.0059705734132387	0.003667732571166482	-0.0706136594481932	-0.04386402326010952	-0.09773776201216222	-0.08546953026963289	-0.015382671137975645	0.024896154997078312	-0.0018509338007066667	-0.0011152474786113586	0.013034486748342289	0.02006477453138089	0.011510128385672225	0.029238946000953447	0.027777762917979842	0.04787106822083942	0.041777710594592676
VUT	0.0	0.0	0.0	-0.003937579330648422	-0.004992747648002727	0.010062702733870665	0.01585326057305103	-0.0004632446271246593	-0.00561040715085781	-0.004864068584908843	-0.004040522581116868	-0.005661878776086482	0.003731692829700428	0.004143465831596416	-0.0048125969596579665	-0.005172898336325282	-0.002908146825897351	-0.006279538278930463	-0.009728137169817686	-0.0327874252760707	-0.027665998564974092	-0.035695572101979156	-0.03798605942501032	-0.03654485391839657	-0.041357450878043434	-0.041383186690679974	-0.036158816729103815	-0.03978756630831359	-0.029930750075402024	-0.04001918862190923	-0.041743488067325085	-0.03960741562000214
VEN	0.0	0.0	0.02820070950801945	0.018987367399270205	0.005497308111368504	-0.006429952301856279	0.001446122988468801	0.012040169484972552	0.012085657345828338	0.023923896966460134	0.016223288476768793	0.022386845937516497	0.011334010974684006	0.02226459135141745	0.0038675648377450855	0.00818910234101633	-3.2709300334943237e-05	0.0046740445840853795	0.0007041082188852243	0.0009830908957120243	0.008820306011481094	0.015271571807917717	0.016014111070639103	0.009247148076596545	0.010505216428713382	0.020068061702893658	0.020985209504797986	0.002492439149870407	-0.001101244898971121	0.02722539064723417	0.024798656185209822	-0.0011430613077290097
VNM	0.0	0.0	0.06639072546061886	0.053389825333205465	0.05991755686107769	0.06413942173133513	0.07104956010703933	0.06467945481647419	0.07704961681986866	0.07700531358747487	0.08911245429550352	0.0840541910330117	0.1047666516923007	0.07674532356589658	0.07144758967370102	0.11366367345249095	0.1106305342592595	0.09325550604712962	0.10050164946417972	0.09936865258994843	0.08969352616430282	0.11224457096710161	0.08589324152632472	0.0927607088940352	0.11903135981685686	0.07360352486589505	0.1271843204481149	0.12762198974900496	0.11259456650283273	0.14762023566741167	0.12543550864392294	0.10939284185169651
YEM	0.0	0.0	0.0001697127712363411	-0.0009683992099329686	-0.0009424888631981432	0.000288900366296474	-0.0016025549467335587	0.00800953594040088	0.010021474365862204	0.0007559343665475282	-0.005877114402497163	-0.011469214990711407	-0.014768249891194962	-0.016076074643600613	-0.007736829540783141	-0.012756311465733638	0.010334341802931135	0.007016521901048733	0.00587063681583011	0.003206405410849378	0.0030496478129915516	0.00606496441648563	0.007260726919189331	-0.00972609641280986	-0.05823415208862093	-0.0588501705827249	-0.043535212374978816	-0.0453320949223901	-0.04199743329511563	-0.04311287372288364	-0.041194212545758724	-0.034956944323338845
ZMB	0.0	0.0	0.00946788535298726	0.006759836260150642	-0.0037789249636155375	-0.0035861889626120913	0.047183505505765666	-0.032886392262287956	-0.034406624539895514	-0.05071447235573956	-0.044294631063657164	-0.031286033781985356	-0.003957584739833209	-0.02459549585926979	-0.05754252416679817	-0.06802498049143235	-0.05797672156234723	-0.053853470484566124	-0.04000138250181973	0.002591108148419785	-0.011484033857955822	0.005248266274704427	0.010748821809158926	0.012996686629951348	0.03963973180329816	0.0290684869838298	0.050284606106298924	0.06254066675481784	0.016910959908855716	0.008661209393712177	0.06934598004892933	0.07696987995406968
ZWE
