# Supplementary material for: Post-Brexit no-trade-deal scenario: Short-term consumer benefit at the expense of long-term economic development
Source: PLoS One. 2020 Sep 3;15(9):e0237500. doi: 10.1371/journal.pone.0237500 (PMC7470266; doi:10.1371/journal.pone.0237500)
Supplement: S2 File — (ZIP) [file pone.0237500.s002.zip › WenzEtAl_AdditionalData/ProcessedModelOutput/ModelVariantNoServiceSectors/CountryLevel_70Perc/Country_Rel_production_value_Shortterm_changes_noserv.csv]

	0	1	2	3	4	5	6	7	8	9	10	11	12	13	14	15	16	17	18	19	20	21	22	23	24	25	26	27	28	29	30	31
AFG	0.0	0.0	2.6428124799693364e-05	0.0019454852666189737	0.000259213180675566	0.01782066562476814	0.020672655392273143	0.009808059566585037	0.01450322093012879	0.004859116811761766	0.01326667282885996	0.021111918023586362	0.024255867512223972	0.018199287756059945	0.03195674849978403	-0.00791362146034258	-0.053905604494675075	-0.04346184531135444	-0.03164413548377709	-0.01562599443323265	-0.012679094124312673	-0.022932398120467656	-0.015956250816095974	-0.03096295971810603	-0.03636801500753739	-0.12569665832817822	-0.18667002303210944	-0.2000038271252058	-0.17213260802946273	-0.09533282361687823	-0.046674221798026494	-0.0001688598858851087
ALB	0.0	0.0	0.001815248114267476	-0.0037811169470214345	-0.01847734979047999	-0.03056883691857637	-0.03749820844654028	-0.05256172195942099	-0.07890731631913228	-0.10535456602840387	-0.12057115049073364	-0.12625049095910112	-0.13215201919466457	-0.12375517136168357	-0.11921960495981931	-0.11173879744860171	-0.10390744943329366	-0.128092762259302	-0.1259115918852305	-0.1361832605667357	-0.14204789982421584	-0.13294247186478314	-0.11526516106071805	-0.12003402110449812	-0.12527455748093663	-0.12313700949548867	-0.1115202534056392	-0.10105838849351345	-0.10887859947207312	-0.11999550613861487	-0.1141723924201754	-0.1180247561398784
DZA	0.0	0.0	0.14362312557694157	0.14553625753419563	0.07772663282921144	0.1608754863073214	0.26877614365874436	0.257945074322552	0.24643929088195016	0.23434254124634624	0.22145122840855347	0.2283305607898134	0.18927082162518705	0.2049821717807987	0.21971351526379745	0.19772377741800184	0.13131579056591125	0.07130456854562706	-0.02573819650194542	-0.06557352942300199	0.03631671840795825	0.10697515260160717	0.07580814893834997	0.06361524076694547	0.0019146977819683997	0.02638892792090619	0.09229211853951647	0.14107341799294293	0.13930218126807503	0.1806446734716527	0.16495572579986462	0.1271597236579325
AND	0.0	0.0	0.001159850439846899	-0.006877979417263536	-0.026093838294194427	-0.0037253176280005462	0.0058003156272024015	-0.0031484252137392588	-0.015690983406413395	-0.022628187851669868	-0.02458002212464283	-0.023448537476067344	0.017849364830957448	0.04478346579201986	0.04926473770967554	0.040547873091245634	0.026437959100644726	0.010398163016867024	0.003786117861315219	0.009447403770024287	0.026592382944579107	0.01864451603117434	8.770469588359475e-05	-0.004688722029344561	-0.002328054920064382	0.0014630741522969615	-0.008408891677635921	-0.005169368584800882	-0.02172247282337114	-0.006684167243720118	-0.0001434198452554547	-0.006175609770175949
AGO	0.0	0.0	0.02133858050563653	-0.007117592312821941	-0.09175826695909661	-0.13159039060339772	-0.1295438027070661	-0.06424147809556136	-0.02652939873095672	-0.030777297881823262	-0.030249840618357116	-0.02329993303604727	-0.02459069412872328	-0.043241341534183686	-0.10193099506933256	-0.13740896660231483	-0.23112788463627298	-0.11920383688710512	-0.09835625217194943	-0.07104980084874368	-0.07874496012149068	-0.06095096795692978	-0.077130310053386	-0.06094097227048456	-0.0638583629185896	-0.055714140930507305	-0.06886868859393713	-0.06714573981058125	-0.10369918585431126	-0.096855919114891	-0.10555857785864431	-0.12776173649523548
ATG	0.0	0.0	5.390623438739084e-05	-0.00048733616773155575	-0.0018769779769667316	-0.010824096715700282	-0.020767236563390412	-0.029517893779196225	-0.02412365094707214	-0.0008732146569823129	0.010888965681288276	0.007775040712698633	0.0045133496813010154	0.000978812406127183	-0.0030239361649586627	0.007297425923380452	0.006851987999012543	0.015788102732350318	0.00878648987578945	-0.000994707270296491	-0.024405212050082614	-0.029762367392915934	-0.023468390084935287	-0.008146395442854004	-0.014057386977961439	-0.018712915808016817	-0.02554858028049889	-0.02947059803037888	-0.05357753648149721	-0.06622611593541938	-0.07164010402826992	-0.03705172917723987
ARG	0.0	0.0	0.05956104776376758	0.055066480932119966	0.04893109678667518	0.027444454798652984	0.06871611731651406	0.030659270277877404	0.0013962025744662654	0.03657184856318274	0.03784394348373965	0.0818847056921923	0.06259904298839825	0.06840150195468464	0.10393100285224222	0.044303232198839027	0.06542965682361235	0.02219400988843212	0.002868987201765094	0.03875949955061131	0.04126817390959214	0.02642154029839361	0.02725190058376903	0.047978777873036726	0.07364665206783805	0.034868530287779365	0.07443339415911243	0.1172466311897491	0.11620891690058421	0.09486820329258627	0.06946331547064144	0.07740262948459087
ARM	0.0	0.0	0.005336995547411405	0.00018654560822728428	-0.018090683007720987	-0.02862168090064232	-0.03581848808895671	-0.04547241226126042	-0.04365313565137807	-0.08070581659224141	-0.11005572914692952	-0.129682213937643	-0.10851252453989435	-0.10947534125964609	-0.12253176935148602	-0.12420418954853796	-0.1108752042700889	-0.11898865675991077	-0.09731673158082099	-0.071041686955442	-0.08557376321994825	-0.04168397898524079	-0.05445215978354678	-0.056481939528563174	-0.04837598172667823	-0.0374674074046899	-0.0323482372898809	-0.03297386694479654	-0.030429105566731618	-0.026857942347524588	-0.03301344481587698	-0.02759745118082746
ABW	0.0	0.0	0.0004701035192677949	-0.011669170363803882	-0.03092878130448451	-0.0482211710707503	-0.07250949478800894	-0.15128050520293312	-0.16662588338016704	-0.13559010693536822	-0.18346627740446486	-0.22816978484684336	-0.17520422276673386	-0.22541462347720476	-0.08785384800763518	-0.04837136260493757	-0.06078760523411386	-0.04392758523741325	-0.043830527796795415	-0.04170979369138017	-0.033535651776672726	-0.02405556154320143	-0.029159822792412804	-0.040554013690241586	-0.049947999342525584	-0.04214120195905613	-0.05202738997124312	-0.02100590889609899	0.001997441572942904	-0.005931268671666157	-0.019204080383083966	-0.030946818830102085
AUS	0.0	0.0	0.08728693109567587	0.051331110510544065	0.020665697896071755	0.044727445604841876	0.07747200091932083	0.07727244316317883	0.06752190286969384	0.08155256003630207	0.09854691465882581	0.07627189301022685	0.08303106670524141	0.07336394021288939	0.09651931669778513	0.09035136303965352	0.07731084336581873	0.09131548295735481	0.10213242899319575	0.08613036105979965	0.0636425389498596	0.08584333357604113	0.09900364373414128	0.09590509644956668	0.0894195285188415	0.08618004660425616	0.08277813785875221	0.09137086460528909	0.09624985626439653	0.07601905210024018	0.07778165791516578	0.08277973662320637
AUT	0.0	0.0	-0.11877369963946283	-0.8465977533493985	-1.1184146510300086	-1.1422223577870927	-1.1172792299597223	-1.0687102978980345	-0.9487668354003276	-0.9395275703481865	-0.7973297219456166	-0.798109525437174	-0.789073615741287	-0.7063773435030174	-0.5210578158499124	-0.7053615904701549	-0.487034149882537	-0.5750395223450666	-0.4288842731088316	-0.49132082180959324	-0.5453574836130848	-0.5611533467613894	-0.3200375043845849	-0.36805749625883344	-0.520413889480642	-0.5427429419923802	-0.5501516165376641	-0.5554177961297868	-0.43100223181840036	-0.5207968707269139	-0.3090460183448607	-0.5038336225181572
AZE	0.0	0.0	0.01011029813364761	0.002653857441892171	-0.0036149400921448027	0.046127370112380994	0.014885296250155555	0.005487809118842613	-0.002518732581657801	0.002339252080951759	-0.0018399220225506774	-0.0003306531615510089	-0.011003260855990682	-0.020374217859508992	-0.017064441241398942	-0.02259833330496841	-0.023532259019365398	-0.020444475719560984	-0.04250934552989527	-0.052493752186300036	-0.07210918309420444	-0.010388671007832695	-0.027396586558181557	-0.009185639268227686	-0.01432058333972197	-0.03580160875498173	-0.029184562446205042	-0.03290490739537022	-0.0077410924168686	-0.017916637382708878	-0.03484008213117118	-0.03620500844095931
BHS	0.0	0.0	0.010154539254481065	0.03335086319706804	0.024371012813029225	0.02526690045456803	0.021794685157061622	0.00951391478258845	0.01309471869823664	0.00877564412689047	0.02017825045141919	0.01793859820109489	0.015210859305181401	0.017101208096592657	0.023320770093038234	0.02259689425379019	0.014419706767454521	0.014301431377239382	0.01412832120368801	0.014661707937024815	0.031339969824406566	0.02481114756860414	0.0044695449398446385	-0.03177666216647168	-0.06433026285787014	-0.03328887470253061	-0.028910621808297954	-0.02880583672165704	-0.016367216195101175	-0.005990579154435682	0.004047732084733191	0.02897107172887825
BHR	0.0	0.0	0.012841165861576798	0.01176634495185791	0.01533701673592791	0.0277552085725441	0.02798555394485369	0.008849491044915503	-0.0555913722511292	-0.0592832687898337	-0.0846054553161335	-0.08851229021407114	-0.041684685244214315	-0.03249496422788045	-0.043273242672758894	-0.030376457679304192	-0.04010182196475531	-0.03782913627541351	0.028744458684437646	-0.01718215806272294	-0.003821811619320048	-0.014400924075652632	-0.02334846320746209	-0.03165623830218012	-0.04172189660782699	-0.03292560366940922	-0.03672361381278355	-0.047436325622596254	-0.01783963637750352	-0.04299643910131712	-0.021807209563973196	-0.033582465014248
BGD	0.0	0.0	0.05767312697877447	0.06639994118937675	0.07381025892292392	0.06004810503363878	0.05760480371805876	0.06281255084572557	0.09091242256165089	0.10932513630552698	0.09524805264611302	0.08342229324280748	0.08434414197553419	0.06245597630978317	0.060221928968751115	0.05694463121435067	0.07967576113603325	0.059925286932904775	0.08525784513357948	0.07453184372452348	0.09049442745958647	0.09755029611944188	0.09476809450192913	0.07218118553014019	0.03998545430381473	0.03323753694153275	0.056815438029733656	0.06411111938275926	0.053753624424657254	0.07890183922760752	0.07347860905404513	0.07655829652513102
BRB	0.0	0.0	0.019114036782297283	0.019995000601280566	0.022449233496413257	0.030447687531709455	0.047017556711126396	0.02601458612263574	0.04305052316753155	0.024577138193571102	0.02374545332179956	0.016712632946758177	0.030734521447972618	0.006641813178864808	-0.13462268784265596	-0.13875306126692744	-0.19116683940690882	-0.12524886364081445	-0.07674130316164263	-0.030712612509509185	-0.018418496105931936	0.03662790291603102	0.031029050211039966	0.0418803739507867	0.06892102669520117	0.07950716315292539	0.08604932201454751	0.03982991240705225	-0.04032347056045493	-0.04262504667396083	-0.005088772414207909	0.03694986977309522
BLR	0.0	0.0	0.0015437277124163984	0.166627683522802	0.17476206804263317	0.01961107587258315	-0.441374863546673	-0.4523160956688588	-0.5779199956288061	-0.4042600432406229	0.0036856445672528437	0.025286377106659153	-0.30835027357292155	-0.36270242899867355	-0.2480900279252296	-0.42928699662899694	-0.32800162140158573	-0.3437958937330343	-0.6433480895232213	-0.4195786694042192	-0.1308006775989634	0.010993567660344539	-0.005611213573131213	-0.4086747678680447	-0.3124984438574896	0.02767609794385173	0.03584168966683787	-0.14241546954917306	0.051256072236727235	-0.4677571008306236	-0.6034885478965912	-1.9372011561708091
BEL	0.0	0.0	-0.6410571072007598	-2.0636980821653883	-2.2612789662585175	-2.023663202149195	-1.6689884853920534	-1.4650760630369963	-1.5213844796857279	-1.3890855978305083	-1.1147466923492	-1.0174792052941917	-1.085097281099301	-1.451673104762996	-1.5306689720702593	-1.0619770718709343	-1.0377388598178938	-0.6728257442061958	-0.7855681386842228	-0.5509260422987827	-0.8144721036557834	-0.8058046797928098	-0.6958395775325754	-0.8785351179016576	-0.8602605628463045	-0.7607603788176709	-1.0322471869856686	-0.5276542469119905	-0.79729170929147	-0.9803258009753124	-0.6760232304340308	-0.618494787925139
BLZ	0.0	0.0	0.04727995098376958	0.03530088750050009	0.048107239896189036	0.05104444581669476	0.05860653910820801	0.0702912433653724	0.07364241554230766	0.07605925574247774	0.07730802506569212	0.07592168575811797	0.07011493404112112	0.06478225363535373	0.06444612964131569	0.030450784826840938	0.05913099284835521	0.08522330199878247	0.06081128057080498	0.04389643333166937	0.062106797793615165	0.07355794263077531	0.07842875909305214	0.07929190991664559	0.0802758413400051	0.08125277597983427	0.08642065534705257	0.08942519830092976	0.09875129731298227	0.0881994763300975	0.07601266664691853	0.07360613068827515
BEN	0.0	0.0	2.9016539793147444e-05	-0.00016850395916367944	-0.0015771835838451764	-0.005781721715547583	-0.010618351104352275	-0.01738787564777855	-0.034515645219190816	-0.03856813447414842	-0.061275854727904644	-0.06944283993234324	-0.06990520769998287	-0.0487450681298518	-0.043846885688147985	-0.04168184881671033	-0.04566253685572841	-0.049013068057179865	-0.06095615561664269	-0.08387018969827631	-0.09674885378428977	-0.08405254457209965	-0.0676823610079591	-0.0554961053274905	-0.06293381225134231	-0.06192657252019895	-0.0636494775325458	-0.07024055571258625	-0.07813315596105763	-0.08608801197617089	-0.085351301796599	-0.08705202853325211
BMU	0.0	0.0	8.139066376422477e-06	-0.004688186430035213	-0.0047934746581712595	-0.014756602974252964	-0.025134936213933035	-0.03860643457087587	-0.055745828136355424	-0.048907348856630506	-0.04488345838941088	-0.04668450749878428	-0.08913429663387484	-0.0820385909518162	-0.17677394670204682	-0.14289532118443304	-0.17639756040844778	-0.12007454992081223	-0.12194007399143336	-0.09185064107964935	-0.1445575684181133	-0.1455654326078637	-0.23610911080983454	-0.18588027440292754	-0.21376830726912432	-0.17092545105586998	-0.17573378828000807	-0.1525971237027801	-0.14568799291558854	-0.1529191117527473	-0.27048434430236856	-0.2175537849975151
BTN	0.0	0.0	0.0	-0.004258312767690953	-0.0178956742784786	-0.019322913227259875	-0.010247860765610906	-0.005696087194784205	-0.026464985749774517	-0.035044669494233016	-0.03891419215424907	-0.04252817474091897	-0.04661432750746597	-0.05885291990056496	-0.06683826368388823	-0.06572563233043782	-0.04921709859390111	-0.03796776577916772	-0.31022686165802504	-0.24940482087825178	-0.159574007307961	-0.08715967783388123	-0.10799794398935747	-0.16375259606807857	-0.20707056781372746	-0.2212393106713506	-0.14232820859916284	-0.0547300662175676	-0.029022955736079936	-0.011500130277142251	-0.03492574715341368	-0.033669345276376994
BOL	0.0	0.0	0.0018093151312958966	0.0014151386008354194	-0.0032265144934484624	-0.0606167865687568	-0.06484461201274883	-0.04351927908745612	-0.001944508268059142	-0.029996011787192245	-0.09145723158643371	-0.10495642098813374	-0.0860837207092846	-0.07807779821302763	-0.04713513931615676	-0.052695967098570495	-0.08158334519312582	-0.06225195918939663	-0.05431427996233085	-0.08069504136050121	-0.08553332388404611	-0.07838841649745465	-0.15015324182051648	-0.20080184895930886	-0.1805494502277516	-0.11414255133852524	-0.09809453038089888	-0.06012655641248754	-0.14936325882367596	-0.1967899983445487	-0.25090694434571903	-0.2857052437335028
BIH	0.0	0.0	0.003237651508691819	0.002436420171458842	-0.04010083425296518	-0.10308937993560585	-0.1431923411129521	-0.13275789330705612	-0.11579445985748782	-0.10252785379807339	-0.09177972152966118	-0.08707402401272324	-0.08730093556954532	-0.10263488261469389	-0.11286308664981703	-0.13183609522260387	-0.14233099123968085	-0.1222757125380558	-0.05519358124630447	-0.09171457221268664	-0.09165926510132927	-0.09609322619072991	-0.09332292742048054	-0.07375004461593893	-0.0738036842673151	-0.030003527589517187	-0.04475645406897266	-0.053044617684849804	-0.061662634774994896	-0.04891517052395544	-0.048234768687116514	-0.056540339301980325
BWA	0.0	0.0	0.014723432041696682	0.0054849684570257295	-0.026024332611973566	-0.05743889230068744	-0.0616240751226349	-0.052282086000798866	-0.07191721366398562	-0.0652750891302345	-0.04961876771684137	-0.02738575550265132	-0.028391461666743556	-0.07144640149437942	-0.10599024548101355	-0.11110894162924545	-0.09941969172935217	-0.09691463620529195	-0.07318064675598812	-0.029484669082358028	-0.02894937587499813	-0.03089271473720734	-0.017032358794000224	-0.030902816248579157	-0.029177589235318546	-0.03498784117689224	-0.030265605081569724	-0.031346897371598015	-0.04242959769862331	-0.04368003550102584	-0.10338811746962717	-0.11747667552886032
BRA	0.0	0.0	0.06578016121991936	0.03759528446749538	-0.024342563187584876	-0.018709238364955638	0.006917504905623595	0.028818229803051487	0.060717766673712426	0.07281823465594695	0.06455081985186073	0.0804592337284582	0.07313212733817132	0.06711097995026893	0.07449290741123882	0.06930783005110186	0.053200908767259136	0.073249350574911	0.0710955126523638	0.07161853344386238	0.06891879461130568	0.07756475405407137	0.07862747766647082	0.07482183529081698	0.0806343352715011	0.0816451702721599	0.09380084050187865	0.08081445733068016	0.07820284619040052	0.07330579364681622	0.09758574720883928	0.08335360416460436
VGB	0.0	0.0	0.00013759234853694124	-0.003494078630728037	-0.009045058989975985	-0.017625315863867286	-0.02913352831085403	-0.02411354247188191	-0.022709147442034894	-0.023982077743534003	-0.032642125466053606	-0.0421719782725094	-0.04899928672126297	-0.040980598075401886	-0.029171215488044133	-0.023272649227834563	-0.022004883922965845	-0.0387487334211567	-0.05593110164963111	-0.07135327960994253	-0.08840387856320353	-0.0908097410154296	-0.0897522724614741	-0.09689067456850609	-0.09918771228778489	-0.09739370305864581	-0.09703189588771144	-0.09786765514845364	-0.09571115565739641	-0.07517441935340763	-0.044123144023677785	-0.04470713121877967
BRN	0.0	0.0	0.0016249952384805866	0.013592500102754812	0.003942522659339254	0.005407133207380177	-0.0017809972908899852	0.0014261616294586332	0.011132511557843117	-0.0016257660842011745	-0.0008843256548485279	-0.028107873945426576	-0.04604122147628953	-0.05436186168411572	-0.054781418218508016	-0.051023288827001245	-0.04969518747743873	-0.051319951075534664	-0.06057704112646389	-0.033029841329146326	-0.07585376453477233	-0.08066562763041629	-0.04810958124502607	-0.02700394511293558	-0.014611168735534363	-0.020921056893563605	-0.020309834656651038	-0.023331874499032956	-0.04964017586912561	-0.0676383045826845	-0.06384083592242407	-0.05188584072498559
BGR	0.0	0.0	-0.06512025483303985	-0.4639780730967158	-0.7095420895265825	-0.8313991306788449	-0.7947164637298609	-0.7326259295748039	-0.6577891304137773	-0.5728651610985347	-0.5621458524257439	-0.5794291035748356	-0.5611334701514981	-0.5745085150463347	-0.5600277341321069	-0.6073070093555955	-0.5782506049866187	-0.5739733750455334	-0.5995268332283032	-0.5509277276674052	-0.5046829612425974	-0.5116861135887718	-0.4447864105340815	-0.44129630677213205	-0.4683186753063229	-0.4937523029432733	-0.4512003504115736	-0.4266805229674153	-0.415482781732468	-0.363508461213502	-0.4437332504616198	-0.42419276172230846
BFA	0.0	0.0	0.0001086566119079535	-0.0032956392902350196	-0.004428479661588991	-0.023075120104787405	-0.040057472230725644	-0.039815505817686336	-0.035736165118815943	-0.03991517086856522	-0.047244070813934336	-0.042951448093853095	-0.05955794769995082	-0.06262574008133459	-0.0633966221164739	-0.0587559675056637	-0.07021451310068594	-0.0723907296986015	-0.07955991240772287	-0.050052258014199325	-0.08565367582302752	-0.1051468387022858	-0.09650585227833908	-0.0982933485100812	-0.11730030064983632	-0.10945048601198604	-0.09528827611759993	-0.0769637135359158	-0.09003530235213164	-0.10909458095070823	-0.12952951064083562	-0.1461700855309056
BDI	0.0	0.0	0.0	-0.009458546472140839	-0.01544544000081638	-0.016496982963409845	-0.01793423710465536	-0.020020325587133403	-0.022251857976562928	-0.023593061084126177	-0.0273209356481785	-0.030253756384601704	-0.03236199649415683	-0.02666642225733762	-0.025971203015606736	-0.06959530073994413	-0.0716561484845446	-0.060847423178034266	-0.03675668360817452	-0.02766031922918355	-0.028178478571527776	-0.029772360079949323	-0.030733696131279853	-0.03243467614838513	-0.032576286130825416	-0.03610398436819651	-0.03446093540546702	-0.037244559998250715	-0.025574399498129452	-0.027160176028961924	-0.029163640604201735	-0.03599047898599217
KHM	0.0	0.0	0.010820108815390306	0.010953507442001964	0.022445011667060477	0.01647983298360689	0.018280613230525766	0.031106279137937953	0.031976432952207645	0.05929003423483792	0.03558455717187492	0.05013837520631004	0.048482379772640805	0.05536452277745685	0.03818102951298474	0.02449881965314038	0.021583319734164164	0.015107332697317233	0.013121725135434303	0.010409870003158517	0.018544070447146233	0.010723058904948957	0.02649772844223186	0.03190724484629648	0.023398156220344468	0.030980556963977612	0.033033094802248364	0.03025941999417192	0.05206863453173227	0.04978175423182574	0.04450369047257485	0.03413947052961497
CMR	0.0	0.0	0.013677573321957404	0.021608918719095982	0.02010563918288799	0.011407219504122601	0.0066913073974550485	-0.01278469547674188	-0.006829037078170952	-0.02679111901210396	-0.0451257639929703	-0.050229015312242	-0.06275980597981734	-0.055487697357359256	-0.03658295633992559	-0.037225644713156925	-0.02795276094877952	-0.026310875265900258	-0.057153906853479874	-0.07638306205401957	-0.08719678291346789	-0.07111237399416437	-0.0651054137238094	-0.08579360682476889	-0.11462197473613989	-0.12191951668467649	-0.11884103878824215	-0.08103909368372131	-0.09727046949872253	-0.08761271797120829	-0.09565714124704083	-0.0947192959360521
CAN	0.0	0.0	0.19243513429245684	0.16453083834420124	0.15709915658821405	0.1465128572422092	0.15256953892996972	0.15267963050853428	0.1653517626450718	0.19298548215569422	0.19027454463502735	0.2121302630770039	0.2042480923186707	0.18681662103201546	0.18922552280979943	0.19301775337692284	0.19191837388243815	0.18734718999036115	0.18172217994114614	0.18086888383572752	0.18704667160129862	0.18469067500606062	0.1955888604583622	0.20255476191402	0.20117451266772335	0.18069896373789085	0.18311468794063313	0.18648126278950627	0.18590209644342437	0.19493689347622745	0.1959333999323576	0.1971009782124833
CPV	0.0	0.0	0.0	-0.001118118818055347	-0.001673230647303292	-0.005583751480153776	-0.012297178804687725	-0.01877829427505695	-0.02476388681738051	-0.02666070096664086	-0.027695751222789333	-0.07870343921656531	-0.09226088086223827	-0.09985888676922183	-0.08383343649566166	-0.07797580001714932	-0.08200967008836768	-0.0814143897843067	-0.07680883555797324	-0.05896443480384317	-0.054054397496150486	-0.07442473309285935	-0.0906110549663719	-0.09364982698017998	-0.10338127457135693	-0.11218443885733231	-0.09283326759521593	-0.07095342155839512	-0.08985624085867672	-0.09663153525886203	-0.11059723184515535	-0.10761881186003297
CYM	0.0	0.0	0.005660707260046749	0.010218364552039283	0.012086580643844158	0.005433953209821318	0.002440500090372666	0.002371828393665787	-0.00032838405615853716	-0.0061146452490001835	0.006743771176065394	0.0160686805263488	0.02404735754810705	0.031106656457047244	0.034112691921661664	0.0012357917804406426	-0.029623851876603435	-0.045255148032463666	-0.04235225438679047	-0.06481351798388602	-0.08407933231026066	-0.08781383194577108	-0.11470746705257717	-0.12482902125846573	-0.13795949644397343	-0.12408040212348315	-0.12867952719636255	-0.11037496200845265	-0.11439207604755364	-0.11413269968747475	-0.18781849553329844	-0.1756225085120522
CAF	0.0	0.0	0.0004700659931744511	0.0010718112971153104	-0.01402650724617871	-0.026725276582750812	-0.03177870321056098	-0.03807473115289284	-0.03888848156421432	-0.04480903254285851	-0.04675795817639106	-0.0472116321611149	-0.05084047155795579	-0.04607360554924611	-0.04457338119492338	-0.04150012083762311	-0.04254844253851475	-0.05481297524182471	-0.05139341490681959	-0.03752304442329324	-0.024204757435741797	-0.01717108042623705	-0.029391261023536952	-0.024000380957822642	-0.04308447661217629	-0.047834434255134006	-0.060527561287415654	-0.06094982194718712	-0.029286707637343756	-0.031734279961093126	-0.038799051151350294	-0.03452636060601311
TCD	0.0	0.0	0.0003864411444398641	0.0009205755711283459	-0.0002743124998150215	-0.0012656114506848226	-0.00861140010199879	-0.03614755554579574	-0.09168012549534144	-0.148588808965322	-0.15590748730498483	-0.14019410550693	-0.1270947074706985	-0.12713243652620054	-0.12526804468898645	-0.11758271123529784	-0.10676978678123561	-0.10079015972496164	-0.10089310153541531	-0.10784744586913586	-0.11943488837599103	-0.14114069652672034	-0.15872575695586866	-0.15272257304136394	-0.1671006556790977	-0.14746179215946453	-0.1429360264970314	-0.13479521033177289	-0.14830224062728492	-0.15209772826038082	-0.16041703283695696	-0.18149552602826358
CHL	0.0	0.0	0.07395566786898566	0.05301275904119329	0.009896013428001282	-0.045640905852706304	0.052040816673071255	0.07882979619575625	0.08615458177660962	0.08009806375890438	0.07803181411181193	0.06803239575978726	0.05668868899926238	0.029935744903486494	0.078192208304384	0.08700945156134843	0.0894091453302659	0.09061890958035335	0.08155318706504211	0.10109778629165955	0.09863427944365455	0.1088272764213194	0.11003211083837616	0.12343278850301953	0.1186648439811755	0.12126310639011262	0.11789695173498593	0.11239254414858735	0.0968145416487598	0.07853490898095394	0.05423360047296377	0.08795398970748991
CN.AH	0.0	0.0	0.026524892878287964	0.010404822170206884	-0.07579429651071168	-0.11139832866366994	-0.013462377765338651	-0.026033694716354194	-0.023066130437610077	-0.07142247125657697	-0.08015028156085346	-0.07417755879676191	-0.06473106441695631	-0.10517716075665318	-0.06485193365165509	-0.05758620205934539	-0.031434769756799597	-0.05718663766487442	-0.008958645170042967	-0.014457190079919524	0.0007022547378943145	-0.0033338973219776413	-0.009942792485950758	-0.004525293165025257	-0.002250178060059227	0.006759367248831971	0.011377278980684302	0.0073026432035439015	0.012254564249203348	0.0012820909511379597	0.009275473879633012	0.007894786621154282
CN.BJ	0.0	0.0	0.02757648619557962	0.02179109967033188	-0.02358100149127962	-0.04166912931672373	-0.018121602182674668	-0.045516629172492884	-0.04133060828267476	-0.0885469535869432	-0.08234627130815353	-0.07481507144065924	-0.07436676415633059	-0.08845881020296265	-0.15639167228337358	-0.004041995150372291	-0.005954142297992515	-0.019954541775202284	-0.057682742622522376	-0.021357029346669165	0.00801188017738319	0.015141392024942135	-0.03758338300057229	0.010239861845096065	0.012157770614695806	0.0177310618415083	0.023808897827803932	0.015434908588574103	-0.016258329963569906	-0.055556409238755045	0.006046036609452798	-0.009035905297072322
CN.CQ	0.0	0.0	0.017565679002840007	0.015527994785236032	-0.005112279355667937	-0.028104404520001847	0.003606953889145892	0.00993626569856243	0.01843626188622327	0.02015937004717916	0.00912822564509419	0.010481054679933877	0.01607167603416837	0.002206078192656946	-0.00910476086100065	-0.004190886953270301	0.001841507243094398	-0.006476974768199195	-0.0027352013459491786	-0.009866087308096905	0.010827075326869107	0.007468295438828321	0.002639370685875164	0.0050642863242744696	0.005612640787910905	0.010090260434525433	0.005502372593135796	0.01669508207209347	0.013360800847861398	0.014103927792863402	0.021805049709211488	0.02067251641684198
CN.FJ	0.0	0.0	0.030064305902510746	0.015034914721856474	-0.045901357714994706	-0.10874737053415684	-0.038989977819081645	-0.010924429086822673	0.002145995517577326	-0.010074271711801863	-0.020513081807316258	-0.04005608402272154	0.025016036899683236	-0.0006745951733222455	0.005904577887849705	0.004048224519737076	0.017811137026102486	-0.0017771516094944317	0.019110470795924428	0.008931736242545618	0.03794919076689496	0.026223018139304166	0.033693493703923494	0.03272226219688257	0.03624181225461154	0.02724156296911584	0.03768172263336478	0.03714891287998068	0.033945313914918174	0.034872150327758256	0.035050447091911074	0.03819901329988884
CN.GS	0.0	0.0	0.008572352083024981	0.013695820709203055	0.01263687119446022	0.0121584047418688	0.00908328107553924	0.004774228748050113	-0.00028865160215385544	-0.012309785875519452	-0.013569499544152652	-0.011394335536185629	-0.013139339187540067	-0.010405827083437291	-0.001869804646459361	-0.01855701246818997	-0.0330605563556019	-0.03326383130431987	-0.025949121370261174	-0.01756515895474653	-0.009893801797888901	-0.004396329350186967	-0.0011374029598720803	-0.013329604782685855	-0.0132492775720916	-0.02254144393725177	-0.01336998465624184	-0.004749023713535028	-0.003348771878752821	-0.016127316082936716	-0.016744192531914504	-0.053198636563744905
CN.GD	0.0	0.0	0.088057274947273	0.010890011221698082	-0.09862061989963644	0.00415370458486386	-0.04679139010164146	0.032832123208104136	0.03896211567788743	0.06635474416325504	0.06136762326147682	0.06349907569906943	0.06412730843157188	0.08735142425631004	0.07081958400998456	0.08729049160995928	0.05579527619505864	0.05296379818857666	0.06504631364416813	0.0673718846925686	0.06431391918706453	0.09168070636114134	0.0648747910513503	0.07435992984565765	0.06693519458780273	0.07562351484853291	0.07475656864623925	0.07337764388739565	0.06873903471547038	0.06902195572136005	0.05351556671620017	0.07758257087679965
CN.GX	0.0	0.0	0.01985328729285918	0.018106722567612366	-0.0010383720758899706	-0.035243299980047826	-0.008050252429825377	0.003126025317712333	0.008096903261023414	0.0025584036397630072	0.0021462417802764477	0.002425203501643658	-0.0005749384816344794	-0.009950528357205446	-0.008460171896973456	-0.014479991570492956	-0.0059411693261957055	-0.01404646745900573	-0.01116669115659441	-0.010554511459226479	-0.008935674713339559	-0.007661131446246028	-0.005423110159397115	-0.002765159945394835	-0.0033667227009259726	-0.0007654311804050629	-0.00017735234755233975	-0.0038043267184595386	0.00137449305881443	0.004898673062636583	0.0021051773287927844	0.001578230303267425
CN.GZ	0.0	0.0	0.010472152895490972	0.0107191552270125	-0.005443310976060989	-0.04310002225944576	-0.0265640636257225	-0.04688204321867673	-0.07875447781728884	-0.10145753122319245	-0.10243098032481912	-0.13912116452547973	-0.048599368455604086	-0.14385229859850135	-0.09610813532833218	-0.20720611783466847	-0.07944345089616611	-0.08540091356276092	-0.0727271229316373	-0.06414398235098373	-0.038005300399257536	-0.04946989262170076	-0.043462921690995415	-0.05944439348529729	-0.050680051996154774	-0.07818684015629129	-0.07046333860671883	-0.06215580153013933	-0.05701189715729971	-0.06779960523382034	-0.07002476435084004	-0.09751219319046323
CN.HA	0.0	0.0	0.004355519446996858	0.008536634948907995	0.0023227155532712374	-0.0466387911131072	-0.04803078833685026	-0.03150142152734681	-0.022791325895565873	-0.15014222350443474	-0.04142433765590425	-0.09164777650410016	-0.06868635802693701	-0.07974085902567873	-0.05688593385704266	-0.0690009164623917	-0.3128781407197967	-0.13093746696696273	-0.24068253652832494	-0.13187466152293492	-0.22277050771901674	-0.17945580346778733	-0.1353030894520546	-0.056922850670726444	-0.10876653128328861	-0.3489316032820766	-0.19795673670016667	-0.18177560554405447	-0.048970177117979574	-0.24281680115564308	-0.2353612952937567	-0.20778309705709042
CN.HB	0.0	0.0	0.04109450870108944	0.013650957103972239	-0.12269907250200829	-0.11244975635729126	-0.1795426091956709	0.0013748809879476909	-0.01892519311786911	-0.003984003414958526	-0.04306563215402681	0.01502429552766582	0.009968506165281	-0.0026569124533915023	-0.0028668657930275288	0.01467411567985799	0.03530650331027285	0.03943515804933906	0.05115539693838489	0.05250003566568129	0.053778881250265975	0.06107876118490729	0.059194801999251645	0.06651739695895387	0.06313742175212411	0.06036440134762344	0.05801245103855823	0.05154921697361203	0.057635294448221686	0.05442715896477601	0.047207783772651446	0.05118247174911161
CN.HL	0.0	0.0	0.020826543521113017	0.017459277849463106	-0.01098812572701835	-0.012094030350184859	-0.001736338606361798	-0.023657620612527186	-0.021960413747579288	-0.032535075773032496	-0.02809981260756267	-0.0036760755211640017	-0.04158225377006719	-0.02212023424319476	-0.060397030980385846	-0.002427129835969044	0.005199147331858001	-0.004017498124597729	0.0025919188530343362	0.006109251355246315	0.010434431649786191	-0.0005617083593145722	0.0020910071470092717	0.008586894181705773	0.008056131113098886	0.007041502778926123	0.012981614427975963	0.009065460514690038	0.010007927230848424	0.007355328566238661	0.01230244185481677	0.011397608413332705
CN.HE	0.0	0.0	0.045869605203674446	0.021233525121466812	-0.06677907889791612	-0.08411838870507893	-0.018793655907356488	-0.030337087420839737	-0.16636923905649637	0.025659795027221932	-0.01929586455744481	0.03531842819188835	0.04118224942655235	-0.015609832254392941	-0.0412904714938267	0.019720034120940255	0.054875167654233614	-0.00919037157395275	0.008079071225286505	0.02772408404694282	0.006800346593083262	0.020772666644108817	0.020662199547838433	0.033921514044976675	0.01565017170443994	0.018107710254100517	0.01925613260369552	0.03262876954213123	0.023971753603202473	0.0298533282203417	-0.009604641241278689	0.014875809377334903
CN.HU	0.0	0.0	0.034144910142419604	0.020212411691278298	-0.04438531780667221	-0.1005597155679272	-0.02279955219222085	-0.022166509206034135	-0.09196287423525185	-0.00910555081913289	-0.0361896967986608	-0.08989352396013839	-0.07844697644950882	-0.12136661404843485	-0.022688070433474206	-0.10130710974637358	0.021400829348205974	-0.12108216887467549	0.04902564007793764	0.032465133113257494	0.0505541958463418	0.048379787346997105	0.05315985479621421	0.04978989010344659	0.05734437389510738	0.047732363208519146	0.06534207032549144	0.05773631997203488	0.06031057478743662	0.05134048501855837	0.04103852567194366	-0.01251431716875473
CN.HN	0.0	0.0	0.034146298075521386	0.02073251343313043	-0.03254954173297353	-0.027419780539927885	-0.07036176419260576	0.004730597124957825	0.007118396449801168	-0.005939307078017819	-0.03579639333838314	0.01110879506447393	0.013795267205529704	-0.07301000462135443	0.0009709429201310016	-0.033724993816586224	0.03885674859054333	0.034901423837396806	0.03667694193036919	0.04279682830299336	0.046820219041010525	0.03893437849979975	0.04578746042227522	0.045076228532470175	0.046624926640959075	0.04321495710790657	0.052239120914054915	0.05187787204470329	0.04827852035649283	0.05037536095469086	0.05187113347380201	0.054262914218417
CN.JS	0.0	0.0	0.08363638268094054	0.012392294489771416	-0.11707380001712009	-0.18466585008506398	-0.07242619348337698	0.004514413275935603	-0.0750844152774488	0.010160101539757882	-0.02243506713968113	0.0503580754768862	0.031223298917493203	0.061345348359664875	0.03762897618906358	0.06495895225577808	0.06062748619544145	0.07673027919170572	0.07737654334518673	0.07763166130130283	0.07764495361262114	0.08896534464895023	0.08420418970489507	0.10978031391255527	0.09833894572612856	0.10034605601727531	0.08866176919755109	0.06038378292938518	0.0452325453193847	0.08704119230851237	0.07520123978745907	0.07670090370455185
CN.JX	0.0	0.0	0.01991724985455079	0.016852564230318556	-0.009029500456547712	-0.030208904924988733	-0.010855615544436148	-0.0258507073837011	-0.03468221091902368	-0.04493757820910327	-0.04511660132354711	-0.02716743857165138	-0.059615567738546815	-0.054302346756485154	-0.076479112336858	-0.06853139607263525	-0.07399470337985381	-0.07757574256478383	-0.1509352359616467	-0.10034455735383752	-0.08011355403210185	-0.06732560596988124	-0.02854188920675682	-0.047122101939789385	-0.07070723131983314	-0.07066986173961398	-0.06178303969386345	-0.05011798145810875	-0.01990186965041829	-0.014443962390242593	-0.027818795956413567	-0.033269342969022286
CN.JL	0.0	0.0	0.01844343820289751	0.01354343129993385	-0.040854358238950894	-0.07786151087056936	-0.007713810697485002	-0.019219358500988104	-0.02410379414706787	-0.03189671249858028	-0.043797944969270475	-0.08127415127687776	-0.1380125885196315	-0.09376325496973648	-0.13271386714976963	-0.17108171213884305	-0.021602079527438534	-0.022572772563067556	-0.022925578988719497	-0.025562526502087568	-0.01674189960803041	-0.019819120551711755	-0.026908987711626864	-0.02189535279158994	-0.02049111730442199	-0.013449533676468395	-0.017268812888471263	-0.013577928320351873	-0.009022852783224788	-0.01611387600956027	-0.012873798373036482	-0.006568834118958478
CN.LN	0.0	0.0	0.038337334183213834	0.014774840665432443	-0.11370258090513952	-0.03807453476415423	-0.03666347381929835	-0.04556423517977359	-0.10567426440374339	-0.04563665415665552	-0.14821015375389157	-0.027228527709566297	-0.1274683379525854	0.029836798198878967	0.008541730314592932	0.024610087686394166	0.0014093729054254212	-0.0040637846324798055	0.031227431998748223	0.00812209851610568	0.02626241969492238	-0.0010419786908744122	0.043431125828363726	0.04997241224093951	0.05069214788291365	0.04931409856636648	0.052294828868237886	0.04738785453646255	0.05119297254927435	0.046542747241051785	0.0034860207337672477	0.054121312381649744
CN.NM	0.0	0.0	0.024388981562628587	0.017308625492584717	-0.03767355321302457	-0.08975459836165767	-0.027993354619626487	-0.04984514151552544	-0.036364644466746476	-0.07130418308450848	-0.0975283185556397	-0.09555415634061593	-0.05712000905402359	-0.12293261636036057	-0.06465073354893214	-0.09089608802386184	-0.02116022030511644	-0.04230505611009239	-0.02859103259780227	-0.0503946756213125	-0.025510405498296862	-0.008673569969397388	-0.016722112740308326	-0.015310494099285421	-0.026314189435261426	-0.019172201424200175	-0.015928683602828286	-0.015154556159735488	0.015025476997765352	0.014337764009852982	0.012252509012422585	0.010188230359498007
CN.NX	0.0	0.0	0.0035385849007418813	0.01546977261508431	0.008931486259800003	-0.022122052889816946	-0.046500667594462364	0.0008049036255508568	-0.1392494922247245	-0.27882526938839414	-0.23438165748180806	-0.2673875111146362	-0.18178236074666287	-0.16963245294799867	-0.11931381169872912	-0.3360697619026243	-0.1976624188968712	-0.15952166509828336	-0.11823648047022406	-0.08666255872836759	-0.023521539137927316	0.004452737759397252	-0.023191576484515863	0.021495587090147872	-0.08802134511540771	-0.07038733924156215	-0.16660127569908534	-0.45216562302760055	0.009927542238474807	-0.07018013289914471	-0.09277573844606035	-0.1196197012950706
CN.QH	0.0	0.0	0.0028482125581819062	0.012010355582781074	0.005567555708863026	-0.02091526903458263	-0.036025272450379564	-0.03652363262989233	-0.1289632880005831	-0.22951789764039665	-0.3566348145937259	-0.3086781895107138	-0.30400660831030324	-0.32863947633330337	-0.2747176512978178	-0.256254532954292	-0.19902432249040425	-0.19153425005793423	-0.202685754370735	-0.2102765623230307	-0.2282943021014061	-0.2522319131315731	-0.17567266940133885	-0.2709675620646057	-0.3825360640539177	-0.4199966317042336	-0.372593212939587	-0.33569886464516197	-0.036329875311780224	-0.10773831457309146	-0.0794295727359895	-0.12094360337447929
CN.SA	0.0	0.0	0.02208187368661907	0.013555174152091176	-0.03390377849660231	-0.059421594542885536	0.004106776613110874	0.0013496308733040863	-0.001926917015815377	-0.0018449784067953168	-0.006266010298894287	-0.006766374018629673	-0.0027729932447151384	-0.021097333083108794	-0.02785143708553539	-0.018539438130027452	-0.047105063169228245	-0.08213191948248655	-0.06213046498853014	-0.06547564744041612	-0.030163210357447845	-0.017260638215332857	-0.049300914683581	-0.03740564421402803	-0.03924187802210044	-0.032990610676442156	-0.023272186847411724	-0.02017243972142202	0.0019129890510338754	-0.0017964371509027188	0.00771264212700018	0.002069885317368403
CN.SD	0.0	0.0	0.07714532200819857	0.014047336532385657	-0.06424444079151659	-0.05705069882817604	-0.05030698799313171	0.03648057613163669	0.05888607836863624	0.06044083646625786	0.054301397921685535	0.035914587676777465	0.06703934756788765	0.08081465120479692	0.06194684374165593	0.07950205973747959	0.07183260309793216	0.07905119663096372	0.08505353145265016	0.06603037233552378	0.06713051233573353	0.07689035386020393	0.0732594261481978	0.08585127378226698	0.06771942619105964	0.06759125237802976	0.07509518797872428	0.07514864326996218	0.08096163818156477	0.07455781048346655	0.07413680964400982	0.07225865594819858
CN.SH	0.0	0.0	0.03087974786255554	0.022779269127459756	-0.04044461177844516	-0.05102070997132779	-0.058381049028766174	0.002563918277109778	-0.04462063982997311	-0.14313413978556122	0.001519690750684255	-0.011866570682583788	0.014981788491952308	-0.02151844604293407	0.010833049645952997	-0.036325069156017964	0.03802205934686498	0.035250739336012415	0.04041054366814567	0.039836480749322334	0.0463439293052037	0.04163590467869405	0.04459520321504762	0.04421865830666061	0.04785402010074602	0.04037061172825762	0.04880020208863911	0.047896306209405104	0.04996110677926158	0.04360428959782059	0.05040203584865122	0.05419209569497152
CN.SX	0.0	0.0	0.01857135858465142	0.01372309623122181	-0.030057356456614226	-0.10582296157307658	-0.02107608373321801	-0.023869333302617424	-0.037586313563708895	-0.03186560844150588	-0.0347171794528367	-0.06062824947772327	-0.02032303672347968	-0.05224675491685149	-0.027731447233780848	-0.07044837747539612	-0.01202730358160764	-0.02273070956526624	-0.016531493958127363	-0.02385624225967886	-0.014692227843482453	-0.016971828802325728	-0.029382864543903153	-0.01721390141043999	-0.017627759100558027	-0.01565881783183176	-0.04111064020497768	-0.0392431870468779	-0.06601972970879944	-0.005392361995681938	-0.004351815400560621	-0.00542563596204193
CN.SC	0.0	0.0	0.036724912986541014	0.002289323079507355	-0.16711997552650848	-0.02995147190397729	-0.037863544093696966	-0.0623504499072669	-0.027998047925048564	-0.07580334570203018	-0.05198803316229794	-0.09346463998550769	0.018596425712669173	0.02102780264294779	0.015044098223504498	0.014445766060244836	0.023889795517595402	0.021541991368678737	0.030640171779028336	0.04010749527203483	0.03628665319772573	0.0287366735811867	0.031274071495102085	0.03542464792587463	0.0326582449059698	0.03459674239256749	0.033213437986368	0.0350782056155019	0.03826459130429338	0.040093918298977904	0.03947592425788127	0.04227088399195722
CN.TJ	0.0	0.0	0.019709721478511355	0.01614015123061474	-0.009765132636263552	-0.031189254568386726	-0.00503270955469759	-0.03313573558161309	-0.06665136682166839	-0.04197311173471663	-0.06540760631437159	-0.04999468576986077	-0.0724008015752009	-0.04586557388189805	-0.09395172604025337	-0.052879258634663806	-0.03688417526122034	-0.048242180045166005	-0.03579571454068731	-0.0824454560329202	-0.009033130912450282	-0.015099086585901311	-0.011067772412753918	-0.014622267516495313	-0.01565769472224865	-0.020227356348845316	-0.02494334094632622	-0.008147409570025133	-0.009793515010581011	-0.017734410902048303	-0.03261683907113122	-0.04155450950966699
CN.XJ	0.0	0.0	0.011564481359283008	0.011535722158928507	0.00955698106692715	-0.012038343981424227	-0.040212906746595056	-0.02886423023813478	-0.03991867666178761	-0.0563071602552756	-0.040222462129080316	-0.07181655861249192	-0.08964295894778873	-0.0851174985743719	-0.07017088040147668	-0.09662232883079769	-0.10433070461440819	-0.12873619446120976	-0.1007011756027354	-0.10135255739371907	-0.08612198025853557	-0.08786684790745847	-0.09107955039605597	-0.10047236219022926	-0.09651211228162149	-0.10934172232935913	-0.07828878108907533	-0.054022564521816197	-0.031787859300458354	-0.036881494726648256	-0.053479698885106064	-0.02946130501265687
CN.XZ	0.0	0.0	0.0009559860700392164	0.004781630339545373	0.0008352023791458052	-0.04823474945949702	-0.18434461258390877	-0.2084902074781625	-0.2631298902548873	-0.33401181606041996	-0.4620544029035112	-0.5486039412166854	-0.6028190584641657	-0.4548229747100341	-0.6361516427445868	-0.729919959405334	-0.6219093682139465	-1.0404041700396438	-0.911968309539779	-0.6428338109099485	-0.7100941655555193	-0.6291859459068405	-0.6474388330170777	-0.5973131465311532	-0.7456458218825679	-0.41205789205861487	-0.27741869340054404	-0.3831131652627606	-0.23029988474059238	-0.490025193806054	-0.17106545293980036	-0.16183312027781005
CN.YN	0.0	0.0	0.015712372434339983	0.018089843833690722	0.012290699042538655	0.008524413677402087	-0.005943037134892304	-0.04346499228442546	-0.03808905857213274	-0.05923729812618017	-0.05530445032239095	-0.044270225367548655	-0.07250493800557978	-0.07505317006359924	-0.06566762017142791	-0.10502413796412702	-0.06489561060984972	-0.1274032261722957	-0.07165201185812542	-0.08784235609171631	-0.06762353953775335	-0.07183274763065128	-0.05996156685303955	-0.0996838136794631	-0.0955528336891609	-0.1038004542394777	-0.13445176126696268	-0.03534479019058345	-0.008952343948509522	-0.009405207487256373	-0.035760399182205305	0.0016970964737073047
CN.ZJ	0.0	0.0	0.053357020919331255	0.0007239697418892632	-0.07159694572981268	-0.08608309401096914	-0.08338154644564888	0.01964147997177701	0.033797090792031526	0.01194522195551162	-0.011690828674459919	0.041077208626161266	0.03313735359253833	0.018406578304652754	-0.039791738176087055	0.025197774187279975	0.0459097108912454	0.04748270628711637	0.05283911961377896	0.04528867912632073	0.055119991678576064	0.04350933812018454	0.05812493603636337	0.044387086319575	0.05918052671802787	0.06108770097417171	0.05965368428815232	0.062463102597010156	0.06098813985677687	0.0687105469725946	0.06301703715112517	0.06601089569138185
COL	0.0	0.0	0.013570863009459977	-0.0013437122976966975	-0.056450006725239366	-0.07490474195029906	-0.07649981704304087	-0.08358245420269084	-0.09142492993501339	-0.08039075476239388	-0.06029193797006949	-0.032146381164288584	-0.019774534309180414	-0.029858101707658236	-0.017035564286338456	-0.022069134218249964	-0.035876979246451945	-0.04903645748295382	-0.0895439204567805	-0.10346711984227097	-0.054986372284593354	-0.041903063177473054	-0.04722348651591268	-0.04929866357965551	-0.06185734353290062	-0.0262685313325961	-0.02618606916939825	-0.01076607591682377	-0.021578804259947404	-0.02211080973318902	-0.05346637685179623	-0.025802270050712117
COG	0.0	0.0	0.00043274203849197335	0.001700828350248429	-0.0212894087931903	-0.05057004217284833	-0.06210470859756567	-0.06388091512832261	-0.061053279548295425	-0.07723967799754261	-0.07348490487345538	-0.07929024072527158	-0.07759553455507495	-0.07129717156967308	-0.07549423433552693	-0.06392238244407045	-0.0690097947295576	-0.06452192894034203	-0.04991383112040726	-0.04309506095624416	-0.00804339360935824	-0.04343554744187239	-0.05519073488352566	-0.048071204819033486	-0.07814345274589352	-0.08782139282612622	-0.06870194526034101	-0.08442639234095273	-0.07777578360801396	-0.08866608508284468	-0.0985559765191879	-0.08487835131801846
CRI	0.0	0.0	0.05206009729692429	0.04490872068392271	0.05730780454455964	0.05402609647091605	0.03027757245148699	0.032206893853259366	0.02403356515441324	0.03640845886954125	0.044724715383148705	0.04252110924778396	0.047095743369718335	0.03871714106502555	0.06559677830264565	0.04019744251335666	0.05558670557910261	0.056787868608099146	0.05318622497065828	0.037322294983210824	0.04253907406446267	0.023768546212354913	0.014048026055513141	0.04319521172146956	0.023861438487338127	0.043733327482131656	0.03080459774800204	0.04585185600483044	0.04173939572176266	0.04750564238820143	0.04294173673031754	0.06264245511007349
HRV	0.0	0.0	-0.025080712597591592	-0.16286694002759505	-0.3212446176484973	-0.4407995251359931	-0.48122166994554183	-0.4592924875629012	-0.4118423069038646	-0.35143874487164606	-0.3266866339540542	-0.3675981056422417	-0.3778368555261147	-0.4213238402241193	-0.4083464641744916	-0.3573972474353093	-0.34664484605676504	-0.35837275504669863	-0.32567736480215714	-0.2909008530512014	-0.36997783932117834	-0.24685179029690918	-0.24653256592027661	-0.26961680560678714	-0.2536877698187001	-0.21969751901371737	-0.23082351509428056	-0.22332452427885618	-0.23310299630567854	-0.2488382486874552	-0.22611927612254945	-0.2422109007316431
CUB	0.0	0.0	0.014861259626330892	0.009651922659403844	0.010937149188938733	0.007580081257296811	0.012531493963141571	0.017895103635345855	0.0069619373406881735	0.005636246885343255	0.006416561884114991	-0.006504855001288057	-0.006143733794494732	-0.013766919338709105	-0.003972479423741682	-0.002948642365574461	-0.00700326508212834	-0.00534172088708651	-0.0037890803543882967	-0.002161028169034296	-0.0025135030452649865	-0.0027620303644781963	-0.0018277681863909656	-0.007530251048570857	-0.023206616480075937	-0.037500213423202755	-0.043042461804432275	-0.03322370673333186	-0.0400693019356857	-0.036118049931110896	-0.028172456801578427	-0.03556251328826754
CYP	0.0	0.0	-0.2177743593066772	-0.5828367070867868	-0.7738703009752212	-0.8319761041355345	-0.8290926490345463	-0.819319669493701	-0.790308790513472	-0.7769337950847555	-0.7243387463726325	-0.706547812256697	-0.7394342094043771	-0.7656406049444064	-0.7900377277312631	-0.7877342332981985	-0.7860220336159074	-0.782734368251714	-0.7643198742128265	-0.7468953898020825	-0.7439189123988776	-0.7275398899653895	-0.8649519458217791	-0.8489759304875277	-0.7602955649172571	-0.7521833925723476	-0.8102038684708379	-0.791530988854261	-0.7763267828910125	-0.8242610780128001	-0.8054940635875085	-0.9532771145552843
CZE	0.0	0.0	-0.1931749349899481	-0.8802360745854831	-1.250120144770106	-1.1861720222999694	-1.130437547686436	-1.0038368670352793	-0.9420575307607759	-0.9088966427924894	-0.8400151200907202	-0.8875816350447541	-0.6842535500739988	-0.5220663217685217	-0.7092927299608975	-0.8896109855694667	-0.5055860961377889	-0.27127660564830736	-0.4352300323753777	-0.5304909977683736	-0.20192724058232248	-0.16113449376622402	-0.03719992140376327	-0.23879874481126384	-0.4133559401910514	-0.3907806726237695	-0.11818023746602568	-0.21597740773192653	-0.39656143391366694	-0.4909271034182039	-0.262320091520174	-0.23523864653781645
CIV	0.0	0.0	0.061544818297898374	0.11185261611423858	0.04054718403250224	-0.026452777630114888	-0.0634768592558066	-0.04655152932011575	0.06265955224966646	0.06743292577138238	0.09308895353821178	0.07363024010036412	0.09901855327478781	0.07729673168339612	0.0722551194360932	0.08832127392437439	0.023868057615183957	0.04955372856305651	0.0468049675815152	0.035606469422821974	0.04833286835639328	0.039270444061112464	0.08377394565448615	0.05812575994172953	0.06728219986751327	0.09015793666373728	0.08432482465550173	0.059215190120109895	0.06803379128264009	0.08954523523854174	0.08348233404142924	0.09337204430726054
PRK	0.0	0.0	0.00011966283106623621	-0.0011814985675706602	-0.00482778294298436	-0.008164278842115458	-0.013312335375270656	-0.014946907206292437	-0.0222805931891501	-0.02795262264480014	-0.037732167681991946	-0.04417153994334955	-0.06319532378444848	-0.0758587465539251	-0.10358618870500713	-0.14293549362222047	-0.18918072129608943	-0.17265743781413878	-0.1620891432338345	-0.13479944845514735	-0.1534435472613671	-0.1610073882902463	-0.16710506765795774	-0.13257771338817115	-0.12701394916395659	-0.16567835202084824	-0.21188057649776937	-0.1775790254517462	-0.05233624554563665	0.02541872670875911	0.0026048694852232046	-0.018538996934214236
COD	0.0	0.0	0.005758822721890766	-0.01485701461767519	-0.15698399134306262	-0.24033667825774652	-0.2161262672207398	-0.16354455474605345	-0.1378450022455291	-0.16579166151540203	-0.16977612084273508	-0.09262017063491612	-0.11668874693983033	-0.12539471460933926	-0.17351653684976043	-0.19482430269298634	-0.15730373774598405	-0.1274098851058003	-0.05464767106407864	-0.07399941848053038	-0.08955265787161659	-0.1251303125374359	-0.1604387635206317	-0.17350004271556863	-0.1550975331263138	-0.1299367956036246	-0.14501515964678857	-0.14231915144959917	-0.16788176144726386	-0.1643878717227487	-0.19143691874421442	-0.17224766307089023
DNK	0.0	0.0	-0.3532900645281667	-1.3213045061208017	-1.520903421877151	-1.3632224348428812	-1.2151091328616248	-1.0405308701340044	-0.9319241982486348	-0.7661636494482038	-1.0164562993414727	-1.0355782288836268	-0.9941910029349854	-0.9742491308654566	-0.8777013618321616	-0.945987625088951	-1.0340292772786475	-0.8680794083862686	-0.5663307571294629	-0.5283530823315452	-0.6499890942726627	-0.5434780662651462	-0.5136906552782317	-0.7273604650663512	-0.9015583680773709	-0.5868998894640653	-0.47412193282639903	-0.5845334449024797	-0.5987515227606877	-0.44619221126118713	-0.4251118700710488	-0.4819449887394356
DJI	0.0	0.0	0.0	-0.0018445014176360353	-0.008474401005864607	-0.016750861132963646	-0.02597956749087471	-0.049157198212568254	-0.07339592835438058	-0.08653674168275227	-0.08852568859887278	-0.07983194147953565	-0.07292262640228309	-0.07020496102114748	-0.06817730513956066	-0.05934917177821131	-0.04676110271126799	-0.038609654345045374	-0.03823547714990605	-0.051066513215325404	-0.054326723036590696	-0.047483269772130576	-0.0451900920603987	-0.05886106175846395	-0.060088416287074065	-0.07201615876519796	-0.07385752550728153	-0.07613392075025427	-0.06538428974980359	-0.04907988951385889	-0.04470312039422941	-0.03975154812722037
DOM	0.0	0.0	0.0006074450442650203	0.0007606247737212968	-0.0011586752347358953	-0.010357374586111856	-0.011613531559084844	-0.015887262257885393	-0.016000101274293854	-0.04171279241897974	-0.04017604829711363	-0.059134191516507784	-0.08042295331555094	-0.05997377272577431	-0.07777696749753371	-0.07367560955661157	-0.08762468610123975	-0.09719266805606752	-0.08685963816847941	-0.08193720313505182	-0.14271228406895764	-0.16073235757321225	-0.11674635433972513	-0.10634116679428818	-0.10139391693010369	-0.07259793939141668	-0.059766415385098526	-0.0395682501378225	-0.055847266286035424	-0.060901567549265234	-0.08178256810560391	-0.11529824693935486
ECU	0.0	0.0	0.024771978472193368	0.026377114307818417	0.015199976835167384	0.03165667157394303	0.029402511369669426	0.037543957714625265	0.028785214132276415	-0.002734570036888595	-0.04903990823069693	-0.06372973945398819	-0.051136342965785175	-0.0681954639541904	-0.07034295254986223	-0.06184342669983689	-0.042270642924113755	-0.03790291748280161	-0.06429984852004411	-0.040339876990291845	-0.006228197569702054	-0.029797737023906645	-0.025651458279773998	-0.020929953767168108	-0.0410401092667767	-0.03418855425602052	-0.039591038302766446	-0.06803549277087928	-0.0660603351083977	-0.06268611352574505	-0.02442808260644247	-0.000945946472941106
EGY	0.0	0.0	0.0493060733736117	0.038109604248171	0.02218911986706651	-0.01732825969577023	0.006703425275000896	0.03607256518922686	0.048346181062020044	0.05823350916007719	0.0426264390862352	0.03202651944549384	0.03539506955172467	0.016026776092603612	0.050193895319239346	0.05183874103351638	0.014368500975137088	0.013940408669710358	0.04395953408360409	0.022898268305415748	0.04209753194823751	0.0337624189636454	0.026812133643661085	0.05978178975405424	0.03560854177380168	0.03237462445346839	0.02504888243208825	0.04118341606935694	0.035689708210906446	0.028809819505792866	0.04498778085844091	0.029103759745074953
SLV	0.0	0.0	0.00012104304449866987	0.00034908697754687523	0.003680892334667618	0.0016044204757648117	0.0021998790484367703	-0.004089167642562508	-0.014686596409030361	-0.024701290191153635	-0.03758835046192566	-0.03373575760218239	-0.03390080547379659	-0.050094985881488086	-0.054706111551927616	-0.06515740389663183	-0.07412050857369401	-0.11054633750480214	-0.10742964709100633	-0.10468933244313083	-0.10878187807397133	-0.11276434869268437	-0.11674570487100189	-0.09552296396140303	-0.09588892500465018	-0.11033937101916358	-0.09286437958918592	-0.09696737416834411	-0.10770739598927603	-0.1328476949244206	-0.11849386264300987	-0.12321931646365192
ERI	0.0	0.0	0.0	-1.5732393165990288e-07	0.00044529438338880567	0.0002132996888226657	-0.003008526173775561	-0.008365098463447573	-0.010457987868073282	-0.013567083057330898	-0.016686167120427697	-0.019391574039251402	-0.018119408058303588	-0.014628982528708256	-0.0036737107369400057	-0.00599416671475117	-0.019613269713236736	-0.029540070840705646	-0.02882232118267547	-0.033893505910953525	-0.03207417805511925	-0.0129153892856948	-0.008848001417294249	-0.05902998407266713	-0.08250230587709684	-0.08864228028390153	-0.05390794300491608	-0.032891805531976015	-0.03193224456906618	-0.04250393601876734	-0.06292506570210188	-0.07751698637066262
EST	0.0	0.0	-0.2595044474072883	-0.9360700477628048	-1.3670172626099042	-1.4386236009203746	-1.3662123043480245	-1.2448629880764117	-1.1617655817700578	-1.1072493356561575	-1.1020611224760057	-1.1048800008531368	-1.075934656655786	-1.0196565277991398	-1.0377709140483304	-1.056716766009358	-0.9467274944098603	-0.9129709176722733	-0.7800209245604095	-0.7839899546540963	-0.7815805661644637	-0.7006361495751512	-0.7169189251169827	-0.7874636444766492	-0.8696179442715835	-0.8754980972781823	-0.8305997435046342	-0.8498351866491616	-0.8095777262891124	-0.7314723197250017	-0.8062156788392727	-0.74114980548875
ETH	0.0	0.0	0.015018679495848453	0.011520163325262622	-0.20081638557749582	-0.7488596031753447	-0.45383986489528905	0.15653031604214718	-0.03504446411500828	-0.20015187718194216	-0.2704235077530259	-0.3649720548162705	-0.47956157593812554	-0.3922745927440685	-0.4240137813157685	-0.604981038870267	-0.49477831325511756	-0.32985699015888326	-0.24127938778860658	-0.49438961902278367	-0.8340199387450453	-0.9224678471318692	-0.7033021472610645	0.2376650865668628	0.30160247547956764	0.23739444648007701	0.43460828201513646	0.17113638750227977	0.2904564095648432	0.024356321995711028	0.21019572650733398	0.2527254923793354
FJI	0.0	0.0	0.04708034045870502	0.06463841813644233	0.04766134823503965	0.0683225630357942	0.06230376076841182	0.08577254320085714	0.10788077049874722	0.1125410353060241	0.04434996522573176	-0.029898509960690767	-0.12980679190314204	-0.15870622831782866	-0.18882852291549623	-0.1216708535350608	-0.041285432909810016	0.035808378119273065	0.07228085799459993	0.0934927717631151	0.10019590953218582	0.10235341795674646	0.08144258596054499	0.09371690892736595	0.10489067904899674	0.10802876771316416	0.11080901983309133	0.09615622248340117	0.1259350500648404	0.10067346064075444	0.10817250940065026	0.09547033401564597
FIN	0.0	0.0	-0.27968987630062614	-1.2292704562569812	-1.3726742733378705	-1.3147905415919592	-1.203832930220361	-0.8538713252951191	-0.9685451530688782	-1.056228186155228	-1.04717937316553	-1.049073186923044	-0.9245791062911679	-0.9427107742936536	-0.8794998384491715	-1.0244256085132464	-0.8501655205897518	-0.89868385237587	-0.6255277592514541	-0.9210308501395481	-0.5576901920089417	-0.6544676382878145	-0.7519743066343176	-0.6414781997236996	-0.7342348414485333	-0.4967207561772158	-0.48774279892291883	-0.7494789695431381	-0.49982374080831393	-0.8249665495617231	-0.5758531063017602	-0.4593007801076743
FRA	0.0	0.0	-0.1754278388696573	-0.8518321796980755	-1.0427536752029676	-0.9949963986192856	-0.9310589650556422	-0.8545258132281686	-0.8195076859316419	-0.701299090199814	-0.8400701941557287	-0.5695330872433901	-0.7703821831410274	-0.5920851596170174	-0.7986032520996167	-0.7246363690960989	-0.6395837435038021	-0.4729545978547245	-0.7268731312759402	-0.6707915845722501	-0.6258337091417876	-0.49980094280417386	-0.6753634588429924	-0.45608679456193846	-0.659926601400207	-0.613688018699543	-0.6280453252867857	-0.5719686498627086	-0.5138730083909526	-0.4981460364421042	-0.6742283893155898	-0.5097305707707167
PYF	0.0	0.0	0.0003595178719173475	-0.0022488309335599865	-0.007679610904487433	-0.017072751789382057	-0.019643086486764716	-0.029557356402731827	-0.0379135150043064	-0.05300121893131449	-0.06969526021752825	-0.07359588915470949	-0.09513147103731301	-0.11854667146138365	-0.14452209316250242	-0.1642390528086235	-0.15007049079276413	-0.12137306108995771	-0.09734508101332251	-0.07989688628593505	-0.08580977691159397	-0.11463662756563409	-0.09554154660151859	-0.09728148987127039	-0.14890053492609967	-0.1701441845245899	-0.1773228735606147	-0.17828116750453482	-0.18142735043730207	-0.2009456274664423	-0.21444538719892492	-0.1874198590117171
GAB	0.0	0.0	0.004829217825630394	0.00413593346078045	-0.01757386609415601	-0.06759888028736727	-0.0691640630539836	-0.05258240588866814	-0.044210885752993256	-0.05595358586426569	-0.060990386342729686	-0.067407881569026	-0.059321656747357565	-0.07247772471755676	-0.0985476447454059	-0.12979754410791244	-0.09668225041138401	-0.0928277140791467	-0.11777934989379846	-0.07398459473583197	-0.07743831962032655	-0.062074001505108	-0.07319152697806697	-0.0782849385120965	-0.14800144655027214	-0.16006925363331037	-0.16365907505773158	-0.1900427301440799	-0.1413234232578997	-0.10698815586920318	-0.10338898995315704	-0.13069443750400866
GMB	0.0	0.0	0.0	-0.0006449098030936185	-0.0007343670055615092	-0.0012743680184890138	-0.011905176752613489	-0.040735503132027784	-0.06733086528351029	-0.08326767821198455	-0.0892391040994478	-0.08191378305564267	-0.07254979101688486	-0.06604638935941987	-0.1006132724169273	-0.08510490501031365	-0.08066601973475418	-0.07021812968519558	-0.08784983905683053	-0.08466304624741294	-0.10521904091757017	-0.10700162475615338	-0.10509573142610806	-0.1369182189128959	-0.17957401311865517	-0.15025389830314317	-0.12338771405946414	-0.09666235462094663	-0.09728950689963378	-0.09252834029946921	-0.09365357595128021	-0.09524560033100649
GEO	0.0	0.0	0.008341760421060052	0.013012733591533099	0.00037039800810934054	-0.0101644613104801	-0.014457225079989033	-0.04726800485381766	-0.031021728120939063	-0.046889574347186436	-0.047756337038118435	-0.0676184530836954	-0.07125669135366053	-0.09353320179177338	-0.1417396604764587	-0.17769108173031345	-0.13509756385299276	-0.10936667621816998	-0.11514423052539913	-0.08451500296897674	-0.07441021431016104	-0.059757832619344864	-0.0664549780001078	-0.09374325870104006	-0.1322825759311752	-0.09473450799790673	-0.052436265535404925	-0.049785526112722245	-0.048781179822543486	-0.07168996924097337	-0.07742194134178204	-0.08054529880713313
DEU	0.0	0.0	-0.07656250540030163	-0.804982574207036	-1.5007967518690823	-1.3270328365342365	-1.3484336485707904	-1.1798820770696272	-1.1035464870382095	-1.026363060888169	-1.043300660562263	-1.125183095179505	-0.9262185927101818	-1.0907694375193344	-1.0624335816006414	-0.9966704961696271	-1.047496734172848	-0.8084086080030861	-1.0910237192827466	-0.9781256426576457	-0.7538014901266821	-0.9483196003753469	-0.7193148659298321	-1.1085910987328362	-0.720161702173594	-1.012419435996359	-0.6081014448699462	-1.0420337909267219	-0.5935391627023501	-1.0275159871006356	-0.584938799607504	-1.0088025615837104
GHA	0.0	0.0	0.09791727044607956	0.11371377878892641	0.1098494732975519	0.11911070332528695	0.08547018280868901	0.0787116062419102	0.08061513173533985	0.06833553879286303	0.09437017781788182	0.10946897319081828	0.08008508777159751	0.0671564487809917	0.10839039335985845	0.08859094170092785	0.05566849569385024	0.02040731956898245	-0.0656001305961218	-0.10910636722788469	-0.09837788422424332	-0.049808685224284055	-0.037835801926933144	-0.03227108625597497	-0.023725565210519495	-0.027935170381399033	-0.05402312806894738	-0.011814130749843166	-0.03865426364598745	-0.0836861212954787	-0.06584416998985931	-0.026297069151626218
GRC	0.0	0.0	-0.10298801073469477	-0.41445158848845143	-0.4624156316166417	-0.4576425391865646	-0.42118583541397303	-0.38316690367256045	-0.36174592456197363	-0.3602298665990711	-0.33646366998445476	-0.3035016220220621	-0.34130906824972884	-0.3968812390913734	-0.3955527142260107	-0.39445024992406097	-0.3823500440428007	-0.36637489132662626	-0.3721162760531693	-0.36516816634505345	-0.3122539195151375	-0.37788493660682043	-0.34141476810033433	-0.324852679131582	-0.3792271871595476	-0.35024687695658363	-0.3655970755740534	-0.3806360775801765	-0.36423349383071235	-0.3746168140944639	-0.34647233499846	-0.36573370360065693
GRL	0.0	0.0	0.005041187807197645	-0.546992274433511	-1.3344099858329184	-1.5243594897659918	-1.5367547974461715	-1.1448779105350915	-0.4604659037105385	-0.14150056086339458	-0.04826484737971981	-0.016547257923904546	-0.5365088639310844	-1.152642660337222	-0.8251072646000335	-0.39331240241254894	-0.21019361460495878	-0.14638666549330326	-0.1362031377559636	-0.1258513500657199	-0.1044847673204341	-0.13339876858263766	-0.14508284055431142	-0.1964150695747069	-0.20141726174945918	-0.1426198095061726	-0.10570240423912747	-0.08974685527295412	-0.10447929827442914	-0.12899932443981577	-0.1263593403144414	-0.12952339308740513
GTM	0.0	0.0	0.011384047902551764	0.008659959637635772	0.012463592309019944	0.021375033581394476	0.019806681723899544	0.02557111080017105	0.011182860741221212	-0.0019287003013013226	-0.02069223781889784	-0.00940210669296837	-0.007668673892280431	7.262178594036328e-05	-0.0011096437783630897	-0.00914881024516312	-0.027720267471609272	-0.03414594757440437	-0.028546184787481277	-0.05354369841008566	-0.045485291695368524	-0.05954680049558014	-0.0351556075314341	-0.056462122020684014	-0.05854734321336652	-0.06818977458381559	-0.0559701173053484	-0.04182851058736059	-0.03746089566566413	-0.04573997474158764	-0.01593110821344057	-0.028128244513359046
GIN	0.0	0.0	0.06743786021305986	0.005925636379089383	-0.12592595584939303	-0.28982995970942005	-0.30897301719147174	-0.2273783366775861	-0.18053796488208818	-0.15706745500448926	-0.11676693519091508	-0.08249225954335415	-0.036590941896363915	0.0060473226966895055	0.013283230432770132	0.034228871856401	-0.0010420779064546082	0.043665716530982834	0.05375146451163104	0.05689267194206593	0.049427749340447136	5.846133432907408e-05	-0.006212012045803128	0.04002068300570372	0.03776420196690555	0.03236214491810774	0.03540299363495869	0.018173150237954516	0.027333418853192626	0.032912107088245435	0.007239389708990629	-0.07746391007624753
GUY	0.0	0.0	0.002993532786321751	0.000151787281876814	-0.000377180083566131	0.004579151243611079	-0.0047042879860792475	-0.007819992167890089	-0.009884428147433066	-0.0090939857355532	-0.011273479740780967	-0.01058152859987338	-0.008608032070700489	-0.004662070555694342	-0.010590434246104952	-0.02250192979291743	-0.02634354056115784	-0.027184049691630907	-0.03868144751231206	-0.036808387774800444	-0.03874089166785444	-0.04152885122350458	-0.047503715166064	-0.053375949899281405	-0.09628645085328902	-0.10629677653750669	-0.13404772872184223	-0.11215019745740573	-0.09273036761855424	-0.06987030822049878	-0.06365703457235083	-0.07066801523402111
HTI	0.0	0.0	0.00014871244899961056	-0.0011305997974386806	-0.0036849836257957236	-0.01206660321326769	-0.020753980913046366	-0.021639689060259926	-0.02393167859404688	-0.028500969251654684	-0.03823235036185535	-0.04570366891576416	-0.05089316426959423	-0.0710986137194447	-0.06095579548550667	-0.04965721636844833	-0.03376584564960261	-0.05067236965351496	-0.03972575064646877	-0.0730725237785057	-0.07449561022740969	-0.07825997410051411	-0.021217824845354283	-0.00902695837396994	-0.016924881624202914	-0.07213873526630277	-0.0660200630209995	-0.0776817223477666	-0.06903609895936302	-0.09253837555335265	-0.061480819963455335	-0.08529108812315167
HND	0.0	0.0	0.0022235166398765216	0.0011663447566867546	-0.0081925586271403	-0.031678257007994315	-0.04301179904596664	-0.033127775202856924	-0.0394319548572275	-0.04445344648073002	-0.04842789571328776	-0.05096040154113357	-0.055924831376952255	-0.057453643905902574	-0.06755228248863654	-0.07194724336747615	-0.08071183986744224	-0.10103575677492538	-0.10755486809027603	-0.0964675184483621	-0.0836141085686859	-0.10070757347807602	-0.0897508725640539	-0.08659289003288828	-0.09033633826330822	-0.10860513292211271	-0.06855637230869238	-0.06133346636713055	-0.05720281745780209	-0.0610570324194204	-0.055768133267519726	-0.05066555305368592
HKG	0.0	0.0	0.39107671487994544	0.3365566371092754	0.3361323846104325	0.3570104273266983	0.35564892090267364	0.35079297078630667	0.37664538536792413	0.42955984562143	0.4122160809771902	0.4653053240335492	0.41791032524953753	0.505269490443494	0.5423193023115225	0.4890637121548247	0.534602815030083	0.4799224218586806	0.5126831752324978	0.47219442344763607	0.5172037314852718	0.5176084103830636	0.49250205994033625	0.49591266971105163	0.5443936235836944	0.5329170413570283	0.5946085275631896	0.5909742070902668	0.6079598367742856	0.5597866049648514	0.6066014072502846	0.5474085640427617
HUN	0.0	0.0	-0.1731366938641843	-0.939770888809599	-1.2220252934454612	-1.288390087085467	-1.2339236360570216	-1.1803599598716352	-1.1463932072641958	-1.104354752383263	-1.0588870749012935	-1.109950844871177	-0.9803983202342881	-0.9930662392342415	-1.038249256584023	-0.9648625181711279	-0.5759510613887797	-0.667377208267117	-0.5017492921871258	-0.22367897405883852	-0.2016015738507848	-0.35739497733640047	-0.10213938575278636	-0.19696762547037894	-0.1130115453893632	-0.07858959790855158	-0.0944445856987497	-0.2307106787490465	-0.10181586438264834	-0.08769458011560483	-0.2032441100925153	-0.2500022118737011
ISL	0.0	0.0	0.1303342995667478	0.13021961427646112	0.1055035734436327	0.12071425771671418	0.12912470436505785	0.13654554667479335	0.14801757184059738	0.15072053739981772	0.1760858649926922	0.16518291779963334	0.12017097284704459	0.06631211341254772	0.13549416391258617	0.12764581697375377	0.13262741289250535	0.1698565845288158	0.17336322061018983	0.1503477369000361	0.09293176253164503	0.0812962264223227	0.07646075138585395	0.12488589977166509	0.12440850165365003	0.14613906238989394	0.17074844062736627	0.17341213090698027	0.1698329427058498	0.1673734272682248	0.1573745585894626	0.16041926564946962
IND	0.0	0.0	0.20866021233250098	0.17096518880843625	0.1475109991180279	0.161684518066596	0.17019139947562767	0.20185738913987006	0.13720861915273996	0.18482026167554455	0.14320737413779927	0.17249971733002134	0.16468269086160614	0.18751452794427692	0.13993368928391092	0.16787913363427442	0.15004586001174935	0.16320061037997657	0.13944321263084092	0.13198042217372752	0.12948507138041965	0.14107175988977705	0.11291227169099027	0.14183015139681565	0.1264608758139163	0.14479982740318587	0.1329384398254474	0.12873741709527042	0.14006409052658153	0.13381864929518095	0.11956667987842451	0.12202768150788579
IDN	0.0	0.0	0.10147101766087019	0.0917942439403241	0.07213202851017453	0.07093409541394369	0.09750971089945715	0.09794234094178123	0.11839583689166044	0.11093202567697968	0.1066910783118935	0.11582046834446302	0.1068310110685422	0.08394290678688243	0.07315302773884813	0.10443879427226577	0.09585832469887201	0.08984785879846413	0.11767477778010793	0.11055769348569111	0.12298909238679379	0.12234814118967652	0.12328183837748696	0.1197812743820581	0.11319327791781131	0.12000885273029116	0.12577033519411973	0.11851871599410924	0.12885632119108426	0.1353904305393394	0.12705410212456858	0.13409428187207695
IRN	0.0	0.0	0.031026216267338036	0.00689227683134952	0.04042460083806265	-0.013941870585965077	0.0023658790253122675	-0.0007061639734295966	0.005834106759938784	-0.00510056443343565	-0.03100984179922328	0.023367982083022376	0.0035506983308897233	0.009897367904265764	0.00017563701057987657	-0.03254384144645295	-0.029472794615215125	-0.03005023488652503	-0.010164128085021762	-0.0034170188177973237	-0.009609552689238132	-0.006327851217646785	-0.013295887931508155	-0.009904427935436555	-0.002855340437579734	-0.019921462022565173	-0.016934585456107598	0.012374868410724993	0.010919418962718197	0.003215687743129969	-0.006618769814170644	-0.03513697968522411
IRQ	0.0	0.0	0.034138654186732786	0.012658562111833582	0.025467451188743162	0.032314829315627236	0.038504918238890795	0.01893713251228668	0.022503997015999033	0.03282758389806517	0.014111324851628915	0.019003555024266205	-0.01384591704631788	-0.0016724379014232404	-0.012402433725200446	-0.0005282161142816655	0.00942450226131264	0.010709214507942377	0.0511089999585268	0.028812678014955573	0.022915487221086828	0.03791809632156529	0.006468140545901058	0.012543030519585052	0.0011071149696118	0.0011224571063506161	0.013168459269308208	0.012221854598570836	0.015131492908504462	0.004993821800791665	-0.0051682091952276465	-0.002127437885868222
IRL	0.0	0.0	-3.6894834167781165	-4.346546849771215	-4.150899469481928	-3.63607101642629	-3.346137374873137	-2.9346331470986864	-2.9055270557502566	-2.613172674117459	-2.180763897562865	-2.3639031824682744	-2.1386950007825645	-2.02394842692718	-2.322732660846316	-2.198923295466648	-1.9097554078286838	-1.4412612012759562	-1.9558300091489955	-1.385884314206498	-1.7737585188987381	-1.2669223459517376	-1.1461848415632914	-1.3675443771148488	-0.7659803486526839	-1.0679149170147562	-1.2475509566151621	-1.7853123651990543	-1.2937520137022873	-0.6837965283602809	-0.46911023278919384	-0.48797273647234185
ISR	0.0	0.0	0.13832748386981564	0.06995765054846892	0.034136769562742586	0.06324373577040188	0.08346133560439561	0.09656406580689225	0.13151053470905616	0.14602710044835376	0.14115211471481537	0.14905967828773292	0.1557406371602843	0.1721562012115596	0.14346146822423744	0.13588546844902627	0.1392088248147072	0.13427006966468813	0.12891950017006604	0.14807767246127757	0.15214049976783883	0.16302707528477178	0.16618550877001148	0.16584837795672325	0.16691486382680587	0.16295199410196748	0.15436314601562362	0.162297271278522	0.1616355511618206	0.14388504018396642	0.13932430703054166	0.1498488074887172
ITA	0.0	0.0	-0.0947205581366406	-0.6208811520744484	-0.9843998523498598	-0.8385170029097444	-0.8782478339678379	-0.8334137165678546	-0.7149359465900562	-0.6825985819440827	-0.7261483646403999	-0.8184875773855183	-0.583377312369926	-0.751644252066419	-0.5299547452574882	-0.4231056073150108	-0.596920568754622	-0.7589501100844998	-0.4319720774342617	-0.43525119789141753	-0.5772116821356588	-0.46796634161874184	-0.5465316870983505	-0.4930195850038399	-0.7190647457710031	-0.4780759594910089	-0.7339200412796232	-0.4126434200181883	-0.4684746262644035	-0.3699529913286703	-0.5397921990425547	-0.611267220711964
JAM	0.0	0.0	0.06479350544013052	0.0589201912506887	0.04382250407108934	0.07464730008903686	0.08535730044247902	0.06684662817550979	0.04880627661092429	0.055131677508679644	0.06360286473736654	0.06869123047794634	0.06781419146393297	0.08868765696619096	0.08985516973751828	0.09690826147212839	0.08193063361510156	0.06457223745173213	0.08459017630078058	0.09983837447347099	0.07648863169840148	0.07476457848540896	0.06224701307127045	0.07282146824876268	0.11357040394768259	0.09193387143409115	0.08338112437864531	0.08462947763709927	0.10289500457201228	0.06914763429690662	0.057627831250783856	0.07543857587191116
JPN	0.0	0.0	0.17878730331271075	0.13422767639412747	0.1008255308436512	0.11989781304306835	0.12880418855447662	0.06475706699706762	0.08353810282468732	0.0999157973708753	0.11616812445509606	0.10460448347933138	0.10099927645530471	0.0882977132074414	0.06748889393544122	0.09300601254742524	0.08264755421796277	0.08733401236242777	0.06563483620640742	0.07200127681226132	0.0875396740622314	0.09966631115219116	0.07851596541310624	0.08011213296610364	0.0751665960175174	0.09783907057407948	0.08810607110500968	0.09333720139281798	0.07860213432075991	0.07682386201093294	0.08027019432521598	0.07947619444996779
JOR	0.0	0.0	0.0017015187959268374	-0.0003178408518489384	-0.027943989276713044	-0.025684179104301652	-0.05257889598843102	-0.08436511408443925	-0.07258239300774738	-0.10929692383514489	-0.1553572914740453	-0.17475044201554768	-0.1430590739712967	-0.18410758739316746	-0.2094735546103843	-0.16731613935609957	-0.1559864460157323	-0.1763407622026647	-0.13851751503344278	-0.09504490279875766	-0.10142762115582515	-0.09720588858246337	-0.10602693318587653	-0.08663450342308865	-0.12307964109085079	-0.12278195710936357	-0.12422761756025746	-0.1383714970806249	-0.14816945716892294	-0.14110155898403587	-0.12365671148538704	-0.11407437489540095
KAZ	0.0	0.0	0.030006107426450157	0.04404897899132898	0.025844469942182258	0.10373979423565771	0.07582219975610371	0.08743479403690024	0.13364830334463562	0.09448794454620657	0.1010748102603376	0.09649624222662911	0.12617305690458824	0.110918072289512	0.12157275294621961	0.052984757439911156	0.01700587534179121	0.047916347509358026	0.057619215905280186	0.11307883264983776	0.07635033416379944	0.06664218516028164	0.08370611959038765	0.12956714288201443	0.07667529331154554	0.07386293980018444	0.07951598548729955	0.05372977968061132	0.09956886573012635	0.09414844202879635	0.14339687559354886	0.08262978691397915
KEN	0.0	0.0	0.21673282573910768	0.22534507431255513	0.23151237311509476	0.22887041896151317	0.22205004010973362	0.22638605042384352	0.2320015882636417	0.23970651845219848	0.24071661636260178	0.24181083700820505	0.2649016964292539	0.2591846211031035	0.2700075707318117	0.1897877385765412	0.06945508761135866	0.06994582834474183	0.047424182795063885	0.01630189005978888	0.034929541012007626	0.020398657703069034	0.008863040621220897	0.017825148690486792	0.0553381046338286	0.00040002694206009437	0.006944824749544054	-0.013653905964605695	-0.0031599157160111524	-0.01308170670192288	0.043464437672580125	0.050287379929958576
KWT	0.0	0.0	0.2717667239934718	0.32264210198149623	0.19908666865033897	0.24626529996687463	0.35582205412179047	0.2411715210393739	0.4110287834751647	0.2730870069266089	0.23047586334439263	0.40541219323542155	0.1584583105679771	-0.03813914704754451	0.21045441143050514	0.2388447787478043	0.17927583032020245	0.03525586686656812	0.23327095209744186	0.15454828307084334	0.22783077442849464	0.03527463587666979	0.015180177022244834	0.01674590509399554	0.025827660431598787	0.37892275732782643	0.15689360295358945	0.10591633077356999	0.3291898515694891	0.25791838140019063	0.3098264745328816	0.37304716504873436
KGZ	0.0	0.0	0.00014946314972341668	-0.00014161813859381311	0.016262453105930774	0.020609157347384333	-0.03977690120331445	-0.08750147324760871	-0.10333125624276684	-0.10924737674736784	-0.12746570903254817	-0.142445227253718	-0.16507623261904358	-0.19275098795497048	-0.24232194455685585	-0.24999272874235423	-0.1804459590787011	-0.0975226277173391	-0.07476437398858948	-0.08283873221515137	-0.1323436484140017	-0.15941603658106152	-0.11720199261785469	-0.1198718106449892	-0.12015203554931464	-0.10840302450428885	-0.11337235502892895	-0.14345996846255593	-0.12524397546782584	-0.09278490527880878	-0.16805933964264552	-0.20615710730017556
LAO	0.0	0.0	0.0017937635540699048	-0.01051010757027182	-0.036410309694334675	-0.02147283774964759	-0.043906364199630676	-0.03092318023163454	0.0044756539917090166	-0.00016616785971645953	-0.007694987216322335	-0.003308926402911805	-0.012988719594042575	-0.028464121044746715	-0.06073620945327152	-0.07609691864629564	-0.04276806488954232	-0.007060916196777178	0.013259504121965193	-0.0005203722772462172	-0.043566604861011715	-0.08534261992443337	-0.0887736306592446	-0.11521048839449044	-0.1810050145331421	-0.19258001649830048	-0.14615690960728678	-0.05899947202940847	-0.040103384425760336	-0.057568628515325404	-0.04679849219331178	-0.05136142170003577
LVA	0.0	0.0	-0.40304721502366636	-1.1139586312071792	-1.3764610544140687	-1.3921120284298705	-1.272236587052178	-1.1305688295483396	-1.0432197346576744	-1.0019753814635712	-0.988407463699037	-0.9834182225451737	-0.9537495241126348	-0.9160752252555637	-0.950343419293076	-0.9691580428021651	-0.9599456718874744	-0.9287457546851119	-0.9196213217893656	-0.9143065453061316	-0.8795020530129483	-0.7857942438511567	-0.7302591164733196	-0.7925868294674232	-0.8325389404413963	-0.8186596678824376	-0.7043592912591601	-0.7162503785542285	-0.6929213358676911	-0.74171203208242	-0.7751240738243736	-0.7964963813963388
LBN	0.0	0.0	0.0010716628026985475	0.0013345026346645028	-0.006463254404787122	-0.03993941797623135	-0.05741164535990606	-0.07041390681197246	-0.08396982813112519	-0.09285389276615374	-0.0959616674507835	-0.10197690485085342	-0.11690353002314913	-0.10872847701518529	-0.09679171799112929	-0.11124729619893525	-0.11442047740729544	-0.10035128118267567	-0.09682964160018237	-0.09342853294261877	-0.08595616195221645	-0.08799762202337247	-0.07475168574492264	-0.0791451691106615	-0.11911295616704454	-0.08589932476790185	-0.08926885654058081	-0.09695535743301509	-0.10400596214953373	-0.08810718513965199	-0.09806988725454824	-0.0942972447465662
LSO	0.0	0.0	1.460736640535032e-05	-0.006261589177769533	-0.01242857002938802	-0.01600941410438983	-0.019787430748319235	-0.02594651383516222	-0.030871070687821245	-0.04164078484066858	-0.05011638161365184	-0.0538599800521955	-0.0507594370817932	-0.03595029788804327	-0.02847083480808088	-0.03307971277830557	-0.040037135182857675	-0.045208842306332375	-0.024713561230649272	-0.03473567026121005	-0.023678024729090197	-0.036602601447799366	-0.03607228494707515	-0.01733731870250388	-0.0243640787039201	-0.028306892215612667	-0.035474225491871625	-0.03991101965115096	-0.06873867495266195	-0.07744935344144999	-0.07513076138999653	-0.05998201259125313
LBR	0.0	0.0	0.0018707837382336834	0.004805151291797927	-0.015135678740807457	-0.08637196499474697	-0.1572714258949781	-0.2070516763178043	-0.23324125333498147	-0.20826265429527702	-0.12662923249799896	-0.05088064013303306	-0.019300461141358305	-0.044959835024194206	-0.11011808881277174	-0.15201653750973598	-0.12643433120298475	-0.06205921212146803	0.028722948999693187	0.046561180814141956	0.036826693107094854	0.025835723352884976	0.03710391440330252	0.059964214965901874	0.07070726921014625	0.06824993038501148	0.06310532769167043	0.05616050938028749	0.034613278986861395	0.02326745717067258	0.017354372171807242	0.018804594808763397
LBY	0.0	0.0	0.07901919270827396	0.09145689603271556	0.06887351166287026	0.07129805726537874	0.05318288031519458	0.03297380822717688	0.10236969926105122	0.08851975833208403	0.027025810306602338	0.013897660864947703	0.04841168988218847	0.025174209144407378	-0.09837745567939926	-0.14099736850161637	-0.07861240661197755	-0.013000602666601857	0.034804820260458946	0.0236107293059451	-0.005674330098914826	0.04684283882614437	-0.06794388319695255	0.005975327228413541	0.01829767211249944	0.030067352353579935	-0.04634741830302769	-0.04912699687474875	-0.018371850928144973	-9.098441687838132e-05	-0.01694327398690243	-0.04340709812370447
LIE	0.0	0.0	0.0	-9.86557426863044e-06	-0.00017054262276827714	-0.0008490431974927937	-0.0016730817655075114	-0.0024007206904208545	-0.002796763873902375	-0.003768574270102132	-0.004397679000867072	-0.0024749919698252576	-0.0021990127662019354	-0.0035699729190263874	-0.005794848294604638	-0.006840700598120808	-0.007391489823072028	-0.008971097813847972	-0.01181951731561437	-0.014307510495992215	-0.014010296269306721	-0.013384159619300728	-0.01274310470903428	-0.011131254792617895	-0.00749492303382393	-0.003779747178977999	-0.004215740489088571	-0.005090212250702386	-0.0064398122892495024	-0.010908561567957165	-0.015332288036207231	-0.014623220715981322
LTU	0.0	0.0	-0.2996825820872129	-0.9208984871379666	-0.9481610796036821	-0.9425167086445696	-0.8832050140676673	-0.8457019377236086	-0.8226004292092082	-0.8017712539489352	-0.7821561291801449	-0.7626514341503188	-0.7786372115592299	-0.7837594825056193	-0.7798456620860539	-0.7470122993937234	-0.7206492531072861	-0.7252207117652287	-0.7124284225921595	-0.7012049334128689	-0.7210332186244894	-0.6895398725910828	-0.7158011706546397	-0.6659836010847187	-0.642525732555288	-0.6094047851612272	-0.5582705178834746	-0.5930577214328214	-0.5522813445356656	-0.532629194306089	-0.5059857091756603	-0.5404873480454042
LUX	0.0	0.0	-0.12335939373926408	-0.8925763425476574	-1.5387264280889545	-1.7991806647358999	-1.4774396935834821	-1.1531179580527184	-0.8628283079675669	-0.8258997037334126	-0.8067717758864168	-0.7721460399125801	-0.7336074058626241	-0.7765320314521484	-0.6907590128235053	-0.7715768149567981	-0.7772197914010182	-0.7355018303582428	-0.6553104034828339	-0.2617819008151612	-0.06785308537923251	-0.05281056564651054	-0.04779676816629719	-0.06397783721455719	-0.05697289638584291	-0.012083961670927845	-0.015335345244626986	-0.02305700393627763	-0.017794865010878347	-0.10097261843330374	-0.18563998330416442	-0.17558958378346423
MAC	0.0	0.0	0.08643114810771291	0.0963346925164199	0.14567035142911688	0.1556098741961165	0.14259152953011167	0.14824265052628682	0.11822722629073468	0.11687607433832348	0.13466658819831778	0.11279013599736487	0.08859336941089424	0.15804593160622105	0.1702530426751725	0.10627485094385491	0.14750765847992842	0.11088504264615828	0.10050884648298286	0.10828272214900014	0.09690329237401762	0.17121611707222595	0.13671450715049271	0.15745963534341545	0.13984522433361235	0.07329617216269568	0.050077350423372025	0.12072517846950515	0.12049292593645511	0.12960589373944842	0.13476756769810194	0.13268874047747126
MDG	0.0	0.0	0.006948163136510921	0.00977228070127012	-0.01298180770102908	-0.020546150494060722	-0.010821122387749682	-0.008495184589552007	-0.0026969659220665854	-0.0024526921378109634	0.00745558325132567	0.02302330321495294	0.04639444568603768	0.05040027708438366	0.07708291130004152	0.09179330352591109	0.06784293859791735	0.10514094955853537	0.060198532885147316	0.08062214454200856	0.07018364268349675	0.055461155796932005	0.05784246810833782	0.046622148059816126	0.02407750093100791	0.028313440414096114	0.008296935029372676	0.010837145592690334	0.034871804410552265	0.015066705985611328	-0.007376167994832539	-0.004472861272220019
MWI	0.0	0.0	0.02389450273347915	0.02638941076347212	0.007355565677791276	-0.028569374465670094	-0.009371678106306902	0.04674402057747162	0.05068477866199128	0.051619398249180826	0.06915005753065362	0.04988867793986884	0.003906868483705139	0.0034421225184821935	-0.01933515162466648	-0.0383186129409796	-0.0363293159997391	-0.048323684142448364	-0.12646055389654576	-0.11621600857170122	-0.1557343500571573	-0.188515966217917	-0.2248236860538544	-0.21656058978389847	-0.22766922259477296	-0.18861402175355257	-0.14688215107064861	-0.14452122241086496	-0.20394855509140442	-0.15822554972153569	-0.09412755813198448	-0.05482124062734517
MYS	0.0	0.0	0.34131006573632217	0.23732487475924824	0.20091866202873732	0.17876230990365727	0.1743821744651708	0.20578729836480125	0.24032383407419644	0.3192262011735503	0.3076498343743239	0.278942836012086	0.23194549362668404	0.25293128260799325	0.23687249351311834	0.264940288886506	0.19476369065960508	0.25236017467280547	0.2825033939209298	0.2811281865230164	0.2681045487723077	0.24390689713502667	0.2752686914556879	0.26823907972661765	0.23649700262020623	0.2547767707193893	0.2617212694694171	0.2855727229239102	0.28176538170565646	0.2432195620929889	0.27999959668656427	0.3219260145701286
MDV	0.0	0.0	0.0009133529541571761	-0.004660431865199932	-0.004411907683943284	0.0012798830110183346	-0.0075044557879322404	-0.019192040944826516	-0.016577353537650108	-0.011696010979755922	-0.01361265093157149	-0.010112132155959408	0.009048008447187783	0.0031689528187106575	-0.009581188192375745	-0.018829683811394382	-0.02731251948854263	-0.03446298747109555	-0.027628405729129835	-0.021335507465103376	-0.016104093248869855	-0.015594868579127397	-0.007153045579832984	-0.008167361004063345	-0.010430806889683009	-0.0051209308130517606	-0.007342184811187646	0.015365592025662345	0.018370008743362476	0.006271780967326279	-0.00621886802757432	-0.005447991022511367
MLI	0.0	0.0	0.00020394724020711408	-0.0009261877032207266	-0.003878012095759331	-0.009427880302570468	-0.015273202055732238	-0.019920677380491636	-0.019114978536327598	-0.02317518398001761	-0.024369895372600148	-0.03915139136723145	-0.048725329394383454	-0.056424635504082055	-0.0680016099368852	-0.07101755919404207	-0.06783433664184768	-0.06694324300545729	-0.06631149884411824	-0.06324091272900123	-0.07664907303097657	-0.07394251928114493	-0.07952769893996292	-0.09018342592266304	-0.09795208761428364	-0.08944472345230325	-0.07968601144422438	-0.08154295907383258	-0.06989033434700032	-0.08846241492158624	-0.09080180710853147	-0.09365847545197425
MLT	0.0	0.0	-0.39195894489562066	-1.0973508037854907	-1.2208288157271818	-1.257197458084569	-1.252164398702671	-1.270049480614921	-1.2568635378787163	-1.1933037499140764	-1.159110320435941	-1.1596840150634113	-1.1421531013649733	-1.1080872152904542	-1.1853212920471146	-1.2103213964754334	-1.19337865301814	-1.1728179501923286	-1.1160450662921817	-1.19361089868526	-1.086078688719616	-1.1261561295372702	-1.1405732398480195	-1.1783767699256487	-1.1693737055655018	-0.9318414998433444	-1.0467294601271937	-1.2812813547107726	-0.9534708888092935	-1.1459535898533768	-0.8163458440636595	-0.8012698021519271
MRT	0.0	0.0	0.009318879905184652	0.01540814897285081	0.01094470556590732	0.0019265715123895077	-0.003908029578225669	0.00757172584116006	0.013588755586058099	0.012720475849503643	-0.006173589837399351	-0.016520656776819465	-0.02827504520006574	-0.07986566169986276	-0.10143893568983486	-0.21667465212960035	-0.23647223471073842	-0.22670662915971196	-0.13606303352151627	-0.15373884236246083	-0.13130286800770996	-0.16049047959838525	-0.18022865064022398	-0.18760150026858602	-0.25389331000877924	-0.24234463517620597	-0.21275299525685964	-0.16314386896579824	-0.10159204622345319	-0.0629215899373925	-0.08989110220115615	-0.14551386286946189
MUS	0.0	0.0	0.16786720598915839	-0.07874861622586549	-0.24693401681181726	-0.10302693176020838	0.16770042308795752	0.2153171487357275	0.25372483802543755	0.2794180989321271	0.18092300349672463	0.10503105602615026	-0.2267645146777686	-0.2085373905730714	0.06647557687597949	0.18009305773953876	0.22860095651491275	0.2174343539601331	0.17093105033096911	0.2229640873840255	0.19163946722893233	0.2319033592560915	0.13949838749609533	0.16690826340659548	0.13837935936487078	0.1795464050587947	0.16963655121875476	0.20370649186096657	0.15148054557920787	0.19190734293730305	0.17725997697970453	0.19051240969629735
MEX	0.0	0.0	0.025500879737627713	0.021071515634996096	0.0013881197476139917	0.0034276704971247796	-0.008106263108642597	0.005459729551349213	0.021702743113904965	0.008250575671997495	0.008563940919992241	0.023678828850881573	0.02944795432191505	0.025741836192216816	0.015310277614744017	0.01024799152535838	0.016785577955236164	0.02446904041304432	0.022456078420218795	0.031963960266678804	0.02240754694229352	0.04873421914071141	0.049175512826105106	0.03633784857068889	0.048186830125751534	0.038784757248144786	0.03909169496310039	0.03981402534245504	0.050321255563279266	0.03880082394229767	0.0279065589541716	0.04576794927659833
MCO	0.0	0.0	0.0	-1.1442831127084219e-05	0.0002692185191666141	7.096703158460116e-06	-0.00015158752778576812	-0.0009063818970256321	-0.0017372864988596248	-0.0028923647489409454	-0.0037562294910142846	-0.004424786597045927	-0.0053833299361372156	-0.006943263147785039	-0.008502919157260536	-0.009968581902675133	-0.009997817091511596	-0.009939581337525816	-0.01083585557501987	-0.011211420098733438	-0.010129520114587898	-0.00950601514636551	-0.009067675007501386	-0.008759234448274533	-0.00956144058237296	-0.01074021442101225	-0.010923243184046694	-0.01047148121751107	-0.010860815427060633	-0.011023954040667583	-0.009277005542329686	-0.00681965251524419
MNG	0.0	0.0	0.0014574315225779344	-0.0012746001619379221	0.001062673918195145	-0.005816413243231455	-0.0005723844074378981	-0.0009212480166498338	0.009392510396266651	0.008551850414595386	0.008218647733082562	0.03152601987070902	0.01783510452879611	-0.0040191600671035665	-0.027637962866566834	-0.029935092643651462	-0.03143815158114238	0.025246061426975608	-0.0036020286750426678	0.04483876906629103	0.011691853337159053	0.04044055726515339	0.031212121806123427	0.03316456963080583	0.025737825769533984	0.025846416226316116	0.03697409243070826	-0.014406469132743904	-0.006502374842631831	0.041520302362085815	0.045500101624051936	0.02304085208648665
MNE	0.0	0.0	0.0	-6.211999586946959e-05	-0.00011305115885651418	-0.0015619945900824384	-0.002921566135716258	-0.004246934834362115	-0.0050793816291583305	-0.0013754733447779444	0.002283449619411293	0.0028809192468948197	-0.0013431830890087149	-0.004182904069049975	-0.007780521481315361	-0.00855627860522068	-0.008143655632575353	-0.006562383407537897	-0.0018350433090619234	-0.0011633730291005229	-0.003715251282188081	-0.005616157531862509	-0.006002144696692913	-0.009766860527915533	-0.011213229596152008	-0.010372472191377824	-0.012297913057757182	-0.014759950794951404	-0.016623078857014306	-0.011223289135953163	-0.016073582099462858	-0.022633402858451834
MAR	0.0	0.0	0.08313859666002621	0.09422354148624912	0.09227205333210975	0.019612876771368803	0.009981528562374997	0.015002614964809702	0.0313993802232293	0.0780436489596692	0.10113027340326042	0.0993226650263912	0.1106826895905133	0.12333418803054386	0.11435562394430665	0.10931504061801878	0.08962912826209202	0.08881434370893171	0.06922453234201598	0.07584334438643925	0.0872896843699067	0.07620059943771462	0.04112712676858088	0.0051025039407903705	0.025486524873441496	0.06835734304133645	0.05591464437244564	0.05316655638896162	0.05241583391919491	0.08846358690328682	0.06371097991690888	0.06447815560222114
MOZ	0.0	0.0	0.0002014710483555504	-0.004461698608737574	-0.012675327387545732	-0.022744483926673276	-0.03266050180910085	-0.03229479367342636	-0.03691158951548701	-0.05066241622864176	-0.050529580450542344	-0.06771523063182627	-0.05119176731019914	-0.02236024182817875	-0.01506358476405234	-0.012937388717426668	-0.01079373820657148	-0.014567654454233914	-0.008869992497462231	-0.012694879218699828	-0.010456301224326392	-0.007578860535373266	-0.014847135585382976	-0.016782496941269986	-0.022177746418805544	-0.018009983886169145	-0.00901526135366204	0.0058905297368072596	0.0068667302049574275	-0.0022763593389041326	-0.013017426110117913	-0.015342710408661198
MMR	0.0	0.0	0.0007384011794231427	0.0011554366619259682	0.0016383909040351696	0.008631905229461445	0.013757694574101365	0.00821021786374665	0.024661866865494098	0.00849802132345534	0.01718412797184765	0.027269470761392967	0.0200835575513425	0.018720966551954987	0.03755880978886239	0.03933719928930213	0.016377387597454884	-0.019212258518819247	0.028989103834708985	0.027073428983515058	0.013633550980829412	0.016490185195805473	0.01614488851942042	0.007841895146021294	0.012708711205000611	0.01951833700761796	0.01650641582298107	0.026508809558678514	0.018358414524022315	0.04625535501776579	0.03207676687573269	0.03048521177657637
NAM	0.0	0.0	0.05505914790024935	0.022140882931176442	-0.018781552940971835	0.009056891034253667	0.016102930903216794	0.02858303092623249	0.019386724218528606	0.02279584648827715	0.009640729383142421	-0.005411453100767627	-0.0070828479281970225	-0.04204002205707713	-0.08683856313667082	-0.07540968428110251	-0.08279694234667456	-0.08479709057037654	-0.08450252819908188	-0.0960783348424421	-0.09332233623726705	-0.10265695991661383	-0.058825110010440884	-0.06302734181579117	-0.058500458352894746	-0.03776416425171902	-0.05431104791904229	-0.07908920515319329	-0.09320002805852656	-0.08392221304396319	-0.07801580243795847	-0.03590609912222931
NPL	0.0	0.0	0.002594406228784152	0.020709194360168937	0.0026777989360571297	0.034808365930061314	0.049224868470854055	-0.01798970606098349	-0.1136212939332859	-0.13179495291941734	-0.12617002793897658	-0.100248528694169	-0.06841876160128546	-0.08163988322436033	-0.030345232516393317	-0.06382166183830362	-0.29001619700060877	-0.5267667677395726	-0.5551698302786678	-0.4731171065245676	-0.4695486912814295	-0.5680946866977843	-0.5565271270537298	-0.5059772786120909	-0.3638543966046348	-0.3161039113964481	-0.32392359080458677	-0.3602397897177312	-0.3959464609361141	-0.33382368802084006	-0.33087572051851977	-0.3458902732318636
NLD	0.0	0.0	-0.7803755052240735	-1.7823012176019004	-1.8152556339905312	-1.8135838151607575	-1.780089815900987	-1.5819400819708118	-1.1984707901487979	-1.402655078721038	-1.5522358605931652	-1.1496466864680865	-1.2118669028679419	-1.347228411380541	-0.9965006263281673	-0.897650888334578	-0.8551120328181172	-0.6653045247876022	-0.7762896749390791	-0.7063598956878359	-0.787269447366512	-0.7828544160426554	-1.0537134848236596	-1.062664507159361	-0.9056783821397296	-0.92977528389796	-0.7344012801540623	-1.0198746227860656	-0.8718692647310622	-0.7348088591506152	-1.176800454609661	-0.9530011515386572
ANT	0.0	0.0	0.0004725864539700808	-0.12190349560511349	-0.23064659405166443	-0.3597151839639823	-0.3726470014415173	-0.298287781617701	-0.343218668730072	-0.3431629250489898	-0.3911845977011441	-0.34015925622823406	-0.3635985394131569	-0.35118754882061953	-0.4305530656403933	-0.3817731794432899	-0.2959838713002094	-0.26203510985529643	-0.2264346430415065	-0.22283149038681005	-0.24825131016468216	-0.3142840040664896	-0.40223721097973897	-0.3732316412891956	-0.33330554761108466	-0.1897938240979946	-0.17519845707133497	-0.1569050514461212	-0.17871447106981853	-0.16978808803161938	-0.15801976531868434	-0.16474587183286094
NCL	0.0	0.0	0.0007473869483742845	0.0005251365289504761	-0.0020030880720667277	-0.040287977004138664	-0.03836457747099509	-0.023540839290647764	-0.01819161990102014	-0.04345279432618199	-0.04874656373905495	-0.022316544963008056	-0.03305308326182477	-0.1559628172356553	-0.2385702895210784	-0.2407059576601145	-0.13337868782103968	-0.025152440658537945	-0.020152737599499204	-0.013020176435218911	-0.020084011119869682	-0.028058695527422017	-0.0651213326407385	-0.06326394029665394	-0.11028941203274911	-0.1564063529032378	-0.1601379195363184	-0.16300928651534763	-0.16165731565388475	-0.18287857240372185	-0.15381823074616108	-0.1170906692040452
NZL	0.0	0.0	0.12340877769327907	0.13887857831966777	0.12271816723212758	0.0938614838859042	0.13350655751875884	0.11325370100472298	0.11393786016351548	0.11934580818964147	0.1440903939800453	0.13576875265977062	0.14864890450225765	0.135874630975108	0.13896709244158867	0.1231073638661151	0.0961985768012763	0.14568029648620584	0.12105223334515358	0.11889865855458925	0.1532630719187411	0.12231623168639238	0.11722526052413418	0.12187638031282422	0.1252886024611044	0.12760294500624436	0.13737265340736382	0.14060643671161	0.10677982937725705	0.062347640661619685	0.08713140369724925	0.09300801251117541
NIC	0.0	0.0	0.0030042034745658697	0.004413763545763061	0.004186172526243759	0.0028452411674040334	-0.0012309519385911294	-0.005571142558935538	-0.011245520503988526	-0.02231032821100598	-0.03173358959203121	-0.030278986903997662	-0.027601072129879167	-0.03735064108594255	-0.043265749116516705	-0.055501971475790945	-0.04895032693800205	-0.05468778025677912	-0.0563142154727303	-0.062156271634628	-0.0613637093498931	-0.0522039482626413	-0.03851621814623396	-0.03566533224823587	-0.04561399326532545	-0.05836209759884081	-0.058374317014020516	-0.06072902109240941	-0.04563057750494037	-0.06343928679505284	-0.02000794710124154	-0.028896542191425567
NER	0.0	0.0	0.0013521495365376168	-0.007483696378751681	-0.05747052491444915	-0.11259978073645538	-0.12390055055261362	-0.11162806193963926	-0.09954575450427106	-0.07800415707969188	-0.051830442744338345	-0.04296301556132587	-0.05430333853468916	-0.07724245010685138	-0.10787195421217977	-0.11949388039862452	-0.10892746406385712	-0.05867973518030034	-0.053372770133053304	-0.06397250715411973	-0.07113389668655934	-0.038798801047712494	-0.03165518139770507	-0.042003659538336624	-0.044763616257414984	-0.05234854908381381	-0.03970288187657989	-0.035014562918878056	-0.036197433801521406	-0.049146007955602755	-0.06865907986703945	-0.07277322176584278
NGA	0.0	0.0	0.06995795477984235	0.024283403817837446	-0.026624599551761108	-0.03790986919377515	-0.007873846345207713	0.02121293106194244	0.020333028592656177	0.06443813806691345	0.05224837815076544	0.02685153194177392	-0.008259916703190484	0.018440767003680136	-0.013637343254202516	-0.10077134759993722	-0.14794061039199446	-0.058506884682263394	-0.07661790310646843	-0.12874758739276349	-0.05654994396019353	-0.0695446292827584	-0.10548578321054602	-0.11258398945466208	-0.0943983735097853	-0.09529049594225736	-0.07698884103257697	-0.04886177575083028	-0.04599920327622575	-0.04996850084609816	-0.04383312834931319	-0.030919956517805325
NOR	0.0	0.0	0.42830884224649424	0.2963392870030557	0.20482818816260906	0.03598613435087383	0.09882923548512057	0.22801304214290496	0.2692227042311979	0.3057954064117796	0.3218071191068983	0.3924494667562284	0.6111387221702014	0.6869850520677012	0.6053711193939382	0.624832882897941	0.7325940709554724	0.7730414236372551	0.7418748280465959	0.8218091506637215	0.7681264188079684	0.8451641325257331	0.8735862337373446	0.867631094694854	0.816726784288857	0.8814559917533549	0.822688672904448	0.9131617767553557	0.8857525917010278	0.9414034246595815	0.9722087053833928	0.9509413840294245
PSE	0.0	0.0	0.0	-0.00023115467899792463	-0.00038555731282086114	-0.0012091127400526425	-0.004929314136048468	-0.013171755285501519	-0.0208259323086879	-0.033462482159718476	-0.039705851384597146	-0.04499040321361836	-0.05166072614444239	-0.060320789467704916	-0.07289349631472986	-0.08214613530895809	-0.08578317152929671	-0.0887020990584797	-0.08904880551808825	-0.09024938625668	-0.0758070256019483	-0.07920276224839817	-0.0636849682311702	-0.07040917030775029	-0.06727841611280372	-0.07106667266640887	-0.07266713492253274	-0.07989303560645977	-0.0655079455363694	-0.08133883817655896	-0.04172242471979226	-0.0704803722749614
OMN	0.0	0.0	0.0020113526089549083	0.007465990488042529	0.014007958517670005	-0.016835838846962492	-0.10038131977051501	-0.11647912744335853	-0.100297792716042	-0.09354507376275745	-0.12288663910932085	-0.13535131936622813	-0.18982065966439698	-0.18545699010397154	-0.16119327072013911	-0.14512757667816123	-0.11778709980793112	-0.13738815809626326	-0.10910455536923269	-0.14205176146642184	-0.14180436585976564	-0.16044284311216295	-0.14794351948493878	-0.1254693968679832	-0.11480904181291329	-0.10224752825549466	-0.1166836787721448	-0.10089084950593019	-0.09168096719346375	-0.093058769568366	-0.1128371127575023	-0.1740648633102415
PAK	0.0	0.0	0.06087742670051188	0.08145528163998605	0.04460540356863163	0.038131076450564905	0.062187122404111506	0.12472466299651153	0.11493287069832547	0.110334384612365	0.1277926664890794	0.0916067188551084	0.11609355725779036	0.06043771546624388	0.06456244515820053	0.07026165378658522	0.0759194550203901	0.04488005221436886	0.10044522480625595	0.074558455519802	0.07094363426547456	0.07003899603046371	0.07412237887243212	0.08219607652082406	0.08926734282017623	0.07697280206628854	0.0822080530751057	0.08685827492180831	0.10415298978188048	0.10779226529442631	0.10645771528761117	0.0988539514110709
PAN	0.0	0.0	0.0006090557700400012	-0.002021144669706043	-0.01914510025874394	-0.04083018416974893	-0.0670165205678308	-0.08698967100083665	-0.1058010799632636	-0.12723350560139846	-0.18798456814369535	-0.29176971347086855	-0.2707843027608958	-0.26367296413851715	-0.2517847028143505	-0.24496736543948572	-0.2435709112229567	-0.20060125050727073	-0.15365539818767981	-0.12196825122694488	-0.12200515856871652	-0.14279528711915734	-0.1657990292970868	-0.16377482990340697	-0.16391472514919458	-0.1442120243777656	-0.12588197713372384	-0.15026951342090866	-0.12828198731595908	-0.1313182636340282	-0.1863796139274232	-0.22685794508274792
PNG	0.0	0.0	0.04683539876173537	0.09127365946841604	0.035257952856126984	0.0782768599766559	0.10588503328807786	0.10659836896580455	0.10778864658183007	0.10832437017072039	0.10791749277205831	0.12950971556930924	0.11021023276664987	0.07871915224824111	0.10928931979317102	0.0875505988653158	0.10649918078975418	0.10493760239658201	0.11342842632309225	0.13429304334857672	0.1198252996547744	0.12554422267172516	0.08087579852837923	0.0773219618628751	0.09983501286110474	0.06442589810502497	0.08128712530683924	0.10455978513232989	0.09301311660590006	0.057089986286951167	0.05258137810266739	0.09920130270566485
PRY	0.0	0.0	0.00011874290526403541	0.0011323937639806658	0.05137233132510577	-0.02388834314903665	-0.06953351346499215	-0.09194184300866937	-0.11088194632384862	-0.11770607796955934	-0.15237015069266002	-0.1590530117542177	-0.17266684879219119	-0.17645862462359885	-0.12949706777846126	0.05260913040210369	0.05520027646710446	0.05233581459469505	-0.012657703539686871	0.006267798148607007	0.010085645114576991	0.006034757256356826	0.09135799650654697	0.07974633445080315	0.06528119680562217	0.06768212404220098	0.007174963405054413	-0.008608956165778725	-0.04943914612937084	-0.12498231890686329	-0.11662849930348385	-0.034078341485588304
PER	0.0	0.0	0.017060697811976944	0.011771729134713027	0.012453778049437148	0.015093018172129824	0.007714662732194455	0.007660150157029477	0.005486082898698008	0.002832958841669786	0.005203884533089287	-0.0397800418783123	-0.033160899379125475	-0.0315886232521434	-0.04581491359596512	-0.037899087902415474	-0.03445801225977485	-0.03236239865124224	-0.03147628340808284	-0.004942344478831018	0.00468382888476615	0.0002600392007057195	0.002038051319841472	0.005003142066239974	0.0036494223242922175	0.004760433872630365	0.004932666710355527	0.012408182437528836	0.011751969110807003	0.009729169016625683	0.004165255397903245	-0.0004897108317081234
PHL	0.0	0.0	0.11841900017128815	0.031656027448945245	-0.0012724755054871473	-0.006583598680898195	-0.026417348980500854	-0.01867181432679832	0.04210508449307149	0.06521099019902721	0.06604180367710821	0.06466752930049946	0.08945852802775267	0.09399322052732195	0.03548373403818861	0.047244063128748515	0.04199156165545226	0.06734565242720869	0.15571326608296854	0.09532200409057001	0.061244260958259744	0.05583566767410897	0.11931663011284233	0.029579003755197952	0.05992504406158172	0.10979674684488128	0.09005458870372518	0.10511256589564866	0.07569196211669738	0.058429140728932794	0.11258055868257344	0.10244731846551502
POL	0.0	0.0	-0.030113222374439363	-0.30175972365402703	-0.5020986484033152	-0.5097192609897383	-0.5044023197245062	-0.5508651522751373	-0.5390861123102608	-0.5394531772960898	-0.4339165535091949	-0.387887230288797	-0.35927867965152016	-0.32638360201387995	-0.31580656909616645	-0.3203556276099695	-0.2879885637802504	-0.34181680068994247	-0.2933342438281694	-0.2336413293984263	-0.21203676225419743	-0.24744035892756422	-0.23529472368705173	-0.26140418659469367	-0.34617779757680767	-0.2230622928215409	-0.17677423091779776	-0.224652610530085	-0.27433154768972123	-0.27678313837328217	-0.24258136132961905	-0.3683745098564395
PRT	0.0	0.0	-0.3742704006180819	-1.0481084483478953	-1.194605199123222	-1.1856173009128779	-1.0482268743144951	-0.8858459199696966	-0.7438887525767268	-0.7280043993456387	-0.755850721870821	-0.7756412487576747	-0.7164736310914188	-0.7712806201009559	-0.7717786128348725	-0.7463470537209971	-0.6796673509331885	-0.7238526300480275	-0.6449507648446429	-0.7165885168773478	-0.6759424830354521	-0.5861171829218303	-0.5950252638819875	-0.6603171312073886	-0.6905808610420117	-0.6854942061175207	-0.508601092987504	-0.3861169565920308	-0.45253704051293475	-0.42630350825019203	-0.45272295624267933	-0.5666648265865493
QAT	0.0	0.0	0.0022782634284679304	0.012936073897518163	0.0028356145929775423	0.0008361372435539138	-0.010326597879961597	-0.0033044397626635913	-0.026138607273484826	-0.03568702359130205	-0.026520667640739237	-0.023569294250169737	0.015863441732522077	0.006600566016556897	0.008118209741314608	-0.026779046211833357	-0.01536269772761667	-0.0352925893484346	-0.024594668364308347	-0.03854165820751376	-0.03576155128495184	-0.03904419632047018	-0.0498645762682548	-0.04720728655217554	-0.06273855828864416	-0.060093101614722144	-0.04794079414662811	-0.07733450071324421	-0.10233764597881168	-0.12592839583670523	-0.08571186514469975	-0.10601772032124979
KOR	0.0	0.0	0.17215219717519048	0.08335065670910247	-0.0018954750925948005	-0.03481272434103788	0.0979685644491246	0.1125479411975272	0.09591839730542784	0.10653347664344448	0.11578065983965935	0.11233451627048474	0.14974480614460273	0.1652120582281036	0.14171444694814905	0.14187398155829367	0.15783584673867423	0.1757347629656847	0.17964231583988965	0.1920111957677939	0.17111323282050783	0.16243718629131987	0.16099010437617967	0.186271447648223	0.18004966415707813	0.17545050968512665	0.1768327623575372	0.14798753463165504	0.10848471232756118	0.15535091972602721	0.15457720722718005	0.12553630308884678
MDA	0.0	0.0	0.0017464045895421165	0.00048600169402224225	-0.018860894945049722	-0.12131138786772855	-0.378171706062691	-0.5163920027767999	-0.3745810283703799	-0.2815433077776097	-0.19762557784164247	-0.20061128701287512	-0.306672644755146	-0.3094377114241431	-0.271264859283471	-0.017537052592997426	-0.6143378004907718	-0.6015109586888223	-0.6590732337300897	-1.0342080513617846	-1.4033142659425013	-2.503970798805455	-2.522463341657888	-4.582002234088101	-5.987888628723148	-7.675736658342169	-8.584680293134028	-9.286821210956953	-9.533187625413698	-12.94740719867974	-13.061675712314791	-16.501712313462193
ROU	0.0	0.0	-0.09056592632792348	-0.4267542265507518	-0.6547701561980701	-0.6289753566523615	-0.6192727555754507	-0.565467147931753	-0.47549628875350747	-0.4200447039937272	-0.39821130739859933	-0.42422474159184986	-0.427834318084086	-0.4214006732106146	-0.44630469115886084	-0.4416527214249677	-0.43786840462372023	-0.4341139799825644	-0.42113116972966047	-0.4027785375070536	-0.39440861174731	-0.35793728549444737	-0.34985038529078416	-0.45748737853924526	-0.45533253833791587	-0.3734896524015263	-0.26846854915260066	-0.3687656956554597	-0.4375319534800193	-0.35027654482309156	-0.31065839727829614	-0.32659371341675625
RUS	0.0	0.0	0.23012350665612136	0.2065503664971935	0.1309643260281268	0.04151293460410432	0.1390443872170355	0.1734782303807192	0.18750646452236897	0.20831473192799432	0.19523026550842815	0.20952868347414721	0.20504702110843986	0.20754993565093027	0.19914895901913532	0.1621292730183077	0.21549115352264003	0.2121653263112977	0.2093438936598302	0.19783546064682245	0.21548025066477905	0.23072875653193936	0.23239273136399508	0.17901367433581505	0.18173414869817606	0.15296393663504215	0.1754994503921914	0.17477344691687602	0.18272713266731522	0.12953707318745789	0.12402883849964574	0.13809577797576633
RWA	0.0	0.0	0.0	-0.00386583489283554	-0.007782311975945699	-0.009928819498483676	-0.012705753722530577	-0.0172882247844397	-0.020052212189181073	-0.021675050511449356	-0.024482608791764893	-0.024209881015246904	-0.030839217075506742	-0.03128916193294584	-0.026658616443719918	-0.02452314434666647	-0.02633819102018098	-0.026316698884421008	-0.027336157156676588	-0.026644638153350275	-0.032989391863413875	-0.04031381412507029	-0.043511465949042094	-0.04954970972557149	-0.057115996694068194	-0.053361459341083606	-0.04762826019488742	-0.049470191472800185	-0.04996716987449856	-0.05227545039265813	-0.052513042583635094	-0.05163677087276497
WSM	0.0	0.0	0.0	0.00035484541400787606	-0.0022229289131425745	-0.0018962253132359663	-0.004380192764807944	-0.004808423807522999	-0.0039046376604789934	-0.002407322944630863	-0.002493734207864584	-0.015427714782234592	-0.010327419268940652	-0.0012990792407796548	0.0013618264555148585	0.00011601405058847547	-0.0023633450529247924	-0.0031909456522427604	-0.003321939456923939	-0.0037253612968135563	-0.003940354674070168	0.0014533670727567838	-0.006844017147134007	-0.007632376848210054	-0.004307497205147115	-0.020919415262032892	-0.01935515290408807	-0.005020289308643733	0.0007759231561932367	0.0011301516854134164	-0.0019949437010891025	-0.0028613947104183524
SMR	0.0	0.0	0.0	-0.0003567980358720746	-0.004387012096540577	-0.019115204754827086	-0.016868994332608356	-0.013262408203917886	-0.015224081301545844	-0.016331304907679645	-0.022568494942898365	-0.036101272194843936	-0.0415899768573702	-0.04765166576418123	-0.04111337691583561	-0.039282074809277034	-0.038143077690566685	-0.0446113169674911	-0.04260302612557609	-0.03877914956453843	-0.031450694244328226	-0.025178054263053085	-0.012667833444213183	-0.008484286249721418	-0.0114622787107721	-0.023348453043792183	-0.03538702737284627	-0.04360194854624577	-0.04289702250437344	-0.035524352872373655	-0.024353195128046234	-0.027055144152521304
STP	0.0	0.0	0.0	0.0	0.0	0.0	-0.00937618500929105	-0.012656202021099627	-0.026063663539632742	-0.03242316827934966	-0.03253380714036691	-0.03386650916802347	-0.055418299342469	-0.06555705154680513	-0.05941894310382834	-0.0600793909506292	-0.06193739355321304	-0.06258625861244038	-0.05843861052111654	-0.06576575461680889	-0.07883622829273351	-0.08914154997672341	-0.07989429079721111	-0.07109757417678164	-0.06860377013392371	-0.05746878273710232	-0.0469016976583303	-0.04154644833190835	-0.04748097093567605	-0.05037026660045241	-0.02701873389777676	-0.06736083585726638
SAU	0.0	0.0	0.07089491189202768	0.012849255095503942	-0.02564182252986491	0.01695700717241344	0.0008799001732118228	0.06668372433393799	0.051022747026152615	0.08199346073600733	0.07675354164504711	0.07302828979365295	0.043256575302774714	0.04441773860395237	0.06927554979985207	0.059451096769791434	0.058402163519066796	0.07695520852499804	0.06854693374693799	0.06465479200306046	0.0607984241791204	0.07528642051168877	0.06848444220157734	0.05009418803016974	0.041605686706747136	0.054425314427275495	0.06908313869748994	0.047064122621742754	0.051260367238681326	0.05892184618414564	0.04540756177977556	0.03940406289475451
SEN	0.0	0.0	0.03082981845552446	0.029108727653737176	0.01659285296240487	0.029035613341443778	0.016132292592119235	-0.0009887277599096578	-0.003659478391870863	-0.010453365729645725	-0.011738900271851538	-0.016166631257641395	-0.017179627192054348	-0.018911365202622932	-0.035716561569765215	-0.03508845866065924	-0.02892675309229542	-0.04717155270856921	-0.0433604234147178	-0.02601050519752679	-0.04957766433734134	-0.0612894534356756	-0.0631793339720077	-0.0475770493604033	-0.055703491698400054	-0.04710407887549284	-0.04947870454089509	-0.05108927051247214	-0.04666140238733796	-0.056098310733665446	-0.04756561270701232	-0.04768078248006402
SRB	0.0	0.0	0.000858847712592592	0.0006423360487284313	-0.002065097137360361	-0.012358066237905252	-0.021892476537599403	-0.040395896912415186	-0.041813981983807036	-0.053251342328197726	-0.03910020720043761	-0.034041947478125056	-0.03528727029361578	-0.05037957559494988	-0.026484523460468257	-0.008438394661236526	-0.007809475309739078	0.00936939288349592	-0.0065970566847428636	-0.03311925372249114	-0.042812290146432286	-0.03451990588181353	-0.04054886262637725	-0.009583458456285943	-0.03207488695440297	-0.05231762425108588	-0.0064523397895643875	0.02071060428376903	0.022842078528650944	0.020576714394682227	0.011722727416385581	0.004236208217767157
SYC	0.0	0.0	0.06047945996632276	0.07385391237348937	0.06582298931154806	0.0828720217460166	0.08740180764765793	0.08404622644406778	0.08389547563021349	0.06919077250024941	0.056483493553449726	0.05587924439527381	0.07243329274031485	0.06066785641274386	0.037434270937741765	0.03621179511432704	0.04484491678720115	0.04184997449212524	0.02778192407046909	0.0020640801910554174	-0.022808109577598934	-0.006426049920837951	0.02482953927376297	0.029545009038067782	-0.013473482735115727	-0.023775986148066863	-0.009379876244863805	0.006020470637380093	0.044681046065164765	0.040039486114196166	0.017667172826540956	-0.01824336971129048
SLE	0.0	0.0	0.00078597197221697	-0.004255329540425734	-0.009646510907812544	-0.01915417920268503	-0.028056229884909634	-0.031090269694089567	-0.02828714284690559	-0.03795509538178088	-0.0762493957976007	-0.11638931620169268	-0.137881575095955	-0.12068576827678479	-0.09827306352092613	-0.08616526587942319	-0.12172565760110166	-0.1574512800841199	-0.16441954477183218	-0.12407879675282452	-0.14505017886284888	-0.16431177018776388	-0.21784069424770625	-0.2523374409199808	-0.2513815326805835	-0.24748281609829892	-0.24468492961757793	-0.2529155926608295	-0.2921987657868774	-0.30584498429953033	-0.3057029818624879	-0.2782310380602948
SGP	0.0	0.0	0.4535856417128503	0.4044239137236172	0.29072076518061873	0.3342794092358714	0.3313646156175354	0.35003158760775754	0.3795652135353711	0.3860604259719791	0.37494036501775074	0.3689415833148857	0.4324545105405031	0.41386180261551164	0.4010960540062891	0.4317920726437885	0.4625241816766934	0.4445524183349647	0.4758103359198351	0.44646737020859195	0.4431416700697355	0.4137064422593095	0.42027920583629363	0.44019628065561367	0.4103511920424019	0.4751818249421058	0.451421277566566	0.4008923721054325	0.4366601324901076	0.42218475680926293	0.4788378518251202	0.39461989297462363
SVK	0.0	0.0	-0.021185611043761376	-0.2871789645894851	-0.5750857416436883	-0.7797672986128767	-0.5911062908053211	-0.5198668749954671	-0.4528341465238839	-0.4250038681648305	-0.4641167875126584	-0.44444479865239916	-0.4148072295254601	-0.39669980696925844	-0.37916757271667656	-0.36033570240100454	-0.40913089692661275	-0.4130800397551537	-0.29901743261983027	-0.22521026823438817	-0.12415800818182943	-0.2013925668380212	-0.1690794786449623	-0.18339635558125567	-0.18848489434410975	-0.19289618295803557	-0.21440102261390814	-0.1452604277878633	-0.08685299825927917	-0.12267498565700086	-0.129925049899704	-0.14568056074187874
SVN	0.0	0.0	-0.10927553457517059	-0.5863484433677013	-0.9792574752884198	-1.0843231629893757	-0.9986679774712459	-0.9104144977606587	-0.8296642264588372	-0.8586467085661686	-0.8664506354833623	-0.9086213155402256	-0.9184650204249856	-0.7881208728350964	-0.7419620003458416	-0.7280992357452165	-0.7104978800460793	-0.5874759197439627	-0.5073660037743233	-0.5120039178541425	-0.30265277965031423	-0.24690610496009846	-0.24125601152774623	-0.3145723336746231	-0.35087978977330625	-0.3098303358360588	-0.27075171104039564	-0.3244164446347231	-0.28904266412992374	-0.2065035633918466	-0.15699556234313183	-0.20817258377650028
SOM	0.0	0.0	0.0	-1.543762451206021e-07	-2.3156435657867291e-07	-7.050061978652877e-07	-2.050081298055062e-05	-2.0651155119288944e-05	-2.061656985130611e-05	-2.766298601297734e-06	-2.390958087072903e-06	-2.6344188130966728e-05	-7.888652637788596e-05	-0.00011467021534539157	-1.727337743950841e-05	-5.6230742018215096e-05	-0.0001416226417694233	-0.00025510693163477427	-0.0002656948525858738	3.381707140981405e-05	-0.00040927249904676444	-0.00031818370097580484	-0.0001770890711960682	-0.00020151621568098577	-0.00034434863307453156	-0.0004047558379460803	-0.0003806167183983966	-0.0005285050334480346	-0.0005611948511452525	-0.000721094450906179	-0.0008883971388762291	-0.0007278326545567815
ZAF	0.0	0.0	0.27478241992862085	0.21352460269625784	0.18918423832496867	0.1654374802821934	0.18406440492269027	0.2429012128597252	0.25642199171529434	0.21073351658644768	0.18634083217647923	0.2296261374558295	0.2117927013975951	0.2890401881665561	0.2625842652400179	0.2963150178928009	0.2502362544569925	0.2449856335349221	0.20025642856826842	0.18176010755199812	0.17523695746268775	0.184057410420424	0.16158257708802637	0.20794297448434307	0.21527775592922183	0.2378672410743965	0.22523767365982827	0.23133074541978882	0.26151982615907343	0.2682753743358912	0.24860952113829882	0.2422056631499414
SSD	0.0	0.0	0.0	0.0	0.0	-5.218031190468153e-05	-0.00012334079189102454	-0.00016662815478518667	-0.00018518935511746548	-0.0002483345709958229	-0.00035196235037560086	-0.0004426933052248394	-0.00044341455857077605	-0.00043408769427877303	-0.0004464863811004527	-0.00045070333990482325	-0.0004117780633361434	-0.0003953203166151553	-0.0004012978233158826	-0.0004008563116331132	-0.00038256125890479	-0.0003765711074965594	-0.0003875265852992804	-0.0003931590198180679	-0.00037605006504293215	-0.00038077506721023724	-0.00039253275152528744	-0.000397353309622428	-0.0005542335636543605	-0.0006802337162992167	-0.0007385556575090213	-0.0005829380750554947
ESP	0.0	0.0	-0.13707870971747527	-0.6415071484119905	-0.8072370782232774	-0.8359566316030964	-0.7606713537801957	-0.664735091527191	-0.6424656451552324	-0.4950312507839394	-0.5958899400387963	-0.48827423163210204	-0.5868140572679592	-0.4767470295103049	-0.444108688078404	-0.5481106554559023	-0.5297080930138698	-0.5161174062721541	-0.48857750970383584	-0.42256110398193325	-0.4682506032092526	-0.4757038372870115	-0.3599640246909619	-0.550763762301465	-0.5745247882086524	-0.434145878747938	-0.42377187748985357	-0.44677645144781675	-0.5029144518820083	-0.4638145343369815	-0.40536163116821067	-0.3690988028937636
LKA	0.0	0.0	0.03935077324195291	0.07255643899408692	0.07228669642904695	0.07329104643309936	0.08532383813266708	0.08282047095984346	0.06893945865948936	0.06819602693584059	0.057881509547486054	0.08077608454148955	0.061768123860939106	0.06798146898776558	0.08267292177672747	0.06843817326733781	0.08676372509930363	0.11241269913484508	0.14318004433138132	0.09067397902866592	0.09942437922676461	0.10436921551393308	0.0854497199419546	0.11945278704910134	0.08083204871978111	0.08540186299645924	0.09588638404929295	0.08909865316364396	0.09118385449897737	0.08811127835823829	0.07445357259232566	0.08074263529158632
SDN	0.0	0.0	0.0	0.0	0.0	0.0	0.0	0.0	0.0	0.0	0.0	0.0	0.0	0.0	0.0	0.0	0.0	0.0	0.0	0.0	0.0	0.0	0.0	0.0	0.0	0.0	0.0	0.0	0.0	0.0	0.0	0.0
SUR	0.0	0.0	0.0012413821194101615	-0.2198952880338112	-0.47077225747796936	-0.5351659869651249	-0.45703659466345137	-0.26621951163224855	-0.2166402675755852	-0.3140388548884876	-0.40077006955056005	-0.3656494454225112	-0.26288998443182443	-0.28654168831171445	-0.3508815008435806	-0.34646023675730664	-0.23652740185128307	-0.12242202717586137	-0.07186781280367205	-0.0766195753203247	-0.17536858969724456	-0.2379974892560477	-0.2613296429121448	-0.30315298070718866	-0.30538206945375235	-0.32400919218861235	-0.31620060571436737	-0.3009519356865553	-0.2818296208990656	-0.19589499255053822	-0.14361938650435668	-0.0744497313523329
SWZ	0.0	0.0	0.05233167037801412	0.027869964180360363	-0.008292068544424325	-0.01103335686148954	-0.029895152510550638	-0.037034786482870174	-0.03555025730451744	-0.05664180681114184	-0.05484802900646013	-0.05223460545951131	-0.015830502882929753	-0.013312955020572392	-0.023010073253093566	-0.046196981532065085	-0.059027646942044765	-0.02430354354593378	-0.021414881426828902	0.02031401269459998	0.0149178737024247	0.011066268848280991	-0.00967191905765219	-0.05413919362037278	-0.03698081737660841	-0.028346988093741476	0.008890718824772215	0.028656355576650583	0.041290431138873984	0.005071155104752201	0.013446013509588184	0.004522858080147074
SWE	0.0	0.0	-0.2454755957316257	-1.1550799166335057	-1.3517332237274693	-1.3327140484002853	-1.1638327634711176	-1.0043406654814846	-1.0554933110995424	-0.9641034159145634	-1.04607565707594	-0.6929865312220285	-1.039312049413621	-0.7671161595562914	-0.8655311452438808	-0.8798144609353686	-0.7586824450212415	-0.711279122450903	-0.9092540214888589	-0.7839647270193817	-0.7176878423294841	-0.6336516046048679	-0.6341652590102331	-0.6957596740169825	-0.531058746922719	-0.4553898696723513	-0.6686677214974956	-0.47797719643885017	-0.3633118960291615	-0.4353938259149537	-0.45337421155403623	-0.43211032508353453
CHE	0.0	0.0	0.43660978469044487	0.42285056124296005	0.3066471694529005	0.2855639554504519	0.33078820931955466	0.4268323594420087	0.4550039629444447	0.3617213028237476	0.3991021786751592	0.41107983281369886	0.3916833538223585	0.3880063013035562	0.44290068767944835	0.3998301504529289	0.40317963365970044	0.42292933685832423	0.4572520635903521	0.4240695575184361	0.3746446710285234	0.34532493151826493	0.3483015933511524	0.32921460084238685	0.31013049247532454	0.32064169030459055	0.29387883634364176	0.34576857256698457	0.34636021317040466	0.3940875758632778	0.33527961671311335	0.4026137370783278
SYR	0.0	0.0	0.010784716779754788	0.01836990607502198	0.01910086108618536	0.006663903579373631	0.00943195077311998	0.005505688365059491	-0.0015416558349024	0.010606838796056728	0.009121518431109976	-0.003481301713170737	-0.011692913129113247	-0.017086134396038233	-0.01662420362962269	-0.018780231613801934	-0.031200284239618625	-0.04232829809468486	-0.03564081182982903	-0.037864569717227514	-0.07366450011500048	-0.08837634978245967	-0.09233141820963464	-0.045003593261960795	-0.0378190564971459	-0.022322897014581677	-0.021085937826825774	-0.039663285495294964	-0.03958782493123092	-0.043059911534881756	-0.04302529020125956	-0.051839036727818755
TWN	0.0	0.0	0.21666230039882883	0.1738439830813565	0.16051715484446394	0.11757531271561206	0.13281952114292395	0.15283347241874523	-0.013978147415028008	0.1157711633711811	0.1180184640826587	0.12487117690669347	0.12092252013693461	0.19036477652629724	0.19971847464561598	0.20144308360703356	0.13734715550699494	0.19327532474349152	0.20628027618547762	0.2401158243749535	0.22496365128399365	0.21038160229664982	0.19216931174748098	0.1883960807406826	0.1721226841087331	0.1960509926643983	0.1985330084664172	0.21634699470167718	0.20381329120398028	0.19527470666553803	0.22133198022558087	0.2343136787686273
TJK	0.0	0.0	1.020439195364986e-05	0.0003522935663413662	-0.011497755268496945	-0.027612314884684075	-0.05491448114103292	-0.045551168613766624	-0.03725863971510979	-0.030857566893371935	-0.0505391181351067	-0.006346540330171013	0.004635439121813967	0.010889695404325828	0.036228340327748576	0.045974746898758134	0.03380260028993387	0.016690204270131126	0.013990550226261611	0.03947799698398313	0.03207129771225503	-0.018544662922748145	0.002015264800925287	-0.027426079605963327	-0.026323084082913173	-0.012045483753830855	0.006019836011317281	-0.0019655109750660316	-0.07421508798943766	-0.10524496684015672	-0.10497602777786996	-0.16473424022485084
THA	0.0	0.0	0.29002499825012684	0.28347001268436145	0.28859464811925584	0.33693211862619865	0.36988109092339627	0.37805323196238305	0.36382834028556577	0.34609429540901626	0.3717598276070655	0.35319998410308084	0.3946062317806698	0.3330163746080972	0.3640326582137643	0.3422451679050864	0.35645755873869867	0.28923411083261463	0.31776291520833055	0.31920971000622966	0.34570342794242315	0.31329094153909054	0.32781545264848333	0.3422324072769545	0.3144660500184582	0.31846130143426965	0.33515262422407766	0.34388605635473635	0.31517569773538145	0.2707029481509915	0.2928364078298662	0.28438620252013713
MKD	0.0	0.0	0.015657363425236603	0.011017890839748468	-0.027719892029320903	-0.13204713625603048	-0.18180144913414464	-0.17219238045138585	-0.16970321513405384	-0.16110785283777185	-0.18415053792817382	-0.11384510272713921	-0.10328869222228088	-0.09006886679899795	-0.07913474747270888	-0.08001011215205134	-0.0782544383431727	-0.06544456687342937	-0.052730983619986294	-0.0831394812627062	-0.10440268926239504	-0.07702930160432553	-0.035254141196638944	-0.04331095251715045	-0.045734613139369884	-0.039691908058014924	-0.05330830024766753	-0.06475095899904915	-0.06594734446164763	-0.07200610911899386	-0.07045777914832518	-0.06797505153411931
TGO	0.0	0.0	0.00019844958893955322	-0.0009989307394375757	-0.0355993200361171	-0.0583848806077647	-0.05247248149637951	-0.09361206249838272	-0.11540053007300655	-0.21551999839349856	-0.17404232541812226	-0.17895062303483478	-0.1680004927786527	-0.1903064278199751	-0.2172982799240164	-0.24550273464952754	-0.27775583424545225	-0.36629304093047654	-0.3100837166347903	-0.29146109023007183	-0.2628573971304893	-0.2490214252555134	-0.2787674461688039	-0.24937390216388522	-0.2381038577371597	-0.2082930054363552	-0.1974925145051487	-0.23853554950810096	-0.2525197475012453	-0.30004549704421013	-0.25519773998520234	-0.22358758548037816
TTO	0.0	0.0	0.0029933574446250333	0.007899084022366942	-0.007033596824768118	-0.037170142668829786	-0.04494119459610424	-0.030400320150669735	-0.09226037576860469	-0.21241924995881734	-0.20775540121370506	-0.15602856555498867	-0.2437934027620159	-0.40709460255751173	-0.4363232111599724	-0.2777030094655797	-0.2177331365436408	-0.18719813604656244	-0.2174496412776894	-0.18483394481694226	-0.21657640224395092	-0.3394061243813806	-0.34743582298081277	-0.34169530256698	-0.3699705418811816	-0.3280893154259501	-0.3254661269309289	-0.3514533413067622	-0.2574909190094177	-0.23613355323643948	-0.25082862100559433	-0.40889770850798257
TUN	0.0	0.0	0.05120678991661354	-0.01182920234016338	-0.15615531142132433	-0.2867391163738575	-0.2790003597251234	-0.15159515178261307	0.030693317103325235	0.03405903771267482	0.008034840663273535	0.06044604675246035	0.02655316540500774	0.029423578585552335	0.013178134726854474	0.02313550911803297	0.053910302704074375	0.07471934732949936	0.09761413106510464	0.03874502166956173	0.013523133806270238	0.05311574431148269	0.045868975703489134	0.05249010704251322	0.059630434679891486	0.07968036567473913	0.014762468643980675	0.018904050627899238	0.01860605368206869	-0.0036198246410212853	0.03116261528415265	0.07843419314226274
TUR	0.0	0.0	0.19411782796612265	0.16165245462207434	0.11772576745954222	0.11592178575667855	0.1446056075790514	0.1505385143002691	0.17252089384600655	0.1960128009755424	0.15345486823203913	0.19488173676132092	0.13319535598885768	0.1666470500279793	0.186657327986528	0.17880617402386	0.16505669377007148	0.19492549157793526	0.16597951501939878	0.18667761455948284	0.18908486241724365	0.23011250903299807	0.17032637572518272	0.18708436469487832	0.19792649039120924	0.21443846376045794	0.19940456950295893	0.21348426731917503	0.20924954663010809	0.2182570771665171	0.22249631647774937	0.22208087037751678
TKM	0.0	0.0	8.44201297978131e-05	0.002475142250402129	-0.016767473907997044	-0.03997426325261788	-0.07249719241343433	-0.05512358738821721	-0.048359865541991454	-0.028191572192326486	-0.02847818770752575	-0.04591357445551392	-0.0678718432560732	-0.032597970938597065	-0.03718012365626633	-0.017304110073002033	-0.03122497537314528	-0.022228304649796193	-0.008763903057240618	0.006252428164832402	-0.0016593901676853484	-0.010218279453488854	-0.007407435065132084	-0.011249612396779796	-0.0020884264822385035	-0.01932378713170868	-0.015597827826496768	-0.0040826871624988215	-0.006292046672473628	0.013877968459330425	0.00396538662479351	-0.040087148915213255
UGA	0.0	0.0	0.00040471484250570455	-0.0013961834810616303	0.0035683931262742163	-0.013688552525814579	-0.03784236015931253	-0.0739641528323065	-0.10128195523867456	-0.09577714133458537	-0.08018559082868526	-0.0699280628153609	-0.07494124593867557	-0.08003572058759012	-0.08331099414279342	-0.07762577793162251	-0.06978829642468876	-0.06926447501379718	-0.08288539175983489	-0.10713502253991702	-0.1551881542477651	-0.1931797371013566	-0.19738130819012545	-0.17392855325550904	-0.1786086675500287	-0.21120577881343916	-0.19450175454972518	-0.16484789736710415	-0.14754577732739582	-0.13918375427542928	-0.20326063137794392	-0.20441717529868786
UKR	0.0	0.0	0.011229489410968796	0.09672265294133897	0.042280194720722974	-0.0383183368306006	-0.0510211097349722	-0.02901227286212782	0.040804573592856386	-0.0026262093812068343	-0.0760777528252321	-0.08068065794059054	-0.11901623954498897	-0.16638293048765185	-0.24616263198041777	-0.13585330064485035	-0.0014882174668273684	-0.016864366526170294	-0.027326051479903413	0.07047563585229621	0.055096397302611955	0.02235454677661508	0.03672499734241885	0.06329109547069667	0.012308001187077977	-0.04366708635265004	-0.03853394175263869	0.016767618584712096	0.059142173096260464	0.01802104270463012	0.06969542966750453	0.04582604628944331
ARE	0.0	0.0	0.036028374397378826	0.03464204565188922	0.03973375015116076	0.03685842049627741	0.03769628364631572	0.01342438513824984	-0.005963690381094455	0.007135131513513748	0.027106735235249424	0.017479655635521674	0.010708418125204844	0.00117239236119282	-0.02335151090285814	-0.00336013392555623	0.03789052781455471	0.026389150254146898	0.032821953320105735	0.015075213783188879	0.01870495714613174	0.03748459002588245	0.017832593555211496	0.009017176764758439	-0.019636463968575324	-0.030596499290380663	-0.02668249259948352	0.00830280534087624	0.022379723520149497	0.003291135287120106	0.032531666569646234	0.011098742215831514
GB.01	0.0	0.0	-1.649325564547166	-3.224578113179122	-3.5011789840258434	-3.3099627086259575	-3.00220692491987	-3.1233696596287053	-2.707700032781968	-3.0344596621245667	-2.5608643292443722	-2.894754648166753	-2.5809035255294765	-2.8737660698718193	-2.6284686930392875	-2.8436915107105665	-2.559096505167835	-2.5247434224137	-2.299000790227723	-2.3881494712150952	-2.271358893162345	-2.405819286623223	-2.2803182413718592	-2.3363713167027678	-2.2035115488308277	-2.4427070649661986	-2.3041134271465036	-2.447241154381763	-2.2591490688180005	-2.451310534961415	-2.228231823909488	-2.3686269913989477
GB.02	0.0	0.0	-0.9061760334526769	-3.8052243250884854	-2.726721505658458	-3.4575267375315577	-2.419900437269229	-1.7450840849824734	-2.0531695395816785	-1.7524857419850215	-1.4903851576651195	-1.329210167992434	-1.7387842003658949	-1.5695693841715763	-1.1749692104232157	-0.9285371104407747	-1.1585410131929486	-0.9203108055888864	-0.9608059851824224	-0.7909347492453311	-0.8189813449118066	-0.5959220753957051	-0.4211295913665203	-0.4661003505675776	-0.6032653684116873	-0.588808048524625	-0.6128741664575443	-0.5100790554675494	-0.8748261599285545	-1.1916838024902288	-1.1010008522131742	-0.5959547149034905
GB.03	0.0	0.0	-1.5978143646346643	-3.1432890940396807	-3.1958708067830965	-3.3536913721555983	-3.264223118784515	-2.8530978355226555	-3.0380836221848284	-1.746213914499517	-2.7380727525060267	-1.2004845335287007	-2.253122879460756	-1.7104598909527646	-3.574500015702231	-2.0350482529894798	-2.3985227416689736	-1.7398891290967944	-2.2576035253172977	-1.4421858700896961	-2.227107152762453	-1.4076882861110862	-1.4651785820531615	-1.2770640609090944	-1.5471371332043349	-0.7659529031731394	-1.4773447133872075	-0.8626156576846844	-1.398832460668653	-0.49964724231237323	-1.5152924491574349	-0.7195997566982304
GB.04	0.0	0.0	-1.371702001088504	-3.4897421344818103	-2.845531192884676	-3.5746220792065797	-2.624521995905116	-2.1793415208802736	-2.528529029292159	-2.2701063273434796	-2.4948040523555814	-1.8873470559172656	-1.9418083266297237	-0.9266486678622621	-1.3400291643387074	-1.0616746588515413	-1.3387421970394886	-0.9471822761495385	-1.3443526907983783	-0.79131038246536	-0.9199584728292964	-0.5423699546107996	-0.9122097779362126	-0.5771143888495978	-0.9897887352435353	-0.6896425972710563	-0.9950949078646465	-0.7321981157441981	-1.5500722678904566	-1.6899122053565363	-1.7566203938350955	-0.7546249423119433
TZA	0.0	0.0	0.0011098587394897663	-0.0007330578757014372	-0.008587302039320122	-0.011090671033753274	-0.024316133722845912	-0.038011306487428786	-0.1120254353456307	-0.14362683367855622	-0.15709338931276795	-0.13368672244599145	-0.13696501773861058	-0.13500316582549798	-0.14300016283533834	-0.1424258887958607	-0.15304824674419182	-0.17530950485050711	-0.23649079437595422	-0.2520229616689962	-0.28512751298702677	-0.25551045026585006	-0.23751373225384675	-0.21893157977677102	-0.20723510223955577	-0.2272192288069741	-0.3054100341376875	-0.29169360965008995	-0.2170682098057486	-0.15461860120211668	-0.15274805667885305	-0.11695634150094003
US.AL	0.0	0.0	0.007663234348709302	0.004064410677084851	-0.030002418442853784	-0.25245317588837857	-0.07853242846603825	-0.15565699458180982	-0.1428562354790608	-0.07045788539324915	-0.020841286795625358	-0.0019679591075960623	-0.013585431348461796	-0.012181958497015088	-0.03935574619662319	-0.024669597823545608	-0.04611735554175267	-0.06074067700019281	-0.12523891925110275	-0.03847155717524586	-0.05315502122190674	-0.04596879938754128	-0.06011090330247937	-0.09679884487849844	-0.18442153185734833	-0.058447820814711005	-0.02746563324390605	-0.012374396356185091	-0.027567058545596712	-0.03113838764799981	-0.021228829225816703	-0.004159398958447635
US.AK	0.0	0.0	0.00243178848544634	0.004886993181396626	0.0025848005649864447	-0.02654236243295749	-0.034714956388604	-0.017626763767653042	-0.020235181702621396	-0.018654170537624193	-0.02134163925961996	-0.022683909523590895	-0.02368340627412202	-0.026840703980535174	-0.02622195990028553	-0.023931315809766485	-0.02774088764098126	-0.026983440699079875	-0.03191959008134182	-0.0564127635406253	-0.05790647740704369	-0.07399987694888255	-0.1434834635644644	-0.15611214390306438	-0.13384793723050237	-0.10355067053234857	-0.06107657925692456	-0.09915391010262287	-0.09757514266321987	-0.14272625076038326	-0.093297112442281	-0.08077303858635698
US.AZ	0.0	0.0	0.01091734484455209	-0.0007112894537586456	-0.16254740300932768	-0.11054654199841307	-0.14521145965337157	-0.1152731979004229	-0.08070592416183908	-0.03522284640928852	-0.07721901805017861	-0.07463428452066934	-0.008481263630255587	-0.01186287794473495	-0.007424648367659881	-0.009428683080514588	-0.005334022375846903	-0.012503069127478561	-0.025290769235331023	-0.030166376963902675	-0.030804493881952943	-0.019244563855058683	-0.021109332611768394	-0.02821993667582179	-0.01935739345236831	-0.015740790180263087	-0.027638596699919304	-0.019063878004477175	-0.01965816413345145	-0.007274552694358505	-0.003542109262988369	-0.008495542757214203
US.AR	0.0	0.0	0.004472946659928034	0.004559392337033508	-0.004391707056183858	-0.0478061090711579	-0.20490508728425727	-0.10314376096035582	-0.15085246990813594	-0.08564657339567017	-0.11307485640706938	-0.09523824957875515	-0.08848853119141076	-0.15015576184937984	-0.0334097680737111	-0.04361308967265609	-0.037247753545754936	-0.043793807408087915	-0.043670797582018306	-0.03434090752837404	-0.025112621061751383	-0.03236072222896347	-0.03619985058213038	-0.035657525552046376	-0.03655485078714049	-0.05372750344161403	-0.045105243554921515	-0.0199128765248191	-0.01930792719725405	-0.03762210516886633	-0.026990342287935842	-0.026962282298481632
US.CA	0.0	0.0	0.0888916353610103	-0.009152287426772432	-0.34899876498961646	-0.06308933286218732	-0.34323792492871874	0.023872056529672392	-0.12441441422428312	0.03916936974146523	0.033808478134189635	0.03550432627452693	0.014873264243142614	0.044859708899380735	0.02551575146527707	0.03341975143194009	0.016181011002025514	0.04003851602829567	0.010989718036014118	0.03662500358840859	0.012562255305303971	0.03916585608643164	0.01252295460316688	0.06578333053848251	0.04230189741185608	0.06582472405596285	0.07985364788991589	0.05459126450424456	0.07195392540131351	0.0518694274928011	0.004633811247312103	0.06447078485685154
US.CO	0.0	0.0	0.011458732204405742	-0.0019064836745075198	-0.20075468645306405	-0.14531518804363763	-0.14349463269731633	-0.10733935309481524	-0.08716914429148792	-0.07539672596079683	-0.09311294182494656	-0.08412403564405091	-0.014277807111695573	-0.005125468095956709	-0.019435826689750968	-0.006656189165543669	-0.015414627185372787	-0.006397317779716083	-0.027432883904465744	-0.0013241546755748956	-0.009301701396535744	-0.012467958085615738	-0.020463501402667728	-0.017848471490267137	-0.00707729861180173	-0.006879012069860302	-0.013625076943135639	-0.007330839780916865	-0.00607191395178841	-0.00715579807858413	-0.002443525453055262	0.005409330044758853
US.CT	0.0	0.0	0.009950104976996776	0.004459040091031596	-0.08532862400593144	-0.19032457478184162	-0.12003620884342148	-0.12434070084670346	-0.08591752100213235	-0.059613309591888264	-0.07382487117404413	-0.11250355802381318	-0.0158211374789774	-0.004475391161384845	-0.010980829269924275	-0.013003202933603575	-0.01158843628966677	-0.014808679950339965	-0.021806311448646643	-0.012492325052149145	-0.004363006211460796	-0.014109106069226662	-0.023247506831902687	-0.028750663206722482	-0.018391767748948684	-0.023956698216054395	-0.008546393037478506	-0.014602163232557697	-0.012470772914463524	-0.022229465200629406	-0.0009271327761961601	-0.015050412711314909
US.DE	0.0	0.0	0.0024444575871696017	0.0042027987719572835	0.0030714692400568566	-0.01970248952203324	-0.03400126644007573	-0.017403788476255677	-0.02532175375824508	-0.03270435923754533	-0.0370272271664307	-0.05405618625301534	-0.14868323833050479	-0.03681767503860289	-0.036486579776617845	-0.03330287681179156	-0.034322789925234076	-0.03987139030184883	-0.09360842128287583	-0.137410498362589	-0.043424784514700665	-0.049269222283787606	-0.0919090880044271	-0.08063972904674976	-0.10474024885473998	-0.1012192510333021	-0.03695407766884928	-0.056871034272765186	-0.035361788249399506	-0.036227373261099594	-0.03318275978392293	-0.03100528665962443
US.DC	0.0	0.0	0.004495191710041091	0.00554276680082566	-0.002256576766079821	-0.03198389311173111	-0.06602771413014574	-0.035109575646619096	-0.12072314506653692	-0.25452656858783174	-0.048254759375054856	-0.03435510822952237	-0.09065477556240431	-0.2124922228013415	-0.03446861835560977	-0.04826949209287834	-0.04290513323734757	-0.04303966173877516	-0.05407352776545249	-0.08915960160645886	-0.07505089566394174	-0.08543342020534972	-0.12407206793780823	-0.11398476748814002	-0.06734909311791881	-0.07730202657053598	-0.11664999875692361	-0.22037862656809626	-0.2153226879179404	-0.07566824180232912	-0.07612707720132672	-0.041234852008620315
US.FL	0.0	0.0	0.03170094917070987	-0.006215941236487055	-0.362893847376089	-0.2504163056257336	-0.24389142819546406	-0.2162869106533627	-0.036561550764857564	-0.05779962855146925	0.017538955629925468	0.029018902454969187	0.02804369008537755	0.023644465038419327	0.024945201756287894	0.01675623341199639	-0.0026506488167710174	0.01076192568680856	0.019569194980961768	0.03293680005085342	0.021064865002440314	0.03021059118442082	0.028651240193422467	0.03472141720162192	0.04210065717427103	0.035961369131576326	0.039361124553494165	0.04378854912852059	0.045112579170369926	0.041678614428586336	0.035282763350763524	0.04693261954229477
US.GA	0.0	0.0	0.01799311519665725	-0.0026122162196773324	-0.24526805703861676	-0.12869089519649268	-0.140210876808744	-0.12218493840767675	-0.06055822647083042	-0.02741390818215006	-0.059538588104557366	-0.1408997892170083	-0.0007807062210374305	0.009682588160564443	-0.013533110283103778	0.008580743510910871	-0.012600316997934957	0.014126206720366241	0.01059552902986649	0.023865429785208114	0.016039580866578085	0.02168079860915828	0.016188781475467984	0.020384955649399572	0.025841970169326878	0.026158212424709504	0.02297589617266116	0.027636567681987856	0.022575933625335054	0.02979728271323978	0.016855190264886133	0.0106514206834607
US.HI	0.0	0.0	0.00295725741656927	0.003020210344706342	-0.0554808850270927	-0.09909340914117104	-0.09751711195561397	-0.09232469927561437	-0.1037761713070684	-0.08176282068502738	-0.11533789323882049	-0.11556356127651046	-0.04597522118522379	-0.04901290016654514	-0.04023600234523972	-0.048855954378601574	-0.051949241509630095	-0.05987201087315208	-0.06068254953293106	-0.0447374556275415	-0.04261754672689744	-0.042654955353327306	-0.04747113900711586	-0.05050840773177523	-0.04300364471216955	-0.04785941981357844	-0.04054599958884797	-0.0696203094881942	-0.06523025941462812	-0.1230067856848871	-0.11900208884414454	-0.08189599301453576
US.ID	0.0	0.0	0.0023068338667053823	0.004663076133404331	0.0044977843065563405	-0.021166973542341427	-0.03739992193239061	-0.019783923504501644	-0.026741362899584953	-0.017570309919978655	-0.01639294800601654	-0.012126465245265727	-0.025072491847943912	-0.03443303220780347	-0.05067080098506427	-0.03946114545609891	-0.10768849592606156	-0.2200099669394162	-0.013833994971490515	-0.00716350316387615	-0.027034204615050683	-0.0029011594354644288	-0.07355140329973198	-0.05011682027248332	-0.13085351410487833	-0.3000274905369582	-0.014549388566365007	-0.01702903737181849	0.006188419534658429	-0.004392610550396636	5.070348252367296e-06	-0.014667011732150126
US.IL	0.0	0.0	0.029454155252706116	0.0011190709987118908	-0.23971559740658677	-0.1913177064013727	-0.1797911452617984	-0.15574538257202564	-0.006485112367549117	-0.015213146110126807	-0.0022071480818453004	0.03193896840574251	0.026582603203828548	0.02444997030091045	0.02034665431567273	0.02784020731176895	0.004857499882704452	0.031565138190337017	0.02286322273978847	0.03436062343034063	0.029063017513708544	0.005434376197954727	-0.0028099683491156213	0.030844894019899094	0.039326428075470155	0.03475270394208696	0.04226534940960924	0.048247668052248116	0.050910831257788836	0.05732175581414367	0.049095880585547924	0.041118323655942035
US.IN	0.0	0.0	0.012576946199338579	-0.001043374654496887	-0.1816965950558025	-0.12310277728679875	-0.11698976792433591	-0.11252673162929216	-0.10472518630278982	-0.06628740015669488	-0.08658220004879036	0.0005409017128865656	-0.010820699447411375	-0.016951252001518036	-0.021680704040971666	-0.025736827802380624	-0.01821796138266052	-0.028888608168176066	-0.038049888869251536	-0.017951658558634787	-0.0206099928959258	-0.023723008654985556	-0.027684608964528845	-0.0347596163440711	-0.02926423436592218	-0.02881905206585378	-0.017140945454496848	-0.007650482456866836	-0.012425239885838213	-0.02084501480189571	-0.011666589614256484	-0.0077065778205098745
US.IA	0.0	0.0	0.006628399724317724	0.00280043045075562	-0.12344611866978994	-0.1568437597850636	-0.17833167028867836	-0.1712223732028617	-0.17691665121444267	-0.08174000935723402	-0.12967222974817894	-0.1649558165647269	-0.05988709587669838	-0.10989879809459868	-0.016768768821162627	-0.045633136642986294	-0.03703851328739072	-0.03497093173510102	-0.05585954893289058	-0.02709683185000422	-0.018942884958506045	-0.018552787770709234	-0.025849662048693656	-0.03876820406356618	-0.03242517253694288	-0.0423871492443606	-0.03072492182152331	-0.013560040250193417	-0.004111034596310237	-0.01308107059535546	-0.007447811519512015	-0.014657216617985913
US.KS	0.0	0.0	0.005855837000479092	0.007492596712976862	-0.002097908782194846	-0.014464524371315957	-0.025084766216265653	-0.027354345590446805	-0.14435772528393898	-0.264946239031294	-0.02767876863305485	-0.040982152029189756	-0.024058392739012557	-0.019663464493113736	-0.01856152579686743	-0.02478692506060476	-0.026712483787638686	-0.02474791077110572	-0.028055928297121557	-0.0257141507401637	-0.019326286185072927	-0.020479395384087606	-0.03515100288917772	-0.13460363293653632	-0.2005733694156575	-0.0326060589787347	-0.01825561921295904	-0.013814141009405034	-0.004174121646716156	-0.03701809884470997	-0.04859889078656643	-0.0650788335928465
US.KY	0.0	0.0	0.0073969437481169464	0.0039737431076769525	-0.0757631061173436	-0.17507044944528038	-0.10546976098980698	-0.1119015630293485	-0.1147948707381996	-0.08845471965168716	-0.07917954599259147	-0.09728005873808065	-0.028288392291475617	-0.024265531255518447	-0.035155372488815395	-0.029784778773145337	-0.036176801956111504	-0.02930270363348253	-0.03392085874369677	-0.040472921824818986	-0.07094422636728659	-0.03532824076910579	-0.038418543492735324	-0.048451216456646407	-0.038986169704247065	-0.03685922096386962	-0.01699059903468303	-0.02309104286531971	-0.023060641816763372	-0.02757543764105863	-0.02615313368188321	-0.04326683649248375
US.LA	0.0	0.0	0.009917601724485081	0.004235370059024746	-0.07587271880212798	-0.17194943174086985	-0.12278596942481013	-0.038543966747162095	-0.02025568412910017	-0.00432710997946284	-0.0013175347979732521	0.006036255588970363	-0.004884897976409341	-0.0076396342221563	-0.008042652891981916	-0.008558177219419871	-0.0018873135823382903	-0.012671672908803888	-0.013891775893559721	-0.00870814701386946	-0.009627153229319063	-0.035188187796453274	-0.03608938266621564	-0.03156663640943025	-0.0266369820112633	-0.033647050250529276	-0.006589721118877012	-0.0007960378247795497	-0.003951570250437797	-0.0041070981068869195	-0.001099402171478303	-0.003279043495507672
US.ME	0.0	0.0	0.0020819010285277884	0.0037870348240431895	0.002620328218450041	-0.025248985686432412	-0.041367508773981765	-0.0251278884887407	-0.02867698499848803	-0.02509582035017388	-0.024330053863763634	-0.01805835913399889	-0.02155068109370717	-0.020166415927835857	-0.02204849538361975	-0.028036861121694123	-0.08006133247357994	-0.22663003018836836	-0.29696802951320045	-0.07551206800032739	-0.15605390394455299	-0.18666263762553426	-0.03530707987845494	-0.03877411866999303	-0.07647385037304888	-0.024704483126614107	-0.051760960495983444	-0.09157559022917594	-0.010047486215747359	-0.010633572583396145	-0.021880425631859435	-0.042729399282548375
US.MD	0.0	0.0	0.013860144088417847	0.0004302690325586056	-0.16728232014405764	-0.1139433319093941	-0.1541838073504498	-0.10952870639140411	-0.07997977999464334	-0.03200500947180274	-0.06859439811820467	-0.10639294619622097	-0.0021411714076213784	0.0028770660963406414	-0.01865002236167701	-0.003091383022246763	-0.017817937369080106	-0.009021451228874433	-0.026231220791472776	-0.0018757298292260138	-0.01115226266261704	-0.007706896342329905	-0.024657831167351763	-0.016466082235711	-0.024540655600846506	-0.02297247211455744	-0.001364613836052353	0.0036099851443927022	0.007618924309049646	-0.009797342855366598	-0.0012590911981913422	0.0009380907900924385
US.MA	0.0	0.0	0.01810391555148172	0.0010136562691442919	-0.18258818685935596	-0.11226675311920564	-0.11556394538205783	-0.09008105298898839	-0.07805535884426451	0.008369005904018678	0.009399954701461155	0.01864731401817199	0.003464865227442715	0.013216934416404591	0.0023358567612152825	0.010919633702544118	3.687955802966769e-05	0.008472027574257801	-0.012054774998127016	0.019687084835018354	0.02190743986396626	0.012119541654032062	0.00886088577152222	0.008685426651400263	0.01629516215553295	0.01007496936595853	0.031485321782120934	0.036184410906603404	0.032553953664749	0.01751004339949347	0.024710503099290015	0.03817458607822122
US.MI	0.0	0.0	0.017454371147573866	-0.0027201193066539453	-0.23244557409735078	-0.14595359841375055	-0.14229568870761655	-0.1366155776519662	-0.07317531479883455	-0.025304750720256397	-0.08955691013539102	-0.04689292020986224	0.000778079974939061	0.00928362399741367	-0.013017134660364693	0.00516412794149268	-0.011775876295960774	-0.009831659807202353	-0.03245621787699715	0.00848253854344172	0.0037624240746048088	0.00566639856978135	0.0017320061545644805	0.014324952488231624	0.020611626807354178	0.025878066110673892	0.023717279510981903	0.037940734480157445	0.034667227152573865	0.02619782556763095	0.029364056619063383	0.018630511372208503
US.MN	0.0	0.0	0.012051610936714141	0.003503117984049453	-0.08810766960323235	-0.19008011560454063	-0.13271917212491768	-0.09009477102761565	-0.08846617905278187	-0.04477683548823608	-0.06211952944056298	-0.12687252214886868	-0.013032520878752951	-0.004875833303108479	-0.0241263206657627	-0.013947209815079464	-0.020072356555722592	-0.01618514822024908	-0.02972081153043149	-0.011387759083525406	-0.015706501326973044	-0.014259509490122113	-0.02998051858017492	-0.03055572931941475	-0.03168488075016018	-0.020032139772041546	-0.020224898475695863	0.0019185878944227852	-0.02186217810571378	-0.015858680781888346	-0.005925946350227029	-0.00856722481845651
US.MS	0.0	0.0	0.004178806202426166	0.006913642385675267	0.00030010768867771986	-0.02959411396636913	-0.060046658692969324	-0.031580806442244036	-0.09767944673689799	-0.23875349388949862	-0.07573688798047096	-0.20563847370363986	-0.14670308740144522	-0.11816063262898302	-0.06715403051812396	-0.16060055158996223	-0.04198087781686066	-0.04378432779694741	-0.04857722330129377	-0.06934705243410999	-0.07820151478997728	-0.08961363191375415	-0.08755296930599288	-0.11530016866154735	-0.048649533473976714	-0.08037874708165527	-0.04663762704691932	-0.05847749067180441	-0.019530605540585277	-0.0258689372774068	-0.040197296757027434	-0.06050904925035683
US.MO	0.0	0.0	0.011087770674755859	0.0013181221704128276	-0.12095392089417345	-0.17564839724897308	-0.12707473332510544	-0.10560008126757614	-0.08900496490927834	-0.06198529487256854	-0.03895765959984754	-0.16782120582563564	-0.01675364695841175	-0.01611313684116711	-0.019263996903540193	-0.02068831299049112	-0.010969187875586872	-0.01653036777808925	-0.029037895565076077	-0.016851225037406437	-0.008555946394317449	-0.018624685157353493	-0.01959832826754493	-0.03179518811201598	-0.024093813439818312	-0.018376968296629492	-0.011662403214784955	-0.005430863922595286	-0.008598116950875312	-0.0054397119876870015	-0.0009136094588191312	0.000694378827348352
US.MT	0.0	0.0	0.0016425644682627194	0.002936975352896276	0.0013351948370710076	-0.034213491728696255	-0.04886984493726043	-0.03545820754093931	-0.038314232119618374	-0.027133202747853247	-0.028387036822463685	-0.02703290337187081	-0.0714782524965929	-0.16293353280627532	-0.032933502407017645	-0.030031054166246296	-0.030210418664911032	-0.028367493956460432	-0.031467602674006834	-0.07121557308826798	-0.14211458438103675	-0.13782887581367254	-0.07341365062423222	-0.08617722270393147	-0.09056138077361275	-0.09805758218558447	-0.15106402911536643	-0.1516839930143843	-0.042039630156842644	-0.08183147716775974	-0.15722588876984078	-0.17001779442342713
US.NE	0.0	0.0	0.004197714888820592	0.003215981256210476	-0.07841769977113833	-0.11200034584059049	-0.1374195486321672	-0.0859251352270829	-0.08174619366002611	-0.08069783636728278	-0.05602695872558572	-0.11635808400149994	-0.08318182994888623	-0.1459182147136362	-0.052168546138953165	-0.10239916505040414	-0.0671597145023406	-0.34152675395214827	-0.030740823771069348	-0.024335462742575142	-0.021457326835927493	-0.016205081120468368	-0.013226414711664525	-0.027600156358842387	0.011034238785634365	-0.022068060682933766	-0.009905723541780986	-0.013051253033646848	-0.0027237238071187164	-0.0476985866421864	-0.06087380630638295	-0.0812319791223981
US.NV	0.0	0.0	0.005237968627636036	0.0035773144035688986	-0.061901051164936494	-0.129679093496482	-0.0989833921062	-0.08967333178491188	-0.10082821559090904	-0.06710895604202793	-0.050689441248186196	-0.10246389954228219	-0.030946569291667725	-0.06374287579435922	-0.02232137947782986	-0.03602510543754267	-0.026138266192476944	-0.02615246879293931	-0.02958988963053244	-0.03594443463140751	-0.02398180154380425	-0.025923891922563502	-0.02894915407773979	-0.038327718635389196	-0.050431015127805345	-0.12129293488614135	-0.01630228215128149	-0.029236051451742018	-0.00781860926958311	-0.0348600798101395	-0.0403613840481265	-0.027174808560692654
US.NH	0.0	0.0	0.002722879794592181	0.004658381330324701	0.0008885908345801496	-0.022273999054223115	-0.03949268587042365	-0.016481436786164316	-0.013000744177360524	-0.014760388511925182	-0.017013623969530656	-0.014995198713174673	-0.02159149968048446	-0.049495395513621254	-0.04114220283831793	-0.06729468548002382	-0.06883496762638552	-0.05496827563632456	-0.05413186488042454	-0.043681934756223395	-0.053937252266722524	-0.04459041971192068	-0.0787433882168953	-0.14637312047874884	-0.12331613266259867	-0.13647842093637008	-0.1075257166091581	-0.07554708923609432	-0.03725516571846388	-0.03966923629034058	-0.04856450513780475	-0.10972922013280373
US.NJ	0.0	0.0	0.021269419886982277	0.0024382257109101246	-0.20619941240265227	-0.147007230052143	-0.18786676577753347	-0.1458718006705717	-0.06422735181768058	-0.063894600168235	-0.000985389551688698	0.026217774871573063	0.02077106575693044	0.02496604693793536	0.02167429252970532	0.01318918417498871	0.0072131898232852265	0.0013178536402369545	-0.01640649529948135	0.030813269843710245	0.03502434028790358	0.03170142863102576	0.03053261458345613	0.0244418871660379	0.03368979371514147	0.027590418522915883	0.038010171580915575	0.04057845611362687	0.034627893435112966	0.04152792709628539	0.0331106811787274	0.038494301546943
US.NM	0.0	0.0	0.003723089407947633	0.004281633085678749	-0.0009926820158545624	-0.028680616146392612	-0.055561644067969596	-0.03006651376536995	-0.10493135517875007	-0.2275334509735938	-0.10894008073156769	-0.21607209660933213	-0.12242165521544335	-0.05683922201497049	-0.08857038270777551	-0.12024887174331145	-0.0782551915846641	-0.12815279115528933	-0.06782382712533508	-0.0630038169786129	-0.034960831874919496	-0.029206943543746977	-0.047353927269666585	-0.04377464346958515	-0.03839663776628033	-0.03661658932566647	-0.0377205974707695	-0.022088402328412915	-0.029030167843624444	-0.024710347090040052	-0.021372783431450326	-0.03161499305996962
US.NY	0.0	0.0	0.05342261020315764	-0.006846900480828033	-0.3615252730862606	-0.27148401163775704	-0.1860859948646154	-0.15406344169834885	-0.006774970020784199	0.06538236405704279	0.0407460030694029	0.07731924824299075	0.04368168535482386	0.08700837229724812	0.06526657941767766	0.07343652176801108	0.035884782405681825	0.055304154149449225	0.02890540855529089	0.049744844031862634	0.05982589916087022	0.051370018687579844	0.0566946381152178	0.04754007154874618	0.061754062629648665	0.060605774584598926	0.0550746279857961	0.07774629115469	0.06492006306870746	0.08722671041752061	0.06510890647888345	0.09402045491599953
US.NC	0.0	0.0	0.018352312247693625	0.0016607859096184896	-0.1799011687844021	-0.11069106728037736	-0.14943931463443638	-0.12373249530671648	-0.07923226181135723	-0.03947759958403685	-0.04787098048486538	-0.15465045050268023	0.002655994205147394	0.00024186665854575295	0.006396982839773635	0.0033949515051867607	-0.002684507595906993	-0.008464287350939959	-0.02480736629872915	0.013305661945883784	0.01454222613621603	0.0017175049905171491	0.0041523591542746985	-0.004525591825121911	0.004873032758578866	0.0021010130182075315	0.015596791622618511	0.03232267742201422	0.019994824650404475	0.030379445935690974	0.024281093402778176	0.033511738636948785
US.ND	0.0	0.0	0.0020954024510411173	0.0042961748147440915	0.0029555846861262225	-0.029747564554116757	-0.043643325946940426	-0.02649178393366869	-0.02209706690207147	-0.016718768019730046	-0.02169821328347199	-0.04876630745602739	-0.05477268884611641	-0.05269207150490063	-0.07591985521652189	-0.1297170347881904	-0.10912971419693163	-0.08400538174128114	-0.11191456515906584	-0.11841193339554579	-0.06900878934753552	-0.10878946415867619	-0.11649978557024543	-0.0545645647340498	-0.10306475156646178	-0.09715686462548057	-0.0257149802460388	-0.03203425628937051	-0.04000478247466743	-0.09084968435588703	-0.15053802217492862	-0.05748270539926992
US.OH	0.0	0.0	0.022941262272424545	0.0012119330995652433	-0.20696315874184634	-0.15733350757020093	-0.16274190199074834	-0.14212301636050695	-0.023314525446427314	-0.07018390896333937	0.012677389504256453	0.023310529688269632	0.007481492243877064	0.02116266072513806	0.004642010372402083	0.013663397899321694	-0.0008930893656944328	0.01525178673704719	-0.01734246294766706	0.0324586211615463	0.024612439659077445	0.031611518042140574	0.02288384076787331	0.032116011695704216	0.023671520905477195	0.021510250414724652	0.02746627479917052	0.046002920445120665	0.03239041224198935	0.01829398075539057	0.026621709046281694	0.05021698315017531
US.OK	0.0	0.0	0.00727149720405329	0.0039027978866235102	-0.07887172813867416	-0.17708565788576713	-0.12536101148206136	-0.12979122736994642	-0.10730015546294158	-0.08027045120039267	-0.07515889979492485	-0.13252391280891285	-0.03069549145146011	-0.03157728991398656	-0.042626989331884246	-0.04028396686110991	-0.04521734587190629	-0.03979853491624663	-0.041715419985433044	-0.04125090883154714	-0.0319519374487931	-0.05092587229950096	-0.08285198647643988	-0.057665917929694555	-0.05440496020184815	-0.04761040967821151	-0.03148242881545471	-0.027359161713624847	-0.024979309941464134	-0.037337463895714684	-0.03374916226153157	-0.040962321945370306
US.OR	0.0	0.0	0.008271193402786814	0.003005166236946799	-0.07349224710883062	-0.1888626862833087	-0.12654899988180368	-0.11064483524793056	-0.10102716969133674	-0.07561543631574574	-0.07155845456435772	-0.1020663274833189	-0.014601990058837888	-0.007943031023771585	-0.019385563176621545	-0.008841551659100055	-0.01766253626851455	-0.0020080668937549895	-0.027184774228494746	-0.14754627802560094	-0.20685285642148	-0.07123718209367524	-0.02940902861743311	-0.022063797598403934	-0.018089002224108697	-0.015281648192144726	-0.01411107768589659	-0.01403637943564462	-0.009560399185970514	-0.004414781280570601	-0.018224108264042194	-0.007454107764603979
US.PA	0.0	0.0	0.02627658720424364	0.002024736677075367	-0.22062909091653538	-0.14550730456599492	-0.18411365995131268	-0.1397620082533635	-0.06677542381624546	-0.059060010001843466	-0.009522806083428481	0.012177830761661568	-0.012135414766534236	0.018310965505397014	-0.010531930306301174	0.005732064348906718	0.025259427683099744	0.03349711726190474	0.024480733709619784	0.03808481571787592	0.026753600079998385	0.030201653228667524	0.021531648185191266	0.0341934229398877	0.015042527633557512	0.0066490735284086	0.0351002202657158	0.048197806965277756	0.038879359687249426	0.046158379712935016	0.03917661462489175	0.04426232803917962
US.RI	0.0	0.0	0.0020124021543166393	0.003519184527123187	0.003937274538912128	-0.03376071995351282	-0.04901706493402047	-0.03405341873290446	-0.040563607737020835	-0.02160206637258355	-0.022793462843562207	-0.021950129316627986	-0.02406346933750969	-0.025783844861715366	-0.03555311822137641	-0.09107284689606754	-0.10382883739686877	-0.16617510119155687	-0.17624453793910755	-0.03037493823430104	-0.04257659590287677	-0.035818818546351494	-0.0395244829738739	-0.05797042461420654	-0.09006732037537546	-0.07491927735353565	-0.02820667748320016	-0.054357102323399076	-0.051533198344544395	-0.03834951695713684	-0.07056325880733239	-0.05959696873518716
US.SC	0.0	0.0	0.007166002927405657	0.004832882583039044	-0.02942890684018984	-0.23366354407595713	-0.09436156611491997	-0.13157460476734828	-0.12647134648309244	-0.06581095794727654	-0.07567867349084212	-0.09888366153416595	-0.10580436360920764	-0.11571410872180943	-0.00707254849361405	-0.010552474423564107	-0.011584585804158554	-0.013563627713286674	-0.012202875828626336	-0.017141641719820022	-0.07780500673074675	-0.1702108434420757	-0.14769423801674897	-0.0357399940596026	-0.04506996892780224	-0.2067515173236445	-0.010677017192795013	0.003494020266137099	0.002383956466123216	0.007238599628456299	0.0008251706439921236	0.004718152573124357
US.SD	0.0	0.0	0.0016864166690888638	0.0033899547834614907	0.0012760758833163521	-0.03464374927126812	-0.047040720563951144	-0.03395700146957559	-0.037431960794731545	-0.03474679708300732	-0.03518917299343283	-0.06572403756597289	-0.1101540042823479	-0.040331775354962573	-0.12848231998185966	-0.044132265630481005	-0.04278482365530634	-0.05172715351928758	-0.047706380865619735	-0.04589076204726261	-0.10403454876409812	-0.14536459371793375	-0.05046546080534897	-0.08049348495500208	-0.12406890127634185	-0.07130468640500487	-0.13299080618222048	-0.1862456448284755	-0.047594092544900324	-0.05839781413027323	-0.07830271794365684	-0.07099493419703284
US.TN	0.0	0.0	0.011508955743377847	0.0011216641050637577	-0.16779583750887728	-0.14913048273904606	-0.11982216236084975	-0.10200972986160739	-0.08957736159430629	-0.03228214694482867	-0.10088397812009209	-0.09191726582026272	-0.01191273610382515	-0.010476913467716287	-0.016685320795961633	-0.005972782547003508	-0.01623998244294489	-0.010363758387754718	-0.029745326588670462	-0.004862001294458906	-0.010459158557807324	-0.011370647223463148	-0.013780447392530704	-0.018266717725723414	-0.01925820650334753	-0.010575385374211876	-0.005256884871074341	0.0106945067659181	-0.003929690586801371	-0.0018781060177941455	0.00063854799350338	0.0017126698383718164
US.TX	0.0	0.0	0.05970445134024782	-0.007195554312255936	-0.3351878225941518	-0.18007686252660138	-0.22591031446460574	-0.13582239038680832	-0.1241115365129497	0.03553626050312175	0.045735173196792545	0.05846559157718367	0.045600235625098406	0.03729787251012251	0.03936687259515903	0.04139487944978537	0.025444704130306306	0.020849895323604706	0.023866869936095547	0.014685862146102124	0.03168658655912093	0.021270466893685835	0.026876367336070572	0.02664716953049151	0.05101752860994235	0.04894378167290547	0.05475731635271597	0.06064596654116183	0.06119256715098054	0.05805135321521604	0.05863209526626445	0.051449390950675244
US.UT	0.0	0.0	0.005322966769427673	0.0018359481108287667	-0.06364974904905507	-0.13113896514199697	-0.09243220252213025	-0.07644617135054155	-0.09424663266910382	-0.06009249104976799	-0.04955561096554595	-0.09734624106884082	-0.05787752203252339	-0.23286405341448324	-0.08988020896923965	-0.18105614171133322	-0.05743620083284995	-0.060078410611319466	-0.06430525121431385	-0.08982624225266633	-0.01913530143765607	-0.035522803136911474	-0.07387024176139789	-0.041180645156591034	-0.04018465683420791	-0.04805476150332444	-0.02680929976729418	-0.029007125454805216	-0.041836070744138976	-0.0658056156130793	-0.02794462512828444	-0.01462787185925185
US.VT	0.0	0.0	0.0010744214685720621	0.002817542972155529	0.0001359383953625226	-0.02749210827809323	-0.03689322076165791	-0.03125861593625823	-0.03271934301037893	-0.017173372119205776	-0.039491732849672445	-0.16936411968004883	-0.0636770391456043	-0.18606828176152002	-0.5065560574808115	-0.3394842213207183	-0.5981588525875381	-0.4699998596193189	-0.2099269731263842	-0.18842794347782021	-0.12606756662416618	-0.23331436948816897	-0.12098432342835252	-0.08982669663014642	-0.08105174567173412	-0.08088445670093591	-0.05970459854914845	-0.06791280489970575	-0.08952844741009214	-0.08002124690367207	-0.023502336754133157	0.05458427165061508
US.VA	0.0	0.0	0.018244388956745183	0.0012833938859202476	-0.18563875036593513	-0.109699008188191	-0.12863725759822975	-0.10375870763199568	-0.06625216550769641	-0.04262002831258993	-0.06301017594309011	-0.11883368560452467	-0.008989857891994468	-0.006609800712265024	-0.008783109258814203	-0.01069036636751619	-0.007889039888664406	-0.021084286469652547	-0.12080115074835085	-0.1087117657713299	-0.043624470556191675	-0.00563682831700163	-0.00901288282373347	-0.018127732926842555	-0.0086665921384399	-0.011900271684528452	-0.002828560639323019	0.010392674715853367	0.007264353107361288	-0.015851886696582884	-0.009508301401373043	0.0023491969954658742
US.WA	0.0	0.0	0.016151358698079932	0.00035696050804112645	-0.18337172455868966	-0.15492524641650407	-0.17080851339212888	-0.11296924794410579	-0.11402769538888524	-0.046169303842336085	-0.07647008554371171	-0.05769136527513652	0.003940050176853838	0.010582262972103074	-0.0043042174958762836	-0.0012125144952968014	-0.008496309460970242	-0.006412357437191041	-0.021487219645766054	-0.004145319706405637	-0.006577985313127588	-0.018751636605374156	-0.013278560840090936	-0.008937291982757944	-0.001255505302999449	-0.021108193451380153	0.002298773237030538	0.005379942256222847	0.01952320476346081	0.01898483777713622	0.019014842715647795	0.011939723622078624
US.WV	0.0	0.0	0.002874941023112143	0.004755540127665547	0.0009924881979817002	-0.02329260559028601	-0.04349310323195077	-0.024125596532320603	-0.04717170348849109	-0.2066780452982253	-0.12318900000128918	-0.17653573524480937	-0.2037722996641289	-0.19944905194320128	-0.056502363481580886	-0.03547968039151472	-0.039730026656403794	-0.0407129990853905	-0.03842559295069714	-0.038392071271287076	0.006123978823935339	-0.04340820761005171	-0.040543883846400064	-0.05884078195136366	-0.03157242102833635	-0.05918456655060744	-0.17005740006836856	-0.012214335616356209	-0.000708776608426831	0.0020248055360383432	-0.006106405291395056	-0.017210983311177763
US.WI	0.0	0.0	0.011311399725211224	-0.0018284824891190432	-0.17996671799305197	-0.19872248662928804	-0.1217245577620707	-0.10788649341066936	-0.0838269914065215	-0.06846046637903891	-0.01822725925882951	0.016545559077019156	0.009306877254644519	0.00191274483398729	0.00063317203762292	-0.015471838352842937	-0.011849376881600815	-0.013525388449575626	-0.02615649632027317	-0.012836456484599523	-0.008258992988552372	-0.014765474773459353	-0.015293252657999634	-0.01658094063025084	-0.009069826899255062	-0.016852996544547416	0.0023499735577026115	-0.0022994510308294025	0.00544958359038894	0.0076253148668659065	0.012507978171805156	-9.162489693625986e-05
US.WY	0.0	0.0	0.0015693412000361562	0.003101133923655297	3.340018404074385e-05	-0.02954859466383075	-0.038792536054022	-0.0276485091356915	-0.02639043642345129	-0.02293068849202884	-0.02690082654129844	-0.02718495699400858	-0.03509040019199494	-0.04683600619296291	-0.10617644400070514	-0.2226356040969768	-0.08124033883408766	-0.11251008095995996	-0.10158833890784313	-0.06605403409439825	-0.06788385131797359	-0.12112279597934483	-0.20824909201069275	-0.08151780040089873	-0.12549489260296198	-0.04485738543426043	-0.04583482706030928	-0.070576688371915	-0.03724720954089156	-0.06165937547959466	-0.17079450025027088	-0.19520361381336615
URY	0.0	0.0	0.027871231053788748	0.09059539764972868	0.08301277725917267	0.09563803589445197	0.09143316706234916	0.08730252415520834	0.08456983587354916	0.10825698397214367	0.10216775157250169	0.10238857995401585	0.09801715352664164	0.07220203203903708	0.06484867578955278	0.07398607036257498	0.05309061159359807	0.0366247419183896	0.04368862609736013	0.05775111601544758	0.11275146538389791	0.11127376202040296	0.10411111726742472	0.09562079352352093	0.09583986065582195	0.0989192421939844	0.07810877706140307	0.08389274568849636	0.08891849401917451	0.10698475710404498	0.12136491793348636	0.11350632835380736
UZB	0.0	0.0	0.0009919537874880646	0.009691296591873844	0.009202815844000511	0.040918199853012815	-0.06849053185562504	-0.144660241720318	-0.16252992597667326	-0.10352767159583776	-0.021792813400800526	0.009504125296833088	0.0026501320758098856	0.0378354012874782	-0.04299402997275381	-0.08881305669182771	-0.09090696871330017	-0.16440117351546046	-0.13010997600181318	-0.23123791275496686	-0.2170364571822736	-0.13695232468238228	-0.10083635012058112	-0.0726062696130847	-0.102792255931905	-0.07010197265732154	-0.06893855810679028	-0.06882954940105046	-0.061709991050240554	-0.0367284180265659	-0.03931831656377449	0.00021116711053092985
VUT	0.0	0.0	0.0	-0.004134767693109165	-0.006921403085624611	0.005389750326578735	0.009999964021334407	-0.0015185858119548534	-0.0074043171825688425	-0.011292598071466209	-0.010166048595405819	-0.011748851770976287	-0.0045250723433754025	-0.004150343624587105	-0.012899223241691349	-0.0157170217436553	-0.011477275071558601	-0.017579878815210392	-0.02047684018781082	-0.046683895583632395	-0.0722960705017095	-0.0796534011935246	-0.08234241583616742	-0.08369215011390096	-0.08894178713600986	-0.091799245477453	-0.08619646420816585	-0.09017200113443646	-0.0804155698835407	-0.09045838274609475	-0.09406282786139641	-0.09597795601543613
VEN	0.0	0.0	0.02820080072660769	0.018686873289142092	-0.0028920217622796507	-0.044133442938798506	-0.07032946961568198	-0.018862652788020906	-0.02109538186253479	0.0018964450779757058	-0.01817776802208737	0.0029791988922278634	-0.016081327807304646	-0.014940030676113825	-0.036438149329953706	-0.047060879680049794	-0.045906450156041334	-0.04974992469563011	-0.0552122610240291	-0.09527086996183876	-0.08001432662669838	-0.02538329952957996	-0.02842034180966513	-0.035922412941091775	-0.0695376310752005	-0.025103160272677005	-0.027046697825450217	-0.04722600178942438	-0.08525296363355306	-0.0923321089547513	-0.07262574181063908	-0.11025563125792726
VNM	0.0	0.0	0.0664536361634438	0.0532141513359452	0.03757417545118269	0.019488061285799496	0.028150291385764525	0.016773139850756458	0.015394158963055737	-0.0028476816128275573	0.04604425272720647	0.0435148606710678	0.07935569464929682	0.024298698636893157	0.017722172266876335	0.07965974965067346	0.07513444217397414	0.06151300061594256	0.06299097341559978	0.04493136539818199	0.04780492165874506	0.07831651473737544	0.03706513430050684	0.04181138431023079	0.07128652264496438	0.02437350988488962	0.04836194305612995	0.07678848161407625	0.06482449978941762	0.10049314058115932	0.08313096804315467	0.06676798194464872
YEM	0.0	0.0	0.0001697127712363411	-0.0010817286809405857	-0.0028134970604165588	-0.004933197000211997	-0.00973291925230324	-0.0028904280642838565	-0.003454201478658714	-0.009301176518217158	-0.01898302919896011	-0.04093594775208542	-0.05574451960799198	-0.06593259998627365	-0.05990630126805341	-0.06516864423953272	-0.045130182968755594	-0.03524797565830351	-0.03080215616249049	-0.04345150597866443	-0.03687805995653548	-0.0404195313476019	-0.04133833581676516	-0.06233733802095687	-0.1379301680391798	-0.18802558500732314	-0.17271302726048487	-0.16238215924481159	-0.15862686195864395	-0.15688219127776293	-0.15965751529282146	-0.1509141386381807
ZMB	0.0	0.0	0.009468682973623466	0.006172281622185416	-0.022491509838384882	-0.03158563825846894	0.009540025408427688	-0.06806571238343606	-0.16662368458438825	-0.19088051665657746	-0.16951318994017361	-0.12643328822519173	-0.08540596664206035	-0.09436787732736152	-0.1634972321139183	-0.16627648519763616	-0.22006145245222486	-0.23085833581577564	-0.1572058923759112	-0.11828714312382971	-0.09660653284736531	-0.06399484842005698	-0.08477616198908633	-0.08094754297439666	-0.03301863519565851	-0.03591893864658413	-0.0007738508007504308	0.018591158296588084	-0.03575752242981345	-0.05595960992526017	-0.006435487651479388	0.020082053701275804
ZWE
