# Supplementary material for: Post-Brexit no-trade-deal scenario: Short-term consumer benefit at the expense of long-term economic development
Source: PLoS One. 2020 Sep 3;15(9):e0237500. doi: 10.1371/journal.pone.0237500 (PMC7470266; doi:10.1371/journal.pone.0237500)
Supplement: S2 File — (ZIP) [file pone.0237500.s002.zip › WenzEtAl_AdditionalData/ProcessedModelOutput/ModelVariantNoServiceSectors/RegionLevel_AllScenarios/Region_Rel_consumption_price_Shortterm_changes_noserv.csv]

regions	passage	storgage	0	1	2	3	4	5	6	7	8	9	10	11	12	13	14	15	16	17	18	19	20	21	22	23	24	25	26	27	28	29	30	31	32	33	34	35	36	37	38	39	40	41	42	43	44	45	46
UK	0p70	stor15	0.0	0.0	0.0	-0.000449999999996	-0.032575	-0.09295	-0.16175	-0.226425	-0.285125	-0.3385	-0.386525	-0.431625	-0.4719	-0.50805	-0.542125	-0.576475	-0.6087	-0.6398	-0.666225	-0.68875	-0.7066	-0.722275	-0.7368	-0.75105	-0.762025	-0.77175	-0.782375	-0.791775	-0.802425	-0.812425	-0.821325	-0.8302	-0.837725	-0.8439	-0.8494	-0.8541	-0.8589	-0.863275	-0.863325	-0.864125	-0.867175	-0.86525	-0.862925	-0.8647	-0.866075	-0.863025	-0.862575
UK	0p75	stor15	0.0	0.0	0.0	-0.000400000000012	-0.02995	-0.085225	-0.1497	-0.21025	-0.266175	-0.316175	-0.362125	-0.403775	-0.441025	-0.476025	-0.506825	-0.53675	-0.56615	-0.5904	-0.6122	-0.6329	-0.65275	-0.670175	-0.685925	-0.699425	-0.712975	-0.72235	-0.730425	-0.7378	-0.744175	-0.748425	-0.753	-0.7566	-0.76115	-0.7644	-0.7691	-0.77165	-0.773125	-0.7752	-0.77675	-0.775575	-0.776025	-0.7753	-0.776825	-0.776675	-0.774375	-0.7738	-0.77055
UK	0p80	stor15	0.0	0.0	0.0	-0.000350000000005	-0.026525	-0.076375	-0.136625	-0.193	-0.2469	-0.2948	-0.3378	-0.375775	-0.409575	-0.438725	-0.464875	-0.490325	-0.5134	-0.532575	-0.55265	-0.57135	-0.587225	-0.60125	-0.613025	-0.623625	-0.6327	-0.64045	-0.64745	-0.65375	-0.65825	-0.6619	-0.6647	-0.666725	-0.6685	-0.670225	-0.670225	-0.67195	-0.673225	-0.675	-0.676	-0.677825	-0.676875	-0.677075	-0.67545	-0.6731	-0.670925	-0.6696	-0.67
UK	0p85	stor15	0.0	0.0	0.0	-0.000275000000005	-0.022825	-0.06695	-0.12195	-0.174	-0.22325	-0.2657	-0.303575	-0.33825	-0.369325	-0.397425	-0.423475	-0.446175	-0.467625	-0.486	-0.502425	-0.515675	-0.5286	-0.540475	-0.550825	-0.5591	-0.56685	-0.5734	-0.578075	-0.5824	-0.58565	-0.588025	-0.589125	-0.5897	-0.588775	-0.588675	-0.5876	-0.586925	-0.58515	-0.582325	-0.581475	-0.57965	-0.576825	-0.574525	-0.57205	-0.5692	-0.56745	-0.563825	-0.559625
EU	0p70	stor15	0.0	0.0	0.0	-4.81481481462e-05	-0.00410740740736	-0.0190703703703	-0.0433888888889	-0.0684666666666	-0.0935851851852	-0.117003703704	-0.139377777778	-0.159822222222	-0.179774074074	-0.198622222222	-0.215418518518	-0.231874074074	-0.24707037037	-0.260611111111	-0.272537037037	-0.283933333333	-0.293851851852	-0.303255555556	-0.311111111111	-0.318644444444	-0.325622222222	-0.332959259259	-0.339985185185	-0.346522222222	-0.352166666667	-0.357677777778	-0.36212962963	-0.366514814815	-0.370237037037	-0.37397037037	-0.377922222222	-0.381974074074	-0.384362962963	-0.386474074074	-0.388248148148	-0.39072962963	-0.392625925926	-0.394514814815	-0.395711111111	-0.397	-0.398174074074	-0.399688888889	-0.401411111111
EU	0p75	stor15	0.0	0.0	0.0	-4.44444444359e-05	-0.00373333333331	-0.0177814814815	-0.0411518518518	-0.0665518518518	-0.0916148148148	-0.114666666667	-0.136540740741	-0.155874074074	-0.1749	-0.1918	-0.208140740741	-0.223092592593	-0.237681481481	-0.250192592593	-0.261718518518	-0.272718518518	-0.283062962963	-0.291755555556	-0.3001	-0.306925925926	-0.3136	-0.319925925926	-0.32532962963	-0.330918518518	-0.336225925926	-0.340477777778	-0.344577777778	-0.348814814815	-0.352325925926	-0.355377777778	-0.358844444444	-0.361107407407	-0.362566666667	-0.365488888889	-0.366918518518	-0.368166666667	-0.370177777778	-0.37157037037	-0.372333333333	-0.373474074074	-0.374551851852	-0.374755555556	-0.3746
EU	0p80	stor15	0.0	0.0	0.0	-3.70370370373e-05	-0.00322222222221	-0.0156888888889	-0.0371888888889	-0.061437037037	-0.0856222222222	-0.108403703704	-0.130051851852	-0.149844444444	-0.167825925926	-0.184018518518	-0.199455555556	-0.214848148148	-0.229237037037	-0.242440740741	-0.254222222222	-0.264937037037	-0.27422962963	-0.283788888889	-0.291581481481	-0.299696296296	-0.306433333333	-0.313066666667	-0.319240740741	-0.324822222222	-0.329481481481	-0.333922222222	-0.336948148148	-0.340333333333	-0.343937037037	-0.34672962963	-0.349633333333	-0.35172962963	-0.353666666667	-0.355137037037	-0.35632962963	-0.357381481481	-0.358366666667	-0.359444444444	-0.360081481481	-0.361081481481	-0.361307407407	-0.361781481481	-0.361644444444
EU	0p85	stor15	0.0	0.0	0.0	-2.96296296165e-05	-0.0027	-0.0138666666666	-0.033737037037	-0.0563666666667	-0.0788666666666	-0.1005	-0.121096296296	-0.140522222222	-0.158881481481	-0.176155555556	-0.192996296296	-0.208392592593	-0.222566666667	-0.235433333333	-0.246096296296	-0.256907407407	-0.2665	-0.275503703704	-0.2832	-0.290518518518	-0.296507407407	-0.302085185185	-0.306774074074	-0.311374074074	-0.31502962963	-0.318488888889	-0.321155555556	-0.323959259259	-0.326285185185	-0.328351851852	-0.329748148148	-0.331640740741	-0.332618518519	-0.333648148148	-0.334496296296	-0.335377777778	-0.335311111111	-0.336137037037	-0.336411111111	-0.337233333333	-0.33737037037	-0.338085185185	-0.337944444444
EU_wo_IRL	0p70	stor15	0.0	0.0	0.0	-4.99999999959e-05	-0.0037615384615	-0.0181692307692	-0.0419384615384	-0.0664846153846	-0.0911461538461	-0.114196153846	-0.136115384615	-0.156234615385	-0.175757692308	-0.194392307692	-0.210761538462	-0.227038461538	-0.241807692308	-0.255157692308	-0.266707692308	-0.278023076923	-0.287576923077	-0.296869230769	-0.304353846154	-0.311826923077	-0.318419230769	-0.325784615385	-0.332526923077	-0.339080769231	-0.344480769231	-0.349976923077	-0.354211538462	-0.358676923077	-0.362203846154	-0.366053846154	-0.369792307692	-0.373946153846	-0.376138461538	-0.3783	-0.379907692308	-0.382496153846	-0.384211538462	-0.386211538462	-0.387265384615	-0.388676923077	-0.389688461538	-0.391346153846	-0.392907692308
EU_wo_IRL	0p75	stor15	0.0	0.0	0.0	-4.61538461449e-05	-0.00342692307691	-0.0169346153846	-0.0398	-0.064823076923	-0.0894653846154	-0.112269230769	-0.133742307692	-0.152819230769	-0.171423076923	-0.188088461538	-0.203976923077	-0.218776923077	-0.232965384615	-0.245257692308	-0.256388461538	-0.267238461538	-0.277226923077	-0.285753846154	-0.293707692308	-0.300476923077	-0.306815384615	-0.313138461538	-0.318215384615	-0.323826923077	-0.328923076923	-0.333157692308	-0.337080769231	-0.341373076923	-0.344680769231	-0.347738461538	-0.350996153846	-0.353288461538	-0.354603846154	-0.357561538462	-0.358826923077	-0.360192307692	-0.362065384615	-0.363580769231	-0.36415	-0.365415384615	-0.366430769231	-0.366688461538	-0.3664
EU_wo_IRL	0p80	stor15	0.0	0.0	0.0	-3.84615384652e-05	-0.00295384615382	-0.0149269230769	-0.0359038461538	-0.0597807692308	-0.0836076923077	-0.106107692308	-0.127461538461	-0.146984615385	-0.164607692308	-0.180576923077	-0.19565	-0.210892307692	-0.224957692308	-0.238019230769	-0.249515384615	-0.260115384615	-0.26905	-0.278546153846	-0.286042307692	-0.294119230769	-0.300603846154	-0.30725	-0.313276923077	-0.318838461538	-0.323330769231	-0.327796153846	-0.330726923077	-0.334073076923	-0.337642307692	-0.340403846154	-0.3433	-0.345338461538	-0.347242307692	-0.348619230769	-0.349757692308	-0.350753846154	-0.351680769231	-0.352746153846	-0.3533	-0.354396153846	-0.35445	-0.355015384615	-0.354696153846
EU_wo_IRL	0p85	stor15	0.0	0.0	0.0	-3.07692307744e-05	-0.00248461538461	-0.0131884615384	-0.0325961538461	-0.0548961538462	-0.077073076923	-0.0984653846153	-0.118807692308	-0.138	-0.156046153846	-0.173126923077	-0.189746153846	-0.204996153846	-0.218930769231	-0.231661538462	-0.242096153846	-0.252780769231	-0.262196153846	-0.271092307692	-0.278638461538	-0.28585	-0.291715384615	-0.2972	-0.301792307692	-0.306353846154	-0.309923076923	-0.313334615385	-0.315980769231	-0.318757692308	-0.321042307692	-0.323138461538	-0.324446153846	-0.326380769231	-0.327265384615	-0.328319230769	-0.329119230769	-0.329988461538	-0.329903846154	-0.330746153846	-0.330992307692	-0.331865384615	-0.331953846154	-0.332707692308	-0.332576923077
IRL	0p70	stor15	0.0	0.0	0.0	0.0	-0.0131	-0.0425	-0.0811	-0.12	-0.157	-0.19	-0.2242	-0.2531	-0.2842	-0.3086	-0.3365	-0.3576	-0.3839	-0.4024	-0.4241	-0.4376	-0.457	-0.4693	-0.4868	-0.4959	-0.5129	-0.5195	-0.5339	-0.54	-0.552	-0.5579	-0.568	-0.5703	-0.5791	-0.5798	-0.5893	-0.5907	-0.5982	-0.599	-0.6051	-0.6048	-0.6114	-0.6104	-0.6153	-0.6134	-0.6188	-0.6166	-0.6225
IRL	0p75	stor15	0.0	0.0	0.0	0.0	-0.0117	-0.0398	-0.0763	-0.1115	-0.1475	-0.177	-0.2093	-0.2353	-0.2653	-0.2883	-0.3164	-0.3353	-0.3603	-0.3785	-0.4003	-0.4152	-0.4348	-0.4478	-0.4663	-0.4746	-0.49	-0.4964	-0.5103	-0.5153	-0.5261	-0.5308	-0.5395	-0.5423	-0.5511	-0.554	-0.5629	-0.5644	-0.5696	-0.5716	-0.5773	-0.5755	-0.5811	-0.5793	-0.5851	-0.583	-0.5857	-0.5845	-0.5878
IRL	0p80	stor15	0.0	0.0	0.0	0.0	-0.0102	-0.0355	-0.0706	-0.1045	-0.138	-0.1681	-0.1974	-0.2242	-0.2515	-0.2735	-0.2984	-0.3177	-0.3405	-0.3574	-0.3766	-0.3903	-0.4089	-0.4201	-0.4356	-0.4447	-0.458	-0.4643	-0.4743	-0.4804	-0.4894	-0.4932	-0.4987	-0.5031	-0.5076	-0.5112	-0.5143	-0.5179	-0.5207	-0.5246	-0.5272	-0.5297	-0.5322	-0.5336	-0.5364	-0.5349	-0.5396	-0.5377	-0.5423
IRL	0p85	stor15	0.0	0.0	0.0	0.0	-0.00830000000001	-0.0315	-0.0634	-0.0946	-0.1255	-0.1534	-0.1806	-0.2061	-0.2326	-0.2549	-0.2775	-0.2967	-0.3171	-0.3335	-0.3501	-0.3642	-0.3784	-0.3902	-0.4018	-0.4119	-0.4211	-0.4291	-0.4363	-0.4419	-0.4478	-0.4525	-0.4557	-0.4592	-0.4626	-0.4639	-0.4676	-0.4684	-0.4718	-0.4722	-0.4743	-0.4755	-0.4759	-0.4763	-0.4773	-0.4768	-0.4782	-0.4779	-0.4775
USA	0p70	stor15	0.0	0.0	0.0	0.0	0.0	-0.000533333333308	-0.00275098039214	-0.00563529411766	-0.00885686274504	-0.0118156862745	-0.0143901960784	-0.0167921568627	-0.0196823529411	-0.0230294117647	-0.0268509803921	-0.0306980392157	-0.0343	-0.0376980392157	-0.0407843137255	-0.0438470588235	-0.046425490196	-0.0487352941176	-0.0509058823529	-0.0529333333333	-0.0547725490196	-0.056331372549	-0.0577803921568	-0.0588607843137	-0.0598274509804	-0.0606843137255	-0.0614431372549	-0.062394117647	-0.0628529411765	-0.0638352941176	-0.0643215686274	-0.0648411764705	-0.0652705882353	-0.0654196078431	-0.0653725490196	-0.0652921568627	-0.0652901960784	-0.065325490196	-0.0653705882352	-0.0653039215686	-0.0652411764706	-0.0650588235294	-0.0649705882353
USA	0p75	stor15	0.0	0.0	0.0	0.0	0.0	-0.000498039215702	-0.0026745098039	-0.00546862745097	-0.00849215686269	-0.0113882352941	-0.0138372549019	-0.0161352941176	-0.0190843137255	-0.0224156862745	-0.0261058823529	-0.0298294117647	-0.0333431372549	-0.0366450980392	-0.0397196078431	-0.042562745098	-0.0451431372549	-0.0475725490196	-0.049731372549	-0.0517117647059	-0.0534411764706	-0.055068627451	-0.056362745098	-0.0576764705882	-0.0587196078431	-0.0597803921568	-0.0606529411764	-0.0615176470588	-0.0620843137255	-0.0626215686274	-0.0630411764706	-0.0633588235293	-0.0634372549019	-0.0635588235294	-0.0635999999999	-0.0638666666666	-0.0638764705882	-0.064031372549	-0.063925490196	-0.0638705882353	-0.0636980392156	-0.0635666666666	-0.0634117647058
USA	0p80	stor15	0.0	0.0	0.0	0.0	0.0	-0.000431372548992	-0.00225882352942	-0.00485490196077	-0.00780196078433	-0.0109078431372	-0.0137568627451	-0.0163941176471	-0.0196098039216	-0.0232862745098	-0.0274431372549	-0.0316431372549	-0.0357	-0.0393372549019	-0.0428	-0.0460450980392	-0.0491568627451	-0.0519666666666	-0.0544705882353	-0.0567352941177	-0.0587549019607	-0.0605745098039	-0.0621058823529	-0.0636235294117	-0.0648803921568	-0.0659450980392	-0.0669431372549	-0.0677921568627	-0.0686607843137	-0.0694392156862	-0.0701549019607	-0.0708823529411	-0.071337254902	-0.0718039215686	-0.0720901960784	-0.0723647058823	-0.0726588235294	-0.0732294117647	-0.0734803921568	-0.0737745098039	-0.0738450980392	-0.0738960784314	-0.0737960784313
USA	0p85	stor15	0.0	0.0	0.0	0.0	0.0	-0.000296078431306	-0.00144117647056	-0.00342941176465	-0.00580392156861	-0.00802745098039	-0.0102392156863	-0.0125862745098	-0.0155921568627	-0.0195137254902	-0.0240058823529	-0.0287529411765	-0.0334431372549	-0.0377411764706	-0.0416666666666	-0.0452431372549	-0.0484647058823	-0.0513882352941	-0.0541588235294	-0.0565980392157	-0.058768627451	-0.0608156862745	-0.062594117647	-0.064131372549	-0.0654117647058	-0.0664509803921	-0.0672862745098	-0.0680137254902	-0.0687549019608	-0.0695764705882	-0.0702176470588	-0.0708176470588	-0.0714019607843	-0.0724490196078	-0.0731117647059	-0.0735019607843	-0.0737862745098	-0.0741960784314	-0.0743960784313	-0.0745784313725	-0.0748058823529	-0.0747882352941	-0.074931372549
China	0p70	stor15	0.0	0.0	0.0	0.0	0.0	-0.00025161290319	-0.00123870967741	-0.00280322580644	-0.00468064516128	-0.00649999999995	-0.00823225806449	-0.00993548387096	-0.0120225806451	-0.0147870967742	-0.0187903225807	-0.0234193548387	-0.0278967741935	-0.032129032258	-0.0360903225806	-0.0396709677419	-0.0430838709677	-0.0460419354838	-0.0485806451613	-0.0506903225806	-0.0525516129032	-0.0539612903225	-0.0550354838709	-0.0560032258064	-0.0571548387096	-0.0582903225806	-0.0587774193548	-0.0595032258064	-0.0599483870968	-0.0606225806451	-0.0611387096774	-0.0621	-0.0626677419355	-0.0633774193548	-0.0637677419355	-0.0643064516129	-0.0645	-0.0648838709677	-0.0648774193548	-0.0650677419354	-0.0650193548387	-0.0650387096774	-0.0647483870967
China	0p75	stor15	0.0	0.0	0.0	0.0	0.0	-0.00025161290319	-0.00107096774189	-0.00240645161288	-0.00427741935484	-0.00610322580642	-0.00777096774192	-0.00939677419355	-0.0113580645161	-0.0141935483871	-0.0184	-0.0235225806451	-0.0285419354839	-0.0333193548387	-0.0374774193548	-0.0413483870968	-0.0444258064516	-0.0473677419355	-0.0498516129032	-0.0521387096774	-0.0541193548387	-0.0559129032258	-0.0571967741935	-0.0584161290322	-0.0593741935484	-0.0603387096774	-0.0608774193548	-0.0616419354839	-0.0620709677419	-0.0627258064516	-0.0633032258064	-0.0638870967742	-0.0642225806451	-0.0647741935484	-0.0650161290322	-0.0654193548387	-0.0654935483871	-0.0657387096774	-0.0657838709677	-0.0660129032258	-0.0659193548387	-0.0657677419355	-0.0657161290322
China	0p80	stor15	0.0	0.0	0.0	0.0	0.0	-0.000270967741889	-0.00102258064512	-0.00246129032256	-0.00441612903224	-0.00659677419353	-0.0087774193548	-0.0112838709677	-0.0138129032258	-0.0169774193548	-0.0214580645161	-0.0265032258064	-0.0316677419355	-0.0362741935484	-0.040564516129	-0.0445387096774	-0.0481225806451	-0.0511064516129	-0.053764516129	-0.0563451612903	-0.0589548387097	-0.061264516129	-0.0630225806451	-0.0647419354838	-0.0661	-0.0672774193548	-0.0683516129032	-0.0693903225806	-0.070364516129	-0.0712290322581	-0.0720096774193	-0.0727129032258	-0.0730967741935	-0.0735967741935	-0.0737387096774	-0.0740193548387	-0.0741580645161	-0.0745096774193	-0.0745709677419	-0.0747935483871	-0.0748806451612	-0.0751838709677	-0.0751967741935
China	0p85	stor15	0.0	0.0	0.0	0.0	0.0	-0.000229032258037	-0.000754838709627	-0.00158709677416	-0.0027387096774	-0.00407096774192	-0.00545161290321	-0.00698387096774	-0.00874838709675	-0.0111935483871	-0.0150354838709	-0.0200516129031	-0.0250129032258	-0.0297806451613	-0.0341193548387	-0.0381096774193	-0.0418483870967	-0.0453935483871	-0.0487483870967	-0.0517580645161	-0.0542	-0.0562806451613	-0.0579903225806	-0.0596387096774	-0.0613483870967	-0.0626032258064	-0.0635677419355	-0.0641967741935	-0.0649193548387	-0.0653903225806	-0.0660903225806	-0.0665161290322	-0.0669806451613	-0.0673387096774	-0.0678032258064	-0.0681451612903	-0.0686516129032	-0.0691129032258	-0.0695483870968	-0.0697967741935	-0.0699548387097	-0.0699580645161	-0.0700774193548
CW	0p70	stor15	0.0	0.0	0.0	0.0	2.56410256583e-05	-0.000446153846134	-0.0011256410256	-0.00200512820513	-0.00306153846151	-0.00456666666665	-0.00705897435893	-0.00965128205124	-0.013182051282	-0.0174102564102	-0.0221076923077	-0.0272435897436	-0.0323153846153	-0.0374358974359	-0.0422051282051	-0.0466692307692	-0.0506769230769	-0.0546333333333	-0.0580384615384	-0.0614666666666	-0.0641871794872	-0.066941025641	-0.0692666666666	-0.0716128205128	-0.0737025641026	-0.0757461538461	-0.0775051282051	-0.0794	-0.0808769230769	-0.0825282051282	-0.0837999999999	-0.0851974358974	-0.0862743589743	-0.087517948718	-0.0882512820513	-0.0893	-0.0897692307692	-0.0907051282051	-0.0911512820512	-0.0916897435898	-0.0920897435897	-0.0925384615384	-0.0927487179487
CW	0p75	stor15	0.0	0.0	0.0	0.0	1.53846153816e-05	-0.000441025641007	-0.00110769230768	-0.00193846153843	-0.00299999999995	-0.00445384615383	-0.00707435897436	-0.00990256410254	-0.0137487179487	-0.0181538461538	-0.0230102564102	-0.0280717948718	-0.0331512820513	-0.0383051282051	-0.0430897435897	-0.047441025641	-0.0514051282051	-0.0552	-0.0584307692307	-0.0615846153846	-0.0642051282051	-0.0667871794872	-0.068958974359	-0.0713435897436	-0.0730153846154	-0.0751615384615	-0.0766051282051	-0.0784820512821	-0.0797769230769	-0.0814358974359	-0.0825435897436	-0.0837948717948	-0.0846538461538	-0.0857974358974	-0.0865384615384	-0.0874743589743	-0.0880564102564	-0.0889487179487	-0.0894102564103	-0.0900025641025	-0.0901641025641	-0.0905923076923	-0.0905923076923
CW	0p80	stor15	0.0	0.0	0.0	0.0	7.69230770192e-06	-0.000425641025625	-0.000989743589741	-0.00174615384615	-0.00273333333332	-0.0041128205128	-0.00659487179484	-0.00944102564099	-0.0130666666667	-0.0174025641026	-0.0222	-0.0274205128205	-0.0327974358974	-0.038141025641	-0.043182051282	-0.0478128205128	-0.0519564102564	-0.0557641025641	-0.0591743589744	-0.062223076923	-0.0653153846154	-0.0681102564102	-0.0704846153846	-0.0728538461538	-0.074741025641	-0.0767871794872	-0.0783948717949	-0.0799179487179	-0.081317948718	-0.0826230769231	-0.0837897435898	-0.0849538461538	-0.0857717948718	-0.0867025641026	-0.0874205128205	-0.0881384615384	-0.0888846153846	-0.0894153846154	-0.0900282051282	-0.0905333333333	-0.0908871794872	-0.0912512820512	-0.0915256410256
CW	0p85	stor15	0.0	0.0	0.0	0.0	7.69230770192e-06	-0.000417948717946	-0.000943589743541	-0.00164358974356	-0.002641025641	-0.00405641025639	-0.00661538461539	-0.00958461538462	-0.0134358974359	-0.0178948717949	-0.0226794871795	-0.0278666666667	-0.0332615384615	-0.0385794871794	-0.0435692307692	-0.0481846153846	-0.0524384615384	-0.0564487179487	-0.059982051282	-0.0633743589744	-0.0663256410256	-0.0693025641025	-0.0717179487179	-0.0741666666667	-0.076017948718	-0.0779974358974	-0.0793102564102	-0.0808205128205	-0.0818384615385	-0.0829538461539	-0.0837743589743	-0.0846641025641	-0.0853	-0.0859051282051	-0.0863615384615	-0.0869076923076	-0.0872230769231	-0.087717948718	-0.0878230769231	-0.0882384615384	-0.0882564102564	-0.0886743589743	-0.0887333333333
RoW	0p70	stor15	0.0	0.0	0.0	0.0	-1.59663865573e-05	-0.0015411764706	-0.00441344537808	-0.00833781512599	-0.0135974789915	-0.0199663865546	-0.0276008403361	-0.0362285714286	-0.0446705882353	-0.0527915966387	-0.0611428571428	-0.0696865546219	-0.0774260504201	-0.0846226890756	-0.0917470588235	-0.097737815126	-0.10314789916	-0.10771092437	-0.111760504202	-0.115172268908	-0.117996638655	-0.120864705882	-0.123342857143	-0.125821848739	-0.127513445378	-0.12927815126	-0.130660504202	-0.131861344538	-0.132776470588	-0.133667226891	-0.134526890756	-0.135594957983	-0.136761344538	-0.137542857143	-0.13801092437	-0.138268907563	-0.138189915966	-0.138343697479	-0.138079831933	-0.138068067227	-0.138019327731	-0.138000840336	-0.137531932773
RoW	0p75	stor15	0.0	0.0	0.0	0.0	-1.59663865573e-05	-0.00147815126055	-0.00425126050418	-0.00807563025207	-0.0133184873949	-0.0196462184874	-0.0273621848739	-0.0359470588235	-0.0441613445378	-0.0527008403361	-0.0607369747899	-0.0686168067226	-0.0761554621848	-0.0833100840336	-0.0896319327731	-0.0955235294117	-0.100678991597	-0.105576470588	-0.109869747899	-0.113600840336	-0.116662184874	-0.119429411765	-0.121907563025	-0.124165546218	-0.125994957983	-0.127885714286	-0.129538655462	-0.131126890756	-0.131874789916	-0.132996638655	-0.133730252101	-0.13438907563	-0.134968907563	-0.135105042017	-0.135425210084	-0.135617647059	-0.136195798319	-0.136313445378	-0.136518487395	-0.13641512605	-0.135962184874	-0.135897478992	-0.135482352941
RoW	0p80	stor15	0.0	0.0	0.0	0.0	-1.93277311045e-05	-0.00137731092439	-0.00383865546217	-0.00744537815129	-0.0125756302521	-0.0188899159664	-0.0263974789915	-0.035325210084	-0.044031092437	-0.052543697479	-0.0604294117647	-0.0682117647059	-0.0760840336134	-0.0835302521008	-0.0900134453781	-0.0961	-0.10151512605	-0.107057142857	-0.11191092437	-0.116273109244	-0.120242857143	-0.123814285714	-0.126807563025	-0.12954789916	-0.132091596639	-0.134208403361	-0.135779831933	-0.137343697479	-0.138195798319	-0.139031932773	-0.139330252101	-0.140158823529	-0.140396638655	-0.140754621849	-0.140712605042	-0.141252941176	-0.141826890756	-0.141802521008	-0.141327731092	-0.141048739496	-0.140562184874	-0.140482352941	-0.139999159664
RoW	0p85	stor15	0.0	0.0	0.0	0.0	-1.68067226913e-05	-0.00129663865548	-0.00367142857138	-0.00717478991594	-0.0121655462184	-0.0182857142857	-0.0256655462184	-0.0344596638655	-0.0424672268908	-0.0504319327731	-0.058712605042	-0.0668512605042	-0.0748890756302	-0.0824344537815	-0.0892865546218	-0.095606722689	-0.101460504202	-0.106906722689	-0.112379831933	-0.11681092437	-0.121250420168	-0.125153781513	-0.128599159664	-0.131350420168	-0.133509243697	-0.135398319328	-0.136983193277	-0.138372268908	-0.139673109244	-0.14046302521	-0.141624369748	-0.142337815126	-0.14288487395	-0.143273109244	-0.143514285714	-0.143282352941	-0.143287394958	-0.142953781513	-0.142791596639	-0.14271092437	-0.142542857143	-0.142073109244	-0.141906722689
RoW_CW	0p70	stor15	0.0	0.0	0.0	0.0	-5.69620257629e-06	-0.00127088607589	-0.00360189873413	-0.00677468354423	-0.010996835443	-0.0161651898734	-0.0225303797468	-0.0296683544304	-0.0368981012658	-0.0440582278481	-0.0515075949367	-0.0592101265822	-0.0662911392405	-0.0729753164557	-0.0795183544304	-0.0851322784809	-0.0901962025316	-0.094609493671	-0.0985000000001	-0.101915822785	-0.104714556962	-0.10755443038	-0.109994936709	-0.112441139241	-0.114231012658	-0.116064556962	-0.117539873418	-0.118912025316	-0.119965822785	-0.121044303797	-0.122005696203	-0.123155063291	-0.124299367089	-0.125194936709	-0.125728481013	-0.12618164557	-0.126237974684	-0.126584810127	-0.126496202532	-0.126620253165	-0.126682278481	-0.126779113924	-0.126477848101
RoW_CW	0p75	stor15	0.0	0.0	0.0	0.0	-8.22784813614e-06	-0.00122215189867	-0.00347531645571	-0.00656075949358	-0.0107715189873	-0.0158962025316	-0.0223544303797	-0.0295183544304	-0.0366544303798	-0.0441734177214	-0.0514246835442	-0.0586088607595	-0.0655405063291	-0.0722012658228	-0.0781436708861	-0.0836550632911	-0.0885164556962	-0.0931417721519	-0.0971727848101	-0.100761392405	-0.103713924051	-0.106435443038	-0.108837974684	-0.11112721519	-0.112917721519	-0.114871518987	-0.11647278481	-0.118132278481	-0.119015189873	-0.120269620253	-0.12109556962	-0.121900632911	-0.122549367089	-0.122934177215	-0.123358227848	-0.123734177215	-0.124313291139	-0.124622151899	-0.124890506329	-0.124958860759	-0.124657594937	-0.124714556962	-0.124401898734
RoW_CW	0p80	stor15	0.0	0.0	0.0	0.0	-1.26582278659e-05	-0.00114240506323	-0.00313544303803	-0.00603860759495	-0.0101462025316	-0.0152424050633	-0.0215094936709	-0.0289360759493	-0.0363879746835	-0.0438696202531	-0.0509930379746	-0.0581430379747	-0.0653993670886	-0.0723265822784	-0.0784537974683	-0.0841810126582	-0.089282278481	-0.0943962025316	-0.0988936708861	-0.10293164557	-0.106684810127	-0.110064556962	-0.112905063291	-0.115553797468	-0.117935443038	-0.120034810127	-0.121615189873	-0.123168987342	-0.124156329114	-0.125108227848	-0.125620886076	-0.126532278481	-0.126913291139	-0.127412658228	-0.127558227848	-0.128142405063	-0.12875886076	-0.128871518987	-0.128665189873	-0.128579746835	-0.128300632911	-0.128330379747	-0.128034177215
RoW_CW	0p85	stor15	0.0	0.0	0.0	0.0	-1.0759493696e-05	-0.0010797468354	-0.00299810126586	-0.00580949367088	-0.00981455696203	-0.0147734177214	-0.0209632911392	-0.0283196202532	-0.0353012658227	-0.0424006329114	-0.0498183544304	-0.0572284810126	-0.0646139240506	-0.0716094936709	-0.0780018987342	-0.0839012658227	-0.0893601265822	-0.0944518987342	-0.0994462025316	-0.103620886076	-0.107693037975	-0.111367721519	-0.114558860759	-0.117235443038	-0.11931835443	-0.121229746835	-0.122747468354	-0.124166455696	-0.125397468354	-0.126267721519	-0.127344936709	-0.128101898734	-0.128670886076	-0.129112658228	-0.129406962025	-0.129367088608	-0.129448734177	-0.129319620253	-0.129223417722	-0.129265189873	-0.129143037975	-0.128892405063	-0.12878164557
[truncated: 53 more columns]
