# Supplementary material for: Post-Brexit no-trade-deal scenario: Short-term consumer benefit at the expense of long-term economic development
Source: PLoS One. 2020 Sep 3;15(9):e0237500. doi: 10.1371/journal.pone.0237500 (PMC7470266; doi:10.1371/journal.pone.0237500)
Supplement: S2 File — (ZIP) [file pone.0237500.s002.zip › WenzEtAl_AdditionalData/ProcessedModelOutput/ModelVariantNoServiceSectors/RegionLevel_AllScenarios/Region_Rel_consumption_Shortterm_changes_noserv.csv]

regions	passage	storgage	0	1	2	3	4	5	6	7	8	9	10	11	12	13	14	15	16	17	18	19	20	21	22	23	24	25	26	27	28	29	30	31	32	33	34	35	36	37	38	39	40	41	42	43	44	45	46
UK	0p70	stor15	0.0	0.0	0.0	0.000415484276073	0.00664799084711	0.0170043495692	0.0299112987725	0.042593178841	0.0548528539405	0.0666469426049	0.0775600009629	0.0887775376842	0.0987004857932	0.109279152644	0.118505411375	0.128803088616	0.137690080307	0.147583788688	0.155539661382	0.163741748476	0.170355152672	0.177432567508	0.182787383917	0.189302671384	0.193764322528	0.199282105637	0.203488720629	0.208533294232	0.212339819241	0.217178758498	0.220384852228	0.224672007788	0.227304337517	0.230957040816	0.233123582085	0.236566152619	0.238351675049	0.241041514515	0.242168180084	0.24421625399	0.245168450912	0.246518731037	0.246860476248	0.248252615919	0.248544743831	0.249448239299	0.249617926692
UK	0p75	stor15	0.0	0.0	0.0	0.000378325174744	0.00592471500043	0.0151830822116	0.026998774065	0.0387438515043	0.0502982040309	0.0613353056377	0.0715300983649	0.0818099166112	0.0909508131148	0.100526089951	0.108621292439	0.117883969513	0.125796029754	0.133887528454	0.140631440693	0.148079975152	0.154375513471	0.161140934621	0.166496734217	0.172324396487	0.17711231774	0.182169618908	0.185731545714	0.190134865554	0.193217037249	0.196696133873	0.199251909658	0.202415470426	0.204612275016	0.207492852863	0.209364626429	0.211724168758	0.212972749581	0.215113472076	0.215974569266	0.217414696569	0.21807997782	0.219209135029	0.219889514269	0.220849361198	0.220954979781	0.221618052227	0.221095602535
UK	0p80	stor15	0.0	0.0	0.0	0.00032058647681	0.00505611595563	0.0131676689872	0.0237883704721	0.0344431737491	0.0452459534837	0.0554370154857	0.0648593729897	0.0739723900661	0.0822156902269	0.0902766293031	0.0973481315464	0.105152566423	0.1117053497	0.118591783726	0.12465896664	0.131139398089	0.136433768667	0.14184201391	0.146335935154	0.150845385374	0.154914071277	0.158767183212	0.162083811464	0.16550235451	0.16818124423	0.170792253605	0.172829997308	0.174811093247	0.176554688789	0.178188692593	0.179362429949	0.180714124248	0.181619249383	0.182718520385	0.183735095887	0.184795807082	0.185559110783	0.186453070679	0.186705278483	0.187400284321	0.187255957779	0.187976203253	0.18804526881
UK	0p85	stor15	0.0	0.0	0.0	0.000247790194563	0.00410262607509	0.0109467156956	0.0202775963542	0.0299158780021	0.0395730557062	0.0484538519687	0.0569768353113	0.0651314196328	0.0727450622555	0.0802149440056	0.0871647330198	0.0939609158177	0.100243160903	0.106433188386	0.111796031914	0.11706690027	0.121684851294	0.126349752891	0.13047426499	0.134404873652	0.137804520642	0.141081929139	0.143988285354	0.146759594702	0.149150827993	0.151368535419	0.153273387185	0.155029481331	0.156379869203	0.157754661675	0.158987053575	0.160094311292	0.160846018767	0.16159404939	0.162205120643	0.162950215172	0.163262464757	0.163722044321	0.16387033055	0.164122363266	0.164243901407	0.164086429782	0.163798328898
EU	0p70	stor15	0.0	0.0	0.0	2.11479615597e-05	0.001246346033	0.00537481506415	0.0117857620018	0.0183950484405	0.0249443452119	0.0309756829688	0.0368181406983	0.0421699184219	0.0475554659634	0.0524824202349	0.0572617941384	0.0617285802383	0.0661806412586	0.0700899700099	0.0738642723223	0.0772441120676	0.0805601179765	0.0835238616405	0.0862454452949	0.088768042883	0.0913667665917	0.0937770933099	0.0962906163445	0.0984372375924	0.100505938942	0.102359560541	0.104097021816	0.105620995853	0.107112093188	0.108450918155	0.110059723041	0.111370647592	0.112500896197	0.113319533135	0.11436965547	0.115271329479	0.116230676088	0.116996531176	0.117773196731	0.11838412778	0.119166152027	0.119807861586	0.120652547299
EU	0p75	stor15	0.0	0.0	0.0	1.8551637937e-05	0.00110074309752	0.00485602582985	0.0109039554029	0.0173482193112	0.0237416486119	0.0295932915908	0.0351632410047	0.040164842096	0.0451072057495	0.0495471002766	0.0538951473398	0.0579981890039	0.0620834564176	0.0656514843406	0.0691789270963	0.0724655633523	0.0756682417479	0.0784249084767	0.0810971041185	0.0832815733242	0.0856285291164	0.087609614607	0.0896028489801	0.0914430134715	0.0933093223379	0.0948248558075	0.0964903672192	0.0979729233536	0.0995065304558	0.100761646628	0.102152750282	0.103034131708	0.10390894685	0.104930242948	0.105727538207	0.106445957557	0.107351749959	0.107904397065	0.108559893304	0.108995554898	0.109508748954	0.109722211034	0.109978311188
EU	0p80	stor15	0.0	0.0	0.0	1.5635805517e-05	0.000935124318313	0.00420312591425	0.00960673199342	0.0155941410617	0.0216169300708	0.0272839246273	0.0326869747108	0.0375984265152	0.0422151830097	0.0463999132667	0.0505221808078	0.0545791477909	0.0585276578833	0.0620744824967	0.0654585991317	0.0685332576401	0.0714853933223	0.0741640722257	0.0766908083336	0.0790115694344	0.0812438039504	0.0832457807892	0.0852145161319	0.0869628054855	0.0886433438748	0.0900961429203	0.0913155143585	0.0925425313659	0.0937864622142	0.094897867346	0.0959853571172	0.0968911948044	0.0976893152513	0.0983730943104	0.0990180844959	0.0995709957624	0.100153925763	0.10069042132	0.101119008435	0.101547701215	0.101873258057	0.102132923125	0.102390799446
EU	0p85	stor15	0.0	0.0	0.0	1.26143087309e-05	0.0007657770976	0.00358045606121	0.00835410647999	0.0137511563389	0.0191911260436	0.0244168864707	0.029416105083	0.0341109424882	0.0386106681861	0.0428802544502	0.0470973054141	0.0510239832425	0.0547609659187	0.0581429063716	0.0612027794208	0.0641815626415	0.0668917144214	0.069453737385	0.0717603243702	0.0739449898096	0.0758732657759	0.0776876255276	0.0792944353705	0.0807839754141	0.0820998787683	0.0832714848962	0.0843286012031	0.0853919491899	0.0862959528462	0.0870868730235	0.0878333739277	0.0885339963848	0.0891576096693	0.0896798682158	0.0902073395362	0.090662777971	0.0910042876121	0.0913739718929	0.0916599247371	0.0919565999953	0.0921897231886	0.0924297019845	0.0925488485836
EU_wo_IRL	0p70	stor15	0.0	0.0	0.0	2.14194847192e-05	0.00117894556071	0.00517306161709	0.0114194006958	0.0178646247985	0.0242613155641	0.0301587185739	0.0358566607534	0.0410917005298	0.0463468833354	0.0511799899332	0.0558417202707	0.060229894208	0.0645702099794	0.0684103054945	0.0720935549409	0.0754300033879	0.0786635710458	0.0815864453452	0.0842298497648	0.0867265764472	0.0892487124935	0.0916476693047	0.0941004206921	0.096234896422	0.0982528019503	0.100092487786	0.101787141773	0.103315285828	0.10476909227	0.106120188627	0.107688628931	0.109007396058	0.110103629337	0.110927521524	0.111951659268	0.112866997648	0.113795520973	0.114577883768	0.115332681747	0.115964027874	0.116720897227	0.117384980236	0.118202268485
EU_wo_IRL	0p75	stor15	0.0	0.0	0.0	1.87901391557e-05	0.00104018643412	0.00466480555075	0.0105566110099	0.016858617309	0.0231039041398	0.028841340007	0.0342761820211	0.0391750222582	0.0439883832861	0.0483375195947	0.052560719932	0.056595297846	0.0605720097749	0.0640689094494	0.0675018156425	0.0707346597208	0.0738523298004	0.0765607137059	0.0791482547233	0.0813074060462	0.0835853059528	0.085550303545	0.0874796113379	0.0893109836516	0.0911314538628	0.0926364331791	0.094267384136	0.0957504165697	0.0972472530677	0.0984994483234	0.0998512580687	0.100734511808	0.101587023607	0.102608295059	0.103379151918	0.104118479562	0.104999516702	0.105570780245	0.106197247306	0.106652009439	0.107154515086	0.107378590361	0.107616372884
EU_wo_IRL	0p80	stor15	0.0	0.0	0.0	1.58372210235e-05	0.000882239709177	0.00403078676454	0.00927954652734	0.0151272747787	0.0210128992376	0.02655966169	0.0318445647631	0.0366468478893	0.0411479511999	0.0452449353063	0.0492601982311	0.0532452211341	0.0570982136911	0.0605817042128	0.0638859966805	0.0669119785245	0.0697825257896	0.0724229849345	0.0748826587365	0.0771746174889	0.0793502557257	0.081336846054	0.0832668443049	0.0849980033924	0.0866423354762	0.0880889468877	0.0892885144669	0.0905029026887	0.0917338466155	0.0928365462502	0.0939182315028	0.0948123949885	0.0956027553759	0.0962700944928	0.0969069005891	0.0974507394465	0.0980246195961	0.0985591207097	0.0989752605074	0.0994191205376	0.0997184837606	0.0999938924226	0.100225723249
EU_wo_IRL	0p85	stor15	0.0	0.0	0.0	1.27747468159e-05	0.000722448365797	0.00342578504882	0.00805713268672	0.0133235386195	0.0186359912214	0.0237498645372	0.0286391581097	0.0332310146077	0.0376183834354	0.0417996620168	0.0459259765749	0.0497792952523	0.0534334766719	0.0567534764222	0.0597458551278	0.0626723651599	0.065326006702	0.067845039509	0.0701063531369	0.0722541998025	0.0741484496544	0.0759341294453	0.077515527939	0.078988435354	0.0802829651117	0.0814394822527	0.0824894548461	0.0835436746479	0.0844375909954	0.0852306495194	0.0859623693857	0.0866673932415	0.087276677835	0.0878033800854	0.0883241229954	0.0887777029416	0.0891207535567	0.0894927295209	0.0897755828997	0.0900797716853	0.0903065501932	0.0905519557801	0.0906747273646
IRL	0p70	stor15	0.0	0.0	0.0	-2.00319860699e-07	0.00654565186125	0.0212375112935	0.0405906136306	0.0600991641818	0.0786469806674	0.0952088260259	0.112413698146	0.126943899449	0.142579265438	0.154884914656	0.16891391566	0.179561517367	0.192799455229	0.202152189338	0.213085447171	0.219876891505	0.229674536031	0.235851599343	0.244719960022	0.249276635958	0.257897000646	0.261201276796	0.268492919829	0.271594472276	0.277656952626	0.280606261977	0.285709410501	0.286905520406	0.291328582993	0.291702580179	0.296485016601	0.297179325248	0.300984000416	0.30138944782	0.304482586833	0.304309911111	0.307692712647	0.307160663089	0.309656648589	0.308662461106	0.311422267866	0.310304883667	0.313303672025
IRL	0p75	stor15	0.0	0.0	0.0	-2.00319860699e-07	0.00586196016696	0.019890560531	0.0382136181297	0.0558427677211	0.073883774952	0.0887148566894	0.104907512539	0.117988599949	0.133073687273	0.144649370908	0.1588133875	0.168299334318	0.180919686042	0.190080113082	0.201040414096	0.208556415376	0.218442801602	0.224995664978	0.234323759744	0.23849882634	0.246275243443	0.249521226512	0.25654063485	0.259072076966	0.2645424118	0.266887756762	0.271270555057	0.272715662552	0.277140327698	0.278625098527	0.283105652915	0.283839825215	0.286468222144	0.287491456007	0.290367448288	0.289441970519	0.292294124736	0.291383069996	0.294320961115	0.293254858801	0.294608420119	0.293987428542	0.295683737147
IRL	0p80	stor15	0.0	0.0	0.0	-2.00319860699e-07	0.00509313253068	0.017753147587	0.035331415933	0.0523011125336	0.0691083497249	0.0842284930254	0.0989207530974	0.112415501025	0.126125392486	0.137209090536	0.149744506637	0.159458016821	0.170916513335	0.179442928007	0.189103153107	0.196004973686	0.205371930505	0.211055605994	0.218855059881	0.223440381557	0.230122451246	0.233334179618	0.238348586442	0.241443728654	0.24597095757	0.247910254169	0.250686687478	0.252906632206	0.255171648903	0.256967516479	0.258511381668	0.260335093706	0.261743342346	0.26371969812	0.265008155482	0.26627437734	0.267568844298	0.268262151346	0.269669398387	0.268905578748	0.271290587043	0.270312425149	0.272618106779
IRL	0p85	stor15	0.0	0.0	0.0	0.0	0.0041724624378	0.0157413351974	0.0317034228843	0.0473722422911	0.0628381376761	0.076860928764	0.0905029117914	0.103294536998	0.116628227755	0.127840931798	0.139192056865	0.148886536662	0.159133698962	0.167385675421	0.175752234842	0.182840953853	0.18999417586	0.195936263973	0.201802430857	0.206881941637	0.211485492421	0.215554790129	0.219159546073	0.221956812648	0.224953197167	0.227311162281	0.228929947098	0.230710991005	0.232408100889	0.233030895345	0.234939543004	0.235294109163	0.237044303811	0.237217179853	0.238273666813	0.238875227364	0.239095579213	0.239285081804	0.239814727524	0.239520657964	0.240252626745	0.240065928632	0.239900063785
USA	0p70	stor15	0.0	0.0	0.0	0.0	0.0	0.000129534017468	0.000672098844756	0.0013762752032	0.00218424399039	0.00299190173756	0.0037523258406	0.00464027229985	0.005818366556	0.00727722287646	0.00895492208604	0.0107097329564	0.0124390526858	0.0140436817348	0.0155230222602	0.0169359496887	0.0182033043429	0.0193248054789	0.0203658987381	0.021344228571	0.0222217390326	0.0229843505143	0.0236829645083	0.0242858791725	0.0247958979064	0.0252523854462	0.025683305095	0.0260963278259	0.0263984345045	0.0268213701203	0.0271246684456	0.0274103263601	0.0276593098322	0.0278146803661	0.0279201491792	0.0279885173846	0.0280631124491	0.0281603649591	0.0282252450732	0.0282654742584	0.02829756793	0.0282842073486	0.0282938940226
USA	0p75	stor15	0.0	0.0	0.0	0.0	0.0	0.000124775509569	0.000649986729173	0.00132551307301	0.00211302997102	0.00292036052028	0.00365778382201	0.00454936177408	0.00576164417248	0.00722698183917	0.00891232980489	0.0106621620157	0.0123588972766	0.0139508585151	0.0154165294389	0.0167651160238	0.0180008839612	0.0191447880554	0.0201556599422	0.0210926921473	0.021912425921	0.0226818398877	0.023340392335	0.023972312488	0.024516303252	0.0250346271575	0.0254669101309	0.0258821545761	0.0262091808091	0.0265063189268	0.026758006831	0.0269698412218	0.0271083428857	0.027230850227	0.0273360180987	0.027471958732	0.0275497510452	0.0276303972514	0.0276580212379	0.0276866046011	0.0276985271275	0.0276842293866	0.0276810967696
USA	0p80	stor15	0.0	0.0	0.0	0.0	0.0	0.000108247975605	0.000553422950622	0.00118789605539	0.0019699152205	0.00284107763879	0.00369187905618	0.00468287265996	0.00596426652824	0.00752600841398	0.00933135520365	0.0112118928812	0.0130581818243	0.0147588535589	0.0163602792999	0.0178460910729	0.0192236124558	0.0204742477007	0.0216059768011	0.0226376459526	0.0235797093304	0.024437078943	0.025195505523	0.0259034022429	0.0265192957576	0.0270617454597	0.0275574967489	0.0279978243474	0.0284155954875	0.0288014325155	0.0291414759741	0.0294552143365	0.0296906352532	0.0299131298326	0.0300841917282	0.0302507273859	0.0304140233804	0.0306386043514	0.0307766596527	0.0309115601198	0.0310073220615	0.0310683626496	0.0310898223891
USA	0p85	stor15	0.0	0.0	0.0	0.0	0.0	7.26702520826e-05	0.00035659320976	0.000845251171389	0.00145336060735	0.00209537744167	0.00277276598601	0.00362253531618	0.00481379625865	0.0063709149591	0.00820060365754	0.0101726194079	0.0121418014627	0.0140028587461	0.0157302738605	0.0173139703221	0.0187547297705	0.0200776131417	0.0213138516785	0.0224161612432	0.0234118992167	0.0243226707598	0.0251319665163	0.0258733424495	0.0264999405873	0.0270495866238	0.0275008490958	0.0279074126975	0.0282685442635	0.0286264947386	0.0289254021488	0.029207602268	0.0294473333103	0.0297940823063	0.0300530513739	0.0302328486457	0.030397661465	0.0305820071918	0.0307139325816	0.0308478474155	0.0309683935891	0.031030064336	0.0311157013202
China	0p70	stor15	0.0	0.0	0.0	0.0	0.0	0.000109788250069	0.000474577849685	0.00102275336287	0.00155309968999	0.00204273160727	0.00257931787802	0.00314000586292	0.00383621304012	0.00476737119997	0.00634033661118	0.00844351258049	0.0104524702895	0.0123894269786	0.0142096766289	0.0159268395874	0.0175253947411	0.0189573776151	0.0202124480418	0.0212489357975	0.0222028814275	0.0229546018364	0.0235545270645	0.0240587134193	0.0246511985057	0.0251985159588	0.025492787136	0.0258752375681	0.0261918237394	0.0265686316115	0.0268793579924	0.0273180222243	0.0276360638394	0.0279698437977	0.0281877259006	0.0284319091757	0.0285386236154	0.0286793671992	0.0287329199264	0.0288664243067	0.0289221113227	0.0289684520003	0.028887283857
China	0p75	stor15	0.0	0.0	0.0	0.0	0.0	0.000102348108433	0.000410543755081	0.000889563966688	0.00143729415751	0.00195041411304	0.00245160811894	0.00296711217822	0.00360665480255	0.00455814029818	0.0061986480751	0.00839765524057	0.0105890539109	0.0126488598285	0.0144629401352	0.0161676557911	0.0176168541752	0.0190011658354	0.0201698763119	0.0212426415463	0.0221849164724	0.0230714066288	0.0237192257319	0.024322230201	0.0248163424954	0.0253256935033	0.0256436590877	0.0260877703721	0.0263662923445	0.0266675637718	0.0269598201369	0.0272283223566	0.0274031874072	0.027650026324	0.0277749989799	0.0279917732078	0.0280917209202	0.0282333931639	0.0283167336114	0.0284791133442	0.0284907786172	0.0284100449348	0.0284373019207
China	0p80	stor15	0.0	0.0	0.0	0.0	0.0	0.000107241223479	0.000399084850833	0.000890476334425	0.00147919247324	0.00209857611537	0.00278940683989	0.00362764469111	0.00449310151289	0.00557807509645	0.0073251289596	0.00955105097307	0.0118186649333	0.0139455678944	0.0159065719901	0.0177403388027	0.019381949024	0.0207643544873	0.021970330841	0.0231658149658	0.0244103171329	0.0255048868699	0.0263480612822	0.02713598857	0.0277703230953	0.0283647469631	0.0289343468257	0.0294609404975	0.0299516802899	0.0303769576976	0.0307834446748	0.0311589980412	0.031388643171	0.0316728077033	0.0318354426818	0.0320117848992	0.0321308814725	0.0323409867267	0.0324419771451	0.0325560231112	0.0326263731801	0.0327591878538	0.0327789558213
China	0p85	stor15	0.0	0.0	0.0	0.0	0.0	8.50348446324e-05	0.00029460788431	0.000587646278993	0.000960478834555	0.00139717713128	0.00185165573714	0.00234644687662	0.00292451329447	0.00374294516285	0.00525151261852	0.00740598754962	0.00958991892448	0.011645673495	0.0135648498748	0.0153320572894	0.0170003977128	0.0185913823867	0.0200751149755	0.0213878709381	0.0224813273692	0.0234219296211	0.0242356693126	0.0249372963886	0.0256841399749	0.0262797640408	0.026772181938	0.0271118542713	0.0274997626175	0.0277801364791	0.028091748074	0.0283027113883	0.0285283268939	0.0287300905003	0.0289555648061	0.0290923928117	0.029315569906	0.0295130051964	0.0296795231685	0.0297962356379	0.0299176891611	0.0299660772354	0.0300517529097
CW	0p70	stor15	0.0	0.0	0.0	0.0	-2.66417739314e-05	8.67504268642e-05	0.000265611135886	0.000443646150416	0.000653468017986	0.000947854369793	0.00149358595591	0.00222907455532	0.00322943450644	0.00463308657741	0.00598359351172	0.00751906556731	0.00907877390519	0.0107026000487	0.0122112203271	0.0135951989132	0.0149300128787	0.0162073145947	0.0176406105313	0.0189437808276	0.0201625393694	0.0212215713604	0.0223249617618	0.0232158479816	0.0240776010254	0.0248240479753	0.0256002437925	0.0262647990268	0.026944445857	0.0274981384749	0.0280817374624	0.0285440309454	0.0290699124531	0.0293992882074	0.0298035539786	0.0300678573671	0.0304026979782	0.0306181565236	0.0308887504635	0.0309859724152	0.0311861484525	0.0312427395513	0.031403497027
CW	0p75	stor15	0.0	0.0	0.0	0.0	-1.63659338637e-05	0.000103302499954	0.000290978572015	0.000497154019863	0.000753439103041	0.00108201302675	0.00167224143455	0.00242258298988	0.00342470410448	0.00478774441368	0.00612540774121	0.0075690845194	0.00903684007756	0.0106247890777	0.012045465729	0.0133927653412	0.0145717282701	0.01575653788	0.0169941251208	0.0181948854309	0.0192670855792	0.0202496191195	0.0212143119305	0.0220853385261	0.0228870592819	0.0235387661364	0.0241988349379	0.02476402046	0.0253112268416	0.0257819538636	0.0262313178293	0.0266139007666	0.0270107830149	0.0273329709312	0.0276981236001	0.0279587089768	0.0282563456059	0.0284750782926	0.0286974144438	0.0288187724492	0.0289862309372	0.0290302552515	0.0291838487532
CW	0p80	stor15	0.0	0.0	0.0	0.0	-9.45491835935e-06	0.000110743296355	0.000269944838993	0.00046083777876	0.00070867500459	0.00105252666358	0.00165824280984	0.00243527386716	0.0034314194352	0.00478263274408	0.00619869886984	0.00770055608958	0.00926406357691	0.0109017499338	0.0124539840656	0.0138038991728	0.0150722280233	0.0162616577043	0.0175438897236	0.0187588872984	0.0199145780507	0.0209354849091	0.0219543824185	0.0227946005853	0.0236683572231	0.0243262544002	0.0250697231225	0.0256003297029	0.0262542415914	0.0267213937857	0.0272326800686	0.027627118643	0.0280579832329	0.028368029144	0.0287218034559	0.029002787783	0.0293477324135	0.0295726840595	0.0298109804566	0.0300127362909	0.0301710739566	0.0303013141441	0.0304416106229
CW	0p85	stor15	0.0	0.0	0.0	0.0	-4.37665835795e-06	0.000105846402754	0.00027443127173	0.000475127544264	0.00074300098778	0.00110021648889	0.00172716205304	0.00252178565399	0.00352990140637	0.00484105659839	0.00620420668191	0.00765078055027	0.00917379559582	0.0107844583548	0.0123075640835	0.0137059803921	0.0150282084818	0.0163131323607	0.0176578976157	0.0189203750126	0.020101027513	0.0211807400498	0.0222002484775	0.0230941224706	0.0239061190664	0.0246118206161	0.0252501540829	0.0258146618673	0.0263190514531	0.0267671124443	0.0271561243442	0.0275215490627	0.0278008342728	0.0280996688749	0.0283107984899	0.028547825322	0.0287507934477	0.0289088733822	0.029066108531	0.0292289039926	0.0293089247703	0.0294383488089	0.029500609995
RoW	0p70	stor15	0.0	0.0	0.0	0.0	-2.09920178462e-05	0.000253148660012	0.000921110175867	0.00185178142211	0.00298355908526	0.00425251292948	0.00576441770725	0.00728675113981	0.00881133451895	0.0102761636143	0.0117945119311	0.0136686533001	0.0156329512961	0.0174988033036	0.019300885442	0.0209600614926	0.0224906281581	0.0238683427851	0.0251201357751	0.0262762539154	0.0272255004514	0.0282057891941	0.0290783515201	0.0298541212398	0.0306029332956	0.031280135148	0.0319059073588	0.032450105775	0.0329419171596	0.0334004412017	0.0338263402163	0.0342875712504	0.0346435727793	0.0350010849637	0.0352612111844	0.0355532231415	0.0357439618432	0.0359640957844	0.0360710620624	0.0362810479906	0.0364281781407	0.0366217906158	0.0366939252188
RoW	0p75	stor15	0.0	0.0	0.0	0.0	-1.73164100836e-05	0.000237261118397	0.000861222787574	0.0017532760979	0.0028876324597	0.00414429258293	0.00561433360018	0.00710724613455	0.00856316043787	0.0099945017322	0.0114645796338	0.0132330023787	0.0151194326576	0.0169746186674	0.0187090917548	0.0203398748585	0.0218464490429	0.0232281856699	0.0244556189387	0.0255353832249	0.0265214948872	0.0274359626691	0.0283111373708	0.0290541393364	0.0297462601149	0.0303662623271	0.0309317718912	0.0314510813757	0.0319016079241	0.0323068067885	0.0326810805138	0.0330690960725	0.0333446447712	0.0336431676216	0.0339792275354	0.034247418604	0.034470120018	0.0347537415828	0.0348771470643	0.0350944360979	0.0352015932124	0.0352835550946	0.0352964854719
RoW	0p80	stor15	0.0	0.0	0.0	0.0	-9.78558386544e-06	0.000226200618281	0.000780522992416	0.0015980794964	0.00268196681377	0.00392228876454	0.00539062508242	0.00692366460442	0.00837209619162	0.00978828763167	0.0111975704689	0.0129439491895	0.01478692968	0.0166482978311	0.0184197033989	0.0200937117774	0.0216091157594	0.0230283108701	0.02422368681	0.0253464823271	0.0263498687042	0.0273466415532	0.0281935788638	0.0290001839171	0.0297208724424	0.0303820023313	0.0309272944493	0.0314593979994	0.0319112251228	0.0323257894099	0.03271419466	0.0330991456088	0.0334266162753	0.0337150985587	0.0339753578839	0.034201486337	0.034383927659	0.0345446023913	0.0346918239505	0.0348242308221	0.0349142447226	0.0350407324546	0.0350801618466
RoW	0p85	stor15	0.0	0.0	0.0	0.0	-7.69921144617e-06	0.000206302302264	0.000713794355289	0.00148213427975	0.00252341213089	0.00372088406522	0.00514150964805	0.0066440906985	0.00810694728179	0.00954725628917	0.0110478744495	0.012828462622	0.0147162415859	0.0165545233284	0.0182941634349	0.019960352327	0.0214809730418	0.0228949434013	0.0241753249857	0.0253743171975	0.0264580233003	0.027471012443	0.0283330531015	0.0290909034318	0.0297444928725	0.0303749157211	0.0309205462132	0.0313708306076	0.0317989587211	0.0321530534884	0.0324943830562	0.0327370533478	0.0329868423228	0.0331748387516	0.0333463831476	0.0335175538889	0.0336350418344	0.033753873654	0.0338617299678	0.0339569060766	0.0340576244629	0.0341568594562	0.0342369450464
RoW_CW	0p70	stor15	0.0	0.0	0.0	0.0	-2.2412919376e-05	0.000211299861563	0.000756253574252	0.00149763842379	0.0023975461833	0.003421398395	0.00469031268897	0.00601475633497	0.00740749864718	0.00885694185222	0.0103330784216	0.0121220451852	0.0139845897506	0.0157895727728	0.0175178498833	0.0191078143623	0.0205891496439	0.0219416106394	0.0232390512309	0.0244321526727	0.0254491808996	0.0264492734003	0.0273798884918	0.0281846097641	0.0289618262361	0.0296564430819	0.0303200465068	0.0308945144044	0.0314335660004	0.031916024735	0.0323815849542	0.032843083192	0.0332418091709	0.0335922451035	0.0338886221119	0.0341736654234	0.034400645446	0.0346196035352	0.0347677218189	0.0349493478491	0.035109818926	0.0352689708191	0.0353633938843
RoW_CW	0p75	stor15	0.0	0.0	0.0	0.0	-1.70773673536e-05	0.00020357081334	0.000717807591344	0.00143736409153	0.00235088741145	0.00337413584766	0.0046229058821	0.00592906340902	0.0072708496996	0.00868501344276	0.0101217893632	0.0118085391945	0.0135896736798	0.0153776501554	0.0170332041125	0.0185926917266	0.0200168723835	0.0213490822883	0.0225790692594	0.0236892637859	0.0246970265176	0.0256286126917	0.0265263010056	0.027301500891	0.0280211858285	0.0286491616902	0.0292384526994	0.029769299909	0.0302441412279	0.0306658202833	0.0310589790429	0.031445628309	0.031751692135	0.0320561666986	0.032399543378	0.0326658216313	0.0329073690911	0.0331746712423	0.0333229575749	0.0335161201608	0.0336384429412	0.0337108636065	0.0337591704577
RoW_CW	0p80	stor15	0.0	0.0	0.0	0.0	-9.7024221879e-06	0.000197163349669	0.000652113682742	0.00131206564546	0.00218568815937	0.003200549756	0.00445193895233	0.00579484396812	0.00712952659241	0.00852937617184	0.00994036499162	0.0116252470796	0.0133979407097	0.0152030533697	0.0169193377918	0.0185118374082	0.019965102525	0.0213265121234	0.0225437321808	0.0236897163175	0.0247314069181	0.0257342494186	0.02662443435	0.0274394930292	0.0281986778562	0.0288589947251	0.0294541278337	0.0299858548992	0.0304885059071	0.0309162959401	0.0313356055061	0.0317229425725	0.0320764165887	0.0323703220782	0.0326541002218	0.0328940248095	0.0331173353647	0.0332941756029	0.0334643022883	0.0336141502752	0.033721347456	0.0338487789225	0.0339135761703
RoW_CW	0p85	stor15	0.0	0.0	0.0	0.0	-6.86359644675e-06	0.000181037859148	0.000603295482704	0.00122887424725	0.00207564255004	0.00306179179494	0.00428280855667	0.00560733982815	0.00695583006858	0.00836365716861	0.00982970240273	0.0115262866946	0.013322328316	0.0151033643728	0.0167885465481	0.0183873912102	0.0198581166056	0.0212396320521	0.0225362059915	0.0237511645911	0.0248592525049	0.025889022438	0.0267906659024	0.0275827258919	0.0282761543921	0.0289255096726	0.0294944547637	0.0299734660956	0.0304207738057	0.0307985008765	0.0311518224485	0.031425365215	0.0316825724298	0.0318984444213	0.032079944415	0.0322676778216	0.0324066638491	0.0325353664853	0.0326556414701	0.032767823701	0.0328633366832	0.0329701641565	0.0330457669473
[truncated: 53 more columns]
