# Supplementary material for: Post-Brexit no-trade-deal scenario: Short-term consumer benefit at the expense of long-term economic development
Source: PLoS One. 2020 Sep 3;15(9):e0237500. doi: 10.1371/journal.pone.0237500 (PMC7470266; doi:10.1371/journal.pone.0237500)
Supplement: S2 File — (ZIP) [file pone.0237500.s002.zip › WenzEtAl_AdditionalData/ProcessedModelOutput/ModelVariantNoServiceSectors/RegionLevel_AllScenarios/Region_Rel_consumption_value_Shortterm_changes_noserv.csv]

regions	passage	storgage	0	1	2	3	4	5	6	7	8	9	10	11	12	13	14	15	16	17	18	19	20	21	22	23	24	25	26	27	28	29	30	31	32	33	34	35	36	37	38	39	40	41	42	43	44	45	46
UK	0p70	stor15	0.0	0.0	0.0	-0.000415439954971	-0.00664580965145	-0.016993412381	-0.029881892228	-0.042537575955	-0.0547661802768	-0.066523469779	-0.0773995722718	-0.0885741233516	-0.0984575689506	-0.108990932164	-0.11817520126	-0.128422080858	-0.137261510256	-0.147099733218	-0.155007784388	-0.163159178579	-0.169729286025	-0.176758752142	-0.182073213419	-0.188540726037	-0.192964508332	-0.198439190398	-0.202609348128	-0.207613167061	-0.211384486872	-0.216182901376	-0.219357825642	-0.223608962865	-0.226214764773	-0.229835332631	-0.231979342104	-0.235391879474	-0.237156437912	-0.239822947639	-0.240936683506	-0.242965939685	-0.243903112213	-0.245243600772	-0.245577358149	-0.246952069596	-0.247236346572	-0.248131231428	-0.248293249007
UK	0p75	stor15	0.0	0.0	0.0	-0.000378369280907	-0.00592290500603	-0.0151737329171	-0.0269737199305	-0.0386954627085	-0.0502220663599	-0.0612267904956	-0.071388300959	-0.0816306055992	-0.0907366248441	-0.100272605078	-0.108331817499	-0.117551259274	-0.125423622703	-0.133474645274	-0.140182151808	-0.147589472868	-0.153847649958	-0.160573389608	-0.165893863027	-0.17168314525	-0.176436434373	-0.181458662383	-0.184993373269	-0.189365206209	-0.192422584614	-0.195876638754	-0.198411930147	-0.201552224007	-0.203730168861	-0.206588614546	-0.208441319144	-0.210780420761	-0.212014253944	-0.214134922316	-0.214984028704	-0.216409859657	-0.217064002236	-0.218179595089	-0.218847436685	-0.219794717521	-0.219893250422	-0.220545359548	-0.220020819148
UK	0p80	stor15	0.0	0.0	0.0	-0.000320669721676	-0.00505468032473	-0.0131603807173	-0.023767611091	-0.0344028137136	-0.0451806722836	-0.0553434353608	-0.0647361271123	-0.0738178725854	-0.0820303768723	-0.0900592767007	-0.0971007751374	-0.104869909629	-0.111390829102	-0.118243654095	-0.124278470843	-0.130722586527	-0.135984247444	-0.141358881133	-0.145822786404	-0.150301981895	-0.154342289473	-0.158169733256	-0.161461343959	-0.164854376213	-0.167511734867	-0.170102110845	-0.172118229562	-0.174078442532	-0.175797837564	-0.177407208063	-0.178553246183	-0.179874439803	-0.180746758468	-0.181812909091	-0.182795446975	-0.183823113201	-0.184555645856	-0.185420872375	-0.185652254468	-0.186325487433	-0.18616664506	-0.186868051933	-0.186924892945
UK	0p85	stor15	0.0	0.0	0.0	-0.000247802800601	-0.00410169738577	-0.0109412765085	-0.0202611409827	-0.0298833651378	-0.0395202063064	-0.048378807612	-0.0568783403953	-0.0650081380823	-0.0725968143128	-0.0800409833173	-0.0869649285832	-0.093736292208	-0.099992866466	-0.106157860974	-0.111496488657	-0.116745884609	-0.121340182867	-0.125983898234	-0.130085709857	-0.13399796227	-0.137379130889	-0.140640000152	-0.143531046332	-0.146287462463	-0.148664960815	-0.150871085286	-0.15276516069	-0.154511722443	-0.155854770472	-0.157220680173	-0.158445103543	-0.15954472489	-0.160290884214	-0.16103383748	-0.161638685244	-0.162377684664	-0.162685662071	-0.163140307867	-0.163284817198	-0.163532712937	-0.163648712146	-0.163488590679	-0.163197361826
EU	0p70	stor15	0.0	0.0	0.0	-2.1154217078e-05	-0.00124616189138	-0.00537310419476	-0.0117792370988	-0.0183806671365	-0.0249193068884	-0.0309387735897	-0.0367676748821	-0.0421057449844	-0.0474761922432	-0.0523882089262	-0.0571524907015	-0.0616045256651	-0.0660415975929	-0.0699377638367	-0.073699645603	-0.0770680424017	-0.0803728373821	-0.0833263788767	-0.0860390670727	-0.0885527797146	-0.0911421463103	-0.093543342417	-0.0960472647426	-0.0981858049099	-0.100246933993	-0.102093350888	-0.103824463014	-0.105343137089	-0.10682914775	-0.10816383455	-0.10976645329	-0.111072481404	-0.112199284459	-0.113016109153	-0.114062988188	-0.114961768418	-0.115918121548	-0.116682074326	-0.117456429706	-0.118066240099	-0.11884615721	-0.119486111732	-0.120327492971
EU	0p75	stor15	0.0	0.0	0.0	-1.85602079483e-05	-0.00110064954509	-0.00485456194983	-0.0108982365987	-0.017335100698	-0.0237185568925	-0.0295590332378	-0.0351166274897	-0.0401059875469	-0.0450351664671	-0.0494625436319	-0.053797755401	-0.0578881202438	-0.0619604073523	-0.0655171341071	-0.0690332179363	-0.0723089534192	-0.0755008081792	-0.0782485013916	-0.080911600485	-0.0830894411089	-0.0854286099907	-0.0874035550791	-0.0893906056172	-0.0912245572476	-0.0930845627042	-0.0945953793269	-0.0962558182246	-0.0977337341978	-0.099262798734	-0.100514058102	-0.101900563435	-0.102779566118	-0.103652357025	-0.104669770607	-0.105465605445	-0.106182842261	-0.107086192869	-0.107638053883	-0.10829193208	-0.108727219781	-0.109239540805	-0.109453564664	-0.109709524133
EU	0p80	stor15	0.0	0.0	0.0	-1.56214958191e-05	-0.000935022000215	-0.00420192696734	-0.00960214718009	-0.0155832296278	-0.0215973502835	-0.0272543008508	-0.0326460651266	-0.0375459393684	-0.0421510719059	-0.0463248873146	-0.0504358130412	-0.0544809277879	-0.0584173395613	-0.0619533485131	-0.0653269996336	-0.0683920881193	-0.0713349786981	-0.0740049831231	-0.0765238272646	-0.0788372418719	-0.0810625026518	-0.0830583777175	-0.0850207304231	-0.0867633968291	-0.0884388799667	-0.089887446736	-0.0911040375149	-0.0923272081254	-0.0935673339234	-0.0946755021599	-0.0957599772949	-0.096663609408	-0.0974601788501	-0.0981423960701	-0.0987863074294	-0.0993384455403	-0.0999204913888	-0.10045593811	-0.100884390012	-0.101312086824	-0.101637344189	-0.101896844643	-0.102154971951
EU	0p85	stor15	0.0	0.0	0.0	-1.25990857414e-05	-0.000765727846253	-0.00357958717443	-0.00835047038136	-0.0137422789	-0.0191752146249	-0.0243923092015	-0.0293818572127	-0.034066605245	-0.0385557024002	-0.0428145511785	-0.0470203328222	-0.0509360849548	-0.0546627820624	-0.0580350612838	-0.0610866292715	-0.0640565878301	-0.0667589272059	-0.0693131565911	-0.0716130497241	-0.0737910137568	-0.0757137939453	-0.0775229054331	-0.0791254795844	-0.0806109227847	-0.0819236731122	-0.083092496688	-0.0841474525991	-0.0852084334562	-0.0861107089706	-0.0869003857042	-0.0876454104725	-0.0883445438134	-0.0889670845909	-0.0894887032165	-0.0900152498293	-0.0904701473005	-0.0908117748204	-0.0911810535276	-0.0914669812134	-0.0917633078616	-0.0919964919929	-0.0922363068644	-0.0923560600623
EU_wo_IRL	0p70	stor15	0.0	0.0	0.0	-2.1427251462e-05	-0.00117878343209	-0.00517151314922	-0.0114134622324	-0.0178514853545	-0.0242383809072	-0.0301247817243	-0.0358103079372	-0.0410325494769	-0.0462738705603	-0.0510929198944	-0.0557408505258	-0.060115082867	-0.0644418027727	-0.0682694875319	-0.071941474083	-0.07526695658	-0.0784903647966	-0.0814035106526	-0.0840390765622	-0.0865271618153	-0.0890411037118	-0.0914310127491	-0.0938751599577	-0.0960017026047	-0.0980128565961	-0.0998455222986	-0.101534536391	-0.103057281334	-0.104506648971	-0.105853387671	-0.107416408564	-0.108730142077	-0.109823564946	-0.11064549488	-0.111666920516	-0.112579135309	-0.113505287967	-0.114285448764	-0.115038382227	-0.115668256595	-0.116423562745	-0.117085497513	-0.117900122921
EU_wo_IRL	0p75	stor15	0.0	0.0	0.0	-1.87989443234e-05	-0.00104010665933	-0.00466348521102	-0.0105514413718	-0.0168465797701	-0.0230826934741	-0.028809661523	-0.034233107537	-0.03912048808	-0.0439217695358	-0.0482591553757	-0.0524707224885	-0.0564932212886	-0.0604581150306	-0.0639443825829	-0.0673670055259	-0.070589491582	-0.0736973495275	-0.076397246113	-0.0789767468294	-0.0811294653813	-0.0834005142727	-0.0853594421359	-0.0872834336682	-0.0891086183655	-0.0909235005872	-0.0924238348094	-0.0940502686699	-0.0955285752794	-0.097021489698	-0.0982697838698	-0.0996176922669	-0.100498448377	-0.10134926848	-0.102366643447	-0.103136499054	-0.103874207439	-0.104753243185	-0.105323330862	-0.105948720367	-0.106402719825	-0.106904503203	-0.107128907481	-0.107366823451
EU_wo_IRL	0p80	stor15	0.0	0.0	0.0	-1.58202445921e-05	-0.00088214739089	-0.0040297166829	-0.00927543623039	-0.0151173517305	-0.0209950013075	-0.0265324113016	-0.0318068577753	-0.0365983790913	-0.0410888097865	-0.0451755835986	-0.0491804961529	-0.0531542913757	-0.0569961994646	-0.0604694751509	-0.0637641809815	-0.0667810731028	-0.0696433707249	-0.072275538322	-0.0747281530921	-0.07701298706	-0.079182392045	-0.0811629656396	-0.083087089235	-0.084812783085	-0.0864525647904	-0.0878949523614	-0.0890919516242	-0.0903026408937	-0.0915299637184	-0.092629523842	-0.0937081775477	-0.0946002823699	-0.0953890446318	-0.0960549764115	-0.0966907131404	-0.097233799685	-0.09780690053	-0.09834032287	-0.0987564327146	-0.0991990239665	-0.0994984478245	-0.0997733771432	-0.100005815938
EU_wo_IRL	0p85	stor15	0.0	0.0	0.0	-1.27606356481e-05	-0.000722397314101	-0.00342502317089	-0.00805389973781	-0.0133155052895	-0.0186215142663	-0.0237273332453	-0.0286076574608	-0.0331901477278	-0.037567729899	-0.0417389463059	-0.0458547599639	-0.0496977577219	-0.0533423916062	-0.0566532918506	-0.059637955264	-0.062556122986	-0.0652024974722	-0.0677141624981	-0.0699692222388	-0.0721107485312	-0.0739998425553	-0.0757805707348	-0.0773579266299	-0.0788269168501	-0.0801184422687	-0.0812723454528	-0.0823201760101	-0.083372100878	-0.0842643824169	-0.0850561015956	-0.0857865434577	-0.0864899751214	-0.0870983435547	-0.0876243246225	-0.0881441782031	-0.0885972621297	-0.0889403549067	-0.0893118905538	-0.0895947021337	-0.0898984771868	-0.0901253349346	-0.0903705226095	-0.090493792879
IRL	0p70	stor15	0.0	0.0	0.0	3.12882608711e-07	-0.0065437369634	-0.021223031738	-0.0405379804039	-0.0599871426657	-0.0784565433133	-0.094938203998	-0.112039851135	-0.126484845209	-0.142007730147	-0.154229226963	-0.168141520227	-0.178710721383	-0.191824128858	-0.201104594618	-0.211934412587	-0.218676910505	-0.228380671798	-0.234510286627	-0.243286650167	-0.247815294847	-0.256334865406	-0.259623497915	-0.266827188877	-0.269909024055	-0.275899402953	-0.278826995866	-0.283868030787	-0.285066636221	-0.28943367406	-0.289820790242	-0.294536756625	-0.295236954169	-0.298988246471	-0.299403675985	-0.302451807242	-0.302294306191	-0.305625146165	-0.305114757021	-0.30757339272	-0.306605689756	-0.309320623197	-0.308232399252	-0.31117743532
IRL	0p75	stor15	0.0	0.0	0.0	2.10242112608e-07	-0.00586078335888	-0.0198778109091	-0.0381647215959	-0.055744650544	-0.0737127869714	-0.0884777582844	-0.104582645673	-0.117590059841	-0.132575070055	-0.144077939957	-0.158134609545	-0.167560885287	-0.180076886123	-0.189173408816	-0.200037776746	-0.207500203931	-0.217296238058	-0.22380190113	-0.233037852777	-0.237190895326	-0.244885941546	-0.24812022758	-0.255065239774	-0.257588484197	-0.2629962663	-0.265331252908	-0.269665309441	-0.271112511967	-0.275483849293	-0.276968244705	-0.281389401947	-0.282130542818	-0.284730769917	-0.285751219527	-0.28858964969	-0.287697326529	-0.29051241286	-0.28963121766	-0.292524995449	-0.291489086972	-0.292829921567	-0.292227793681	-0.293902408189
IRL	0p80	stor15	0.0	0.0	0.0	4.96112040338e-09	-0.00509224398587	-0.0177418167162	-0.0352895226618	-0.0522124901084	-0.068956535316	-0.0840122635905	-0.0986280420514	-0.112047074566	-0.12567054363	-0.136687931857	-0.149134054688	-0.158786607424	-0.170153292442	-0.178621651979	-0.18820231057	-0.195056797944	-0.204336242418	-0.209981135828	-0.217707208974	-0.222267752473	-0.228884628463	-0.232083568913	-0.237051653467	-0.240128772916	-0.244611251333	-0.246545652408	-0.249302609769	-0.25150711539	-0.253753864274	-0.255538838198	-0.257081018341	-0.258890974078	-0.260301376539	-0.262264022895	-0.263550657739	-0.264814467691	-0.266099806967	-0.26679441897	-0.268193254815	-0.267449888768	-0.269806284024	-0.268852702876	-0.271130568049
IRL	0p85	stor15	0.0	0.0	0.0	1.02640695943e-07	-0.00417255473679	-0.0157320528304	-0.031668089473	-0.0472969974963	-0.0627094427501	-0.0766754882377	-0.0902526659381	-0.102977345333	-0.116234214951	-0.127383085726	-0.138662525082	-0.148298529148	-0.158477378627	-0.166675528641	-0.174987412889	-0.182029382706	-0.189131914777	-0.195032731355	-0.2008576125	-0.205900463423	-0.210471790147	-0.214512515539	-0.218097854018	-0.220876899029	-0.223858440089	-0.226200367005	-0.227815547898	-0.229588548343	-0.231276591827	-0.231905683022	-0.233797276611	-0.234158457913	-0.235895287408	-0.236073912668	-0.237126693347	-0.237724179242	-0.237950602151	-0.23814243084	-0.238673359751	-0.238384061782	-0.23911465254	-0.238932035229	-0.238775261612
USA	0p70	stor15	0.0	0.0	0.0	0.0	0.0	-0.000129540916405	-0.000672109117783	-0.00137613766055	-0.00218400029929	-0.00299153198186	-0.00375178817438	-0.00463954273858	-0.00581743983147	-0.00727597218387	-0.00895302410571	-0.0107070697117	-0.0124354324466	-0.0140389148663	-0.015517138049	-0.0169288238976	-0.0181950053042	-0.0193153578101	-0.0203553092274	-0.0213325550801	-0.0222089188293	-0.0229706069839	-0.0236683761723	-0.0242704514824	-0.0247797926164	-0.0252355154919	-0.0256658695556	-0.0260783519403	-0.0263800735633	-0.0268023397745	-0.0271051319015	-0.0273903729725	-0.0276389881124	-0.0277940949646	-0.0278993846212	-0.027967536323	-0.0280420197714	-0.028139124877	-0.0282038786706	-0.0282440243689	-0.0282760982633	-0.0282626918195	-0.0282722904641
USA	0p75	stor15	0.0	0.0	0.0	0.0	0.0	-0.000124753240738	-0.00064998929632	-0.00132538683365	-0.00211278296821	-0.00291998530157	-0.00365728378252	-0.00454878621986	-0.00576076287405	-0.00722577806186	-0.00891057342055	-0.0106595957245	-0.0123553361118	-0.0139462690167	-0.0154107762605	-0.0167582087429	-0.0179927970113	-0.0191355454314	-0.0201454533844	-0.0210814444602	-0.0219002118329	-0.0226686301358	-0.0233263311768	-0.0239574401762	-0.0245007370329	-0.0250183319562	-0.0254500497207	-0.0258646583308	-0.0261911856192	-0.0264878220883	-0.026739112436	-0.0269506504396	-0.0270889446085	-0.0272112690295	-0.0273162608079	-0.0274521006093	-0.0275297410973	-0.0276102882888	-0.0276378380317	-0.0276664749162	-0.0276782668052	-0.0276640494632	-0.0276608987691
USA	0p80	stor15	0.0	0.0	0.0	0.0	0.0	-0.000108261184995	-0.000553505143852	-0.00118781489293	-0.0019697383574	-0.0028408277242	-0.00369140443912	-0.0046821707896	-0.00596334571886	-0.00752456072984	-0.0093292779289	-0.011208955713	-0.0130541488977	-0.0147537521925	-0.016353955442	-0.0178385658762	-0.019214791432	-0.0204642414536	-0.0215948887225	-0.0226255484691	-0.0235666564533	-0.0244230826073	-0.0251805337183	-0.025887675737	-0.026502797578	-0.0270445937447	-0.0275397694387	-0.0279795583391	-0.028396747139	-0.0287820673547	-0.0291216368149	-0.029434817275	-0.0296699864255	-0.0298922033745	-0.0300629324441	-0.0302292600177	-0.0303922807947	-0.0306166854273	-0.0307546137094	-0.030889385408	-0.0309849988398	-0.0310460630907	-0.031067489943
USA	0p85	stor15	0.0	0.0	0.0	0.0	0.0	-7.26928823469e-05	-0.000356618267261	-0.00084525092322	-0.00145322085281	-0.00209521934398	-0.00277252245949	-0.00362214800413	-0.00481320443546	-0.00636988766655	-0.00819894948049	-0.0101700397959	-0.0121381753498	-0.0139979104401	-0.015723960789	-0.0173063375201	-0.0187457113129	-0.0200671684184	-0.0213021826508	-0.022403186244	-0.0233978983058	-0.0243076410819	-0.025116014174	-0.0258564587473	-0.0264824406059	-0.0270313671286	-0.027482234802	-0.0278883722349	-0.0282491426333	-0.0286066571367	-0.0289053754171	-0.0291872782382	-0.029426887185	-0.0297734033062	-0.0300321824276	-0.0302118095805	-0.0303764419319	-0.0305606351563	-0.0306924457111	-0.0308262582471	-0.0309466485396	-0.0310083622056	-0.0310939272843
China	0p70	stor15	0.0	0.0	0.0	0.0	0.0	-0.000109740787224	-0.000474601393241	-0.00102280400894	-0.00155307805908	-0.00204260729338	-0.00257906970005	-0.00313968874729	-0.00383560932768	-0.00476671143596	-0.0063392595582	-0.00844164447595	-0.0104498512738	-0.012385805563	-0.01420487408	-0.0159208403065	-0.0175181287959	-0.0189490572517	-0.0202029924616	-0.021238414147	-0.0221912978603	-0.0229423096171	-0.0235416251674	-0.0240452521528	-0.0246372467581	-0.0251839458247	-0.0254778663751	-0.0258598072703	-0.0261759858388	-0.0265524877259	-0.0268625924086	-0.0273006260677	-0.0276183867173	-0.0279516607688	-0.0281692052302	-0.0284130608129	-0.0285198712205	-0.0286601189608	-0.0287135032875	-0.0288468688905	-0.0289023849615	-0.0289487442647	-0.0288675122529
China	0p75	stor15	0.0	0.0	0.0	0.0	0.0	-0.000102386731038	-0.000410564662012	-0.000889517374514	-0.00143720282918	-0.00195026100673	-0.00245154448835	-0.00296673891107	-0.00360626396367	-0.0045575522795	-0.00619768119275	-0.00839593647387	-0.0105865381417	-0.0126454636586	-0.0144582373621	-0.0161617618245	-0.0176096975002	-0.0189928059347	-0.0201602107647	-0.0212320882137	-0.0221732915169	-0.0230588314667	-0.0237060155781	-0.0243080321016	-0.0248017437618	-0.0253104342005	-0.0256280029919	-0.0260714762461	-0.0263498309379	-0.0266505826193	-0.0269422018189	-0.0272102857911	-0.0273850763322	-0.0276314236436	-0.0277562403093	-0.0279725318844	-0.0280722464812	-0.0282137348971	-0.0282968382838	-0.0284588641961	-0.0284705093566	-0.0283896252012	-0.0284168376144
China	0p80	stor15	0.0	0.0	0.0	0.0	0.0	-0.00010720265321	-0.000399030764453	-0.000890369225959	-0.00147917500531	-0.00209843681259	-0.00278907938812	-0.00362728737023	-0.00449236521581	-0.00557725910724	-0.00732380049754	-0.00954889846774	-0.0118156678732	-0.0139415965648	-0.0159013812398	-0.0177337593306	-0.0193741857712	-0.0207557154482	-0.0219607840935	-0.023155231499	-0.024398750539	-0.0254921501252	-0.0263345689698	-0.0271218531541	-0.0277557804199	-0.0283496645149	-0.0289187963	-0.0294447881369	-0.0299351807134	-0.0303597836158	-0.0307659171003	-0.0311410261617	-0.0313702277638	-0.0316541343557	-0.0318165008078	-0.0319927077669	-0.0321115554958	-0.0323213222263	-0.0324221973588	-0.0325361621564	-0.0326065345614	-0.0327391351196	-0.0327588302993
China	0p85	stor15	0.0	0.0	0.0	0.0	0.0	-8.50457951063e-05	-0.000294497363418	-0.000587595700685	-0.000960382554949	-0.00139702544267	-0.00185127765372	-0.00234600247497	-0.00292398318827	-0.00374230668095	-0.00525048969717	-0.00740421698152	-0.00958744625078	-0.011642138768	-0.0135602278929	-0.0153264964175	-0.0169934419849	-0.0185833357609	-0.0200659547487	-0.0213773414401	-0.0224698085283	-0.0234095894059	-0.0242225959411	-0.0249238174933	-0.0256699554328	-0.0262648922837	-0.0267568315954	-0.0270963375976	-0.027483559813	-0.0277639173726	-0.0280753616697	-0.0282860274312	-0.0285114669475	-0.0287131311402	-0.0289384161361	-0.0290751014169	-0.0292979952324	-0.0294953782564	-0.0296616205457	-0.0297784395377	-0.0298995856338	-0.0299478875662	-0.0300334911118
CW	0p70	stor15	0.0	0.0	0.0	0.0	2.66482306666e-05	-8.68443885471e-05	-0.000265495362806	-0.000443625660573	-0.000653354750513	-0.000947729182832	-0.00149331075184	-0.00222834869006	-0.00322816422013	-0.00463103980866	-0.00598059391287	-0.00751470334353	-0.009072673873	-0.010694875071	-0.0122013972161	-0.0135831452521	-0.0149160512909	-0.0161911072986	-0.0176223092892	-0.0189231542508	-0.0201402028877	-0.0211972373456	-0.0222984799614	-0.023187822205	-0.0240475937716	-0.0247925266315	-0.0255668990968	-0.0262296217087	-0.0269076890157	-0.0274599136318	-0.0280419981388	-0.0285027968019	-0.0290273969761	-0.0293557585704	-0.0297587728561	-0.0300220584193	-0.0303558500854	-0.0305703825898	-0.0308400908313	-0.030936779946	-0.0311363019272	-0.0311925767835	-0.0313525984272
CW	0p75	stor15	0.0	0.0	0.0	0.0	1.63507069217e-05	-0.000103382104344	-0.000290952385484	-0.000497196231097	-0.000753293897138	-0.00108196332663	-0.00167199142916	-0.00242207874275	-0.00342357953154	-0.00478587667975	-0.00612246446804	-0.00756482081338	-0.00903124644706	-0.0106174530298	-0.0120362640057	-0.0133814770475	-0.0145585922036	-0.0157413203297	-0.0169768706792	-0.0181756645938	-0.0192461201731	-0.0202265903036	-0.0211895954263	-0.0220586374554	-0.0228587366393	-0.0235087731257	-0.0241672630942	-0.0247310237129	-0.025276681456	-0.0257462607653	-0.026194288655	-0.0265756787772	-0.0269712798661	-0.0272925431747	-0.027656449382	-0.0279159836954	-0.0282126879774	-0.0284306128292	-0.0286521866401	-0.0287730151437	-0.0289398465051	-0.0289838009368	-0.029136712553
CW	0p80	stor15	0.0	0.0	0.0	0.0	9.45235523186e-06	-0.000110730975289	-0.000269915611739	-0.000460793942358	-0.000708807206817	-0.00105240469735	-0.00165807780022	-0.00243479920583	-0.00343047352228	-0.00478104305656	-0.00619603216583	-0.00769681832139	-0.00925889565635	-0.010894947059	-0.0124454140618	-0.0137935176143	-0.0150600303193	-0.0162476058977	-0.0175277599543	-0.0187410929922	-0.0198948569417	-0.0209140098048	-0.0219311230425	-0.0227696783908	-0.0236418534285	-0.0242984344268	-0.0250402374463	-0.025569716358	-0.0262221494627	-0.0266882309475	-0.0271982704153	-0.0275916355979	-0.0280213788224	-0.0283305208677	-0.028683543229	-0.0289637271837	-0.0293076590266	-0.0295321791486	-0.0297704519887	-0.0299715680074	-0.0301298485205	-0.030259602099	-0.0303995350906
CW	0p85	stor15	0.0	0.0	0.0	0.0	4.38014211568e-06	-0.0001058890993	-0.00027449924126	-0.000475144765388	-0.000742928157527	-0.00110030425489	-0.00172709522404	-0.00252121492045	-0.00352902103306	-0.00483950793526	-0.00620183134327	-0.00764731105622	-0.00916916332361	-0.0107781149993	-0.0122995627784	-0.0136960694137	-0.0150165666894	-0.0162995020805	-0.0176424924824	-0.018903156633	-0.0200820929625	-0.0211600427699	-0.0221779973506	-0.0230703643186	-0.0238810897782	-0.0245855844415	-0.0252228222866	-0.0257860563684	-0.0262897520807	-0.0267368235472	-0.0271252811674	-0.0274895811238	-0.0277686756079	-0.028066908799	-0.028277734841	-0.0285142865494	-0.028716817179	-0.0288748186039	-0.029031499524	-0.029194193981	-0.0292741287039	-0.0294034150754	-0.0294656627101
RoW	0p70	stor15	0.0	0.0	0.0	0.0	2.09795850248e-05	-0.00025314633787	-0.00092096807548	-0.0018511928088	-0.00298204870341	-0.00424973822533	-0.00576001503736	-0.0072802683125	-0.0088025062454	-0.0102646872339	-0.0117803516052	-0.0136514009359	-0.0156127208622	-0.0174753617714	-0.0192744434055	-0.0209305778473	-0.0224583789508	-0.023833349585	-0.0250827009778	-0.0262363150648	-0.027183539702	-0.0281613197769	-0.0290319107634	-0.0298054633171	-0.0305523641559	-0.0312275434666	-0.0318516596003	-0.032394186883	-0.0328847202131	-0.0333417590999	-0.0337666001888	-0.0342262516949	-0.0345813936095	-0.0349376767065	-0.0351970785556	-0.0354881523838	-0.0356783797996	-0.0358977653491	-0.0360043806658	-0.0362135838308	-0.0363603457605	-0.0365531622687	-0.0366250555885
RoW	0p75	stor15	0.0	0.0	0.0	0.0	1.73093395173e-05	-0.000237252146074	-0.000861108197414	-0.0017527174065	-0.00288614934231	-0.00414161313577	-0.00561006515347	-0.0071009367569	-0.00855466638997	-0.00998353294583	-0.0114511701337	-0.0132168523099	-0.0151006942315	-0.0169529700105	-0.0186846069255	-0.020312702795	-0.0218165783061	-0.0231957813628	-0.0244210231486	-0.0254983129403	-0.0264824268377	-0.0273949829782	-0.0282682597045	-0.0290094006896	-0.0297000686617	-0.0303183496745	-0.0308826662899	-0.0314005170594	-0.0318500020285	-0.0322542326364	-0.0326275195248	-0.0330144058194	-0.0332892920333	-0.033587065918	-0.033922384864	-0.0341899939238	-0.0344122017908	-0.0346950346667	-0.0348182162866	-0.0350349408237	-0.0351418246387	-0.0352236544203	-0.0352366135183
RoW	0p80	stor15	0.0	0.0	0.0	0.0	9.76503249372e-06	-0.000226208738352	-0.000780417732738	-0.00159755555852	-0.00268067980663	-0.00391983522924	-0.00538676959226	-0.00691796356437	-0.00836434963147	-0.00977817220388	-0.011185110079	-0.012929184383	-0.0147695453788	-0.0166280179602	-0.0183966418723	-0.0200679166376	-0.0215806720628	-0.022997263264	-0.0241904018467	-0.0253109133556	-0.0263122074853	-0.0273066549208	-0.0281518549286	-0.0289565537487	-0.0296755796397	-0.0303350777508	-0.0308791589532	-0.0314100903152	-0.0318609464228	-0.0322744607238	-0.032662036171	-0.0330459622886	-0.0333725979727	-0.0336604733887	-0.0339200614393	-0.034145912135	-0.0343280448485	-0.0344884799704	-0.0346354315443	-0.0347675954689	-0.0348577174197	-0.0349839304315	-0.0350234745195
RoW	0p85	stor15	0.0	0.0	0.0	0.0	7.68395205242e-06	-0.000206294557681	-0.000713671112995	-0.00148170184612	-0.00252236727558	-0.00371882412958	-0.00513808219272	-0.00663886946244	-0.00809982519901	-0.00953787151393	-0.0110361402447	-0.0128141215466	-0.0146993104252	-0.0165348092542	-0.0182717504846	-0.01993519058	-0.0214532502658	-0.0228646841759	-0.0241427176142	-0.0253393300889	-0.026420911847	-0.0274318527513	-0.0282922032379	-0.0290484001256	-0.0297007819539	-0.0303299357029	-0.030874652457	-0.0313240318561	-0.0317512409796	-0.0321046329704	-0.0324455631734	-0.0326876831753	-0.0329374250642	-0.0331248870223	-0.033296395857	-0.033467306291	-0.0335846903824	-0.0337035896637	-0.0338113539395	-0.0339064486649	-0.0340071114158	-0.0341062810946	-0.0341862596741
RoW_CW	0p70	stor15	0.0	0.0	0.0	0.0	2.24052371767e-05	-0.000211321754662	-0.000756118095246	-0.00149719269235	-0.00239638717272	-0.00341929003885	-0.00468694806803	-0.00600972137129	-0.00740057119125	-0.00884783699896	-0.0103217249946	-0.0121080346637	-0.0139679130825	-0.0157700839203	-0.017495587471	-0.0190827143207	-0.0205614997338	-0.0219113420539	-0.0232064284817	-0.0243970708176	-0.0254121556115	-0.0264098679936	-0.0273384673699	-0.028141140782	-0.0289164283666	-0.0296091505452	-0.0302710558237	-0.0308438119737	-0.0313815096965	-0.0318624875899	-0.0323268750609	-0.0327868150745	-0.0331845753777	-0.0335338362767	-0.0338293563453	-0.0341134414846	-0.0343397750011	-0.0345579400203	-0.0347055728574	-0.0348864789804	-0.0350465099498	-0.0352049865255	-0.0352990439296
RoW_CW	0p75	stor15	0.0	0.0	0.0	0.0	1.7068245417e-05	-0.000203584118064	-0.000717715234577	-0.00143695652584	-0.00234974077601	-0.00337211777626	-0.00461964806484	-0.0059242140094	-0.00726420905883	-0.00867633355156	-0.0101110120967	-0.0117953785205	-0.0135742411416	-0.0153596010889	-0.0170125629516	-0.0185695143972	-0.0199912103804	-0.0213210004138	-0.0225488347812	-0.0236566825991	-0.0246625112441	-0.0255921476073	-0.0264879908327	-0.0272612986559	-0.0279794883428	-0.028605755789	-0.0291937568006	-0.0297231537987	-0.030196826014	-0.0306174916801	-0.0310095757698	-0.0313950797889	-0.0317003255348	-0.0320040069591	-0.0323465155399	-0.0326120938184	-0.0328530373739	-0.0331195460211	-0.0332674730657	-0.0334600799562	-0.0335820404505	-0.0336543446629	-0.0337025015189
RoW_CW	0p80	stor15	0.0	0.0	0.0	0.0	9.68639475296e-06	-0.000197166328886	-0.000652027545089	-0.00131166245212	-0.00218475808049	-0.00319868260544	-0.0044490116101	-0.00579045735124	-0.00712349038051	-0.00852140494962	-0.00993036769277	-0.0116132555498	-0.0133836288021	-0.0151861629345	-0.0168999208521	-0.018489918751	-0.0199407446607	-0.0212997389244	-0.022514761712	-0.0236586176361	-0.0246982575982	-0.0256989183959	-0.0265873542119	-0.0274005678762	-0.0281581104488	-0.0288168749123	-0.0294106827273	-0.0299412488011	-0.0304428010909	-0.0308695359258	-0.0312879108113	-0.0316742108334	-0.0320267778427	-0.0323200017703	-0.0326030883495	-0.0328426037432	-0.0330654285904	-0.0332419809523	-0.0334118996287	-0.0335614048569	-0.0336686685397	-0.0337957719966	-0.0338605636784
RoW_CW	0p85	stor15	0.0	0.0	0.0	0.0	6.85305090453e-06	-0.000181042800496	-0.000603220329942	-0.00122855490094	-0.00207484215696	-0.00306027200181	-0.00428022629171	-0.00560328818354	-0.00695027776239	-0.00835624315888	-0.00982032193266	-0.0115146797987	-0.0133084902995	-0.0150870130057	-0.0167697580957	-0.0183660649987	-0.0198344381625	-0.0212135549709	-0.0225079249461	-0.0237206462799	-0.0248267125037	-0.0258545060032	-0.0267544935813	-0.0275449369518	-0.0282371418636	-0.0288852436908	-0.0294532293006	-0.029931242908	-0.0303776882444	-0.0307546404224	-0.0311075236688	-0.031380371667	-0.0316374956705	-0.031852816356	-0.0320342133839	-0.0322216324575	-0.0323604307205	-0.032489164107	-0.0326092308138	-0.0327213267266	-0.032816776423	-0.0329235203854	-0.0329990396704
[truncated: 53 more columns]
