# Supplementary material for: Post-Brexit no-trade-deal scenario: Short-term consumer benefit at the expense of long-term economic development
Source: PLoS One. 2020 Sep 3;15(9):e0237500. doi: 10.1371/journal.pone.0237500 (PMC7470266; doi:10.1371/journal.pone.0237500)
Supplement: S2 File — (ZIP) [file pone.0237500.s002.zip › WenzEtAl_AdditionalData/ProcessedModelOutput/ModelVariantNoServiceSectors/RegionLevel_AllScenarios/Region_Rel_production_price_Shortterm_changes_noserv.csv]

regions	passage	storgage	0	1	2	3	4	5	6	7	8	9	10	11	12	13	14	15	16	17	18	19	20	21	22	23	24	25	26	27	28	29	30	31	32	33	34	35	36	37	38	39	40	41	42	43	44	45	46
UK	0p70	stor15	0.0	0.0	-0.122122	-1.385678	-1.668565	-1.698602	-1.627898	-1.699835	-1.543339	-1.771369	-1.500561	-1.702242	-1.489414	-1.634215	-1.632309	-1.761262	-1.688208	-1.72969	-1.626225	-1.727731	-1.590765	-1.667918	-1.596247	-1.651877	-1.524014	-1.653899	-1.542534	-1.676373	-1.585446	-1.661193	-1.598646	-1.671547	-1.639127	-1.603161	-1.675003	-1.560886	-1.557029	-1.483587	-1.538351	-1.485259	-1.464161	-1.460467	-1.568496	-1.53829	-1.490746	-1.527082	-1.519759
UK	0p75	stor15	0.0	0.0	-0.106749	-1.322569	-1.566141	-1.659757	-1.521992	-1.753608	-1.427154	-1.682917	-1.422535	-1.634951	-1.44302	-1.606679	-1.49841	-1.608408	-1.467375	-1.624375	-1.499386	-1.652372	-1.583882	-1.669044	-1.576047	-1.583545	-1.477739	-1.545916	-1.439194	-1.439979	-1.487589	-1.435687	-1.467782	-1.446582	-1.505244	-1.488952	-1.505409	-1.430799	-1.460864	-1.36103	-1.360501	-1.351308	-1.345112	-1.432333	-1.27541	-1.331809	-1.292105	-1.34976	-1.260775
UK	0p80	stor15	0.0	0.0	-0.092289	-1.280824	-1.495898	-1.619512	-1.653216	-1.678878	-1.499219	-1.5731	-1.47174	-1.450134	-1.391159	-1.424447	-1.370693	-1.412832	-1.392995	-1.442867	-1.446438	-1.41165	-1.38898	-1.423187	-1.345426	-1.406792	-1.422576	-1.383601	-1.324347	-1.365817	-1.319955	-1.339904	-1.283981	-1.333624	-1.237467	-1.321687	-1.306556	-1.331687	-1.327646	-1.255445	-1.319456	-1.351025	-1.272808	-1.324619	-1.33013	-1.164277	-1.243995	-1.246954	-1.245849
UK	0p85	stor15	0.0	0.0	-0.072575	-1.165711	-1.380124	-1.509805	-1.492023	-1.577132	-1.411627	-1.460077	-1.327904	-1.46464	-1.291429	-1.324919	-1.276152	-1.308803	-1.270692	-1.266971	-1.288691	-1.222588	-1.220885	-1.21494	-1.215702	-1.263938	-1.204311	-1.23769	-1.226358	-1.207086	-1.180403	-1.093156	-1.129642	-1.149265	-1.177799	-1.27368	-1.178427	-1.161689	-1.236508	-1.169266	-1.240865	-1.140804	-1.202982	-1.08585	-1.171718	-1.104097	-1.108617	-1.065625	-1.107969
EU	0p70	stor15	0.0	0.0	-0.0202066563466	-0.539255882353	-0.751365325077	-0.830195820433	-0.831481424149	-0.792514705882	-0.753962383901	-0.737589783282	-0.738883436532	-0.733735448916	-0.730961455108	-0.725433281734	-0.724907585139	-0.72615123839	-0.726281114551	-0.678897213622	-0.6878249226	-0.652873839009	-0.657142879257	-0.640209597523	-0.627632662539	-0.644500154799	-0.668384365325	-0.64628498452	-0.628831424149	-0.62641377709	-0.63979504644	-0.620418421053	-0.630282662539	-0.627491640867	-0.648020588235	-0.637820588235	-0.647389009288	-0.609690712074	-0.600312848297	-0.614911919505	-0.63175619195	-0.598395201238	-0.615191331269	-0.616139783282	-0.598695510836	-0.613213467492	-0.596408978328	-0.618082198142	-0.636050464396
EU	0p75	stor15	0.0	0.0	-0.0179018575851	-0.506919659443	-0.7083125387	-0.794059287926	-0.795487306502	-0.777847832817	-0.737038080495	-0.703013622291	-0.708847058824	-0.691673219814	-0.691143498452	-0.669111609907	-0.689236068111	-0.671825541796	-0.663763467492	-0.675654489164	-0.672215789474	-0.639303405573	-0.65120123839	-0.617239164087	-0.598645665635	-0.588386377709	-0.617434055728	-0.601505108359	-0.601610061919	-0.57928003096	-0.589427708978	-0.590835603715	-0.583847368421	-0.582063931889	-0.603439628483	-0.572323219814	-0.554206501548	-0.553589473684	-0.560326934984	-0.55526873065	-0.55508374613	-0.553198452012	-0.539527863777	-0.550460990712	-0.528241331269	-0.526948606811	-0.508891331269	-0.513550619195	-0.534361455108
EU	0p80	stor15	0.0	0.0	-0.015173374613	-0.464659133127	-0.64690371517	-0.728275232198	-0.751660681115	-0.749051702786	-0.712984055727	-0.676029876161	-0.681734210526	-0.665792569659	-0.65410371517	-0.647922910217	-0.679011300309	-0.672243034056	-0.656579102167	-0.644858049536	-0.630606501548	-0.633837616099	-0.622005572755	-0.616540092879	-0.608838854489	-0.609457894737	-0.60779752322	-0.60540495356	-0.586346130031	-0.579761764706	-0.55788250774	-0.563249690403	-0.575739318885	-0.553827244582	-0.555300928793	-0.564956965944	-0.539489473684	-0.535479411765	-0.525490712074	-0.527249690402	-0.518167956656	-0.515885139319	-0.514408359133	-0.503426470588	-0.51068250774	-0.502339009288	-0.498851547988	-0.498313003096	-0.484795975232
EU	0p85	stor15	0.0	0.0	-0.0120072755417	-0.415512383901	-0.591242724458	-0.655205572755	-0.683739318885	-0.691075541796	-0.685329102167	-0.669026780186	-0.6493	-0.653440092879	-0.655449226006	-0.652117027864	-0.654408513932	-0.632637925697	-0.603150773994	-0.599474303406	-0.603201083591	-0.592982817337	-0.572628018576	-0.558111764706	-0.568520897833	-0.539872291022	-0.55801873065	-0.53879752322	-0.532478947368	-0.513645510836	-0.505720743034	-0.502819349845	-0.500189009288	-0.490422600619	-0.475548142415	-0.48486749226	-0.468642414861	-0.459719040248	-0.459954334365	-0.462395975232	-0.4398	-0.445175232198	-0.449773839009	-0.446507430341	-0.448355108359	-0.441969659443	-0.441412693498	-0.43861377709	-0.431450154799
EU_wo_IRL	0p70	stor15	0.0	0.0	-0.0140545893719	-0.495037359098	-0.717285185185	-0.789490982287	-0.797913687601	-0.755464251208	-0.72327310789	-0.699694363929	-0.71076489533	-0.701898228663	-0.698809017713	-0.701566505636	-0.693787600644	-0.698712882447	-0.685323188406	-0.657697745572	-0.654287761675	-0.630956199678	-0.627400966183	-0.614694363929	-0.599998711755	-0.618937520129	-0.642754267311	-0.62310805153	-0.596955233494	-0.604499677939	-0.607389049919	-0.59650547504	-0.602937359098	-0.606048470209	-0.621829146538	-0.613219323671	-0.621374718197	-0.587127536232	-0.575441062802	-0.592302254428	-0.608907407407	-0.574785990338	-0.594855233494	-0.5968784219	-0.574817552335	-0.588339291465	-0.574789694042	-0.59430805153	-0.612195169082
EU_wo_IRL	0p75	stor15	0.0	0.0	-0.0125341384863	-0.465154428341	-0.672113848631	-0.757416747182	-0.767739130435	-0.746336553945	-0.714164734299	-0.674327375201	-0.672461030596	-0.66578099839	-0.657317552335	-0.635131884058	-0.659885024155	-0.645288405797	-0.638464090177	-0.647852012882	-0.635432206119	-0.613372463768	-0.620279066023	-0.584571175523	-0.572851851852	-0.565277133655	-0.592893075684	-0.574433655395	-0.579576811594	-0.556025603865	-0.564832045089	-0.56614863124	-0.561944444444	-0.558592592593	-0.578272302737	-0.550833655394	-0.527745088567	-0.532419484702	-0.537134460547	-0.531204025765	-0.537979871176	-0.535384863124	-0.517647342995	-0.530549436393	-0.507055233494	-0.507972624799	-0.490201127214	-0.491481481481	-0.516077455717
EU_wo_IRL	0p80	stor15	0.0	0.0	-0.0106805152979	-0.424134299517	-0.61358115942	-0.690569082126	-0.722215136876	-0.717083413849	-0.686147665056	-0.653176811594	-0.652334138486	-0.6405215781	-0.626753140097	-0.620993075684	-0.654856521739	-0.647443478261	-0.628547504026	-0.621699838969	-0.611309822866	-0.607993880837	-0.59422962963	-0.59423510467	-0.581044283414	-0.58722962963	-0.586450241546	-0.577559259259	-0.56236215781	-0.551800644122	-0.531933172303	-0.537385024155	-0.548393880837	-0.529702093398	-0.532484702093	-0.533599194847	-0.515143478261	-0.512572302737	-0.501092753623	-0.503727697262	-0.493555233494	-0.492319645733	-0.489901932367	-0.47925668277	-0.485982608695	-0.480101932367	-0.472793558776	-0.473928985507	-0.462241062802
EU_wo_IRL	0p85	stor15	0.0	0.0	-0.00849919484694	-0.3777352657	-0.556780515298	-0.622153462158	-0.653507407407	-0.66156763285	-0.652371980676	-0.641718357488	-0.619998711755	-0.623869565217	-0.631162801932	-0.631936392915	-0.634202254428	-0.611527697262	-0.58393784219	-0.578158776168	-0.581704830918	-0.573824476651	-0.550894363929	-0.539384380032	-0.53904863124	-0.519293719807	-0.535428019324	-0.517227858293	-0.509032689211	-0.495949436393	-0.486775201288	-0.484684541063	-0.481214331723	-0.469849597424	-0.453215458937	-0.461689855072	-0.447100805153	-0.440090660225	-0.43791095008	-0.438613848631	-0.422286795491	-0.428804669887	-0.431109661836	-0.429101127214	-0.430271336554	-0.422834943639	-0.423720772947	-0.418579388084	-0.412404347826
IRL	0p70	stor15	0.0	0.0	-0.173024	-1.637644	-1.597916	-1.841304	-1.665304	-1.712848	-1.516284	-1.678912	-1.437348	-1.524572	-1.529628	-1.318284	-1.497928	-1.40772	-1.743676	-1.205492	-1.520888	-1.197308	-1.395932	-1.274008	-1.31406	-1.279476	-1.305036	-1.222	-1.420636	-1.17076	-1.44476	-1.214416	-1.30954	-1.16014	-1.298616	-1.248916	-1.293584	-1.17016	-1.218128	-1.176536	-1.19932	-1.184848	-1.12034	-1.094592	-1.191824	-1.231088	-1.133432	-1.208632	-1.228616
IRL	0p75	stor15	0.0	0.0	-0.151236	-1.544368	-1.607488	-1.70426	-1.484752	-1.560588	-1.305212	-1.41558	-1.612676	-1.334836	-1.53138	-1.513168	-1.418316	-1.331008	-1.2922	-1.366268	-1.58592	-1.283428	-1.419308	-1.428712	-1.239364	-1.16242	-1.227032	-1.27396	-1.148916	-1.15692	-1.200384	-1.20406	-1.127916	-1.165092	-1.228596	-1.106124	-1.211508	-1.079452	-1.136428	-1.153036	-0.979944	-0.995688	-1.08304	-1.045064	-1.054504	-0.998312	-0.973156	-1.061748	-0.988536
IRL	0p80	stor15	0.0	0.0	-0.126776	-1.471296	-1.474636	-1.664896	-1.483088	-1.543144	-1.3796	-1.2437	-1.412032	-1.293524	-1.333492	-1.31686	-1.279016	-1.288264	-1.352884	-1.220108	-1.109936	-1.275796	-1.31196	-1.170596	-1.299256	-1.161608	-1.138064	-1.297092	-1.182108	-1.274316	-1.202464	-1.205728	-1.255	-1.153096	-1.122056	-1.343884	-1.144244	-1.104492	-1.131536	-1.111536	-1.129548	-1.101252	-1.123148	-1.103804	-1.124228	-1.054708	-1.146132	-1.104012	-1.04506
IRL	0p85	stor15	0.0	0.0	-0.099148	-1.353896	-1.447284	-1.47622	-1.4347	-1.424052	-1.503984	-1.347368	-1.377144	-1.387972	-1.258724	-1.153404	-1.156332	-1.157016	-1.0804	-1.128952	-1.137168	-1.068876	-1.112492	-1.0233	-1.300612	-1.051044	-1.119172	-1.074588	-1.114884	-0.953216	-0.976328	-0.953288	-0.97152	-1.001456	-1.030292	-1.0606	-1.003736	-0.947288	-1.007512	-1.053144	-0.874828	-0.85182	-0.913392	-0.87888	-0.897556	-0.917276	-0.88088	-0.936268	-0.904548
USA	0p70	stor15	0.0	0.0	0.0	-0.000225498338935	-0.0507519933554	-0.0635303156145	-0.0737264950166	-0.0591205149501	-0.0641887043189	-0.0601938538205	-0.0588088039867	-0.0702492524916	-0.0734344684385	-0.081692358804	-0.0844337209302	-0.0955381229236	-0.083279152824	-0.0945899501662	-0.0968859634551	-0.0881983388705	-0.0831332225914	-0.0946978405315	-0.0920282392026	-0.103879401993	-0.104266196013	-0.111644850498	-0.0744955149501	-0.0909895348837	-0.0738718438538	-0.100587624585	-0.0826715116279	-0.0986782392026	-0.0829936877076	-0.078108305648	-0.0736382059801	-0.0751600498339	-0.074232807309	-0.0833505813955	-0.0678130398672	-0.0728487541529	-0.0731223421926	-0.0893297342192	-0.0804257475083	-0.0716516611296	-0.0651196843854	-0.0656230066445	-0.0770938538207
USA	0p75	stor15	0.0	0.0	0.0	-0.000159634551566	-0.0436077242526	-0.0576921096345	-0.0626854651162	-0.0584171096346	-0.0603275747507	-0.0734389534883	-0.0640628737542	-0.0733447674419	-0.0781204318937	-0.0733421096346	-0.0765176079733	-0.0814729235879	-0.0679101328903	-0.0771087209302	-0.084326744186	-0.0708161960132	-0.0756921096346	-0.0919320598004	-0.0698565614617	-0.0889159468437	-0.0755034053156	-0.0848941860464	-0.0839857973422	-0.0824676910299	-0.0788429401994	-0.0782559800665	-0.0779764950166	-0.0716464285714	-0.076578322259	-0.0792331395348	-0.067736129568	-0.066586295681	-0.0692929401994	-0.0788695182723	-0.0760818936877	-0.0788856312292	-0.0762618770764	-0.0745606312292	-0.0703049833887	-0.0663740863787	-0.0678539036544	-0.070234717608	-0.0647253322258
USA	0p80	stor15	0.0	0.0	0.0	-0.000123421926934	-0.0469574750832	-0.0831533222591	-0.0812215946845	-0.0783526578073	-0.0794763289036	-0.0950509136213	-0.0947430232559	-0.0970037375417	-0.0882468438538	-0.0917396179402	-0.0939011627906	-0.0998629568106	-0.0944305647841	-0.107970847176	-0.109675249169	-0.108636129568	-0.105241362126	-0.12397333887	-0.121970099668	-0.116150083057	-0.115619435216	-0.110977491694	-0.108683222591	-0.110699584718	-0.103936877076	-0.106600332226	-0.119019601329	-0.120122923588	-0.117067774086	-0.121138870432	-0.11392641196	-0.110699833887	-0.107757724253	-0.103869518272	-0.114398837209	-0.110171677741	-0.103042109635	-0.11459717608	-0.115765614618	-0.110019435216	-0.108867774086	-0.115841362126	-0.100683637874
USA	0p85	stor15	0.0	0.0	0.0	-7.65780731271e-05	-0.0350776578074	-0.0513387873753	-0.061040614618	-0.0503524916943	-0.0549029900332	-0.0526735049833	-0.0509083887043	-0.0628187707641	-0.0698377906976	-0.0749416943521	-0.0865143687708	-0.0856489202658	-0.0863505813954	-0.0853601328903	-0.0855727574751	-0.082898089701	-0.0837377076412	-0.0831988372093	-0.0818013289037	-0.0849542358803	-0.0817993355481	-0.0815861295681	-0.0787796511629	-0.0751457641196	-0.0793525747509	-0.0745676079735	-0.0755506644518	-0.0817700166113	-0.0812264119601	-0.0812108803986	-0.0837493355481	-0.0828444352159	-0.0807766611295	-0.0845887873754	-0.0874290697674	-0.0854069767441	-0.0752323089701	-0.073122923588	-0.0718892026578	-0.0742005813953	-0.0766436046511	-0.0761849667774	-0.0708262458472
China	0p70	stor15	0.0	0.0	3.96301191863e-07	-0.000267899603523	-0.0255003963011	-0.0610651254952	-0.0534611624834	-0.0522083223248	-0.0619774108321	-0.0728269484808	-0.0819639365917	-0.073682034346	-0.0718383091147	-0.0869480845441	-0.0859093791279	-0.0916849405547	-0.0683272126815	-0.0881645970936	-0.0842088507264	-0.0854639365916	-0.0753418758255	-0.0767581241743	-0.0762574636723	-0.0760944517832	-0.0801873183618	-0.0844586525757	-0.0775359313077	-0.0743347424041	-0.0622327608981	-0.0702599735797	-0.0713371202112	-0.0734380449139	-0.0766257595771	-0.0766449141346	-0.0814932628797	-0.0751256274767	-0.0704834874503	-0.0721718626154	-0.0752738441214	-0.0667334214001	-0.0649710700131	-0.0612544253631	-0.059406076618	-0.0629484808452	-0.062037384412	-0.0613379128135	-0.071601056803
China	0p75	stor15	0.0	0.0	3.96301191863e-07	-0.00019299867885	-0.021834346103	-0.0492394980184	-0.0476410832232	-0.0575941875825	-0.0534704095111	-0.062147688243	-0.0630384412152	-0.0863149273447	-0.0839571994715	-0.0900335535006	-0.0926208718625	-0.100862747688	-0.0907852047556	-0.0878404227211	-0.0920797886393	-0.0939265521795	-0.0799227212681	-0.0790523117568	-0.0850953764861	-0.0897598414795	-0.0856948480845	-0.0779453104358	-0.0812709379127	-0.0866011889034	-0.0722438573314	-0.0751146631439	-0.0782472919418	-0.0740258916776	-0.0831590488771	-0.0834372523118	-0.081898018494	-0.0840811096433	-0.0672417437252	-0.0830618229855	-0.0671239101716	-0.0731048877146	-0.074540686922	-0.0755612945838	-0.0727051519154	-0.0645927344781	-0.0622988110963	-0.0681721268163	-0.0720107001321
China	0p80	stor15	0.0	0.0	0.0	-0.000169352707935	-0.027575033025	-0.0468528401584	-0.0634904887715	-0.0605738441215	-0.0829819022457	-0.0836746367239	-0.0995766182298	-0.087181373844	-0.0963565389696	-0.0903421400264	-0.0851035667106	-0.0976846763539	-0.0986029062086	-0.0944856010568	-0.0889428005283	-0.102131968296	-0.0971638044913	-0.103088110964	-0.0993874504623	-0.0985064729193	-0.0872286657859	-0.0959132100395	-0.0874231175693	-0.0880450462351	-0.0757478203434	-0.0850766182297	-0.0820645970938	-0.0851116248349	-0.0841199471598	-0.0851849405548	-0.0883409511228	-0.0732352708058	-0.0825759577278	-0.0823462351387	-0.0819771466315	-0.0872364597093	-0.0823286657859	-0.0867056803169	-0.0912026420079	-0.0858565389696	-0.0851524438572	-0.091378335535	-0.0888092470278
China	0p85	stor15	0.0	0.0	0.0	-5.64068691422e-05	-0.0135442536327	-0.0319388375165	-0.0338060766181	-0.0441241743724	-0.0597194187581	-0.060157067371	-0.0647125495375	-0.0642978863935	-0.0725018494054	-0.0819553500659	-0.094345706737	-0.0972564068691	-0.0910906208718	-0.0835914134742	-0.092930383091	-0.0846354029061	-0.0880509907529	-0.0880789960369	-0.0940638044913	-0.0872070013209	-0.0921841479524	-0.0861924702773	-0.0892380449141	-0.0862894319682	-0.0802997357991	-0.0875935270805	-0.0997780713342	-0.0916948480845	-0.0834072655218	-0.0907426684279	-0.0862759577277	-0.0820821664464	-0.0835739762219	-0.086127344782	-0.0970129458387	-0.0859297225891	-0.0891198150594	-0.0800062087185	-0.0723278731835	-0.0746961690884	-0.0878702774107	-0.088605680317	-0.0808252311756
CW	0p70	stor15	0.0	0.0	2.42686890362e-05	-0.00036056338022	-0.0125062838568	-0.0198417118091	-0.0199972914408	-0.0220366197182	-0.0259633802816	-0.0298941495125	-0.0338434452871	-0.0356683640303	-0.0381565547128	-0.0457733477789	-0.0517793066089	-0.0512804983748	-0.0519829902491	-0.0518859154929	-0.0538462621885	-0.0593997833152	-0.0594852654387	-0.0666927410618	-0.0648641386782	-0.0693020585048	-0.0698430119177	-0.0743271939329	-0.0708971830986	-0.0757810400866	-0.0731300108343	-0.0770577464788	-0.071682340195	-0.074996424702	-0.0755918743229	-0.0743232936078	-0.070427843987	-0.0727930660888	-0.0706501625134	-0.0703938244853	-0.0726978331529	-0.074336836403	-0.0748253521127	-0.0701747562297	-0.0688685807151	-0.0709369447453	-0.0721104008666	-0.0731409534128	-0.0714072589383
CW	0p75	stor15	0.0	0.0	1.33261104818e-05	-0.000398158179782	-0.0106581798482	-0.0157312026002	-0.0215543878655	-0.0259769230767	-0.0264226435535	-0.0281026002165	-0.0321403033585	-0.0379370530876	-0.0395105092091	-0.0444873239436	-0.0443140845069	-0.0468219934994	-0.04719815818	-0.0522238353197	-0.0546219934995	-0.0586979414952	-0.0570583965329	-0.0585030335861	-0.0588065005417	-0.0611605633802	-0.0579300108342	-0.0613977248104	-0.0593366197183	-0.0621718309859	-0.0608826652221	-0.0623499458288	-0.06546468039	-0.0632527627303	-0.0630022751896	-0.0664561213435	-0.0659198266522	-0.0673296858071	-0.0657942578547	-0.0693032502708	-0.0681756229685	-0.0676310942579	-0.0676669555796	-0.0654655471289	-0.0646570964247	-0.0637471289274	-0.064358071506	-0.0657911159263	-0.0652482123511
CW	0p80	stor15	0.0	0.0	7.15059587097e-06	-0.000346262188444	-0.00922611050908	-0.0141775731309	-0.0185192849402	-0.0213317443118	-0.0255072589382	-0.0323888407366	-0.0361703141927	-0.036297616468	-0.0403378114842	-0.0445559046587	-0.0449769230769	-0.0496914409533	-0.0480680390033	-0.0474296858071	-0.0470478873239	-0.0521568797399	-0.0514746478872	-0.0537830985915	-0.0567088840736	-0.0592614301191	-0.0600083423618	-0.0616271939328	-0.0629138678221	-0.0654002166846	-0.0645486457204	-0.0613065005417	-0.0636764897075	-0.0639710725895	-0.0656045503793	-0.0652878656554	-0.0639965330443	-0.0662481040086	-0.0681229685807	-0.0689352112675	-0.0676752979415	-0.0664501625135	-0.0664607800649	-0.0671642470205	-0.0694577464788	-0.0688434452871	-0.0679825568798	-0.0692628385698	-0.0675346695556
CW	0p85	stor15	0.0	0.0	4.44203682726e-06	-0.000242686890484	-0.00714799566621	-0.0158392199349	-0.0221072589381	-0.0287618634885	-0.028168580715	-0.0301620801733	-0.0307274106175	-0.0321356446369	-0.0332489707475	-0.0375641386781	-0.0432998916576	-0.0456153846153	-0.0426201516793	-0.0446720476706	-0.0454093174431	-0.0461689057421	-0.0476672806065	-0.0499147345611	-0.0517245937161	-0.0510509209101	-0.0534981581798	-0.0520429035752	-0.0526605633801	-0.0510716143011	-0.0506505958829	-0.0508840736728	-0.0510590465872	-0.0505742145179	-0.0504522210184	-0.0503479956663	-0.0504917659804	-0.0525537378114	-0.0514692307692	-0.0499251354279	-0.052110184182	-0.0505373781148	-0.050843445287	-0.0522854821235	-0.052833261105	-0.0517065005417	-0.0506756229685	-0.0512406283856	-0.0517327193933
RoW	0p70	stor15	0.0	0.0	0.0008793215446	0.00104352219392	-0.0104733309279	-0.0254159509208	-0.0352411764711	-0.036825550343	-0.0343131360524	-0.0335469866474	-0.0350352941176	-0.0338267773368	-0.03017737279	-0.0309714543487	-0.0310858895708	-0.0292060267052	-0.0269785276073	-0.0211556477807	-0.0129950198483	-0.00561771923503	0.00185254420808	0.00489094189839	0.0127759653555	0.0199235294116	0.0242338866834	0.026581667268	0.0347758570914	0.0414005052326	0.0458860339226	0.0507521472392	0.0579539155539	0.0152320822808	0.0177778419341	0.0182401660047	0.022448863226	0.0260584987368	0.0288613857814	0.0331365932879	0.0336679538072	0.0359136051967	0.0365957055215	0.0392925297726	0.0399963911946	0.0418481775531	0.0438118007938	0.0457445326596	0.0465944785276
RoW	0p75	stor15	0.0	0.0	0.000657813063931	0.00100534103187	-0.00706456153061	-0.0181466618554	-0.0279877300615	-0.0333021652833	-0.0373296282932	-0.0396068567303	-0.0399187297005	-0.0405039696861	-0.0395612775171	-0.0401917719237	-0.0380543486106	-0.0360183688201	-0.0338748466258	-0.033168422952	-0.0265396607725	-0.0214762901479	-0.0168370985204	-0.0115123060269	-0.00356492241067	7.19595814047e-05	0.00942789606637	0.016751894623	0.0265502706603	0.0290003247926	0.0357356910862	0.0411502345722	0.0465360519667	0.00788296643808	0.0131705882354	0.0187692529775	0.0241038975102	0.0260706243236	0.0272434500181	0.0281062793214	0.0287541320823	0.0309171779141	0.0345152652472	0.0376785997835	0.0402895705523	0.0404815950922	0.043426452544	0.0451307109346	0.0454313966077
RoW	0p80	stor15	0.0	0.0	0.000501623962479	0.000783868639287	-0.00793475279733	-0.0214793937211	-0.0303141826059	-0.0353250090223	-0.0393687116566	-0.0413340671239	-0.0424241789969	-0.0426286539156	-0.045679393721	-0.0479783832553	-0.0500280404186	-0.0525271743054	-0.051384879105	-0.0501207506315	-0.0472494045473	-0.0450145795742	-0.0420062793216	-0.0395888127031	-0.0381906171058	-0.0342645254421	-0.0325010104656	-0.0324747022734	-0.0298279321543	-0.0284375676651	-0.020885492602	-0.0179838325515	-0.0131868278601	-0.0108660050523	-0.00866806207135	-0.00627766149395	-0.00559548899318	-0.00297304222304	-0.00198578130658	0.000156694333797	0.00529678816317	0.00831291952357	0.0106750631539	0.0128565499818	0.0152577408877	0.0146923854203	0.019268928185	0.0221177553229	0.0252784554312
RoW	0p85	stor15	0.0	0.0	0.000415301335299	0.000820425838732	-0.00636874774501	-0.0194461566227	-0.0258480332014	-0.034518874053	-0.0395835799353	-0.0416227354746	-0.0472710934683	-0.0490495488993	-0.0496222302416	-0.0531472753517	-0.056141573439	-0.0569767592925	-0.0585805485385	-0.0585258751352	-0.0595925297728	-0.0587333453627	-0.0601661133167	-0.0605011548177	-0.0597252616384	-0.0595762540597	-0.0582124142909	-0.0570426921688	-0.0578297004692	-0.0569818837965	-0.0565739083365	-0.0543280043308	-0.0519253699027	-0.0513790689283	-0.0521513893901	-0.0500355467342	-0.0493759653556	-0.0495214363046	-0.0486053410321	-0.04647217611	-0.0474294117647	-0.0465208588954	-0.0465300613497	-0.0467146156622	-0.0460089859258	-0.0430602670515	-0.0440613136052	-0.0429180079395	-0.0425939732951
RoW_CW	0p70	stor15	0.0	0.0	0.000665674066114	0.000692690849791	-0.0109812939906	-0.024023145642	-0.031432268544	-0.0331303194371	-0.0322268272879	-0.0326342717921	-0.0347374932321	-0.0342869247428	-0.0321710882515	-0.0346699242015	-0.0362564428805	-0.0347216567407	-0.033226258798	-0.0288340552245	-0.0232023010289	-0.019055955604	-0.0134736058473	-0.0129952896589	-0.00662355170545	-0.0023707904713	0.000727395776834	0.0013681104494	0.00837190037886	0.0121209799674	0.0161481321061	0.0188169734704	0.025562398484	-0.00731283161894	-0.00555194910674	-0.00488817000568	-0.000757742284907	0.0013589875473	0.0039969680562	0.00726800216597	0.00709090416902	0.0083659177043	0.00875552246886	0.0119405251759	0.012794883595	0.0136671629668	0.0148469409852	0.0160392528422	0.0171100162425
RoW_CW	0p75	stor15	0.0	0.0	0.000496778559866	0.000654656198829	-0.00796247969717	-0.0175431239854	-0.0263802652951	-0.0314718462374	-0.0346043584192	-0.0367323497563	-0.037975175961	-0.0398625879806	-0.0395485923121	-0.0412650785059	-0.0396184353005	-0.0387178126694	-0.0372038711424	-0.0379296968059	-0.0335564428805	-0.0307766648621	-0.0268869788847	-0.023253627504	-0.0173678397404	-0.0152278830536	-0.00740246345443	-0.00277493232266	0.00509017325381	0.006219626421	0.0115941797509	0.0152891987005	0.0185510286949	-0.00989133730382	-0.00586231727147	-0.00252555495384	0.00161015159728	0.00273318895514	0.00399661613413	0.00376708175411	0.00453481321046	0.00629344883605	0.00898354087699	0.0119065240932	0.0140671088253	0.0144385219273	0.0164949106657	0.017415268002	0.0177764753654
RoW_CW	0p80	stor15	0.0	0.0	0.000378072550089	0.000501488900628	-0.00825741743418	-0.019654926909	-0.0273670546837	-0.0318285868981	-0.0359052246889	-0.0390989713051	-0.0408615592855	-0.0410467514888	-0.0443447211697	-0.0471232268544	-0.0487659447753	-0.0518186247972	-0.0505561180291	-0.0494483486733	-0.0471990525177	-0.0467991878723	-0.0443720898755	-0.0431354629127	-0.0428176773145	-0.0405103681644	-0.0393741201949	-0.0397588792634	-0.0380949377364	-0.0376732268543	-0.0317953708717	-0.0288086356253	-0.0258024093123	-0.02413508392	-0.022894477531	-0.0210222252299	-0.0201878451541	-0.0187832430968	-0.0185111261505	-0.0171069301572	-0.0129363562533	-0.0103677314565	-0.0085984569571	-0.00713781808356	-0.00590966432056	-0.006180265295	-0.00253213318895	-0.000715024363862	0.00208773687065
RoW_CW	0p85	stor15	0.0	0.0	0.000312642122413	0.000554791553586	-0.00656345425041	-0.0185449106664	-0.0249133459669	-0.03308040065	-0.0367313752032	-0.038759122902	-0.0431374120196	-0.044823362209	-0.0455311315646	-0.0492536004332	-0.0529328911746	-0.0541379534379	-0.0545926096372	-0.0550642934487	-0.0560486464538	-0.0555939361125	-0.0570430969139	-0.0578559826745	-0.0577261775852	-0.0574460747156	-0.0570344883593	-0.0557934217649	-0.0565381158634	-0.055505116405	-0.0550938819705	-0.0534674878182	-0.0517089063346	-0.0511779642665	-0.0517268272874	-0.0501136166756	-0.0496547644831	-0.0502791012453	-0.0493209258258	-0.0473349485657	-0.0485989713047	-0.0475244450459	-0.0476078234976	-0.0481065782351	-0.0477141310233	-0.0452206551164	-0.0457139956689	-0.0449975365459	-0.0448774228479
[truncated: 53 more columns]
