# Supplementary material for: Post-Brexit no-trade-deal scenario: Short-term consumer benefit at the expense of long-term economic development
Source: PLoS One. 2020 Sep 3;15(9):e0237500. doi: 10.1371/journal.pone.0237500 (PMC7470266; doi:10.1371/journal.pone.0237500)
Supplement: S2 File — (ZIP) [file pone.0237500.s002.zip › WenzEtAl_AdditionalData/ProcessedModelOutput/ModelVariantNoServiceSectors/RegionLevel_AllScenarios/Region_Rel_production_Shortterm_changes_noserv.csv]

regions	passage	storgage	0	1	2	3	4	5	6	7	8	9	10	11	12	13	14	15	16	17	18	19	20	21	22	23	24	25	26	27	28	29	30	31	32	33	34	35	36	37	38	39	40	41	42	43	44	45	46
UK	0p70	stor15	0.0	0.0	-1.53572074945	-1.99754350075	-1.91300574576	-1.72864074163	-1.44520182664	-1.49574937273	-1.17253431671	-1.39824148292	-0.994167372358	-1.37280520433	-0.986827467824	-1.42871105522	-1.03969023772	-1.39357430882	-0.856135633904	-1.111449141	-0.705763988033	-1.01554947032	-0.704195088031	-1.00183315484	-0.597638947569	-0.959768408353	-0.58421148135	-1.01054436167	-0.665995513598	-0.976957293119	-0.63702505462	-1.03054745893	-0.617166676251	-0.927857086985	-0.598340273879	-0.966223545031	-0.607764235336	-0.916022307886	-0.499698181516	-0.887980604243	-0.490237970751	-0.628240363011	-0.521755671384	-0.923437876291	-0.384426118153	-0.756907078936	-0.503087706647	-0.877779588981	-0.600665446764
UK	0p75	stor15	0.0	0.0	-1.27795266787	-1.68114158907	-1.63656325759	-1.5035252949	-1.24472931715	-1.25717086261	-1.01383469826	-1.15195968444	-0.82963156742	-1.07542621908	-0.742890613137	-1.13134407089	-0.751607005258	-0.996422114377	-0.645813762443	-0.943111532699	-0.631157708681	-0.919588371446	-0.619447726457	-0.924171197111	-0.586068117201	-0.745170255681	-0.477349870074	-0.688042847615	-0.420961842936	-0.620816961001	-0.418527794878	-0.70434406967	-0.426183850967	-0.701039219045	-0.417598212442	-0.635396515837	-0.365935073585	-0.750616113931	-0.321196093567	-0.703348915589	-0.341419915553	-0.718866045524	-0.454696040103	-0.580208326515	-0.37106054934	-0.632707466057	-0.324556717866	-0.451846962109	-0.467737059102
UK	0p80	stor15	0.0	0.0	-1.00020419455	-1.38901079279	-1.35831524684	-1.23145090415	-1.03364677486	-0.969504902795	-0.79398504821	-0.763217456964	-0.59841942112	-0.667628028831	-0.530603604438	-0.649129214281	-0.460050758142	-0.662962341922	-0.519829574922	-0.597307812754	-0.446413430851	-0.500923190255	-0.400276943736	-0.470172721598	-0.399307135541	-0.453954408505	-0.360824262975	-0.400628827661	-0.325713522551	-0.325279668106	-0.332629990937	-0.300316419941	-0.355024222411	-0.26066340568	-0.406751032169	-0.277667910458	-0.4004222909	-0.353798036644	-0.356888874784	-0.372548043477	-0.299695553099	-0.312015586224	-0.291901577854	-0.309092808725	-0.122968878054	-0.446198241336	-0.170086577819	-0.37129663907	-0.150862546453
UK	0p85	stor15	0.0	0.0	-0.756044762111	-1.08621257559	-1.11375086874	-1.02973285949	-0.860935128322	-0.719612552248	-0.587559253766	-0.603871681454	-0.46049935726	-0.483397213954	-0.36446580749	-0.437238975663	-0.353742660615	-0.359658479468	-0.313679221146	-0.312887040929	-0.279856015145	-0.278902184323	-0.254062683251	-0.256154462437	-0.261559562086	-0.208109852409	-0.256745307089	-0.198391649632	-0.224831202207	-0.154662305921	-0.127696724814	-0.172350314566	-0.0746648842573	-0.180219031147	-0.0988684477462	-0.114123863713	-0.0606601410308	-0.0758175932002	-0.124899817831	-0.0932386310119	-0.0769206044835	-0.124845618831	-0.0918058050954	-0.0740799088445	-0.0703632969248	-0.0204660752122	-0.0972803335433	-0.082596492356	-0.0515755933553
EU	0p70	stor15	0.0	0.0	-0.228758015195	-0.401795810147	-0.393312419969	-0.320772809959	-0.250834981148	-0.209947750626	-0.187281390791	-0.181291402453	-0.160752950031	-0.149680469704	-0.14595565052	-0.152365302073	-0.130655956056	-0.128016487182	-0.0873924679084	-0.106669934566	-0.0738812990466	-0.0680778163121	-0.0532370793368	-0.0468723963687	-0.076310451772	-0.0743638312127	-0.0620289687816	-0.0487839817582	-0.0487770041068	-0.0370371734782	-0.0354376011154	-0.0269268488926	-0.0353269264238	-0.058048600692	-0.0477204431796	-0.0265328696884	-0.00512834474299	-0.00378758300433	-0.028595131647	-0.0163002090939	-0.0140330896482	-0.00654516517452	-0.0161953219311	-0.00946754230274	-0.0276535543841	-0.0246243505838	-0.0379006312351	-0.0102215788385	-0.0220699694328
EU	0p75	stor15	0.0	0.0	-0.189323113358	-0.337237010711	-0.339701829385	-0.285285973068	-0.226184988336	-0.183097025122	-0.15168229148	-0.139255861019	-0.123560712838	-0.112304845757	-0.111909827386	-0.104325916737	-0.0979691980227	-0.0909291519777	-0.0966602663437	-0.0886296606499	-0.0640277094462	-0.0580967379962	-0.0319481162692	-0.0265669775596	-0.0302849727432	-0.0353600530839	-0.0380713795031	-0.0366997460033	-0.0118594494374	-0.0245178514311	-0.0315700534427	-0.026457065733	-0.0295630493086	-0.0305170332322	-0.00395173505334	0.0227842183942	0.00517875446764	0.00148640690449	-0.00504307506488	-0.00733980336685	0.00145896399106	0.0270263798283	0.00219830122858	0.0179575273523	0.0239383707477	0.0470284601644	0.0271612545842	0.000157101615117	0.00301284803417
EU	0p80	stor15	0.0	0.0	-0.15125580022	-0.265075446007	-0.287875352998	-0.255772698662	-0.20200823853	-0.15953700159	-0.136392162476	-0.116433066738	-0.102637509718	-0.0837663022309	-0.099783731113	-0.0919753953613	-0.0828740335257	-0.0632913859285	-0.0616060950645	-0.0527081876378	-0.0605379294281	-0.0337220557903	-0.026932962593	-0.0189184350149	-0.0254290232776	-0.0286139525715	-0.0242292782994	-0.0185960950098	-0.010506082909	0.0022821152639	0.00965731231981	-0.00641674781282	0.000628469808173	-0.00139546965373	0.00226921395408	0.0109153733206	0.018106380324	0.0272640485863	0.0330644165143	0.0380644773295	0.0297077725672	0.0378821540039	0.0371662121837	0.0409772512573	0.0390797653872	0.0453195878839	0.0402122178778	0.0412843905758	0.0262487281809
EU	0p85	stor15	0.0	0.0	-0.116023416459	-0.208617267344	-0.221328324527	-0.201373198111	-0.166886615721	-0.141040956426	-0.118032974708	-0.104036489089	-0.0965397512363	-0.0932143982218	-0.0856890866368	-0.0744603807759	-0.054558412285	-0.0402755208253	-0.0364449653537	-0.0305831248144	-0.0227413834044	-0.0135114734686	-0.0171342076024	-0.00806453026201	-0.00201638090094	-0.00543338820526	0.00737231946544	0.0105226961082	0.0258951336343	0.0167250721895	0.0229258996286	0.0222138799576	0.0352500738664	0.0307173431829	0.0369383177989	0.0293496587884	0.0407561350468	0.0419691951147	0.0374739391508	0.0441535302578	0.0481665492279	0.0407572469964	0.0473911969573	0.0464156856915	0.0525058829171	0.041880346981	0.04376729157	0.0462834378321	0.0532791999833
EU_wo_IRL	0p70	stor15	0.0	0.0	-0.175112304048	-0.367730731951	-0.348952064372	-0.298096673593	-0.222260039714	-0.194821318305	-0.163969291889	-0.169673934631	-0.143972490644	-0.138856290628	-0.13396506231	-0.141436513768	-0.117076608424	-0.114423782841	-0.0828920244474	-0.0972804931498	-0.0691214612848	-0.0613190722539	-0.0444898850246	-0.0467174638182	-0.0720259972479	-0.0729303900254	-0.0636982108714	-0.0446896067968	-0.0493407444119	-0.0220363135532	-0.0358919027905	-0.0288990426327	-0.0402216133279	-0.062835946959	-0.0523475003953	-0.030344327029	-0.00835838595701	-0.00718954142009	-0.0318014598262	-0.0203199389509	-0.017256083016	-0.00962366121936	-0.0205809694522	-0.014300928044	-0.0295984420513	-0.02745695625	-0.0402923668116	-0.0118408611918	-0.023827525783
EU_wo_IRL	0p75	stor15	0.0	0.0	-0.144359364009	-0.307315681313	-0.309432407504	-0.26993169219	-0.207048392715	-0.174506472893	-0.139096019756	-0.127754695142	-0.11667596922	-0.101206938962	-0.0924277848038	-0.0979153091281	-0.0934967513347	-0.0815084185719	-0.0912710502613	-0.0796151246511	-0.0620077792133	-0.0548611623948	-0.0268146280212	-0.0274492399292	-0.0328787398227	-0.0365588166905	-0.0404266655795	-0.0401099732058	-0.0155213010034	-0.0284830296797	-0.0362244304676	-0.0316794066429	-0.0337604054745	-0.0339242108829	-0.00797328074442	0.0178735585016	0.000664837588071	-0.00314724396921	-0.00959162492948	-0.0129646856405	-0.00212641610365	0.0219457584072	-0.00175941562002	0.0121771634838	0.0204594230204	0.0420981584229	0.0214664179364	-0.00529583661967	-0.00276684195939
EU_wo_IRL	0p80	stor15	0.0	0.0	-0.115313286708	-0.241655695202	-0.25356644566	-0.240431040876	-0.185085882743	-0.150815912487	-0.131500384019	-0.108208155043	-0.0990291053729	-0.0792311479878	-0.0917967804194	-0.0895776671172	-0.0828789119067	-0.0578822567101	-0.0615508796217	-0.053665121731	-0.0590610911021	-0.0317115237391	-0.0283989349322	-0.0161238300553	-0.0274033446672	-0.0320379827233	-0.0278632067013	-0.021029681581	-0.0134871739579	-0.00125288997864	0.00590891021397	-0.01054153359	-0.00287363370125	-0.00501760532486	0.00380865892935	0.0108172051043	0.0155304978605	0.0243836747349	0.0281132776716	0.0330772946967	0.0245123622556	0.0323335777939	0.0317807583374	0.0355468131513	0.0348422886933	0.040645341232	0.0347198259998	0.0359125672999	0.0209806800685
EU_wo_IRL	0p85	stor15	0.0	0.0	-0.0892082602481	-0.186387483879	-0.1999609549	-0.187528398184	-0.155550720274	-0.130633604538	-0.111187193082	-0.0963577093973	-0.086666652951	-0.0891141729066	-0.0850627566655	-0.0749305071887	-0.0557087825549	-0.0422862687348	-0.0410272922583	-0.0346791475405	-0.028199661019	-0.0185835640947	-0.0217226890811	-0.01075550467	-0.00684655274599	-0.0108263814176	0.00171800716413	0.00523411564133	0.0200654797855	0.0108491441527	0.0166789572861	0.0164637152182	0.0319797555918	0.0294500596969	0.0343588969485	0.026061315708	0.0352063541262	0.03674761865	0.0324960368867	0.038790760396	0.041750465176	0.0341779948359	0.0413547250272	0.0401152365746	0.0476616448156	0.0357314268771	0.0385106239889	0.0399038033614	0.0464750954727
IRL	0p70	stor15	0.0	0.0	-3.5483129908	-2.50971641372	-3.13829679976	-1.72395453117	-2.01903018237	-1.14595964423	-1.62981598021	-0.900171295885	-1.19911475491	-0.819472271157	-0.887923943992	-0.828630241416	-0.970935449648	-0.969122483585	-0.365876416834	-0.687681282993	-0.368416366017	-0.486303653711	-0.59450667537	-0.0564595023574	-0.341429172894	-0.163064059501	0.0412624363745	-0.302140727055	-0.0138931915028	-0.965278744672	-0.0073257660097	0.0951109692822	0.267552500824	0.238188671234	0.238598266643	0.209317152782	0.194744099005	0.206722963777	0.169809967909	0.232437555068	0.185403238845	0.183949781104	0.255185143324	0.289618616562	0.0926945851954	0.150655089887	0.110098110203	0.0899783565905	0.0866862536214
IRL	0p75	stor15	0.0	0.0	-2.97164503026	-2.18874565433	-2.21275016572	-1.23539695859	-1.41034267493	-0.714673730599	-0.930511018529	-0.85093908036	-0.549583305234	-0.799034706085	-1.31744350391	-0.501009340803	-0.374720728371	-0.67387682445	-0.430140775383	-0.646442152793	-0.189019424752	-0.258311645336	-0.349604385372	0.0280267332185	0.130215321323	0.0388185086278	0.107671895148	0.174322466882	0.214733083796	0.220844301533	0.256439184967	0.296697337131	0.230166093006	0.180316475753	0.244898391511	0.326652041786	0.284496428086	0.288213127165	0.276417660792	0.340723546704	0.223319501927	0.341411290702	0.247098748555	0.375641957854	0.23921295638	0.352111705911	0.379553327045	0.337580687997	0.360655579681
IRL	0p80	stor15	0.0	0.0	-2.37535064424	-1.71427145163	-2.41088391463	-1.20510257705	-1.24915048255	-0.699191227551	-0.43909161732	-0.625384219753	-0.325922770424	-0.364398127425	-0.594010041996	-0.240344958423	-0.0825721630941	-0.398004104373	-0.0650227838145	0.00650615144377	-0.151923538983	-0.158132218901	0.0637802681335	-0.191846421245	0.0967404521961	0.183262376106	0.200635391213	0.131992353504	0.173961517814	0.22102549644	0.241605525794	0.248821795163	0.217335917272	0.222739474827	-0.0929904464765	0.0169899463616	0.177499988226	0.205499347284	0.339437045918	0.346667468489	0.35119573091	0.381223744075	0.370413916975	0.377008547129	0.301291534836	0.334558343394	0.38007716508	0.373688646251	0.352231457269
IRL	0p85	stor15	0.0	0.0	-1.7753244737	-1.58417901741	-1.54352457554	-1.05807867377	-0.868343029115	-0.785039814915	-0.541644629232	-0.579193417518	-0.707479411409	-0.346933158869	-0.124445899217	-0.0453693231754	0.0166256073048	0.0841479994336	0.247105867532	0.222875582881	0.315012599652	0.300345558434	0.266797465546	0.158450877858	0.296870904562	0.328280846702	0.357256776812	0.337775951357	0.386629589872	0.380322939275	0.409481844036	0.378029611785	0.237614830863	0.109135861854	0.196550878339	0.232829776783	0.384172271669	0.365076294705	0.345502668304	0.37599756769	0.445188851353	0.447876265053	0.420923395567	0.436282587769	0.352263577413	0.422370751328	0.369045802205	0.441050268156	0.474311906982
USA	0p70	stor15	0.0	0.0	0.0325822393089	-0.000901236025908	0.00895071459337	0.0106089717526	0.0185651197941	0.0208402202269	0.0287284962224	0.0375472081711	0.039975612439	0.0495855546508	0.044655833398	0.0504471699904	0.0475670653982	0.0504033965104	0.041297772036	0.0463735423788	0.0394111056045	0.0473084233386	0.0465735744145	0.0480327447344	0.0430479919406	0.0502135919231	0.0502346728302	0.055293745458	0.0556866772895	0.0614322128946	0.0603520088813	0.0619260997585	0.0546300773283	0.0607029778282	0.0539627419278	0.0649721430181	0.0656933242496	0.0689298138409	0.0657017186247	0.0723436080541	0.0694207021515	0.0682903308172	0.0699853438533	0.0676961171783	0.0654423876175	0.0764742441387	0.0755300191118	0.0739289075403	0.0792559056045
USA	0p75	stor15	0.0	0.0	0.0259349686681	-0.00196769367385	0.0082036343148	0.0103030125705	0.0186253999262	0.0228389851145	0.0239444284478	0.0316877421602	0.0328088503484	0.0404168065886	0.0367511856179	0.0416064128326	0.0377419781284	0.0447687466781	0.0456707255987	0.0422926555261	0.04196949962	0.0492918908852	0.0447791696843	0.0528435522293	0.0461213301251	0.0496268263395	0.045583423648	0.0459251631655	0.0447666337547	0.0527572359349	0.045738940433	0.0492624920283	0.051322878979	0.0559949157314	0.0525021903408	0.0567602671779	0.0555775414217	0.0600503362369	0.0552968249318	0.0560849431283	0.0490047063767	0.0558402396201	0.056504455087	0.058608831306	0.0564676149181	0.0572395096839	0.0577170112759	0.0551679883007	0.0539558895375
USA	0p80	stor15	0.0	0.0	0.0203342031595	-0.00126625478978	0.00518273034851	0.00790426902757	0.012609972068	0.0136583012821	0.0190949387193	0.0215910745461	0.0272666027039	0.0311295898309	0.030994712262	0.033854715984	0.0318908480502	0.0354803363434	0.0350401806732	0.0333389693534	0.0312478584727	0.0342867099255	0.03421908626	0.0354514252567	0.034149290105	0.0369954305764	0.0375684497952	0.0401581959979	0.0455067357662	0.0470944819728	0.0470195945712	0.0439556813739	0.0453032724774	0.0460524420773	0.0491014243235	0.0407730398615	0.0474473873915	0.0439979297278	0.0510935908207	0.0519470208296	0.0536081956217	0.046326756859	0.051205738728	0.048875049302	0.0502545185759	0.0514371510489	0.0465267383195	0.0501030916467	0.0472001494989
USA	0p85	stor15	0.0	0.0	0.0142097282213	-0.000129407569904	0.00172005567454	0.00563635028648	0.00803115794741	0.0122927166129	0.0161340878585	0.0155628713682	0.0118015855407	0.0136282663004	0.0125711268695	0.0167604449071	0.0205581786642	0.0244964645382	0.025590849864	0.0265939400389	0.0294853813644	0.0294499314542	0.0306136645009	0.031574239959	0.0269815007737	0.0267316250987	0.0302695524403	0.0295257449457	0.0289418228174	0.0300670815516	0.0304055617719	0.0321316662519	0.0315601069737	0.0337370632366	0.0320241173247	0.0337044466669	0.0367643576723	0.0377046906492	0.03360667563	0.0357404855468	0.0377894256227	0.037989063171	0.0404474765714	0.0394027280877	0.0399625696323	0.0415409976218	0.0396557225729	0.0405440967394	0.0374224198115
China	0p70	stor15	0.0	0.0	0.0450813107723	0.014823094175	0.0178023013334	0.0258597542953	0.0325579846552	0.0383909286684	0.0451852772617	0.0455036338115	0.0474804815907	0.0503533046713	0.0488628757189	0.0553580880156	0.0500355809358	0.0557166342193	0.0549598730005	0.0565452851919	0.0602998732426	0.0601707841905	0.0627889902326	0.0652814222883	0.0633832640491	0.0681370406206	0.0646308670091	0.0644815855786	0.0670888284925	0.0653350367688	0.0677283799263	0.066840008577	0.0664484287823	0.0676170962021	0.0660935725823	0.0742583715679	0.0735947867588	0.0711187620711	0.0758972930534	0.077578200843	0.0845496543427	0.0820186664145	0.088892094755	0.0873686898941	0.0842731568551	0.0818890174999	0.0781834377874	0.087780255088	0.0935161901775
China	0p75	stor15	0.0	0.0	0.0331464189346	0.0105566559619	0.0134128579088	0.0205217576827	0.0385547512583	0.0442633396034	0.0446052137767	0.0455085707819	0.0441577037056	0.0468970538402	0.0454049945	0.0503076572053	0.0449658094165	0.0551992974033	0.0542045267073	0.051531484666	0.0545309724239	0.0558530048784	0.0593822533127	0.0629142382878	0.0604099575034	0.0591368434697	0.0579948747108	0.0593557107348	0.060047907917	0.0615699487491	0.0605351071584	0.0619876656458	0.0625060441455	0.0683696635409	0.0645365505158	0.0647117586754	0.0646872858926	0.0635773260068	0.0628419464507	0.0636742246545	0.0608382710725	0.0695413067153	0.0665580210425	0.065379866496	0.0691080901068	0.0656168495584	0.0654375510084	0.0661874649375	0.0675002562655
China	0p80	stor15	0.0	0.0	0.0247459093018	0.00893797096519	0.0141667807936	0.0172024696081	0.0269068755396	0.0246212601303	0.0298875247683	0.0286346624925	0.0355255534572	0.0335515507981	0.0374302807512	0.0388036712704	0.0379936603299	0.0409389482962	0.0437583859308	0.0416156830908	0.0430409677856	0.0401378239025	0.047704411371	0.0443870929951	0.0466678443857	0.0488059258141	0.0494635031276	0.0505954333801	0.0520621903229	0.0486333082915	0.0486713382325	0.0481168927039	0.0478028182549	0.0515331693436	0.052756842418	0.0503850047716	0.0542457376861	0.0506194650591	0.0565804038474	0.0570813468678	0.0593654862754	0.0555823316584	0.0550984305171	0.0545448858582	0.0583316269892	0.0558872803468	0.0558929162974	0.0590117684631	0.0586205466408
China	0p85	stor15	0.0	0.0	0.0170909941734	0.00945698567247	0.00983614669634	0.008999703454	0.0144124892302	0.0182367343706	0.0266714414303	0.0291233428249	0.0222271552205	0.0224034186365	0.0202931640769	0.0217656757289	0.0237928331025	0.0262315336153	0.0275376116815	0.0277470087855	0.0271217796559	0.0272933554947	0.031444280476	0.0323043957281	0.0337033482175	0.0335676290347	0.0356850040291	0.037107545397	0.0351852435063	0.0353487691993	0.035167682482	0.0328993583453	0.0307873139218	0.0366838227012	0.0366238631108	0.0355011790745	0.0358516140562	0.0318919551127	0.0338121397047	0.0320991806284	0.0357023360186	0.0366474570791	0.0358392614509	0.0373672911166	0.0392623378765	0.0378939640658	0.0379778891697	0.0380649715593	0.0364710087387
CW	0p70	stor15	0.0	0.0	0.182879330403	0.149577799148	0.138301340887	0.150396718187	0.156165924057	0.17120385204	0.159711102358	0.181106463708	0.17260260521	0.179899339406	0.172299636861	0.17599899299	0.174881801062	0.178549248991	0.169887753417	0.171841305424	0.171566777985	0.16060457487	0.166012949114	0.163459239231	0.164166118895	0.173174670784	0.163251032794	0.169697677188	0.164068356288	0.165287043592	0.175931143483	0.1700209666	0.169172904077	0.170645591274	0.16546050471	0.167409077011	0.163013516614	0.171943090411	0.169875361805	0.174907694463	0.178171118449	0.185723381043	0.178132597456	0.168700274419	0.175613413001	0.18232208864	0.188606963634	0.196900269308	0.204443816745
CW	0p75	stor15	0.0	0.0	0.156765537571	0.119256403695	0.107032961859	0.113026088264	0.112128620187	0.143431058048	0.138454861726	0.153089672142	0.142444236821	0.154793040154	0.134505292104	0.145084052454	0.15296994734	0.151056581592	0.148101170019	0.143999597336	0.142467864281	0.139267141156	0.140162099268	0.153408697831	0.140345723599	0.152265604457	0.146752098606	0.150907675763	0.142841956354	0.158207150541	0.150489753156	0.148273461964	0.151842235547	0.173864023597	0.161582412782	0.171740858549	0.164230809493	0.16231785939	0.159618091523	0.163078826658	0.14797181832	0.157731973377	0.159857887051	0.166695064326	0.169024309312	0.177803317379	0.168178619994	0.17075587689	0.173722261516
CW	0p80	stor15	0.0	0.0	0.129884124455	0.0916034712663	0.0923209217456	0.0961659416647	0.106312784206	0.109683595013	0.110167420295	0.106604666874	0.102999560474	0.0983668459115	0.10557627569	0.106039651192	0.111760277437	0.113354078498	0.118790368059	0.119565081141	0.114105850605	0.111622631591	0.110398058205	0.107244756259	0.118612353607	0.111269611427	0.104799851756	0.101585109295	0.103424629509	0.118025904002	0.124911264026	0.114709883375	0.110345810169	0.128444860554	0.125281824449	0.11648234515	0.134109650801	0.116339665966	0.120050346435	0.128795335893	0.123908296965	0.12407382595	0.121690214474	0.116698995903	0.12475910007	0.131639421393	0.118668489944	0.127278209441	0.128389539421
CW	0p85	stor15	0.0	0.0	0.0981688026883	0.0750072759284	0.0707871663868	0.0787458904868	0.0787714218738	0.0956229230376	0.0866918690051	0.100814785971	0.112908581134	0.108646665656	0.0947927279267	0.107380047671	0.0931313079756	0.0943653285922	0.0967145165395	0.0957561710814	0.0949685005724	0.0972238758899	0.0937358261123	0.0962938184902	0.0923169342263	0.0921544113006	0.0947677730807	0.0966101920901	0.0981607981519	0.0998880456937	0.103074323111	0.109453252078	0.100696629897	0.0945857121143	0.0942138243064	0.0911082465593	0.0965853525525	0.0922569283605	0.103131019899	0.0997241122533	0.0965820622454	0.0910242565819	0.0994259466269	0.0906058968762	0.0983819459264	0.10604726958	0.105790218041	0.110243188528	0.106969408254
RoW	0p70	stor15	0.0	0.0	0.142822717583	0.112080782268	0.0969913350604	0.102729503882	0.122067257371	0.112407418366	0.123597302733	0.125580865633	0.128930839292	0.131973970907	0.129988195867	0.129436249379	0.129110973156	0.125206726611	0.12797930669	0.132292169596	0.127671392294	0.130521631377	0.133801099425	0.140292078272	0.134009956445	0.130229248782	0.130530552985	0.137288919691	0.136527672256	0.138084644464	0.135533732519	0.132841796241	0.135875434015	0.131647954807	0.130610219961	0.128144526879	0.134464206369	0.131670913476	0.127858197228	0.127591661633	0.138871270621	0.136596985634	0.134041394668	0.139359085681	0.139458140248	0.144260833675	0.132379895613	0.141719368744	0.134789618392
RoW	0p75	stor15	0.0	0.0	0.1238721774	0.0988339335676	0.0893711650584	0.0886890151756	0.0845143725624	0.102408531121	0.100686360265	0.110390659332	0.105139031857	0.110947430942	0.104214474803	0.109971657531	0.1016594158	0.104655972616	0.101244043143	0.104251648479	0.102724855767	0.114882653053	0.113281044712	0.120926419238	0.116227693536	0.104032827468	0.108381791696	0.11223294503	0.11437660049	0.114376799039	0.119540427023	0.107976930914	0.112932852902	0.113924244277	0.111048559038	0.11028282364	0.11248338221	0.096453558625	0.107100245785	0.106326033643	0.0986884100324	0.105055496916	0.103526510796	0.116199023764	0.114878271856	0.122806291633	0.116119775428	0.111428051399	0.118933791437
RoW	0p80	stor15	0.0	0.0	0.105141039828	0.0816752644153	0.0730383402361	0.0748230101079	0.0825619594266	0.0908082303389	0.0847240125408	0.0923609112587	0.096388023303	0.0974802112348	0.0908080299165	0.0891048289489	0.0852416193631	0.0929436272712	0.0897880146602	0.0945023611356	0.0951747437038	0.0943555273622	0.0950430886505	0.091597647425	0.0948697579091	0.094286862079	0.0939969735252	0.0881807476636	0.0926908187382	0.0955458164496	0.0979843279421	0.0974937285096	0.0947132326818	0.0993990667268	0.094814813133	0.0929055535671	0.0988421049952	0.0923845742162	0.0897482045861	0.10420107928	0.0992709059543	0.104584013474	0.0983612953549	0.0951245200925	0.0996019269956	0.10476028031	0.101661344163	0.104856821168	0.100072900952
RoW	0p85	stor15	0.0	0.0	0.0840547599344	0.0641881066622	0.0590197893562	0.0551193180582	0.0617446763912	0.0699454073957	0.0691123319377	0.083918106496	0.073107815638	0.0768429122156	0.0726764447765	0.0718485241081	0.0680252725718	0.0729902529036	0.0743301479624	0.0774476419146	0.0722056881	0.0758262657416	0.073105712139	0.0772887790498	0.0775976187609	0.0763617401291	0.0842741522432	0.0772201858811	0.0795302013156	0.082145491939	0.0756848976935	0.0838077514763	0.084864165879	0.0825298047401	0.0815021902895	0.0824644595386	0.088432125143	0.0823441948477	0.0871157844013	0.0830143952461	0.0925238743541	0.0863310472721	0.0879629493685	0.0794535032142	0.0910857058144	0.0827894351277	0.0888272083076	0.086387526123	0.0891337881155
RoW_CW	0p70	stor15	0.0	0.0	0.153191347543	0.12178686237	0.107684405041	0.115068133425	0.130893676584	0.1276268396	0.132945337886	0.139953633055	0.140235249441	0.144379423507	0.140940486734	0.141488987353	0.140958724229	0.139014406212	0.138827282735	0.142529439444	0.139033686286	0.138308583075	0.142139117202	0.14628888385	0.141815860825	0.141345645248	0.13900022936	0.145677906934	0.143656561632	0.145125968997	0.145990577872	0.142465601963	0.144494463967	0.141742469379	0.139631195054	0.138308131892	0.141854178029	0.142095342077	0.138734314822	0.139839388064	0.149044012421	0.149313323322	0.145454375797	0.146954034609	0.148816910695	0.154112966463	0.146934238105	0.156002911423	0.152819565435
RoW_CW	0p75	stor15	0.0	0.0	0.132386603752	0.104120277587	0.0939429104602	0.0949886517997	0.0916623038299	0.113027187363	0.110462713986	0.121443272928	0.114795461561	0.122296840323	0.11205523451	0.119060479684	0.114941115802	0.116666742137	0.113372982046	0.11454038096	0.113012309443	0.121194563026	0.120239189398	0.129334437372	0.122470631006	0.116517852569	0.118313922392	0.122243875649	0.121744840609	0.12572225897	0.127551641342	0.118407663563	0.123004523026	0.129439619839	0.124129216464	0.126191198742	0.12587817241	0.113502492973	0.120694458336	0.121016459731	0.111445390409	0.118690770933	0.118107853411	0.129269893271	0.128893940847	0.137042238426	0.129595175804	0.126785023084	0.133115753723
RoW_CW	0p80	stor15	0.0	0.0	0.111545772293	0.0842451747439	0.0780296247777	0.080347615011	0.0887098460315	0.0956941070493	0.091310023223	0.0960478987706	0.0980994156945	0.0977097160844	0.0946307813875	0.0934883974266	0.0921059579392	0.0982268602054	0.0972952562664	0.100989831025	0.100075049256	0.0988251068309	0.0990177132173	0.0956478920671	0.101015514421	0.098682836459	0.0967932920102	0.0916504585512	0.0954692591538	0.101364773493	0.104954349034	0.101950119766	0.0987597158936	0.106917552862	0.102701180554	0.0990083917845	0.10797108786	0.0985853352025	0.0975918956453	0.110567287704	0.105648279691	0.109628939626	0.104399971935	0.100709060085	0.106113846005	0.111717929695	0.106063633544	0.110660583938	0.107402645665
RoW_CW	0p85	stor15	0.0	0.0	0.0877081713503	0.066988642072	0.0620657677715	0.0612350420172	0.0661520391435	0.0765920167631	0.0736627844572	0.0882918017415	0.0834102196733	0.0850752945256	0.0784012312708	0.0810458374557	0.0745239546257	0.0785231782958	0.0801243282069	0.0821867935973	0.0780978283177	0.0813650241653	0.0784458046427	0.0822082219949	0.0814077046516	0.0804496634936	0.0869904196397	0.0822392772412	0.0843527200198	0.0867381412291	0.0827746338691	0.0904460737696	0.0889623895982	0.08565046906	0.0847925890538	0.0847018985724	0.0905425831187	0.084910099912	0.0912613184074	0.0873396953702	0.0935743338314	0.087545881659	0.0909301392645	0.0823402935575	0.0929743331472	0.0888097114849	0.0932180731001	0.0925625498832	0.0937505275827
[truncated: 53 more columns]
