# Supplementary material for: Post-Brexit no-trade-deal scenario: Short-term consumer benefit at the expense of long-term economic development
Source: PLoS One. 2020 Sep 3;15(9):e0237500. doi: 10.1371/journal.pone.0237500 (PMC7470266; doi:10.1371/journal.pone.0237500)
Supplement: S2 File — (ZIP) [file pone.0237500.s002.zip › WenzEtAl_AdditionalData/ProcessedModelOutput/ModelVariantNoServiceSectors/RegionLevel_AllScenarios/Region_Rel_production_value_Shortterm_changes_noserv.csv]

regions	passage	storgage	0	1	2	3	4	5	6	7	8	9	10	11	12	13	14	15	16	17	18	19	20	21	22	23	24	25	26	27	28	29	30	31	32	33	34	35	36	37	38	39	40	41	42	43	44	45	46
UK	0p70	stor15	0.0	0.0	-1.61724247302	-3.24125899998	-3.43300459942	-3.32694998932	-2.99643854955	-3.03322971645	-2.71336663075	-2.86796662782	-2.54816057991	-2.6785308764	-2.50987686028	-2.6731403802	-2.62565677852	-2.664619445	-2.467328634	-2.36256826983	-2.22858465652	-2.21192390791	-2.18324010045	-2.21030019104	-2.11744003306	-2.13819370998	-2.06576156798	-2.19340140112	-2.1463996979	-2.20512134423	-2.12817800002	-2.2298564609	-2.12448767522	-2.12873169216	-2.07812138524	-2.16627747618	-2.11115608482	-2.11340606704	-1.97071372725	-2.01443913	-1.96062760753	-1.92190219475	-1.76028280127	-2.15007756051	-1.89402398661	-1.97424957945	-1.8282427209	-2.15001596081	-1.89832853764
UK	0p75	stor15	0.0	0.0	-1.35078301926	-2.87409913042	-3.08949032707	-3.03645463588	-2.72723581403	-2.72330561372	-2.48451332398	-2.56673989359	-2.30201492642	-2.35432038966	-2.21589568216	-2.26440141812	-2.23526081281	-2.21256840701	-2.06008039987	-2.07815311732	-2.06668718678	-2.07454883186	-2.09272720925	-2.08636008032	-2.06084730932	-1.88509629968	-1.85321212497	-1.79246019616	-1.79295623348	-1.71220214593	-1.76028824518	-1.79597801296	-1.77034469823	-1.7962503322	-1.7748890492	-1.79791781975	-1.69695243695	-1.89377701342	-1.67543028129	-1.70171921791	-1.65724776944	-1.71290065714	-1.76026949566	-1.7882650689	-1.54004404695	-1.7576425854	-1.6268427064	-1.49165156423	-1.68065767372
UK	0p80	stor15	0.0	0.0	-1.06242532373	-2.51809311519	-2.73356199515	-2.70585358582	-2.45803294187	-2.41064828788	-2.19502597878	-2.12315988527	-1.96061008241	-1.94916537785	-1.83895151347	-1.88217945935	-1.77727737522	-1.74546582659	-1.79584262398	-1.64984481746	-1.73942740486	-1.62906348411	-1.65419264847	-1.59116578198	-1.53512072379	-1.58100828852	-1.50354751956	-1.50771527395	-1.43532029944	-1.4208742123	-1.44248260803	-1.4123788436	-1.3884179207	-1.35330930396	-1.43952303802	-1.33177420886	-1.44593977237	-1.45110729315	-1.42266050648	-1.42173994191	-1.39215178255	-1.34045216117	-1.35613889806	-1.34987920536	-1.2346537185	-1.28167494685	-1.38375890925	-1.22956888943	-1.2590472927
UK	0p85	stor15	0.0	0.0	-0.805637845726	-2.13794106535	-2.40603870916	-2.42416805064	-2.2097925766	-2.0669261396	-1.88925916434	-1.84211358583	-1.73035167808	-1.69224034344	-1.59810795251	-1.52312619673	-1.53210128962	-1.44854965397	-1.46173957984	-1.37846453954	-1.34621070088	-1.3368398398	-1.28298490033	-1.29777147628	-1.26682882524	-1.24220456323	-1.20433995578	-1.20498650623	-1.15940650209	-1.15381459586	-1.09281388151	-1.08587041511	-1.0257648103	-1.02196680698	-1.06875234217	-1.01361474265	-1.00620384673	-0.928287304471	-1.05241221466	-0.902145716956	-1.04366460908	-0.879770875883	-1.04459105826	-0.827798339339	-0.976065012646	-0.901718846761	-0.884161500696	-0.920641467601	-0.970637370599
EU	0p70	stor15	0.0	0.0	-0.246519298204	-0.932935323439	-1.25330696524	-1.16810621082	-1.11877032982	-1.000679706	-0.928516823063	-0.863339436623	-0.895391675383	-0.835938544815	-0.804945677191	-0.832921222253	-0.811244788975	-0.762986881076	-0.752374820084	-0.656887849494	-0.71755776575	-0.649495300229	-0.624813652483	-0.621152520207	-0.594885573512	-0.684284237681	-0.658389451461	-0.6469414121	-0.594934107797	-0.644141474139	-0.53626174994	-0.610640328187	-0.553480898212	-0.625128801567	-0.654040479074	-0.604888701097	-0.548207752427	-0.531436126196	-0.539396481639	-0.589879436946	-0.543189582712	-0.564476746743	-0.526596586944	-0.555325619708	-0.544683733478	-0.588111250802	-0.573564387532	-0.593638428079	-0.537024313138
EU	0p75	stor15	0.0	0.0	-0.205191374163	-0.843271473766	-1.16020866486	-1.15113797224	-1.07245275174	-0.968299276735	-0.902000706215	-0.782421483412	-0.822576118429	-0.723479643415	-0.751060483037	-0.715570508167	-0.718952543137	-0.671715756658	-0.668395530594	-0.692608449095	-0.648619311855	-0.600981795309	-0.602870584701	-0.513651216354	-0.565651994028	-0.583467829717	-0.574589831704	-0.575654889742	-0.542100708174	-0.508170541162	-0.55876867242	-0.571686646094	-0.545092304382	-0.542149636727	-0.547989671023	-0.443603330653	-0.420001397392	-0.535380116633	-0.482326495368	-0.512197476338	-0.524567282133	-0.459012539199	-0.43627786787	-0.488146731246	-0.445983029475	-0.404093327096	-0.369574289322	-0.524082655952	-0.513138261721
EU	0p80	stor15	0.0	0.0	-0.16480542726	-0.709386363317	-1.05048259554	-1.06722853536	-1.01353467117	-0.926823836832	-0.856441289861	-0.796714997935	-0.728222708601	-0.688293077175	-0.66443950049	-0.699366621436	-0.675823748326	-0.663552764296	-0.606186045376	-0.615832181186	-0.560268882965	-0.615903616863	-0.500543280662	-0.582499897769	-0.516803045677	-0.55702609518	-0.545434678978	-0.52658463529	-0.512860656202	-0.477988303029	-0.445653674185	-0.473865178739	-0.502877059809	-0.460975934744	-0.490123345804	-0.484008017416	-0.420597811342	-0.442568440245	-0.390898033081	-0.430495255386	-0.387805098891	-0.445775537937	-0.37815421052	-0.411962078407	-0.382526088573	-0.403763669912	-0.370390697495	-0.401838780627	-0.37994419864
EU	0p85	stor15	0.0	0.0	-0.12682561236	-0.620531977478	-0.928171405758	-0.955647573874	-0.919370204267	-0.868770077795	-0.822536480697	-0.78126096491	-0.747318470935	-0.73171612667	-0.731976064491	-0.690898384809	-0.667019268865	-0.601250716508	-0.533881991022	-0.580726310601	-0.530405870332	-0.523850185436	-0.493122080917	-0.474476414316	-0.45504206065	-0.442114341981	-0.465508218884	-0.42786538841	-0.421933356463	-0.385878234081	-0.410267049951	-0.427491409463	-0.388819588967	-0.376655146664	-0.354090045756	-0.402892704021	-0.35052327272	-0.375293952743	-0.360836133872	-0.369679018553	-0.326553337025	-0.372317218714	-0.342921847574	-0.356579302109	-0.342728477763	-0.348763209895	-0.357307399123	-0.345637182513	-0.317765717841
EU_wo_IRL	0p70	stor15	0.0	0.0	-0.190879232005	-0.877769610187	-1.20648038407	-1.12822263363	-1.08277493586	-0.969426026387	-0.89656732361	-0.835061233941	-0.87461940095	-0.811245852513	-0.783391603985	-0.813673611697	-0.786818369659	-0.739781412066	-0.733670956116	-0.64421197379	-0.697546651135	-0.637594876038	-0.606246114099	-0.610716548581	-0.585976294556	-0.673242403355	-0.656650727374	-0.640138264325	-0.584387484765	-0.625699567184	-0.524020318729	-0.609458086467	-0.554844371442	-0.627345313932	-0.656687553417	-0.606388322907	-0.548155504582	-0.531634255193	-0.538833182925	-0.591159107889	-0.543328135806	-0.56490736533	-0.527751575564	-0.557489952943	-0.543632017335	-0.588018413647	-0.573512602649	-0.592554490618	-0.533632409737
EU_wo_IRL	0p75	stor15	0.0	0.0	-0.158447128758	-0.792698268426	-1.12275196185	-1.12079075749	-1.04720868442	-0.944854772796	-0.888389441469	-0.761421505672	-0.804949371481	-0.708829552829	-0.719812045092	-0.696860675427	-0.710202256961	-0.654168242667	-0.650644286508	-0.676148355488	-0.63446699455	-0.593634348346	-0.588051681456	-0.50168255266	-0.564271063844	-0.580978968144	-0.573488049029	-0.574652217081	-0.543078299643	-0.508290656941	-0.560383684192	-0.574192680388	-0.546510751758	-0.542207275046	-0.549167680035	-0.444819880521	-0.42010608411	-0.537409821843	-0.483408553701	-0.514767656113	-0.525941282627	-0.461049554619	-0.436198773054	-0.491128177487	-0.446491658094	-0.40555262368	-0.371052163256	-0.527180333621	-0.516291114762
EU_wo_IRL	0p80	stor15	0.0	0.0	-0.127343461642	-0.665241750426	-1.00908100282	-1.0352889949	-0.989440541366	-0.904376983047	-0.849018581423	-0.787201661619	-0.715776052743	-0.680914558852	-0.64815593721	-0.687687689693	-0.67321406556	-0.652387369616	-0.596123309841	-0.614160570522	-0.556147349534	-0.605894897232	-0.492106774935	-0.577033242536	-0.50838531792	-0.557563898296	-0.546822533996	-0.5244226907	-0.512835418422	-0.476948793866	-0.445388009592	-0.474213288234	-0.502004384292	-0.460714646833	-0.484384717506	-0.473334603619	-0.417260973538	-0.441692484895	-0.390668133182	-0.432134284629	-0.388128452605	-0.447437008392	-0.378824529307	-0.412999997851	-0.382610057413	-0.403739207754	-0.370953474386	-0.403059152241	-0.380359468293
EU_wo_IRL	0p85	stor15	0.0	0.0	-0.0987996614525	-0.578904005338	-0.892881374499	-0.927483433135	-0.895912984023	-0.846264217064	-0.802263720048	-0.76351688614	-0.727325638995	-0.718287655823	-0.728839243129	-0.690080672913	-0.667196883479	-0.599930389164	-0.536026899129	-0.582947148595	-0.533357855426	-0.526842080153	-0.495095428484	-0.474463490376	-0.454526096719	-0.44416825824	-0.468303159813	-0.429813857134	-0.424726432455	-0.38853972126	-0.413368666077	-0.431130792251	-0.389266482557	-0.374210298366	-0.349534187989	-0.402746008581	-0.351903150191	-0.377851698588	-0.36250460862	-0.370695164848	-0.330034849651	-0.376517829382	-0.34604293191	-0.360309472657	-0.345302740175	-0.351730539633	-0.361386800376	-0.348864977277	-0.322875218373
IRL	0p70	stor15	0.0	0.0	-3.68948341678	-4.34654684977	-4.15089946948	-3.63607101643	-3.34613737487	-2.9346331471	-2.90552705575	-2.61317267412	-2.18076389756	-2.36390318247	-2.13869500078	-2.02394842693	-2.32273266085	-2.19892329547	-1.90975540783	-1.44126120128	-1.95583000915	-1.38588431421	-1.7737585189	-1.26692234595	-1.14618484156	-1.36754437711	-0.765980348653	-1.06791491701	-1.24755095662	-1.7853123652	-1.2937520137	-0.68379652836	-0.469110232789	-0.487972736472	-0.490241572925	-0.512093267223	-0.55144080849	-0.519176057608	-0.574252968908	-0.510694392044	-0.534616024762	-0.537830402742	-0.455126787443	-0.421398358681	-0.609763112245	-0.593855941913	-0.576768795901	-0.660711637013	-0.746912663456
IRL	0p75	stor15	0.0	0.0	-3.09768900534	-3.97270217434	-3.47800037977	-3.02900007081	-2.63453604785	-2.41902698706	-1.74425520605	-2.08188380954	-1.91330554089	-1.63001588011	-2.68468957362	-1.87332043893	-1.26041346128	-1.7575423052	-1.76682873931	-1.71114626811	-1.5243537242	-1.05563611162	-1.51985281772	-1.25426283786	-0.651102882126	-0.73747665242	-0.64276728864	-0.637699495865	-0.481608106712	-0.500737869974	-0.45883299726	-0.416615188719	-0.457319881489	-0.538583022325	-0.475095387502	-0.368324168854	-0.413523464544	-0.409783533307	-0.415369565447	-0.353156746352	-0.439545197773	-0.332963605825	-0.441172193734	-0.303657151491	-0.414509485237	-0.313793186894	-0.27812459716	-0.332400765607	-0.318042162232
IRL	0p80	stor15	0.0	0.0	-2.48292278844	-3.44102075189	-3.61238102447	-3.04362251315	-2.50446072559	-2.31581772988	-1.31575272782	-1.38539286663	-1.49841211424	-1.14487006513	-1.67205375989	-1.42204985464	-0.837308892729	-1.35445872251	-1.2288603114	-0.71927015183	-0.815306173309	-1.23523542067	-1.02258770814	-0.920772281339	-1.0376855069	-0.523747255729	-0.45955528744	-0.660364088792	-0.514422350452	-0.542312323337	-0.462092793027	-0.452324433357	-0.556877543591	-0.477144227918	-0.8452252116	-1.14447058042	-0.627078745177	-0.496771877529	-0.405124060419	-0.329073397767	-0.367796222002	-0.342965035525	-0.336675404142	-0.347736428642	-0.37733016196	-0.405277369281	-0.335566500194	-0.326323132139	-0.354247634749
IRL	0p85	stor15	0.0	0.0	-1.86104970583	-3.19643858935	-3.11189115424	-2.69842274688	-2.37088478968	-2.26141527484	-2.07699917758	-1.87925078943	-1.9844593965	-1.56265948192	-0.926080136131	-0.741497762373	-0.656028614386	-0.682951547971	-0.401156741828	-0.443302578997	-0.347739323532	-0.338714062151	-0.371012864819	-0.475276137698	-0.486969508306	-0.315019597764	-0.292559443127	-0.307295655803	-0.249099981544	-0.221187472793	-0.218341451022	-0.202289226765	-0.361166160419	-0.527940462106	-0.636002988941	-0.411970104009	-0.265137525646	-0.217022624718	-0.25759221124	-0.306800674357	-0.111120037448	-0.112386690347	-0.149791570846	-0.125759243269	-0.18343511738	-0.165147148471	-0.104877215275	-0.14590374734	-0.0015937900202
USA	0p70	stor15	0.0	0.0	0.0325823646728	-0.001663679418	-0.220028874484	-0.148446522811	-0.179686932433	-0.103554955752	-0.0787143800465	-0.0253824648973	-0.0171403208177	-0.0201671940189	0.00130320439602	0.00762796426332	0.0039463939203	0.00601197230237	-0.00303050975317	0.00148823633477	-0.0119087350645	0.00432411323246	0.00266505116231	0.00381207837796	-0.00190794751226	0.00667210359506	0.00764250540792	0.00884822418172	0.0213850962422	0.0247580342694	0.0259529969109	0.0228023456922	0.014480541747	0.0257893345193	0.0116796127392	0.0281562799218	0.0304231849156	0.0328672575088	0.032518862299	0.040243022686	0.0399715706078	0.0360019665053	0.037111860033	0.0306728560721	0.0279839435716	0.036463384369	0.045853507726	0.0429960371988	0.044177324307
USA	0p75	stor15	0.0	0.0	0.0259350550586	-0.00262203694603	-0.222603159209	-0.147151656572	-0.166326772526	-0.0989853868173	-0.0620310996167	-0.0581277407439	-0.00522640495342	0.0038504116008	-0.00113098241418	0.000880478857668	-0.00558036431598	-0.000207059458468	0.00788619003129	0.00422815086103	0.000923336315539	0.0140795136484	0.00613601964874	0.0137326333139	0.00808759122402	0.00726331295409	0.00801396945902	0.00765256603223	0.00744818764622	0.0157588372227	0.0038830232973	0.0128385686889	0.0136209071317	0.0245461868038	0.020187022283	0.0222095741548	0.0208299475706	0.0254560024379	0.0225278575901	0.0181811126659	0.0148775879553	0.0235168347723	0.0213990089164	0.0246474154352	0.0261301953121	0.0300337099607	0.0290615291192	0.0229165979166	0.0187825928646
USA	0p80	stor15	0.0	0.0	0.0203342534769	-0.00177864873319	-0.214859664715	-0.146097267987	-0.185627220282	-0.125667429016	-0.0856469040079	-0.086966762933	-0.0533907301156	-0.0458448380855	-0.0272807529872	-0.0438501672502	-0.0341662669704	-0.0248410524558	-0.0199906074604	-0.0223937964779	-0.0308705000795	-0.0244327443401	-0.0233801698029	-0.0232202212221	-0.0250415517049	-0.017000340267	-0.0216962077001	-0.010682596607	-0.00756098340726	-0.00365000985912	0.00222418277551	-0.0138835487695	-0.0154748006743	-0.0100785512404	-0.000783094824341	-0.00713840041959	-0.00989342515842	-0.013783947929	-0.0101692859204	-0.00301505540878	-0.00140528330449	-0.00551170192479	-0.00191114858353	-0.010091044128	0.00275291540308	0.00488273269668	0.00124230006346	0.0029597528399	-0.00487197858946
USA	0p85	stor15	0.0	0.0	0.0142097458657	-0.00043401472638	-0.135249977317	-0.162168382851	-0.13259773556	-0.10173126313	-0.0915772942121	-0.0674167354554	-0.0561419945618	-0.0993062537143	-0.0629062388178	-0.0840187356812	-0.0587288111031	-0.0528438064327	-0.0427191624789	-0.033318082632	-0.0237789810576	-0.0242404088419	-0.021736315863	-0.0248668979967	-0.0307614586512	-0.0312542045075	-0.0267011172261	-0.0241908500231	-0.0247343137908	-0.0154000781522	-0.0187293391089	-0.0151925859912	-0.0250202718486	-0.0246518337392	-0.0250560152501	-0.0234457706213	-0.0187521609045	-0.0147601080782	-0.0255720502122	-0.0258091213388	-0.0215117172702	-0.0202611300095	-0.00453806385672	-0.0105653519966	-0.00827344173547	-0.00813850952869	-0.00775930019609	-0.00980298231947	-0.00754115196022
China	0p70	stor15	0.0	0.0	0.0450824481556	0.0139761464245	-0.0641599158311	-0.0661380835132	-0.0444784419331	-0.00723896572887	-0.0260480344579	-0.013044616267	-0.0250193726068	-0.00928015826874	-0.00491994832553	-0.00729953400597	-0.0118838896022	-0.00202786217225	0.0164842796082	0.00382060015363	0.0183181287447	0.0170839932722	0.02575371366	0.0290383031761	0.027571090629	0.0337074176669	0.0289182440096	0.0284362227954	0.0304135648295	0.0294557038419	0.0332534649679	0.0340268604082	0.0283276609722	0.0320915292375	0.0315995788763	0.037536167562	0.0328670412976	0.030701708336	0.0365587026924	0.0416258050639	0.0451355568805	0.0487877063064	0.0578412001401	0.0548738842997	0.053648837775	0.0502335461694	0.0464823902016	0.0559039978431	0.0482402429702
China	0p75	stor15	0.0	0.0	0.0331468727266	0.00989051158549	-0.048890739252	-0.0685496331538	-0.0320227116677	-0.0351534235458	-0.0117829502421	-0.0185556036561	-0.00889677770721	-0.0272068344072	-0.0161238425971	-0.0178667993739	-0.0116205222456	-0.0122063618146	-0.00209496557249	-0.00455421060893	-0.00187767021856	-0.00216742594741	0.0169326636442	0.0210083480515	0.0166627932849	0.0144646453316	0.0179190015787	0.0222718237301	0.0201252243008	0.0215625211843	0.0250171185868	0.0260318910663	0.0215808738426	0.0308357643419	0.0242728794934	0.0227377716148	0.0233684592085	0.0232936937044	0.0235646956359	0.0234331206736	0.0243304462215	0.032898377218	0.0282921692497	0.0242139835729	0.0293808456436	0.030224652078	0.0323540812705	0.025889641231	0.029795517285
China	0p80	stor15	0.0	0.0	0.0247461773902	0.00840152399284	-0.0631206544938	-0.0759470689139	-0.0630831469125	-0.0507706422817	-0.0534065336239	-0.0533158642269	-0.0546981759249	-0.0316775063923	-0.0406301228656	-0.0216135034633	-0.0177856532143	-0.017510253865	-0.0171611468002	-0.0147366173206	-0.00714335951133	-0.0159549936397	-0.00383015873398	-0.0233009896776	-0.0139287470143	-0.0110712985736	-0.00259301004228	-0.00268557069496	0.00247598212193	-0.00156831737431	0.00330712332322	0.00152672399574	0.000343667420877	0.00297513485126	0.00495648989378	0.00433866496306	0.0099800677027	0.00859123035104	0.0105179990197	0.0139118852416	0.0168649243605	0.00911331156987	0.0140175251903	0.00886864629248	0.0116150138755	0.00991951532794	0.010413184975	0.0121086604196	0.0147684183744
China	0p85	stor15	0.0	0.0	0.0170911339511	0.00924028691527	-0.0331721284448	-0.0410639865377	-0.0445603572968	-0.0288344162583	-0.0423047962898	-0.0319131294371	-0.0343796417837	-0.0323831919364	-0.0530038348865	-0.0596667809423	-0.0525279869537	-0.0517257399479	-0.0308240166418	-0.0245202404548	-0.0289149409947	-0.0290805517161	-0.0267224786254	-0.0169453773368	-0.017139363316	-0.013938197276	-0.0137569432385	-0.0104688113048	-0.0183274671184	-0.0125647018055	-0.00676770455462	-0.0113959703826	-0.0220644927227	-0.0137402014681	-0.00773992097313	-0.00872933425253	-0.0100138479979	-0.0154377630635	-0.0115501076995	-0.0175936829382	-0.016243553863	-0.0119786599785	-0.0149258811509	-0.00573319064411	-0.00332411136865	-0.00198647054349	-0.0101388457027	-0.0105934246393	-0.00774915583374
CW	0p70	stor15	0.0	0.0	0.18291536689	0.149183803268	0.122636403707	0.127143545099	0.138756537313	0.154399798298	0.143180120456	0.166728268473	0.156313273932	0.163886069439	0.161096840774	0.16261523003	0.151379310804	0.160979725124	0.148340015103	0.156618145463	0.152536544828	0.142462844248	0.140525888265	0.142449242043	0.139538256121	0.151245960686	0.141124221748	0.145700222245	0.140912436107	0.142511128398	0.150343211457	0.14508304977	0.147500385376	0.145491092355	0.138967573657	0.143361802845	0.141860010238	0.144120549635	0.14882441555	0.153514376786	0.156309754689	0.164186849924	0.15636891866	0.147403630966	0.154675074486	0.159713074308	0.166520677778	0.176328787037	0.186013239766
CW	0p75	stor15	0.0	0.0	0.156784782658	0.118573616614	0.0700820432255	0.0803609088089	0.0803279814459	0.119537761911	0.121157605171	0.137711400691	0.129585690782	0.140531925584	0.122369508748	0.128918647817	0.131880029054	0.135327335125	0.125204589503	0.126744603861	0.120851754588	0.117470533933	0.121409077289	0.127955250179	0.121416519098	0.133344987952	0.124569299741	0.126154706132	0.111643446965	0.13322231797	0.125279673985	0.109950854733	0.128047846549	0.150974624672	0.135210795012	0.14573567929	0.141676595095	0.136844600518	0.135945663743	0.138000028768	0.118936522935	0.130975112451	0.132241146945	0.141027636593	0.141434537303	0.154016006439	0.142325607811	0.143381773047	0.150382105452
CW	0p80	stor15	0.0	0.0	0.129896659035	0.0907772847583	0.0696191550114	0.0685891682753	0.0767545108515	0.0831564825782	0.07748657858	0.0783947039436	0.0761355513274	0.0752667459425	0.0819063589216	0.0812148126996	0.0855322052115	0.0929008455368	0.0945672574942	0.0966626337559	0.0917532870248	0.0864849816067	0.084626064904	0.0828981853427	0.096819036243	0.0872419369881	0.0751911756146	0.0724679578748	0.0770848069656	0.0890876811253	0.0946651168181	0.0903058576051	0.0816409902632	0.102350753963	0.0985160849517	0.0881564434424	0.105015180153	0.0877662207218	0.0909246335983	0.0976656050523	0.0952963547247	0.0939728419789	0.0893220022695	0.0878445626845	0.0951407200984	0.103283380622	0.0887941145466	0.0960024667177	0.102102642628
CW	0p85	stor15	0.0	0.0	0.0981768547331	0.0742926048073	0.0462537063753	0.0480285577154	0.0442448868502	0.051746298543	0.0614716159534	0.0535624961639	0.0885378998413	0.0868528256548	0.073636315426	0.0880863339482	0.0686069212796	0.0680776972392	0.0660530648569	0.061640468079	0.0603426521842	0.0662364773971	0.0687923630887	0.0687989742628	0.0573581705738	0.0621078534164	0.0627173514089	0.0643424708536	0.0646585048464	0.0683424304165	0.0741122071038	0.0813925827844	0.0722651338102	0.0650471908821	0.0628719505037	0.0616099914771	0.065402311573	0.0616772978377	0.0715028186263	0.0622897852429	0.062349280122	0.0566038162578	0.0665561783994	0.0540323643433	0.0628271038485	0.0720024458164	0.0700981717176	0.0748099641735	0.0743958050998
RoW	0p70	stor15	0.0	0.0	0.143093836419	0.112220424145	0.0721019121133	0.0630703627757	0.0898302646369	0.0869141962903	0.0989528798874	0.107725100582	0.109045593484	0.115133121655	0.113430357992	0.110255032473	0.104841981931	0.105395183654	0.108358078069	0.111611100149	0.109235173885	0.110962114373	0.115265001853	0.123317247579	0.115504628582	0.11213107183	0.107645151462	0.115723165723	0.115903940869	0.119780052996	0.114306926786	0.110076455543	0.113601899811	0.110789435539	0.107190262738	0.106062247383	0.108782260516	0.110357345648	0.10546079461	0.108781760413	0.117296070166	0.11748194547	0.112597423745	0.119547147758	0.119124648164	0.12318151873	0.110656798584	0.120096376722	0.114882114206
RoW	0p75	stor15	0.0	0.0	0.124088434021	0.0988718102187	0.0705445710588	0.0631043506331	0.0505750834803	0.0780711590155	0.0770918641994	0.0910690777805	0.0865116993457	0.090334127681	0.0848069869613	0.0843853817068	0.0766156156832	0.081814608235	0.0776886960036	0.0762288835896	0.077543820747	0.0935289962775	0.0862113512876	0.0990608694974	0.0917907035741	0.0833869446873	0.0809934869636	0.0889666417192	0.0927510742265	0.0928331209598	0.096226265009	0.0816239676406	0.0876346088278	0.0923260650204	0.0902586997188	0.0896505728379	0.0916831648116	0.0745555357515	0.0796444486162	0.0796316016745	0.0749802391308	0.0689608646178	0.0815020746465	0.0914041314839	0.0937623732479	0.0997943793362	0.0959762672566	0.0915933832816	0.0988764991768
RoW	0p80	stor15	0.0	0.0	0.105299724803	0.0815205203024	0.0569592426343	0.0416960027255	0.0469080877263	0.0608761026957	0.0522021799861	0.063900676441	0.0735352315456	0.073020096249	0.0684347081127	0.0667180088942	0.0547624904895	0.0659052480216	0.0589910505849	0.0694233021669	0.07073278464	0.0691070738311	0.0678295623726	0.0650654160917	0.0657436698592	0.0698632919912	0.0672575279006	0.0610381826276	0.0590542315028	0.0697833258153	0.0713236304654	0.0711006561505	0.0645367491457	0.0706763739068	0.0654201708744	0.0644657645735	0.0675680338028	0.0654701773724	0.057742051803	0.072874945504	0.0733548067274	0.0777047703684	0.0704183524268	0.0693044263467	0.0659758953493	0.078217920516	0.0754746051697	0.0749073976135	0.0730154641175
RoW	0p85	stor15	0.0	0.0	0.0841867930518	0.064129634283	0.0422186669206	0.0180536763801	0.0202750531137	0.0294028654123	0.0286347546375	0.0480509182474	0.039725936253	0.0428254712508	0.0415232070171	0.0358171691019	0.0396469117696	0.0453397246038	0.0449299103624	0.0465051258197	0.0416574970429	0.0447761662767	0.039859323089	0.0426333943848	0.0428808956026	0.0416706353733	0.0483835781534	0.0411729435317	0.0419456607613	0.0448149985349	0.0418819301907	0.050321097972	0.0498633669844	0.0486211234075	0.040258438695	0.0490864368254	0.055420495593	0.0485357571675	0.0524560967644	0.0486206335506	0.0560594350013	0.0496713446437	0.0517494603987	0.0447766429825	0.0535908886101	0.0477676354892	0.0519813818591	0.052467897988	0.0534232199523
RoW_CW	0p70	stor15	0.0	0.0	0.153401615455	0.121788372436	0.0851827346458	0.0796556672008	0.102494800677	0.104382803483	0.110401074313	0.122998034843	0.12128080393	0.127752792651	0.125768798181	0.123808437888	0.116888141314	0.119783208537	0.118707378248	0.123261146561	0.12044370752	0.119116059216	0.121803766996	0.128269552755	0.12172571851	0.122255937113	0.116311188522	0.123482708642	0.12237737471	0.125663978092	0.12363489724	0.11913789125	0.122376502262	0.119771938382	0.115415800417	0.115717214716	0.117344415991	0.119096930544	0.116685441618	0.120360771059	0.127394738768	0.129571481692	0.123927648685	0.12675778156	0.128326854479	0.132637689758	0.125117129868	0.134652102063	0.133294362962
RoW_CW	0p75	stor15	0.0	0.0	0.132551864056	0.103971610868	0.07042484601	0.0675712002622	0.0582766030931	0.088804764052	0.0884982545526	0.103142414808	0.0976613759326	0.103327797256	0.0945300229688	0.0959127906585	0.090920775602	0.0956663451696	0.0899881562486	0.0893048471766	0.0887540531838	0.0997262487946	0.0953222613383	0.106540162431	0.0994593279739	0.0963185539191	0.0922730597002	0.0985927496619	0.097641353464	0.103287840136	0.103746722321	0.0889563652025	0.0980955509276	0.107507209154	0.101894522351	0.104168168663	0.104623933952	0.0906790224282	0.0942179840415	0.0947402336645	0.0863582965622	0.0850132150975	0.0946358527703	0.104249145717	0.106102284031	0.113829614661	0.107973765978	0.104998776596	0.112208694156
RoW_CW	0p80	stor15	0.0	0.0	0.111666626327	0.0839166281738	0.0602362532835	0.048657282335	0.0546338162697	0.0666433655296	0.0587470312435	0.0676524466793	0.074208322746	0.0736016401617	0.071921836763	0.0704704977762	0.0627272125036	0.072893042083	0.0681999301896	0.076474186646	0.0761739289475	0.0736053347305	0.0721773268768	0.069681417609	0.0737875096206	0.0743617437199	0.069311147805	0.0639967730256	0.0637214350378	0.0747802464918	0.0773655600663	0.076071910912	0.0689641715966	0.0788752679943	0.0739870281819	0.0705980824456	0.0772612049482	0.0712414946856	0.0663313429977	0.0792919927087	0.0790343631333	0.0819157508489	0.0753115507364	0.0741035294051	0.073525192566	0.0847060996786	0.0789223521025	0.0803678434709	0.0805446626523
RoW_CW	0p85	stor15	0.0	0.0	0.0878081120421	0.0667603130464	0.0432631344393	0.0258126562536	0.0264796300541	0.0351864495415	0.0371345562948	0.0494775868524	0.0523608834547	0.0542219252638	0.0498356656727	0.0493470107548	0.0471431926863	0.0512254350448	0.050397626106	0.0504228999938	0.0464941381311	0.0503311548087	0.0473486229638	0.049406338884	0.0466283294581	0.0469607968818	0.052093866677	0.0471703616419	0.0478248666924	0.0509050600237	0.0502247178433	0.0583639329909	0.055662050755	0.052873001022	0.0461119325265	0.0523281513601	0.0580042826123	0.0519374370084	0.057386329179	0.0521588851851	0.0576875576008	0.0514658107211	0.0555821703829	0.0471724808494	0.0559816773292	0.0540408014597	0.0566709019378	0.0582511282844	0.0588519609115
[truncated: 53 more columns]
