# Supplementary material for: Post-Brexit no-trade-deal scenario: Short-term consumer benefit at the expense of long-term economic development
Source: PLoS One. 2020 Sep 3;15(9):e0237500. doi: 10.1371/journal.pone.0237500 (PMC7470266; doi:10.1371/journal.pone.0237500)
Supplement: S2 File — (ZIP) [file pone.0237500.s002.zip › WenzEtAl_AdditionalData/ProcessedModelOutput/ModelVariantTradeAgreementCountries/CountryLevel_70Perc/Country_Rel_consumption_price_Shortterm_changes_ta.csv]

	0	1	2	3	4	5	6	7	8	9	10	11	12	13	14	15	16	17	18	19	20	21	22	23	24	25	26	27	28	29	30	31
AFG	0.0	0.0	0.0	0.0	0.0	-4.000000008996807e-06	-1.9999999989472883e-05	-0.00027199999997895574	-0.0007119999999694038	-0.0013399999999830214	-0.0025159999999746496	-0.006799999999995698	-0.010691999999989932	-0.01562399999995856	-0.019167999999980534	-0.023383999999981864	-0.025519999999989995	-0.031611999999969775	-0.03715999999998054	-0.041107999999978606	-0.04781599999996722	-0.05064799999998648	-0.055051999999977674	-0.05717599999998102	-0.05875199999997305	-0.05879999999998109	-0.05941599999996772	-0.06099600000000205	-0.06208399999997338	-0.06225199999997377	-0.06282799999998145	-0.06324399999999564
ALB	0.0	0.0	0.0	0.0	-5.416666667423797e-05	-0.010666666666636626	-0.061537499999975154	-0.1113625000000007	-0.15824166666665862	-0.20817916666665548	-0.25178749999996697	-0.28817916666663557	-0.30857916666664487	-0.3391791666666477	-0.3619708333332916	-0.38540416666664745	-0.4035958333333145	-0.4325333333333181	-0.4531874999999741	-0.47181249999997954	-0.4835958333333168	-0.5118458333333131	-0.5209499999999978	-0.5290208333333157	-0.5404541666666485	-0.5588291666666301	-0.5632124999999988	-0.5716708333333265	-0.5739208333333079	-0.5846958333333152	-0.5879874999999646	-0.5950499999999859
DZA	0.0	0.0	0.0	0.0	-0.012307692307689244	-0.030226923076892565	-0.07028076923074611	-0.1093153846153716	-0.16451153846150923	-0.21228461538458365	-0.24506538461532834	-0.2705807692307549	-0.3006307692307586	-0.3194961538461216	-0.34620384615381417	-0.35994230769227364	-0.3789307692307231	-0.39678076923076455	-0.4108538461538247	-0.42283846153843285	-0.43436923076919376	-0.4455730769230559	-0.45356153846152214	-0.4593615384615224	-0.4777423076922971	-0.5036538461538176	-0.5022769230769053	-0.5215576923076393	-0.5500576923076594	-0.5709884615384353	-0.5900846153845896	-0.6097307692307541
AND	0.0	0.0	0.0	0.0	-7.999999995789153e-06	-0.025859999999966465	-0.06041599999998537	-0.08833999999997566	-0.11746399999996715	-0.13969999999998706	-0.152055999999956	-0.16073199999999677	-0.17825199999998986	-0.19201599999996155	-0.20145599999998876	-0.2069359999999465	-0.2115800000000001	-0.22519999999995877	-0.23731599999998743	-0.2480479999999674	-0.25376399999995636	-0.2583079999999738	-0.26721999999999024	-0.2829320000000135	-0.3153119999999787	-0.31760799999998035	-0.318591999999962	-0.3265359999999773	-0.3329199999999699	-0.3396440000000056	-0.3382759999999818	-0.3454839999999515
AGO	0.0	0.0	0.0	0.0	0.0	-0.0019269230769003443	-0.011561538461513088	-0.026638461538430747	-0.041073076923070495	-0.05595384615381116	-0.06680384615385115	-0.07335769230767397	-0.09029230769228569	-0.11237307692304466	-0.13743846153844164	-0.17172692307690918	-0.20059615384615537	-0.21717307692307175	-0.23108846153845342	-0.245742307692276	-0.26224615384614625	-0.2771884615384135	-0.2896461538461348	-0.2975692307692346	-0.3092653846153648	-0.31689999999995333	-0.32654615384614116	-0.3361884615384114	-0.34648846153844115	-0.3545307692307542	-0.3666115384615143	-0.37061538461535815
ATG	0.0	0.0	0.0	0.0	0.0	-8.33333332339592e-06	-0.000462499999953625	-0.003333333333321864	-0.008008333333309192	-0.014249999999982332	-0.01976666666664295	-0.024637499999979884	-0.030549999999995858	-0.03540416666663049	-0.039858333333298024	-0.042383333333306794	-0.04288333333329897	-0.04425833333328022	-0.04725416666664373	-0.05025416666666338	-0.04996249999997815	-0.052129166666681215	-0.05246249999997232	-0.060208333333300335	-0.06679166666665459	-0.0761458333333298	-0.08562083333331083	-0.12613333333330035	-0.13510416666666636	-0.13579166666665143	-0.13252499999998335	-0.13169999999999016
ARG	0.0	0.0	0.0	0.0	4.347826099149188e-06	-0.001217391304353388	-0.0030086956521513386	-0.007404347826078794	-0.009734782608694648	-0.015013043478229182	-0.01864347826083801	-0.02260434782607179	-0.026730434782595847	-0.02864782608694716	-0.02963043478259042	-0.03154347826084258	-0.03546521739130615	-0.040156521739120876	-0.04759999999996989	-0.0607826086956198	-0.07166086956518214	-0.08334782608693247	-0.09980869565214823	-0.1084478260869437	-0.11515217391300236	-0.12196956521736135	-0.12721304347824702	-0.13359130434779098	-0.13907826086954067	-0.14426521739127063	-0.1486999999999461	-0.15381739130435612
ARM	0.0	0.0	0.0	0.0	-5.59999999816263e-05	-0.004851999999966328	-0.014531999999956025	-0.029155999999974647	-0.05452399999996693	-0.07240399999995928	-0.09265999999996666	-0.11314399999998725	-0.12915600000000804	-0.14023599999997138	-0.15123599999996573	-0.1613439999999744	-0.17293199999999231	-0.18435999999997232	-0.19771199999997213	-0.20625199999996235	-0.2115719999999932	-0.21427599999997993	-0.21850399999998604	-0.22384799999997096	-0.22632399999996666	-0.2273359999999669	-0.2307839999999728	-0.2329279999999767	-0.2377399999999752	-0.24123199999996903	-0.24665599999998955	-0.24727999999996086
ABW	0.0	0.0	0.0	0.0	0.0	-0.0004857142857250807	-0.005066666666642128	-0.009595238095216896	-0.01728571428568637	-0.0399523809523572	-0.05766666666663367	-0.07109523809522011	-0.08465714285710302	-0.13256190476186314	-0.17249999999995325	-0.22812857142853193	-0.270652380952352	-0.29961428571427806	-0.31363809523805575	-0.32446666666663404	-0.3415095238095023	-0.3581476190475774	-0.3757571428571249	-0.4017047619047198	-0.404257142857134	-0.400133333333319	-0.3954380952380543	-0.4018761904761692	-0.4038285714285661	-0.394233333333327	-0.3870523809523463	-0.3841190476190248
AUS	0.0	0.0	0.0	0.0	8.000000017993614e-06	-0.006743999999980765	-0.006863999999984216	-0.006955999999969098	-0.0069559999999913025	-0.006787999999957606	-0.006823999999994168	-0.011791999999988256	-0.014311999999949698	-0.018275999999972647	-0.02272799999996078	-0.025803999999962635	-0.027251999999999832	-0.0303119999999657	-0.03128399999997589	-0.033539999999976366	-0.035267999999977206	-0.03903599999994789	-0.04608399999999069	-0.055139999999975764	-0.06483999999997714	-0.07403199999999055	-0.08027999999998814	-0.08776799999996587	-0.09033599999996866	-0.09366400000000441	-0.09493200000000312	-0.09801199999998067
AUT	0.0	0.0	0.0	0.0	-0.01771999999995444	-0.07580399999999043	-0.17921999999996885	-0.26721199999997225	-0.34953999999998153	-0.4146159999999677	-0.46263199999997395	-0.5050999999999695	-0.5436879999999755	-0.5741439999999653	-0.6079959999999995	-0.6271079999999762	-0.6591359999999602	-0.675703999999977	-0.7004879999999658	-0.7130639999999855	-0.7326679999999919	-0.7406559999999729	-0.7499039999999568	-0.757063999999974	-0.7633799999999802	-0.7705319999999793	-0.7711879999999782	-0.7795679999999638	-0.7797839999999834	-0.7826519999999837	-0.7856279999999938	-0.7810719999999494
AZE	0.0	0.0	0.0	0.0	-1.538461538164171e-05	-0.0049346153845997165	-0.01163076923075268	-0.02089999999997927	-0.0387115384615333	-0.04920769230765121	-0.06276153846153099	-0.0766615384615088	-0.09298461538457259	-0.11244615384613521	-0.1266807692307581	-0.13430384615384927	-0.13791538461537245	-0.14630384615382797	-0.15161538461538893	-0.15925384615382843	-0.15896538461537268	-0.16692692307690438	-0.17212692307692068	-0.18437307692303895	-0.1906307692307152	-0.1955384615384359	-0.200096153846141	-0.20758461538459283	-0.21527307692303932	-0.21728846153845627	-0.2241038461538225	-0.22884230769230074
BHS	0.0	0.0	0.0	0.0	0.0	0.0	-0.0012080000000080915	-0.007631999999990757	-0.01642799999997946	-0.025467999999961854	-0.033735999999995325	-0.036459999999971515	-0.040351999999999055	-0.039887999999943524	-0.03891999999997564	-0.0379119999999733	-0.036659999999966164	-0.035763999999971485	-0.03426399999998386	-0.0331959999999798	-0.031791999999997156	-0.030696000000007828	-0.0295159999999961	-0.028408000000001987	-0.027567999999977832	-0.02660799999997243	-0.025863999999986564	-0.025207999999987685	-0.024615999999999527	-0.024127999999978833	-0.02350799999998321	-0.02307599999998855
BHR	0.0	0.0	0.0	0.0	-3.846153850961542e-06	-0.0030230769230588095	-0.006957692307674179	-0.014261538461513013	-0.021138461538405817	-0.02685384615381814	-0.0467307692307406	-0.06256153846149193	-0.08046538461535802	-0.09936538461534639	-0.11649230769226193	-0.13270384615382547	-0.14696923076920054	-0.17162307692302203	-0.19359230769229185	-0.20551153846150028	-0.21411153846151443	-0.23380384615380168	-0.24096923076921684	-0.2504153846153656	-0.26170769230767776	-0.2828576923076698	-0.2853999999999468	-0.28848846153842755	-0.29044999999996435	-0.29664615384612514	-0.3000923076923012	-0.30639230769226034
BGD	0.0	0.0	0.0	0.0	0.0	-0.00033076923078301235	-0.0005153846153849173	-0.0008769230768979064	-0.0015692307691939078	-0.005061538461503812	-0.010449999999984083	-0.015061538461524915	-0.020026923076887915	-0.02501923076922985	-0.03332692307688179	-0.0391499999999656	-0.04264615384614867	-0.046942307692299234	-0.049588461538419004	-0.05232307692305538	-0.055603846153806646	-0.05724999999995317	-0.060280769230725006	-0.06162692307689621	-0.06377307692304601	-0.0644769230769171	-0.06593461538458856	-0.06515000000001381	-0.06588461538460377	-0.06660769230770747	-0.06809230769229124	-0.06909615384615986
BRB	0.0	0.0	0.0	0.0	-7.999999995789153e-06	-0.00047999999995829157	-0.0005719999999764802	-0.0006759999999883526	-0.0011359999999793757	-0.003839999999977195	-0.007223999999983466	-0.009895999999964822	-0.021139999999975068	-0.028339999999960064	-0.03473599999997967	-0.041515999999974795	-0.047011999999979626	-0.0522319999999743	-0.05675599999999115	-0.061279999999952484	-0.06672399999998468	-0.07145999999997876	-0.08424399999996668	-0.11273199999999317	-0.11896399999997698	-0.12159599999997939	-0.13124399999999703	-0.14772799999996922	-0.15143999999998048	-0.1639039999999703	-0.1795759999999702	-0.20460399999998602
BLR	0.0	0.0	0.0	0.0	-0.0016437500000021643	-0.02883124999998321	-0.13373124999997987	-0.1659562499999767	-0.26354374999998376	-0.2900124999999809	-0.3412124999999877	-0.4448687499999826	-0.45751874999998554	-0.5100562499999906	-0.5765749999999792	-0.6419562499999865	-0.7070499999999869	-0.7578437499999868	-0.8069499999999841	-0.8605249999999787	-0.896174999999988	-0.9513312499999871	-0.987012499999973	-1.024725000000004	-1.075418749999979	-1.046318749999997	-1.1015499999999956	-1.0864749999999757	-1.0629249999999923	-1.0831062499999655	-1.0876499999999734	-1.1144124999999727
BEL	0.0	0.0	0.0	-0.001523999999986092	-0.056127999999955325	-0.16308799999997792	-0.26609199999997335	-0.35575599999999596	-0.4263799999999929	-0.4838039999999766	-0.5217640000000023	-0.5738839999999912	-0.6105319999999748	-0.6370359999999686	-0.6617759999999695	-0.685580000000019	-0.7025959999999665	-0.7188599999999767	-0.7349359999999527	-0.7527799999999862	-0.7713199999999643	-0.7895519999999601	-0.7957519999999607	-0.801699999999983	-0.8102559999999648	-0.8270679999999864	-0.82684799999998	-0.8301199999999898	-0.833587999999974	-0.8376479999999575	-0.8521479999999748	-0.8516079999999593
BLZ	0.0	0.0	0.0	0.0	0.0	-2.6086956506077286e-05	-0.005530434782596849	-0.012826086956518878	-0.01896521739128687	-0.028021739130412726	-0.03488260869564108	-0.04069999999998242	-0.04307826086956679	-0.046369565217385667	-0.04717391304346341	-0.04866956521737409	-0.04742608695649242	-0.04750869565214311	-0.04910869565215581	-0.04962608695650017	-0.053486956521719975	-0.05862608695650362	-0.06396956521738106	-0.064326086956501	-0.06620869565215903	-0.06548695652172087	-0.06605217391302265	-0.06535652173912387	-0.06516521739129422	-0.06500434782606979	-0.06597826086952585	-0.06756086956518637
BEN	0.0	0.0	0.0	0.0	0.0	-0.00010000000000287557	-0.0003519999999812562	-0.0013599999999946988	-0.0036639999999699135	-0.014979999999975568	-0.02861999999999032	-0.040391999999978	-0.05225199999996377	-0.05794799999996325	-0.06485199999994862	-0.07168399999997188	-0.08257999999997656	-0.0912679999999555	-0.10124399999997813	-0.11356799999995282	-0.12060799999997762	-0.13137999999996985	-0.13579599999995473	-0.1410199999999695	-0.14367599999997038	-0.1520639999999851	-0.1516719999999805	-0.1596719999999885	-0.1729359999999791	-0.17859999999996212	-0.17807599999996038	-0.18315599999999543
BMU	0.0	0.0	0.0	0.0	-8.000000006891383e-06	-0.005375999999979175	-0.01654399999996281	-0.02422799999999281	-0.03168799999997418	-0.044719999999953686	-0.05624399999999419	-0.08037199999999523	-0.10266399999997455	-0.12311599999996758	-0.1376599999999728	-0.16155999999996062	-0.19232799999997496	-0.21691199999998023	-0.23177199999997455	-0.24673200000000506	-0.279823999999973	-0.30616399999998656	-0.32810399999998463	-0.33632799999998575	-0.37160799999996774	-0.4002879999999709	-0.43711599999999295	-0.4784239999999995	-0.49248799999996873	-0.5005519999999541	-0.5105120000000074	-0.5171959999999864
BTN	0.0	0.0	0.0	0.0	-5.555555560032843e-06	-0.00168888888888441	-0.003044444444433303	-0.0047888888888736325	-0.007199999999996098	-0.015277777777755741	-0.03583333333330163	-0.05609444444441003	-0.0774277777777943	-0.09073888888888604	-0.10960555555552531	-0.11529999999998486	-0.1349777777777561	-0.14329444444440842	-0.15736666666664734	-0.17186111111109348	-0.1883166666666658	-0.20846111111106902	-0.21167777777777452	-0.21897222222221346	-0.22979999999999112	-0.2393611111110805	-0.25599999999997847	-0.27160000000000517	-0.2956944444444276	-0.3115166666666558	-0.30583888888886523	-0.30546111111109386
BOL	0.0	0.0	0.0	0.0	0.0	-0.0003039999999843168	-0.0021919999999786555	-0.015231999999965051	-0.029095999999995126	-0.04299999999998194	-0.053659999999977614	-0.07076799999997663	-0.11301199999997902	-0.14836399999996752	-0.15410399999996605	-0.15503999999996187	-0.15419199999995303	-0.15492399999996742	-0.1661439999999792	-0.23479199999998368	-0.2666879999999594	-0.26849199999999795	-0.26657999999997184	-0.27087999999997336	-0.2741119999999597	-0.26978399999998404	-0.26562399999997544	-0.261559999999994	-0.2555719999999706	-0.25143599999997157	-0.2465279999999681	-0.24430399999996188
BIH	0.0	0.0	0.0	0.0	-0.006971999999960676	-0.02757999999998262	-0.058843999999980134	-0.09978799999998955	-0.139743999999975	-0.17185599999998136	-0.19450400000000645	-0.21339599999994352	-0.22673199999998506	-0.24047999999997627	-0.2531799999999862	-0.26050799999997043	-0.2669239999999795	-0.27967999999997106	-0.29353199999998525	-0.30594399999996913	-0.31231999999998816	-0.3226759999999551	-0.32263599999998727	-0.3232479999999871	-0.3257359999999654	-0.33042399999998473	-0.3326119999999877	-0.3353039999999696	-0.33659199999998	-0.33625599999996814	-0.3354679999999943	-0.3345879999999801
BWA	0.0	0.0	0.0	0.0	-0.019071999999975553	-0.12887599999997779	-0.2364479999999669	-0.33137599999999434	-0.43159599999998965	-0.5143039999999544	-0.5961199999999889	-0.6594959999999706	-0.7308119999999696	-0.7868800000000009	-0.852695999999975	-0.9009319999999876	-0.9512039999999611	-0.9877159999999607	-1.0352879999999787	-1.0737879999999644	-1.117659999999976	-1.1543039999999727	-1.1865959999999842	-1.2207239999999953	-1.2444639999999896	-1.2670719999999691	-1.2853799999999471	-1.3061319999999932	-1.32323999999997	-1.3455319999999604	-1.3591159999999713	-1.3681439999999823
BRA	0.0	0.0	0.0	0.0	0.0	-0.004029166666652539	-0.00569583333330792	-0.008654166666655083	-0.008479166666652826	-0.00861249999997149	-0.008562499999975604	-0.008658333333333434	-0.009037499999997589	-0.01042916666665894	-0.013683333333303072	-0.017870833333299974	-0.024104166666638616	-0.029616666666631986	-0.034262499999970775	-0.03828749999997827	-0.04142916666666219	-0.04447083333328772	-0.04673749999996035	-0.048570833333305696	-0.05077916666665905	-0.05334583333332921	-0.05581249999996318	-0.058454166666643825	-0.06067083333330947	-0.0627499999999892	-0.06436666666661539	-0.06598749999997544
VGB	0.0	0.0	0.0	0.0	0.0	-4.999999999588667e-05	-0.0005399999999711191	-0.0017449999999863408	-0.003564999999983165	-0.006234999999965574	-0.011719999999981745	-0.018224999999971736	-0.023234999999977024	-0.027324999999989164	-0.030754999999993426	-0.03468999999997058	-0.036019999999969965	-0.03722499999996298	-0.038924999999956356	-0.04429999999999712	-0.044984999999986286	-0.04532999999999898	-0.045849999999969526	-0.04795999999996914	-0.04978500000000219	-0.049939999999981666	-0.04862999999997175	-0.049925000000006214	-0.04850000000000687	-0.04741999999996471	-0.04559999999997899	-0.04457499999999115
BRN	0.0	0.0	0.0	0.0	0.0	-0.0004080000000072914	-0.0008039999999875924	-0.01171599999998385	-0.016139999999997823	-0.02007599999998	-0.023359999999972292	-0.02707599999999255	-0.03341999999999512	-0.03547199999998085	-0.036899999999973065	-0.0367959999999945	-0.03853199999998003	-0.03891199999997985	-0.03985599999996037	-0.04061999999995791	-0.04185599999996237	-0.045027999999969204	-0.048099999999973164	-0.05505199999998878	-0.06776399999993687	-0.07200800000000118	-0.07363599999996584	-0.07267599999996044	-0.07111599999995999	-0.06907999999995473	-0.06765999999995831	-0.06663999999997339
BGR	0.0	0.0	0.0	0.0	-0.014934615384598615	-0.061457692307653744	-0.13036153846150977	-0.20368076923076295	-0.26586538461536025	-0.32312307692305975	-0.3667846153845966	-0.40213846153844823	-0.43236153846151204	-0.4676923076923023	-0.4928615384615087	-0.5182269230768921	-0.537899999999969	-0.5568923076922916	-0.5703653846153789	-0.5896307692307534	-0.5993884615384415	-0.6147730769230475	-0.6205499999999975	-0.6334153846153545	-0.6466384615384402	-0.6524807692307344	-0.6570999999999882	-0.6622999999999823	-0.6628884615384356	-0.6631615384615319	-0.66734615384616	-0.6742538461538161
BFA	0.0	0.0	0.0	0.0	0.0	-0.00025599999999847967	-0.0019359999999690736	-0.005431999999983006	-0.016687999999986936	-0.041019999999969414	-0.06820799999996963	-0.09080399999998878	-0.11339200000000105	-0.12201999999996715	-0.13692799999998062	-0.14665200000000267	-0.16267199999995263	-0.1718959999999603	-0.18768799999996366	-0.20179599999997633	-0.2060640000000169	-0.21720399999998197	-0.2213279999999762	-0.23010399999998654	-0.23435999999996682	-0.24539199999999983	-0.24739599999997752	-0.26080399999999226	-0.2781399999999601	-0.278615999999976	-0.2749999999999808	-0.2850760000000063
BDI	0.0	0.0	0.0	0.0	0.0	-0.0007319999999810811	-0.002699999999966618	-0.004999999999977245	-0.007443999999967588	-0.00985199999997688	-0.013079999999976444	-0.014611999999969427	-0.02049599999996987	-0.026867999999979908	-0.038419999999972365	-0.042387999999971004	-0.055103999999961406	-0.06017599999996737	-0.062215999999959415	-0.06342399999997861	-0.06696799999998948	-0.07017599999997737	-0.07416799999995227	-0.07448399999997468	-0.07341999999995741	-0.07411599999997964	-0.07468799999996723	-0.0766239999999696	-0.07798399999998651	-0.07776799999996697	-0.0772639999999658	-0.07740399999996983
KHM	0.0	0.0	0.0	0.0	-1.199999999368373e-05	-0.00018399999998086614	-0.00019199999998775752	-0.0008319999999728545	-0.0038279999999946135	-0.008559999999990797	-0.013291999999975879	-0.01659599999997985	-0.01938400000001117	-0.020743999999983664	-0.022851999999973227	-0.023244000000000042	-0.028007999999990485	-0.030772000000001132	-0.034583999999993065	-0.03885199999998923	-0.04079599999995409	-0.04482799999998566	-0.04622800000000371	-0.04853999999998582	-0.05020399999996483	-0.05259599999999365	-0.053387999999987557	-0.05415599999996079	-0.05529599999998247	-0.05643199999997295	-0.057067999999982355	-0.05819999999998604
CMR	0.0	0.0	0.0	0.0	0.0	-0.00029999999997532	-0.0012769230768983064	-0.002473076923059647	-0.011407692307685569	-0.013784615384615506	-0.030769230769200906	-0.04867307692304479	-0.06229230769226879	-0.08543076923074322	-0.09626538461535716	-0.10648076923074346	-0.11588846153842702	-0.12626538461534276	-0.14094230769230442	-0.15651153846151233	-0.17579615384614167	-0.18479999999999608	-0.1958615384615059	-0.20707307692304777	-0.21334615384613898	-0.22216538461538038	-0.22551153846153138	-0.23369230769230143	-0.24260769230765034	-0.25319230769228485	-0.2516576923076608	-0.2523307692307353
CAN	0.0	0.0	0.0	0.0	2.500000000349445e-05	7.08333333543365e-05	-7.500000002158558e-05	-0.0006333333333219393	-0.0039124999999806676	-0.009129166666665967	-0.014649999999960528	-0.023504166666643567	-0.0341624999999568	-0.04455833333332215	-0.05584166666663393	-0.0651749999999729	-0.07464999999996502	-0.08161666666662848	-0.08917916666666414	-0.09266249999998477	-0.09886666666659716	-0.10187499999997351	-0.10621666666666973	-0.10844999999997107	-0.1129124999999398	-0.11519166666663638	-0.11825416666665367	-0.11985416666662196	-0.12336249999996829	-0.12386666666664992	-0.1261208333332875	-0.12648333333332706
CPV	0.0	0.0	0.0	0.0	0.0	0.0	-7.999999995789153e-06	-0.0014599999999642677	-0.03337999999996066	-0.06829999999997671	-0.10112399999997468	-0.13128399999999818	-0.15481999999999996	-0.17305199999997356	-0.18969199999997466	-0.20898399999998984	-0.22555999999999132	-0.2420639999999752	-0.2482999999999569	-0.2548759999999928	-0.2678079999999694	-0.27848799999996565	-0.28119599999996137	-0.2840399999999743	-0.28450800000000553	-0.286043999999952	-0.2872439999999754	-0.29434799999998873	-0.295272000000002	-0.2977479999999755	-0.3013279999999785	-0.30426399999997633
CYM	0.0	0.0	0.0	0.0	0.0	-0.007204347826073043	-0.021582608695636107	-0.03392173913041585	-0.05014347826083343	-0.0661130434782442	-0.07839999999997849	-0.08328260869562287	-0.08788260869563302	-0.09186521739128484	-0.09886086956519824	-0.10330869565214895	-0.10818695652170529	-0.13353478260867968	-0.13545652173910794	-0.13642608695650926	-0.1402434782608597	-0.13986521739129953	-0.1425869565217064	-0.1408217391303923	-0.14641304347826622	-0.15761304347824412	-0.17371739130432884	-0.20266956521737267	-0.21062173913041216	-0.20699999999997942	-0.20560434782608272	-0.20239565217387012
CAF	0.0	0.0	0.0	0.0	0.0	-8.39999999890928e-05	-0.0010719999999797558	-0.001779999999951265	-0.004067999999957106	-0.00805599999995632	-0.016391999999987306	-0.02499199999996815	-0.03349199999999053	-0.0441560000000063	-0.05148799999997733	-0.058135999999964216	-0.059827999999984005	-0.06283199999999045	-0.06833599999999107	-0.07490799999996245	-0.08556399999996023	-0.0927039999999657	-0.0958279999999645	-0.09685200000000282	-0.09987599999996544	-0.10844799999998322	-0.11007599999998119	-0.11529999999997376	-0.12715599999996163	-0.13584400000000718	-0.142299999999973	-0.14739199999996844
TCD	0.0	0.0	0.0	0.0	0.0	0.0	-4.000000008996807e-06	-0.0016639999999790156	-0.01218399999995956	-0.02727999999997399	-0.041651999999980927	-0.0543879999999719	-0.06161199999996647	-0.06980399999999554	-0.07280399999995968	-0.07604799999997303	-0.07828399999997293	-0.08239999999998249	-0.08604799999999413	-0.0878239999999586	-0.08965999999998031	-0.08940799999997973	-0.09312399999995558	-0.09415999999995428	-0.09688799999996167	-0.09739999999998084	-0.09969599999994916	-0.10185199999999117	-0.10482799999995684	-0.10447599999998669	-0.10729999999999906	-0.1134280000000043
CHL	0.0	0.0	0.0	0.0	-0.03033199999998848	-0.05474799999996005	-0.08739999999999304	-0.11779199999999435	-0.1442959999999438	-0.16395199999997834	-0.18643999999997662	-0.19578400000002105	-0.21691199999999133	-0.23331600000000563	-0.24880799999995595	-0.2454919999999805	-0.243651999999972	-0.24762399999996854	-0.2534079999999661	-0.27823999999996296	-0.28809199999999535	-0.31130399999997893	-0.3289879999999523	-0.3365039999999486	-0.3535039999999601	-0.35295200000000637	-0.3513199999999772	-0.3520279999999709	-0.35145599999997224	-0.3670960000000001	-0.3653319999999627	-0.3787599999999891
CN.AH	0.0	0.0	0.0	0.0	0.0	-0.008442307692291262	-0.027457692307686354	-0.04553461538459036	-0.061342307692258125	-0.06983076923071652	-0.07323076923072547	-0.07602692307689951	-0.07694615384613579	-0.07991923076923202	-0.08081538461534032	-0.08478076923074118	-0.08789615384613425	-0.08956538461537544	-0.09109999999996621	-0.09143461538457798	-0.0922230769230481	-0.09183076923073852	-0.09284230769228685	-0.09253846153842726	-0.09348076923074711	-0.09416538461535229	-0.09339999999997683	-0.09326923076921068	-0.09263461538460138	-0.09210769230768578	-0.09277692307689822	-0.09170769230766318
CN.BJ	0.0	0.0	0.0	0.0	0.0	-0.0025615384615318426	-0.020211538461523126	-0.0400769230769038	-0.056157692307678975	-0.06607307692308995	-0.07407307692305354	-0.07719230769228647	-0.07830769230766643	-0.08141538461537978	-0.0843884615384094	-0.08752692307688603	-0.09054999999997815	-0.09081538461536143	-0.09289999999998466	-0.09254230769231153	-0.09361153846150216	-0.0926615384615248	-0.0938615384615038	-0.09310000000000151	-0.09421153846148611	-0.09397307692307066	-0.09419999999996653	-0.09356153846150628	-0.09311923076918971	-0.09238461538458864	-0.09346538461536547	-0.091530769230741
CN.CQ	0.0	0.0	0.0	0.0	0.0	-4.000000001225246e-05	-0.01989999999998382	-0.04214399999997731	-0.06409199999996007	-0.08009599999998507	-0.08626799999997825	-0.08986399999999506	-0.09187599999997964	-0.09349999999997971	-0.09811599999998144	-0.10000799999996257	-0.1023039999999753	-0.10387599999998054	-0.10405599999998572	-0.10463599999995798	-0.10397600000001672	-0.10380399999995182	-0.10379199999995814	-0.10409199999998897	-0.10347199999999335	-0.10364399999995833	-0.10419599999997864	-0.1030999999999449	-0.10257599999998757	-0.10063599999996509	-0.10044000000000164	-0.09994400000000736
CN.FJ	0.0	0.0	0.0	0.0	0.0	-0.0019269230769114465	-0.019969230769179003	-0.03522692307688091	-0.05311923076921632	-0.06177307692307732	-0.06705384615378618	-0.06933076923072434	-0.07184999999998443	-0.07275384615381686	-0.07551538461534335	-0.07677692307687112	-0.08115384615383636	-0.0844076923076642	-0.08564999999999268	-0.08756153846151138	-0.08795769230766082	-0.08889230769231204	-0.08900769230766326	-0.09028461538460597	-0.09030769230767843	-0.09093846153847007	-0.09191538461533755	-0.09088846153844088	-0.09137307692305141	-0.0904961538461424	-0.09061538461535568	-0.09088846153842978
CN.GS	0.0	0.0	0.0	0.0	0.0	0.0	-0.002635999999966998	-0.0391119999999745	-0.07144799999997398	-0.10369999999998436	-0.12196399999996332	-0.12807599999995478	-0.13040799999999297	-0.13442799999995314	-0.1349399999999723	-0.1370279999999835	-0.1356679999999666	-0.13555999999996793	-0.1352719999999863	-0.1326999999999523	-0.1309399999999794	-0.12892399999999693	-0.12781199999999382	-0.12609999999998456	-0.12588000000000044	-0.12459599999998794	-0.12333599999999612	-0.12259999999997273	-0.11980000000000324	-0.11899599999997124	-0.11595599999997264	-0.11482399999996895
CN.GD	0.0	0.0	0.0	0.0	0.0	-0.0018038461538028017	-0.008796153846124533	-0.020084615384585724	-0.03039999999997489	-0.03881923076920479	-0.04278461538460565	-0.04517307692305517	-0.04750384615382908	-0.047484615384596474	-0.05000769230765201	-0.05271153846149179	-0.05729230769231375	-0.06079615384613213	-0.063442307692263	-0.06587307692303979	-0.06775384615381741	-0.06938846153843325	-0.07070000000000132	-0.07254230769226933	-0.07338846153845946	-0.07436153846150928	-0.07617692307688717	-0.07589230769228239	-0.07706538461539347	-0.0769846153845899	-0.07739615384616538	-0.07839230769229877
CN.GX	0.0	0.0	0.0	0.0	0.0	-6.15384615487713e-05	-0.007603846153814153	-0.02747692307687455	-0.046111538461512946	-0.06434615384611764	-0.0722615384615044	-0.07769999999998056	-0.08038076923072568	-0.08291923076922947	-0.08387307692305779	-0.08823076923074602	-0.0898038461538464	-0.09197307692304646	-0.09399615384613202	-0.09433461538461696	-0.09508461538457746	-0.09423846153840953	-0.09491923076920816	-0.09505384615384749	-0.09564999999998047	-0.09553846153842471	-0.0958230769230406	-0.09638076923075278	-0.09536538461534239	-0.09471153846152269	-0.09350384615380847	-0.09348461538458697
CN.GZ	0.0	0.0	0.0	0.0	0.0	-9.200000001818864e-05	-0.012571999999988481	-0.04563199999997325	-0.07370399999999666	-0.10137999999999536	-0.11135199999996459	-0.11756399999999223	-0.11937999999994675	-0.12075599999996633	-0.12042799999997245	-0.12413199999996571	-0.12373599999996321	-0.12485599999999542	-0.12548399999997573	-0.12401199999998447	-0.12318799999994079	-0.1210199999999717	-0.12064800000000098	-0.11925599999996761	-0.11905599999997296	-0.11828799999996642	-0.11759599999997539	-0.11728799999997097	-0.1152719999999885	-0.11370399999998115	-0.11156400000001954	-0.11097599999999597
CN.HA	0.0	0.0	0.0	0.0	0.0	0.0	-0.008162499999964101	-0.03880416666665054	-0.07012083333330921	-0.10041249999996893	-0.11597916666664654	-0.12421249999999828	-0.12723749999995482	-0.12946666666664441	-0.1297875000000115	-0.1320874999999888	-0.13295833333329954	-0.13358333333329808	-0.13518749999997803	-0.13346249999998117	-0.13342499999998703	-0.13085833333333907	-0.13069583333331636	-0.1288458333332687	-0.12939166666665614	-0.12729166666666236	-0.1281374999999696	-0.12745833333331902	-0.12600416666662673	-0.12351249999995595	-0.12121666666664588	-0.11962916666665713
CN.HB	0.0	0.0	0.0	0.0	0.0	-0.006626923076902269	-0.02061538461534118	-0.03901538461535958	-0.05223461538458318	-0.06263461538458248	-0.06893846153842587	-0.07111538461533895	-0.07168076923073086	-0.07443846153842859	-0.07749230769229509	-0.08058076923074253	-0.08371923076919696	-0.0847307692307342	-0.08697307692305811	-0.08691923076918906	-0.08849999999996916	-0.08783076923073452	-0.08943076923073612	-0.08873846153842901	-0.0899307692307505	-0.08988076923075461	-0.0902615384615002	-0.08982692307688556	-0.08967307692304693	-0.08910769230767723	-0.09034615384612144	-0.08856153846151793
CN.HL	0.0	0.0	0.0	0.0	0.0	-0.0001115384615557602	-0.0048923076922835484	-0.020507692307658587	-0.03788076923074701	-0.0566230769230458	-0.06924999999996517	-0.08023461538460008	-0.08348461538459917	-0.0868769230769062	-0.09045384615381513	-0.09325000000000028	-0.09589999999999321	-0.09726538461537482	-0.0979884615384452	-0.09818461538458889	-0.0985538461538038	-0.09799230769227396	-0.09790384615382397	-0.09741538461535137	-0.09812692307686888	-0.0967692307691781	-0.09738076923075933	-0.09661538461535057	-0.0961153846153695	-0.09427692307687474	-0.09503076923071951	-0.09375384615382121
CN.HE	0.0	0.0	0.0	0.0	0.0	-0.0008615384615051624	-0.01954230769226628	-0.03530769230768449	-0.049769230769214357	-0.05842307692305315	-0.061961538461530186	-0.06423461538459518	-0.06680384615382895	-0.0678038461538022	-0.0720769230769136	-0.07454615384611119	-0.07789999999998631	-0.0806230769230476	-0.08149230769229909	-0.08312307692305287	-0.0833153846153567	-0.08426538461538957	-0.08466538461537887	-0.08605384615379963	-0.08628846153843073	-0.08667307692304949	-0.0875884615384459	-0.08686153846153566	-0.08744615384611576	-0.08628846153843073	-0.08709999999998441	-0.08699615384611947
CN.HU	0.0	0.0	0.0	0.0	0.0	-0.0010807692307324146	-0.0204192307692197	-0.036042307692318865	-0.05050769230764418	-0.059069230769182024	-0.06295384615380151	-0.06616923076923076	-0.06873846153843122	-0.06963461538462834	-0.07333076923075055	-0.0767115384615269	-0.07966923076921928	-0.08312692307690384	-0.0838923076923015	-0.085911538461525	-0.08558076923074198	-0.08706153846154141	-0.08691923076920016	-0.08866923076916722	-0.08844230769230466	-0.08983461538458748	-0.08985384615384229	-0.0898807692307324	-0.08963076923075297	-0.08926153846151585	-0.08903076923074682	-0.08998461538458624
CN.HN	0.0	0.0	0.0	0.0	0.0	-0.0006307692307361279	-0.018926923076878488	-0.03424615384612917	-0.04909230769226669	-0.05836538461535534	-0.06249999999996536	-0.06572307692308543	-0.06795769230765192	-0.06929230769228134	-0.07253461538460071	-0.0760769230768954	-0.07924999999997517	-0.0828961538461459	-0.08388461538461067	-0.08587692307689965	-0.08571153846153035	-0.08712307692305687	-0.08709999999999551	-0.08849230769230054	-0.0884384615384537	-0.0895307692307612	-0.0901346153845739	-0.08955769230767352	-0.08976538461537009	-0.08900769230764105	-0.08875384615383286	-0.08972307692306503
CN.JS	0.0	0.0	0.0	0.0	0.0	-0.005896153846163266	-0.01694230769225813	-0.02910769230767274	-0.03705769230767375	-0.0442038461538341	-0.04650384615383363	-0.04825769230767385	-0.04888461538459232	-0.05134615384613239	-0.05280384615382605	-0.057130769230728795	-0.060711538461510894	-0.06378076923075904	-0.0665346153845614	-0.06836153846150328	-0.07033846153844392	-0.07134230769226813	-0.0732769230769037	-0.07370384615381642	-0.07519230769227336	-0.07666538461535977	-0.07662692307689456	-0.0773538461538048	-0.07759999999995548	-0.07801153846149766	-0.07903846153843874	-0.07878461538458614
CN.JX	0.0	0.0	0.0	0.0	0.0	-0.001267999999965408	-0.01917199999997843	-0.039655999999999025	-0.06153999999995996	-0.07387199999999705	-0.08031599999998029	-0.08283199999996604	-0.0850279999999648	-0.08592399999999278	-0.08840799999996207	-0.09075999999998974	-0.09313999999995826	-0.09613199999998212	-0.09631199999996509	-0.0979839999999732	-0.09753199999997797	-0.09831599999995388	-0.09746799999996725	-0.09920799999997287	-0.09819599999998374	-0.09913599999998857	-0.09904000000000579	-0.09865999999996156	-0.0979079999999577	-0.09745999999997146	-0.09629199999998672	-0.09753599999998697
CN.JL	0.0	0.0	0.0	0.0	0.0	-0.003915999999970499	-0.015179999999970217	-0.03341199999998823	-0.05501199999996542	-0.07112799999998698	-0.08432799999998908	-0.09039999999999049	-0.09338799999999425	-0.09472799999996617	-0.0975039999999816	-0.10091999999999324	-0.10273999999996786	-0.10352799999996387	-0.10457999999996526	-0.10515999999998193	-0.10501599999996891	-0.10419999999998764	-0.10436000000000334	-0.10408799999995777	-0.10335599999998779	-0.10305199999998127	-0.1030320000000029	-0.10184399999998428	-0.10112799999998368	-0.10037199999995972	-0.10005599999998172	-0.09915599999998914
CN.LN	0.0	0.0	0.0	0.0	0.0	-0.0020499999999756824	-0.016703846153842683	-0.030065384615340918	-0.047369230769200854	-0.05838461538461015	-0.06741538461535468	-0.07198076923072838	-0.07306153846152741	-0.07509615384613255	-0.07826923076922343	-0.08159230769227976	-0.08509999999997131	-0.0856961538461265	-0.08833076923076	-0.08835384615382136	-0.08989615384613625	-0.08901153846151422	-0.0909153846153643	-0.09006923076921858	-0.09065384615379868	-0.09066538461534046	-0.09098461538459279	-0.09054230769228733	-0.09066538461536267	-0.08936153846150763	-0.09068461538457306	-0.08917307692304366
CN.NM	0.0	0.0	0.0	0.0	0.0	-0.00044999999997408224	-0.009480769230774122	-0.02677692307689883	-0.048365384615367546	-0.0626038461538303	-0.07292307692303712	-0.07837307692304396	-0.08219615384613688	-0.08581923076922404	-0.08945384615383078	-0.0926807692307352	-0.09474999999995459	-0.09645384615379893	-0.09634615384613854	-0.09730769230767988	-0.09591923076920361	-0.09714615384612824	-0.09578461538458649	-0.09734230769229413	-0.09636153846153128	-0.09718461538460454	-0.09633461538460786	-0.09636538461536004	-0.09524999999996897	-0.09523846153842719	-0.09381923076922094	-0.0940384615384704
CN.NX	0.0	0.0	0.0	0.0	0.0	-0.0005666666666570563	-0.019220833333299936	-0.06207916666665092	-0.09982083333331948	-0.12738749999997578	-0.14579999999998483	-0.15308749999998206	-0.15512916666668985	-0.15439999999995457	-0.1587166666666362	-0.15627916666663966	-0.15614999999996604	-0.1553041666666477	-0.1527083333333068	-0.15066249999997616	-0.14675416666664054	-0.14543749999997857	-0.1427166666666313	-0.1423083333332964	-0.14066249999999947	-0.13950416666664855	-0.1386999999999472	-0.13682499999997377	-0.134929166666653	-0.13139166666663593	-0.12998749999998394	-0.12857499999997524
CN.QH	0.0	0.0	0.0	0.0	0.0	0.0	-0.002162499999969203	-0.023524999999979812	-0.06967916666664742	-0.11206249999999862	-0.14042083333332123	-0.15844583333332052	-0.1673041666666042	-0.17197499999999089	-0.17179166666663193	-0.17498333333332283	-0.17172499999998925	-0.17042916666661911	-0.16824166666663531	-0.16432916666664354	-0.16187083333331076	-0.15725833333334327	-0.15566250000000892	-0.1531249999999873	-0.1522749999999573	-0.14980833333329002	-0.14859583333332038	-0.14753749999999455	-0.14550416666665456	-0.1430749999999814	-0.13873749999997464	-0.13677083333328843
CN.SA	0.0	0.0	0.0	0.0	0.0	-0.0004692307692066855	-0.015780769230733238	-0.03530384615380022	-0.055303846153820224	-0.06858076923074163	-0.0754615384614965	-0.07868461538459437	-0.08221153846150742	-0.08288076923075316	-0.08896538461535819	-0.09022692307690816	-0.0928961538461226	-0.09517307692304966	-0.0954615384615054	-0.0961346153845577	-0.09541538461538268	-0.09623076923074292	-0.09567307692305294	-0.09680384615382565	-0.0965153846153699	-0.0967884615384107	-0.09689999999995536	-0.0962423076922847	-0.09595384615381786	-0.09469230769229009	-0.09452307692304762	-0.0944961538461353
CN.SD	0.0	0.0	0.0	0.0	0.0	-0.0064269230769187224	-0.016680769230736914	-0.029180769230741088	-0.03779999999997674	-0.045911538461507195	-0.04854615384611849	-0.05052692307689899	-0.05138846153844856	-0.05368846153843698	-0.05628076923075431	-0.060623076923072006	-0.06378846153846096	-0.0665346153845836	-0.0688769230768882	-0.07066538461537597	-0.07222692307689016	-0.07319230769227136	-0.0747692307692005	-0.07555769230767062	-0.07659615384617569	-0.07789230769229549	-0.07783461538459768	-0.07875384615384506	-0.07860769230767506	-0.07922692307690271	-0.08014230769229913	-0.0796576923076886
CN.SH	0.0	0.0	0.0	0.0	0.0	-0.007165384615370751	-0.02604999999997748	-0.04267692307688975	-0.05729999999997126	-0.06536153846151693	-0.06873461538459136	-0.07136923076920265	-0.07214999999995975	-0.07521538461534583	-0.07577692307690898	-0.07945769230767175	-0.08296153846149013	-0.08487307692307544	-0.08663846153841304	-0.08742692307689426	-0.08877307692305436	-0.08864999999995682	-0.08932307692307573	-0.08957692307691723	-0.09004999999999708	-0.09128076923071715	-0.09029999999998761	-0.09083846153844499	-0.08976923076920995	-0.09017307692305021	-0.09039615384615063	-0.0899499999999831
CN.SX	0.0	0.0	0.0	0.0	0.0	-0.0014399999999747948	-0.020087999999984785	-0.0412719999999811	-0.06380399999996733	-0.077903999999962	-0.08451999999995463	-0.0871959999999894	-0.09115199999998325	-0.09143599999997809	-0.09601199999997867	-0.09739199999995174	-0.09945599999998667	-0.10151599999997929	-0.10147999999997603	-0.10212399999997013	-0.10154399999996455	-0.10169199999997547	-0.10119999999999019	-0.1018239999999837	-0.10148799999999403	-0.10154799999998465	-0.10194399999997605	-0.10061199999995551	-0.10032799999999398	-0.09893199999997382	-0.09923599999995814	-0.09874799999994854
CN.SC	0.0	0.0	0.0	0.0	0.0	-0.0007115384615175024	-0.003061538461524016	-0.02303076923075853	-0.038623076923061106	-0.05313461538460906	-0.06123461538458663	-0.06499615384611968	-0.06824999999999193	-0.07193461538459456	-0.075403846153832	-0.08010769230766268	-0.08274615384613604	-0.08492307692304912	-0.08743461538459618	-0.0872769230769177	-0.08848076923075876	-0.08799999999997699	-0.08920769230768011	-0.08926923076919557	-0.0910038461538254	-0.0903307692307398	-0.09119230769228936	-0.0915499999999625	-0.09121153846149976	-0.09079615384612882	-0.09020769230765335	-0.08961153846149816
CN.TJ	0.0	0.0	0.0	0.0	0.0	-0.006987999999963357	-0.023231999999984154	-0.04502399999998241	-0.06258399999997666	-0.0762239999999581	-0.08396799999996762	-0.0866319999999754	-0.08777599999997276	-0.09031999999997709	-0.09313999999998046	-0.0954199999999572	-0.0979799999999642	-0.09858799999996615	-0.10028399999996163	-0.09968399999997768	-0.10055599999998499	-0.09946399999993805	-0.10039599999998039	-0.09940799999997862	-0.10034799999995014	-0.10012799999998823	-0.10018799999997885	-0.09927999999997938	-0.09861599999999582	-0.09772799999997472	-0.0987079999999696	-0.09664399999996798
CN.XJ	0.0	0.0	0.0	0.0	0.0	0.0	-9.999999996956888e-05	-0.0011519999999598518	-0.016135999999988826	-0.04825999999996666	-0.07721199999997097	-0.09967599999997079	-0.11505599999996896	-0.12259199999998804	-0.12704799999996297	-0.12851599999997854	-0.1309479999999863	-0.13066399999996925	-0.13049199999997096	-0.12967999999997648	-0.12763199999997754	-0.1263919999999641	-0.12444799999997702	-0.12317999999998941	-0.12161200000000427	-0.1213479999999656	-0.12002399999998525	-0.11915199999995574	-0.11842799999998155	-0.1163039999999671	-0.115099999999968	-0.11251599999998474
CN.XZ	0.0	0.0	0.0	0.0	0.0	0.0	0.0	-0.003665217391290998	-0.047960869565177866	-0.09849565217389111	-0.13875217391303707	-0.16412173913040728	-0.17975652173913836	-0.18346086956519958	-0.18519999999999648	-0.1852304347825906	-0.18586521739131223	-0.18099130434781063	-0.1776956521738926	-0.17538260869562894	-0.16893478260867623	-0.1664869565217275	-0.15993478260867278	-0.15885217391301554	-0.15346956521737898	-0.15301739130433312	-0.14876086956520096	-0.14925652173908288	-0.14726956521736723	-0.14605652173910189	-0.14221304347823427	-0.13841304347824712
CN.YN	0.0	0.0	0.0	0.0	0.0	-8.000000000230045e-05	-0.0064479999999811355	-0.027667999999958504	-0.05059199999998265	-0.07369199999996967	-0.08607999999995508	-0.09162799999998805	-0.09476399999998053	-0.09691199999999345	-0.09959599999997959	-0.10348399999996483	-0.10513999999998136	-0.10655999999998889	-0.10820399999995622	-0.10769599999995716	-0.10810399999999776	-0.10660799999996362	-0.10709999999997111	-0.10596799999994522	-0.10706399999999006	-0.10571199999995784	-0.10633199999997567	-0.10585199999997297	-0.1054319999999831	-0.10357999999998091	-0.10291199999997724	-0.10139199999997794
CN.ZJ	0.0	0.0	0.0	0.0	0.0	-0.003496153846138661	-0.01942307692306411	-0.03355000000000441	-0.046911538461502644	-0.0528769230768944	-0.05677692307688442	-0.058965384615372596	-0.05882692307689341	-0.061638461538449096	-0.06270769230768414	-0.06655384615381621	-0.070330769230742	-0.07261538461537098	-0.07503461538458378	-0.07653461538459361	-0.07834615384610943	-0.07891153846151244	-0.08008846153843008	-0.08069615384613815	-0.0815692307692073	-0.08303461538459178	-0.08264615384612206	-0.08341538461535958	-0.08289230769229494	-0.08374999999998245	-0.08405384615381983	-0.08418846153842585
COL	0.0	0.0	0.0	0.0	0.0	-0.001481818181769956	-0.00920909090904587	-0.014359090909077388	-0.029968181818174067	-0.04335454545454365	-0.053809090909096025	-0.06735454545455655	-0.08422727272724417	-0.09117727272723863	-0.1027454545454276	-0.11722272727268113	-0.14147727272725286	-0.16530454545452544	-0.18838181818181532	-0.2038545454545404	-0.21254090909089696	-0.22033181818180703	-0.22888636363632697	-0.23561363636361854	-0.2417227272727085	-0.2461636363636277	-0.25112272727269014	-0.25556818181816654	-0.25814090909087595	-0.260295454545445	-0.2625590909090647	-0.26365454545455025
COG	0.0	0.0	0.0	0.0	0.0	-0.00025599999999847967	-0.0014879999999939386	-0.005327999999993338	-0.010911999999962951	-0.02542799999999401	-0.048963999999973584	-0.07217999999997726	-0.09435199999997534	-0.11197999999997821	-0.12257599999996316	-0.13547599999997884	-0.14380799999996752	-0.15407599999995858	-0.16228799999997712	-0.17184799999995226	-0.18289999999998585	-0.19057999999998465	-0.2027679999999754	-0.20800799999999287	-0.21417200000000136	-0.21535599999998878	-0.222691999999991	-0.22271999999996517	-0.2270879999999642	-0.23184399999998107	-0.23398799999996278	-0.2326919999999899
CRI	0.0	0.0	0.0	0.0	0.0	-0.00034615384613134736	-0.001469230769224339	-0.0059576923076898325	-0.011619230769199795	-0.0193653846153663	-0.027157692307677728	-0.036176923076891576	-0.040642307692273505	-0.045784615384625305	-0.05173076923074005	-0.05692307692306553	-0.0632961538461485	-0.06928461538459052	-0.07456538461533269	-0.08024615384615297	-0.0846423076922731	-0.09094615384612759	-0.09741923076922454	-0.10076153846151348	-0.10403461538458503	-0.10669615384615305	-0.11175384615385031	-0.11504999999996102	-0.11732307692304822	-0.1185153846153586	-0.12089230769227743	-0.1232769230769093
HRV	0.0	0.0	0.0	0.0	-0.01293846153841427	-0.05318076923072068	-0.11871538461535325	-0.1841923076922769	-0.24423846153843742	-0.29469230769230137	-0.3383692307692088	-0.3748269230769097	-0.40414615384615216	-0.42940384615381966	-0.4579730769230461	-0.4751461538461288	-0.49196153846151613	-0.5122923076922858	-0.5317500000000086	-0.549380769230734	-0.5567461538461327	-0.5668307692307306	-0.567738461538414	-0.5686269230769203	-0.5714153846153591	-0.576157692307655	-0.5755153846153549	-0.5775807692307455	-0.5744576923076505	-0.5773923076922816	-0.5794999999999662	-0.5752653846153644
CUB	0.0	0.0	0.0	0.0	0.0	-0.0005615384615298424	-0.0018846153845952784	-0.00692307692303773	-0.013034615384610593	-0.017419230769200045	-0.02265769230765935	-0.029899999999982718	-0.03638461538458815	-0.05491923076922367	-0.077988461538403	-0.09677307692305126	-0.11583076923074032	-0.13030384615382307	-0.14014999999998334	-0.1524653846153412	-0.16394615384611733	-0.17876153846152487	-0.1875307692307704	-0.19452692307690977	-0.1967692307692337	-0.20676153846154177	-0.20957307692305305	-0.21641923076921588	-0.21662307692303928	-0.2202999999999622	-0.22527692307688918	-0.23275384615382144
CYP	0.0	0.0	0.0	0.0	-0.019780769230770545	-0.08371538461540151	-0.1679769230768957	-0.2614423076922834	-0.3580461538461366	-0.44434230769228034	-0.5268076923076737	-0.5998730769230631	-0.6626192307692125	-0.7173038461538384	-0.7731576923076355	-0.8191115384615255	-0.863623076923048	-0.9082653846153699	-0.9421576923076658	-0.9734999999999827	-1.0076269230768875	-1.0383999999999505	-1.069773076923064	-1.0893692307691993	-1.1073461538461227	-1.1385961538461165	-1.1573384615384041	-1.1700499999999892	-1.1817846153845735	-1.198542307692274	-1.205434615384593	-1.2120923076922918
CZE	0.0	0.0	0.0	0.0	-0.03070799999999041	-0.1173479999999838	-0.2094079999999776	-0.29535599999997997	-0.3624519999999576	-0.4201999999999706	-0.46751999999997684	-0.505399999999967	-0.5392399999999631	-0.5664399999999903	-0.5930519999999828	-0.6120719999999746	-0.6385959999999691	-0.6573959999999657	-0.673851999999997	-0.6931079999999645	-0.701695999999985	-0.7114599999999638	-0.7209959999999849	-0.7210239999999812	-0.7321479999999769	-0.7312039999999742	-0.7334439999999942	-0.7311879999999715	-0.736379999999992	-0.7350559999999673	-0.7423639999999954	-0.7462839999999749
CIV	0.0	0.0	0.0	0.0	3.846153839859312e-06	-0.0003269230768987441	-0.0020653846153351196	-0.017053846153836094	-0.026580769230721835	-0.04057307692305612	-0.058446153846125615	-0.07388076923073861	-0.08966153846151625	-0.0976576923076733	-0.10852692307690148	-0.11602692307691731	-0.12483846153842348	-0.13309615384613505	-0.14056153846152553	-0.15089230769227413	-0.15688076923073835	-0.16710384615380436	-0.17061538461535797	-0.1765230769230408	-0.1784076923076694	-0.18715384615380914	-0.1926999999999568	-0.19854615384612417	-0.20533076923073823	-0.20651153846150683	-0.20416153846151142	-0.21159999999997847
PRK	0.0	0.0	0.0	0.0	0.0	-0.00054999999998806	-0.0021999999999744446	-0.004630769230762333	-0.00714615384614925	-0.010630769230735027	-0.015249999999977781	-0.020034615384623145	-0.02699230769227512	-0.03286538461535482	-0.03729230769226044	-0.04051923076919817	-0.045607692307680914	-0.05131153846151815	-0.05638461538457484	-0.058080769230761664	-0.06321538461536713	-0.07379230769229972	-0.07778076923075083	-0.079588461538449	-0.0811499999999743	-0.0834230769230726	-0.08409230769228504	-0.08532692307687828	-0.08767307692303383	-0.08935769230765667	-0.08794615384611904	-0.08909999999998641
COD	0.0	0.0	0.0	0.0	0.0	-0.002992307692295526	-0.01785769230766565	-0.04893461538457711	-0.0699884615384394	-0.08743461538459618	-0.10041153846150896	-0.12239230769228726	-0.14639230769226685	-0.16261153846154341	-0.17806153846151584	-0.1890499999999795	-0.19910384615381416	-0.20480384615383374	-0.21498461538459468	-0.22432307692304976	-0.2375192307692009	-0.25439999999996576	-0.2763076923076535	-0.30606153846152173	-0.3253307692307472	-0.3412076923076768	-0.3577038461538007	-0.3668923076922792	-0.36944230769229147	-0.3688038461538312	-0.3676423076923063	-0.36689615384611907
DNK	0.0	0.0	0.0	0.0	-0.0342038461538241	-0.13049999999996675	-0.24373076923071002	-0.34426153846151	-0.422834615384593	-0.4940999999999751	-0.5428499999999614	-0.5923423076922729	-0.6421423076922839	-0.6905846153845929	-0.7245615384615212	-0.7447461538461209	-0.7727884615384095	-0.7834769230768868	-0.8033192307692061	-0.8196076923076556	-0.8449076923076615	-0.8621038461538166	-0.8779153846153465	-0.8929807692307334	-0.8941576923076622	-0.9035230769230518	-0.9108346153845703	-0.9158730769230572	-0.920523076923041	-0.9259038461538194	-0.930380769230732	-0.9315076923076759
DJI	0.0	0.0	0.0	0.0	0.0	-3.600000000325565e-05	-0.0005239999999795408	-0.0012319999999843567	-0.0019879999999639075	-0.0037959999999559457	-0.010475999999992602	-0.014103999999970362	-0.01782399999996631	-0.022835999999970547	-0.02383999999996389	-0.026891999999978378	-0.02825999999994666	-0.038035999999974646	-0.05097999999996716	-0.055579999999977314	-0.05737999999995136	-0.05745200000000228	-0.05858800000000386	-0.059295999999964266	-0.061891999999985625	-0.06476399999998383	-0.06708000000001935	-0.06953199999997217	-0.0843160000000065	-0.08477199999998852	-0.08405599999998792	-0.08347599999999344
DOM	0.0	0.0	0.0	0.0	0.0	-0.00018799999998986294	-0.0008679999999428034	-0.002747999999985762	-0.008215999999972023	-0.01493999999998552	-0.021763999999957484	-0.029611999999956673	-0.04117199999998933	-0.054963999999979585	-0.0668719999999845	-0.07712399999997288	-0.0864719999999819	-0.09756399999996113	-0.10481199999997637	-0.11120399999998698	-0.11968399999997548	-0.1255039999999763	-0.13561999999999186	-0.14385199999996656	-0.15249599999995755	-0.1618239999999771	-0.16474399999998335	-0.1655119999999788	-0.16546399999997075	-0.16620799999997882	-0.1710079999999614	-0.17305599999997145
ECU	0.0	0.0	0.0	0.0	0.0	-0.0001160000000055561	-0.003315999999986552	-0.009543999999961361	-0.02007599999998	-0.03756399999998994	-0.054263999999959456	-0.06937999999998556	-0.08512799999997878	-0.09961199999996007	-0.10911599999995358	-0.11515199999999615	-0.12440799999997587	-0.13976799999996237	-0.1550319999999772	-0.16546399999997075	-0.1736639999999623	-0.17906399999997324	-0.18943199999996718	-0.1983039999999825	-0.20699199999997253	-0.21339599999996572	-0.21529599999997595	-0.21764399999998352	-0.21775599999996897	-0.2191039999999922	-0.21953599999997575	-0.21969600000000256
EGY	0.0	0.0	0.0	0.0	-0.020388461538400904	-0.06526153846154736	-0.1076961538461263	-0.14858461538458378	-0.19268846153845942	-0.2349346153845855	-0.2602769230768853	-0.2872538461538454	-0.3123576923076743	-0.33431153846150696	-0.3513038461538387	-0.36803076923072053	-0.38719230769229673	-0.40345384615384505	-0.416015384615398	-0.42911153846152406	-0.44145384615380534	-0.45452692307690334	-0.46383461538460624	-0.47563846153843015	-0.4852499999999704	-0.495223076923057	-0.5029423076923001	-0.5059153846153852	-0.5054307692307414	-0.5117307692307449	-0.5145423076922784	-0.5215923076922868
SLV	0.0	0.0	0.0	0.0	0.0	-8.461538462123386e-05	-0.005519230769224226	-0.01524230769228696	-0.030053846153799135	-0.04669615384609305	-0.06604999999999528	-0.07908076923074381	-0.09096153846152033	-0.09986538461538297	-0.10783076923073232	-0.11621923076921004	-0.12438076923076968	-0.1340576923076986	-0.143461538461509	-0.148076923076923	-0.15568076923077045	-0.16253076923076204	-0.1696846153846021	-0.17327307692305283	-0.18021923076919633	-0.18449230769229663	-0.19087692307688808	-0.20552307692304206	-0.2089423076922836	-0.20843461538458952	-0.20863846153844623	-0.20689615384612559
ERI	0.0	0.0	0.0	0.0	0.0	0.0	0.0	-0.0002799999999858471	-0.001371999999966178	-0.003767999999981786	-0.0073399999999668175	-0.009567999999982035	-0.012291999999958225	-0.01569599999995397	-0.020931999999962425	-0.030543999999976812	-0.040899999999977066	-0.05257199999999518	-0.05755999999997874	-0.060040000000005644	-0.05969199999996677	-0.06040399999995838	-0.059480000000011746	-0.059463999999964656	-0.05733599999999672	-0.05824399999994068	-0.058215999999955415	-0.06131199999999115	-0.06229599999997282	-0.06540399999999114	-0.06817599999997537	-0.07584799999997838
EST	0.0	0.0	0.0	0.0	-0.020147999999975408	-0.09483199999997804	-0.19162399999995694	-0.29170399999998153	-0.3771759999999902	-0.44769600000000853	-0.512739999999956	-0.5681719999999779	-0.6185599999999791	-0.6618359999999823	-0.6967159999999972	-0.7345319999999544	-0.7591640000000011	-0.7827439999999464	-0.792403999999991	-0.8141999999999872	-0.8290919999999757	-0.844327999999972	-0.8575959999999605	-0.8700439999999698	-0.8799039999999647	-0.8887079999999603	-0.8896479999999651	-0.8962159999999719	-0.8988039999999753	-0.9094839999999937	-0.911791999999978	-0.9200119999999701
ETH	0.0	0.0	0.0	0.0	0.0	0.0	-1.9999999989472883e-05	-0.00021999999999522402	-0.003819999999987722	-0.015729999999991584	-0.08040999999998633	-0.22498999999998048	-0.3059899999999893	-0.429479999999971	-0.546599999999986	-0.6615499999999885	-0.7637999999999812	-0.8283999999999958	-0.924479999999972	-0.9795999999999916	-1.0540199999999778	-1.1460099999999862	-1.2138499999999608	-1.2610099999999624	-1.3204199999999888	-1.3465899999999698	-1.4219800000000005	-1.4347399999999788	-1.448169999999982	-1.4524299999999712	-1.5151899999999885	-1.5252699999999786
FJI	0.0	0.0	0.0	0.0	-1.1538461541782397e-05	-0.00026153846152121574	-0.0013038461538217305	-0.0014769230769151598	-0.001511538461496098	-0.005723076923058734	-0.007780769230758544	-0.007938461538425923	-0.008138461538442776	-0.009949999999969705	-0.010396153846137235	-0.013561538461503986	-0.013246153846135922	-0.01342307692306921	-0.013288461538429885	-0.013099999999954814	-0.012373076923044568	-0.012330769230750604	-0.012584615384603204	-0.0125653846153706	-0.012734615384601966	-0.012696153846125657	-0.012846153846135522	-0.013384615384615106	-0.013411538461505224	-0.012938461538425372	-0.013292307692280847	-0.014157692307670278
FIN	0.0	0.0	0.0	0.0	-0.037591666666647594	-0.10410833333329705	-0.1861541666666522	-0.27589583333332834	-0.35294166666668403	-0.41761666666663144	-0.4722791666666448	-0.5234916666666312	-0.5685124999999847	-0.6089249999999713	-0.6407208333333192	-0.673420833333338	-0.7033999999999652	-0.7202208333333071	-0.7370958333333011	-0.7561916666666502	-0.7759458333333136	-0.7929374999999794	-0.8028208333333064	-0.8196041666666543	-0.8276874999999961	-0.833208333333324	-0.8437624999999893	-0.8503958333333173	-0.8565791666666378	-0.8602583333333302	-0.8631999999999529	-0.8669999999999844
FRA	0.0	0.0	0.0	0.0	-0.023949999999972604	-0.09009583333331461	-0.15622083333330927	-0.21458749999999638	-0.26434583333333483	-0.2994666666666479	-0.3373416666666351	-0.37039999999995965	-0.4003374999999809	-0.42586666666663	-0.4488708333333036	-0.46422083333329534	-0.4823208333333273	-0.5006958333332867	-0.5154416666666495	-0.5389833333333094	-0.5508083333333302	-0.5620083333333081	-0.5668499999999965	-0.583837499999984	-0.5892333333333166	-0.588929166666663	-0.6031749999999558	-0.613499999999989	-0.6102666666666035	-0.6206958333332957	-0.6319166666666542	-0.629912499999985
PYF	0.0	0.0	0.0	0.0	0.0	-0.00025384615381929265	-0.0019346153845911651	-0.0029884615384445645	-0.008334615384586463	-0.0133846153845818	-0.019861538461518613	-0.02526538461535832	-0.029949999999989707	-0.03435384615381176	-0.035807692307676664	-0.039811538461520524	-0.04941923076919874	-0.052619230769224146	-0.05600769230766911	-0.05946153846152491	-0.06555769230769393	-0.06994230769227228	-0.08802307692304945	-0.10745769230765534	-0.12457692307689117	-0.1437923076922698	-0.15036153846150757	-0.1659769230768826	-0.1736961538461257	-0.18226538461536546	-0.18959999999995647	-0.20016538461535838
GAB	0.0	0.0	0.0	0.0	0.0	-0.0003846153846187583	-0.007842307692262906	-0.016330769230754605	-0.017734615384590313	-0.026153846153809113	-0.051503846153821975	-0.08004999999996487	-0.09933076923075435	-0.10994615384612993	-0.11454999999999105	-0.12063846153842483	-0.12478076923074788	-0.12988846153842992	-0.134446153846135	-0.14132307692306112	-0.15242307692305834	-0.15576153846151852	-0.16173461538459	-0.16451923076921116	-0.16834230769227077	-0.17028846153845922	-0.17427692307691034	-0.17455769230766416	-0.1764961538461396	-0.18095769230768166	-0.18139615384611396	-0.17896538461535938
GMB	0.0	0.0	0.0	0.0	0.0	-4.999999999588667e-05	-0.0016599999999700188	-0.004534999999994405	-0.006894999999962348	-0.011224999999970287	-0.018489999999982132	-0.026754999999989426	-0.03319500000001918	-0.04064999999997543	-0.04983999999998989	-0.05879999999998109	-0.06159999999997279	-0.06444999999999368	-0.0669649999999633	-0.0742149999999997	-0.09144999999997072	-0.10958500000001203	-0.1141099999999895	-0.11902499999998373	-0.12361999999995765	-0.129659999999987	-0.13572999999998947	-0.1434949999999824	-0.14470999999998124	-0.1480600000000054	-0.14892999999999157	-0.1522699999999988
GEO	0.0	0.0	0.0	0.0	-0.0034285714285653413	-0.02284761904759458	-0.04388095238093692	-0.06359999999998589	-0.09135238095235865	-0.11364761904759657	-0.13281904761901497	-0.1507095238095002	-0.16609523809518745	-0.18100952380949442	-0.19768571428567805	-0.2079142857142613	-0.21689047619045665	-0.22814761904760283	-0.23757619047616307	-0.2494476190475825	-0.2553952380952462	-0.2646428571428272	-0.27571428571426804	-0.28764761904760405	-0.29804761904757004	-0.30529047619044514	-0.310238095238069	-0.31801428571427426	-0.3255333333333166	-0.3289333333333144	-0.34039999999997406	-0.3441333333333074
DEU	0.0	0.0	0.0	0.0	-0.019454166666654782	-0.0837208333332895	-0.15926666666664646	-0.2205041666666241	-0.2806916666666548	-0.3133291666666316	-0.35693749999996527	-0.38563333333329064	-0.4268999999999745	-0.4486416666666382	-0.47512499999999847	-0.49182916666663523	-0.5143708333332886	-0.5272749999999715	-0.5532458333333268	-0.5653583333332879	-0.5866666666666465	-0.5901458333332887	-0.6121583333333125	-0.6102624999999917	-0.6258624999999962	-0.6236583333333212	-0.6311333333332669	-0.6258249999999688	-0.6464791666666581	-0.6418874999999713	-0.6495874999999818	-0.6490374999999493
GHA	0.0	0.0	0.0	0.0	0.0	-0.0018999999999547157	-0.0023115384615191026	-0.005196153846120932	-0.0100384615384419	-0.016607692307657462	-0.04385769230765835	-0.07137307692306472	-0.09692307692303892	-0.12239615384613822	-0.14923846153842568	-0.1759769230769037	-0.20891153846153143	-0.2352461538461359	-0.25046923076921246	-0.2697038461538237	-0.27851923076921414	-0.2938576923076641	-0.30026538461538355	-0.31578846153845763	-0.3291269230768945	-0.34123076923074924	-0.3473884615384448	-0.359565384615379	-0.37009615384613337	-0.3791346153845798	-0.3781807692307293	-0.38260384615381726
GRC	0.0	0.0	0.0	0.0	-0.02300769230765276	-0.06580769230768446	-0.12970769230767898	-0.19847307692306693	-0.2730038461538187	-0.3372653846153484	-0.39249615384613357	-0.4404846153846065	-0.4776730769230464	-0.5164384615384265	-0.551253846153843	-0.5801269230768957	-0.6086999999999843	-0.6345230769230659	-0.6579999999999808	-0.6793846153845817	-0.6956269230769196	-0.711030769230736	-0.719361538461516	-0.7323999999999442	-0.7491923076922813	-0.761942307692276	-0.7625692307692278	-0.7727153846153523	-0.7756538461538232	-0.7842153846153721	-0.7863846153845833	-0.7983076923076649
GRL	0.0	0.0	0.0	0.0	0.0	-0.003041176470575113	-0.018364705882323307	-0.05500588235293202	-0.13247647058821643	-0.21687058823526284	-0.2751352941176344	-0.32193529411761457	-0.3629999999999911	-0.39144117647055277	-0.4193117647058431	-0.44654705882350987	-0.4753764705882402	-0.5055941176470458	-0.5258529411764523	-0.5322647058823349	-0.5430882352940869	-0.5308882352940913	-0.5412705882352764	-0.5536176470588128	-0.5593235294117482	-0.5710588235294023	-0.5791352941176164	-0.5942764705882286	-0.5797999999999637	-0.5907764705882279	-0.6018235294117602	-0.6079823529411499
GTM	0.0	0.0	0.0	0.0	0.0	-0.00040000000000040004	-0.0054038461538286064	-0.012011538461520477	-0.01996153846152149	-0.029899999999960514	-0.0428384615384525	-0.05068076923074871	-0.0572961538461203	-0.0625153846153581	-0.06654230769229663	-0.0724769230769029	-0.07740769230768496	-0.0828576923076696	-0.09307307692304478	-0.0990615384615312	-0.10471153846149939	-0.111569230769204	-0.1165346153846003	-0.11921153846151666	-0.12375769230767997	-0.12683076923075687	-0.12973846153845336	-0.12984999999997582	-0.13031538461536485	-0.1286499999999524	-0.12974230769228212	-0.12877692307691202
GIN	0.0	0.0	0.0	0.0	0.0	-2.8000000018568727e-05	-3.200000000536107e-05	-0.00026000000000747647	-0.002444000000001445	-0.03116799999997033	-0.07058399999997356	-0.09833199999996767	-0.1211879999999721	-0.14423999999997328	-0.20050799999998814	-0.22233599999996745	-0.24130799999997343	-0.2488559999999751	-0.2772319999999606	-0.29769599999996954	-0.3078879999999673	-0.3099719999999695	-0.30657599999998064	-0.3267679999999773	-0.3214799999999962	-0.32296000000000546	-0.3167079999999767	-0.3175879999999909	-0.3182839999999576	-0.3322959999999764	-0.32960399999996115	-0.333011999999977
GUY	0.0	0.0	0.0	0.0	0.0	-0.0004153846154042462	-0.0009807692307517435	-0.0020115384615326803	-0.003673076923049745	-0.005988461538442014	-0.01163461538459254	-0.020492307692288048	-0.03737692307687057	-0.05454999999996435	-0.06429615384611065	-0.07552692307689624	-0.08635769230767032	-0.09620769230765935	-0.10809999999998876	-0.12478076923075898	-0.1350999999999658	-0.1408846153845955	-0.14996538461535813	-0.1595884615384291	-0.16825384615380967	-0.1776846153845879	-0.19656153846150382	-0.21416153846151031	-0.2331076923076547	-0.2505999999999675	-0.26693846153844625	-0.28273076923073237
HTI	0.0	0.0	0.0	0.0	0.0	-2.7999999996364267e-05	-0.0003759999999797259	-0.0017039999999579614	-0.0054879999999757345	-0.010063999999976314	-0.013903999999964611	-0.016927999999993837	-0.01849999999997687	-0.022463999999988715	-0.026183999999995766	-0.02871999999995989	-0.031959999999986444	-0.03491999999998274	-0.03707599999998035	-0.03864399999994328	-0.04039999999997379	-0.04149199999998743	-0.0430319999999873	-0.04627999999996524	-0.04754399999997716	-0.048867999999979705	-0.05117599999997502	-0.057707999999978554	-0.060951999999958595	-0.06629200000000113	-0.06653599999997262	-0.06705999999998546
HND	0.0	0.0	0.0	0.0	0.0	-0.0004479999999640327	-0.003927999999975285	-0.009191999999969003	-0.017243999999960735	-0.02633199999998448	-0.03557199999996152	-0.0415919999999681	-0.04689999999999417	-0.050304000000001015	-0.053143999999960556	-0.057315999999985046	-0.060467999999958	-0.07395199999997715	-0.0801479999999799	-0.09233199999997277	-0.0954319999999731	-0.09889999999996846	-0.10098800000001296	-0.11331199999997654	-0.11681599999995296	-0.12387599999995613	-0.12363599999997144	-0.13264799999995747	-0.13089599999996926	-0.13683600000000684	-0.13546799999996084	-0.13411199999996404
HKG	0.0	0.0	0.0	0.0	3.846153839859312e-06	-0.0008692307691626766	-0.005219230769193395	-0.018565384615354397	-0.03711538461536046	-0.051961538461520185	-0.06028846153842693	-0.06754230769226988	-0.07469615384614325	-0.07619230769227991	-0.08389230769227929	-0.09617307692306731	-0.11809999999997656	-0.13948461538458856	-0.15796538461536613	-0.17710769230767642	-0.191723076923056	-0.2064269230768967	-0.2200653846153533	-0.22909615384614224	-0.2365346153846093	-0.2429423076922732	-0.2555576923076619	-0.2568461538461353	-0.2635576923076588	-0.2695692307692066	-0.27300769230765853	-0.2789807692307411
HUN	0.0	0.0	0.0	0.0	-0.027215999999941065	-0.08986799999997075	-0.1944679999999699	-0.28769599999997064	-0.37551999999998475	-0.45285999999997717	-0.5077719999999841	-0.5520719999999812	-0.5958559999999835	-0.6315439999999728	-0.6714839999999667	-0.6989759999999734	-0.7313199999999798	-0.7543359999999777	-0.7747519999999897	-0.7912519999999756	-0.8088919999999833	-0.8277679999999954	-0.8391799999999727	-0.8466639999999526	-0.8514559999999616	-0.859015999999968	-0.8605599999999769	-0.8610679999999871	-0.8578639999999749	-0.860795999999997	-0.8632559999999678	-0.8667439999999971
ISL	0.0	0.0	0.0	0.0	-0.02630384615384118	-0.11780384615380779	-0.24016538461535397	-0.3615346153845844	-0.47556923076920166	-0.5697576923076597	-0.6554307692307693	-0.7349576923076695	-0.8083884615384451	-0.8768538461538244	-0.9400923076922862	-0.9931423076923185	-1.0411884615384337	-1.087576923076894	-1.1297153846153707	-1.1675153846153918	-1.1993692307691872	-1.2332692307692183	-1.262619230769202	-1.2864999999999793	-1.313019230769208	-1.3353423076923	-1.347557692307677	-1.3665846153845917	-1.3871807692307558	-1.401715384615343	-1.413949999999986	-1.4278846153846003
IND	0.0	0.0	0.0	0.0	1.538461538164171e-05	4.6153846122720665e-05	-0.0017423076922762348	-0.0038538461538450974	-0.005949999999965705	-0.0066730769230582965	-0.008292307692281398	-0.01036923076921381	-0.01725384615380854	-0.030111538461496945	-0.03965384615383094	-0.05030384615383188	-0.058576923076902876	-0.06414230769226092	-0.06941923076921874	-0.07813461538461741	-0.08241153846147986	-0.09231538461538236	-0.09524615384614021	-0.09872692307688613	-0.10077307692303306	-0.10331153846153684	-0.10477692307689912	-0.10739615384612877	-0.10792692307691754	-0.10941538461536338	-0.11081538461537033	-0.11147307692304098
IDN	0.0	0.0	0.0	0.0	0.0	-0.00028461538461588276	-0.0008653846153450218	-0.0013307692307340524	-0.0016499999999863846	-0.004807692307673417	-0.008930769230763858	-0.012957692307657975	-0.017769230769204558	-0.020803846153838457	-0.023088461538434135	-0.02567307692303844	-0.025849999999949524	-0.028296153846107952	-0.033196153846148935	-0.03825384615381289	-0.043288461538437684	-0.049334615384621916	-0.05353461538459836	-0.059319230769194764	-0.0628576923076718	-0.06659615384612128	-0.06899999999995243	-0.07073461538460446	-0.0724576923076592	-0.07428846153844093	-0.07531923076921077	-0.0764769230768847
IRN	0.0	0.0	0.0	0.0	0.0	-5.882352939190483e-05	-0.0032764705881982437	-0.0076294117646869	-0.01208823529410541	-0.03283529411765018	-0.06081764705880843	-0.08535294117644199	-0.11538235294116239	-0.1455294117646888	-0.17151176470586726	-0.19498823529410236	-0.21677647058823135	-0.23465294117643865	-0.25443529411762755	-0.26625294117645915	-0.28047058823527093	-0.3004470588235164	-0.3136235294117551	-0.32807058823527413	-0.340017647058799	-0.3467941176470202	-0.3504470588235109	-0.3553411764705805	-0.36104117647056677	-0.3704470588234976	-0.37088823529410897	-0.37830588235290286
IRQ	0.0	0.0	0.0	0.0	-7.692307690820854e-06	-0.0006269230768962686	-0.0015192307691980211	-0.0076384615384395005	-0.01847307692307565	-0.045149999999982704	-0.06781538461536618	-0.08684999999993837	-0.10330384615380162	-0.12607307692302783	-0.139930769230745	-0.14770769230769698	-0.15634615384614303	-0.16307307692305928	-0.17442307692305814	-0.18531923076919865	-0.1910307692307489	-0.19248846153842036	-0.1955576923076796	-0.19604999999996986	-0.1989923076922806	-0.19887307692306733	-0.20129230769228013	-0.20301923076918582	-0.2048846153845929	-0.2039884615384291	-0.20832692307688472	-0.2095576923076492
IRL	0.0	0.0	0.0	0.0	-0.0710615384615143	-0.19471538461537374	-0.3253999999999535	-0.45569615384614126	-0.5634115384615113	-0.6525923076923013	-0.7330692307692233	-0.7996346153846146	-0.872276923076909	-0.9356461538461147	-1.000857692307655	-1.0532615384615251	-1.1019576923076757	-1.150069230769235	-1.1984346153845693	-1.241423076923076	-1.2750538461538286	-1.313057692307662	-1.3440461538461346	-1.3649461538461471	-1.389080769230755	-1.410657692307682	-1.4306538461538176	-1.4464692307692095	-1.4629384615384322	-1.473592307692273	-1.4915423076922618	-1.5026615384615027
ISR	0.0	0.0	0.0	0.0	-0.029451999999963174	-0.07135599999996689	-0.11585999999996766	-0.15516399999997432	-0.2059719999999876	-0.25777199999998945	-0.29319999999996016	-0.3371719999999856	-0.3746039999999784	-0.4063719999999882	-0.42775599999997915	-0.4514879999999888	-0.47566399999997566	-0.5045879999999725	-0.5202399999999718	-0.5353199999999836	-0.5472999999999617	-0.5663999999999891	-0.5736079999999921	-0.5899639999999762	-0.5986159999999741	-0.6176559999999776	-0.6222119999999665	-0.6306439999999469	-0.6297999999999693	-0.6353399999999731	-0.6445839999999703	-0.6525359999999703
ITA	0.0	0.0	0.0	0.0	-0.020980769230716234	-0.07424999999999793	-0.1483499999999527	-0.20665769230768793	-0.25906538461535344	-0.3031846153845774	-0.3388076923076522	-0.36616538461533565	-0.3925307692307589	-0.4209230769230632	-0.44320769230766777	-0.4612615384614993	-0.48342307692307296	-0.508384615384605	-0.5269961538461376	-0.5345461538461382	-0.5555576923076511	-0.5626923076922807	-0.5706769230769071	-0.5815730769230254	-0.5936346153845862	-0.6003538461538116	-0.6051153846153734	-0.6082538461538167	-0.6078538461537941	-0.6179807692307415	-0.6197115384615204	-0.6230923076923078
JAM	0.0	0.0	0.0	0.0	3.846153839859312e-06	-0.0007192307692083233	-0.0012423076922951637	-0.0029461538461394987	-0.006915384615358011	-0.010569230769230664	-0.014426923076882314	-0.01744999999997443	-0.019069230769219736	-0.022880769230759768	-0.025726923076918595	-0.02884230769230056	-0.031226923076910218	-0.03407307692303574	-0.03643076923071087	-0.03981923076920024	-0.04372692307690329	-0.04685384615381594	-0.05001153846151407	-0.05203846153842839	-0.054149999999997256	-0.055169230769203104	-0.0572576923076884	-0.05811153846153605	-0.05946153846152491	-0.06075384615381596	-0.06189230769225729	-0.0630038461538196
JPN	0.0	0.0	0.0	0.0	-0.021440740740730213	-0.04272592592591273	-0.06917407407407428	-0.08787037037035761	-0.09012592592589908	-0.10720370370367327	-0.10592592592588712	-0.11781481481479839	-0.1340592592592338	-0.13114074074073168	-0.13059629629625924	-0.13109259259260764	-0.13195555555554073	-0.14576666666663574	-0.1481148148147926	-0.16343333333329602	-0.16157037037035638	-0.17068518518515985	-0.16979259259258805	-0.16901481481477187	-0.1668814814814623	-0.16324814814814292	-0.17791851851849394	-0.17441481481479393	-0.17283703703702136	-0.18403333333331107	-0.18230740740737827	-0.1927037037036894
JOR	0.0	0.0	0.0	0.0	-0.001196153846128034	-0.012903846153833332	-0.02728076923073086	-0.04915769230764422	-0.08858846153844135	-0.1282999999999701	-0.16279615384612312	-0.2060653846154059	-0.24248076923074624	-0.2755769230768701	-0.30152307692302704	-0.33477307692303393	-0.3597230769230464	-0.39631153846151346	-0.4255846153845999	-0.4526884615384308	-0.48246923076918913	-0.5078615384615182	-0.5266461538461331	-0.5416346153845897	-0.5459038461538168	-0.555246153846134	-0.5621038461538275	-0.5717115384615168	-0.5736192307692067	-0.5786499999999806	-0.5866576923076461	-0.5923269230769024
KAZ	0.0	0.0	0.0	0.0	0.0	-0.00041538461534873505	-0.001176923076906533	-0.003399999999986747	-0.007296153846125808	-0.016988461538403055	-0.027957692307667426	-0.03803461538457453	-0.047799999999997844	-0.05751923076923182	-0.06907307692304299	-0.07903076923077013	-0.10081153846148716	-0.10528076923074225	-0.1129538461538071	-0.11708461538459947	-0.12928846153845708	-0.13441923076918938	-0.13961538461537693	-0.14143461538460578	-0.1442115384615139	-0.14816538461535078	-0.15228461538459026	-0.15491923076920155	-0.15489999999996895	-0.15543846153842633	-0.15697692307686806	-0.1590115384614843
KEN	0.0	0.0	0.0	0.0	2.8000000007466497e-05	-0.002063999999990518	-0.0051999999999607915	-0.009755999999949694	-0.01786799999998756	-0.026511999999978553	-0.03696799999995948	-0.05304399999995768	-0.08601599999998877	-0.11277199999998322	-0.14504399999997197	-0.16912399999995387	-0.19666399999996864	-0.2154119999999815	-0.2424559999999909	-0.26497199999998555	-0.2783559999999574	-0.2922279999999944	-0.30103599999999897	-0.3109399999999929	-0.32792399999996835	-0.33920399999997075	-0.35785199999998074	-0.37177199999995914	-0.38135999999998615	-0.39345199999997194	-0.40113599999997973	-0.41192399999998575
KWT	0.0	0.0	0.0	0.0	1.200000001588819e-05	-0.00607999999995279	-0.014859999999961016	-0.021411999999965126	-0.03029199999999843	-0.04461600000000843	-0.06083199999998845	-0.0753519999999619	-0.09095999999996218	-0.10489599999999877	-0.12269199999996871	-0.13655999999998558	-0.16009199999997836	-0.17536799999997577	-0.19770799999999644	-0.20854799999995288	-0.22495999999996297	-0.23441999999999075	-0.2472559999999735	-0.25705599999998885	-0.2629519999999719	-0.2642000000000033	-0.2702319999999814	-0.2802839999999973	-0.286519999999979	-0.29345600000000305	-0.29786400000000324	-0.30343599999999027
KGZ	0.0	0.0	0.0	0.0	-4.761904770500536e-06	-7.142857140207681e-05	-0.0004809523809434779	-0.0023476190475935077	-0.013823809523771935	-0.03270952380951542	-0.04628095238093932	-0.06059999999998844	-0.07264285714283503	-0.08447142857141987	-0.0967523809523585	-0.11030476190475591	-0.1251190476190267	-0.14334285714283634	-0.15173333333331485	-0.17245714285714087	-0.19122380952377727	-0.2074809523809229	-0.21463333333332502	-0.22724285714281756	-0.22938571428567922	-0.23000476190473407	-0.23074761904757768	-0.2306619047618974	-0.22732380952378284	-0.2286428571428356	-0.22481904761905147	-0.22853333333330283
LAO	0.0	0.0	0.0	0.0	-4.000000008996807e-06	-0.0001519999999866073	-0.000451999999995234	-0.0007199999999873974	-0.0013919999999667532	-0.003519999999967993	-0.004287999999985637	-0.004511999999978755	-0.004795999999951395	-0.004679999999968043	-0.004827999999956756	-0.0049919999999703535	-0.005343999999984916	-0.005955999999951445	-0.006063999999983416	-0.006231999999972704	-0.006215999999970023	-0.00825999999998217	-0.008639999999970893	-0.009199999999975894	-0.0115959999999804	-0.014359999999968842	-0.017643999999961135	-0.01903999999995909	-0.021255999999980624	-0.02437199999998363	-0.026855999999986224	-0.027719999999975542
LVA	0.0	0.0	0.0	0.0	-0.03989230769226859	-0.1272961538461348	-0.2311192307691945	-0.32761923076918276	-0.4146884615384261	-0.4875846153845842	-0.5547038461538478	-0.6151269230769141	-0.6632769230768831	-0.7050769230769083	-0.7473423076923003	-0.7822384615384537	-0.8075038461537898	-0.8316615384615145	-0.8481615384615337	-0.8692846153845801	-0.8907769230768858	-0.9094615384615201	-0.9252461538461043	-0.9411192307692162	-0.952888461538437	-0.9670499999999804	-0.9704576923076691	-0.9801153846153876	-0.9827153846153291	-0.9902423076922684	-0.9856730769230548	-0.9851615384615098
LBN	0.0	0.0	0.0	0.0	-0.002519230769226777	-0.014284615384596577	-0.036023076923052955	-0.06668076923073141	-0.11599999999998278	-0.15599230769226535	-0.19690384615385081	-0.23803846153843677	-0.27197307692305994	-0.3048346153846082	-0.3311192307692057	-0.3540807692307357	-0.3799769230768857	-0.4074999999999829	-0.4360653846153584	-0.46121923076921645	-0.48149999999996806	-0.4983576923076716	-0.5127999999999688	-0.5379615384615066	-0.5480115384615014	-0.553573076923064	-0.5609846153845632	-0.5724615384615217	-0.5742499999999762	-0.5811730769230805	-0.5849346153845913	-0.5934923076922671
LSO	0.0	0.0	0.0	0.0	0.0	-9.583333334672872e-05	-0.0010916666666305197	-0.004070833333313928	-0.013337499999988012	-0.019883333333281517	-0.026204166666621287	-0.028141666666625653	-0.03149166666663872	-0.033720833333328315	-0.039837499999995085	-0.0437791666666576	-0.047166666666631496	-0.05159999999997389	-0.0585374999999555	-0.06866249999997187	-0.07950416666663296	-0.09426249999995306	-0.10247083333330131	-0.1085291666666266	-0.11104583333332307	-0.11497499999998384	-0.11582916666664778	-0.11821249999997008	-0.1241208333333188	-0.12465416666662676	-0.13088333333328706	-0.13620833333333193
LBR	0.0	0.0	0.0	0.0	0.0	-0.0024904761904642747	-0.013195238095220496	-0.018047619047578678	-0.0203809523809384	-0.023004761904721338	-0.024399999999991095	-0.024238095238093837	-0.026557142857142058	-0.032580952380967254	-0.04016190476189285	-0.042738095238070706	-0.045190476190459794	-0.0447857142857222	-0.04286190476191498	-0.040909523809506965	-0.039514285714281616	-0.03840476190475339	-0.039576190476164896	-0.0411619047618772	-0.04251428571426796	-0.04192380952378061	-0.04205238095236208	-0.04143333333330723	-0.04231904761903271	-0.041704761904748366	-0.04212380952378636	-0.04267142857140582
LBY	0.0	0.0	0.0	0.0	0.0	-0.0017153846153750152	-0.01210384615382143	-0.03199615384612553	-0.0624576923076714	-0.09178076923076484	-0.1268769230769129	-0.15573846153844606	-0.186242307692297	-0.2206307692307452	-0.24613076923075683	-0.26553076923072627	-0.2964076923076542	-0.332219230769204	-0.35686923076920785	-0.3727576923076681	-0.3828999999999749	-0.39254615384612945	-0.40286923076922054	-0.4096923076922776	-0.41467307692305555	-0.42367692307687665	-0.4299269230769287	-0.4330499999999793	-0.4376807692307749	-0.43909230769229035	-0.44001923076920635	-0.4433615384615064
LIE	0.0	0.0	0.0	0.0	0.0	-4.000000008996807e-06	-6.399999997741546e-05	-0.00021199999998833263	-0.0002639999999831666	-0.0003359999999563712	-0.0004319999999946589	-0.0004319999999724544	-0.00043999999996824357	-0.00042399999996556303	-0.00039999999996709334	-0.00039199999996020196	-0.0003639999999749399	-0.0003599999999548409	-0.00035999999997704535	-0.0003559999999569463	-0.00035199999995905173	-0.0003439999999743648	-0.0003359999999563712	-0.00040799999997398473	-0.0006359999999761001	-0.0007759999999579215	-0.0013559999999745997	-0.0012839999999791907	-0.0012239999999885676	-0.0011679999999736346	-0.001275999999961197	-0.001223999999966363
LTU	0.0	0.0	0.0	0.0	-0.0295959999999873	-0.10669599999999502	-0.21098799999996753	-0.3147039999999546	-0.40951599999998756	-0.48872399999999594	-0.5598999999999799	-0.625495999999981	-0.683735999999957	-0.7299479999999359	-0.7747839999999839	-0.8148439999999812	-0.8476639999999813	-0.8753119999999837	-0.8990279999999906	-0.9265879999999838	-0.94572399999997	-0.9594320000000156	-0.9763319999999687	-0.9884879999999763	-0.9904359999999723	-1.0025319999999782	-1.0051639999999806	-1.0131079999999848	-1.0153439999999514	-1.0202679999999686	-1.0194359999999847	-1.0306119999999752
LUX	0.0	0.0	0.0	-0.0003478260869549388	-0.0679913043478031	-0.2021043478260487	-0.34052173913040606	-0.47901304347826024	-0.5762739130434347	-0.6399782608695448	-0.6996826086956509	-0.7698999999999678	-0.8188739130434497	-0.8612521739130408	-0.8922130434782294	-0.9322434782608413	-0.9471260869564957	-0.9772999999999921	-0.9922565217390988	-1.0270782608695628	-1.0483478260869372	-1.0742086956521346	-1.0835217391304441	-1.0872739130434295	-1.1048869565217223	-1.1226043478260728	-1.1233130434782579	-1.1340304347825736	-1.1354999999999782	-1.1415434782608647	-1.1528260869565155	-1.1555565217391317
MAC	0.0	0.0	0.0	0.0	-3.846153850961542e-06	-0.001288461538451191	-0.00649615384613611	-0.01656153846147923	-0.026873076923028538	-0.036369230769206506	-0.04220769230767196	-0.04659230769225031	-0.05021923076924395	-0.04948076923072531	-0.054669230769177624	-0.05755769230766372	-0.06567307692304514	-0.07294230769226973	-0.07901923076920614	-0.08599615384612402	-0.09082307692305225	-0.09647692307688249	-0.10030769230764403	-0.10621923076920003	-0.10922307692304845	-0.11356538461535504	-0.11710769230763862	-0.11890769230765708	-0.12123461538459113	-0.12209999999998056	-0.12304615384614026	-0.12607307692305003
MDG	0.0	0.0	0.0	0.0	-4.166666667249075e-06	-0.002279166666641075	-0.003495833333300169	-0.005812499999979792	-0.008116666666635464	-0.009962499999949248	-0.013016666666665344	-0.016124999999977963	-0.019387499999978797	-0.022104166666636615	-0.035820833333299884	-0.05261249999995998	-0.06565833333330717	-0.08150416666664606	-0.08848749999996741	-0.09838749999998564	-0.10615416666662769	-0.11484166666663187	-0.12227916666667227	-0.12942916666665027	-0.13828749999998946	-0.1457625000000018	-0.15327499999998606	-0.15827083333332936	-0.16657916666665828	-0.17062916666664707	-0.17622499999997432	-0.17700833333330612
MWI	0.0	0.0	0.0	0.0	0.0	-0.00015199999999770952	-0.02357199999998283	-0.042643999999969484	-0.05941999999996561	-0.08100799999999353	-0.10013199999996392	-0.11915999999998483	-0.13410800000001055	-0.151511999999987	-0.16180399999997652	-0.17709200000000092	-0.18632799999995786	-0.1958279999999757	-0.2043719999999971	-0.2143759999999828	-0.22203199999999423	-0.23048399999998637	-0.23895599999996797	-0.2472640000000137	-0.25424799999999026	-0.2598039999999746	-0.2734839999999794	-0.29194399999995513	-0.3045239999999727	-0.3087759999999773	-0.3112639999999778	-0.3117399999999715
MYS	0.0	0.0	0.0	0.0	3.999999997894577e-06	-2.400000000957192e-05	-0.0008639999999782155	-0.0026599999999654678	-0.004471999999988707	-0.009315999999970348	-0.020791999999980604	-0.030951999999973	-0.04066399999996806	-0.0471919999999626	-0.052339999999984066	-0.058515999999986246	-0.06258399999995445	-0.07987599999998984	-0.09695599999999249	-0.11113600000000057	-0.12528399999999218	-0.13802399999999215	-0.14796399999997822	-0.16259199999999474	-0.17473599999998646	-0.184931999999971	-0.19433199999997486	-0.19955999999996532	-0.20622799999996388	-0.2104479999999853	-0.21441199999998606	-0.2166039999999647
MDV	0.0	0.0	0.0	0.0	0.0	-0.0016879999999885875	-0.0037319999999896325	-0.0059280000000105915	-0.007607999999992288	-0.010803999999997593	-0.013084000000007645	-0.01720399999998179	-0.018239999999947187	-0.019243999999996042	-0.02146799999998006	-0.02347999999996464	-0.025115999999969496	-0.02679999999997129	-0.029443999999978487	-0.030863999999997116	-0.03364799999997503	-0.03504399999998409	-0.03689999999996196	-0.03902399999998751	-0.04189999999999472	-0.04429999999996381	-0.04378399999999116	-0.04477999999999982	-0.04511599999996729	-0.04493599999997322	-0.04475199999999235	-0.045831999999979
MLI	0.0	0.0	0.0	0.0	0.0	0.0	-0.00025199999998948286	-0.0014679999999489546	-0.010799999999999699	-0.024827999999965655	-0.03930799999998236	-0.053499999999973014	-0.05953599999998227	-0.06636799999998333	-0.07322799999998075	-0.07992799999994027	-0.08844399999997643	-0.0944679999999809	-0.10327999999998339	-0.10781199999996272	-0.11626399999997705	-0.11877599999995381	-0.12371999999998273	-0.1276760000000099	-0.13537599999995376	-0.13876800000000022	-0.14194399999998275	-0.14793999999997975	-0.15411999999996873	-0.15596799999997302	-0.16442799999996094	-0.16788799999999382
MLT	0.0	0.0	0.0	0.0	-0.030574999999977148	-0.10327499999998047	-0.22765833333332486	-0.3675541666666393	-0.48820416666663924	-0.6184166666666435	-0.7321208333333051	-0.8271374999999748	-0.8957791666666437	-0.9679124999999789	-1.030333333333322	-1.0887916666666553	-1.1407166666666302	-1.2128958333333273	-1.26770416666665	-1.3166124999999806	-1.3473791666666401	-1.3974666666666469	-1.4194124999999835	-1.4505333333333037	-1.4864499999999503	-1.520787499999976	-1.5487833333332923	-1.5780624999999993	-1.5915958333333258	-1.610612499999986	-1.6283666666666474	-1.6424749999999766
MRT	0.0	0.0	0.0	0.0	0.0	-0.002492307692314455	-0.06920769230767121	-0.09718461538460454	-0.13521153846151046	-0.20311538461534884	-0.2327192307692183	-0.2935000000000132	-0.3029153846153543	-0.31439230769231274	-0.32476923076919517	-0.39132692307691785	-0.4131576923076752	-0.42349230769229695	-0.4645576923076433	-0.4826653846153661	-0.48830384615384803	-0.532326923076909	-0.5387230769230755	-0.5312346153845793	-0.5307999999999868	-0.5244730769230488	-0.5251884615384395	-0.5342307692307258	-0.5280653846153727	-0.518788461538422	-0.5179499999999893	-0.5118461538461516
MUS	0.0	0.0	0.0	0.0	-4.761904770500536e-06	-0.0005047619047515717	-0.0011428571428440115	-0.011699999999970068	-0.0455714285714115	-0.05988095238094182	-0.07152857142855851	-0.08889999999995846	-0.1047428571428477	-0.12107619047616591	-0.1335380952380616	-0.16118571428568318	-0.18735714285711413	-0.21214285714284964	-0.23341428571426182	-0.25004285714282926	-0.26127619047616735	-0.27481904761902376	-0.28726666666666345	-0.29839047619043546	-0.30920476190474666	-0.32474761904759397	-0.33438095238093046	-0.34279999999997646	-0.3506999999999705	-0.35288571428570004	-0.3561714285714057	-0.3633333333333155
MEX	0.0	0.0	0.0	0.0	-0.009466666666646528	-0.01770416666665442	-0.03028749999997027	-0.039062499999975575	-0.05039166666662709	-0.05897083333329389	-0.0637458333333174	-0.07050833333334117	-0.07450416666663351	-0.08072916666663765	-0.082733333333318	-0.0905458333333109	-0.10581249999997988	-0.11706249999998697	-0.13345416666666887	-0.1453374999999646	-0.15820833333327622	-0.1664791666666665	-0.18062083333330037	-0.1860958333332996	-0.19037916666664323	-0.19190416666662324	-0.19488333333329555	-0.19539166666663332	-0.19864583333331076	-0.201295833333337	-0.20681249999999762	-0.2097041666666466
MCO	0.0	0.0	0.0	0.0	0.0	0.0	0.0	-4.800000000804161e-05	-9.599999999387876e-05	-0.00016400000000249548	-0.00021999999998412179	-0.0003399999999986747	-0.0006519999999787807	-0.0008519999999845318	-0.001091999999980331	-0.0011959999999699988	-0.0012639999999786156	-0.0013479999999677084	-0.001383999999970964	-0.0013079999999776604	-0.0012519999999849318	-0.0011999999999789956	-0.0011519999999598518	-0.0015599999999671432	-0.00156399999997614	-0.0015159999999680984	-0.0014879999999828364	-0.001415999999976325	-0.00133199999997613	-0.001267999999965408	-0.0011999999999678934	-0.0011359999999793757
MNG	0.0	0.0	0.0	0.0	-8.000000006891383e-06	-6.799999999751449e-05	-0.0009599999999831965	-0.01281999999998007	-0.03395600000000165	-0.05115999999998344	-0.06675999999995463	-0.08170799999998035	-0.09792399999998258	-0.11069999999997471	-0.11477999999998101	-0.12107999999995123	-0.12429600000000152	-0.13139999999997043	-0.1356639999999576	-0.13772399999997242	-0.1397519999999819	-0.14337599999995065	-0.15287999999996638	-0.1639919999999795	-0.17505599999997346	-0.1822999999999575	-0.1891879999999624	-0.1921279999999581	-0.19292799999998111	-0.1930239999999639	-0.19313999999995835	-0.19511999999999308
MNE	0.0	0.0	0.0	0.0	-1.2500000001747225e-05	-2.0833333325143144e-05	-0.0011749999999977057	-0.0011333333333141127	-0.002004166666658147	-0.006704166666660072	-0.010583333333336054	-0.012337499999970358	-0.01349583333331017	-0.014729166666649363	-0.015716666666643064	-0.015283333333304672	-0.01480833333330489	-0.014220833333311589	-0.013491666666620716	-0.012783333333310498	-0.012124999999996167	-0.011474999999983027	-0.010912499999982117	-0.010362499999982955	-0.009837499999987287	-0.009329166666638411	-0.008862499999973128	-0.008433333333301984	-0.00802499999998929	-0.007620833333332744	-0.007258333333315381	-0.0070249999999827395
MAR	0.0	0.0	0.0	0.0	-0.016142307692290636	-0.08435769230765722	-0.1713423076922571	-0.25803076923074375	-0.33231153846153827	-0.39201153846153414	-0.4372846153845811	-0.4773807692307397	-0.5198384615384244	-0.5536230769230488	-0.5923730769230473	-0.6074615384614956	-0.6312538461538342	-0.6468961538461437	-0.6590538461538231	-0.6736923076922863	-0.6881192307691908	-0.6998230769230562	-0.7124730769230592	-0.7297038461538063	-0.7460884615384411	-0.752273076923049	-0.7510461538461244	-0.756276923076904	-0.7697884615384454	-0.7720115384615256	-0.7753653846153452	-0.7811846153845892
MOZ	0.0	0.0	0.0	0.0	-0.00046538461535572395	-0.00198846153847132	-0.03112307692304528	-0.06069615384615146	-0.09114615384610003	-0.12463846153842884	-0.14710384615383987	-0.16884230769226294	-0.1842807692307158	-0.20644230769230054	-0.22142307692305518	-0.24123076923074915	-0.2515961538461453	-0.2635384615384373	-0.27036153846149436	-0.2821230769230576	-0.28982692307690794	-0.30115384615384544	-0.3088461538461429	-0.31699615384611635	-0.32479230769226763	-0.3301153846153815	-0.336134615384609	-0.33777692307690454	-0.3407269230769061	-0.34408076923075903	-0.3501999999999783	-0.35151153846150196
MMR	0.0	0.0	0.0	0.0	0.0	0.0	0.0	3.846153839859312e-06	-0.00015769230767848086	-0.00019999999998354667	-0.0002307692307468301	-0.0002692307692231388	-0.00028461538461588276	-0.0004730769230798515	-0.00043846153847670877	-0.00043076923076368345	-0.00040384615384025935	-0.0003923076922873747	-0.00037692307691683524	-0.0008730769230580471	-0.0016307692307204746	-0.0015576923076410232	-0.0014807692307439169	-0.0013807692307632458	-0.0012999999999929734	-0.0012499999999859845	-0.00116923076920461	-0.001107692307666941	-0.0010384615384606555	-0.0009807692307628457	-0.0009230769230428315	-0.0008538461538032394
NAM	0.0	0.0	0.0	0.0	-0.012819230769189893	-0.09998461538458514	-0.183957692307668	-0.2622923076923134	-0.3453730769230279	-0.4144538461538172	-0.4796846153846124	-0.5280615384615217	-0.5826961538461517	-0.6210961538461124	-0.6679961538461399	-0.7045499999999816	-0.742149999999997	-0.7694384615384076	-0.8044769230768911	-0.8269192307691964	-0.8611923076922823	-0.8848961538461264	-0.9099884615384468	-0.9270615384615044	-0.9456307692307431	-0.9602692307692284	-0.9638653846153589	-0.9835999999999734	-0.9969499999999853	-1.0097846153846124	-1.017699999999988	-1.0224692307692185
NPL	0.0	0.0	0.0	0.0	0.0	-0.00014999999997655777	-0.000526923076893393	-0.001865384615351573	-0.004334615384593565	-0.006661538461516514	-0.010326923076908745	-0.01503461538460149	-0.019303846153839732	-0.02485769230771151	-0.02841153846150357	-0.03241923076919839	-0.03616153846153214	-0.04025384615382599	-0.044634615384586684	-0.07417307692303421	-0.11156538461534193	-0.14465384615381938	-0.17030769230765852	-0.16958461538459924	-0.1686999999999772	-0.16853076923073473	-0.1713846153846066	-0.18687307692302202	-0.20280384615379843	-0.21701923076917762	-0.23758846153841828	-0.26085769230767
NLD	0.0	0.0	0.0	-0.0017199999999495397	-0.05442799999996195	-0.14922399999995895	-0.23399999999997867	-0.3237159999999739	-0.39025999999999783	-0.45093999999995527	-0.49725999999998827	-0.554675999999954	-0.586627999999978	-0.6237679999999579	-0.6581239999999822	-0.6952519999999796	-0.7116960000000061	-0.7338439999999724	-0.7573359999999862	-0.7742919999999875	-0.7876719999999393	-0.8082159999999838	-0.8174279999999756	-0.827911999999964	-0.8334999999999759	-0.839719999999955	-0.8477879999999827	-0.8530639999999701	-0.8532959999999479	-0.8632439999999852	-0.8701519999999796	-0.8848280000000042
ANT	0.0	0.0	0.0	0.0	0.0	-0.0026400000000093016	-0.028134999999962496	-0.06158999999998915	-0.0955499999999665	-0.10796500000000986	-0.1228049999999703	-0.13807999999999598	-0.1533149999999983	-0.18020499999996664	-0.20937499999998943	-0.23085499999997428	-0.2451799999999893	-0.2504149999999705	-0.24997499999998007	-0.252914999999998	-0.25521999999998934	-0.2573349999999808	-0.2594749999999868	-0.28647499999998605	-0.3043799999999819	-0.3112299999999957	-0.3092849999999814	-0.306519999999999	-0.3036349999999688	-0.3121999999999958	-0.322705000000012	-0.343609999999972
NCL	0.0	0.0	0.0	0.0	0.0	-0.0018239999999836165	-0.016903999999995367	-0.024207999999992236	-0.024891999999954173	-0.02559999999997009	-0.026167999999981983	-0.026619999999955013	-0.026787999999966505	-0.027859999999979568	-0.03090399999996496	-0.03674399999996636	-0.043603999999974885	-0.06721999999996786	-0.07313600000000697	-0.07324799999998133	-0.0743159999999965	-0.09022799999997	-0.0965479999999741	-0.1021479999999908	-0.12629199999998342	-0.14956399999997982	-0.1590159999999896	-0.17002799999997764	-0.1732599999999751	-0.18011599999997463	-0.18470799999995569	-0.19145599999997875
NZL	0.0	0.0	0.0	0.0	4.166666678351305e-06	-2.9166666670743524e-05	-0.00401666666663969	-0.016387499999981348	-0.01569583333331792	-0.01504166666662643	-0.016316666666649216	-0.015679166666637823	-0.01505416666663928	-0.014504166666673424	-0.013958333333308204	-0.015220833333307038	-0.02067499999994782	-0.024566666666647752	-0.02794999999999881	-0.04117083333330385	-0.04439583333329944	-0.04661666666665454	-0.057099999999987716	-0.06451666666665856	-0.06670416666662016	-0.06826249999997147	-0.0745458333333171	-0.08447916666666222	-0.09415416666662679	-0.10210416666663891	-0.11064166666665542	-0.12005833333331717
NIC	0.0	0.0	0.0	0.0	0.0	-0.00011923076923547882	-0.001023076923045707	-0.005353846153810515	-0.010707692307676542	-0.016823076923033753	-0.023407692307675365	-0.030461538461523663	-0.035942307692293785	-0.04127307692303184	-0.048496153846133705	-0.05291923076922167	-0.06128076923073156	-0.07235769230765632	-0.07949230769229709	-0.08852307692307493	-0.09284999999995547	-0.10056153846154103	-0.10479230769230297	-0.11753461538460686	-0.12279230769228766	-0.12599999999998168	-0.12724230769227685	-0.12836153846150777	-0.12894999999996104	-0.12855769230764036	-0.12784615384615616	-0.12825769230764283
NER	0.0	0.0	0.0	0.0	0.0	0.0	-0.0004600000000021254	-0.0009159999999619473	-0.010263999999993167	-0.025075999999979448	-0.040179999999978566	-0.053755999999982595	-0.06263999999995828	-0.0757519999999956	-0.083667999999959	-0.0919120000000051	-0.09584399999998938	-0.10298000000001917	-0.1107879999999839	-0.11499199999999155	-0.12307999999998653	-0.125335999999987	-0.13105999999994955	-0.13484799999996522	-0.14025200000000737	-0.14033199999997636	-0.14305999999997265	-0.14837199999998552	-0.15081599999998696	-0.14937999999999896	-0.154863999999999	-0.1546999999999743
NGA	0.0	0.0	0.0	0.0	3.846153839859312e-06	-0.0006807692307875257	-0.0007461538460984407	-0.003999999999948489	-0.012307692307678142	-0.03357692307689453	-0.07135769230768307	-0.11709999999998111	-0.1548961538461402	-0.19128076923072834	-0.22023846153843563	-0.24608846153840735	-0.27938461538457027	-0.3087269230768852	-0.32721923076922677	-0.35446923076923875	-0.371557692307678	-0.3948461538461401	-0.40556923076920937	-0.4286384615384664	-0.452776923076903	-0.479323076923055	-0.49497307692305537	-0.5191307692307356	-0.5389769230768948	-0.5591384615384443	-0.5734769230768877	-0.5893730769230499
NOR	0.0	0.0	0.0	0.0	-0.04169230769229815	-0.11762692307690781	-0.2102999999999744	-0.3089615384615163	-0.39819615384613094	-0.4708538461538292	-0.5381769230768829	-0.5839961538461336	-0.637665384615349	-0.687153846153854	-0.7256192307692033	-0.7503730769230388	-0.7828269230768958	-0.8067615384614979	-0.8191961538461245	-0.8440461538461119	-0.8713961538461046	-0.8886615384615215	-0.9002423076922783	-0.9091423076922678	-0.9185499999999847	-0.9259961538461425	-0.9282923076922689	-0.9363884615384288	-0.937780769230756	-0.9497923076922876	-0.9514115384615107	-0.9552153846153599
PSE	0.0	0.0	0.0	0.0	-0.0008080000000076915	-0.0057639999999858915	-0.011671999999962601	-0.022695999999977623	-0.04465999999999637	-0.07127599999996459	-0.10064399999998308	-0.13399599999996958	-0.15332799999997482	-0.17173199999998	-0.18794799999998224	-0.21564799999999051	-0.23270399999993918	-0.2522359999999835	-0.274059999999976	-0.2909479999999909	-0.3052559999999871	-0.31425199999998155	-0.32241999999997883	-0.3306959999999748	-0.33559199999999567	-0.337231999999954	-0.3421159999999923	-0.3473079999999573	-0.35378400000000143	-0.3626079999999754	-0.36552399999996155	-0.36281999999997483
OMN	0.0	0.0	0.0	0.0	-3.846153850961542e-06	-0.0033615384615104382	-0.0077115384614967475	-0.011880769230721011	-0.01626153846150391	-0.02337692307690098	-0.03257307692307032	-0.049269230769233285	-0.06600384615383925	-0.08921923076921079	-0.11435384615381405	-0.13421923076921694	-0.15267307692307108	-0.16671153846151698	-0.19258846153842324	-0.20623846153843273	-0.22859615384612786	-0.24718461538459913	-0.2668653846153446	-0.2931692307692191	-0.31552307692304105	-0.3314807692307409	-0.344826923076913	-0.36038076923075035	-0.3788230769230627	-0.4065423076922814	-0.42050000000000143	-0.4181307692307512
PAK	0.0	0.0	0.0	0.0	0.0	-0.0002230769230782137	-0.0003269230769320508	-0.00044999999997408224	-0.0008384615384660066	-0.0018538461538097906	-0.0041538461538204174	-0.013507692307657138	-0.021965384615352246	-0.03072307692305598	-0.037896153846128655	-0.04439230769227587	-0.04989230769226749	-0.053234615384589734	-0.056615384615377184	-0.05869230769228739	-0.061726923076887985	-0.06416923076921766	-0.06634230769227978	-0.06890384615381162	-0.07722307692306085	-0.08950384615382667	-0.09115769230766402	-0.09203846153842399	-0.09236538461536714	-0.09308076923074671	-0.09492692307691009	-0.09581153846150992
PAN	0.0	0.0	0.0	0.0	0.0	-0.0006538461538307949	-0.0024923076922589438	-0.009484615384580675	-0.016980769230756643	-0.027942307692296886	-0.03818076923072233	-0.04753461538459236	-0.055142307692301884	-0.06326153846152316	-0.07098461538456169	-0.07889230769229094	-0.09148846153842483	-0.10357692307689792	-0.11635769230765591	-0.12711538461535055	-0.1355692307691836	-0.14635384615379055	-0.15699999999999603	-0.1659384615384174	-0.1704269230768829	-0.17636153846152247	-0.17998076923073647	-0.18229615384612874	-0.1847192307692036	-0.18607307692306563	-0.18925769230767608	-0.19274230769229517
PNG	0.0	0.0	0.0	0.0	-3.846153850961542e-06	-1.1538461541782397e-05	-0.00023076923075793232	-0.0005000000000032756	-0.0022192307691848434	-0.0023346153846137696	-0.0029499999999571536	-0.003888461538437138	-0.00578846153842516	-0.007065384615367876	-0.00892307692303973	-0.009365384615334094	-0.00990769230766464	-0.010842307692271458	-0.01059615384610968	-0.010549999999986959	-0.010834615384613944	-0.011823076923056508	-0.012426923076891416	-0.013326923076917296	-0.014449999999976981	-0.014511538461503548	-0.015607692307639809	-0.016046153846160927	-0.0157653846153738	-0.01608461538460393	-0.01568846153845449	-0.01532307692304613
PRY	0.0	0.0	0.0	0.0	0.0	-0.007883999999958036	-0.012663999999973363	-0.022583999999981064	-0.03248399999997709	-0.04492799999996633	-0.06469199999998843	-0.08993999999995506	-0.113103999999975	-0.1246239999999732	-0.12399199999997279	-0.13048399999996407	-0.14280399999995197	-0.15329599999998056	-0.163023999999945	-0.17562399999998535	-0.18883199999999434	-0.20056799999998987	-0.21424399999995236	-0.23705599999996885	-0.25090399999997404	-0.26226399999995653	-0.27178399999996383	-0.28313999999994843	-0.2902279999999813	-0.2956639999999733	-0.30193199999994924	-0.30425599999998054
PER	0.0	0.0	0.0	0.0	0.0	-3.84615384652065e-05	-8.076923077027232e-05	-0.0002961538461354607	-0.0037999999999538403	-0.007976923076880027	-0.012573076923072524	-0.017507692307661138	-0.021638461538420195	-0.025796153846102676	-0.02943461538456038	-0.0335115384615392	-0.04013461538459051	-0.048684615384597674	-0.056169230769209655	-0.06317307692303986	-0.06837692307690713	-0.07361538461535533	-0.07861538461534368	-0.08435384615381736	-0.08813461538460521	-0.09276538461536754	-0.09583846153843334	-0.09971153846154435	-0.10162692307691401	-0.10434230769230668	-0.1047499999999757	-0.10763461538456642
PHL	0.0	0.0	0.0	0.0	0.0	-0.002851851851826126	-0.0047703703703438904	-0.012481481481441126	-0.02207777777776254	-0.03299999999998304	-0.04205185185185423	-0.04719999999998059	-0.05145555555553516	-0.055062962962948436	-0.05492962962960757	-0.06045185185181712	-0.06451111111110963	-0.07199999999999429	-0.08115555555553433	-0.0900592592592453	-0.10044814814811343	-0.11093703703701774	-0.12158148148146974	-0.12954444444441826	-0.1320592592592318	-0.13364074074069254	-0.13572592592590027	-0.13844814814811812	-0.13929259259258808	-0.13958888888886412	-0.1422370370370185	-0.14226296296294683
POL	0.0	0.0	0.0	0.0	-0.012155555555548592	-0.053185185185156136	-0.12192962962962461	-0.18403703703698815	-0.2406074074073894	-0.29270740740739987	-0.3316851851851599	-0.37061481481481806	-0.4019851851851719	-0.4293925925925701	-0.45501111111109216	-0.4766296296296102	-0.49797037037033753	-0.5113370370369963	-0.5310777777777331	-0.5477481481481417	-0.5609925925925685	-0.5703222222221971	-0.5772555555555225	-0.5836666666666601	-0.5879259259258918	-0.5929851851851686	-0.5913481481481075	-0.5973925925925383	-0.5957888888888818	-0.6000851851851507	-0.6031037037036668	-0.6078777777777544
PRT	0.0	0.0	0.0	0.0	-0.03662799999998301	-0.11131999999999254	-0.20760399999997237	-0.2930799999999456	-0.3717279999999934	-0.4263479999999653	-0.471091999999973	-0.520879999999968	-0.5673559999999855	-0.616519999999976	-0.6414279999999772	-0.6644039999999629	-0.6866839999999708	-0.7140160000000062	-0.7322639999999825	-0.7476359999999738	-0.7583359999999817	-0.7706119999999816	-0.7792519999999858	-0.795047999999976	-0.8111759999999801	-0.8182599999999818	-0.826943999999985	-0.8321159999999717	-0.8398839999999685	-0.8408399999999872	-0.8472359999999846	-0.8622640000000015
QAT	0.0	0.0	0.0	0.0	0.0	-0.0005461538461259963	-0.0035615384615272916	-0.011830769230747329	-0.02088461538460873	-0.032053846153801135	-0.05696153846150853	-0.08133846153844937	-0.10654615384610988	-0.12424615384614146	-0.14151153846149178	-0.16187307692306918	-0.17531923076922196	-0.19701538461537327	-0.21335769230764745	-0.23809230769227252	-0.2667384615384183	-0.3117115384615121	-0.3365615384614995	-0.36626538461536073	-0.39853846153843353	-0.4166269230769015	-0.4511730769230393	-0.4757038461538077	-0.49210769230766394	-0.5143230769230844	-0.5435269230768758	-0.5646615384615306
KOR	0.0	0.0	0.0	0.0	-0.023799999999951638	-0.05495769230765557	-0.08408461538459422	-0.10604999999996867	-0.12594230769230608	-0.14159615384615742	-0.1533730769230468	-0.15693846153843616	-0.16921538461537322	-0.17790384615383736	-0.19007692307689839	-0.2038807692307354	-0.21533846153842795	-0.22586923076922671	-0.23479999999997947	-0.24525769230765437	-0.2523692307692005	-0.257926923076901	-0.2577999999999747	-0.26006153846149793	-0.2713923076922753	-0.2707307692307537	-0.27664615384614955	-0.28478076923074136	-0.28618846153845023	-0.2919461538461232	-0.2906692307692027	-0.2898038461538244
MDA	0.0	0.0	0.0	0.0	-8.33333332339592e-06	-0.0006666666666599319	-0.199916666666633	-0.18971666666666165	-0.36357499999999376	-0.3434333333333206	-0.38479166666666176	-0.5597916666666536	-0.5276416666666339	-0.6090166666666286	-0.747574999999967	-0.8574999999999888	-0.9589583333333151	-1.0313999999999601	-1.1298583333333112	-1.2257833333333301	-1.304191666666643	-1.408733333333323	-1.491466666666641	-1.5557083333333055	-1.6462749999999748	-1.5516749999999857	-1.6720499999999916	-1.584999999999992	-1.4930083333333122	-1.5400083333333092	-1.5346583333333164	-1.602524999999988
ROU	0.0	0.0	0.0	0.0	-0.01133749999997491	-0.06550833333330841	-0.14717916666661113	-0.22216666666664553	-0.2918916666666438	-0.35302083333332845	-0.4016708333333008	-0.44193333333332196	-0.48074166666665086	-0.5127791666666215	-0.5435999999999885	-0.5667250000000013	-0.587312499999959	-0.6058624999999651	-0.6266749999999877	-0.6428749999999539	-0.65820833333331	-0.6777208333333173	-0.6870249999999856	-0.7000541666666416	-0.7065999999999906	-0.7161416666666587	-0.7181708333333314	-0.7245791666666501	-0.7293833333333111	-0.7373249999999998	-0.744099999999992	-0.7455916666666673
RUS	0.0	0.0	0.0	0.0	3.999999997894577e-06	-0.002459999999970819	-0.014831999999953549	-0.01872399999998109	-0.022387999999962105	-0.024199999999996447	-0.032659999999962164	-0.046987999999970054	-0.059907999999953	-0.07152399999995618	-0.08075199999999505	-0.08953599999996786	-0.09688399999997488	-0.10392799999998648	-0.10819999999996943	-0.1144679999999565	-0.1183119999999871	-0.1227879999999848	-0.12525199999997572	-0.13851599999996633	-0.14114399999998195	-0.1457479999999789	-0.14697999999998546	-0.15162399999997245	-0.1535759999999775	-0.1633359999999695	-0.16448399999998697	-0.16704399999997177
RWA	0.0	0.0	0.0	0.0	0.0	-0.0004279999999967643	-0.0023079999999842116	-0.004640000000011302	-0.00805199999998063	-0.011779999999972368	-0.01596399999997944	-0.0188719999999587	-0.025819999999998622	-0.03486399999996781	-0.04422799999999061	-0.05209200000000358	-0.058843999999980134	-0.0612720000000011	-0.06493599999999322	-0.06932800000000183	-0.07457599999998177	-0.07981999999998601	-0.09028399999998493	-0.10671999999998238	-0.11823199999997369	-0.12729199999996776	-0.13256400000000168	-0.13807999999998488	-0.14131999999998923	-0.14177999999996915	-0.14419999999999433	-0.1455800000000007
WSM	0.0	0.0	0.0	0.0	0.0	0.0	-0.00011764705881711635	-0.0003941176470623198	-0.000764705882350114	-0.0010058823529335292	-0.002164705882345963	-0.003405882352913725	-0.0033470588234996157	-0.0037941176470490667	-0.007252941176449923	-0.010447058823526145	-0.013176470588216471	-0.013517647058802762	-0.016470588235273365	-0.017599999999995397	-0.019941176470561484	-0.020052941176462724	-0.02239411764702881	-0.024235294117624928	-0.02555294117646545	-0.02697647058821362	-0.026117647058820914	-0.027523529411765946	-0.029305882352914647	-0.029958823529385725	-0.030199999999991345	-0.0293529411764637
SMR	0.0	0.0	0.0	0.0	0.0	-4.347826088046958e-06	-0.017539130434740535	-0.03183043478258707	-0.047956521739112024	-0.048978260869536605	-0.06661739130432442	-0.06923043478259672	-0.07781304347823648	-0.07985652173911895	-0.0924391304347627	-0.10275652173910022	-0.11493478260864443	-0.11766521739128288	-0.12276086956519716	-0.140895652173878	-0.14571739130432304	-0.15245217391300914	-0.1561043478260804	-0.16207826086953592	-0.16201304347823742	-0.16294782608692326	-0.17502173913043206	-0.18706956521737927	-0.1824956521738863	-0.19907391304344602	-0.20933913043477137	-0.22165652173911088
STP	0.0	0.0	0.0	0.0	0.0	0.0	0.0	0.0	0.0	-0.00019285714284444921	-0.0059785714285554015	-0.011921428571415316	-0.017399999999978544	-0.022785714285689096	-0.02831428571424821	-0.0335714285714106	-0.03844285714282858	-0.04447857142855227	-0.04909285714284062	-0.054285714285684517	-0.053128571428540106	-0.051971428571395695	-0.055764285714254846	-0.05910714285711771	-0.05759285714281859	-0.05607142857141367	-0.054614285714260635	-0.0531571428571298	-0.055399999999961036	-0.058571428571407846	-0.05691428571427126	-0.05538571428569394
SAU	0.0	0.0	0.0	0.0	0.0	-6.153846153766906e-05	-0.0033307692307360526	-0.007657692307683206	-0.015569230769207909	-0.028561538461502334	-0.050157692307672974	-0.06994230769229448	-0.08939615384611077	-0.10905384615380598	-0.12707307692304548	-0.14305769230766874	-0.1611769230769	-0.18184615384614355	-0.19904615384613855	-0.21666538461535545	-0.22614615384612957	-0.24371153846153293	-0.25472307692304685	-0.27107307692303406	-0.27935769230764684	-0.28263461538459156	-0.28456538461535397	-0.2885499999999763	-0.2987692307692025	-0.30951153846150437	-0.31719230769227114	-0.32669230769228896
SEN	0.0	0.0	0.0	0.0	0.0	-4.999999999588667e-05	-0.00012692307691519744	-0.0012730769230473449	-0.003892307692310304	-0.021549999999959102	-0.0426038461538214	-0.06273461538459646	-0.08346153846152671	-0.09205769230765659	-0.10353846153845492	-0.11379230769228421	-0.12585769230766264	-0.13465384615383158	-0.14386923076921132	-0.15667692307689274	-0.1650999999999625	-0.18470384615382196	-0.20140769230765354	-0.2090499999999773	-0.2181807692307247	-0.24087692307690478	-0.2568269230768805	-0.26554230769230136	-0.2712153846153753	-0.2706115384615071	-0.2662807692307423	-0.27275384615381704
SRB	0.0	0.0	0.0	0.0	-0.001740740740718838	-0.012814814814787745	-0.018177777777794724	-0.0300888888888573	-0.03626296296295184	-0.04325555555552141	-0.055299999999980365	-0.059237037036996565	-0.06608518518518292	-0.07508148148145377	-0.081255555555515	-0.08864444444441899	-0.09257777777775811	-0.09919999999998819	-0.1045185185184816	-0.11004074074074666	-0.11492962962961206	-0.1263666666666441	-0.12895555555553218	-0.13487037037035465	-0.13266296296294833	-0.14013333333332545	-0.1372555555555377	-0.14302222222218886	-0.14673703703700358	-0.1469814814814674	-0.14877037037036578	-0.1512814814814467
SYC	0.0	0.0	0.0	0.0	-1.6000000013782767e-05	-0.0002879999999927385	-0.0005639999999806911	-0.0009319999999868323	-0.013059999999998073	-0.022647999999980684	-0.031799999999992945	-0.04295999999998079	-0.052515999999980245	-0.06340799999999813	-0.07320799999998018	-0.08418799999998505	-0.09190000000000031	-0.1011079999999942	-0.10756399999997113	-0.11313199999996026	-0.11688799999997057	-0.12267199999997924	-0.12539599999996653	-0.13261999999995	-0.1353399999999394	-0.13978399999996505	-0.14393199999996886	-0.14812399999997172	-0.15073199999997566	-0.15441599999995725	-0.1597520000000019	-0.18192799999999787
SLE	0.0	0.0	0.0	0.0	0.0	-9.200000000708641e-05	-0.0017959999999539455	-0.00705999999998097	-0.016095999999976573	-0.029167999999979433	-0.05517199999997002	-0.08492399999995293	-0.10811999999998934	-0.12235999999995473	-0.1391039999999788	-0.16051200000000154	-0.18431599999996218	-0.2063759999999637	-0.22185199999996685	-0.24136799999999736	-0.26241200000000076	-0.30817999999998014	-0.34305199999997704	-0.38727599999996976	-0.41201599999998173	-0.4333079999999989	-0.45359599999998945	-0.48054799999996956	-0.4973239999999768	-0.5128759999999621	-0.5271559999999953	-0.5422239999999579
SGP	0.0	0.0	0.0	0.0	8.000000017993614e-06	-0.007199999999996098	-0.006839999999996849	-0.009275999999969198	-0.010059999999967317	-0.012639999999985996	-0.019615999999988976	-0.027143999999990065	-0.03442799999995305	-0.03768799999995798	-0.04309200000001123	-0.04690399999998096	-0.055087999999958726	-0.07651199999998415	-0.09781199999998602	-0.11641599999997476	-0.13458399999995985	-0.14959999999998308	-0.16298799999995284	-0.17555999999998573	-0.18840399999996427	-0.19777599999997175	-0.20673599999997405	-0.21180400000000432	-0.21940399999996751	-0.2251679999999867	-0.23092399999997681	-0.23536799999999136
SVK	0.0	0.0	0.0	0.0	-0.018137499999992812	-0.06568333333331067	-0.14969999999999706	-0.22168333333332235	-0.29017083333330307	-0.3476374999999865	-0.39420416666665625	-0.4389916666666438	-0.47694583333330876	-0.5092666666666523	-0.5384291666666319	-0.5612249999999985	-0.587979166666619	-0.6041541666666372	-0.6228583333332982	-0.6362541666666277	-0.6489833333333306	-0.6634791666666473	-0.6742041666666476	-0.6821333333333235	-0.6877833333333139	-0.6925374999999678	-0.6923958333333258	-0.6935874999999814	-0.696162499999986	-0.7003374999999923	-0.7043416666666413	-0.7034833333332879
SVN	0.0	0.0	0.0	0.0	-0.024016666666615283	-0.09268749999996606	-0.19223749999995876	-0.28538749999996726	-0.36955833333328636	-0.44233333333331126	-0.4962416666666303	-0.5478416666666486	-0.5885958333333274	-0.6232166666666483	-0.6590958333332897	-0.6797083333332954	-0.7052958333333081	-0.7258958333333232	-0.7505958333332896	-0.7629499999999845	-0.7773791666666363	-0.7916333333333303	-0.7941166666666333	-0.7988208333333024	-0.804262499999997	-0.812999999999986	-0.8108708333332992	-0.8166916666666357	-0.8142916666666333	-0.814437499999976	-0.8164999999999645	-0.8117291666666304
SOM	0.0	0.0	0.0	0.0	0.0	0.0	0.0	0.0	-4.347826088046958e-06	-2.1739130429132558e-05	-5.652173912240599e-05	-0.0001869565217194058	-0.00028695652171117914	-0.00036956521738407133	-0.00044347826085866515	-0.0006086956521711429	-0.0008826086956070789	-0.001156521739098526	-0.0014652173912832467	-0.0017869565217432104	-0.0020826086956304835	-0.0025782608695235076	-0.0034956521738904733	-0.005608695652181694	-0.01084347826083576	-0.01777826086953871	-0.02513913043477034	-0.03209565217392463	-0.03672173913039645	-0.03955217391302668	-0.0379173913043207	-0.03712173913040795
ZAF	0.0	0.0	0.0	0.0	-0.04076923076923311	-0.0783692307692041	-0.12077307692307526	-0.15824999999997091	-0.18477307692305045	-0.2076846153845846	-0.2162999999999915	-0.23919230769227084	-0.25091923076920875	-0.26825384615380976	-0.2911846153845987	-0.3144846153845915	-0.3391653846153919	-0.37094615384613006	-0.3991076923076653	-0.4288423076922787	-0.45655384615380656	-0.4807153846153933	-0.5028538461537835	-0.520649999999967	-0.5350576923076611	-0.5459692307692277	-0.5621499999999724	-0.5684153846153839	-0.5837230769230484	-0.5897076923076616	-0.5953999999999571	-0.6057538461538226
SSD	0.0	0.0	0.0	0.0	0.0	0.0	0.0	0.0	-3.846153850961542e-06	-1.1538461541782397e-05	-1.538461538164171e-05	-2.3076923072462563e-05	-2.6923076923424105e-05	-2.6923076923424105e-05	-3.076923077438565e-05	-4.2307692293963584e-05	-4.999999999588667e-05	-6.153846153766906e-05	-6.538461536642615e-05	-7.307692306834923e-05	-8.076923075917009e-05	-8.846153843888871e-05	-9.230769228985025e-05	-0.00010384615382053042	-0.00011538461535121058	-0.00011538461535121058	-0.00011538461535121058	-0.00012307692305313367	-0.0001269230769040952	-0.0001269230769040952	-0.0001346153846060183	-0.00013846153843477538
ESP	0.0	0.0	0.0	0.0	-0.023654166666620124	-0.0649458333333297	-0.11699166666662153	-0.16857083333331468	-0.21251666666666225	-0.23775416666663718	-0.2651499999999918	-0.2950499999999745	-0.32219583333331636	-0.34851666666665393	-0.3586166666666446	-0.36983749999995874	-0.3871083333333192	-0.40441666666666265	-0.41900416666664775	-0.4322166666666516	-0.44077499999998215	-0.4537583333333095	-0.4638583333333224	-0.47963333333330693	-0.48428333333331297	-0.48750833333329746	-0.49587499999997897	-0.4999458333332929	-0.5069083333333224	-0.506695833333326	-0.517366666666641	-0.5172708333333276
LKA	0.0	0.0	0.0	0.0	-0.028561538461524538	-0.10446538461535981	-0.17736538461536888	-0.23596153846151546	-0.28437307692303904	-0.31990384615381284	-0.34881153846151314	-0.3771461538461085	-0.404053846153829	-0.4242961538461043	-0.45980384615381675	-0.48229999999997997	-0.5042538461538237	-0.5250076923076885	-0.5406730769230483	-0.5636769230768945	-0.5685961538461126	-0.5870692307691994	-0.5923115384615096	-0.6122038461538137	-0.628880769230733	-0.6328884615384278	-0.6486461538460997	-0.6612307692307473	-0.6734269230768586	-0.6664692307691733	-0.6869307692307425	-0.6843923076922609
SDN	0.0	0.0	0.0	0.0	0.0	0.0	0.0	0.0	0.0	0.0	0.0	0.0	0.0	0.0	0.0	0.0	0.0	0.0	0.0	0.0	0.0	0.0	0.0	0.0	0.0	0.0	0.0	0.0	0.0	0.0	0.0	0.0
SUR	0.0	0.0	0.0	0.0	0.0	-0.004834615384596841	-0.04576923076923256	-0.0965346153845914	-0.13729230769230494	-0.1500461538461395	-0.15362307692303734	-0.15974615384612978	-0.17003076923074456	-0.1779692307691927	-0.18270769230765982	-0.18749615384613394	-0.19043076923076496	-0.19651153846151903	-0.20333846153843815	-0.21371153846149182	-0.22041153846148465	-0.22413076923075703	-0.22760384615382323	-0.23707692307688433	-0.24675384615380214	-0.2554999999999752	-0.2547076923076874	-0.2668846153845772	-0.2615307692307556	-0.2604730769230623	-0.25766153846153994	-0.2604038461538227
SWZ	0.0	0.0	0.0	0.0	-0.010947826086937784	-0.13087391304347218	-0.24443478260868234	-0.34121739130432704	-0.4529521739130571	-0.54154782608693	-0.6292260869565136	-0.688769565217362	-0.766721739130416	-0.8164869565217336	-0.886269565217368	-0.9276608695651833	-0.976130434782585	-1.0016782608695651	-1.0478695652173742	-1.0779391304347463	-1.1199999999999655	-1.151013043478244	-1.1785652173912808	-1.2088521739130442	-1.2290347826086512	-1.2443347826086915	-1.2537434782608492	-1.267382608695622	-1.2753608695651897	-1.2958130434782222	-1.3042086956521426	-1.302473913043456
SWE	0.0	0.0	0.0	0.0	-0.03289565217390322	-0.09753478260868809	-0.19362608695648875	-0.281982608695619	-0.3661913043478404	-0.4385260869565255	-0.4964999999999775	-0.5518826086956419	-0.5947434782608507	-0.6297260869565169	-0.657782608695634	-0.6897173913043453	-0.7112478260869248	-0.727891304347783	-0.7362695652173623	-0.765547826086932	-0.7790521739130196	-0.7938260869565283	-0.8016695652173778	-0.8068478260869427	-0.8179956521738974	-0.8228043478260672	-0.8290869565217185	-0.8361695652173706	-0.83680434782607	-0.8372521739130168	-0.8412608695651858	-0.8510608695651789
CHE	0.0	0.0	0.0	0.0	-0.027085185185160565	-0.10278518518513913	-0.21828518518515194	-0.3159222222221758	-0.4042962962962804	-0.4808444444444171	-0.522259259259239	-0.5687222222222066	-0.6150777777777616	-0.658851851851816	-0.6896555555555017	-0.7253222222222022	-0.7576814814814536	-0.7826370370370261	-0.8048962962962758	-0.8280666666666714	-0.8526259259259206	-0.8685370370370316	-0.881303703703662	-0.9125222222222118	-0.920166666666633	-0.9313222222221751	-0.9310814814814439	-0.9434037037036713	-0.9505740740740509	-0.9556962962962823	-0.9612814814814574	-0.966859259259234
SYR	0.0	0.0	0.0	0.0	-0.0027192307692103235	-0.014623076923059308	-0.030338461538437222	-0.05190384615381127	-0.08179230769228552	-0.11031538461538926	-0.1381730769230538	-0.1616653846153615	-0.18479230769229416	-0.20103846153844973	-0.21648846153843326	-0.22958076923076387	-0.2478307692307724	-0.2649346153845822	-0.28136923076920173	-0.29448076923075384	-0.3039846153846004	-0.31366153846151823	-0.32225384615383046	-0.3350384615384283	-0.3488461538461163	-0.36073076923072156	-0.36533846153843363	-0.3624846153845951	-0.3587076923076582	-0.3561999999999732	-0.3585230769230674	-0.36315384615382973
TWN	0.0	0.0	0.0	0.0	0.00015600000000670633	0.0003079999999933136	-0.0016079999999751848	-0.012187999999957455	-0.022631999999989105	-0.030035999999977747	-0.034283999999973336	-0.03837199999998653	-0.04242399999996316	-0.043024000000002616	-0.04659199999997865	-0.05212799999998463	-0.060339999999980964	-0.06924799999999953	-0.07907599999994464	-0.08757199999998022	-0.09881199999998147	-0.1093519999999848	-0.11889199999997047	-0.12457199999998947	-0.12944399999994527	-0.13337999999998296	-0.13881199999998817	-0.14075599999999744	-0.1428639999999759	-0.147655999999996	-0.1475160000000142	-0.15131200000000344
TJK	0.0	0.0	0.0	0.0	-4.000000008996807e-06	-0.00017999999997186933	-0.0012279999999975644	-0.0056239999999707635	-0.017275999999966096	-0.03185999999998357	-0.04975999999997649	-0.05880799999999908	-0.06555200000000205	-0.07677999999999852	-0.08821199999996532	-0.09665599999997276	-0.10203599999998314	-0.10523199999997734	-0.1127839999999769	-0.1299079999999564	-0.1406159999999712	-0.14952400000000088	-0.1623039999999909	-0.18307199999998414	-0.20297199999997906	-0.2083639999999609	-0.21033999999996444	-0.20891999999996802	-0.20689599999996755	-0.204687999999964	-0.20247599999995147	-0.2048639999999824
THA	0.0	0.0	0.0	0.0	3.200000000536107e-05	0.0001280000000214443	0.0003160000000335117	0.0003600000000325565	-0.0007479999999615572	-0.002947999999991513	-0.005875999999982451	-0.008995999999972248	-0.009311999999961351	-0.01197599999995802	-0.014299999999978219	-0.024159999999984194	-0.033719999999992645	-0.043175999999955916	-0.0509600000000221	-0.057707999999978554	-0.06385199999998648	-0.06901599999999952	-0.07261599999998092	-0.08124400000000254	-0.08439999999998449	-0.08730799999996375	-0.08971999999995983	-0.09209999999997276	-0.09549199999997482	-0.09707199999996474	-0.09879999999995448	-0.0995080000000037
MKD	0.0	0.0	0.0	0.0	-0.009691999999972278	-0.05822800000001571	-0.13579999999994152	-0.22258799999999024	-0.3019879999999753	-0.3704639999999815	-0.427143999999946	-0.46950399999998726	-0.507679999999977	-0.546359999999968	-0.5741639999999659	-0.6017599999999956	-0.6174759999999835	-0.6421559999999826	-0.6605840000000196	-0.6799599999999795	-0.697647999999973	-0.716939999999977	-0.7298439999999573	-0.7439239999999736	-0.7578839999999754	-0.7691799999999804	-0.7819199999999582	-0.7827639999999692	-0.789563999999987	-0.7938879999999982	-0.80244399999998	-0.8029839999999844
TGO	0.0	0.0	0.0	0.0	-7.999999995789153e-06	-0.001471999999991258	-0.0035799999999808207	-0.010239999999972493	-0.02377999999998437	-0.047923999999976985	-0.0741439999999427	-0.09600799999998078	-0.11680399999995927	-0.12708399999999953	-0.14181199999997451	-0.15419199999997524	-0.17251199999998024	-0.18327999999998568	-0.19796399999997272	-0.21185999999997485	-0.2181439999999979	-0.23144399999999177	-0.2434959999999653	-0.2599599999999591	-0.2627880000000027	-0.27729199999998455	-0.286523999999988	-0.30192399999998676	-0.3104359999999806	-0.31145599999997664	-0.3084359999999897	-0.3156399999999837
TTO	0.0	0.0	0.0	0.0	0.0	-0.001142307692281186	-0.001619230769211999	-0.003507692307658239	-0.007653846153843347	-0.013119230769220724	-0.023019230769216747	-0.03281538461534783	-0.040280769230760516	-0.056715384615357856	-0.07723076923072947	-0.09858461538457819	-0.1246615384615235	-0.1507307692307447	-0.17418461538458718	-0.19745384615382777	-0.23459999999999592	-0.2635769230769025	-0.28163076923072294	-0.2957807692307468	-0.31860384615381987	-0.34055769230766364	-0.3632230769230915	-0.37900384615382476	-0.3775153846153567	-0.37251923076920823	-0.37457692307693025	-0.37245769230765946
TUN	0.0	0.0	0.0	0.0	-0.016438461538459403	-0.060826923076906514	-0.13603846153842358	-0.226269230769216	-0.2966884615384524	-0.35932692307690806	-0.4029692307692234	-0.44038076923077485	-0.4738692307692194	-0.5107192307692188	-0.5391961538461443	-0.5630615384615179	-0.5885576923077007	-0.6145153846153772	-0.6364307692307336	-0.6531999999999538	-0.666961538461508	-0.6879692307692142	-0.6974769230768896	-0.7120846153846005	-0.7355846153846213	-0.7631846153846045	-0.7590499999999722	-0.7624384615384505	-0.7647653846153735	-0.7661653846153582	-0.771157692307689	-0.7774384615384267
TUR	0.0	0.0	0.0	0.0	-0.022611999999977428	-0.06909199999997062	-0.10895999999996908	-0.1648679999999736	-0.2306039999999676	-0.28793199999995744	-0.33792399999996725	-0.3897959999999645	-0.42415599999998665	-0.46918399999998917	-0.49344799999998523	-0.5188919999999819	-0.5410479999999884	-0.5640399999999768	-0.5861519999999731	-0.6002959999999891	-0.6170959999999948	-0.6300680000000058	-0.6526399999999932	-0.6651639999999737	-0.668303999999964	-0.6782839999999957	-0.6855439999999602	-0.6943559999999738	-0.6915919999999742	-0.7144839999999819	-0.7107079999999821	-0.7125519999999774
TKM	0.0	0.0	0.0	0.0	-4.000000008996807e-06	-0.0004479999999862372	-0.016243999999954184	-0.04288799999996318	-0.07152399999996728	-0.09900799999996712	-0.12067199999996614	-0.1348559999999721	-0.14971599999999974	-0.16620399999996982	-0.18752800000000347	-0.20433199999995155	-0.21151599999995607	-0.2166999999999919	-0.22248000000000268	-0.23418399999998174	-0.24082799999994853	-0.2500319999999667	-0.25896799999999276	-0.2689919999999679	-0.29202399999996853	-0.30712799999997875	-0.32591599999995946	-0.33743999999998886	-0.3508559999999883	-0.35353599999997654	-0.3515719999999778	-0.3575639999999658
UGA	0.0	0.0	0.0	0.0	0.0	-0.00024230769226640803	-0.0038384615384634557	-0.0079115384615136	-0.01499230769227422	-0.022288461538444437	-0.03328846153844989	-0.048496153846133705	-0.06313846153843672	-0.07138846153844636	-0.07895769230767957	-0.0863307692307469	-0.0965153846153699	-0.12281153846149806	-0.13622692307689865	-0.1460653846153681	-0.1749730769230684	-0.19983461538459757	-0.22305384615380897	-0.24832307692305156	-0.2708153846153527	-0.2903769230769071	-0.30963076923075095	-0.3227576923076736	-0.3360538461538165	-0.35262692307689303	-0.3790461538461187	-0.4055076923076717
UKR	0.0	0.0	0.0	0.0	0.0	-0.01213461538457361	-0.041938461538448824	-0.07576538461534499	-0.10414230769227872	-0.13540769230768746	-0.16958461538459924	-0.18564230769230194	-0.19897692307692116	-0.2105730769230485	-0.2200269230768992	-0.23034615384610602	-0.2385038461538258	-0.24703846153844022	-0.253507692307664	-0.2616269230769186	-0.2676923076922799	-0.27259615384611635	-0.27764230769230513	-0.28583461538457255	-0.28996153846150285	-0.2926499999999721	-0.29550384615381065	-0.2942499999999737	-0.29698461538457677	-0.29794999999995797	-0.2995576923076837	-0.3023269230768899
ARE	0.0	0.0	0.0	0.0	0.0	-0.0012192307692004967	-0.0022653846153741775	-0.0068076923076532125	-0.008653846153816591	-0.01408076923071766	-0.029942307692298886	-0.049811538461530525	-0.06998461538459955	-0.09401153846151367	-0.11621153846154142	-0.1370038461538048	-0.14936923076921405	-0.16334230769229352	-0.17233076923073298	-0.1851884615384436	-0.19692692307690107	-0.20899615384615267	-0.21821923076921212	-0.23287307692305692	-0.23535769230764725	-0.2428461538461435	-0.24413076923072152	-0.2511115384615126	-0.2543884615384462	-0.26966923076918725	-0.2700846153845915	-0.2816576923076686
GB.01	0.0	0.0	0.0	-0.0020692307692082856	-0.10637307692302755	-0.23739615384611445	-0.38213846153843933	-0.5082730769230603	-0.6313730769230586	-0.735169230769217	-0.8344038461538195	-0.9222307692307363	-0.9975038461538133	-1.0773769230769004	-1.1469307692307584	-1.2146153846153585	-1.2761576923076445	-1.3364999999999627	-1.3911461538461456	-1.4399461538461167	-1.48792307692307	-1.532419230769222	-1.5682730769230435	-1.6006346153845774	-1.6289076923076906	-1.6597692307692258	-1.6819384615384347	-1.7077499999999746	-1.7250999999999683	-1.7554846153845727	-1.775334615384594	-1.7952653846153632
GB.02	0.0	0.0	0.0	0.0	-0.21201538461539382	-0.4351538461538129	-0.6640461538461429	-0.8835807692307407	-1.0899076923076678	-1.2857807692307488	-1.462819230769219	-1.6239346153846146	-1.7637153846153386	-1.906946153846134	-2.0286884615384304	-2.161203846153803	-2.2720692307692247	-2.389865384615364	-2.4873769230769116	-2.5841115384614977	-2.66575384615384	-2.7537384615384353	-2.823496153846139	-2.8928730769230415	-2.948642307692262	-3.0167192307691937	-3.0701884615384145	-3.120438461538444	-3.172330769230769	-3.2282269230769045	-3.272503846153829	-3.3144538461537976
GB.03	0.0	0.0	0.0	0.0	-0.010826923076900918	-0.20435384615383745	-0.4113615384615299	-0.6193423076922722	-0.8105999999999725	-0.9932307692307352	-1.1579384615384436	-1.307673076923055	-1.4499730769230612	-1.5668807692307496	-1.695784615384599	-1.806253846153827	-1.9179346153846089	-2.0134307692307507	-2.1139499999999645	-2.199149999999983	-2.2791499999999743	-2.349088461538451	-2.424588461538457	-2.484699999999984	-2.5400384615384186	-2.587780769230741	-2.644126923076917	-2.68308076923075	-2.7340653846153473	-2.7690076923076345	-2.820746153846143	-2.8529999999999833
GB.04	0.0	0.0	0.0	-0.001799999999996249	-0.20361923076920307	-0.4203076923076865	-0.651199999999974	-0.8609461538461316	-1.065769230769198	-1.2479846153845897	-1.4206730769230735	-1.5749307692307424	-1.7045538461538112	-1.8450923076923087	-1.9605307692307505	-2.0832192307691955	-2.189165384615366	-2.29993461538458	-2.3937730769230336	-2.48413076923073	-2.565784615384592	-2.6511653846153616	-2.717203846153826	-2.781380769230757	-2.8367230769230645	-2.9006423076922805	-2.9474923076922788	-2.999276923076899	-3.0360807692307423	-3.09585384615384	-3.1353346153845885	-3.1752615384614935
TZA	0.0	0.0	0.0	0.0	-4.166666667249075e-06	-0.001166666666641003	-0.0040333333333197885	-0.01589166666664532	-0.027308333333320167	-0.0425624999999763	-0.0675583333333285	-0.08806249999998572	-0.11296249999998009	-0.13592083333330285	-0.15575833333332234	-0.18084999999997686	-0.20479583333329332	-0.22197083333330703	-0.23401249999998042	-0.24409999999996934	-0.2556708333333102	-0.2710749999999762	-0.29246666666663534	-0.30854583333329577	-0.319320833333292	-0.3324624999999526	-0.3394833333333236	-0.3509749999999756	-0.3597374999999903	-0.3671541666666389	-0.3758749999999811	-0.3840541666666475
US.AL	0.0	0.0	0.0	0.0	0.0	-0.0033479999999697085	-0.03977599999998027	-0.08824399999997068	-0.12659999999997673	-0.1698999999999895	-0.190931999999977	-0.20791999999997257	-0.21151199999996928	-0.21400000000000308	-0.21395199999996173	-0.21145199999997866	-0.2091719999999575	-0.204367999999977	-0.2021480000000131	-0.19855199999997408	-0.19722399999999585	-0.19351599999997138	-0.191019999999964	-0.18634799999998064	-0.1832559999999872	-0.17875599999997993	-0.17531599999999203	-0.17160399999996967	-0.16808799999996626	-0.16498399999997915	-0.16121599999998626	-0.15777599999996506
US.AK	0.0	0.0	0.0	0.0	0.0	0.0	-8.33333334560038e-06	-0.00018333333331455037	-0.00304166666666994	-0.026858333333290574	-0.04112916666665356	-0.12069583333328415	-0.18951249999997755	-0.25952083333330433	-0.29115833333328567	-0.3105041666666142	-0.3230916666666528	-0.322549999999977	-0.3208041666666106	-0.31382083333331146	-0.30450833333331984	-0.2967500000000012	-0.28667916666663684	-0.27780416666663976	-0.2680708333333004	-0.259924999999972	-0.25184583333329735	-0.24429583333330784	-0.2372958333333397	-0.23116666666663788	-0.22330833333331634	-0.21705416666666366
US.AZ	0.0	0.0	0.0	0.0	0.0	-0.0007199999999540907	-0.02635599999999405	-0.0500719999999899	-0.08717999999998671	-0.12375199999997699	-0.14915199999997464	-0.1675759999999804	-0.17471999999995047	-0.1784679999999761	-0.1783759999999579	-0.1821439999999619	-0.18265199999997206	-0.18348799999998722	-0.18410799999994953	-0.1810279999999942	-0.17944799999998207	-0.17681599999999076	-0.17431599999998548	-0.17128799999998057	-0.1692559999999621	-0.16620799999996771	-0.16345599999998406	-0.16033199999996306	-0.15659599999996443	-0.15385199999995436	-0.15106800000000975	-0.14847599999996408
US.AR	0.0	0.0	0.0	0.0	0.0	-0.0013499999999666557	-0.04667083333330657	-0.11065416666662387	-0.18047499999997996	-0.2174583333333313	-0.24817083333332768	-0.2549541666666433	-0.25893333333329993	-0.2634083333333259	-0.25894166666664553	-0.25491666666664914	-0.25042499999997636	-0.24505416666662505	-0.24053333333330373	-0.23580416666663107	-0.23118749999998522	-0.22565833333331176	-0.22165833333332996	-0.2156124999999509	-0.21097916666663608	-0.2052291666666317	-0.2010249999999547	-0.19577499999999803	-0.19188749999998755	-0.18594583333331194	-0.18239166666663698	-0.17731666666666035
US.CA	0.0	0.0	0.0	0.0	0.0	-0.016530769230749254	-0.01824230769228441	-0.03773076923073715	-0.04228461538459127	-0.05313461538460906	-0.06188076923075991	-0.06830384615381657	-0.06903076923072682	-0.06960384615382065	-0.07079230769228007	-0.07382692307689176	-0.0785346153845623	-0.081988461538407	-0.08566923076920308	-0.0883692307692141	-0.08961153846149816	-0.09128076923073936	-0.09208076923074016	-0.09295384615382041	-0.09368076923073065	-0.09436538461534694	-0.09459230769226501	-0.09451153846149474	-0.094749999999999	-0.09433846153844572	-0.09438076923072858	-0.09393076923073229
US.CO	0.0	0.0	0.0	0.0	0.0	-0.0007919999999939087	-0.028479999999975192	-0.05926399999998111	-0.11152399999997398	-0.14145999999998216	-0.1644599999999774	-0.1723759999999852	-0.17778399999995864	-0.17807999999998048	-0.18121199999997506	-0.1809399999999517	-0.1821319999999904	-0.18161599999996225	-0.18136399999996167	-0.17873199999998146	-0.17725199999995	-0.17401999999995255	-0.17171199999999054	-0.16816400000000398	-0.16655999999999338	-0.16361999999997545	-0.16106799999998644	-0.1580639999999911	-0.15447199999996108	-0.15200799999998127	-0.14889599999999836	-0.14675599999998123
US.CT	0.0	0.0	0.0	0.0	0.0	-0.011419999999962016	-0.02949999999993791	-0.06314799999997955	-0.09978799999997845	-0.12995199999998874	-0.16364799999997182	-0.1803759999999821	-0.1956519999999795	-0.19983599999998658	-0.20107999999996462	-0.19908799999999172	-0.19712799999996866	-0.1954119999999948	-0.1939799999999825	-0.19098399999998295	-0.18831599999997728	-0.18624799999997776	-0.1844519999999461	-0.17983599999995548	-0.17722399999997585	-0.17293199999999231	-0.1702999999999677	-0.16681599999996966	-0.16424399999999117	-0.1608679999999807	-0.1576559999999616	-0.15386399999995914
US.DE	0.0	0.0	0.0	0.0	0.0	-0.014470833333313227	-0.06663333333328803	-0.1161208333333108	-0.18008333333329185	-0.22218749999992626	-0.2713666666666614	-0.285945833333312	-0.3045499999999923	-0.3060624999999817	-0.3004458333333182	-0.2935458333332974	-0.2856958333333104	-0.27912916666665843	-0.2719333333333185	-0.2639874999999514	-0.2573874999999948	-0.24999999999998357	-0.2438583333333244	-0.23656666666661552	-0.23075416666665793	-0.22355833333330688	-0.21786249999996565	-0.2124374999999734	-0.20699999999997942	-0.2017208333332854	-0.19623333333332882	-0.19034583333330524
US.DC	0.0	0.0	0.0	0.0	0.0	-0.010754166666637754	-0.058804166666626134	-0.10144166666664622	-0.15424583333331077	-0.20232916666665934	-0.2291083333333166	-0.25573333333328563	-0.258758333333331	-0.26350416666666154	-0.2615624999999677	-0.25764166666665256	-0.252470833333307	-0.24894166666665773	-0.24356666666663918	-0.23862916666663736	-0.23338333333331462	-0.22878749999998282	-0.22392916666665874	-0.21940416666663687	-0.21370833333334005	-0.20844999999997116	-0.20272916666664864	-0.19881249999996742	-0.1937458333333364	-0.18919583333331103	-0.183908333333338	-0.17960833333331427
US.FL	0.0	0.0	0.0	0.0	0.0	-0.0018239999999836165	-0.009275999999969198	-0.03652799999998013	-0.05880399999996788	-0.08420799999997453	-0.09395599999996174	-0.10299199999999065	-0.10495199999996929	-0.10903599999997349	-0.1127039999999635	-0.11434800000001966	-0.11659199999998204	-0.11727999999997518	-0.11921199999997967	-0.12035999999998603	-0.12292799999997772	-0.12295199999996509	-0.12405999999998141	-0.12371199999995364	-0.1238239999999946	-0.12264799999998077	-0.12249599999998306	-0.12097599999997266	-0.12083599999996864	-0.1195119999999883	-0.1192639999999856	-0.11751999999997098
US.GA	0.0	0.0	0.0	0.0	0.0	-0.0018839999999520352	-0.02059199999996375	-0.0546279999999677	-0.08421999999996821	-0.11453599999998731	-0.12720399999998078	-0.13792399999998928	-0.14217999999998066	-0.14474799999996124	-0.1474959999999581	-0.1484599999999836	-0.1493519999999693	-0.14907599999998133	-0.14960800000000107	-0.14978799999996184	-0.1500559999999873	-0.1496599999999848	-0.1483039999999991	-0.14728799999997877	-0.14594799999997354	-0.14432799999998247	-0.14244399999999713	-0.14097599999998156	-0.1392639999999723	-0.13792799999996497	-0.1354279999999597	-0.13383599999996498
US.HI	0.0	0.0	0.0	0.0	0.0	0.0	0.0	-0.00020416666665079575	-0.0004166666666471919	-0.0006291666666768947	-0.022858333333308778	-0.0323583333333044	-0.06982083333330058	-0.10298749999995138	-0.17295833333329513	-0.2202499999999663	-0.26480833333333287	-0.2815624999999766	-0.29658749999996736	-0.29868749999996114	-0.3031333333332942	-0.29768333333332064	-0.29058749999998357	-0.28469583333330384	-0.2761916666666586	-0.26761666666664796	-0.25920833333330506	-0.25214999999997323	-0.24430416666665344	-0.23769166666665065	-0.23080416666666492	-0.22426249999997205
US.ID	0.0	0.0	0.0	0.0	0.0	0.0	-0.02632083333330426	-0.05389583333331727	-0.11129583333331361	-0.1867416666666455	-0.237304166666652	-0.28105416666664995	-0.29597499999997057	-0.30743749999996295	-0.3068124999999644	-0.3097999999999934	-0.30329166666663854	-0.2984208333333016	-0.28921666666662516	-0.2813583333333036	-0.2716624999999806	-0.2639416666666672	-0.2549291666666398	-0.24817916666663997	-0.24053333333330373	-0.2347249999999801	-0.22782083333331427	-0.22070416666665205	-0.21392916666665984	-0.20737083333330908	-0.20115833333331778	-0.19519999999997317
US.IL	0.0	0.0	0.0	0.0	0.0	-0.0032919999999991845	-0.022635999999975898	-0.04920399999995828	-0.08164799999998973	-0.09618799999994154	-0.10820799999997632	-0.10920799999998287	-0.1134279999999821	-0.11620399999996422	-0.11833599999997446	-0.12037199999997972	-0.12241599999995856	-0.12427199999994754	-0.12536799999997017	-0.12714399999999015	-0.12689999999997426	-0.12712799999998747	-0.12699199999995914	-0.12699199999997024	-0.12608399999994857	-0.12576799999998167	-0.12488399999998068	-0.12419199999998964	-0.1236599999999588	-0.12199999999995548	-0.12068799999996882	-0.11952799999996877
US.IN	0.0	0.0	0.0	0.0	0.0	-0.006391999999977305	-0.036747999999975356	-0.07567599999995789	-0.12441999999994735	-0.1474319999999918	-0.16585199999998856	-0.16752799999999457	-0.17231199999996338	-0.1751039999999593	-0.175171999999979	-0.17451600000000234	-0.17457599999995965	-0.17386799999998814	-0.17235199999997564	-0.17192399999997887	-0.16924799999996631	-0.1677359999999961	-0.16561599999994625	-0.16393599999997566	-0.16042399999998125	-0.15883599999998443	-0.15596399999999733	-0.15417199999996356	-0.15165200000000212	-0.14896399999996257	-0.14585999999997545	-0.1434319999999656
US.IA	0.0	0.0	0.0	0.0	0.0	-0.0013439999999920182	-0.01939999999995834	-0.07641599999996807	-0.1461359999999856	-0.20056799999998987	-0.22455599999996467	-0.23355599999997922	-0.2359759999999822	-0.237883999999966	-0.23465599999995534	-0.23089600000000265	-0.22911999999998267	-0.225659999999972	-0.22108400000000472	-0.21841599999996575	-0.21290799999998944	-0.20832399999999307	-0.20268800000000642	-0.1993319999999854	-0.19419999999995552	-0.18994399999996414	-0.18579599999998253	-0.18215199999996878	-0.17815599999997378	-0.1732720000000021	-0.16919599999997148	-0.16505199999996556
US.KS	0.0	0.0	0.0	0.0	0.0	-0.0008874999999686217	-0.027191666666659398	-0.10308749999996536	-0.15481666666663507	-0.20632916666664114	-0.2202499999999774	-0.23365833333331976	-0.2354999999999663	-0.2392458333333347	-0.23751249999999224	-0.23397916666665353	-0.23317083333330713	-0.22919166666661717	-0.22662083333332417	-0.22062916666665267	-0.21684999999996846	-0.21169999999993694	-0.20800416666663102	-0.20328333333332615	-0.1993124999999707	-0.1941291666666678	-0.19109583333331015	-0.18614166666663934	-0.18219583333333178	-0.17689166666667866	-0.17382916666663917	-0.1692541666666436
US.KY	0.0	0.0	0.0	0.0	0.0	-0.005067999999996964	-0.046291999999970024	-0.09045199999998532	-0.1344599999999918	-0.17560399999996257	-0.1971719999999677	-0.21279599999998178	-0.21796399999999272	-0.2196519999999702	-0.21819199999997263	-0.21513199999999566	-0.2125279999999674	-0.20860399999997892	-0.20555599999996232	-0.20258799999999244	-0.1999879999999732	-0.1964519999999803	-0.193347999999971	-0.18915599999997923	-0.185027999999976	-0.18138799999997124	-0.17730399999997815	-0.17425999999999275	-0.17058799999998264	-0.1671759999999689	-0.16273999999998345	-0.159735999999977
US.LA	0.0	0.0	0.0	0.0	0.0	-0.0006279999999581065	-0.025759999999985794	-0.07368799999999398	-0.12436799999997472	-0.1575839999999662	-0.17876000000000003	-0.18611999999995632	-0.18898399999998095	-0.19255199999996808	-0.19224399999998587	-0.19131199999996573	-0.18976799999996796	-0.1871079999999914	-0.18553199999996606	-0.18427199999997423	-0.18217999999996515	-0.17964399999997882	-0.17817199999997646	-0.17427199999998644	-0.17165199999999992	-0.1682199999999634	-0.1654199999999939	-0.16242399999998325	-0.15940399999998522	-0.15660799999998032	-0.15345199999995396	-0.15056799999995096
US.ME	0.0	0.0	0.0	0.0	0.0	-0.0034124999999662897	-0.03895833333330545	-0.08529166666665366	-0.1440958333333242	-0.1974499999999768	-0.2629124999999566	-0.28900416666663986	-0.3179083333333388	-0.3154916666666341	-0.31630416666664773	-0.3081291666666597	-0.30118333333327696	-0.2942999999999807	-0.2863083333333294	-0.2782749999999723	-0.2692541666666326	-0.2628958333333209	-0.25373333333330583	-0.2474583333333169	-0.23962499999997666	-0.23334166666663103	-0.2266583333333183	-0.22054999999997493	-0.2144458333332988	-0.20876666666663768	-0.2032708333333244	-0.196545833333317
US.MD	0.0	0.0	0.0	0.0	0.0	-0.006591999999949749	-0.03337599999998497	-0.05989199999999473	-0.09274000000000227	-0.1268639999999821	-0.14451199999997444	-0.16107599999998223	-0.16435199999997874	-0.16903999999995367	-0.16980399999995122	-0.16977999999997495	-0.16904799999996056	-0.1693439999999713	-0.1686959999999793	-0.16697599999999646	-0.1662919999999679	-0.16420799999999902	-0.16304799999996566	-0.16112799999998817	-0.15923199999997584	-0.15627999999996423	-0.1540559999999691	-0.15217999999996845	-0.15008399999998367	-0.14780399999998473	-0.1449559999999961	-0.14219199999995213
US.MA	0.0	0.0	0.0	0.0	0.0	-0.008907999999996363	-0.023899999999965615	-0.048519999999951935	-0.07529999999998926	-0.09591999999998269	-0.12087199999997189	-0.13365199999997301	-0.14738799999998164	-0.15155199999999924	-0.1553399999999816	-0.15569199999996286	-0.15585999999997435	-0.15608799999995426	-0.15639999999997878	-0.15579599999996363	-0.15466399999997105	-0.1544719999999722	-0.15401199999994786	-0.15149199999998642	-0.1500639999999831	-0.1477519999999788	-0.14628399999995212	-0.14457199999996506	-0.14281600000000116	-0.1409479999999963	-0.13865999999995715	-0.13632799999995227
US.MI	0.0	0.0	0.0	0.0	0.0	-0.0017599999999950988	-0.025867999999962255	-0.05888399999995908	-0.10371599999998704	-0.12442399999996745	-0.14075199999997734	-0.14413199999998572	-0.14899999999995472	-0.15225599999998396	-0.1535079999999689	-0.15400799999994996	-0.1550199999999613	-0.15663599999997668	-0.15616000000000518	-0.15596799999997302	-0.15460399999998042	-0.15307999999998323	-0.15143999999998048	-0.150627999999986	-0.1484639999999593	-0.14672799999998487	-0.1452719999999741	-0.1436719999999947	-0.14180399999997872	-0.13946800000000925	-0.13723599999999614	-0.13484799999996522
US.MN	0.0	0.0	0.0	0.0	0.0	-0.0014599999999975743	-0.013103999999986016	-0.05684799999999823	-0.10993199999996817	-0.14524399999999993	-0.16592799999998187	-0.1730239999999883	-0.17513599999999796	-0.1798319999999909	-0.18009599999997405	-0.18051199999996603	-0.18075999999999093	-0.18073999999999035	-0.17905999999999755	-0.17767199999997318	-0.17395999999999523	-0.17137999999996545	-0.16865599999996705	-0.16704399999996067	-0.16370399999995344	-0.16219199999997214	-0.158627999999994	-0.157499999999966	-0.15404799999997332	-0.15185199999995236	-0.1482360000000016	-0.14608799999997757
US.MS	0.0	0.0	0.0	0.0	0.0	-0.0016999999999822712	-0.043333333333306356	-0.10886249999998432	-0.17795416666664954	-0.21739166666665533	-0.24991249999998244	-0.25822083333331136	-0.26272916666664203	-0.2666083333332847	-0.265737499999974	-0.26093333333330193	-0.25636666666662977	-0.2492291666666535	-0.2446249999999872	-0.23896249999996177	-0.2357041666666504	-0.23014166666665004	-0.22663749999995986	-0.21960833333327656	-0.215270833333292	-0.20879583333330842	-0.20449999999998525	-0.19929166666665665	-0.19459999999997812	-0.18936666666663493	-0.18484583333332472	-0.17997499999998778
US.MO	0.0	0.0	0.0	0.0	0.0	-0.0042959999999703236	-0.0329559999999951	-0.07880799999998578	-0.1271759999999622	-0.15666399999997305	-0.17563199999998114	-0.1791039999999522	-0.1810119999999915	-0.1846199999999687	-0.18387199999996273	-0.18257999999997665	-0.18215999999996457	-0.18057199999997886	-0.17945999999996465	-0.17793599999995635	-0.1758239999999578	-0.1732519999999793	-0.17137599999996755	-0.16841199999997336	-0.16585999999996215	-0.16273599999996335	-0.16027599999998143	-0.1575119999999819	-0.15507999999997413	-0.1516679999999826	-0.1495079999999649	-0.14651999999998333
US.MT	0.0	0.0	0.0	0.0	0.0	0.0	-0.0054458333333062825	-0.06675833333328329	-0.14615833333332384	-0.2346833333333076	-0.2879874999999754	-0.30976249999997707	-0.32449166666665974	-0.3224124999999689	-0.32728333333332804	-0.32142916666665355	-0.31474166666662917	-0.3085416666666507	-0.2993291666666509	-0.28962499999996005	-0.27877499999996447	-0.2702583333333064	-0.26136249999995087	-0.2543333333333009	-0.24717916666663342	-0.2398583333333204	-0.23379583333329457	-0.22661666666663471	-0.21987916666662555	-0.21227083333329455	-0.20619166666663302	-0.1996708333333097
US.NE	0.0	0.0	0.0	0.0	0.0	-0.00014999999998766	-0.028024999999987088	-0.10461249999997868	-0.16392916666663204	-0.22355833333330688	-0.24448333333331185	-0.2608374999999774	-0.2630583333332992	-0.26684166666663955	-0.26731666666662823	-0.2626916666666701	-0.26152916666664083	-0.25597499999993056	-0.25144583333331916	-0.24407500000002136	-0.23866250000000866	-0.23153749999997864	-0.2270916666666456	-0.22083749999999291	-0.21631249999999325	-0.2105374999999743	-0.206291666666647	-0.2009124999999723	-0.1952374999999673	-0.1897374999999868	-0.1853541666666625	-0.18083333333330787
US.NV	0.0	0.0	0.0	0.0	0.0	-0.015995833333315446	-0.02320833333331329	-0.05663749999998968	-0.08863749999997728	-0.14821666666663402	-0.18863333333331012	-0.22322083333331522	-0.2350999999999548	-0.24511249999998874	-0.2470416666666586	-0.2538249999999742	-0.25137916666663207	-0.250812499999975	-0.24537499999995882	-0.2413124999999905	-0.23436249999996273	-0.22958333333330527	-0.2227333333333248	-0.21856666666663083	-0.21288333333332465	-0.20925833333332866	-0.20347916666664245	-0.1985374999999734	-0.1929374999999678	-0.18798333333333028	-0.1829124999999987	-0.1786583333332925
US.NH	0.0	0.0	0.0	0.0	0.0	-0.015020833333301287	-0.04366249999994132	-0.10035416666664965	-0.15941249999995577	-0.2071083333333057	-0.26159166666661626	-0.2752958333332778	-0.30121666666663716	-0.30326666666664615	-0.30138749999997216	-0.29474999999995477	-0.2873541666666424	-0.2811583333333201	-0.2743333333333098	-0.26682500000000386	-0.25950416666661313	-0.25314583333333474	-0.24682916666664	-0.23926666666663765	-0.23339999999998362	-0.2262333333333033	-0.22083333333330346	-0.21497916666665118	-0.20962083333332382	-0.20417083333330588	-0.19855833333332074	-0.19287499999997015
US.NJ	0.0	0.0	0.0	0.0	0.0	-0.010839999999989747	-0.02899199999997215	-0.05188799999997773	-0.07459199999995114	-0.09183599999996739	-0.1131879999999752	-0.12338799999997985	-0.13460800000000273	-0.13963199999997844	-0.14178399999998925	-0.14275199999996824	-0.14353199999996846	-0.14459999999998363	-0.14505599999999896	-0.14472399999996277	-0.1448599999999689	-0.14424799999998017	-0.14402799999997384	-0.14251199999998354	-0.14167999999998848	-0.13985199999997366	-0.13847599999996518	-0.13711599999995938	-0.13578399999998325	-0.1341399999999715	-0.1322959999999873	-0.13027199999995354
US.NM	0.0	0.0	0.0	0.0	0.0	-0.0016874999999916263	-0.03591249999996826	-0.07229583333331346	-0.15388749999999396	-0.20005416666663	-0.24163333333331316	-0.25861249999999947	-0.27285833333330345	-0.27265416666665265	-0.27666249999999115	-0.27248333333330654	-0.2685666666666475	-0.26648749999999	-0.26067916666662194	-0.25453333333332884	-0.24782083333331206	-0.2418833333333037	-0.23443333333329486	-0.22919583333332882	-0.22316666666664098	-0.21822083333332687	-0.21161249999996912	-0.20669583333328134	-0.19964999999996236	-0.19569166666665305	-0.18973333333333064	-0.1869291666666495
US.NY	0.0	0.0	0.0	0.0	0.0	-0.006427999999969458	-0.017251999999967627	-0.03125999999999962	-0.04472399999996268	-0.06067199999998385	-0.06904799999997158	-0.07904799999997048	-0.08368799999994847	-0.08813199999997412	-0.09130399999998096	-0.09327999999999559	-0.09621199999996222	-0.09874399999999506	-0.10147599999996704	-0.1023079999999621	-0.10429199999997252	-0.10485999999998441	-0.10600799999997967	-0.10633999999997146	-0.10681999999995195	-0.1063839999999816	-0.10701999999997991	-0.10636799999999003	-0.10688799999997167	-0.1059039999999567	-0.10578399999997545	-0.10419999999996543
US.NC	0.0	0.0	0.0	0.0	0.0	-0.003007999999982136	-0.029039999999946886	-0.06052799999998193	-0.09037999999996771	-0.11549199999997262	-0.12729999999998576	-0.13776799999994926	-0.14261199999998642	-0.1474959999999581	-0.1491840000000022	-0.15019599999999134	-0.150216000000003	-0.15012399999999593	-0.15018799999996224	-0.15072399999995767	-0.15043200000000034	-0.15019999999998923	-0.14843999999998303	-0.14799999999999258	-0.14584799999995957	-0.14474799999996124	-0.1424599999999887	-0.14144399999997948	-0.13903999999997918	-0.13825199999998317	-0.1352719999999752	-0.1338159999999866
US.ND	0.0	0.0	0.0	0.0	0.0	0.0	-0.014362499999986955	-0.09842916666663593	-0.17218333333333113	-0.2574583333333158	-0.2871166666666536	-0.3034166666666338	-0.312087499999969	-0.3124541666666647	-0.3114333333332886	-0.3041916666666533	-0.29839166666665307	-0.2913124999999739	-0.28340416666664536	-0.2755499999999578	-0.2666166666666414	-0.2579791666666442	-0.2504541666666138	-0.24296666666665523	-0.23619999999997532	-0.23040833333333177	-0.2236458333333302	-0.21775416666666159	-0.21121666666664707	-0.2047166666666489	-0.19809166666665545	-0.19307083333330866
US.OH	0.0	0.0	0.0	0.0	0.0	-0.0042159999999902276	-0.02732799999997093	-0.056147999999967	-0.08177599999997787	-0.10493999999997561	-0.11531599999997644	-0.12509199999997112	-0.12921199999997857	-0.1338279999999803	-0.13555199999997214	-0.13683599999998464	-0.13817600000000096	-0.13944399999998858	-0.14005199999997942	-0.14018399999996545	-0.14075599999998634	-0.14016799999997387	-0.13931199999998034	-0.1388679999999698	-0.13712799999997527	-0.13629199999998232	-0.1348599999999589	-0.13368799999996517	-0.13257199999996416	-0.13072799999995777	-0.12916400000000383	-0.12723999999997293
US.OK	0.0	0.0	0.0	0.0	0.0	-0.0008079999999965892	-0.02385599999996657	-0.09691599999994693	-0.15452799999997602	-0.19928799999999747	-0.21113599999996735	-0.22124399999998712	-0.22319600000000328	-0.225567999999976	-0.22315999999997782	-0.2199759999999884	-0.2178879999999772	-0.21499599999996732	-0.2118159999999758	-0.20873599999995385	-0.20495199999999159	-0.20081999999997935	-0.19704399999994626	-0.19313599999997155	-0.18882399999996524	-0.18471599999998478	-0.18098399999996184	-0.17704799999996856	-0.17297999999997815	-0.16851199999997624	-0.16512799999996997	-0.16119599999997458
US.OR	0.0	0.0	0.0	0.0	0.0	-0.002051999999996834	-0.021875999999976248	-0.03630799999999601	-0.06999999999994788	-0.11756799999997902	-0.1547799999999766	-0.18391199999997498	-0.19375599999998938	-0.20284399999996872	-0.20553999999995964	-0.2122879999999605	-0.2134879999999506	-0.21219599999997563	-0.21086799999996408	-0.2078999999999831	-0.2026959999999578	-0.1988479999999737	-0.19376399999998517	-0.19010399999997984	-0.1863719999999791	-0.18360399999995947	-0.17929599999996215	-0.17559599999996678	-0.17130800000001445	-0.16739999999997313	-0.1631839999999718	-0.15992799999997587
US.PA	0.0	0.0	0.0	0.0	0.0	-0.011099999999975019	-0.02831999999997059	-0.04879599999996209	-0.06837199999998322	-0.09209999999998386	-0.10369999999998436	-0.1164599999999738	-0.12002799999996094	-0.12505599999995676	-0.12724399999997082	-0.1287879999999908	-0.1298239999999895	-0.13169999999996795	-0.13311599999995538	-0.13289999999999136	-0.13393999999999906	-0.13323999999995673	-0.13348399999999483	-0.13274399999997355	-0.13233599999996626	-0.1308559999999681	-0.13003999999997573	-0.1292559999999887	-0.12823599999997048	-0.12691999999998593	-0.12520799999997667	-0.12337599999997506
US.RI	0.0	0.0	0.0	0.0	0.0	-0.020791666666630793	-0.053408333333304636	-0.11419999999997543	-0.1758916666666277	-0.22322083333330411	-0.2780124999999578	-0.29270416666663523	-0.31427916666665334	-0.3131249999999697	-0.31084999999997365	-0.3029458333333235	-0.2949833333333207	-0.287129166666622	-0.2802916666666433	-0.27181250000000157	-0.2643416666666454	-0.2575583333333076	-0.25144583333330806	-0.2426749999999811	-0.23677916666665633	-0.22893333333330323	-0.22326666666664385	-0.2168874999999626	-0.2114833333333066	-0.20558749999998183	-0.19982916666664297	-0.19360833333329497
US.SC	0.0	0.0	0.0	0.0	0.0	-0.004647999999973784	-0.042995999999972945	-0.08625599999996236	-0.13059599999998284	-0.17706399999997124	-0.20459599999997913	-0.219899999999984	-0.22528399999995896	-0.22694799999998239	-0.22719999999998297	-0.224219999999975	-0.2205319999999622	-0.21633999999997044	-0.21281999999999135	-0.20947999999997302	-0.20641199999996696	-0.20304400000000777	-0.19875999999997562	-0.19497999999997795	-0.1905279999999565	-0.18632799999999117	-0.18202399999998065	-0.178375999999969	-0.17430799999993418	-0.1710279999999731	-0.16611599999996063	-0.1628559999999779
US.SD	0.0	0.0	0.0	0.0	0.0	0.0	-0.016962499999984004	-0.11616249999998329	-0.1910666666666394	-0.2795958333333126	-0.30457916666661866	-0.3214333333333208	-0.3216208333333026	-0.32217083333331287	-0.3192208333333224	-0.31132499999998453	-0.3059541666666554	-0.29763333333328035	-0.2889916666666381	-0.2797833333333055	-0.27053333333332263	-0.2620208333332985	-0.25458749999995867	-0.24747083333331865	-0.2399166666666286	-0.23397499999996407	-0.22718749999999233	-0.22142500000000842	-0.2140791666666253	-0.20726666666662785	-0.2006666666666379	-0.19588749999996935
US.TN	0.0	0.0	0.0	0.0	0.0	-0.0015159999999792007	-0.035771999999967274	-0.07595999999995273	-0.11489599999998656	-0.14657199999998927	-0.16250799999996124	-0.17551999999995127	-0.18043599999997273	-0.18215199999996878	-0.1816519999999766	-0.1807000000000003	-0.17993599999998056	-0.17753599999995595	-0.1770159999999521	-0.17503999999999298	-0.17459999999996922	-0.17187199999998404	-0.17056799999999317	-0.16689199999997406	-0.16475199999993473	-0.161507999999988	-0.1589319999999783	-0.1564679999999874	-0.15400799999999437	-0.15127999999999808	-0.14865999999997825	-0.1460599999999812
US.TX	0.0	0.0	0.0	0.0	0.0	-0.0043680000000101415	-0.009259999999955415	-0.02718399999995791	-0.04640399999996658	-0.06253999999998872	-0.06915199999997235	-0.07121199999996497	-0.07260399999999834	-0.07256399999995278	-0.07550800000001301	-0.07853199999998672	-0.0819119999999618	-0.08622399999999031	-0.08888799999995367	-0.09243199999998675	-0.09417199999998127	-0.0967880000000032	-0.09722799999998255	-0.09928799999999738	-0.09913999999997536	-0.1003039999999622	-0.10004399999998803	-0.10059199999996604	-0.10031199999996909	-0.10039599999999149	-0.10015999999999359	-0.10059199999996604
US.UT	0.0	0.0	0.0	0.0	0.0	-0.00017916666665840353	-0.02314583333332676	-0.0527333333332769	-0.113133333333304	-0.16940416666666458	-0.20385416666663936	-0.22639166666663657	-0.23918749999997102	-0.24333333333332874	-0.24429583333333005	-0.24973333333329073	-0.2472874999999708	-0.24694999999996803	-0.24197499999999428	-0.2358999999999667	-0.23058333333333403	-0.22503749999996936	-0.219441666666631	-0.21479166666665828	-0.21009166666664525	-0.20556666666663448	-0.20049166666665785	-0.1956791666666402	-0.18956249999996233	-0.185524999999942	-0.1804791666666472	-0.17680416666663312
US.VT	0.0	0.0	0.0	0.0	0.0	-0.020183333333301245	-0.04852499999997706	-0.1141458333333456	-0.18157083333331103	-0.23616249999997008	-0.3008791666666344	-0.31055416666664337	-0.34005000000000285	-0.33843333333331005	-0.3334499999999796	-0.3243083333333119	-0.3157833333333193	-0.30735000000000623	-0.2985583333333097	-0.28822083333333026	-0.27939583333331797	-0.2701041666666515	-0.2612708333333047	-0.25330833333331304	-0.24567499999995634	-0.2376791666666045	-0.23147916666662605	-0.22421249999998727	-0.2183083333333058	-0.21132499999998444	-0.20558749999995962	-0.19817916666665658
US.VA	0.0	0.0	0.0	0.0	0.0	-0.005511999999963102	-0.03192799999998108	-0.06385199999998648	-0.09072799999997327	-0.11556399999999023	-0.12699199999995914	-0.1386319999999608	-0.14280799999996097	-0.147419999999987	-0.14924399999994842	-0.15017599999996856	-0.15059999999996743	-0.15052799999998312	-0.15039999999996168	-0.15048799999997087	-0.15028799999997622	-0.14938800000001695	-0.14851599999997633	-0.14783599999996788	-0.1460639999999347	-0.14458399999999205	-0.14259999999994832	-0.14132799999997392	-0.13937999999994455	-0.13811599999996593	-0.13543999999997558	-0.13379199999995484
US.WA	0.0	0.0	0.0	0.0	0.0	-0.0014559999999996798	-0.014423999999979564	-0.021791999999976053	-0.04765599999996262	-0.0824679999999911	-0.1121479999999786	-0.13345999999997415	-0.1428719999999717	-0.15111599999998448	-0.15459199999997564	-0.1614959999999832	-0.16443999999998793	-0.16564399999998702	-0.16635999999998763	-0.16467999999996152	-0.16369999999998885	-0.16083199999998854	-0.1590119999999473	-0.15691599999998473	-0.15548799999995921	-0.15376799999998747	-0.15184399999997877	-0.14978399999996395	-0.14707599999996823	-0.14490000000000336	-0.14189199999998792	-0.1395759999999524
US.WV	0.0	0.0	0.0	0.0	0.0	-0.016558333333305253	-0.07351249999999476	-0.1346833333333186	-0.1921291666666547	-0.24596666666663047	-0.2634666666666674	-0.2876958333333346	-0.29124999999997625	-0.2944041666666397	-0.2895416666666595	-0.28344583333331785	-0.2762666666666358	-0.26924999999997645	-0.26252499999999124	-0.25598333333330947	-0.24989583333329124	-0.24352499999996668	-0.2374583333333291	-0.23110416666664024	-0.22450000000001635	-0.21877499999995997	-0.2126749999999844	-0.2080291666666345	-0.20253333333332124	-0.1975083333333072	-0.19150416666664505	-0.1868624999999735
US.WI	0.0	0.0	0.0	0.0	0.0	-0.0031319999999834813	-0.02736799999997208	-0.06860399999996103	-0.12442399999997855	-0.1523719999999673	-0.17160399999996967	-0.17652399999996682	-0.18088799999997907	-0.1846999999999488	-0.18439999999997347	-0.18368399999997287	-0.18327199999997879	-0.18321199999998816	-0.18087999999998328	-0.18067999999997753	-0.17683599999998023	-0.17475199999998914	-0.1706999999999792	-0.16939199999995713	-0.16579199999998684	-0.16369999999996665	-0.16064799999996326	-0.15882399999996855	-0.15569999999996975	-0.15281600000000006	-0.14969199999996796	-0.14684799999997722
US.WY	0.0	0.0	0.0	0.0	0.0	0.0	-0.031204166666654043	-0.07977499999997084	-0.18837499999997398	-0.25337083333328847	-0.30303749999999186	-0.3164791666666278	-0.32537916666662836	-0.32315833333328436	-0.3232041666666352	-0.31569166666662873	-0.30947083333328074	-0.3025583333332915	-0.29327499999997064	-0.2842249999999713	-0.2756458333333267	-0.26618749999997027	-0.2584041666666148	-0.250454166666636	-0.2437208333333163	-0.23716249999997663	-0.23034583333331193	-0.22317083333329713	-0.21610833333330914	-0.20913749999995623	-0.20210833333328404	-0.19682499999998937
URY	0.0	0.0	0.0	0.0	-4.000000008996807e-06	-0.00013600000001723345	-0.0040039999999796905	-0.008311999999977004	-0.01720399999998179	-0.02498799999998136	-0.029227999999970056	-0.034551999999987704	-0.04317999999998712	-0.04842399999998026	-0.05435199999997975	-0.05770799999996745	-0.06409999999996696	-0.07275200000000925	-0.0832639999999607	-0.09792399999999368	-0.11440399999997908	-0.12740399999997543	-0.13864799999997457	-0.15299199999998514	-0.16007999999996247	-0.16780799999996932	-0.1706959999999813	-0.17671599999996568	-0.18192399999999997	-0.1878240000000031	-0.18872399999999567	-0.18991599999997888
UZB	0.0	0.0	0.0	0.0	0.0	-0.00016153846154054463	-0.00047307692306874927	-0.006034615384598041	-0.015999999999982695	-0.035949999999984605	-0.04325384615382344	-0.04867307692303369	-0.0528769230768944	-0.05726153846151716	-0.061715384615357305	-0.0665653846153691	-0.0723692307692092	-0.07853846153847988	-0.08189615384611715	-0.09279230769225766	-0.11004615384613281	-0.13083461538455632	-0.14301153846153492	-0.16250384615383862	-0.17805384615381392	-0.19589999999996	-0.19665384615383807	-0.20606923076920136	-0.20789230769230338	-0.21035384615383235	-0.2161230769230471	-0.21629230769227847
VUT	0.0	0.0	0.0	0.0	0.0	-2.500000000349445e-05	-0.0003999999999448889	-0.0015049999999794395	-0.002089999999999037	-0.003009999999969981	-0.0038350000000186846	-0.005409999999983484	-0.007664999999978939	-0.012684999999978963	-0.016634999999975975	-0.020059999999966216	-0.02034999999999121	-0.023604999999982113	-0.024864999999985038	-0.028109999999981206	-0.029749999999972854	-0.034819999999968765	-0.03991999999998219	-0.04563999999996904	-0.05138499999997048	-0.053279999999999994	-0.054854999999975895	-0.05651999999998214	-0.05576999999995502	-0.05691499999999072	-0.06059999999997734	-0.06684999999999608
VEN	0.0	0.0	0.0	0.0	0.0	-0.00021153846154753353	-0.0015307692307287013	-0.003030769230727426	-0.007599999999985396	-0.01528461538461423	-0.02120769230765651	-0.025696153846133107	-0.030726923076873636	-0.03924615384612862	-0.04569999999995966	-0.05498076923076134	-0.06246153846151126	-0.06788846153843453	-0.0742038461538086	-0.07968846153845188	-0.08588461538459047	-0.0898038461538131	-0.09229230769226549	-0.0951884615384424	-0.09738076923073713	-0.1009538461538173	-0.10328076923074025	-0.10672692307690523	-0.10736153846150343	-0.10887307692304393	-0.11129999999999196	-0.11277692307694043
VNM	0.0	0.0	0.0	0.0	0.0	-0.0003719999999818313	-0.0020519999999746297	-0.009595999999989502	-0.02314799999999506	-0.04556799999996253	-0.08133999999998531	-0.11459199999996894	-0.13681999999995975	-0.1455799999999563	-0.16927999999996057	-0.17136799999996066	-0.20113999999995524	-0.20721199999996776	-0.22713199999997435	-0.24745999999997714	-0.25351999999996266	-0.2742039999999557	-0.2741919999999731	-0.28680799999998285	-0.3032519999999761	-0.301391999999967	-0.29543999999996906	-0.2889959999999858	-0.3027639999999665	-0.296279999999971	-0.2961119999999706	-0.31269199999997
YEM	0.0	0.0	0.0	0.0	0.0	-3.076923076328342e-05	-0.00011923076923547882	-0.001057692307659952	-0.002223076923035805	-0.003942307692283986	-0.009792307692280122	-0.018273076923047693	-0.025742307692289135	-0.03301923076919344	-0.03943846153844355	-0.047138461538409615	-0.05441923076918709	-0.0657461538461579	-0.07564999999997157	-0.08861153846153602	-0.09967307692305694	-0.10687307692305303	-0.11406538461535831	-0.12100769230765085	-0.1229346153846067	-0.126026923076894	-0.12654230769230113	-0.1277153846153678	-0.13074230769227757	-0.1337923076922709	-0.13459615384612267	-0.13521538461535032
ZMB	0.0	0.0	0.0	0.0	0.0	-8.799999997588515e-05	-0.023539999999977468	-0.04426799999995845	-0.06396799999995872	-0.0929439999999726	-0.11192399999997438	-0.1318279999999894	-0.14823599999996828	-0.17167599999997618	-0.1874239999999916	-0.20538399999998624	-0.2164519999999892	-0.22987600000000663	-0.23931999999998732	-0.2531919999999577	-0.2670119999999554	-0.28178399999997383	-0.29519999999996216	-0.3063039999999684	-0.3181239999999641	-0.3198679999999676	-0.32471599999998046	-0.32721199999997674	-0.3298719999999533	-0.33160799999996105	-0.33360799999997415	-0.33353999999995443
ZWE	0.0	0.0	0.0	0.0	0.0	-0.08790000000000742	-0.18770000000000175	-0.2707000000000015	-0.3527000000000058	-0.4138000000000086	-0.4739000000000049	-0.5175000000000041	-0.5720000000000058	-0.611000000000006	-0.6804000000000032	-0.7427000000000072	-0.8047000000000026	-0.854200000000005	-0.9050000000000114	-0.9472000000000036	-1.0015000000000107	-1.044300000000009	-1.0676000000000019	-1.117900000000005	-1.129200000000008	-1.1606000000000116	-1.1595000000000022	-1.1865000000000125	-1.1889000000000038	-1.2183000000000055	-1.2172000000000072	-1.2314000000000047
