# Supplementary material for: Post-Brexit no-trade-deal scenario: Short-term consumer benefit at the expense of long-term economic development
Source: PLoS One. 2020 Sep 3;15(9):e0237500. doi: 10.1371/journal.pone.0237500 (PMC7470266; doi:10.1371/journal.pone.0237500)
Supplement: S2 File — (ZIP) [file pone.0237500.s002.zip › WenzEtAl_AdditionalData/ProcessedModelOutput/ModelVariantTradeAgreementCountries/CountryLevel_70Perc/Country_Rel_consumption_Shortterm_changes_ta.csv]

	0	1	2	3	4	5	6	7	8	9	10	11	12	13	14	15	16	17	18	19	20	21	22	23	24	25	26	27	28	29	30	31
AFG	0.0	0.0	3.314406094023781e-05	0.0018412097298581287	0.007911144475625242	0.012688460844878513	0.013158192191209395	0.00909404458138141	0.015377701375229869	0.012021008031570801	0.018578960502102504	0.016814324981972995	0.016671462650386104	0.013743356301554321	0.011377556089930962	-0.0034709832090085158	0.00161948739123563	0.005064183931136057	0.005392195844544645	0.010276944687226397	0.01335934235415781	0.021404205972186396	0.02455289176102049	0.02857246632337329	0.023135697431397872	0.026038660009830572	0.023954012866900243	0.026082090158618954	0.02903648317649221	0.030535966209144227	0.03204230663371721	0.03661504414411709
ALB	0.0	0.0	0.001005592681013745	0.005191818191407904	-0.0017984384215852245	-0.004372544259412248	0.004093726840670442	0.01077609502435628	0.01903094059363397	0.02504731835524243	0.031342513535581595	0.042388176111729514	0.05065491436710978	0.05895204504253737	0.06521949062197052	0.06479531815075656	0.06191596670277466	0.0704007375368354	0.07116451226698572	0.07068484059389313	0.07960171235652513	0.08840890712504823	0.08958099741154246	0.09086144328263046	0.10352186835049793	0.10368440172729976	0.1042050370970049	0.10518023735794912	0.1071517804328792	0.11435346257668844	0.11127854251273828	0.10571672964234669
DZA	0.0	0.0	0.049012492636069105	0.014766462539728131	0.04637270682199546	0.005555708735327514	0.028832245329435402	0.04230831726743656	0.055312687574615715	0.04606684390719984	0.0514490030967929	0.06082246658474233	0.07346208111784769	0.07950636590852156	0.05109821621718247	0.10332288408982926	0.09207445970156325	0.09472687339626695	0.08620987077023745	0.10751075867214688	0.1381910328733138	0.13434645784315968	0.03490580892306916	0.12339540328178966	0.06409956924322557	0.04292719517098309	0.02211007802468412	0.01501700863208999	0.01883610439861183	0.014246037404830325	0.02235235453149631	0.020184158597036372
AND	0.0	0.0	0.0050292371237325995	-0.010313909541659338	-0.008542891502605343	0.006266679215127802	0.013776476861537823	0.022960794769288917	0.03673727163087115	0.044485475551803155	0.0546007131980053	0.07470063267345228	0.08750645541748536	0.09033894901200323	0.08574111371828508	0.0715729694057643	0.08320946613680213	0.0840211827380477	0.09684403450165302	0.09379583999211683	0.08628036600579758	0.03088496522609674	0.041494044440892885	0.08616683920843471	0.10612485018715034	0.08406659345701062	0.0872339911037745	0.10316180077565296	0.11348706299703082	0.11912366848672029	0.13786694273354438	0.13460872364887688
AGO	0.0	0.0	0.014641138137627685	-0.00367828158079897	-0.010585803683160755	-0.004289591091144462	-0.010118077165877093	-0.0009932796097733565	0.011800358453584181	0.004510866251750123	0.0014077033995141264	-0.0008182263716238758	-0.01627365710025197	-0.017788359332959747	-0.013568002780939281	0.004191639953399218	0.007017471271053566	0.003297491615539272	0.009007570893238004	0.011623535014115838	0.017380032903280274	0.012322961210631256	0.017990752346541683	0.016656020577809905	0.01455105456111827	0.010519322790458752	0.018982261755073893	0.007539680650059388	0.029262017305042853	0.031136070398485316	0.1024409582847996	0.09639237718364058
ATG	0.0	0.0	0.0	0.00043457779028699406	-0.004311011679725141	-0.007474737993051761	-0.010986126538614638	-0.006901095309874705	-0.005232316595138453	-0.005440913934473546	-0.003998115670689195	-0.0033201743178556953	-0.0002085973393350926	0.002364103179197663	0.003354940541044904	0.0029029796391633056	0.0028855965275464968	0.021381227282457616	0.005128017925470907	0.020685902817985102	0.00617100462214637	3.4766223189208745e-05	-0.013610976392031127	-0.0026074667417663733	-0.07466046437243357	-0.029412224847091828	-0.0070053939795422515	0.005753809943498389	0.0077007184440036625	0.008222211792330292	0.002850830304312879	0.0065360499660105376
ARG	0.0	0.0	0.0633843799004552	0.059543327748223795	0.0605872876149105	0.06268988912225826	0.06706307520851773	0.05760099334350954	0.06672673398369078	0.060368239833019643	0.0682810194557737	0.07150918791685168	0.07374671171258562	0.07202996223003577	0.0794030526993561	0.07998062511649362	0.08226246214992905	0.07869955995751798	0.07873390673545089	0.0379751051145405	0.06091441254358898	0.093788994343047	0.11409988913855251	0.1234422663203727	0.11652270335253956	0.11498176007656014	0.10588897305328082	0.10799537896195588	0.09775923539012688	0.08258615775913469	0.09161641328503389	0.10454435831768194
ARM	0.0	0.0	0.004249220002083831	0.0027756795317301908	-0.0036915258657566064	-0.0044410872508393595	-0.0025096236135224714	0.005653688262796663	0.013517687231123787	0.005221347395667486	0.02157866990815105	0.031461112333208696	0.03096737394647775	0.035515906856575796	0.04005676507672362	0.039634657129483664	0.038450196647277224	0.05216486758714556	0.07291467098076154	0.06737354483719038	0.06638606806368408	0.06475903379434822	0.0743626291512367	0.07253605294328391	0.0775373925603784	0.0743242557014856	0.06909523361586789	0.06663421637203015	0.0735184132568234	0.0886836005971281	0.07953537017726386	0.0729683938104353
ABW	0.0	0.0	0.004918243362461716	-0.0023149259566812574	-0.001886235964709826	-0.0014341628822522878	-0.028995032184497838	-0.021309789782930633	-0.012050085956261114	-0.0030164186707870577	-0.02997712198424818	-0.03276750411386198	-0.06700814292740498	-0.06141958430477823	-0.0108653427057126	0.015058710263526898	0.028987237820987666	0.01906501309762998	0.025471979886804164	0.020701829430636032	0.0235233890141906	0.07724214219040348	0.134444975846848	0.15133536153064675	0.14361894167509437	0.14736803051402791	0.11123336137224271	0.10650997709702459	0.11136586555160477	0.07368791243875794	0.09341544643308719	0.09720350708946057
AUS	0.0	0.0	0.086753796766037	0.07302305932159747	0.07544161554446926	0.07674293394843712	0.07044568395280226	0.07956929845356342	0.07649091278028042	0.08143412986187926	0.07735907907060469	0.08373832575336859	0.08108027197217815	0.09047029331394896	0.08777204863241739	0.09126068139626575	0.08781009733629386	0.08912618041709841	0.08525368253542442	0.09181862468987667	0.09577860657716819	0.09377533984562536	0.10001423970682488	0.0951390620788306	0.1028784716530895	0.09626155651811796	0.09883105519550295	0.10621815585287742	0.10380556482312286	0.10381686902876108	0.10812266732997955	0.11247066690045493
AUT	0.0	0.0	-0.055811328245991554	-0.10858052840372334	-0.11908994972685827	-0.1019915141767802	-0.08346264043157525	-0.06410765455108214	-0.06518337851008082	-0.04339166673517081	-0.0006227228253830042	0.01720615143048221	0.04063522657904439	0.10135352049867041	0.060011991360164885	0.08312258211444767	0.06623086676493806	0.10967172819329463	0.10007215247296308	0.15363282350280283	0.18847014801570694	0.20850217586203534	0.17315599374083668	0.19934586482563965	0.1759273972828046	0.1535056347229835	0.19849981859065835	0.22192781760534963	0.1737928087960583	0.18355892905086435	0.14133932588236142	0.16728763052549223
AZE	0.0	0.0	0.007636658713749966	0.01690258896587249	0.007805675777472487	-0.0015586638877129744	0.003593488119424393	0.006867476619665247	0.004777048863124911	0.0072425797636332945	0.0006610641290594188	0.0013260999384590022	0.011593776233920217	0.024304477241288147	0.02398674281343105	0.027949597205201293	0.02659922588685859	0.056058944219938844	0.04461785703055998	0.04299564625727115	0.03925608856061302	0.03586956911707517	0.04271630473944299	0.03781569248770822	0.03334578690481482	0.029364839302559176	0.03787306120377476	0.039165181210409905	0.03486385139339632	0.040346976762895004	0.036337344802550575	0.036998408931609994
BHS	0.0	0.0	0.013280773194290774	0.016677126377073748	0.019690791877291502	0.017852883928082264	0.021513593733701875	0.01833124353129989	0.017361935914350646	0.019753733930283346	0.01949693035383504	0.019454129757767724	0.0246632140684655	0.02600765632172486	0.029698578312742363	0.031196599175431494	0.03144081434127699	0.030134137319892673	0.025292634599050068	0.026045421553511083	0.045796637801709394	0.04169785130685444	0.036866419314462995	0.02907922851067557	0.033548114277492935	0.03749583984504756	0.03552953010761417	0.04926348608391695	0.05306015072408243	0.0494221000575612	0.04287864422216625	0.04003869878836941
BHR	0.0	0.0	0.017984153328653996	0.004674514428515408	-2.1914420300639392e-05	0.0012803078645928778	0.0043955270004891744	0.01367038397328546	0.018089511118724033	0.01543870912130707	0.02272693960509997	0.03221504074495396	0.03526957379378359	0.029111621681554567	0.03457084093023699	0.03729244336254656	0.062004323732001154	0.07870985492073324	0.08467057725007887	0.09839659013644031	0.06822717624292984	0.08367599971208506	0.0613865056511953	0.07821172328945636	0.0946104525935576	0.1128634790024341	0.12828280229031375	0.11418340139599525	0.12471075177682422	0.13179753816607853	0.13000729859768967	0.11940240488343967
BGD	0.0	0.0	0.05183015202847585	0.056379740411904855	0.07898912337274133	0.07822310473464267	0.0776083884312273	0.078225936596521	0.07867458442838426	0.06844144925512996	0.06642678180452943	0.06552281103784363	0.07051578808101588	0.05942864427561645	0.06334531152922818	0.06308053244357126	0.07845147416754017	0.06531952381012562	0.0667344433700423	0.06630480946794304	0.0952557425536904	0.07257758580430096	0.07324105058721386	0.07369596897039976	0.07455402311957737	0.07701895660880975	0.0864065787355095	0.0761647457008019	0.07540479533816313	0.07428216437923574	0.06978172902700752	0.0809384557242776
BRB	0.0	0.0	0.01778542121291249	0.016810230243002877	0.020058002812328724	0.03083665542664704	0.0250972054892884	0.02231769642535575	0.02681989966961673	0.04052842118900113	0.01535818377682574	0.0277005787393092	0.04018903754752223	0.047960493338350396	0.038968974836239845	0.049489867722840586	0.0353818186254351	0.04300291457515204	0.038715511104014944	0.053377743616001005	-0.005554722132461443	0.03908067071827226	0.03891312689527915	0.0482569170252134	0.008669318842402518	0.0404897572298335	0.03557084242578057	0.02607239645919801	0.024349702278914087	-0.009425414043762181	0.006684568938930546	0.0054773942141261855
BLR	0.0	0.0	0.002515471100084099	0.01962829722041981	0.05248187431561302	-1.1520857638437687	-1.0348495652999334	0.03807508528779202	0.11685506655898514	0.07626451017108682	0.16510637584263854	0.10450639024943698	0.04882300726094524	0.1316811007701313	0.15512071783920778	0.18854599291171503	-0.10061884400381915	-0.03674112334078883	-0.016617354540049423	-0.5768051458916124	-0.2549772978733045	-0.4292308413526902	0.015169052997543453	-0.016617354540027218	-0.10850827609051317	-0.08030450921062693	0.143267513109957	0.042648669106171155	-0.3517085956315613	-0.5870575962844349	-0.24304786674710366	-0.29560596745972223
BEL	0.0	0.0	-0.4623872015682262	-0.7635169497842709	-0.45948665649263587	-0.4249038263826277	-0.33004658336677206	-0.17436014792355792	-0.10660200859831104	-0.18888411231811064	-0.20177527175961885	-0.12558592700073756	-0.029704559825149968	-0.12522089637162503	0.027750399321591068	-0.04422907144071564	0.1608795972302124	-0.09128224801924212	-0.02397416379079642	-0.07926260647250771	0.12267614757015544	-0.02108552077253467	0.12701786763404943	-0.1541407754394153	0.09366426696657548	0.006504611189450671	0.14336869523972062	-0.023477800114257708	-0.014751642544796884	0.1111118281226453	0.17663792126447753	0.1391386082662871
BLZ	0.0	0.0	0.010270874266193886	0.011133083151593226	0.011783521433561539	0.017183671820952817	0.019588780816981455	0.021524969191122345	0.04348860606084859	0.05026526537050824	0.05472757451412402	0.05670914230335722	0.039268320464014295	0.059552918977989755	0.04115912942321831	0.04680130335730226	0.057132683510174864	0.06655647536268905	0.06905234318881348	0.048919009391568125	0.06592116355239597	0.07036834622438093	0.07560210542334467	0.08097200286734108	0.08535867965264732	0.0868410738766201	0.08079048520730492	0.07933834392663819	0.08029131164211112	0.07799208794772028	0.07501217302807728	0.07729627025072627
BEN	0.0	0.0	1.6686734305437767e-05	-0.0001696484655755448	-0.0004004816236524711	-0.0018995065899862773	-0.003011955544551803	-0.00573189323848089	-0.004135528988691295	0.0007592464114969388	0.005103359579150535	0.010640574250575519	0.014272720087293855	0.00854638909355554	0.010687853331159403	0.012976717055224185	0.013824959383090807	0.014289406821643702	0.016561583811336433	0.013421696637050395	0.028623311601472246	0.02299710101363317	0.022707864285442803	0.04008431695605719	0.03508664002760398	0.014367278248439419	0.024729740260398536	0.03328169159872996	0.04551306785443021	0.05094459987520228	0.036107311943434084	0.02273289438690096
BMU	0.0	0.0	0.00038587161428349503	-0.008511653472631497	-0.007807344118349047	-0.006499876221366385	-0.010976736212453542	-0.011381339458538253	-0.018686675845658307	-0.017708884667688718	-0.01464064338509985	-0.004671668961386821	-0.013239517329288741	-0.01490663255611091	-0.016124188620647573	0.0025549945723346568	-0.0017457880801874381	-0.017600241203463707	-0.017401685906826003	-0.010748210304967198	0.008474190209084576	-0.03239073764267353	-0.012366623289228329	-0.03508434629000412	-0.04795672363678838	0.00681082130862265	0.011126589266585718	0.01764894344604695	0.023725484789616225	0.004697893245864115	-0.006454920305154488	-0.015850706796916025
BTN	0.0	0.0	0.0	-0.0011852485617858122	-0.0002480752803624142	-0.0010749928815889653	0.00613297220921627	-0.004823686007271455	0.006160536129273808	-0.0042448436863851136	-0.0008820454413194234	0.0013368501220023532	0.003293888444955151	0.00263235436397391	0.008393213652646558	0.006408611409680631	0.01088774841639939	0.01004704885509966	0.0032249786448890205	0.03700456265569585	0.040036593860248715	0.04891217611362464	0.043041061144810655	-0.002673700243993604	0.006518867089821967	-0.0067531604101334075	-0.021499857632312214	0.01801302174713193	0.03615008113440066	0.06702167158088024	0.05660250980519255	0.050965688156701106
BOL	0.0	0.0	0.0010901464724266674	0.001288185077563675	-0.0029341474464095185	-0.005654375833485936	0.0018206473648252341	0.005453534795241133	0.00016160697491329756	-0.054745530434507916	-0.07359936612701956	-0.023979485816139068	0.008531540473577515	0.036359701068167105	0.03423825921822221	0.03737605013589551	-0.2359284346398205	-0.11389648568821409	-0.014011231311117367	0.05149283976007002	0.030157916637607585	0.03749655475877578	0.033155585900646045	0.043511510316629476	0.06134993108584119	0.05588518655819108	0.06347324122448761	0.06026165290209384	0.06561523425043791	0.05479971080752932	0.055795508699252316	0.04534149912513996
BIH	0.0	0.0	0.0023071845877575825	0.0020245096857607336	-0.023343572103595722	-0.02154699394099069	-0.007126592600570358	0.015975113301691657	0.03882499966085806	0.048060705350927435	0.07255587908010508	0.0583226005621329	0.07387370151068495	0.07461920679812106	0.07115245791156077	0.05114823192173823	0.05842312931252369	0.0649754141015757	0.07087575501445453	0.09838679125477867	0.08592620287950492	0.08235892524255384	0.07906138316353672	0.08092365338081553	0.09784433413644322	0.09108004317084362	0.09413870505097233	0.10329577934224954	0.10659033541875473	0.10474697655056264	0.10605285497125028	0.09936620007027219
BWA	0.0	0.0	-0.11282851946285977	-0.1749731830043677	-0.19336848412410124	-0.191984127648126	-0.18031416433332836	-0.171481091793646	-0.16903824572498394	-0.15843254978445964	-0.1535549465414232	-0.1501714776251606	-0.14329822861072206	-0.13364471108110454	-0.12783226277202075	-0.12021367992872678	-0.11540887673409106	-0.11624781062519185	-0.09106477165903293	-0.09780282058357015	-0.09566273027177274	-0.09458575177787587	-0.07356387113398588	-0.07064955808524509	-0.07657178424506084	-0.07200155898413607	-0.058329016560054736	-0.058114083083871115	-0.06021257336797925	-0.05969950636020016	-0.05767959390609034	-0.0496276774413551
BRA	0.0	0.0	0.07365922285154092	0.05926748194076126	0.05830275718632372	0.06538217478604391	0.0625854325559061	0.06534329092575675	0.06639160320456305	0.07202385796778454	0.07610874517411936	0.07902552677314656	0.08400035188864674	0.08378245464697454	0.08143218127214524	0.08383030005882919	0.09022063395565105	0.08333265478206453	0.09243180928675265	0.08550207893491812	0.08780289817160725	0.09004763910316349	0.0889012607636186	0.08629415897138948	0.08472269837285218	0.0883426069087534	0.09063826875830294	0.09399621041588091	0.08883712936400556	0.0878542449288533	0.08539644239757838	0.08928617218126877
VGB	0.0	0.0	0.00024397741746895463	-0.00046084623294140314	-0.0032530322326529415	-0.0035783354559226765	-0.007400648329314308	-0.018569392328127154	-0.024180872929491226	-0.020738080483240218	-0.01656335578466006	-0.015831423532330913	-0.022527248211234863	-0.009189816057253442	-0.010111508523169555	-0.0022229053589617465	-0.011846459047271107	-0.0002439774174245457	0.002656642990017666	0.010735006367834643	0.007319322523557936	0.0037680956695318457	0.01447599343540329	0.021307361124001112	0.010030182717413183	0.062214241449831675	0.08005170152562968	0.10312112177568444	0.10802777872658265	0.09721144655299163	0.08864512834028115	0.07620228005031926
BRN	0.0	0.0	0.004670319718780291	0.007702138898357802	-0.01905168808788993	0.0026970008875526474	0.010832821746808996	0.01386200456185982	0.02942578241103	-0.01857318793045959	-0.00019640915555063643	0.028249963842275072	0.02855578212475063	0.028136600168582326	0.03513878429113326	0.024370553474661882	0.016711914590650245	0.01118873095482531	0.006532911240864081	0.012227458569435967	0.002939546421942829	-0.015617823321500968	0.013854095468346372	0.0218132799058246	0.05721833701186618	0.07527479749949162	0.08114466306761159	0.07904875328699212	0.07862166223733258	0.06066538360078866	0.01906486991045675	0.0212082342521569
BGR	0.0	0.0	-0.04511769763270168	-0.12026512501009945	-0.14270543257256518	-0.1247128175845269	-0.09591548413527828	-0.06554450394917755	-0.037138804838066086	-0.011809305358612132	-0.01459340203088244	-0.015636626885884297	0.0076156959933459945	0.008114898405442439	0.028628871954139434	0.044778920020549506	0.034118243865255415	0.04595691407163205	0.06555377705892429	0.06998230520638415	0.07220754246004546	0.05098170318063033	0.07299977514247935	0.09204457899174567	0.07399168878983176	0.0974174188227428	0.13444711006855847	0.11334058480216846	0.11354861156585017	0.11975943142110701	0.12405380857978265	0.12214880271863571
BFA	0.0	0.0	1.0759466628762482e-05	-0.0019555330610931954	-0.0007908207977469495	-0.00830361837634852	-0.0030556885246224574	-0.0012158197298606233	-0.0008338586642842039	0.009885259971853522	0.023539023132990167	0.0325393169740007	0.03750212095987582	0.03919942682171218	0.05253847558372993	0.052820911582895924	0.0777129376453356	0.06867767553773163	0.08114789736888284	0.07863556190936816	0.09078299974145665	0.08608649255483769	0.08347194216227205	0.08434614882644187	0.08851006241459292	0.0835607077620315	0.09942016158355216	0.09878266318534834	0.0969158957239813	0.11223199648038307	0.10824023435840324	0.10064136104668275
BDI	0.0	0.0	0.0	-0.001911095287865372	-0.0018085487114349874	-0.0008483398594716363	-0.000941564019862895	-0.001761936631239358	0.0003822190575819562	0.0003635742255259089	-0.0024704402501463107	-0.01527943988688385	-0.0032814904454947502	-0.012501359907446385	-0.0029179162199910458	0.00509936157300217	0.007700315647696243	0.011261478574331463	0.006935877532532331	0.006395177402329644	0.009564798855365986	0.010096176569529547	0.010114821401607799	0.013209863526353338	0.010888581932810837	0.011382669982840099	0.016370162563350554	0.014477712107563434	0.013480213591465784	0.012575939235737188	0.015941331425595173	0.012836966884810508
KHM	0.0	0.0	0.01746857284810055	0.02183889421880636	0.041732755300172286	0.034057148859112374	0.03234941823944126	0.037760763155869626	0.040578730555518305	0.056172896015516116	0.04257602674762051	0.05079262642875282	0.04722461357085095	0.03849950849421635	0.046538131287054973	0.04411425556880566	0.03855600909370427	0.04526545528344972	0.03434953946144237	0.04390237832068156	0.052099202792055266	0.04953972563506159	0.05298767471908494	0.07167242297125842	0.061204274400283865	0.0561799585904188	0.07151139626271341	0.0655435204413024	0.06623424027010216	0.06829651215158883	0.06030167732338221	0.06726961375580487
CMR	0.0	0.0	0.011294273118744869	0.005921828471366908	0.010016527737688463	-0.0006489888232930063	0.005307078866567672	0.009878792699624661	0.011224238353646498	0.019676656337352938	-0.001381241200604233	0.011783738310389147	0.02387485142316681	0.029837144425548523	0.041339187347366746	0.03332954471189087	0.032019116440462625	0.04065673746964649	0.043739045298218926	0.05044370681062116	0.046634593753114295	0.054797534707762274	0.05537337610972415	0.06728706781760074	0.060594856930062946	0.05775767077942362	0.05959491611720047	0.0580782743707875	0.0586867986630768	0.07377228706604289	0.06768081883021804	0.06808157331945619
CAN	0.0	0.0	0.1444782473839945	0.14038142691139566	0.14116083812925062	0.13934296728685958	0.1359417851292788	0.13795840813264348	0.14163727279044025	0.14303813102518603	0.14642567118599015	0.1490580244505102	0.14231607140609004	0.14794577611634274	0.1463672728572618	0.1424682613385686	0.14495915652810165	0.13953623274260973	0.15184222257158542	0.1511802291476405	0.157842987294754	0.15609889365950647	0.16175820587378542	0.1641480743702406	0.1579995596899808	0.15943729502567727	0.16087120002006294	0.15845178153222061	0.16000961475055586	0.15969104076751783	0.16188839147244227	0.16625111585768515
CPV	0.0	0.0	9.165326519955386e-06	0.0007057301438129215	0.0005774155722004792	-0.007561394398103438	-0.012840622486964826	-0.01474701040796722	-0.008404604440070962	0.005086756231498235	0.017643253595611696	0.03447079312888235	0.03404002278137863	0.03769698807210009	0.044433503081320325	0.044186039264615395	0.05557854015780794	0.06238837777938766	0.08105814794783228	0.07313014048797584	0.07763031582068702	0.07128790985280187	0.07161786160836403	0.08204800321449657	0.07708039622809082	0.07622802085955893	0.07246107165033155	0.07200280532315695	0.06819919480776093	0.08497174238180083	0.08819793732497416	0.08792297752866496
CYM	0.0	0.0	0.004098209255709584	-0.010765014453395505	-0.009754892453794906	-0.016789670665562362	-0.0173452377653871	-0.015873345708750097	-0.007575914997393074	-0.004588839941288558	-0.0028572022275796805	-0.00010822735710958042	0.006168959355012937	0.013932468438015988	-0.019437633336127913	0.005252634398167366	0.013528419638153544	0.02078686772133409	0.0362778101016481	0.028564807118636182	0.033030989388493914	0.023102933163410277	0.010288814082115572	0.017143213365455878	-0.028117467375965433	0.01898307843624103	0.030188217475224377	0.03262694058863147	0.029466701761182712	0.03609021601602702	0.046205866326776146	0.053435453781425224
CAF	0.0	0.0	9.126656081992479e-05	2.0281457957516125e-05	-0.00034478478533328527	-0.0007909768604874579	-0.0012980133095141788	-0.004036010134211843	-0.005678808229092613	-0.006895695706743421	-0.008264694119108906	-0.007372309968833868	-0.005506415836409317	0.0022715232916414863	0.0031334852549802505	0.005475993649461941	0.013700124852644713	0.009603270344515913	0.007179636118159749	0.011235927710395721	0.013000414552988282	0.015150249096862467	0.003559395872132498	0.014237583488641015	0.01083029855115658	-0.005019660845351215	0.003437707124365197	0.0066928811271571576	0.0036810846198997993	0.008021316623540997	0.01316266621669282	0.014622931189900434
TCD	0.0	0.0	0.0011306476542127797	0.0013915663436225856	0.0016788404562317893	-0.004967997268534585	-0.016121612356256865	-0.02316641697099886	-0.01939759145694886	-0.013301582076519214	-0.007102786545731821	0.00029518073958456625	-0.0005244729212039445	0.0011517319927545344	0.004148343607801586	0.004372364704763321	0.006275226258023459	0.005972138891485734	0.009342997515648932	0.008634036632204634	0.011815136209469834	0.010022967433531704	0.013615211612294509	0.012750753732149178	0.016748871427818557	0.010231175276609328	0.010460467458228706	0.013478163411750899	0.005645331644132945	0.007231928119266762	0.004219503250380008	0.008172816726625953
CHL	0.0	0.0	-0.027176985628141193	-0.04057141635374073	-0.03986593708082964	-0.03887065473665574	-0.02380642386665688	-0.02336107625353634	-0.019303372519996476	-0.0111753408809534	-0.018810292636306514	-0.02053805339485848	-0.011070016585124076	-0.001780745421853247	0.002089346530120828	-0.006012146703637811	-0.0016889667703523514	-0.0045560360099505814	0.0033165634785392584	-0.0033152734171926213	0.028053490179336116	0.04594387691414514	0.04926080898162155	0.03315070693248323	0.043289022769332774	0.04012477867925135	0.037875003803500285	0.036121902553798435	0.03650468219063008	0.03844281509919334	0.03791637791445979	0.03552294549082902
CN.AH	0.0	0.0	0.04304838068562855	0.03693878493482572	0.03706822917937114	0.04230272430620907	0.041387237077916694	0.04552807216515742	0.04806886132808774	0.05495224600748916	0.04507248595508884	0.05297548856615375	0.05120497895445553	0.061646181843610925	0.05978471607610558	0.06389264355985969	0.06331704815238925	0.07064733189476868	0.06591352710587639	0.048540268501406914	0.04459124101918732	0.04957093234194687	0.049243754822492214	0.05693118961827004	0.05598250713261255	0.056471231069266103	0.05674271879820836	0.05589091813822389	0.056946492804521576	0.06442842767075962	0.06361592053034659	0.06589396664227198
CN.BJ	0.0	0.0	0.04526027366431595	0.03072845698177673	0.04082871922288511	0.03549546839745066	0.03868610341259959	0.03700045565488974	0.039323565815396755	0.043798042356058	0.040420433138321776	0.034116145969909084	0.024320270641542407	0.04616739761702515	0.039482072974128535	0.04703049180336816	0.039711526209074144	0.04948386361205426	0.04925956102899143	0.055456792174446434	0.0504258790776424	0.05890191370050424	0.057063518652888945	0.061280130298069224	0.06341094945396808	0.061063249084414295	0.06689572546139111	0.0622902672888781	0.061213559506767545	0.07556244497153308	0.0706269020100736	0.0786788662925364
CN.CQ	0.0	0.0	0.02901529225383115	0.02850534352027978	0.032721174590655266	0.03022286892773174	0.03015787631350797	0.03701164290115244	0.03779789713356241	0.04158614978893027	0.03951776853108324	0.0462087929176791	0.04705126402357873	0.04914432162157478	0.05036362824588636	0.05318133611440512	0.04890398797072759	0.05499217979412219	0.05202650077318349	0.051354244281198724	0.05522851657300265	0.06036180354349607	0.0592869056421641	0.06757137862727358	0.07773742254872928	0.06809418686206659	0.06773603237582027	0.06312642252530587	0.06316230748475427	0.07287792130989956	0.06759414341999115	0.07002511047864424
CN.FJ	0.0	0.0	0.04938643960945566	0.020528079618076234	0.02263399798043686	0.02865166874865821	0.031343027992369876	0.043040083521117545	0.04323762646469831	0.048856541972996936	0.04511322885567548	0.05268887507841047	0.04995267911567236	0.06597924262381483	0.055533543731289825	0.06244865259483756	0.059726028284701194	0.06794180412228457	0.06883321037198797	0.07452596572361525	0.06578969187565065	0.07649099022570827	0.07669496713793578	0.08203018484125302	0.09080973718142982	0.08664821610213647	0.08569287228896716	0.08789062550069726	0.08476029869302071	0.09748603522439225	0.09373472991163201	0.10243219888619315
CN.GS	0.0	0.0	0.014199769644318572	0.018342613632582605	0.02223219643591179	0.02368407405901607	0.030071628660888194	0.032474163585805016	0.028515477416601875	0.027046986708123555	0.02952056908340772	0.05094225903368166	0.05624925614464704	0.035053963666697996	0.03817457269790214	0.06190530478400458	0.06353692185236959	0.07562789006050341	0.07236571633348898	0.0806434512371279	0.054516546684268974	0.06287876089452471	0.06112555017985244	0.07831726581104537	0.07153347144885913	0.07408852863659554	0.09245129005361896	0.09442047087853123	0.09206070581169179	0.11066029206316941	0.09438883532226772	0.0922745551025006
CN.GD	0.0	0.0	0.13580542014226538	0.048567751675765436	0.06427783599050052	0.07441499394620354	0.07898583493410882	0.08655977635776413	0.08129882377683195	0.09723352219910275	0.09248769889715902	0.10303134317024565	0.0897282342912975	0.11308503345774934	0.1107903300126667	0.12122157957432655	0.11533408476920304	0.1052291322548582	0.11014189089337822	0.11982286061213987	0.10907465831480057	0.12152699655587629	0.12663872065699078	0.13532137428602375	0.13862031948175257	0.14584585658448113	0.13970162988807822	0.14091998435303843	0.13463820518333502	0.15350352864951233	0.13795301642398616	0.1492248157348719
CN.GX	0.0	0.0	0.032910081500014954	0.03002870318251638	0.03609517081846203	0.03846770400297572	0.03642206296439188	0.046491496315392844	0.04735672305082872	0.051479014659716604	0.04773848990713425	0.05108356712772988	0.05002468282713224	0.05108995144305073	0.054104032315027695	0.057576491827315834	0.0556345959128679	0.0630657109516708	0.057152314876263155	0.06329075806725815	0.059698668646168684	0.06722668847136681	0.0666950422121948	0.07244799436292304	0.0705443283367746	0.06869979323116393	0.06989290016132799	0.06913445870020407	0.06554533342562063	0.07821683129827228	0.07225859300798998	0.08074866835114936
CN.GZ	0.0	0.0	0.01728116335202312	0.01985594929365675	0.022717468466870727	0.02267168997320823	0.020118267328594897	0.024349362768338878	0.023600484743968586	0.02895685915560442	0.030364075516908784	0.03579151559012228	0.034197406711977685	0.04534759447443193	0.037585015240515496	0.05148423787748602	0.04138506619733029	0.0475666161227295	0.04757940503521407	0.03759257232516244	0.030260310931340406	0.01704427781357154	0.05172025144464243	0.05550373494667138	0.10463495825165925	0.048001584476531356	0.07892081505902482	0.09178122921200682	0.10970750600285406	0.11892918389080354	0.11919775105342367	0.1236636974318861
CN.HA	0.0	0.0	0.007299412462002941	0.015843010631599874	0.026581624054866637	0.028579290618147013	0.027196783035732253	0.033479583054774054	0.03427395598152305	0.04093687446911076	0.045909705883850904	0.05110299889865555	0.06424073234727601	0.059387732479665445	0.052249754802269344	0.06768846730591527	0.05723645396282784	0.06418490578081748	0.07352963295841342	0.0887670853562117	0.06682084423466073	0.06720487411866483	0.08789732878555778	0.08822410977018524	0.10666821169951213	0.08605896350748488	0.11523598952840608	0.08525854566587832	0.09884040256373794	0.12837514530996685	0.14021962256587361	0.1376462667597833
CN.HB	0.0	0.0	0.06623961338452222	0.029400462930095905	0.020785692723657156	0.044091909028431964	0.0418233818477054	0.04549148696355587	0.04538927080708355	0.05463707238548832	0.04560851327115589	0.05925261681731797	0.04819887212408336	0.06909390629106227	0.061264670977623226	0.07226312941399637	0.061486935160259826	0.07102735846538089	0.07309682527709693	0.06606577130816582	0.053542464187184	0.06517369285938823	0.06288237222187298	0.07140977372814827	0.07396625948974389	0.07989975815230199	0.07633864425424797	0.0771300733635849	0.07762865691511855	0.09337759257093126	0.07654315117751054	0.08697498143845905
CN.HL	0.0	0.0	0.03464732243219082	0.030863167109607126	0.03780914137991864	0.0355595567207434	0.03563877763796963	0.04773563083657617	0.0478413310741832	0.0547112677334205	0.04724265245270587	0.05095185538233071	0.05280772293483338	0.052754113163411276	0.055767836021947126	0.05970233021765914	0.05749933758645298	0.06069175968312912	0.06126432072361965	0.0666351371756635	0.06038167671378325	0.06783502659395424	0.06569837695931113	0.06910994075313148	0.07209899298812328	0.07394140383687464	0.07534357789873436	0.07661646631753616	0.06777714829822035	0.0890343993616538	0.0780255134269936	0.08052592815028792
CN.HE	0.0	0.0	0.07312066989633159	0.019540485556901466	0.03493098918838644	0.033571380020425146	0.04224977278004527	0.042495813575360586	0.039962709465890534	0.050219537214490906	0.04273136386951926	0.05483006219506592	0.050592938726579106	0.07697262774437608	0.0680907259657193	0.07229272468909365	0.06937794062094049	0.07995883436189288	0.07751501681809714	0.0696079607787059	0.06026719174374584	0.07034889850672243	0.06286712671355055	0.06984686267068607	0.06958922534692213	0.07347935789405735	0.079880071813343	0.07672075516889088	0.07291870261225686	0.0903633670260362	0.08012969881832088	0.08371922655772135
CN.HU	0.0	0.0	0.055781588252545866	0.048180704794131834	0.058636900418074234	0.042441052294472925	0.05225635760270908	0.04760085377135681	0.05168322936126568	0.060383576963385366	0.055549184817449415	0.04600234554639204	0.04444515348764888	0.051272694480930525	0.051572548338318924	0.05354352536370843	0.04913832270330154	0.05571395974333093	0.052674194046864464	0.06207740621413382	0.05407012839637737	0.06259443707465895	0.06365864000752453	0.06444858907823647	0.07091452457341774	0.07579695566699574	0.07648321362656585	0.07642003729046998	0.07108361810728159	0.08319744681479779	0.08048015201493897	0.08467432167102995
CN.HN	0.0	0.0	0.05511340218735672	0.013621189340762285	0.028808915616806985	0.02559759091460556	0.033086508508661794	0.03260005662424348	0.038452100964048164	0.0414129335754021	0.03664634005771106	0.046306159296038985	0.03763082494963044	0.05496477032194136	0.05284086389134579	0.0587268020200149	0.04947929759240299	0.05428966686100711	0.060924353661850894	0.06570852008054295	0.05633930207360471	0.06353028521546289	0.06472130758818917	0.06828686262665418	0.0733543417708038	0.07522851626142746	0.07542114745162642	0.07414548003636945	0.07077237732904251	0.08667817795124932	0.07925436504914174	0.08801966549463192
CN.JS	0.0	0.0	0.12901300753775935	0.043225767709498264	0.056549840006736574	0.06616530144225585	0.07155517363288677	0.07957118581825018	0.07491373972916548	0.08014612597930793	0.07728519918503984	0.09344337131014235	0.08662760240791822	0.10758280959259903	0.10082781273619279	0.11047439049456376	0.10593464286732246	0.11733845163404144	0.113976261771076	0.10010372499567044	0.09547815326225173	0.11134897548277234	0.10744971012255355	0.11791089583335079	0.12149683479847351	0.1330141636021409	0.13250814896188512	0.1295455718153038	0.13007441988317492	0.14227375636157724	0.13873744081331907	0.14003774442870043
CN.JX	0.0	0.0	0.03288987868672599	0.03007079650712008	0.03505179987184359	0.03539885800096787	0.03556871449270638	0.04318685465982686	0.043795583600547694	0.05122297951809518	0.042233898531574	0.05021439921442106	0.05102795060036858	0.04943344191199461	0.052833173152810886	0.058461773520335214	0.053667688808456404	0.05894701220083842	0.05753881006989037	0.05971672224907021	0.05683367609325973	0.06471310451239276	0.06269816275095152	0.0666421233727954	0.06600477896903101	0.07294670667032932	0.07085884903657025	0.06832393217695021	0.06798024057290686	0.08827824436141718	0.07313018228618517	0.07708500760255088
CN.JL	0.0	0.0	0.03000563777328935	0.029277534588967313	0.03710312884144251	0.03389394619364161	0.032307659139751976	0.03825575826958971	0.038102517079541265	0.0437454620300981	0.03891687031611912	0.04348828911200364	0.04170642446121864	0.04298764034846858	0.04532826255638778	0.056483905747373164	0.04971688768997673	0.05338546185778004	0.055721933437546944	0.05872947857139543	0.05331739155665094	0.060317757926764415	0.05978689259060754	0.06161184076118875	0.06570668443668382	0.06823757143741283	0.07614941574212164	0.06948832171431718	0.06431921246961014	0.08608070665108158	0.07078149141059864	0.07341332168719905
CN.LN	0.0	0.0	0.062274209631341115	0.015768675819627376	0.0292163229218545	0.01963038257863925	0.03077287601802592	0.026346527868392755	0.035768293023408226	0.03654672911976853	0.027527464407905988	0.047685832158084196	0.04683292689839913	0.057279909464003076	0.05777877707304757	0.06278121420302263	0.05580919334666756	0.06032173745886826	0.057079038169605134	0.0720761783562951	0.05298945656850851	0.06915724243021781	0.06615542116847895	0.07645904959752148	0.08045178538791387	0.08549087873706007	0.08512678954419872	0.08637086731868582	0.08469182102444073	0.0971997685983661	0.08815884520643191	0.09839063701881923
CN.NM	0.0	0.0	0.03971392614070535	0.009879407500856807	0.018503904022137974	0.016041160711011138	0.02178307215092712	0.01768729213700304	0.020196739961164667	0.02767070915405956	0.027514133677364327	0.04339834477660176	0.0394018352362302	0.0510467855681096	0.046594704369740114	0.050473111977455964	0.04763336534789886	0.05183415257123958	0.05261347567295793	0.049680195305845665	0.04349243971664141	0.05806755262440788	0.04739896980148206	0.051065928806393046	0.05169316605073693	0.05664602688024711	0.05449188254740278	0.05598973182139311	0.05218384403824494	0.07395718868046242	0.06953042394708397	0.07403956072535856
CN.NX	0.0	0.0	0.005916935865779571	0.012450683355180736	0.014216372153241785	0.015100963893965869	0.023962170541236283	0.028010761283492336	0.02030061598774502	0.02017611789089102	0.020568396104825304	0.023297307020553326	0.024402937487577603	0.06305719396262344	0.06042613418266729	0.0707743286252338	0.05621940901563427	0.05712584252774988	0.06642344776710551	0.06742904292122986	0.08816081547600163	0.06352286052837552	0.09562676976775375	0.08362602690288323	0.11566528449897806	0.09397334767458076	0.10976014318975214	0.1303940646086854	0.13441993990872536	0.15733632643650797	0.1657135194300663	0.16324277825197075
CN.QH	0.0	0.0	0.004841055182414067	0.014555864332632673	0.03882871773448482	0.023772561984825025	0.027725845142945182	0.03167367850342995	0.03676378943480163	0.03193308886779711	0.046787602107278836	0.044474708018138465	0.048662332471738345	0.07809995903169664	0.064580646197121	0.06505096372750874	0.09249941417399654	0.095813981056736	0.10736864186702277	0.08728177797949765	0.08649155733166936	0.0910868266435827	0.11552099405358618	0.10806403603704773	0.09890238134029339	0.09529788522681937	0.08850798243298375	0.08373831959875844	0.09427986304053615	0.11660441381069475	0.15301669130212137	0.15680430061404405
CN.SA	0.0	0.0	0.03634934584659799	0.018183855442721608	0.019273217469528703	0.02077031077005742	0.03215026193681414	0.03707366846237292	0.03251831650348258	0.03883568430147477	0.03370197067014136	0.04360805894008113	0.04062874253842885	0.051326377689564495	0.04922625326142516	0.05387856988456896	0.051575265082148825	0.056318379005859676	0.05387671967547192	0.06007533145708788	0.0584279600584825	0.06293705678888095	0.06392575373308507	0.07131864125242693	0.07281313055491623	0.07140512139827138	0.07713809721259235	0.07692929768468026	0.07192557837711888	0.08938545383541108	0.08517924319411119	0.09268053926390074
CN.SD	0.0	0.0	0.12013497226608383	0.03455097399895912	0.04660951596031637	0.07352280203716255	0.05946918803956258	0.07807714782734898	0.06991982196065116	0.09013704685840729	0.08335876322251856	0.09463649119745288	0.07908459244974075	0.10612763833584005	0.10246666348758815	0.10172053460553165	0.09830325354867053	0.10717112513232152	0.11281679442507464	0.1114363951245867	0.10225913161172606	0.10712829760985976	0.1102372644104177	0.12167708238399744	0.11965171576302502	0.13122151307189966	0.13116258032555006	0.13196616514290493	0.11265871576466857	0.13127589564352338	0.11694188710256181	0.12486645556291087
CN.SH	0.0	0.0	0.0503242927882841	0.012100523135827324	0.023320350660394062	0.0162031896866921	0.027437199026114634	0.027460459165418172	0.030512640902546906	0.03722368180711921	0.03632870623679896	0.04792712442507341	0.045679871094539415	0.053706582029611205	0.049311495288861806	0.05363743954802658	0.04669880259697834	0.054496150892724415	0.057059575272666585	0.06253866301944022	0.05892593155432113	0.0705412795907856	0.07146393178252275	0.07606728019231568	0.08371005161307288	0.08906007993718656	0.07806318661685019	0.08133643782122224	0.07297338723497582	0.09832036340686745	0.08425553622974924	0.09220044410112038
CN.SX	0.0	0.0	0.030830569045270373	0.028649412483661152	0.03395867433131361	0.03184092586208109	0.03118303622211549	0.038421376782826755	0.038102536349149396	0.04300410461690607	0.03980359138018308	0.04185474089817287	0.04593020399312753	0.04497057365022705	0.046920024769669944	0.05451582333768634	0.05060407584649429	0.05547488096231401	0.05427863616367379	0.05442958833206113	0.037843913149093744	0.06404610053365456	0.08000080383461228	0.062097631216939675	0.07100822726218148	0.06968827532065625	0.06854054793976605	0.06377855929220466	0.05976437705046411	0.07828747626958954	0.06675587604363376	0.07734928195275437
CN.SC	0.0	0.0	0.06002802142226482	0.02553197860188927	0.03426053415298558	0.02449402209045992	0.031237066077460796	0.03087076999179761	0.03820769096387622	0.04583615456550394	0.03796458658158475	0.04786964780381098	0.0435974109993742	0.058331977155812176	0.055074121092113515	0.05980878335720696	0.054313179886689156	0.059393011358310766	0.0618412804361812	0.0703485225902245	0.06282864035518365	0.07604103355423053	0.06822404680013605	0.07544391905138781	0.08181361082413297	0.08435726215747508	0.08219455875329018	0.0816819102599009	0.07727747481152125	0.09339628736524386	0.0868867182203692	0.09226880103434532
CN.TJ	0.0	0.0	0.032416495468190476	0.030905118542778887	0.0399656960391237	0.03930348411465001	0.0349242639025249	0.04125131540657634	0.039434266743509916	0.045009279711338834	0.04256083218741047	0.05052289707374591	0.05003933944542904	0.048822953420302184	0.05401084365950215	0.05830853604014141	0.05650893018358527	0.058442776494072035	0.0582371511622215	0.059114670328797025	0.059477357760195915	0.06590376410504639	0.06968708579382366	0.07257506130671221	0.0697331132877288	0.0691175435816982	0.06992475363809536	0.0690367073151732	0.06263281525364928	0.08792642156389974	0.07835416279522445	0.0773317991777267
CN.XJ	0.0	0.0	0.019229164792000653	0.022474049904697146	0.025314185828717584	0.02813550237334983	0.027901983031375366	0.02967736617829342	0.029923741011828042	0.03220777752679371	0.02698645998129301	0.035369035678756156	0.03728079306115628	0.03829160578598945	0.040370882151430365	0.04611145553223839	0.039115550024892976	0.046834146208607486	0.04419784271809668	0.05011044113056862	0.049075110200158534	0.05544069902745363	0.048156671471599743	0.05761672290693909	0.05831794358703846	0.05137399016934552	0.05836485950474479	0.06071343853928379	0.060548967765483575	0.07937298577636032	0.07183264357388808	0.07797279744052865
CN.XZ	0.0	0.0	0.0015881551576946151	0.005474370828473241	0.007607263205278159	0.00694817881485843	0.008585566782404186	0.009452699498480044	0.011487126255471658	-0.039718172338343294	-0.07376980707410885	-0.03398175590881847	-0.039526005564272104	-0.010772456434515743	0.020067928572409244	0.0439506058335537	0.013188040429334968	0.07435266001694085	0.05435302211631576	0.04764465473028334	0.030376643700891215	0.018265372468428964	0.037707567908706885	0.09711886420225024	0.05657326302677124	0.13650511211265037	0.020156865261222734	0.07425419439719416	0.07959833650275083	0.1062666379104682	0.1162481930764736	0.12028210717698329
CN.YN	0.0	0.0	0.025973614727714534	0.025523745213096305	0.02854035313235581	0.026993036750133648	0.02661820962677197	0.033219534850159604	0.032998159796049364	0.03784657172687389	0.03659192067040351	0.04505776069134715	0.04137231340817227	0.04216256751274905	0.04611970673542576	0.05482433549355292	0.053810685962796256	0.05414616393488725	0.051806284451383355	0.05107673771715948	0.050215770590078534	0.05932235718228984	0.054918715731777645	0.061699469236820015	0.05935073859948403	0.06579178097185778	0.060714393539584854	0.06347066208622909	0.06081214106457011	0.07921647993023306	0.0629824055021988	0.06735285512586842
CN.ZJ	0.0	0.0	0.08592632975110703	0.024082408961279	0.0384528228073	0.03785922666530439	0.042729179391720606	0.04610208923889747	0.051956869974301156	0.06148779176002872	0.053660460813520494	0.07012515291362487	0.05832653053006176	0.07558692514861853	0.06463816394661759	0.0786887551259996	0.07592253692820794	0.09237682712635031	0.08582764063147508	0.08236011072830784	0.07468694571197698	0.08174473649953384	0.0738959426754171	0.08549541018636475	0.09150968675213367	0.09185613026441164	0.09254583654199067	0.10047638415773275	0.09213640851033489	0.10714159627556175	0.09424813788927455	0.10760403675531549
COL	0.0	0.0	0.008752347905915947	0.008547689423621385	-0.0023863028548398724	0.0021519237474176833	0.0008295440319994185	0.0014263078509824112	0.0058049271717930395	0.0031786020528112857	0.003682818102168639	0.002650402587511813	0.015805447282746243	0.007854427625453297	0.009834893462379313	0.007438056715036723	0.017202128561089047	0.014658099477027342	0.017293923909789122	0.01878597453601749	0.03686467343477773	0.024226353786271915	0.03591135616625163	0.027665387519815177	0.04157595684191051	0.03259543730094183	0.03503901819612576	0.03319032006765532	0.03586056775615187	0.03246254096109791	0.054237319380190385	0.03474077736553838
COG	0.0	0.0	0.0005701459749873905	0.0018020068240032217	-0.0028662793106315476	0.035053611171576016	-0.021266444867185097	-0.01980825334330083	-0.02173292793762327	-0.012664151505137333	-0.0036402956645531503	0.011993798055787153	0.05296483336172386	0.02681932112060803	0.036556723287461956	0.03522638267914324	0.03461649925740051	0.0376400006399491	0.02962685811871424	0.03223225245290173	0.044844572505753355	0.05356780592316035	0.07739299681754908	0.07206645123902788	0.08916219191343888	0.0916535570526289	0.10004679689057383	0.09163973533201641	0.08055644312117138	0.11349878647020084	0.09750878344432223	0.07687468229482519
CRI	0.0	0.0	0.060730446088252954	0.04817185068402008	0.04876094212475923	0.04889127208946853	0.06752845705020327	0.07262743919878023	0.0788088709455792	0.07636956793237726	0.08094912593050729	0.0892016192991063	0.07289520803548388	0.07310468383334712	0.07841266785271195	0.0907305082675558	0.07768471575859692	0.08429173408124324	0.0877120662837072	0.09061344826286621	0.09425083909755383	0.09297265758856366	0.10167917316172836	0.10200665681858734	0.08364671923748457	0.09070870761891392	0.08921820674918646	0.09177077834991998	0.10529239371199761	0.10391895284700414	0.10088155377738772	0.10738004278392221
HRV	0.0	0.0	-0.012463705080245635	-0.04456391349400013	-0.06458329085468062	-0.05568849636465867	-0.03229820362844471	-0.019362620362861627	-0.00732613524123682	0.005345558503111469	0.02528436367865705	0.023764422495342608	0.033791599712018616	0.05197811600738955	0.06277728718446784	0.05248528356065485	0.05633494761789759	0.07717753536671257	0.07669753750383368	0.08298029417650454	0.0928051040442801	0.09431317800654426	0.09618726205031791	0.09737179809068408	0.1094748021093217	0.10546680433933808	0.10526006485642725	0.10130484499066839	0.10428570354723554	0.11698394239132437	0.10829213984078212	0.10054971497610588
CUB	0.0	0.0	0.014266986730637754	0.015347144428634607	0.015006441252407576	0.02913589339985645	0.013017631811540475	0.006159702341368423	0.009822673759418699	0.007914670008890567	0.014243239752209647	0.008696341381186912	0.021112712892445984	0.01869711747859437	0.01959785356207	0.028390172314307627	0.03347994135118881	0.037082555865786127	0.05084656840117496	0.03822867739264879	0.05061041789371501	0.037965481715396265	0.041030820843745985	0.048778932184712076	0.04766414347652237	0.04797252437656052	0.049299716613737665	0.04330525366373905	0.04871890510045329	0.049977494955588675	0.05731926911061169	0.05266782971671269
CYP	0.0	0.0	-0.11427061790734161	-0.18945388912265937	-0.20301355294457535	-0.19451312895264472	-0.17441366164094863	-0.15322202617311653	-0.14193758321133787	-0.12445201763888747	-0.11013342900292322	-0.09340911861756007	-0.08236625765902783	-0.06203297625416715	-0.060188874403055426	-0.038507083809635745	-0.026651699457536093	-0.02549117369274878	-0.023674259526884622	-0.016446219204746537	0.019083424674226634	0.003953089435704271	-0.027190792416542653	0.0194485164476621	0.02068283735809917	0.045730463385762476	0.03648820398187702	0.03180182383535346	0.06398738242832103	0.051668253844905365	0.05267808215425607	0.05357993651364801
CZE	0.0	0.0	-0.12923826096785662	-0.21052744447750404	-0.22119010223329294	-0.16180701723106372	-0.1547783319670204	-0.09373842596872572	-0.07955953336872268	-0.03785652221154345	-0.020326984358731703	0.016111808379637438	0.009135179975472418	0.037075921608265006	0.008773473102485774	0.05698451682654149	0.0014945953374034815	0.05412963116833147	0.07816190339389184	0.1409031183993159	0.11427195580058225	0.11750629307725191	0.13611254171694842	0.18837207855051386	0.2348781129413391	0.2207737314525282	0.2078505108636497	0.20105519843671704	0.15965544582030589	0.17666071474824463	0.18046288387933984	0.17447760646764898
CIV	0.0	0.0	0.04873712716713108	0.04107370559980339	0.007217618672927806	0.011565942206681612	0.03048713351012644	0.0578775824852773	0.06323519579340964	0.07492181395141184	0.09290153337042639	0.11311226190531265	0.14546837667743784	0.11162924422303266	0.11611918746825545	0.10863927313260469	0.10239404332332835	0.10367161269184688	0.10080231755271729	0.10678425437735672	0.1130564118783095	0.11772886503327307	0.11686418693608314	0.12290995236310387	0.11022900425943227	0.11209698819949487	0.10308219544217234	0.12269852011790316	0.1314001537949805	0.12424037979290592	0.12173012054192967	0.1185935431304852
PRK	0.0	0.0	0.0002673250035112318	-0.0005278822855059317	-0.0018425122080167888	5.414177286500177e-05	-0.0028745897534099285	-0.002074306673160997	-0.004072476478167442	-0.004131694042286416	-0.0061112526128281885	-0.0035242910278676653	0.004246745309610667	-0.004118158599075716	0.008603466095369328	0.011285175782904666	-0.0029490346911131837	0.0007004591865422682	-0.011330857903801839	-0.0033517141268202266	-0.004390559393818716	0.0008730360875341958	-0.0010777596662459032	0.0002537895603449414	0.0020303164826485087	-0.00032485063726772623	-0.0020675389515112386	0.0050064220602275	0.0022248884789410894	0.002050619647531171	0.014334034367746717	-0.004417630280251217
COD	0.0	0.0	0.003462979094503993	0.009026725670180369	-0.018180025806924238	-0.014282638227747224	-0.0012454681733053974	0.004432564085798951	0.01985007143836537	0.021722881991914633	0.019013205305151715	0.0197830975701363	0.03244300198157468	0.0381880081089081	0.03963255456937986	0.03976773118417043	0.03923501243416894	0.04792686876322616	0.031856827024867584	0.02806266522421552	-0.007869122296555453	0.001743778330376422	0.013657139164924281	0.019757291125466203	0.02002948767252377	0.03606143418306562	0.05463347217282699	0.05381749697097593	0.06087187294401275	0.060167725668947014	0.07402209980353902	0.06499291637673821
DNK	0.0	0.0	-0.1937433309917136	-0.33685533577830773	-0.27337362714696667	-0.20364358467033217	-0.11270769850029172	-0.11635310286569611	-0.047546126793196475	-0.08290250202952487	-0.12129483477508751	-0.1191643393764541	-0.02537712150776361	0.007010956848940708	0.005392677475812846	0.05484000531175148	0.062171535717747695	0.07101058254033177	0.07236999735651395	0.02768297070465664	0.06974470227965046	0.10030030525161049	0.1295818836278162	0.1418980603240083	0.12920849719046945	0.16076102942044201	0.15651601404966797	0.14767922258143162	0.13886717736202314	0.17113478220882605	0.18352663857217344	0.16987115730244806
DJI	0.0	0.0	1.4521246827214895e-05	0.0011326572531000778	0.003078504329012688	0.005619722525129767	0.0013069122151376789	-0.001248827227817717	0.001292390968310464	-0.0005082436392189749	2.904249365442979e-05	0.007594612094674602	0.01627831770192323	0.007565569600975763	-0.0040514278669023795	-0.011428221259091043	0.005619722525107562	0.0191680458220711	0.027358029036972376	0.02632702051170721	0.023684153587733014	0.02321947368901789	0.022232028904256573	0.023379207404183866	0.025208884505412144	0.0014230821898442159	0.02458447089153104	0.033093921536786475	0.03348599520129891	0.015566776607012223	0.02021357559420789	0.03413945130885665
DOM	0.0	0.0	0.0005318822229538611	9.078237530601996e-05	0.0005886212074868169	0.0020609063421606066	-0.00012262941823104612	0.004267503754351587	0.0009429653174963804	0.004876624207872382	-0.0006556098150811707	0.0017695242020998592	0.0038633757611483688	0.007224886052448198	0.006312303546063269	0.008717670433200375	0.020410660004777093	0.013575991742809101	0.017425457301301073	0.028684302126547045	0.021571063753356157	0.02036234035338591	0.018993283564805452	0.031170933881852214	0.03461004846172511	0.035735310645690355	0.03978427779502969	0.03300488428579218	0.03580632589088584	0.043071844377462476	0.039990002371315114	0.036515014110860555
ECU	0.0	0.0	0.018915631968297042	0.02197298433506134	0.01675972507333423	0.018435797964366785	0.01558724365788855	0.02249464487351638	0.01782011137636541	0.019720039880022355	0.022869410622750053	0.02645043120166335	0.02468735911882458	0.0265946490926261	0.023311098827227816	0.027616554983844743	0.03148032293609493	0.03753613590906646	0.04142767668011693	0.0361495026368619	0.04178771948921689	0.03615686410689545	0.05675793810993035	0.053615259612738164	0.051762846052261224	0.05675894194676623	0.058253320371859374	0.05246118187245408	0.06115206651975402	0.052807170965940564	0.053304739420489966	0.04893604154367903
EGY	0.0	0.0	-0.055470333000151584	-0.07478906298293841	-0.06341110266551153	-0.06238352699768912	-0.05633189793927684	-0.045513224692517174	-0.023163031204265216	-0.021116180404967544	-0.014637611718004706	-0.01426293472617246	-0.007587843153322726	-0.00027507055462283603	-0.009212673160385876	0.0022976345990910474	0.0035673092462884526	0.009845665920282798	0.00572821556468206	0.013562000538325236	0.006889829524636681	0.01287451629379266	0.009252638706080951	0.016294414161621695	0.014174165100366842	0.025598239509072584	0.03302107107230334	0.017971506805425363	0.024564899579826438	0.024430015862764165	0.029334710613659887	0.026890817488278707
SLV	0.0	0.0	0.00013828850895514222	0.000953417670324086	0.0006115616047575045	-0.0006115616047686068	-0.0009723142368467386	-0.0014301265055416401	-0.0008099755523849339	0.002059725741920815	0.0024900520958492933	0.00912961839487636	0.0039648432129890665	0.010147456178111192	0.006382744782418293	0.008779172980921679	0.01124259809679451	0.013694857059776133	0.017892471613900618	0.01828071016078958	0.01913620925961812	0.017730991864328693	0.02068229196834359	0.023325234465354505	0.008539530161089104	0.015998520295767982	0.024355956271127077	0.02572853414255505	0.030046399574046312	0.028912605587616547	0.030232788433903757	0.03204084626826642
ERI	0.0	0.0	0.0009284788754504447	0.0030869938679289888	0.004301158551145434	0.0030949295848126113	0.0026187865717286485	0.0025711722704269135	0.002634658005518098	0.008364245595804398	0.008419795614034165	0.00483285158239255	-0.006943752273580461	-0.015792076599363547	-0.016958626981311564	-0.0029203438133618143	0.007777002546371925	0.03111594590250455	0.023132614717091826	0.026402130073344132	0.04066261331407972	0.02852096648138236	0.02141849987014055	0.019252049160778384	0.013601818739328309	0.015474647923996443	0.015800012316224965	0.016418998233169724	0.011006839318206119	0.010435467702563095	0.014498554747222059	0.013046318557474734
EST	0.0	0.0	-0.18418776901093503	-0.3120273264720752	-0.3543413886508029	-0.2928929599015695	-0.20438816132586357	-0.15871373142751777	-0.13426355588369576	-0.11729465354917146	-0.08222956643246793	-0.08378007701147494	-0.0676799061044564	-0.038041208243466684	-0.02553131657865304	-0.007157487777953442	0.003546524454134392	0.02812478219562653	0.05012309852729935	0.09320565389183688	0.07215880531414864	0.0771198027336828	0.07994556649795204	0.12279980142326785	0.13241789937097348	0.07693444154079909	0.07769657039393696	0.05525752401565054	0.07934254596493329	0.05547948012212256	0.04932517030213912	0.12857066019187346
ETH	0.0	0.0	0.002736689103954859	0.002795669472588358	0.004576876604933666	0.005650319313810215	0.004588672678651484	0.005355417470709334	0.010498505614364717	0.018826533663562905	0.04011844673548204	0.10280278250505148	0.1563923454333871	0.21428747527099112	0.2650341844318449	0.31705486955486695	0.3680492962639281	0.3951330815343379	0.43526332434351556	0.4616629373379588	0.4982543580299259	0.5314721016368207	0.5572937070187578	0.5790338708921983	0.5998893292363361	0.6087835688242338	0.6381439963234037	0.6386748196409497	0.6474393024179292	0.6594241133215606	0.6754195892913595	0.6718099907318198
FJI	0.0	0.0	0.04061614143224812	0.04735054742188716	0.05734968667614471	0.05997100535575228	0.06280679556374125	0.05970887348780707	0.06325480275626294	0.058512598963123	0.049414240127854114	0.04104031845493239	0.051687638328190566	0.05311268248311407	0.05509535261165599	0.05245496979620068	0.05174483073573377	0.06090038197854586	0.06477040155645764	0.06728686748891377	0.0717383432103258	0.06590471763965322	0.05734492064222163	0.06301650105808854	0.05362741415106953	0.06001866569542713	0.06811615739845678	0.06380766269595828	0.07059449505919524	0.04786051305591954	0.04699309487470327	0.059422911450046634
FIN	0.0	0.0	-0.19012098879502837	-0.22259946702405387	-0.21504238870240222	-0.20425608808419815	-0.13464530825871845	-0.12282259653875194	-0.08475315946406825	-0.08633620542034537	-0.06043995685102166	-0.029414632781621375	-0.04436621837071719	-0.008774545714307358	-0.049253995514142446	0.05897062810935605	0.013345928227281867	-0.0157639457201042	-0.0003030258432845656	0.06909220291941853	0.09287362488592521	0.10078621391913511	0.08130459002932966	0.12413719394708256	0.06871622641018149	0.07320285741418964	0.09693129937211609	0.12857901475693545	0.10908567254748203	0.11235491868224479	0.10515557920327545	0.11056185072950697
FRA	0.0	0.0	-0.09309824987667747	-0.16104980456871365	-0.13063394110807147	-0.13976832199061873	-0.08311593162784181	-0.07219808138546613	-0.08826545164434263	-0.08818651371742536	-0.05190977636888583	-0.06947543813441426	-0.04454051560089933	-0.030263758740478597	-0.05254996936816525	-0.02959614052521209	-0.06313276502316612	-0.029146995066253734	-0.042764165616648864	-0.00489481736589692	-0.00442534962462604	-0.048054897544203	-0.017266352034106536	0.036518853666422935	-0.06001479090074202	-0.003160756144060528	0.03404620243983025	-0.026265522326873736	-0.004280101208531395	0.045424888386058626	-0.008800880062009853	0.028513584382072743
PYF	0.0	0.0	0.00042830303776941747	-0.00043352624552461805	0.004651266526067843	-0.0025123629410317427	-0.005761198178755311	-0.0056828500620831335	-0.0005458252127166219	-0.005019502674319387	-0.0013058019443623614	0.0017079889433224693	-0.0011073200488320722	-0.0023373854804664695	0.002580264642215724	0.003139147874464676	0.0011047084450099831	0.0025489253955512936	0.006155550366027107	0.008814163124881702	0.006858071812154698	0.006782335299382325	0.010673625093726713	0.03306551683672776	0.037557475525518136	0.036912409364964205	0.041151042476594846	0.045131126803132915	0.039902695817706224	0.05847119946742474	0.05337334867634436	0.04819192656089211
GAB	0.0	0.0	0.0035003953236412144	0.001316256901295887	-0.003089910820508468	0.0042176154994910675	-0.004094921230446413	-0.014077363049014302	-0.01621098030170076	-0.008135712636259118	0.006270940178976225	0.017151034922080477	0.0217520700124485	0.02984357662525472	0.038005452010048124	0.03832932879384021	0.038856192419878255	0.03380407545789943	0.03709426662941162	0.03640591569336049	0.04626836973407045	0.05101014236839063	0.05195200131626887	0.06630903512567787	0.0637865852996855	0.0567794795061527	0.06942510869472063	0.06184242243303384	0.058417808863819864	0.061742282257570835	0.0619380517898227	0.055541710850492976
GMB	0.0	0.0	0.0	-0.0003042202325387322	-0.006567577961358317	-0.004974895567477766	-0.00767708704477732	-0.012168809301726924	-0.013600433925464728	-0.010594022215604237	-0.005977032804094229	-0.012974098152562785	-0.010916137755956346	0.005440173570137041	0.01538996470507037	0.021510159971471765	0.015801556784378334	-0.00767708704477732	-0.031603113568834384	0.0005547545416817456	0.011256148604044114	0.0207764523518561	0.012097228070495625	0.02439130452676075	0.0024516571681232335	0.029867268712524542	0.02376496875386991	0.03230103057287881	0.025232383993190055	0.03156732295319653	0.02020380250236098	0.029491467248776715
GEO	0.0	0.0	-0.0013986502498175568	9.786035115588732e-05	-0.0012992843548165212	0.011044669787563244	0.010185004241103357	0.01975574658561463	0.03343812922320666	0.04488477922250933	0.05080006106481516	0.05146852254054313	0.05095814317057634	0.06070202305950012	0.059413277511777274	0.059586415056123165	0.06499131752850662	0.06465257015906278	0.06791658925660027	0.06388775387606849	0.07362561158950065	0.06935739473459268	0.06827039206469543	0.0712197524945779	0.07225255558540589	0.07136277916166556	0.07267109677961958	0.07318599278118842	0.06906983585657223	0.08025000459188636	0.08081910017254668	0.07426697327566067
DEU	0.0	0.0	-0.000515571280002014	-0.22774275454130466	-0.15230691058651935	-0.20584126478712106	-0.1263676530835478	-0.16073686366439022	-0.09294140197606549	-0.1514841860457472	-0.0884648253357656	-0.12098889314031691	-0.06798991819570999	-0.1116026413172988	-0.04996370726703114	-0.10752269087626054	-0.03790292497273251	-0.11618943223222766	-0.019231690900178844	-0.10824143650657314	-0.048419216638884155	-0.0672536461364337	-0.0233849425192445	-0.06195674317237554	-0.005641332294692436	-0.0711016954767274	-0.04064305640107957	-0.06257854898314985	0.01209333322866879	-0.08096876387845287	0.002453090782039702	-0.08150357922940277
GHA	0.0	0.0	0.041023262605022204	0.03843574000759187	0.045539376996028835	0.03982164954698941	0.04314295567302562	0.050859024045424306	0.04189711145947683	0.05142212067912322	0.07845813095264109	0.06847323112888493	0.06458032237772748	0.004575656331096134	0.03550514242192104	0.08749432919727962	0.05646560653962407	0.08714501648197093	0.08390196547720663	0.09469266622379457	0.09472442192519637	0.0887753315088613	0.06780352606918782	0.10405662867212229	0.10097405737257148	0.06811654655434207	0.08415941348489664	0.10678024713262069	0.10890277553110561	0.11504410135410037	0.12594934945213687	0.11837618173600184
GRC	0.0	0.0	-0.043595191881007356	-0.058294348333687296	-0.0515564080990516	-0.04665470720424114	-0.033986726193968586	-0.020439132737237742	-0.006119675418503334	-0.0005464801874577319	0.007194080684858051	0.015476679981074604	0.016353999904428207	0.013933811953137365	0.023290028460798418	0.03434321353179559	0.036879317180948945	0.03898077278381429	0.05077859800530771	0.05436439065635845	0.058863467186554	0.05135831977729488	0.05895273230362985	0.06500377531271084	0.06742224387166207	0.06390759107717248	0.07451839083645329	0.06811279480596344	0.07373886135038088	0.06744738998414324	0.0789129426427948	0.08196042221981781
GRL	0.0	0.0	0.0018842282686559741	-0.20589868447066229	-0.4593777285800793	-0.46069381168376555	-0.3315738333049212	-0.1614539108056645	-0.08719230354599095	0.009586550695050988	0.034750347305712026	0.052952567717712284	0.06295623764780434	0.060209004065248095	0.0771023330845555	0.07836088250061657	0.08664573351391258	0.09154328867018169	0.09205390014757064	0.09683638792865601	0.10051854393458015	0.09900109292431125	0.10540171566892909	0.108738669549302	0.11619647380345377	0.13210453842269487	0.11819576944729349	0.11960534479327212	0.12017348995823074	0.11941116859763845	0.12329469251013414	0.11281636965738695
GTM	0.0	0.0	0.0069720776679549346	0.010562171224060002	0.015064080270410507	0.0077934107910682116	0.011188967257913518	0.01153074383546393	0.009685314830254477	0.01730968810826905	0.012851786394985076	0.012206071320752798	0.025413206648372544	0.01602072566069257	0.013692038558521524	0.01611408701218675	0.013536573400507734	0.016627780087175026	0.021909482624482557	0.03628013893619553	0.038102124782635194	0.029232385106636727	0.042993519290979165	0.03316590037423239	0.03687362100761593	0.037941312939304694	0.03921546918135288	0.045259280019638304	0.043075775988321574	0.047889026634129195	0.043917262002235447	0.04997012107723631
GIN	0.0	0.0	0.034754398918313	0.034248880388587644	0.0135715418180693	0.010762652568252484	-0.029254846526372003	-0.052158097332599684	-0.032875011481159344	-0.017823604935007786	-0.0240447442604097	-0.0989104078070735	-0.04062085992043718	-0.02241403932583541	0.007537933560120003	-0.025862980262436608	-0.014435815433366805	-0.02763637187880308	0.03404504227175753	0.04788157364172818	0.0024297503525838593	0.03577766626472467	0.05453892653715098	0.06209316714660407	0.047914187740349945	0.06234592641147785	0.022136819486973103	0.04932474750882765	0.05476722522796962	0.04947151095289204	0.06141642459871477	0.06473490914062907
GUY	0.0	0.0	0.0024592071088624934	0.000392029070872546	0.002927786548734268	0.0009885812189303067	0.0002514393351304989	0.0007590361375653387	0.0019376679609051095	-0.01034643972130933	-0.00725733546292906	0.0019934373432395347	0.0017514872851842611	0.002081279421761728	0.003503981811991963	0.008407075353433768	-0.006881528284630178	0.006973240291774374	0.008951940098622657	0.014297159732157283	0.014113894756095924	0.012514341929015238	0.013897973943932662	-0.003113119020914379	0.0018998168781703129	0.002531781523762433	-0.0003956339359345584	0.005530764156658208	0.0053022263169166806	0.006939471188593949	0.006518815248379717	0.0018637682279720735
HTI	0.0	0.0	8.005267353450307e-05	-0.0003064085091319946	-0.0013608954504418236	-0.0013415723913112743	-0.004041279796040964	-0.0024236637028107744	0.0015016777383802804	0.003276638741689375	0.0006514631364806789	0.0009247464013872886	0.0014464689980231427	0.0009164650903503713	-0.001239436221633916	0.0020206398980038287	0.005001911878665943	0.008535271263165889	0.005518113601254981	0.008739543602609423	0.0025589251167579263	0.008874805016523268	0.013951248694699103	0.009344079309792086	0.0011290187408308228	0.0022359539854743815	0.0012753219028383	0.014274219825960444	0.015317665019187743	0.014682764504758694	0.01590287766726206	0.01395676956874592
HND	0.0	0.0	0.002492848774071632	0.0010661362622066406	0.002017277936805506	0.0024538675579055536	0.002726736071112512	0.004124212670797434	0.004329838586092372	0.005848156955923223	0.007481469913450667	0.010806567652776877	0.007016618910649086	0.008150972301157466	-0.0018798691498012055	0.004509152180465215	0.0021566357846225515	0.011110621138898935	0.01877140464674465	0.014313902577689497	0.0030951085639330245	0.011760632918478287	0.005244922635694316	0.01786898949238669	0.01406637185499271	0.012556824258802557	0.011528694682327867	0.01620644062270138	0.018958514484346267	0.020825714738892387	0.016135299903252687	0.021556612542039666
HKG	0.0	0.0	0.20071870569187134	0.21095256671690432	0.19636257020620995	0.21915001797041533	0.21801862938473082	0.21929102370359388	0.2354130053133563	0.24240210388051242	0.2536695992998661	0.23804918882059933	0.23421276483883702	0.2546612050989383	0.24363646456273536	0.22248315869652924	0.21046587476891698	0.2174047509992061	0.24070604012402796	0.22840466572109364	0.24068622839046316	0.24703173097178066	0.24867594179600605	0.22397262602171786	0.23645316208906753	0.26591267991888934	0.24795244663784466	0.28433367868183623	0.29891727510575894	0.30364380032590343	0.29632397625634077	0.30986146423148675
HUN	0.0	0.0	-0.12517789558712522	-0.2103381362466572	-0.20658051444445436	-0.18089795454697688	-0.15925654657094057	-0.09556138788863189	-0.14534687713847472	-0.03090882598382194	-0.005236047484180606	0.0028963371158541307	-0.10189647323644024	0.010727976336277756	0.09387624866519229	0.1303355614696633	0.15976739637646453	0.1693560354899537	0.1623605101586545	0.1880296369364265	0.21790189558428263	0.23598326599496566	0.24481456407674518	0.2684875031790934	0.2793644176001475	0.2553127427726398	0.2762973624869547	0.27278988363279577	0.29218861270736696	0.2929031764257184	0.31591032838036437	0.2939076607766822
ISL	0.0	0.0	-0.2997165611052899	-0.5539644427674406	-0.6087706201821308	-0.5439394752850379	-0.4320003005727435	-0.37421760681438654	-0.34696183300221284	-0.33484297944551544	-0.3063029219317781	-0.2652071025824321	-0.2570292372472749	-0.21846924865775996	-0.20844176297202255	-0.1959577699315207	-0.18210513337764134	-0.15264719074774558	-0.15044250372668877	-0.13313489219524133	-0.11711030526367905	-0.10212321810671998	-0.10717725220301677	-0.07700413982558718	-0.08133167225927718	-0.12368155687018101	-0.08237294933892692	-0.05995212593277177	-0.08907011111218832	-0.04460115839367562	-0.07404651000691986	-0.03212220175988767
IND	0.0	0.0	0.22248306200391976	0.1780900476605174	0.16218914280561325	0.15614769232823456	0.144527538386785	0.18547026979933712	0.15422648694447538	0.16393648627186508	0.13753349041620844	0.16400929445274937	0.12254615110165457	0.14461849309466146	0.12178132151834387	0.15275361498650053	0.13836982746779913	0.14063662055678883	0.13041130639230847	0.1446697496310101	0.1489487768358444	0.1730215725070483	0.14693536890615366	0.17629783489698791	0.16257033619639927	0.17841846172947928	0.17374201923847643	0.17438165259031635	0.18172235633100442	0.18571599873165034	0.1715852368256776	0.18727489749452708
IDN	0.0	0.0	0.08739997892293072	0.09166037051486775	0.0959705294782065	0.10165950992500061	0.1075370954447541	0.10351939962265355	0.10691377508447175	0.10516496537378295	0.10694826343071728	0.09968306239054314	0.10297773115903741	0.1166929898764657	0.11711112422805314	0.11199694955192907	0.10777912797714784	0.1145821753519849	0.09990976676903518	0.097959185494223	0.10501605628912003	0.09725728378093823	0.10725860941813714	0.11331237045018039	0.09859184030720503	0.10438858455379396	0.10603100606820792	0.10186756996251045	0.10494140523193973	0.1105229412154296	0.10796579246650229	0.11275424387258148
IRN	0.0	0.0	0.007282261191177142	0.002850463827441807	0.0024175769751222376	0.006052423237234983	0.005710445674500519	0.006782687188722214	0.012167262718332239	0.010127782969981958	0.0057558393063761315	0.010663659675325121	0.020489489575226116	0.02377418253989294	0.026376079625056725	0.029211717306654172	0.029533865661890424	0.02987816171655666	0.03388116009530595	0.03790038791766648	0.03533790519569813	0.03825523921201501	0.03618641223666064	0.03995981889937106	0.03992516354593967	0.040759088492836604	0.04305122285084284	0.04371785029961828	0.04665745404128785	0.04542786013914668	0.05009187277558169	0.0490462329058694
IRQ	0.0	0.0	0.006613717439618583	0.006502174055200705	0.0037821856422537437	0.010030404638894375	0.004558068301907525	0.0072887935111509705	0.008971786341605004	0.007980720388101048	0.006710348606908667	0.010393218882831512	0.015983212613268627	0.018126545587948684	0.0169690592907612	0.016876603544302426	-0.004477840573546832	0.0158452746044091	0.02062583318658273	0.027637110336065085	0.023062489473124614	0.029085235746006965	0.025426075895484956	0.0255340403477744	0.029081507691719466	0.024150783082599325	0.026907306427492728	0.028990990533483973	0.02962640010735207	0.022220247447068964	0.03222709078276598	0.026034792600571066
IRL	0.0	0.0	-2.533834222655129	-1.479504104360574	-1.925982408278093	-0.9873294096624963	-1.0846102624478826	-0.4343772914850441	-0.6634928558154063	-0.20830310980329836	-0.40473067009877406	-0.6267227631280403	-0.3605710563527542	-0.20731263329235583	-0.2842480869405528	-0.21371746343614717	-0.5494733094035698	-0.1696265755582682	-0.06564144420350138	-0.35600893854955684	-0.20751363892463903	-0.057828785688596174	0.11807586286374239	0.11347122969569412	0.1282564080512083	0.16717996971524762	0.10943077980258842	0.13160504091405123	0.22086407712138545	0.18951833136913177	0.23083563956687314	0.21097018191988948
ISR	0.0	0.0	-0.11183427151304492	-0.14174140947516012	-0.11660526988962472	-0.10620578649049861	-0.07638879626944428	-0.07593205882360232	-0.04443592112273187	-0.060718002862469866	-0.03950345664427424	-0.03966700564219661	-0.016192683841276256	-0.008381990284955787	-0.042481414785122684	-0.004862479171141576	0.01683554887821348	0.042284872713804766	0.00216487883861749	0.01498752018664895	0.024802876217511205	0.025460988053471745	0.007531752117295731	0.019478327386623917	0.05726806047674504	0.04576072632644923	0.07422283432483301	0.04354610793011471	0.025627453105836473	0.019932148778023517	0.06545817437753065	0.03574666201247023
ITA	0.0	0.0	-0.03303884703137472	-0.12101541291488216	-0.12887898061755276	-0.09961761333422414	-0.07450295845593535	-0.07507414863785478	-0.06744358524520822	-0.02668188990251341	-0.04234128771271051	-0.052808889417910176	-0.022539008367661317	-0.01850066681675644	-0.031024264931700518	-0.05451713207865749	-0.02298574175995105	0.008594613030399323	-0.0424270638714086	-0.0007204267506999429	0.020548220434957187	-0.003364006119344065	-0.005096665928328026	0.011170724452447267	-0.004019531234489282	0.005713324448008983	0.014106203111041715	0.01961028952124355	-0.0005740261416309345	0.006509159832490674	0.012727108443955082	0.021635350724502622
JAM	0.0	0.0	0.04625857748923323	0.043191122397900905	0.04677264232113565	0.0564600428836437	0.04766288165367616	0.05369860756287981	0.06010687927968661	0.06384443299904952	0.06260100088784082	0.05242130765101827	0.06651152230354729	0.07098449112366012	0.07364674217098521	0.07470994919984708	0.07032285944583716	0.06818555930920844	0.06586077670451829	0.07613602552190013	0.0808327637394024	0.09025768884649565	0.09137048801215464	0.07644688354970786	0.10252388051887884	0.09163901128905749	0.10737181427524778	0.09381622704789372	0.1097522368381787	0.0787765044116151	0.03385933374271399	-0.010759074541566438
JPN	0.0	0.0	-0.0049158043933683615	-0.013522063626814074	-0.014339137095498167	-0.0035170840316234298	0.002543183966974283	0.0006111355343119129	0.008414227313902067	0.003153386093557309	0.0077630714808263335	0.016632734867072507	0.007182970874497485	0.0050287502568080455	-0.0016262393883414994	-0.0045698834706286995	-0.008383280443269303	-0.0029686770222414616	-9.288287973197029e-05	0.002436754346457626	-0.0006728742948824973	0.00018825602088323734	0.005328067714183149	0.004828814310697815	0.0005990575899117445	0.014029020286199234	0.002319328125643949	0.00945285304392307	0.007190223276842822	0.006935716437417305	-0.006483911849730628	0.008881434891150342
JOR	0.0	0.0	0.010550579642965019	-0.009918654095386614	-0.015096185931018358	-0.01616844257823491	-0.020545423343398816	-0.012771282542423101	-0.009632382858870692	0.0034274117907795443	0.004966889986413037	0.013923650318359293	0.017218290518017376	0.02472016552459433	0.020337582582574676	0.019213785908456238	0.03015707814790769	0.03742254129179834	0.02632911071305255	0.04176142725444976	0.05985757888335996	0.07759407075911273	0.07897500735019047	0.07443332258589841	0.08219569881553479	0.09965320228464414	0.09066394932704114	0.09063705887821794	0.0974431435212253	0.10351702365127835	0.1038996523294422	0.09305663905541106
KAZ	0.0	0.0	0.02411941124604855	0.042371152111075894	0.049482044744775244	0.08126226082969534	0.06396734339026988	0.04340549503443203	0.065177626470736	0.05960839292755704	0.06193225814496994	0.04890250051310385	0.049903771978399014	0.03700934275308043	0.04935121405662546	0.05375699370391285	0.07018887837295651	0.07923286387518935	0.12013273295854443	0.07547250680395301	0.0808917282132171	0.07964996110467748	0.10035454587364878	0.08741434575028073	0.08729674364535978	0.07388229881297725	0.09875084472772411	0.07903602255656672	0.10499963059182882	0.09529646478683151	0.10081066742373412	0.1351998246948316
KEN	0.0	0.0	0.08556019413821225	0.08499414762102031	0.08762880638553128	0.087191838590428	0.08730080114804917	0.0815274619423656	0.08996395781220023	0.0811944276637444	0.08671296211932855	0.09386593493891926	0.09454541427249552	0.09819258664909292	0.09766453733153213	0.09886033155335205	0.09701187955062363	0.10004047986955644	0.10481527502177457	0.10628375502872434	0.12193357221168544	0.11631836841006216	0.08510590409032126	0.08782270385985225	0.07489080401106296	0.08333512283378308	0.08030596373254095	0.09695767766300101	0.0928243646447724	0.08879442636064994	0.08003216038268146	0.08769027244366345
KWT	0.0	0.0	0.2108782145668897	0.20217572957248464	0.2135946453316384	0.2130909853671037	0.21491050328135142	0.2156974719759619	0.21814563900046657	0.22658032317728338	0.23669958328340623	0.15769811064278993	0.10381691019625272	0.14376876474766487	0.25732279231045485	0.10711222587438396	0.13458159962198568	0.12446095074760688	0.09558845810975214	0.11798882761833163	0.09392841708681932	0.22865861491527806	0.1740610414952659	0.1573666579455013	0.14840632497290507	0.20047078504175087	0.29787413183808287	0.18672845994234244	0.12810924503139365	0.18449624638616768	0.2257496082816779	0.20786667054162322
KGZ	0.0	0.0	0.0001191586209703388	0.002177954794557735	0.0033960206978767005	-0.0019528773993027215	0.016847705021549864	-0.013567532982883268	-0.0019992168630467155	-0.0011651065161877305	-0.0024460616916632816	0.005924831431980415	0.002204434488151108	-0.009426770903930848	-0.03516834299671645	-0.03244093456102881	-0.019498984338195413	-0.027363453322704068	-0.01872445330187711	-0.005381997714093423	-0.014279174747067191	-0.009555859409982048	0.027350213476040608	0.03758461503333699	0.041672417725169275	0.03281827019419037	0.02400715216528404	0.04126860239848096	0.0632798476623675	0.09532027685850153	0.07716182700621133	0.07089937948150382
LAO	0.0	0.0	0.0027476208336540964	0.01748136825017177	0.008987379113900573	0.006679968499878619	0.0010960939024196037	0.013424934481820472	0.009096693061083627	0.013673106686140635	0.01741932519909728	0.011285926434956295	0.013894689011451078	0.018491783653540317	0.01205112406497122	0.006369753244483967	0.0179777126588343	0.025798091526207934	0.02747029947443025	0.021121227247000718	0.010624133890102527	0.007439257267893851	0.004647319969164343	0.0020415118237249175	0.004771406071313322	0.0007770153540587188	0.004354831299768769	0.0034921374466367894	0.01912698631936216	0.020370801772040537	0.01731296568294738	0.02628852707287077
LVA	0.0	0.0	-0.22323982598108083	-0.32245690956226314	-0.30367344985484657	-0.26708987408370355	-0.2022870421872658	-0.1767402323372247	-0.15157787723572014	-0.12631836750462977	-0.09734546903840124	-0.09093603933216787	-0.08766054039178739	-0.061969386520688285	-0.03759953561194296	-0.017569026837571666	-0.014599564980410928	0.006845931577759146	-0.006647458548703078	0.01760858265111853	0.003794582247018674	0.005691179408939817	0.017285890488527578	0.007599573918670721	0.04186601177416094	0.03523382038150835	0.05376814786024475	0.05116440378729603	0.06087778486116857	0.07675979095214114	0.04226226387058496	0.08882847783180381
LBN	0.0	0.0	0.001949154297675726	-0.009736376782365497	-0.01441790719601821	-0.013686603490747906	-0.008496770028376677	0.0016915415657514643	0.003797933576965562	0.01554774422547478	0.021233519281071978	0.021327960800832102	0.038492088942909675	0.03875909638089148	0.03720006961771549	0.046624937722294924	0.04751842372334725	0.04977265874190895	0.05623127199321232	0.07005681824328036	0.0552369165156108	0.07018686075479508	0.0758731302686444	0.09021983548118673	0.09002897460876902	0.09118501792382272	0.09594170598674623	0.09867259872804457	0.09637336801158192	0.0971036828004479	0.11349942287082193	0.10264309822334283
LSO	0.0	0.0	0.0015159988824509085	-5.5238825658054935e-05	0.005137210787919955	-0.004173600162205027	-0.00946425213258495	-0.009507215663662194	0.0010986388662370672	-0.00598420611493955	-0.003418669544630326	-0.0014116588784141015	-0.0035107342541085274	0.0062174367122525	0.0019763224297753013	0.0024980224500259496	0.007260836752842614	0.0134659981704921	0.014527811152920123	0.023046865601727973	0.03576407080196908	0.03580703433301302	0.05561935980902266	0.045602719419668425	0.048241907757540226	0.06331596951998364	0.052262066737363	0.05504242096305845	0.057908702250975	0.0666671249443418	0.06860048384302875	0.07362107933233109
LBR	0.0	0.0	0.0026866505413059016	-0.01937992433145297	-0.008666086197262057	-1.1102230246251565e-14	-0.004750784493756655	0.02359010231387515	0.02893063936550977	0.0014579993790952983	-0.0030142908512109656	-0.010582782010237768	0.0007208086818311088	-0.005733705423505153	0.01571035286040967	0.06118682787661367	0.07565214755933525	0.0767661246130702	0.05872952555228128	0.03600767005966787	0.028586617040060602	0.029487627892388346	0.03382886199871926	0.04246218416499303	0.0491296644717476	0.03728546726833315	0.03543429951733401	0.030273964636151618	0.028717673164058155	0.0310439193644374	0.039497039360258945	0.04672150819389209
LBY	0.0	0.0	0.060370802533449286	0.06001759432630038	0.03900421263451914	0.11607333194862957	0.06643914741006895	0.07839900518338272	0.06530295636406613	0.06944301230544792	0.039621757306540495	0.061345657185474245	0.09509276443873116	0.03276040303561434	0.009257701049847356	0.07781746496087205	0.10969234083957335	0.10743955610614808	0.15311325119837793	0.13567615957399415	0.15070186458612245	0.13663643014516502	0.14321111607753512	0.15672508996269485	0.1443299885275584	0.1277579151965469	0.14923023968138605	0.15798159967539416	0.1598337779389336	0.1656619412345961	0.15501920825991	0.11668814210543665
LIE	0.0	0.0	0.0015392917980472376	0.001909101121211343	0.001593024776647134	0.003116512757506129	0.003277711693194796	0.00300904680037295	0.004011008812665473	0.004292316759313408	0.003802398425256648	0.005531336030073497	0.0050445784594010945	0.004731662878265652	0.00545231694391024	0.004658965319026542	0.004327085157229682	0.00395411507063681	0.00370757552186074	0.004747466695520508	0.005493406868706252	0.004775913566512635	0.0051836520509995765	0.005414387782542995	0.0032682294028862913	0.006049701235144589	0.00672610461251999	0.004785395856843344	0.003170245736083821	0.002794114886039978	0.002060817766591505	0.0023168396057204887
LTU	0.0	0.0	-0.14413459032903697	-0.2500554335544969	-0.19055431969196013	-0.11089650406050922	-0.07310846229889867	-0.043401473238680044	-0.01590384766136932	-0.004675409965038124	0.0126178853416814	0.00986418592814342	0.03761534501984798	0.016656049578855914	0.03211162059153505	0.0760149117179365	0.05382574252057459	0.04014333136670434	0.02985921415168402	-0.028023589514114544	0.04640293211135571	0.11463966656863889	0.13065532093516907	0.1329491955895712	0.13925236420522236	0.1354063185317722	0.16165097413185503	0.11359403766437737	0.15963635378319907	0.133253120858412	0.1655946538295705	0.1271725158247472
LUX	0.0	0.0	-0.06659885888694594	-0.2773412405119302	-0.3617941359844279	-0.193320404638464	-0.06972774950763094	-0.014300759555474496	0.03830751370943464	0.06693293775716924	0.08908071416928731	0.10726882962510675	0.12089523386378254	0.13951393330526862	0.15713718395746756	0.2815848094833484	0.34362077666239	0.37602406609740235	0.33218713391323096	0.3269224404796489	0.38441735502903196	0.41061008285090406	0.40320132316948865	0.4027813636002353	0.4173034651633989	0.4086705366181942	0.4309983378631532	0.45384201354743414	0.4709192872472956	0.4502949340934981	0.4604247248560789	0.44220296541508386
MAC	0.0	0.0	0.09374125783123688	0.10452701728607128	0.13889583241255554	0.144473117472943	0.15484841235118285	0.15958220572358517	0.16362350283369853	0.14761191318846123	0.14969807987357253	0.13732166171089855	0.10186290259250885	0.09824508690605693	0.12685785227282143	0.09933763426732689	0.10771440923049713	0.09184340153329806	0.08181695815563383	0.0920707624615158	0.09152839383497202	0.11166979515011555	0.09915366282922111	0.09622834340510256	0.10953503223607441	0.13729649580660475	0.12614539684494552	0.1823599524586328	0.164611047628882	0.15135035165740884	0.13744228449343865	0.155133915196215
MDG	0.0	0.0	0.006939697882923923	0.004241350852507431	0.01204039492341824	0.014246050139377076	0.016510904759403644	0.017190743077022397	0.01213778749145078	0.01314035804416136	0.02291207903115655	0.015174144022478409	0.019652292491212364	0.011125668647715692	0.015275355906840815	0.019736317451823915	0.027924931794665042	0.03624340289485328	0.044894154521046836	0.049534623936375866	0.0525423355944854	0.051621880344154825	0.052605354314905206	0.046893566651817764	0.054138809846060454	0.05858067480910556	0.050168630457347874	0.06124464799195373	0.0642256244353323	0.07026014433351158	0.07251163134613936	0.07676634980600117
MWI	0.0	0.0	0.016514258520250458	0.015101593032351701	0.015734971220582317	0.016978514783883014	0.020324475998090286	0.022857988751034952	0.025166005604426722	0.034272060603735	0.028458908959994034	0.03599644101148769	0.046674335074770035	0.04465482032800505	0.04726460375283903	0.054135596454396584	0.047035791737171095	0.05268313757249565	0.057010669172696815	0.06294983323085201	0.04890939737247635	0.06009134109341563	0.06293988488232927	0.03210332062939525	0.004201519185764724	0.017200694567165442	0.04696946941382674	0.06898184854178258	0.07683441162928961	0.06790411078692049	0.08302560051631769	0.06565578402453198
MYS	0.0	0.0	0.3214861289586368	0.27043286357550933	0.281143319148347	0.3016183119617155	0.30366522625266956	0.3104454849737426	0.30646501206588184	0.34068120707160254	0.32622946237459427	0.3302316792627824	0.3261410515713159	0.33968070803733763	0.3217920347530434	0.34250797735861926	0.33229481875740596	0.34219837398383746	0.326579794321713	0.34148683809938074	0.34397139138544475	0.3538780371268757	0.33614946355569053	0.35279227299203075	0.35140126531598703	0.3537634673218548	0.36343054296521515	0.3673707288028849	0.373328800165984	0.38872171704738	0.3733368575800089	0.373009594119611
MDV	0.0	0.0	0.0019391988080874611	0.007577792265411887	0.006101017788506802	0.009405114219207533	0.02109997472330427	0.013686268510859634	0.01141143913985232	0.009352905020509894	0.011045974749102072	0.010516424305384575	0.015625467318947095	0.016416063756130583	0.021666817451815312	0.02049583971002189	0.033988188340061676	0.024933621597744704	0.024418988067886893	0.024463738809599178	0.03062442425376677	0.030989888644494812	0.030505088942511804	0.03295892128039046	0.03438348655864232	0.0346445325520639	0.03364509932017867	0.034241775876497904	0.03371968388972135	0.040424836691510535	0.03835138565828622	0.040670965770983614
MLI	0.0	0.0	0.0001293733560281396	0.0004292843177378103	-8.036829693969239e-05	-0.0007252748748021176	-0.01049100305342554	-0.014699557529418428	-0.012151294455964301	-0.0010134246223536536	0.009342324467920271	0.009361926491546768	0.01126920339191706	0.013813546060714721	0.02647253292891172	0.018029941346209277	0.017059641175887208	0.01869837035237687	0.029324627368909617	0.028963950133897853	0.02935991101147284	0.02794856530923262	0.027611410502581535	0.036583256723732305	0.032903956885976804	0.026086373063227697	0.030916311688677922	0.032331577795674526	0.030810460761032665	0.04563547124172285	0.03598147459784595	0.030432141704705984
MLT	0.0	0.0	-0.2077211959887082	-0.26078673094541704	-0.26570922451447654	-0.25135843627664967	-0.21174001914222584	-0.1835756245247122	-0.16756308680053733	-0.16368985499175537	-0.09017626668800238	-0.08380036986727069	-0.061846199160975335	-0.03339564224519309	-0.015352356281672641	-0.010475046233382468	0.012069020438620903	0.022448679239239766	0.04898897730440943	0.06445429238808309	0.06067895820760505	0.10404258717524595	0.12666698010646016	0.15852387244965627	0.1310146388834088	0.10375642487707726	0.12473663969101434	0.1842232549891909	0.23694238295328685	0.24316264764689954	0.2179402022710608	0.24354419737788735
MRT	0.0	0.0	0.005900066380526425	-0.14973334046578524	-0.06674450092983841	-0.04119031732063849	-0.10744633872867837	-0.03918372006949111	-0.07620759441028246	-0.004319691457188579	0.013241626251714322	0.03300589082355643	-0.06895223680761786	-0.005631881545087314	0.007255357602664603	-0.030932247363546495	-0.006738143991436019	0.06800401185358407	-0.02367210074596393	0.04033787266495281	0.09945826184332152	0.11934225178809044	0.12338896939485533	0.14140045450621308	0.12449523184119293	0.1302564167890985	0.1613706467195497	0.15165373544838712	0.141975136296546	0.12824503052297764	0.13453779612688788	0.1344611718882005
MUS	0.0	0.0	0.11311674674872041	0.10459268602267535	0.07492027367916876	0.12923282155188343	0.1383866435274106	0.14707734876875378	0.14208770194679143	0.14853839486728138	0.15570798447550604	0.13926055836885887	0.12319873991950558	0.106883079243425	0.11171189473093701	0.12775627363803554	0.13218979283358134	0.16060655813217029	0.15255336504791384	0.17573245447861652	0.18134798709608102	0.18559160905342598	0.18028223728945303	0.06634776977998413	0.15421981020007358	0.20283737865158802	0.24202015472400973	0.24145240073614183	0.23984796284541865	0.24254527871965248	0.22125741076401972	0.22376095394609496
MEX	0.0	0.0	-0.011779255227217789	-0.012123238137540238	-0.011699430064227023	-0.008227174471220344	-0.0070903608931693896	-0.004431011400696239	-0.00200355202113478	-2.6092105553932043e-05	-0.00357900685583612	-0.0028492618952435933	0.0008668178711257468	0.0047555145883171335	-0.0033793049492025773	0.004411750105126622	0.0006768657543121392	-0.00225218158995677	0.001768047933237149	0.011247087473664763	-0.0014082389893865788	0.023668518266228844	0.01810428740556258	0.02625689882020943	0.0264391265617947	0.03439036808132734	0.022109564603400855	0.031217218565671168	0.014189597867830805	0.029369702895509775	0.016386140127711002	0.01821111809636733
MCO	0.0	0.0	0.0035825742998651933	0.0036339636853455204	0.004694787427816927	0.0036486463668827795	0.002642882680214953	0.0028704642443644346	0.0024299837976471395	0.0022978396636341714	0.001710532401366649	0.0015637055857942173	0.0015930709489131445	0.0016334483232016694	0.001846347205769483	0.0016077536304726081	0.004191905584471911	0.0041368455286683314	0.004764530165202174	0.0048709796065082855	0.005450945527996076	0.003296262009522266	0.0034614421770440273	0.003476124858603491	0.0036963650819510363	0.003299932679912132	0.0037697784897039455	0.004441511170916179	0.00476820083559204	0.004426828489356716	0.0035678916183057297	0.003883569271811993
MNG	0.0	0.0	0.0028453504089531734	0.005123020972486181	-0.004156806704969096	-0.01655539794134242	-0.023592310964160035	-0.022658535544950453	-0.023133532966668202	-0.02026501195174779	-0.006086918179371015	0.018156486811560235	0.011907374390607295	0.011233109757835535	0.008976292739681924	0.016427959608722453	0.03585419562559533	0.04070380344802782	0.025626690165370114	0.01542235531108993	0.0011214573273354844	0.006735695145643206	0.01827002278060874	0.010361894974630914	0.03551822183949227	0.056983471178728706	0.06228722287751065	0.07913225339311047	0.06552647358739616	0.08495966078603256	0.08280479443394384	0.11352670084470162
MNE	0.0	0.0	0.007779555968601137	0.009325466661858073	0.014179876251296797	0.012246446165931069	-0.0004666900205840818	-0.002354284479011426	5.416937738367267e-05	0.002308448851939815	0.0023667851045239274	0.002529293236741559	0.0035460107816520647	0.003921029548203947	0.004504392073956254	0.005196093354542519	0.007262863445811618	0.007079520937680606	0.007933730350417889	0.010183842949818	0.008762938512063556	0.010021334817644778	0.011358901751723494	0.01592996382862033	0.015509109435019042	0.014192376876831503	0.009637982300736425	0.008654599757274006	0.008096238482613316	0.00807957098187817	0.007900395348947598	0.007725386591239669
MAR	0.0	0.0	-0.14106152780711811	-0.2147912658552631	-0.2253774652177909	-0.19828355230803174	-0.15339118472245117	-0.12077105229992835	-0.0982731681250626	-0.08245909270205853	-0.07743843426964991	-0.08407418351142892	-0.0486998874750455	-0.041636179738524515	-0.026623720300078535	0.00386889458845463	-0.005548480844330683	0.0015718164452005468	0.010246245944700583	0.033717803311383854	0.017346986550492716	0.012230209097841005	0.022785825135818172	0.062134705072969254	0.026625800798307786	0.023315311946303652	0.041937227838539926	0.03346959986738618	0.044320438610290225	0.05253549409107716	0.06017445960013745	0.04066250654664039
MOZ	0.0	0.0	0.0032495667413146023	-0.000898849477348751	-0.0016979998791910589	-0.008167535198788656	-0.005835511511464997	0.00302524382149727	0.008669146172279873	0.008102107680518777	0.009130254396372273	0.015820997039694973	0.016684017161772147	0.019308906883308552	0.023395011179783154	0.03371853888576304	0.024776778053947623	0.02718046045178113	0.029975150161209996	0.030250880416815562	0.03182269865364962	0.034925832377852295	0.040223903560598906	0.036837250590493475	0.03566734425171081	0.03627332769482461	0.03248008943255165	0.035558298387905474	0.04218049791682166	0.039401386187898346	0.04342206296610307	0.04721841682446826
MMR	0.0	0.0	0.0007483337511215993	0.002087783934556775	0.01590015285295454	0.019202233710524652	0.012410859267064644	0.008218225044287486	0.007856211481183095	0.007898618784318856	0.007117186650296148	0.010912123115880412	0.015370061564157211	0.016093571528075223	0.012368969126197449	0.0159978965149854	0.018051547742214957	0.016425072519488104	0.011269482218900784	0.008845025670645157	0.009731441737947932	0.012147106528259677	0.006466596561205407	0.010452365890767368	0.01311006260602543	0.016472134282663475	0.012531358067335852	0.015502455095783851	0.014167142210252948	0.017833822442070435	0.016570395106940694	0.019975908411073995
NAM	0.0	0.0	-0.05984749888346963	-0.09808648752522853	-0.10825885854474082	-0.11049600975934215	-0.1028659907161611	-0.09359292485376924	-0.08457913148310903	-0.07081102139212536	-0.06638264723292098	-0.061518695287510194	-0.055410235381636586	-0.05278639776505889	-0.05439240565685566	-0.04331776636602447	-0.03531883960596893	-0.03314835846069952	-0.028623683090223118	-0.018974301725516174	0.0023823438099812577	0.01577117528441807	-0.010756104515297071	-0.009535301468399648	-0.008281904165352572	-0.012616940227594409	-0.0008252273023479084	0.007495197347440197	0.005969193538812867	0.038873095078684194	0.024974607963312856	0.04292811684982745
NPL	0.0	0.0	0.0035105766219567514	0.02027370590902411	0.016257445079270738	0.025042449016066115	0.021805868618351987	0.018936966977167735	0.014349544900804645	0.021995248361461606	0.04752827149951955	0.06313598288552047	0.05896358450157013	0.04775995948320677	0.02260468849240027	0.04212691946314795	-0.02384170085737436	-0.05247329894203512	-0.04399855543547604	-0.03731083142032299	-0.0006336162683640012	0.0007424088867225009	0.008886745181824196	-0.0074331549191786195	-0.02156410724409863	-0.0195524511425349	-0.01737156207899382	-0.023357170769777724	-0.03720002412376244	-0.036424373048049574	-0.03436335733257856	-0.038715062069094586
NLD	0.0	0.0	-0.479799374905443	-0.3181174073668802	-0.4238733918403903	-0.23009682328537506	-0.26769541280919906	-0.17273381157633105	-0.26582167181111727	-0.22742201964685016	-0.158362784317867	-0.1301658926540883	-0.1238609737952312	-0.20932779864745177	-0.03159883486527626	0.03609398767288052	-0.08699751408837164	-0.06922054850135861	-0.01635202815499781	-0.015146028971524395	-0.0595478963690943	-0.04761765355788539	0.019391314368966128	0.06991551538635399	-0.08933548354663756	0.037736752125994144	0.11312072320186495	0.05932382530848823	-0.11414606856532394	0.017526965887859625	0.05058277857414861	-0.03372826398831963
ANT	0.0	0.0	0.00045263355930025284	-0.03883981158692151	-0.06335906779826317	-0.06997522216478647	-0.03223328772163914	-0.021244885782456535	-0.02381622961925567	-0.02211163089600454	-0.016838931455398498	-0.010217961838221434	-0.004906740392618403	0.006158705556669197	0.014282033370593972	0.019261002522696913	0.024784094996110895	0.028737415763813168	0.04884590239748743	0.04521038817135725	0.04222011752970101	0.042976111878711976	0.05222620834022251	0.07044230147605912	0.0799283452184385	0.08362164245216963	0.07478084229421977	0.0801065094917508	0.10149103754253375	0.10360974782006593	0.1094265705819053	0.1072356315449774
NCL	0.0	0.0	0.0005777200174694741	-0.02149684064920443	-0.014861140448785282	0.0018725400565466899	0.014847000448359182	0.021416040646782264	0.01975358059655985	0.013978400422165471	0.02417738073019482	0.0012019000363183707	-0.0019533400589355487	-0.0033471401010509716	-0.03946676119190862	-0.015170200458158867	0.0003434000103830215	0.0024017800725362193	-0.025282320763519994	-0.016224640489970188	-0.007639640230749922	-0.01532574046284596	-0.014919720450590201	0.010459560315867478	0.034832881051971576	0.03325324100427185	0.04336536130964408	0.04356938131577781	0.044633921347947414	0.03704074111865463	-0.0014624800441453978	-0.0016139800486869582
NZL	0.0	0.0	0.08875947889046554	0.08755661628119249	0.1067700055640719	0.10918897873477551	0.112807727613351	0.11032637330858908	0.11159380360712401	0.11161322536221707	0.116447956181287	0.11111816353768234	0.11169438514690988	0.1069100737186357	0.11139868570948508	0.11469369579548694	0.1164813976139989	0.1069918766078315	0.10330290072064763	0.10835950258349936	0.1180566177140463	0.1154943608663972	0.11278753413284104	0.11260605005010138	0.12002606085708134	0.11371643423594424	0.11883708930437997	0.13030377070726296	0.11938925880627949	0.11387823932174079	0.11357430814704639	0.12654212401446152
NIC	0.0	0.0	0.001770565219305631	0.0030688684621527074	0.0014334736318399877	0.0010529940182690822	0.004630837402119781	0.008715986937346543	0.0050530362715628385	0.008610854412505198	0.0008560791305400883	0.0012649278381404727	0.004181938208880354	0.003506086263738162	-0.003933291443858344	-0.0004772682871911904	0.0031890199190698354	0.00924665587207496	0.009096466550917448	0.014560020300269372	0.012989707509158954	0.007020516378575259	0.014551676449081619	0.019559655924261676	0.019926785376012113	0.02856100257180305	0.034289890788530286	0.03325024693212608	0.033622382694509234	0.032112145631835176	0.025692386537845557	0.026426645441235408
NER	0.0	0.0	0.0007519261769228791	0.0011453759206636605	0.0011162314952128938	0.00047505413505177785	-0.0002710431568075933	-0.0038995241269379477	-0.0024510461814508666	0.004435781555400808	-0.00017778099534737635	0.0039286685523443055	0.009206724003640865	0.010882528467703878	0.01674930131339014	0.019372299605024956	0.016725985773002883	0.018119089310131287	0.022659790797208146	0.026343646175686075	0.024312279720950514	0.025906479793769144	0.026544742711398506	0.043043401965814354	0.04507476842057212	0.031831541490334736	0.050332422774057584	0.04384778810861967	0.04510974173115301	0.03671323275531435	0.03599045100384224	0.03334122272926621
NGA	0.0	0.0	0.026099237682308818	0.021582207604531334	0.01940133730535809	0.017633850846987542	0.023507472502681814	0.0303171596616858	0.017828639044203953	0.023740569045349602	0.026891484566649027	0.037547481110999925	0.03846915393088679	0.03825066650295916	0.032656133047614944	0.0478682255248275	0.048669887172070325	0.055362160334415655	0.06461871189746837	0.061701650428469534	0.05775383474924123	0.06313875446128936	0.06318572005996614	0.07169742319994565	0.07348741851669338	0.0726267793319968	0.07985547754634226	0.07091675539177	0.07659331632130506	0.0754931958697247	0.07876574579857021	0.08184935117618863
NOR	0.0	0.0	-0.2323369592918345	-0.23038960091802396	-0.2146155316356646	-0.19239169758072938	-0.13216523660013468	-0.11588562526638757	-0.08455660215989091	-0.05711597800144297	-0.07107305995058821	-0.06589618416931176	-0.023835640515834644	-0.00303785780697563	-0.05493255829606136	0.006028066415852962	0.018453111503546893	-0.02774051297859126	0.02792343394051322	0.07177043873705102	0.08169741408521336	0.09131487630169577	0.08819134440956056	0.08200799002424652	0.1459721674821779	0.11333199431808882	0.14599625778315417	0.12439387083063025	0.13793716643355491	0.13631278341841302	0.17969351099236253	0.15132050952333387
PSE	0.0	0.0	0.00013411880350755467	-0.0003820353796091247	-0.0036516892405025203	-0.001337123828704101	-0.00031904018403805523	-0.0037207807452976915	0.0008392585734373625	0.01559435906071105	0.016864423487716884	0.02267420620267746	0.029571164067143663	0.03184102321114324	0.037244385309409545	0.03315376180288432	0.04192228660695463	0.0517942433852836	0.05454774306303811	0.061280100577798535	0.06498259239540172	0.06586858933970152	0.07037376187519762	0.07271474462706706	0.08177792437826792	0.07935972170922678	0.060337204747162865	0.07855907309441967	0.08169257604879743	0.08284477849698213	0.09204004494856033	0.10532593490666375
OMN	0.0	0.0	0.0031805953209840254	0.0044299039801076745	0.003343186103133	0.004922192737089048	0.004985769901866277	-0.0010894972066299857	-0.00311840782102335	-0.0036106965779936218	-0.0035366969271644066	-0.002136609636727016	0.0047179120108431505	-0.0010540607540909797	0.0007163722066216849	0.0019444884774788562	-0.001813512569759368	0.007081384426887993	0.0028078177371826385	0.014892342876038356	-0.001398697625609735	-0.010029210893180984	-0.003701372206454945	0.004963187848794348	0.005115703561076046	0.0094768191333916	-0.036921656771193856	0.0035255796086541835	0.036498156422015704	0.042770061100338985	0.05083463337631766	0.04568974685432714
PAK	0.0	0.0	0.05830460901139478	0.05991641756015742	0.06319399242880053	0.07095833581374222	0.0748354714475985	0.07131895358316598	0.08032108823443629	0.07945155875506149	0.08194108037846703	0.08567621714505869	0.08504841847967182	0.0853879027887583	0.08367744144868183	0.08158783683782644	0.08036884086173313	0.09307005050263051	0.08405334725318792	0.08778479690536578	0.08624502198082418	0.08519860094227116	0.048293553972333925	0.07625483061326488	0.09810745807177224	0.09487035153139534	0.1024306446123946	0.09483419982481145	0.11148340963875736	0.09009445929220039	0.09481225699798923	0.08810719458696159
PAN	0.0	0.0	0.0015042192647918284	-0.0005196110116512109	-0.00030271632511791324	-0.002904932432290508	-0.0023957240434913096	0.001469890609362423	0.001045983728031885	0.000958601696066097	0.002102890210120556	0.007457640324659565	0.0057079191604803015	0.008365269168764122	0.002280775060947704	0.0036882499332202556	0.008005338418004548	0.011506861270960123	0.014438320391430004	0.019426898181529317	0.020064578962530888	0.032961750778026655	0.027277237518963382	0.03664687992439575	0.034470131091990375	0.03474007915509336	0.04677331314253408	0.03401709686670085	0.029184038288287972	0.030301279982869467	0.04009170848280341	0.03315003825172802
PNG	0.0	0.0	0.03047437557632815	0.03593619049715446	0.059197811152444935	0.05875430449033825	0.08415083255735034	0.07293072154967994	0.04275282713928075	0.046745602184872226	0.05038235681407155	0.03714034146196088	0.04309912686173423	0.048458874496026816	0.06428537935569967	0.08180571513860535	0.07198902932197271	0.08704030883810443	0.10458494635592341	0.08134884252231078	0.07872790041234534	0.060744616579411215	0.049643584072822655	0.0612610284462356	0.05626216157539332	0.047699445280091624	0.04653053183094613	0.059234263754803784	0.06565599720462778	0.07206193452671261	0.06641542642054077	0.0717909701824837
PRY	0.0	0.0	0.00026474974397228124	0.012459620994853537	0.014749968408622749	0.019584272520489776	-0.004165876540473956	-0.005979150158141877	-0.020970276749399108	-0.03132238493094297	-0.0213503630154932	-0.00021166873094280447	0.01980577106861503	0.024767862804520036	0.006276010638406326	0.008736086229599316	0.013050065349617945	-0.002024942348588521	0.004099033783355743	0.018427630693551578	-0.016068474559238766	-0.011707967637630823	0.025389762574379304	0.021138694284528192	0.009393373341470834	0.017297857033660158	0.029184072023702434	0.040449697886169034	0.03647058787297208	0.0412131470240551	0.034332274965676035	0.04202377928461676
PER	0.0	0.0	0.01686446904014538	0.016319728233771258	0.020218543649774823	0.022959422014245945	0.01832416637401746	0.018723771974427095	0.021579669989657546	0.021893645818549246	0.022115702683600524	0.02441924029414899	0.02667633463881991	0.029702645575002684	0.03197413249418357	0.027662649309290188	0.032305766439799655	0.035252011120734394	0.03609210207122793	0.038094484129369555	0.04010267159579861	0.039747332233242005	0.04402773229483792	0.04463089002164633	0.046857264081023864	0.04536466943372286	0.04719385681277721	0.04281500670311189	0.045844704127429026	0.045975930542851984	0.0475300867066597	0.04655453623056971
PHL	0.0	0.0	0.1479226029934555	0.11787090561015123	0.11945002707907104	0.0760959411105544	0.07259774901862137	0.10699366817186196	0.1556775838894353	0.1700277705354969	0.15624271005265644	0.096581895543979	0.0869521282544028	0.10436901962826983	0.09940097543832405	0.12369022021527787	0.08545563574224868	0.08397783519282775	0.0951992143750191	0.10862930225707945	0.09355807751572076	0.1429250359838541	0.1134450156852651	0.1108619436569036	0.11927542318415085	0.15428669223220837	0.12144124518447263	0.129376070712639	0.10051987283399288	0.11008893491744054	0.10061289591958289	0.1367606188330095
POL	0.0	0.0	-0.014811686173121785	-0.07373488812624229	-0.08254302264275593	-0.06344807014414533	-0.04097829616577231	-0.03965738162922117	-0.029203916577302813	-0.026088780717059556	-0.014628046923814697	-0.0017380416127532605	0.004785317912858744	0.017850666505503376	0.012019729193801787	0.039622414853179855	0.01125093313720793	0.013443979467964162	0.02476728400733208	0.03844358695590522	0.055994143192372725	0.08506707080642162	0.1045094715299344	0.11128869616365833	0.10791784073862498	0.09125484388545768	0.10955778617225409	0.09973885348961709	0.0877682451570605	0.09528184485880775	0.0886123598675237	0.08436886324665327
PRT	0.0	0.0	-0.1849285005387502	-0.23644665631376016	-0.2206174238232994	-0.16910666451560585	-0.12691730311673588	-0.0840029998697589	-0.07038346198376955	-0.06844708445646885	-0.0421618888060693	-0.043215357076520355	-0.012826795087661491	0.008717441132910508	-0.022773722802060803	-0.0018588026738042274	0.0601609278095383	0.09552343794805296	0.07928202851223976	0.08158893382972376	0.07191136079931493	0.05792974822860231	0.07733939920901989	0.08644216106674651	0.10515892155733564	0.1026619094197212	0.12280099296062552	0.0792726068217231	0.09671735104395118	0.0835156255069247	0.08911844948307213	0.11597150010480561
QAT	0.0	0.0	0.001331837472196007	0.002262424190235812	0.0014054139276353794	8.331756364832188e-05	0.0010025051124573636	0.0008408441681817536	0.004051471974175769	0.002765645693880714	0.007223342605100491	0.009782974223782048	0.014353419280799251	0.019457552711754644	0.019300865950300228	0.016783514886342665	0.023606850283064418	0.019368639192385295	0.006056896714423665	0.011523316466810485	0.012865931335293013	0.0022060501173370994	0.01738580553283242	-0.030203445842391652	0.0011909022899603272	0.015611265782311534	0.018625620621315342	-0.02468065201711722	0.004228055467248026	0.02859968637154431	0.020574671288664526	0.030255882020524538
KOR	0.0	0.0	-0.040215114765429494	-0.04585834385864018	-0.03351709497941835	-0.026120177472743755	-0.041836608239087525	-0.029172955992129435	-0.030753576326436605	-0.007366707641898174	-0.022314047663229974	-0.010906239103836146	-0.005918710756169787	-0.01745490712020681	0.0018583928708126862	-0.009875576748097359	0.0039533555167059475	0.0020161664849416283	0.013822521115125497	0.002474077494407645	0.014994772640286591	0.010286055138708505	-0.009654812352366537	0.020998064425170604	0.033932583625762014	0.013347090691451236	0.02625420181521232	0.03293407590505559	0.05276298725274131	0.0395896074034896	0.006439019227633125	0.02578450681587352
MDA	0.0	0.0	0.005453539736821611	-0.08102401894716227	-0.053496627894611404	-0.03661662394729426	-0.02622892921050335	-0.011166771842097134	0.005713232105231114	0.027008006315676347	0.0488221652630072	0.08829540526289481	0.08491940447343804	0.09530709921024005	-0.203598816841577	-0.14438895684172337	-0.10517540921025637	-0.10517540921028967	-0.10257848552607252	-0.0825821731576859	-0.0872566357892568	-0.057132321052522084	-0.05557416684197625	0.047783395789302574	0.07037663184188414	0.06414401499981182	0.09193109842078329	0.11088864131545417	0.11816002763125333	0.12958649184173776	0.08673725105237118	0.06596186157872275
ROU	0.0	0.0	-0.03193182557368335	-0.09007311096579373	-0.08767510441745063	-0.07276854706392832	-0.053703801514093374	-0.0422405043987828	-0.02963263268095373	-0.029793940393973983	0.014415329714356773	0.019478667228445268	0.04268080343929892	0.04334713618072694	0.056429800412205466	0.05200672263185879	0.05431453889288562	0.06388728932174015	0.06791785166715414	0.06838249904166371	0.07898305352094237	0.07565737544588114	0.08415555273264541	0.08466209953199577	0.08672257729975819	0.08595489461786787	0.09978008158604279	0.08111008340179193	0.09333619353213418	0.09766958828212324	0.08076068480837861	0.0796735316936914
RUS	0.0	0.0	0.12577769485284662	0.12553871464791033	0.11924110376710928	0.12547685118220464	0.12216026155476012	0.12821128323183828	0.12535355081590982	0.12834935197296726	0.13287014635559036	0.13503891852015837	0.13670124264453243	0.14510445947137907	0.14039885864920443	0.1425749170065549	0.15352131485204534	0.14733666301651738	0.15338356891696492	0.13341492760914342	0.13387602140515487	0.10203220019422421	0.1233343300633516	0.11663058310942276	0.1278893072964582	0.10028434400646269	0.12401132343478061	0.1187903282345637	0.10761386193562927	0.1062629187922548	0.12124303134073422	0.10463559606215256
RWA	0.0	0.0	0.0	-0.001552898218726284	-0.0018676748847035185	-0.001720779107228232	-0.0021859490691444883	-0.002525208364700937	0.006487896837170659	0.0018431922550909974	-0.0006540359614892743	-0.0011996488491594626	0.00315825921506363	0.005620512246551357	0.020677329434759528	0.015252678224797478	0.0220028889502899	0.01765547344159124	0.018788669439007144	0.018515862995194254	0.013374510784625038	0.010737381827574666	0.014888936299661815	0.022726875281975367	0.025521392571947743	0.027175718827487927	0.04041032887163176	0.033418789368933055	0.036507098213811595	0.03257238988938482	0.030837620708124014	0.03070821252320055
WSM	0.0	0.0	0.0	0.0	-0.0009797965942137665	-0.0009144768212565602	0.000881816934827917	0.002024912961418046	0.0021882123937722042	0.0010777762536662294	0.0006858576159896046	-0.003200668874459023	-0.00460504399288908	-0.0016329943237081146	-0.0007838372753754541	-0.0004898982971290877	-0.0005552180700529874	-0.00026127909178441655	0.0005552180700751919	0.00022861920534467117	0.00022861920530026225	0.001861613529063888	0.0026454508044171376	0.001959593188471942	0.0023188519396644125	0.003233328760932075	-0.002482151372040775	-0.004474404446963565	0.0012084157995362332	0.0026781106908790875	0.004311105014620509	0.0048989829711132415
SMR	0.0	0.0	0.0029756203506758894	0.007349041008408719	0.008047941161959393	0.01771605995253278	0.015142836659975956	0.017779596330091962	0.020066905923488143	0.02196240785505843	0.02597578903975606	0.028136025877967263	0.028591369917441156	0.029417342826110193	0.031439917512865456	0.03417198174939795	0.036660489871809254	0.03343072401078562	0.03905369342789289	0.045386152394755186	0.0471545815711627	0.057362759571266686	0.05938533425802195	0.05733099138247599	0.05574258194263049	0.05842169919783036	0.062477437967589644	0.07167962332250699	0.067835672478056	0.06904286365232437	0.07093836558389466	0.06644846156724782
STP	0.0	0.0	0.0	0.0	0.0	0.0	0.0	-0.0014232511801104408	-0.003162780400245424	-0.0052976571704221875	0.0013441816701043052	0.007116255900552204	0.007037186390568273	0.014311581311154953	0.01605111053126773	0.012018565520954816	0.02332550545185441	0.029413857722326853	0.03558127950280543	0.038427781863048516	0.038823129413079194	0.040246380593189635	0.04317195246341665	0.044357995113508686	0.04412078658349028	0.043646369523453465	0.0437254390334596	0.0437254390334596	0.044357995113508686	0.04459520364352709	0.044120786583512484	0.0448324121735455
SAU	0.0	0.0	0.06169432021196908	0.044125238559900026	0.040384109651459	0.04262439602631396	0.04154062136538794	0.05456107394443688	0.05629673308291672	0.06135307273011925	0.05892800897944195	0.0720383612869524	0.0693851305394011	0.09147327094063407	0.0837482095595643	0.08332902421392951	0.09145365645437664	0.11061790105768576	0.09564045769456797	0.08824527630901802	0.10866421650330693	0.11638671462759209	0.13841010493513828	0.12538705195073163	0.13096529295564263	0.14166982451220278	0.12975941068831265	0.1213747750595795	0.12834657330222932	0.1166660724616575	0.1142186823734237	0.11114407451000563
SEN	0.0	0.0	0.021382110317968994	0.009595501882153634	0.020579388996933012	0.03168255991328195	0.02524416783113992	0.013469292228318608	0.011662435953829764	0.00966785435201345	0.031593585930056456	0.03542240041660705	0.03414254388880433	0.03177837804912986	0.03361065546167996	0.03892953973299029	0.04332446340942209	0.04815545737719695	0.023958444886917896	0.014213349384650797	0.03536178077965246	0.03090721520244699	0.00641492641624275	0.004107469269110098	0.033723095110804735	0.05201555941822811	0.07665157540805989	0.07543136078111967	0.07304177380333954	0.09035259108716165	0.0860212202559163	0.08075708920500801
SRB	0.0	0.0	0.008379465757002436	0.009538875213377374	0.012483046583455781	0.003910274480900533	-0.00017659027579108866	0.00017744751019677096	0.0019232052609785555	0.003930848105260232	0.0020170724221557634	0.005770473017219224	0.007614384100951277	0.011885125625377135	0.009858623625413898	0.01401020957538801	0.01276593391845715	0.015356924736953381	0.018169939251677647	0.014472258889242084	0.015305919293240322	0.014654849805495473	0.015482080951811916	0.019783254295635544	0.018705710719513213	0.018764431272400017	0.01946864928972225	0.017669743009340877	0.016366318182381434	0.015065893675614284	0.016083002230149468	0.016165296727632672
SYC	0.0	0.0	0.04298488646232723	0.03531655156152613	0.047803977661464714	0.04049912652508425	0.04724116409078327	0.04768672483423941	0.023169158660563127	0.03741537716894783	0.055953049153933954	0.05111050738932921	0.09165653504532578	0.06601334173022	0.05816912758858095	0.084973123893195	0.06156945957822568	0.08852588455829924	0.11017075646484464	0.1026431249566917	0.07746894295053153	0.08996809433321484	0.0990200125953411	0.10613725920816108	0.08764648835406508	0.10213893779964511	0.08954598415515935	0.1028776306111645	0.03688773944641177	0.08460964012881877	0.1060669075118259	0.09250075540134794
SLE	0.0	0.0	0.00036107809251451073	-0.0009322379843412776	-0.007274082300334772	-0.008935041525959253	-0.011659539860486845	-0.021415213414921475	-0.04098564602977861	-0.02978566010525263	4.5955393579433235e-05	-0.007864937360824165	-0.0073988183686868325	-0.015139019661170039	-0.005074788464054514	-0.004628364640568705	-0.003223442607813709	0.0028295392341171066	-0.08373072712858365	-0.05835678480836659	-0.10611100380895078	-0.06638584857492358	-0.047360315626898686	-0.04273851604258416	-0.062400859444644574	-0.04436008493080568	-0.03247076810238836	-0.025131035239811528	-0.01338614964837559	-0.013615926616339369	-0.023772068600647067	-0.015322841235565487
SGP	0.0	0.0	0.35554840398008825	0.3117261364578017	0.2932848446622449	0.26631234430127826	0.27738526021243715	0.3062246664993662	0.3144496725092205	0.3275139100729074	0.3219569534643085	0.33497236277582054	0.3420092006907849	0.3483011774382927	0.3522854120586505	0.38015428354964964	0.38109089820477227	0.370716611565336	0.3766986587295129	0.3728264862041364	0.36608793614523183	0.34565620210817993	0.3617601449375396	0.37613424433611264	0.3894417018728502	0.37722161517288466	0.39197302379270216	0.3810869617933754	0.3788936268573906	0.39335122842987236	0.38723199314050216	0.39078942025996266
SVK	0.0	0.0	-0.015050880483080675	-0.07456218709448459	-0.1250004843415531	-0.07408454612889415	-0.03478428465910621	0.023175734573488427	0.025535277845190052	0.036392740223578635	0.04392546204976533	0.05499099183547962	0.06692117106303908	0.059386590108911896	0.056819444211875236	0.11444311620596448	0.12366547551874163	0.13333092700202887	0.143147587561665	0.13560417574958183	0.10774529777382025	0.15221641388811769	0.17509391334677993	0.1476101144427311	0.15835417001379692	0.14307523649748077	0.14466897396536726	0.16736505351790942	0.16306055251591456	0.16593770800494845	0.17261011835465467	0.13551307847812222
SVN	0.0	0.0	-0.06461766513481404	-0.1428317021608061	-0.15214705377137872	-0.12445126957741914	-0.09036126695076696	-0.048102302182473355	-0.005184993539764093	0.00703828152888164	0.025587941333760078	0.03616821287213412	0.05237082678219984	0.07725722488758358	0.10843680491994245	0.1379437488073565	0.12703216321505728	0.13098543963629972	0.12618424201025213	0.16540211506399505	0.1932424921370579	0.21262186515456083	0.2091766274172624	0.24092993771320792	0.24755514773306952	0.191368140000181	0.20304910251720543	0.24548550595444585	0.25212321165521967	0.2673036788666483	0.2187211855176896	0.19805582842455927
SOM	0.0	0.0	0.0	0.0	0.0	0.0	0.0	0.0	-0.00015303061836613452	-0.00011902381429340636	-0.00011902381429340636	3.400680408383039e-05	-0.00011902381429340636	-0.0006291258755064533	-0.0007311462877579444	-0.0005441088653190818	-0.0007651530918417748	-0.0007141428857271315	-0.0005781156694029121	-0.0018873776265415643	-0.0020914184510445466	-0.008994799679529208	-0.014452891734595408	-0.01832966739984121	-0.018329667399874516	-0.017207442865163625	-0.01380676245700263	-0.004760952571369881	-0.0006461292775705729	-0.002771554532610132	-0.003621724634672585	-0.0029925987591550296
ZAF	0.0	0.0	-0.10813746454316764	-0.11673468875227355	-0.10936811376265343	-0.09683352618168328	-0.06457700144695266	-0.04912444501472546	-0.044368069984868086	-0.044975347304099245	-0.04094722541754248	-0.039199151407165456	-0.045591471313566334	-0.028514055014139394	-0.005592973481560737	-0.03949631492903283	-0.015624320785045942	-0.029541603411875617	-0.009280178034998254	0.0004813985102547491	0.0016007712889676284	0.012860742666020997	0.02036444135391502	0.017146910781562497	0.02959228535397429	0.014913920902137612	0.024846728867022883	0.04255753620980851	0.05613992364807974	0.03093980681225794	0.04700560941499621	0.06882511813592895
SSD	0.0	0.0	0.00010265110594875893	0.00010265110594875893	0.00010265110594875893	8.500794712595905e-05	4.6513782403501125e-05	4.490985887617427e-05	5.132555296327723e-05	8.019617654397848e-05	8.019617654397848e-05	5.774124711699358e-05	5.4533400040135405e-05	6.415694131511884e-06	6.415694131511884e-06	-4.811770581980568e-06	-4.811770581980568e-06	-1.1227464713492452e-05	-9.623541175063366e-06	1.603923527326856e-06	5.292947651280855e-05	4.330593532664295e-05	4.009808827198924e-05	7.538440593979345e-05	7.538440593979345e-05	4.972162945815484e-05	0.00019888651778821043	0.00018445120602006426	0.00017161981777924495	0.00010265110594875893	9.302756478479779e-05	0.00031757685905464683
ESP	0.0	0.0	-0.06881686624365946	-0.12481162723471106	-0.10512852651813898	-0.10703550271625728	-0.07288512888976584	-0.046300940876253804	-0.04853757803707781	-0.04386485194687317	-0.0627315661364869	-0.03424955775688243	7.830914325879235e-05	0.01411051445463496	-0.023075591543919582	-0.010617028933557204	-0.00256944783192381	-0.006057233273737417	0.02179366028425278	0.006609949689040384	-0.02713533595072315	0.0004870953680402579	0.00858882084722179	0.014992190480711542	-0.00045284388480171245	0.020757304253637976	0.017257685090088515	0.040472896697463234	-0.006559758386726067	0.023744286082982846	0.05240178549494878	0.030473465618907625
LKA	0.0	0.0	-0.18817874189394068	-0.24393772915957124	-0.2001531112767463	-0.16115346579664847	-0.13323192057052013	-0.10063124466388462	-0.09115431228098325	-0.084853344302116	-0.06786343149220997	-0.0843989732726036	-0.07563763071501972	-0.06555985946488097	-0.0644401467003175	-0.054621812398791825	-0.05669766435719703	-0.035886402096674264	-0.043830589539939346	-0.02397546647320281	-0.044542615670895014	-0.05614422262479879	-0.02448044196255994	-0.0327596166746269	-0.04535905804633478	-0.040256916846537205	-0.006068258737867982	-0.055742950641080036	-0.009734231114899572	-0.04655111380609256	0.004349488953225844	-0.02984629654416704
SDN	0.0	0.0	0.0	0.0	0.0	0.0	0.0	0.0	0.0	0.0	0.0	0.0	0.0	0.0	0.0	0.0	0.0	0.0	0.0	0.0	0.0	0.0	0.0	0.0	0.0	0.0	0.0	0.0	0.0	0.0	0.0	0.0
SUR	0.0	0.0	0.003539523003248668	-0.1139425171036601	-0.15726836414308165	-0.1600663831456628	-0.05805165305280413	-0.040440933036778315	-0.039079578035539075	-0.04391673303992816	-0.030917241028105558	-0.010861875009859912	-0.01153965601047302	-0.006007341005465072	-0.004472196004079443	-0.001853760001679916	-0.0006430230005904924	0.0031745640029168243	0.005393283004928584	0.024208947022041905	0.018172641016556135	0.01737900001583803	0.009581622008747459	0.03487965303177187	0.02157892501963854	0.03578915403259497	0.05974900205441003	0.040985475037302876	0.031172133028367632	0.02657249102420156	0.035065029031944306	0.034433592031368754
SWZ	0.0	0.0	-0.1553954121134571	-0.22841578870640422	-0.24885977123493275	-0.24059759863674923	-0.22284763257625073	-0.19300200246086252	-0.16975827898082496	-0.15497642990113247	-0.14825705161746194	-0.13654121255879392	-0.12512296834252812	-0.10877091489698287	-0.098069247735455	-0.07905450359478872	-0.07928944689139517	-0.06637931274152686	-0.06536514084440892	-0.0433783640013119	-0.018897272492379713	-0.01654000808281042	-0.019034322748723298	0.004287715163497907	0.00660582235694207	0.008054639352828019	0.005125679588169341	0.004428681141499524	0.014233648054262638	0.020396993869198354	0.018556604712238745	0.015247819951391683
SWE	0.0	0.0	-0.12619874634089978	-0.2204586997209712	-0.19014560535398628	-0.17668327730684386	-0.11925036582985937	-0.10593696528120589	-0.07247408712466319	-0.11989404599236364	-0.06278090991119756	0.012347706639692646	0.015964418079961185	0.005663567274583059	0.046121561158685154	0.06192149906283362	0.043303825100982074	-0.07206265513157728	0.0253438016966534	0.05898513042403852	0.10356686074841637	0.11570806025045233	0.11397526815872805	0.16013491986963668	0.09298995956814604	0.10854807842446412	0.14209169157111123	0.16385224130952558	0.11755535555235674	0.132339468212872	0.13074255943863466	0.13435290315739756
CHE	0.0	0.0	-0.026262035506952053	-0.11824386924197405	-0.11585980595522072	-0.07165215131533786	-0.07808720809467928	-0.03159166618986742	0.018624651573473372	0.06419649764857205	-0.06387244282036741	0.0058859870368577205	0.04361682282538748	0.035231310523031745	-0.02073805893152425	0.03494278245754767	0.04213325421726921	0.062308866492566395	0.025813165736043864	0.05708349598263496	0.04897266355872176	0.021584067156732445	0.056811136219336866	0.08782422370270382	0.04697399314346207	0.05036640020983363	0.06064610524365577	0.1313893152113943	0.05884312203758846	0.07096619478126343	0.1084008896265587	0.13242350652340473
SYR	0.0	0.0	-0.004963866544094309	-0.007401314472443854	-0.019111601449295357	-0.024067094281654544	-0.028058563548816196	-0.02095486474815722	-0.020282176570940447	-0.017153548518578088	0.00018561727708199527	-0.00605279797616376	-0.0011028876183316605	-0.0032667942962305574	-0.008515367039796384	-0.004935954171592094	0.00030180252765799054	0.005359873328947273	0.01211885432925719	0.016859072988739676	0.021287370885514356	0.00903802621479155	0.00659743814450664	0.01809908013696848	0.03746398636670367	0.03471740891289876	0.051345507019195935	0.02929787288774577	0.032180523157498975	0.031936289898149006	0.030120241162490125	0.033128846013119606
TWN	0.0	0.0	0.22250931436844645	0.23133717494159267	0.2271980510540006	0.22315005731052828	0.21970795195203063	0.21946288084713217	0.21900766580813524	0.20440404204868923	0.21589275760480753	0.21232735425043003	0.22162008747939055	0.2325822087680951	0.22655244299660815	0.2323459965297925	0.23224767763319054	0.23757744771544242	0.24354636323924428	0.24373828114450102	0.2441208825227692	0.2427195114847569	0.2438888092631375	0.2578376756440459	0.26237610205188666	0.25382206759325676	0.2688992776478827	0.2560204461711235	0.26159615872223263	0.26826920891389605	0.25815296415880873	0.2625450014266839
TJK	0.0	0.0	1.6153562731879845e-05	-0.0010209051654941348	0.0004716840322105398	-0.007194796846954343	-0.014218365928786447	-0.026142925947758577	-0.014030984601010044	-0.0012212093435715055	-0.007676173016768484	-0.006988031243770898	0.011924560018994335	0.025903853219233497	0.018305217303571375	0.013304074277464828	-0.00321455898638634	-0.004484229018220098	0.02397834853991032	0.00961460054635932	-0.022621449269188965	-0.030388082237364777	0.006577730750123578	0.037569956234229096	0.03694319799969481	0.048396073986478605	0.05258630816271648	0.04107527935008903	0.03431339798465327	0.021842847544872868	0.04596011672439726	0.047465628772314084
THA	0.0	0.0	0.3026471461531788	0.3148058872809667	0.33287698318948955	0.3426258716578312	0.3402644699361135	0.3519479266825831	0.35846897347131534	0.3512708750929239	0.35826184472713685	0.3620437774801033	0.37712463447661104	0.352394984154758	0.3801290656893386	0.3699255899448195	0.3412201242732005	0.34944172407060936	0.2579697441161821	0.2488424784186094	0.24463990164200755	0.23801726163410475	0.23033835964636484	0.2734615864871559	0.27209171408486554	0.26651366683176914	0.28105833082305853	0.26383471238184963	0.26685538589426017	0.2634200212398463	0.27046803603827385	0.25551711743938554
MKD	0.0	0.0	-0.013182804700229145	-0.043322573298287814	-0.10908294146306785	-0.12014749759868826	-0.07742033872848442	-0.04820113022557804	-0.025071886345773287	-0.0010797031219755837	0.022114021122177085	0.02933582192785611	0.030474517723577677	0.07018207485109951	0.06047846597976303	0.05026587380696501	0.05059513524190429	0.05562871942808023	0.05761937918662419	0.06757816567002362	0.07202045119603095	0.06549421517154652	0.0640907383052447	0.06666995287871735	0.07813236658154032	0.06578917854032085	0.06995707953720842	0.08167741469742307	0.0996125594414865	0.10899513841378106	0.11731310541314155	0.11223699162496992
TGO	0.0	0.0	0.0002469682249373051	-0.0002789826244464777	-0.0016830427180258845	-0.011337670918576404	-0.01680298626656196	-0.01571449668265057	-0.01386680848128874	-0.007372458862764386	0.0019894662564023946	0.010743117784506317	0.01444306767282022	0.01504676777821512	0.02585391436178419	0.023077808574112346	0.03197323815729014	0.032572364777028184	0.03855448400311712	0.03781815281396206	0.031177451654729182	0.044294208489947806	0.046571804342088186	0.02711619640030083	0.026997285773489033	0.04277581125518015	0.06321929209669452	0.06693296244193458	0.05667920762164602	0.06330161483831809	0.057118262243749385	0.062318315424292337
TTO	0.0	0.0	0.0036497666415113983	0.0030838591234649826	0.005357594686894451	0.012191433241470762	0.004459890201524708	-0.002603006157986254	-0.0026274277621696207	-0.005309593602775831	-0.004956743528283791	-0.024629608897763777	-0.03678567291935941	-0.03798317364941406	-0.04255085575908257	-0.04351087744141058	-0.030580059079710065	-0.06617665251184013	-0.08707986145840563	-0.035210900510596055	-0.007714700554273257	-0.04780486915922921	-0.04709495838883804	-0.07450273529541196	-0.05328457186711821	0.013781363887344078	0.013007451671454007	0.015602036586637169	0.0308680655844773	-0.05708171025808895	-0.03398055693348834	-0.06805795815950644
TUN	0.0	0.0	-0.056042223047525486	-0.10576846301659781	-0.1552737262197179	-0.12590250055225516	-0.07310306663220745	-0.04286086912601572	-0.021169574185542217	-0.010855887856942026	-0.003342677812001593	-0.0001167763397758037	0.01866984189082821	0.02404047558486333	0.034436803630799595	0.03420109508041058	0.04292770112350741	0.05839499681010718	0.052600015862891425	0.06874533294376484	0.06762823251189598	0.07122027272328246	0.01621035251933023	0.07237653814293754	0.1148418049609301	0.11348755873139549	0.1352237676486956	0.1098344355115577	0.11035723420191879	0.12450369965768537	0.12728728828599323	0.12426619454821708
TUR	0.0	0.0	-0.06913345922443526	-0.07383741213666806	-0.051647589808634375	-0.03631594400052007	-0.026664160340394982	-0.014210230142930325	-0.011982549355771255	0.0010402760890926288	-0.023143082266696702	0.012689850171998529	0.003141579920495907	0.020991399053138515	0.007249489036142975	0.005746310288090584	0.017839504520344995	0.03365339671124179	0.019883511751794813	0.029673486730730225	-0.009180035532585507	0.03873553166884314	0.029314617802156384	0.061717314212494934	0.021350941339171037	0.044290730861873406	0.01923032439101746	0.0403358881438054	0.028327292096563816	0.06613362105298837	0.016746033190462306	0.05184635269319671
TKM	0.0	0.0	0.0006536210959362521	0.0015236236049043228	-0.009659564735187143	-0.0009610319310571214	-0.028522800952668348	-0.0020869614216434407	0.015942087141396222	0.007800176868699715	0.017112785200201763	0.003970972000666428	0.006238499980737444	0.027817696003218373	0.0370885203377469	0.03474712422011361	0.025010706776162905	0.04339268088526804	0.04173549771848695	0.05257919108301312	0.03691392292173301	0.013367148326204337	0.016159960840034238	-0.01592268742851566	0.004272413693273691	0.006746623229991755	0.035229878614040366	0.04657871065658625	0.05427965053235173	0.06228874738605228	0.06918832989080137	0.06363553514652232
UGA	0.0	0.0	0.00034221568909753586	-0.001592443673181787	-0.003245117307593137	0.003757071978482962	-0.0018707791003103047	-0.003392954485292865	-0.005571271418169932	-0.004965321504701858	-5.931738609188386e-05	0.012020440150717349	0.0078791740252937	0.015533854558547056	-0.013617446699698554	-0.0013989777369438627	0.028714177751432146	-0.03292297443947545	-0.02114071640838544	-0.019328342119018238	-0.02331629561570514	-0.01014236044906136	-0.0030817663520088523	0.0008815476150614288	-0.00038966959796660205	0.018060775206696356	0.001993976748382309	-0.04519528533735162	-0.047905633594780284	-0.0648202143869292	-0.019795580606518648	0.012709434404722941
UKR	0.0	0.0	0.012873647387334763	0.08441503648199955	0.04639498664724684	0.04690572465912979	0.08354982111618003	0.09260065946525842	0.1008276244955475	0.1024138697214072	0.10602075866252836	0.08820366669921587	0.08726825171889718	0.0837873332231398	0.0839970110805055	0.09519262161772346	0.09665330572548037	0.09509816936668081	0.12958439516519427	0.11950051729900935	0.08785983185251034	0.0773676501058862	0.10612309046214019	0.10598115625608528	0.1163260825430612	0.11126823101512695	0.12677866188328668	0.11068084648533372	0.13988490945116006	0.12322365516450606	0.15746285199873533	0.15564595089649913
ARE	0.0	0.0	0.049098310037032356	0.03576458407819061	0.03762145739594214	0.037689825789599674	0.04124064222035262	0.038990612344580455	0.04052999897683485	0.05632299579529931	0.04956116253040932	0.051239992092599884	0.051952933004328905	0.06897890963626363	0.07584883542492982	0.07734568966597521	0.0751777120744368	0.0840243473421376	0.09112863528690784	0.0947954073726276	0.1268415473603124	0.1506686218536446	0.14307692189550192	0.15566319086044444	0.1524153092165914	0.1479487954205938	0.15517368541599907	0.14455707974763143	0.1538313876556341	0.16100695437379908	0.16606662397944394	0.17305179059308173
GB.01	0.0	0.0	-1.0561761980920736	-1.2404613234736073	-1.2193542381581102	-1.061453104965382	-0.9402504785549048	-0.9797007810167124	-0.7413105255672403	-1.0231823552165453	-0.7265709826994038	-1.1210514346537415	-0.6792453778214913	-0.9910153513676745	-0.6747049289564933	-0.960577487668135	-0.6064885766916994	-0.8944884779459761	-0.599655122895526	-0.8830274292598861	-0.5965579600371251	-0.7344318089715252	-0.5142037375428066	-0.7091823506761741	-0.4769638121344677	-0.6912555621292116	-0.48449164191505245	-0.7458474141321836	-0.45656300360334967	-0.7013454525121032	-0.4681256834946357	-0.6921767219987385
GB.02	0.0	0.0	-0.8517893778517305	-1.695157924272006	-0.9688656822600783	-0.9010786182003683	-0.8565992953255774	-0.4864733319289827	-0.38397773124072554	-0.2623351500509852	-0.4596758350656094	-0.04171221343480802	-0.3899555350770689	0.06176589482826955	-0.15446224038508927	0.019000332639085293	-0.09465308486770185	0.31243608466295925	0.0768047489808188	0.2294545806825532	0.13139681575851103	0.26487186014059194	0.30519009129854613	0.38085972623820297	0.15564833359285046	0.5002870309149143	0.2084339502910426	0.6057198922876372	0.11916446403839043	0.2503669631033434	0.18997882990796633	0.30724547860723206
GB.03	0.0	0.0	-0.9493268876135552	-1.4517138621080616	-1.3951752002838713	-1.6098714691681004	-1.0343286514678085	-1.0810791169030276	-1.017075567449488	-0.36702527775575033	-0.8992306871755007	-0.3295288764234572	-0.7031649672464058	-0.46780024212208504	-0.8006424426087122	-0.4043748112299905	-0.6297793767795934	-0.3864707303373405	-0.7084900846374143	-0.0930271755348322	-0.24642954212626966	-0.02325920155348271	-0.24226001363923944	0.1569359924417979	0.034639793710833366	0.32420487026467715	-0.4250490088365533	-0.07402399337597121	-0.04730793359782881	0.2509795750453181	-0.2996318218188021	0.17259668069176115
GB.04	0.0	0.0	-0.7893103564799553	-1.6099612031351351	-0.9138946829993944	-1.5465561108275017	-0.5284973917162428	-0.7304902652800149	-0.6801781251271732	-0.4857758275251589	-0.7464034429526478	-0.21204089016283456	-0.41026346666745983	0.06465630445584569	-0.1630890891830883	-0.009193951848751603	-0.3167355668461713	0.11535413783414494	0.10434376249062183	0.15962222356531441	0.18413290308794128	0.33657960825006494	0.13889641913948925	0.020824726824297812	-0.021357449972680964	0.24129255579623532	0.09850109324658352	0.4866765419959673	0.33135088264997226	0.47159639504785744	0.1806549998131013	0.4610995831459963
TZA	0.0	0.0	0.0009594702788273679	0.0001354378551088331	-0.000809775807453228	0.004961302482131558	-0.0009794295417475674	-0.018811605245006024	-0.012132380495244455	-0.004553563255205173	0.000383502979195427	0.00369959193711189	0.014031361790101116	0.003846435085308464	0.013242970907167972	0.03107229528713784	0.04191445200465438	0.06029693309814732	0.05030732203701316	0.0194859431972505	0.031072295287093432	0.05778206597781832	0.0624411281938686	0.06027127118872766	0.06482626010559933	0.07808491329073242	0.06795986437448942	0.07227106515212967	0.07071994529561643	0.0812028352816796	0.06077738106842201	0.043757832495883164
US.AL	0.0	0.0	0.011122011877673366	0.007390746504265522	0.00865113764274561	0.009072183476477313	0.012416306391838106	0.012379088440250818	0.01574802332329206	0.02005005865624021	0.018242478397789696	0.01930266915555201	0.024201328139494827	0.027173176837047563	0.02854834700170006	0.030326380184098056	0.02730831682913326	0.03052023551952665	0.02781715157151865	0.030029204784520758	0.031479379065313395	0.03708205395753783	0.03785046733926212	0.04066586805717698	0.03830645827258561	0.04193932809462009	0.0390463663020757	0.042063387933177765	0.042609156520656555	0.04039388343397565	0.04303503216491755	0.0472320427948425
US.AK	0.0	0.0	0.003504107931995293	0.0038981644087110467	0.010202475023946	0.0023696759682501067	0.007884687606041219	0.007516723657552404	0.009333415931989109	0.008054585545247406	0.006410163257952739	0.0034136736014156455	0.008275482516761912	0.012709729777138357	0.016459048172867696	0.020694636411855427	0.020911085793384743	0.008306615646946902	0.021629223330332792	0.02547105159864671	0.020949038561624	0.03559080144803772	0.03692715399921109	0.045512485288079496	0.03756138033759182	0.01613407759466501	0.04229658119005997	0.04631453402357266	0.062449204630188326	0.06633669482287718	0.056850578299827426	0.057981155685582486
US.AZ	0.0	0.0	0.01584358480917203	0.011801078008444321	0.0113192972598819	0.013203760168578604	0.017465794179560845	0.01642419917198268	0.01915358349522389	0.02228989469021947	0.02159845684426287	0.029240242755745882	0.02580517847734498	0.027673875702216577	0.027754227695631073	0.03027991673467678	0.028462027406650492	0.033571698769341296	0.03051348732716619	0.03405089606549616	0.03438144548602029	0.03822429778699288	0.03706154548679397	0.04272381069032605	0.04113280147552967	0.043020377775571106	0.04366862559703755	0.046833156041126145	0.04588959973943485	0.04661362883084941	0.045533149552734464	0.04175812943736368
US.AR	0.0	0.0	0.00648204164939159	0.005725101532516597	0.008415775670767012	0.006782215968548222	0.008783107082988018	0.009898922997475523	0.013161814594564447	0.015654432221046122	0.019497834283743742	0.017949481159629244	0.024540795367267165	0.021160500813199867	0.028414930336917443	0.02332790249257588	0.026942352528536162	0.025334322278181	0.027503024821262656	0.02700463138241016	0.026435340867037027	0.029666198693356627	0.0314965140435719	0.03084933430888004	0.03233150598771495	0.03508185725227264	0.033054298430168494	0.03813205761997729	0.03604124429616995	0.034325567567328186	0.005346062346212044	0.0391860825045276
US.CA	0.0	0.0	0.11872413400921822	0.05486950705504423	0.06871371876315813	0.06625541724296635	0.07518442217522292	0.08251087056982964	0.08011050163900801	0.09545200475058468	0.0925047214410224	0.10347002549715434	0.09344629125798143	0.10400849619269792	0.09351631929965798	0.10260914159982981	0.09438213556374198	0.1100835114264509	0.09700270947261558	0.10860714746869782	0.10349367111479602	0.11243451537974458	0.10529501773159922	0.12006110283726557	0.11666236338323532	0.12558373430056058	0.11917689553724298	0.126899792206836	0.11237360849878364	0.13435567185442476	0.12147464314835599	0.1328579095215332
US.CO	0.0	0.0	0.016498758105920608	0.010103869203215154	0.012473236684340527	0.012522587797025864	0.015664929931769045	0.01669706218616618	0.01931575560096821	0.022353483658399398	0.020205232295289477	0.023260760168164474	0.025711801170302806	0.0296423474037244	0.034056187541064986	0.03566440407254401	0.0322747280411928	0.03530757239478266	0.03313265343820593	0.03627660205456351	0.03760503376257773	0.04233085261333702	0.0385426406436018	0.043463486352246505	0.04204194297465769	0.04573106716356801	0.04181799944922293	0.049132052824885086	0.043910923588375006	0.05305694424331264	0.045520361045880975	0.04966829636012804
US.CT	0.0	0.0	0.014408688777867162	0.009215149692609614	0.013696048385192228	0.013475748403690702	0.015538184225327711	0.01425771806526921	0.015233531190372851	0.0179277721153559	0.01826679663781139	0.019968148624127657	0.021346452600301546	0.024003170707431742	0.028428591327456232	0.03163217519044359	0.02818923679002161	0.02853463726002481	0.028847864845205073	0.032733601811285595	0.03271168907195143	0.03767005096466658	0.035930809726680835	0.03924982022669443	0.03776371143586754	0.04130800541659596	0.03789709332753244	0.04358436527220899	0.04168726436684089	0.04823924671801816	0.042221598087777146	0.04289781496384926
US.DE	0.0	0.0	0.00347952448902511	0.003640947263372496	0.010014466399299593	0.0023078691488098713	0.010871317546667925	0.009494160888512404	0.01182913238506611	0.014092922990283085	0.012123684274101265	0.01232978124805495	-0.007608016183480171	0.015180293007355239	0.03416504084843286	0.024722404203414428	0.034487588569187544	0.02679439357857749	0.03801178725777454	0.03980530745577582	0.04044623330530239	0.03430502000703051	0.04476354794991089	0.05023703087885245	0.049447786686784845	0.044053228177021175	0.05036152298161234	0.04941532343512023	0.049799819379248156	0.049637205292873965	0.047853513418827376	0.04757653338163248
US.DC	0.0	0.0	0.006534553750991989	0.00560918827072765	0.008604198819894826	0.006725455920952861	0.009313402810029459	0.009905701484869134	0.013044010100515813	0.015702553551100173	0.020238706469699608	0.019062366974686995	0.023793308112418643	0.026691653186206032	0.023701662117359135	0.026016128289652052	0.025798833368506635	0.02559886375028686	0.024659087504019794	0.028130786762492477	0.026135300467000633	0.028130301006368263	0.02991254034863111	0.03499112097653523	0.031041437658974047	0.037551055927176336	0.036920706353327226	0.040920422555101865	0.04341963798608628	0.04668408128398749	0.04468114672739887	0.04015568044430928
US.FL	0.0	0.0	0.04536403056072391	0.01570243670161453	0.02171280628129324	0.023275674801848112	0.028498607092575234	0.03346433532929183	0.03560065889178787	0.04636263724906442	0.039499746114524115	0.04570250990656444	0.04228579176981384	0.04955682025213903	0.04763319829053092	0.05135352103475821	0.04677022574857137	0.05503336621384136	0.049520116019285965	0.05092063977425454	0.05167544345561215	0.05792979899168493	0.05785652773813155	0.06140853699105886	0.06470921944097263	0.06924012257931711	0.06979978780667917	0.06458067458572359	0.06536308076492414	0.07225304841760316	0.06294711897254501	0.0641375938935651
US.GA	0.0	0.0	0.02608473388350241	0.01489990772609584	0.011859900949828805	0.01564837146694753	0.019101673900046023	0.02146417684110169	0.025416149812018674	0.03599813533448071	0.033376680504448863	0.034680957018973224	0.03655390828785077	0.03738436217779473	0.03869978839696753	0.03581516071817781	0.03893914866222037	0.04037789857815888	0.04250478436902405	0.04680928710674159	0.04744896158708212	0.04977510852715028	0.05223421569440223	0.056058285625470994	0.052807270689858576	0.055124577506937555	0.0594405086918659	0.06099943649509054	0.059704716870223606	0.06436612961582266	0.061525622910929556	0.06330810229118189
US.HI	0.0	0.0	0.0042730248563493944	0.004955085351210364	0.012513186770957141	0.004545007615353036	0.009432530370423464	0.008510412299345127	0.011822216922774409	0.012678504771934662	0.00948648145453479	0.011233209673977562	0.022061291252861714	0.015532220144276465	0.026129648464356947	0.03951595186304502	0.03020394524475556	0.031628699333619004	0.023595679884236276	0.028844773895819742	0.03638604653704025	0.0358071860517839	0.044938778264791424	0.043636775266486794	0.044471284696334656	0.05268793581740816	0.05278346388379873	0.05895739826877744	0.06481901032275861	0.0691514308681418	0.055571596516257316	0.06019035377877735
US.ID	0.0	0.0	0.0032976789213989832	0.00433549709657477	0.00977602937763944	0.001412801953692977	0.0052111853559688726	0.005830141982787751	0.009290262009886696	0.011920749876459524	0.007978907949768299	0.015053809363152482	0.028640358547504796	0.02586547858693944	0.024719677531148676	0.022954297468746887	0.024849443701802088	0.02228990712274115	0.03657476634764123	0.040933913873408834	0.03974205671863906	0.0318770442567784	0.059422948074905335	0.006745351354076057	0.04880017109467616	0.0683036842321405	0.06310774717919188	0.07074341271597895	0.07847212402023462	0.07898589847517012	0.08241147642802371	0.08217746165510853
US.IL	0.0	0.0	0.04223308445729934	0.016901413086434225	0.02144532321053383	0.02314349890411016	0.02857767586095239	0.02960227485830913	0.036212503020882636	0.0452372222760733	0.04350959617742678	0.04813647833528112	0.042885168989648115	0.046421501910209884	0.04683483920531195	0.04644213438751432	0.04619103222636145	0.050904693601161455	0.050012510895580675	0.05699709570863298	0.05640875079360175	0.06457230974659112	0.0636693195529281	0.06725765122868044	0.06810495829621122	0.07274844468574404	0.07372905229403592	0.07207086430645049	0.07028136533842044	0.07596730764318771	0.06968169712342487	0.07696243167298888
US.IN	0.0	0.0	0.01810959544559232	0.013720197394961886	0.01262903769967405	0.01368270812358574	0.018097449388831954	0.018674153506914593	0.021543309049443238	0.0230650114201314	0.02903771804290134	0.030719888509667115	0.028986389274199276	0.031411396221914245	0.033278443687212445	0.03219615995651015	0.03311266169134797	0.03836407940489561	0.035142513032848655	0.038844607775478934	0.03705726880764981	0.042582206376362564	0.04045617928736256	0.04488627830701031	0.04415348568069799	0.048273918647478986	0.04426939877044678	0.052900807144506956	0.04929372025928025	0.05559226821238994	0.04797820888098325	0.051450170884748125
US.IA	0.0	0.0	0.00948768251083365	0.007329024904234593	0.011416496474825344	0.011330890307204022	0.013669454625486743	0.011951200623272484	0.015312134432798885	0.020558410324311716	0.020648809545575908	0.02281950551954459	0.025852393819647546	0.02187906380586302	0.025059310639274912	0.021244597261582676	0.024201354034980582	0.021904032271402585	0.0221757872670425	0.024225430769608813	0.02736153692286525	0.03233182209689822	0.03327348994057733	0.0333273281944102	0.03038807164019719	0.04021316283508991	0.03867548434270951	0.04165877011075292	0.04030902390819158	0.04141231797980538	0.04512180710978253	0.03932890016891122
US.KS	0.0	0.0	0.008456644300425253	0.006613201648142386	0.010155921087351416	0.0070401833328403995	0.011484754281099185	0.010111417711544668	0.012784127493681297	0.014311157411928122	0.014757695509692859	0.017442941454026695	0.01605669263737841	0.020444224047588833	0.022958602101086356	0.023110791110259044	0.023197792075979606	0.02209260401593305	0.024093500865518536	0.02776759928462269	0.03054009691798587	0.033766027538240095	0.03313194845391276	0.035110405573135495	0.038241437445507565	0.03658979807497076	0.03878876628740091	0.04125638445584556	0.039308891657285905	0.0404508106725876	0.0361435107004926	0.03769185209443471
US.KY	0.0	0.0	0.010650911797105422	0.007367884605491426	0.01086539640740014	0.009881612403983553	0.013292375328255446	0.012475821672675025	0.014342514264487072	0.015287997444701773	0.016488952090232267	0.018184534510612416	0.02455619978039003	0.022306200507826723	0.02473427373792525	0.024035209101236354	0.02603749655576415	0.02576322286804711	0.02709459927801028	0.027196370037008144	0.03025993848544406	0.03904664475713471	0.03197034382174113	0.0387181530209002	0.03339622875671022	0.04013806899636485	0.03676441310342948	0.04306862913123766	0.04063468642432344	0.043404681549419344	0.03842338590569483	0.039348972554331674
US.LA	0.0	0.0	0.014483753226879337	0.008902872828642217	0.012008216739656241	0.012609525432116797	0.014745767073787164	0.014891314166276537	0.017153473672193442	0.019508544858570787	0.017541768887574527	0.022447912739531617	0.025363943649137077	0.02230076622844468	0.027437008256159245	0.026917924219893585	0.028378266101736216	0.026817815155744107	0.030189680366077276	0.032564816985747314	0.030179138743480216	0.03638553721567739	0.039324977797550176	0.04417223396473435	0.04061723532475803	0.042081430351426086	0.04728608387467581	0.049991500435098146	0.04835427739633413	0.049018908525133575	0.045375651058887634	0.043446170621574964
US.ME	0.0	0.0	0.0029687082687024358	0.0039754185709561796	0.00993423244766145	0.004451336811173157	0.007559127785339292	0.007373454099157684	0.010509889898524527	0.01151694531915659	0.013336754514781113	0.013422343871982712	0.01601728893967369	0.018754767896633773	0.018519742282685492	0.01690596875740802	0.020621858309732843	0.01981807761246568	0.01810698070521255	0.014897724928575329	0.025117025154663963	0.03159455195027583	0.03389165985965281	0.03002944011596398	0.02778444508129141	0.03351202964627653	0.013364018866468541	0.04956521089707344	-0.0048768677686106265	0.08435728459919023	0.08379060022614127	0.05424432583627237
US.MD	0.0	0.0	0.02007922193025813	0.011870673719038827	0.012571856741794285	0.012601077088492119	0.017717217578994138	0.0174776633851792	0.020469932187916484	0.021110042053562594	0.021300158579706796	0.029188072716079816	0.02990799888014095	0.031096556226506422	0.03251703362203706	0.033378638980741115	0.03423676948741683	0.037429421424595155	0.035606598281945345	0.039842337623174906	0.04068999092443626	0.040398998390522856	0.04006304337713651	0.04214237377964114	0.043631769074026217	0.04581871459130582	0.04647972621845131	0.0473057933176424	0.04969012096076586	0.053310127049943645	0.049425400414260245	0.04940044465866489
US.MA	0.0	0.0	0.0260714869234846	0.015270651201948482	0.01222890992920167	0.016788299740055912	0.0232495733018645	0.02133109574506964	0.02313494715766584	0.029371882130901916	0.034409834079962565	0.03956200941095389	0.03650806444122079	0.04234948685784001	0.041653674747132996	0.04297864181161959	0.04105444503053057	0.04558435264265803	0.04254865280413078	0.04743214541975682	0.049830796163830016	0.05207651807119795	0.05166578110049613	0.0578858403342597	0.05869486892127185	0.05799023631660738	0.06203831941609117	0.061863440035136996	0.06017924929526686	0.06279092100793804	0.06195136304039117	0.07034396227563189
US.MI	0.0	0.0	0.025032368781463532	0.012835734938532184	0.01671347978684512	0.016116845553271197	0.021130243254452452	0.021344801619682663	0.023943127341019554	0.02897742276681825	0.025060442230784297	0.030621335138381056	0.03549440755636901	0.03452085894064538	0.04024205166341943	0.03584815819559495	0.0390521822238421	0.0368862044071161	0.041202885398550215	0.04941418048582946	0.04216527177582918	0.04877910786724726	0.04737770142027031	0.05051416453165647	0.04946193472390448	0.05662234282919343	0.05169425652178372	0.05858454684948278	0.05451603682846695	0.061538973155039756	0.05233726020448248	0.05964844245525125
US.MN	0.0	0.0	0.017518225171353485	0.013719561152170101	0.018247488271816437	0.017881122089846713	0.02161769825650417	0.019460893066458596	0.020626266506984514	0.021111664313733236	0.029174053097369423	0.03258804757924061	0.028511962114841083	0.03326473339420044	0.034180080607648655	0.03408850401587227	0.034616848911417364	0.03804621581919854	0.034729181268922105	0.03920530869656602	0.04183877871992703	0.044460644655219816	0.04133077088592785	0.044979658428445646	0.04252258250641017	0.04809386069744015	0.04189895249608888	0.04973625786053315	0.045727583773658154	0.05318990961236114	0.046468869666349555	0.04848439209366173
US.MS	0.0	0.0	0.006028914090605575	0.0056216854916080194	0.016622299081547887	0.004086328355579205	0.007387337421538298	0.008375042303732094	0.013609334037556486	0.014472763985207138	0.015558589896214059	0.015248955737257042	0.019240498125849825	0.016570868917931136	0.020305084959049147	0.02168650266343164	0.023450750356857064	0.02383129846144083	0.02132649151838084	0.02752619587922389	0.02242284920348503	0.03052845361950496	0.03672131232714815	0.031494041776003456	0.030462278972165358	0.034466108430541986	0.036637584722964966	0.03706131310141636	0.03408046996844494	0.03374819249519767	-0.018407785852736502	0.033598114714128435
US.MO	0.0	0.0	0.015995345875507994	0.012116131734840607	0.01397523327464345	0.014506141730352695	0.017545069106605915	0.017923790829410535	0.0207497489738806	0.022570392247955873	0.024250702364181365	0.021864248441105794	0.024317543356833227	0.024244709723464375	0.031079217683105398	0.03057754804578483	0.031062820237615085	0.031045830113352046	0.03251514659370347	0.034733016338295286	0.03502369233971958	0.04102463056072647	0.040481473410780566	0.04754916753284544	0.04161974588128281	0.047430631782385824	0.047197709032653634	0.05368714625204607	0.05495686169920688	0.05292713453191045	0.0541379113698115	0.047365634679175095
US.MT	0.0	0.0	0.002356860730534649	0.0028763303097978365	0.007833999183604057	0.003992259963792044	0.018767514607831437	0.0010004439107813567	0.007273006640495794	0.01134528481592234	0.01241623125911584	0.012144601870445193	0.01737822544165546	0.0426721984020384	0.030765055981230027	0.05831251479333499	0.01295300207329042	0.03493032829451348	0.04316052575843443	0.03000985707584114	0.008778214080784608	0.03079879338938607	0.059559501302119955	0.05603394215096813	0.059172818701092034	0.048906265884007816	0.054261863161597645	0.05855516461348298	0.06834636600037136	0.07525518164523959	0.05371644172993406	0.057997632317352554
US.NE	0.0	0.0	0.0060792804704945524	0.005739119870273868	0.016638214383868366	0.004415284590764124	0.0067050015335690105	0.008267472557266231	0.01222415088242279	0.014117537115621026	0.013575199009929761	0.016032379632835436	0.01605558033017651	0.016251303506353842	0.01467888932664696	0.015084814309607175	0.017444307785763336	0.0221196844046867	0.025355745581423506	0.02836799852736771	0.02437835079016626	0.032438761484576695	0.033896742149530645	0.0349603109595531	0.02451685720890051	0.030172943004491692	0.017141652072183433	0.036349038415051105	0.05387917133683473	0.0542050277477335	0.05164841556479782	0.047327154852716546
US.NV	0.0	0.0	0.007494512991756963	0.005626850026563268	0.0078717730040756	0.009398744199140552	0.009617024131403085	0.009930748587749783	0.01182495529634675	0.016560048497349378	0.01767333262805426	0.019528429672077685	0.016681048433953016	0.01609750964994827	0.015947706927921246	0.015991193486275534	0.020035725788969394	0.026093346885036617	0.022296038490043912	0.02635313671384143	0.031377669669807595	0.03208926789666222	0.03320452868906809	0.03836234512244463	0.03644625394463308	0.038981463817844286	0.03653492134276792	0.04204260690428008	0.03949821967303979	0.043749877888243915	0.037796596294104035	0.04417556611318041
US.NH	0.0	0.0	0.0039026640590744677	0.003785215936158437	0.005296453454484151	0.005926158150515448	0.009406062718886332	0.010904937276934312	0.014039485236572169	0.01620112197144863	0.017263799038458316	0.021465861745162407	0.022299555286298123	0.02451628782260684	0.02404568905065574	0.020320944116081208	0.02452757574287201	0.02649758659294399	0.022809393019218582	-0.048575414873630596	-0.033459008289693504	0.049871644386501046	0.07016248738180852	0.0679839187664788	0.05494422075531524	0.05091255189293431	0.05090180149269763	0.056265713708891774	0.05785516038931959	0.056991365727343535	0.059660958875129566	0.06556937886514902
US.NJ	0.0	0.0	0.030855912813954056	0.022070367412863057	0.022641308507576063	0.02391035701074795	0.027354917233690657	0.02823139704433153	0.029770771588566447	0.03467270191046534	0.0363609747954019	0.050129504187546026	0.03987443233490762	0.04861610620667811	0.04794462053119286	0.051022622581298194	0.04487021784802536	0.050549203957417355	0.0462146832758803	0.04783426258199164	0.04773453295221497	0.05467387475397434	0.053840723172005056	0.057294044118272325	0.05649970457808351	0.06075850272833083	0.059996557490782365	0.06870091339759021	0.06032175689989483	0.06853374657174172	0.05710232689328798	0.06567676602664552
US.NM	0.0	0.0	0.005376138028778676	0.004887038470147154	0.00773141357324203	0.006073184042132418	0.010558179509367882	0.010800552874812297	0.01373119311043336	0.016280763058884595	0.01772174691221373	0.016757595557370664	0.02288974063042737	0.024396016900607442	0.02386813760351103	0.024844556018499553	0.023108767010460163	0.024868694427127025	0.021911739369007144	0.024940318229838	0.02697467165289069	0.029729022363134128	0.028512604852437562	0.028758341766543793	0.025242641905220964	0.03492273733645135	0.033822461185328834	0.03760981707179312	0.030431608339132055	0.034580248931925794	0.02765074495054698	0.038576144840574145
US.NY	0.0	0.0	0.07549291091675236	0.030985624123536226	0.045605011282212615	0.041952961169955394	0.051125134209417666	0.05358328913034338	0.053511228412306266	0.07161474388304168	0.06295204402391175	0.07387071686415503	0.05508333131383214	0.06962703654525004	0.06456544755737426	0.0713825422530956	0.06934176871873365	0.07813511480774249	0.06739728704234782	0.08012157020327315	0.0742805058267626	0.08706123408221966	0.08224961622691485	0.09531065838690456	0.08780449737821883	0.0891234925606943	0.08275369124768339	0.08557881332211803	0.08134482545927302	0.09036043841077479	0.07725346477875927	0.08918851278636453
US.NC	0.0	0.0	0.026284207428561857	0.01035798042579028	0.012600945832530464	0.012916514903915655	0.017888283287925688	0.01832370638603642	0.021163349409958343	0.034981262318622974	0.02918591130629533	0.03808422523758903	0.034847448588259944	0.04565373492440017	0.037710264720214326	0.0372659074118209	0.03834850236936749	0.04267832381157355	0.04025507880389689	0.046150580718373746	0.046905282180542685	0.054514517195358714	0.051242601977818936	0.05687889213861208	0.05564337859917945	0.06059751787175216	0.06367180357100821	0.06705663284836128	0.06867563938843801	0.0760057999856345	0.062017259614011166	0.0709688996130664
US.ND	0.0	0.0	0.002975523842851935	0.004015073069707498	0.009906658677882874	0.004343497334868829	0.006548088428859344	0.007395423033096371	0.012266473450850413	0.01438325426763587	0.011667704158901948	0.011825693515943314	0.018077508686653587	0.01697227460677464	0.01346193777622684	-0.017034156652528942	0.019927747283965402	0.016269100969434902	0.025662380664304152	0.030447003643852	0.030367144690934822	0.03157263459916404	0.03997580156185343	0.0380695579845991	0.04572184336406604	0.058327458082518824	0.054498722569618074	0.048772386223339126	0.058480953212791675	0.0676823639947921	0.05917894120377465	0.04993085960511845
US.OH	0.0	0.0	0.0329892380011243	0.015797299222519712	0.02152865464053466	0.021337975682089727	0.024114680461595484	0.02552830853013166	0.02921922444922842	0.042017545335326645	0.04181175177497831	0.040456137104816214	0.04390379049250548	0.04265934435416785	0.046568755179676735	0.051343603975606555	0.046370455413558	0.05149938598567605	0.0486937538903387	0.045392102476204954	0.04417321779690564	0.0493836592575736	0.048906215657384955	0.05581530339333618	0.05061553106329164	0.05544436058022573	0.05351832845634785	0.057633628102227163	0.05162052507412529	0.059027410317469275	0.05207021623314656	0.05894443877398903
US.OK	0.0	0.0	0.010389012087475002	0.006655723009330039	0.010774175862260371	0.009489926036421181	0.01113144533058108	0.011889341721849078	0.013157420935239195	0.015353491169411981	0.017011989606596778	0.01696246710605198	0.017909862861742454	0.016717684460387794	0.02593109302428953	0.02602579217334533	0.028667767045198467	0.02967135567906176	0.029283665246104817	0.02902058959508569	0.03124414987036861	0.032397417735530176	0.03405106498901578	0.03448565019805727	0.03689355545501982	0.03782366886864175	0.04311277299506866	0.04245745892637043	0.041209592978552756	0.042753987531796156	0.04209594467228239	0.04252193924350056
US.OR	0.0	0.0	0.01178789458384788	0.0076809592860938025	0.012060422284365657	0.011348653509579698	0.014016513964243416	0.014011156276816372	0.015821072384714086	0.017501778930850698	0.017877352819528625	0.01901434338646979	0.01914489237018202	0.02066549335695278	0.014574517109844365	0.025880309120007716	0.027790771161972927	0.03212844419833161	0.031155220277057083	0.030278077550338622	0.03114102240537875	0.03752434979642505	0.038452747732864445	0.04463882293179733	0.043890711177341224	0.048530736374141625	0.05185464565435893	0.049155799907407705	0.05703445785956163	0.061312839155003296	0.0629611316921963	0.06046927126952539
US.PA	0.0	0.0	0.037741841125638054	0.016162639461270167	0.021701418270714257	0.023156157441128755	0.02741409964257535	0.03199503113624491	0.0332790450473297	0.043497169574191474	0.040517817956153834	0.04484875595676119	0.040834452642224406	0.038769506937552656	0.043074944341903176	0.042854423073945824	0.04235649037866995	0.04682964008253521	0.04300575582834032	0.04994309580290679	0.0493076351873345	0.05441619072574788	0.0519601628370614	0.058743896642132754	0.05421585628850867	0.06421765030069082	0.05933243725624315	0.06205152392735336	0.05910339752921434	0.06347635262398121	0.06003407342560774	0.0581793775349837
US.RI	0.0	0.0	0.0028706987758253533	0.0033537199372268844	0.009442066317189024	0.0042901968055231166	0.007237480794985984	0.006647952755045594	0.007394925745840553	0.01084980940717628	0.006552844606000363	0.01061079229851547	0.01932191508824399	0.018172068252653162	0.017601775568665268	0.01857672314895531	0.018214813488159898	0.012690348006816343	0.02428428072243083	0.02997331536054304	-0.02864607579755596	0.013300180033626319	0.03901642614618783	0.04749494361260265	0.04907651732706242	0.03540267269281916	0.05950956068787594	0.05792727455282698	0.05917009227576209	0.06405480406539432	0.05055657110715206	0.03203684160553166
US.SC	0.0	0.0	0.01035831709057522	0.00674065125807477	0.012714961632620536	0.012231179937138847	0.0143478509973205	0.012638166081857527	0.014234625494147224	0.01764672951738433	0.01757760343032988	0.015899302767530266	0.019381138361862504	0.01987289226299538	0.025640530774295733	0.026563792921119322	0.02650435457764999	0.029326212639957383	0.02434721700517173	0.024031255284540087	0.03017802767781852	0.03285588146821894	0.038383445583733966	0.0359888573792988	0.03808474015642993	0.04608116517721417	0.04026407880799443	0.04520402072640817	0.04608812824289377	0.04664093511146383	0.04459359196629098	0.04435382031249269
US.SD	0.0	0.0	0.002403063610656453	0.0029633391880556914	0.0076967751166723275	0.0022572559300382267	0.003979316904190178	0.007404734660210188	0.01145504247594964	0.008142274968792051	0.00904220167385894	0.010064980914514798	0.014702770405450316	0.01434356489489197	0.010867560800709164	0.002656420396784931	0.022343007850067487	0.027487510913237756	0.020168220404048753	0.027627367259985824	0.027904104286413656	0.03131719427933444	0.03452963930068442	0.026401817571408692	0.027484110151054786	0.04079639389973355	0.034639738977904067	0.028938786194854238	0.044105335549393665	0.05520669875345163	0.04500271168279557	0.051796584427443726
US.TN	0.0	0.0	0.016715420690793792	0.012045656080461598	0.012615134961135865	0.012967201643609982	0.018497482726687053	0.017576126108087564	0.02180709848649265	0.0218044532627637	0.022905118261462576	0.024656634261388533	0.02633036808727951	0.03305943937332856	0.0332000141201938	0.035318523422245285	0.03288214640171372	0.03513329477946581	0.03390968985870213	0.03517228033873554	0.03668906422318319	0.04120824002533663	0.03971967186073844	0.04337612683704695	0.04022377592629578	0.04428665063465065	0.049066380974482904	0.05041764943105598	0.04670602264544854	0.05378974285616955	0.04493844635862221	0.04641290666331788
US.TX	0.0	0.0	0.08305545383464619	0.0355309081943922	0.045288848502123	0.04822040332692623	0.059064022057842	0.06238230128834399	0.06133980083276036	0.07265775550340248	0.06648134349755974	0.08274061550319622	0.06264316106507906	0.07915338215080947	0.0669084664873143	0.07705593496496466	0.0710518691212636	0.07390532082953705	0.07358191273210135	0.0810613314521813	0.07402944224863539	0.08712853074994698	0.07980398952245338	0.08726024671275034	0.08714145244552718	0.09446367752004026	0.09055491337315313	0.0957553350847018	0.08985908006704513	0.1034764260826826	0.08972625478886886	0.1037105769585267
US.UT	0.0	0.0	0.007619269116077021	0.0059896505001377776	0.0084945114972923	0.008394250677845605	0.009746457978154766	0.00976706330522159	0.011482007335761324	0.01337050630214609	0.014029461894859985	0.01444405766970469	0.013944689643330399	0.013801696971182942	0.012371355377127635	0.013809026382838319	0.019099755253226824	0.020229867552035152	0.020736426699241584	0.0235611542831915	0.028508645424096812	0.02689479195765454	0.026990350890443437	0.0314932371560106	0.031014474456747543	0.0331748531072984	0.03609334184380142	0.03827349607674613	0.03684356935496069	0.04202739944820788	0.037276004641140226	0.0364183251896355
US.VT	0.0	0.0	0.0015502447976434297	0.0018216703637108367	0.004432399402198861	0.006465104802555466	0.020323072210381987	0.006838066093761697	0.009846310814554116	0.015824309589085317	0.007887932219574623	0.0158634638883548	0.023823732016703403	0.027189010856143447	0.0366650149082437	0.04859313990528413	0.041683401534919895	0.03685083192170868	0.04246914204877328	0.04526502446855485	0.051646511615066615	0.04084257954921622	0.046254500064990545	0.02518683253658338	0.03966994146809011	0.05615124692606166	0.062037000826076216	0.06439223147112205	0.06643621861870397	0.06926262811923767	0.05799216262327711	0.02674703181708704
US.VA	0.0	0.0	0.02635264537069748	0.019816351356771733	0.023533559453881026	0.019872746549709497	0.02564479256594865	0.0268191441873622	0.02805837207786599	0.03717160539669084	0.03846881372799871	0.044132864733170685	0.03978417314742799	0.04178162509369532	0.04439118087342653	0.04173914045082494	0.0433595808226217	0.04350867338469566	0.04437972745761076	0.046723397538506184	0.048841130166876745	0.04916222212272281	0.05210582925974094	0.05247788693458766	0.053944082688750505	0.05731253625467225	0.05990405983988811	0.058509636182990654	0.05817578298177306	0.06051156645452416	0.05949946495249492	0.06013193922107529
US.WA	0.0	0.0	0.02353001902022367	0.013994710552345246	0.00937834902794421	0.012924373098832653	0.01880378588778875	0.020222357422738924	0.022770137444716454	0.02990324689557955	0.032655074189613664	0.03928829705712733	0.030460925135167294	0.03653781898467212	0.03472738853829149	0.03711416145566471	0.0326678468202557	0.04075265217657886	0.037761697850324794	0.03881323615033683	0.041003292566066385	0.04475723167740586	0.04745702399375773	0.050810379227694824	0.05256729055260756	0.053795981641791	0.05586964521206994	0.04941852227935417	0.05489748611309242	0.05574160408718942	0.05803321191140132	0.06002844073571545
US.WV	0.0	0.0	0.004141882458830182	0.004890994769546353	0.01200123475979531	0.004628805460815677	0.007317764346592703	0.010245882399173567	0.011819777487231953	0.014425473551993306	0.011843819943146983	0.006503357787113195	0.013392154104430176	0.014287798857037792	0.02438107493070163	0.025560167584770532	0.028630262666462514	0.026635244982076145	0.034483714908306595	0.027048775223903476	0.02939759662807795	0.028841330121642805	0.03183853860013741	0.03285743257417373	0.0318696672535701	0.04122699109765371	0.041728592651657515	0.050987215887210446	0.05287265058833146	0.035449462400860554	0.04607926485926672	0.034222031756514504
US.WI	0.0	0.0	0.01645146331390457	0.011971966234969322	0.01276410852424359	0.01243431735991063	0.015168205675153423	0.017159050366122308	0.01870794272218479	0.021624004459042112	0.01922865883956515	0.024419282192988945	0.029085585857258067	0.02860618211601995	0.03119316053306065	0.0345649453969088	0.032744626868930204	0.03719774065469306	0.036038291445250614	0.03557973694048311	0.040275255275745714	0.045911820632804634	0.04381003741162903	0.045772890072082184	0.04495809676039464	0.04810774716585975	0.047426800804761804	0.05034144685274189	0.04445417586134148	0.052007777038065583	0.04941307668153705	0.05197244916499422
US.WY	0.0	0.0	0.002234218730490234	0.0027566934295064627	0.007680469417570279	0.0042355160479568	0.019116910797434272	0.0132130380400719	0.006490286667859557	0.012143883083393092	0.01635382344680192	0.013679794283438795	0.01617342352882023	0.030941554532404325	0.027822234432384185	0.01971382900691765	0.04146823227551	0.03800546726837606	0.047231438767769696	0.044237713547334856	0.0415582038801654	0.04608144637952005	0.044332708947147914	0.044287494790506976	0.05008632455767437	0.05743385336727247	0.06182236681400166	0.05409896678298942	0.06459550175499373	0.07776880614231985	0.07154112694991444	0.06910686982939396
URY	0.0	0.0	0.03020052793252237	0.03492093503620897	0.058462505368894746	0.06425021461247127	0.07242538254836894	0.07015152511384848	0.04842024579265747	0.032037845049770475	0.02115319550126671	0.031880269111495	0.0397228785265602	0.045662666873269586	0.03422924995846177	0.0423256299251884	0.0370024032437577	0.023793050536480287	0.03255363140577394	0.03947918550573082	0.04137880008692196	0.06020729242937062	0.05674016371828294	0.09863566630039511	0.05540534893906379	0.10390896339667055	0.05111186269135537	0.05876116674028431	0.06377244803223991	0.06814701259705291	0.07338274798713851	0.07530526604768717
UZB	0.0	0.0	0.000996623436688715	0.0013088436420227723	0.002474500203053509	0.002444518792632522	0.0004574749696839575	-0.0027024623065474707	0.0065850549585411144	0.013246614205786322	0.018255060511873644	0.017664219957880256	0.018942048347625473	0.022334600015194717	0.01964092536341777	0.019823398430429684	0.028317442160563644	0.030690625873153188	0.03797817629360711	0.0355781126957444	0.041214100937581044	0.030484891367055234	0.03939143795119726	0.025566389292275282	0.030908766480153282	0.02801194192660894	0.036706550954201944	0.026352625935044394	0.03473449783646387	0.034155546462466546	0.036550440851579324	0.03681768894119308
VUT	0.0	0.0	0.00010378652151032952	0.0006486657593729461	-0.00010378652152143175	0.007654255960898304	0.010690011714897807	0.003788208034860574	0.0007783989112830625	-0.0005708258682846079	-0.005915831725733511	-0.0012194916276908607	0.001427064670678213	0.00599367161682185	0.005267165966316156	-0.0018681573870638069	-0.0019200506478078694	0.0020497837996957813	-0.0016605843440875567	-0.002776289450268088	-0.005915831725733511	-0.006434764333251852	-0.005448792378948131	0.009444573456840466	0.01665773670136428	0.006875857049637446	0.0014789579314333778	-0.009340786935341239	-0.010015399325147278	-0.004852019880319247	-0.006305031181386145	-0.006564497485139764
VEN	0.0	0.0	0.012149657285642768	0.0039868578805890564	0.008221569370947535	0.008022556554787563	0.008647020987306853	0.005601878012861938	0.008782433429410652	0.005958040107789664	0.008274328162216626	0.004350963313348721	0.009793867226637332	0.014638605596184462	0.010927617692635394	0.01713635598388219	0.01471755593402957	0.018169902316200748	0.02073243384441703	0.021742418519243856	0.0455907876533157	0.042835469168367446	0.04743713066521771	0.04633402645535245	0.04416941321701007	0.04896278824655376	0.05092414864380501	0.025771461964452236	0.04672491381785271	0.04738464022988609	0.04829399140136026	0.03187752724667092
VNM	0.0	0.0	0.052730437459835855	0.053414856486644346	0.05373021768206865	0.050946345421354344	0.06400962892856299	0.07145573291611473	0.07065096523848347	0.0857632441884082	0.0814661495862179	0.08377510493322582	0.08045068653694809	0.08753318758947248	0.10394662978505664	0.08594649461275417	0.10465167513871165	0.096966067108184	0.09499139462834094	0.10918179609449297	0.09763957634223441	0.0960757257439937	0.09417554669248762	0.10993678784283478	0.09448136181930966	0.08492881551185327	0.08731021870105327	0.099161492424793	0.0717277958717677	0.08226256445373892	0.07865346865414402	0.07972501485649097
YEM	0.0	0.0	0.00012116236840498118	0.006765786537865637	0.009356131457605166	0.004232028438555524	0.0036608344162081252	0.003740055964729372	0.0013687353263680535	0.0033452796765143233	0.009453993370489577	0.0103773571339838	0.014211946375142226	0.008420118875474003	0.007294374013144811	0.007041397639584446	0.007589291206500093	0.009207008542655437	0.00890010825786991	0.01593618007911246	0.0133338520680093	0.02987917262553541	0.04089695942099958	0.02661910604322415	0.03908950980473502	0.025010708889294797	0.02603726038412635	0.026151765479487388	0.031354424319762764	0.02914354396035268	0.03078988757037049	0.03703108099679664
ZMB	0.0	0.0	0.009397003495914547	0.01265600539375189	0.014226466453193254	0.0062517875668799405	-0.005247035993571902	0.016871453500688638	0.006602806546007756	0.009831751772848563	0.0018431180035083372	-0.006404217826849745	0.011605095361488793	0.023409852894529237	0.026213710917288857	0.04176159744166963	0.038087169412648336	0.03321476835389525	0.02968632986968256	0.031840749108469346	0.03849615482862667	0.04136442000350904	0.05782796154074621	0.07250205770121809	0.06740637851514464	0.05866740142355109	0.0649191889902978	0.08707202896571786	0.08526648180104957	0.07143182552329375	0.07013938867053149	0.06629857549842466
ZWE	0.0	0.0	0.0	0.0	0.0	0.044000328974425074	0.09392905118292827	0.1358047536804019	0.17685802012226137	0.20759656770019674	0.23792389725030283	0.259992598075498	0.28740713326205203	0.30717986676536135	0.3421676672971996	0.37376291909971826	0.40511829371934205	0.43016832524604975	0.45597225649038897	0.4773555939358909	0.5047701291224671	0.526701757271697	0.538490007401915	0.5640540614633816	0.5698796501905301	0.5859171532746732	0.5853345944019539	0.5990418619952198	0.6002412479096497	0.6152507059242751	0.6148394878964902	0.6218644625380243
