# Supplementary material for: Post-Brexit no-trade-deal scenario: Short-term consumer benefit at the expense of long-term economic development
Source: PLoS One. 2020 Sep 3;15(9):e0237500. doi: 10.1371/journal.pone.0237500 (PMC7470266; doi:10.1371/journal.pone.0237500)
Supplement: S2 File — (ZIP) [file pone.0237500.s002.zip › WenzEtAl_AdditionalData/ProcessedModelOutput/ModelVariantTradeAgreementCountries/CountryLevel_70Perc/Country_Rel_consumption_value_Shortterm_changes_ta.csv]

	0	1	2	3	4	5	6	7	8	9	10	11	12	13	14	15	16	17	18	19	20	21	22	23	24	25	26	27	28	29	30	31
AFG	0.0	0.0	3.314406094023781e-05	0.0018412097298581287	0.00791086374425376	0.012685018939317949	0.013132503603441315	0.008791212462577747	0.014472343324678505	0.010262970131647009	0.015121853772037674	0.008750355868913928	0.00423586836899581	-0.003907264182667625	-0.009881107985809656	-0.0290710914860437	-0.026065839500988286	-0.02689886759887905	-0.028468953694127386	-0.026985951930924568	-0.027590408673383582	-0.022097543117649554	-0.0221597952243191	-0.020892788828408282	-0.028186334243096578	-0.026609504029717623	-0.029567824778842233	-0.029325615764641544	-0.028146463657841014	-0.027644836325591005	-0.02724223296023398	-0.023163277907412017
ALB	0.0	0.0	0.001005592681013745	0.0051918181913857	-0.0018988697931043852	-0.013962715305848583	-0.03794624820508963	-0.060969768658480916	-0.08241609695417429	-0.10657361969920176	-0.1269605916751959	-0.1397420534432814	-0.14489756407658483	-0.15765355520092061	-0.16505068669030454	-0.18190339078715256	-0.19740439861964942	-0.20579951422211584	-0.21689135643936375	-0.2315835124808152	-0.22913598837022153	-0.23798393967267018	-0.2404733455079744	-0.24439392653998748	-0.24023228120189088	-0.25124707178147965	-0.2528767870505044	-0.26004815705252815	-0.26011189277330704	-0.2600041982820156	-0.2642882777625255	-0.2778261617106481
DZA	0.0	0.0	0.049012492636069105	0.014766462539728131	0.04441431223332071	0.0012878866770593689	0.012540306600405948	0.0067163267398751	0.0003760470524083459	-0.029183702560164893	-0.0386235324534856	-0.043883982400350074	-0.04435240145240771	-0.04890801965042879	-0.08935357221828699	-0.04627758872542964	-0.06774374415747797	-0.07158507506594969	-0.09193972155594476	-0.07733310684002737	-0.05632819819075818	-0.06489155582943829	-0.17240425083809852	-0.08715043330121963	-0.1527680805861964	-0.18206494054755495	-0.206742081082123	-0.2174238150443486	-0.22438576778759378	-0.2325545214752145	-0.2305730685077778	-0.23899746124077526
AND	0.0	0.0	0.005029237123754804	-0.010313909541637134	-0.008645062310930207	-0.024661868063058368	-0.04998350784296557	-0.06832208444171872	-0.08269555178169741	-0.09731257947873662	-0.10074114557963032	-0.0931585873656493	-0.09949372135510393	-0.11525649690592443	-0.1302799479888428	-0.15234982468061986	-0.1463712600612066	-0.16298251175317358	-0.1564449564131376	-0.1739240618969129	-0.18525284983486046	-0.2458075166433371	-0.24104622635227058	-0.21223096092602978	-0.2031596935708202	-0.226138722219571	-0.22519315994807831	-0.22137578095370314	-0.21283274187767764	-0.20835481094214625	-0.1899377241146749	-0.20462057499509578
AGO	0.0	0.0	0.014641138137627685	-0.00367828158079897	-0.010587972315845295	-0.004580116041152937	-0.0141332411498718	-0.009365753043333314	-0.000914600045232028	-0.013152308698771709	-0.020341390733302767	-0.02749328335649448	-0.05345365384580303	-0.0683782891011786	-0.07755692864442887	-0.07498591398066301	-0.08365822782228083	-0.09777710679851337	-0.10082321187032672	-0.10916032646418605	-0.11215282160336182	-0.12632499531077812	-0.1280575741945511	-0.13558813220612143	-0.1452222327686825	-0.15481369164619396	-0.15124843452634096	-0.16684567141305173	-0.14996671664654349	-0.1521326963379921	-0.085875647788769	-0.0970318644761492
ATG	0.0	0.0	0.0	0.00043457779028699406	-0.0043137153619809965	-0.007502365250433574	-0.011210246144843783	-0.007877499734887383	-0.007422394384581921	-0.009622370587081264	-0.010086882217263948	-0.011400579587672599	-0.013359740991647495	-0.014729401516833107	-0.01880312569210174	-0.022665851277059446	-0.026326594770131884	-0.011229717315841548	-0.030852365163558382	-0.01839397223222239	-0.03472735279547168	-0.04533804373937356	-0.06101192137273337	-0.05351864088405378	-0.1280144981582687	-0.08714813301903268	-0.06796464826144266	-0.06218636619956808	-0.06252687262177092	-0.06460636663415675	-0.07124648923723109	-0.06963143991268739
ARG	0.0	0.0	0.0633843799004774	0.059543327748246	0.060627399713375496	0.06253874988169095	0.06661035065576026	0.056535412264646645	0.06520916855878856	0.057875440947618984	0.0649994177854607	0.06712571555220759	0.06861922511354202	0.06602023574557858	0.0726478321444679	0.07228063246720318	0.0726696568644325	0.06662201593399253	0.06175120271325607	0.013074883971242457	0.029264605514334185	0.05442992125457291	0.06789967314020373	0.07092722128798634	0.059346760349332506	0.05275926965508937	0.03954024394452471	0.03694249187446985	0.0229837251074283	0.004143987313898201	0.009704724023285038	0.019557844470363683
ARM	0.0	0.0	0.004249220002061627	0.0027756795317301908	-0.00377707864054333	-0.00818422187358614	-0.012656799088461845	-0.015168079204497253	-0.027783800062397557	-0.0511085220269214	-0.0533354426264232	-0.060159477261023664	-0.07602079379990245	-0.0832584048971019	-0.08822361838761728	-0.09847656435186813	-0.10955288927645412	-0.10588599591139225	-0.09628763763249726	-0.1096214332473644	-0.11754815496493043	-0.12406387455906609	-0.12028405830292188	-0.12843956291926917	-0.12781766688557683	-0.1328074957213321	-0.14150570455357947	-0.1479353731269617	-0.1441389488289535	-0.13133016292833366	-0.14426938227728447	-0.15247005850442807
ABW	0.0	0.0	0.004918243362461716	-0.002314925956670155	-0.0019147489856208288	-0.001834070456674386	-0.03033542807890921	-0.024002295229563764	-0.01964219969718961	-0.018869265304888305	-0.05249320361899734	-0.0614364261237621	-0.10399126253409774	-0.11840422650135629	-0.08641648900709065	-0.08248177870332496	-0.08505345114151464	-0.11118197169177613	-0.11584831414930274	-0.131917371672019	-0.13848214146857662	-0.09354639318944757	-0.046279516958358524	-0.03881739360537262	-0.055833600581300935	-0.053654014167314745	-0.0925910100201155	-0.10264467123527465	-0.10050510791140832	-0.13869840202294093	-0.12264784548202678	-0.12031024747571895
AUS	0.0	0.0	0.086753796766037	0.07302305932159747	0.07547778826815232	0.07625571241134388	0.06996226880557899	0.07905255175448822	0.07594519398779198	0.08085013291765364	0.076635093353139	0.08255876158704822	0.07849003221256368	0.0862106370992155	0.08155552875301897	0.08359049272175234	0.07917367355936289	0.07929455438921984	0.07480415788241324	0.08025175061248113	0.08295991520363977	0.0785459679392364	0.0794844162840258	0.06809268458136675	0.06961010649522148	0.05692014698883696	0.05488900644567973	0.05764328911264105	0.0524224230268322	0.049271440896125895	0.05149113793398996	0.053380286025772605
AUT	0.0	0.0	-0.05581132824598045	-0.10858052840372334	-0.1254154470199942	-0.13498004411965914	-0.16814378202277824	-0.1917251824783084	-0.23628911570986455	-0.24872073020791863	-0.2364095633486718	-0.24250881744329877	-0.24511137717363463	-0.2047085316983166	-0.2694851004249932	-0.2614294993989241	-0.3005058190493015	-0.26995489692908103	-0.2984794160156956	-0.2553779915792309	-0.23712528813862876	-0.22575874974789523	-0.27080918443888047	-0.2521523131496006	-0.2841991589331072	-0.3124506783631409	-0.2724073352940004	-0.2561386292021406	-0.30858534063447074	-0.30288820055537347	-0.35063904862004946	-0.32534309276609497
AZE	0.0	0.0	0.007636658713772171	0.01690258896587249	0.007785491193534888	-0.004856459887159215	-0.004191152748433957	-0.004876832196509806	-0.015700106221283594	-0.02234273950332266	-0.03759781179168975	-0.04617487873432857	-0.0447538788566848	-0.04075084782861893	-0.04831070639251811	-0.050180476341643576	-0.05593806216478425	-0.033178579044379486	-0.04994042215050731	-0.05719028811935756	-0.06409242054145059	-0.07227502703999189	-0.06885803286098557	-0.08053726582927245	-0.08752708723288594	-0.09498460108879891	-0.08842354413258757	-0.09210560552729286	-0.0993335182787769	-0.09642196237164002	-0.10453652436860361	-0.10616368229734441
BHS	0.0	0.0	0.013280773194290774	0.016677126377073748	0.019694331579711566	0.01785765138073714	0.0204755453884653	0.011642756722962666	0.0030636900136604694	-0.0023146873719737115	-0.009330512502159216	-0.01204944299427746	-0.0100640079338854	-0.009045209335567517	-0.00528003978087499	-0.003503567361662352	-0.0026003079855230204	-0.003135847077817555	-0.0069858352131801915	-0.005368658397397752	0.015204340050911647	0.011803184077363582	0.007860956525851392	0.000919563709356197	0.0060265725965402694	0.010789513473818957	0.009461758070239412	0.02376280906661865	0.02804846411448292	0.024772093006819595	0.018735342458775506	0.01619998237121223
BHR	0.0	0.0	0.017984153328653996	0.004674514428515408	-4.081110527298648e-05	0.0005773265467690081	0.0021635208429460207	0.009928109286483355	0.012427094036837616	0.00442339741637543	-0.01126449022643694	-0.02006317046839845	-0.03793241782834578	-0.06304805477024278	-0.07657895005379611	-0.09074702515153854	-0.08061473733468327	-0.08034932251188565	-0.08583593043933746	-0.08617007822576683	-0.12665830835220104	-0.12438523559419323	-0.15432725489290533	-0.14761829671448012	-0.14119249741946227	-0.13312277289326824	-0.12295506906202514	-0.1423770176166128	-0.13684799605307996	-0.13703690476205566	-0.14195957528212455	-0.1585316088752342
BGD	0.0	0.0	0.05183015202847585	0.05637974041188265	0.07899523538343889	0.07822305236981908	0.07757745593166554	0.07802079372514203	0.07810077559293749	0.06589277533628479	0.061050676424945216	0.05743896809808913	0.06003608785083436	0.045548999478062235	0.04457778060300566	0.04075868152706441	0.05323646753718769	0.03702539708312358	0.03602177131343254	0.0338081702578652	0.060162423191112424	0.036560335008295475	0.03491924434011473	0.03451774606550995	0.033686009849209775	0.035652149915499365	0.04363583196802523	0.03350954794349992	0.03195606578072496	0.030381342432939107	0.02554202399240868	0.03673730380033824
BRB	0.0	0.0	0.01778542121291249	0.01681023024302508	0.02005715364437055	0.030627570538954707	0.024786887242855826	0.021893041183318473	0.02595266379641359	0.03728424954458909	0.008940741829066567	0.018381487279661712	0.021710446155420726	0.020551205232921532	0.002904033535910955	0.0051490103573081925	-0.016272513391923926	-0.01566622052754374	-0.025728833265226125	-0.016363961422516393	-0.07871646119780307	-0.04000070883065643	-0.047482100485751744	-0.04620686424466891	-0.09129149877054044	-0.06486910649137201	-0.07495393349938873	-0.0891995523701894	-0.09459079515525826	-0.13485542963995734	-0.12345056931388765	-0.13261396394851355
BLR	0.0	0.0	0.0025154711001063035	0.01962829722046422	0.04589232320142411	-1.1768911581953034	-1.097730042271361	-0.05956331398839776	-0.020892533700656024	-0.09386893865797052	-0.04430679039990615	-0.15301532089601055	-0.23504009249311064	-0.18196814662757577	-0.1829903995520854	-0.1792038268319196	-0.49712646191748533	-0.46107846924436924	-0.45866184270456634	-1.0407689399537956	-0.7327665052064503	-0.9314733785787954	-0.49915468005304886	-0.5536194864018129	-0.6686166870254806	-0.6448483817707684	-0.4397567712099093	-0.5595439328170748	-0.9626339431571873	-1.1992240942493848	-0.8631179047040693	-0.919219307727126
BEL	0.0	0.0	-0.4623872015682373	-0.7651376261233689	-0.4892728326028828	-0.5084208868461393	-0.470947152958201	-0.36793493300534275	-0.3467602316664431	-0.466935158565851	-0.5099806626819525	-0.4694389194995652	-0.39970699113592856	-0.5196629141443476	-0.38926041971244496	-0.4843484685369326	-0.296264740018648	-0.5649891043775113	-0.5137593878594804	-0.5848174585823651	-0.39619137401857296	-0.5545233206352473	-0.4162112152390818	-0.703195208859686	-0.46541977981011673	-0.5623597472262154	-0.43019856654894495	-0.6025174817088641	-0.5990573299469282	-0.4787570386314832	-0.4216178620080724	-0.46422375089995027
BLZ	0.0	0.0	0.01027087426621609	0.011133083151593226	0.011777569651005848	0.017148774612163464	0.014705924675917359	0.011354641157024226	0.027424516289498158	0.02683136806687081	0.02609450704873506	0.022935490922826318	0.003439491708223663	0.020799033388230193	0.0005111708993421615	0.0038014371963379645	0.01280970320804986	0.021077970805016832	0.02034184873018763	-0.0007741289837048804	0.01224760479130449	0.014883272784627088	0.01805318822913904	0.02295794497506609	0.025387573028745614	0.027302401508921825	0.020981731699709627	0.019906771259203815	0.02168425515816086	0.020477479330804904	0.017216939046527102	0.0189864534580364
BEN	0.0	0.0	1.6686734327642228e-05	-0.00016964846555334034	-0.0004004816236524711	-0.0019393115014421092	-0.003166998564874124	-0.006230199165069283	-0.005784086261939603	-0.012151658297077095	-0.020731553922070933	-0.026297166865052457	-0.03410832553460974	-0.04575248371747609	-0.05239661761284875	-0.05630594565584346	-0.06490412424601244	-0.07047046998135409	-0.07643209536768447	-0.08758951644235458	-0.07702244797673785	-0.09169940649181862	-0.09537251180627981	-0.08526311398218134	-0.09269281146332409	-0.12075865460533519	-0.11162298421609762	-0.10928505266858402	-0.10350056890083836	-0.1002983430211879	-0.11408857556360896	-0.13334717108959282
BMU	0.0	0.0	0.00038587161428349503	-0.008511653472631497	-0.007833226213393996	-0.00720508477265458	-0.012528188779381555	-0.01386483642266123	-0.02251784892614017	-0.023284477456442243	-0.022379008677830825	-0.02050245817075691	-0.038068840589911	-0.04825477760763697	-0.05746424518872084	-0.04678299693074983	-0.059385822649826725	-0.08225065950708821	-0.08953492441938771	-0.08986051236412607	-0.07883482962232069	-0.1255521641965962	-0.11282745707685837	-0.14057539946706887	-0.16025963373069718	-0.1123122826719114	-0.11478622550726847	-0.11539146514553122	-0.11469848994203335	-0.13708379495073197	-0.15307331281576575	-0.16666551872238644
BTN	0.0	0.0	0.0	-0.0011852485617858122	-0.000263036562719865	-0.0012948182173122547	0.005659344499675534	-0.005638822003495303	0.004312789107596693	-0.012306159874608813	-0.017374177499518417	-0.02395208153076478	-0.03219762520291214	-0.04115164307147978	-0.04641035315996467	-0.05251341227273665	-0.05834145124313794	-0.06646335411284454	-0.0810717959906393	-0.05501620486992875	-0.05941191799125889	-0.05721136623051404	-0.06799293161862119	-0.11631706475399017	-0.11160580981280921	-0.13128179175677657	-0.14943224317108816	-0.11594740977707296	-0.10348648948945716	-0.07659823539918342	-0.08593978165515326	-0.09560163981893188
BOL	0.0	0.0	0.0010901464724266674	0.001288185077563675	-0.0029346067137892007	-0.00569714363408691	0.0011538046424730553	-0.00011449172062638624	-0.011076721479330587	-0.07130542162350206	-0.09394467731501654	-0.05025603482157193	-0.027074030172025143	-0.007823377978111168	-0.013802669305396087	-0.015389194296278053	-0.2930387667986811	-0.1776036489276489	-0.08610946082263649	-0.03993966925407433	-0.07145024422222646	-0.06860605285756716	-0.07690225298530029	-0.07144612794498517	-0.05884334184729223	-0.0676114296897734	-0.06190028021906269	-0.0690037389006748	-0.06514788349751832	-0.07899941366469321	-0.07838801557148445	-0.09098821856101669
BIH	0.0	0.0	0.0023071845877575825	0.0020245096857607336	-0.027765580261707168	-0.04398220784542772	-0.058847361327807324	-0.061911779640444475	-0.06697088660712058	-0.08148648375621015	-0.07926758240925924	-0.11206804719349206	-0.11150423365480222	-0.12569446920870364	-0.14275891880870528	-0.17270505199370456	-0.17519690087477446	-0.18067672716133298	-0.18481016703985054	-0.16708132963023647	-0.18656722955036065	-0.19879094089041427	-0.20532850471912667	-0.20623552397585065	-0.19429542715216908	-0.20480058943088686	-0.20407240385271752	-0.19808481021131863	-0.1985773052175288	-0.2011929469824536	-0.20178501338586896	-0.209776942164408
BWA	0.0	0.0	-0.11282851946290418	-0.17497318300442322	-0.1986883243687232	-0.23162528398497084	-0.2555337413964964	-0.27890220628524753	-0.31112566299821287	-0.3290591250643682	-0.35279462350386037	-0.37221850360340536	-0.3922154692141966	-0.4034923603733809	-0.4239098068414271	-0.43688059399276113	-0.45287390922534865	-0.4693112334924199	-0.4652512171498202	-0.4887267402701956	-0.5068140710568825	-0.52231125594141	-0.5167503870536438	-0.5303672418167538	-0.5485564196042736	-0.5564042058564644	-0.552095673860642	-0.5634530027351259	-0.5741907202206464	-0.5854026817215807	-0.5913971751455249	-0.589490030515305
BRA	0.0	0.0	0.07365922285156312	0.05926748194078346	0.05832693071081696	0.06520123102407016	0.06221086648716678	0.06477431763305397	0.06567309724501147	0.07115317128096876	0.07506742432243918	0.07777295143700513	0.08240139839645888	0.0812952333921313	0.07662742157734659	0.07590176512051183	0.0778248558117145	0.06713433361287269	0.07283219641165406	0.06313531677866191	0.06296462714290296	0.06306631434016552	0.060082175151965345	0.05615968252343784	0.052853172031031015	0.05462176954416087	0.055168778024050624	0.05715850428391622	0.05063538593481631	0.048652090512546486	0.04532170167403926	0.04833755620090585
VGB	0.0	0.0	0.00024397741746895463	-0.00046084623294140314	-0.003258605219047528	-0.0036256900087905386	-0.007615193259935538	-0.01919049125120864	-0.025436209528839626	-0.022993013652405914	-0.02041728756204675	-0.02153402934668147	-0.03134274920802982	-0.02230989548005491	-0.029384322905745552	-0.026671350924623027	-0.04156301473133839	-0.03489889977028593	-0.03760584927725574	-0.03668929812029598	-0.04356787264701012	-0.050802755833356805	-0.04254320330419059	-0.03938035686303909	-0.053564956574725375	-0.004304924575682101	0.012917460867378772	0.033800415791751526	0.03832934221519313	0.026425330250523515	0.018895022562515074	0.006191535664368253
BRN	0.0	0.0	0.004670319718780291	0.007702138898357802	-0.0190565990839886	0.0026010493112682553	0.010498992069085666	0.010871575162152425	0.025541691634334285	-0.02451033922443724	-0.00806169458736905	0.018518976433079537	0.017199176207283173	0.015894621304979317	0.022168157852431314	0.011148205244793097	0.0025199636672024184	-0.005291881344482441	-0.012910079390904272	-0.00970071865317168	-0.02165558648141719	-0.04285676340594069	-0.01664837837083155	-0.012427575937701274	0.018602717873017482	0.03428110472347701	0.038105896927875804	0.03495295657471864	0.03330986312737316	0.01503878635671363	-0.02733841139582749	-0.026098953236730615
BGR	0.0	0.0	-0.04511769763275719	-0.12026512501007725	-0.14695161814518576	-0.15030504589318427	-0.16216790900448474	-0.17911526664715627	-0.1910191842065645	-0.20644371456706168	-0.2413820884317075	-0.27233214687778506	-0.27110632142086644	-0.2984348891224564	-0.29625792611043256	-0.30338223521517715	-0.3281649869721792	-0.33673404609075863	-0.3290648756255954	-0.3427948950495474	-0.3486892758308935	-0.3866641166957674	-0.3698655791226413	-0.36293243893100735	-0.38782286321268344	-0.37472717716726667	-0.3410980499126359	-0.37006467672604515	-0.3739157698558482	-0.37415684158655926	-0.3735098942845849	-0.3833072750962563
BFA	0.0	0.0	1.0759466628762482e-05	-0.0019555330610931954	-0.0008031748576664555	-0.00840218962409045	-0.003402838936383823	-0.002519105404674704	-0.0055640076393581595	-0.02079764913189841	-0.033797049716621785	-0.04827855669772285	-0.06751062056464807	-0.07917363711990033	-0.08557665017405736	-0.09647579228412306	-0.09184634050365403	-0.11008281765366723	-0.11481537688369237	-0.12982961676880622	-0.12517742588582514	-0.1433616044371533	-0.14993684404778218	-0.16066774601060096	-0.16039872147413092	-0.17631739114992717	-0.16189868410114716	-0.16969974931785314	-0.18139901376850176	-0.1668109936518447	-0.16991538162319797	-0.18571862055628552
BDI	0.0	0.0	0.0	-0.001911095287865372	-0.0018170345711499003	-0.0011031630770985679	-0.0016067080749415652	-0.0031951650128148046	-0.0018095679964358347	-0.0025873428625144967	-0.0063369769250365415	-0.02065882983350864	-0.012932964361433985	-0.02713358101126273	-0.022205727515256513	-0.018244885820395407	-0.019920390445105074	-0.018209430779814184	-0.024263282573722122	-0.027559696967371927	-0.027792987091346255	-0.02928743991814642	-0.03053030497439657	-0.02849353172549307	-0.03092207090383825	-0.031779475638304966	-0.02695257692554298	-0.030125471245789903	-0.031191668659258376	-0.03311642874461729	-0.02966484706150574	-0.03344319244085181
KHM	0.0	0.0	0.01746857284810055	0.02183889421885077	0.041723411185823345	0.03400949881582349	0.032276001744668825	0.03709226368509011	0.03652598474435109	0.047286379569966286	0.028656883221533924	0.03365783899418329	0.027108371190975866	0.0166056352285171	0.022103338723544752	0.01876975706958106	0.00745590728665757	0.01052050213805611	-0.004844532896763898	-0.00026156111806452387	0.005769535427635475	-0.0006606855325053118	0.0006372076519323144	0.016320380290291148	0.0031773452088712517	-0.005456025707750722	0.00799998791594092	0.0007583360398522032	-0.000489954988680541	0.0014744516959153131	-0.007252272429414397	-0.0014312530283944191
CMR	0.0	0.0	0.011294273118744869	0.005921828471389112	0.010012786698410103	-0.000716959112090354	0.005196036822119332	0.009402834060279197	0.010082707116199074	0.016340262240976955	-0.019441098535433188	-0.021323670988793175	-0.022443810202943393	-0.031878286001174594	-0.028681639008976134	-0.04757371039189051	-0.05611297881233934	-0.058658069382289124	-0.061882706854732294	-0.06523783289297258	-0.07816905317105105	-0.07675462198790672	-0.08309191419921813	-0.07622295561636738	-0.08808223922405212	-0.09544622264845426	-0.09865900895236202	-0.10314282609156233	-0.10575699484429713	-0.09753864627902731	-0.10370658759994988	-0.10423796768421756
CAN	0.0	0.0	0.1444782473840167	0.14038142691144007	0.1412176198762216	0.139453961327618	0.13609450879865648	0.13796836642687715	0.14050834678658308	0.13986273429735796	0.1408740753532589	0.13879146488298133	0.12593853805089594	0.12555992579497133	0.11741934796754006	0.10825406846644015	0.10528298168888117	0.09598769026142318	0.10373440309332516	0.10103246381254483	0.10385669444334944	0.1003899544667286	0.10330916328848971	0.10427722515877758	0.09547561543303829	0.0954509347671495	0.09489824691673032	0.09151726608485067	0.0910589530255912	0.09053584320810604	0.09162277035210664	0.0957949686547721
CPV	0.0	0.0	9.165326542159846e-06	0.000705730143835126	0.0005774155722226837	-0.007561462753113979	-0.01284910273281481	-0.01525851469833528	-0.03377385025098434	-0.04678231903103569	-0.06092157972462653	-0.06889683206900976	-0.09085253633911439	-0.10532075971202426	-0.11654513821584	-0.13680057064233697	-0.14059425516410595	-0.15103391696908997	-0.13874846708993305	-0.15423649450635457	-0.16361079759780184	-0.1813913939874512	-0.1830117916599816	-0.17523818488581755	-0.17986747722370522	-0.18229891511858387	-0.18626151357477028	-0.19517940118515265	-0.19938861686602527	-0.18637066431935745	-0.18318522100255752	-0.18554181947855186
CYM	0.0	0.0	0.004098209255731788	-0.0107650144533733	-0.009754892453772701	-0.01805114819124487	-0.02002468561392856	-0.02136835175938767	-0.01633341539850619	-0.016827913336170397	-0.019020022710425355	-0.01881052487233692	-0.01580603710955586	-0.01631387085093694	-0.05965271402463834	-0.04476829957217321	-0.04597437018892814	-0.04826919659657314	-0.03902157608326462	-0.053220224157635165	-0.05642628650578407	-0.07053147471605126	-0.09043980892240455	-0.08618902869700351	-0.136722939856182	-0.09409052557510789	-0.08989649572801461	-0.09245430855991943	-0.10135379565608948	-0.09582922071539324	-0.0903916287365858	-0.08513474297304757
CAF	0.0	0.0	9.126656081992479e-05	2.0281457957516125e-05	-0.00034478478533328527	-0.0007997740239962248	-0.0015693111727665965	-0.0045402283530115994	-0.006573509059293325	-0.008550704679310961	-0.016174263630941432	-0.021772563121991162	-0.025940364451748632	-0.02440350857056961	-0.027053939308185893	-0.029873114260481337	-0.024204007808792394	-0.03274606203040875	-0.0382524084941549	-0.04010127762031912	-0.04310412430549304	-0.04309429683375665	-0.05843278033238475	-0.04938481107420456	-0.056412540167438685	-0.07420837219598297	-0.06911921849661606	-0.06802261652308905	-0.07523006797131027	-0.07480420818957167	-0.07112076778708065	-0.07042775748731245
TCD	0.0	0.0	0.0011306476542127797	0.0013915663436003811	0.0016789494253544035	-0.004968371594615828	-0.01613393595710777	-0.023888491058454697	-0.02640993463990382	-0.028558767420083786	-0.030020503855043845	-0.029828636769657635	-0.03474840675272706	-0.03890410806723921	-0.03904203032165654	-0.04349383564311582	-0.04424946310180866	-0.04909658478260415	-0.04965717352055643	-0.052124201215242305	-0.05288454149535715	-0.05552955722493147	-0.05546023494277241	-0.057088633817881096	-0.05651540363529328	-0.06338695767356128	-0.06593691717716732	-0.06579565152118327	-0.07509322012537734	-0.07305415359228906	-0.07917510516274318	-0.07674743575302179
CHL	0.0	0.0	-0.027176985628118988	-0.04057141635374073	-0.0434006303750345	-0.045517610064860214	-0.03500001759236815	-0.038777346739893304	-0.03875888347871781	-0.03447607366594552	-0.04610925944983357	-0.05075338729848555	-0.04526239192887971	-0.03992951924850496	-0.04027059400874	-0.05197465260193823	-0.05151832912941856	-0.060485842262991696	-0.05974583336604278	-0.07542156200801564	-0.05611914800773832	-0.04890615900406958	-0.055299939848318935	-0.08036392820850446	-0.07847359982333657	-0.0890724513402108	-0.09784190848498575	-0.10645660319746897	-0.11211120988567913	-0.11581918157392845	-0.12139518749418876	-0.12884462290895238
CN.AH	0.0	0.0	0.04304838068560635	0.03693878493478131	0.03706804793381924	0.0400931744231281	0.03306962585489792	0.03048989451948092	0.02758000113383119	0.031108098503218606	0.018733601937914734	0.024442302685279138	0.021933524556438933	0.02951357667770882	0.025711841506859123	0.024550130863287833	0.01937279122028457	0.022760211669714536	0.014170373675104209	-0.006125731336448226	-0.013029151248167281	-0.009838341084233981	-0.012824882491513367	-0.006351101057355812	-0.00948537696940921	-0.010914397825201316	-0.011338973750563142	-0.013747457150525833	-0.013510104804914658	-0.006842107716931167	-0.009006885123818975	-0.006928402941031031
CN.BJ	0.0	0.0	0.045260273664271544	0.03072845698177673	0.04082871922288511	0.03433619822559297	0.03219951697603918	0.024277900631863858	0.020684345449417663	0.021581750736965333	0.014488977578630546	0.0057685289372333415	-0.005026292165521973	0.013353561068352171	0.00225600995431563	0.005352561800142652	-0.006885212987572942	-1.7042392319588373e-05	-0.004406897644393393	-0.0004105155998357368	-0.008733222719592426	-0.0012893815593550961	-0.005913288192738175	-0.0025491359530116497	-0.002554183954572853	-0.006129936185106377	-0.0018109951039124716	-0.007517161188552723	-0.009460164706920349	0.0046322971136936175	-0.0023347969809961455	0.006279871157710559
CN.CQ	0.0	0.0	0.02901529225383115	0.02850534352027978	0.03272117459063306	0.03021068004018801	0.024410328759616462	0.02324280445511473	0.016403086623939522	0.014469069988876093	0.0093422468705473	0.012956520625273527	0.011122386083184388	0.011355942228985505	0.006367950407937251	0.0052347172140088105	-0.0035403977574732792	-0.0017730171828822527	-0.007681646909341033	-0.011473153815977355	-0.00957554918289416	-0.006647057867248396	-0.009742763403397525	-0.0036650553072670178	0.005497957736455561	-0.005630834862979661	-0.007976724925451428	-0.012932354336048224	-0.01447782157111277	-0.004173075398661297	-0.010725544022871514	-0.008803418216829506
CN.FJ	0.0	0.0	0.04938643960943345	0.020528079618031825	0.022633520230108672	0.028238214849207743	0.02690709401167446	0.03319604008924504	0.026773585763351093	0.029069640050560785	0.02266453570203275	0.027973351138799174	0.023169038178605383	0.03837731179814341	0.025222086262899346	0.029741169249430932	0.021602308280366245	0.025349574383470852	0.022408798588680057	0.02422560511221583	0.012656055296456081	0.02054565816027587	0.01868724189733051	0.021741424173149504	0.028843316575644096	0.02315612285241908	0.019821878340331445	0.0217443668467876	0.016401621968942237	0.02877019457434571	0.023744045619755738	0.0313917704090283
CN.GS	0.0	0.0	0.014199769644385185	0.01834261363260481	0.022232196435933993	0.023681367400363307	0.029243225132691286	0.021137742043064733	0.005338829801981859	-0.00690161455335625	-0.01106820918153062	0.005720282960353096	0.006556936110557743	-0.021453960268091876	-0.022476778969049427	-0.004390229039441529	-0.005575820121483943	0.0029137141924762133	-0.0038497491862132804	0.0029895492330789253	-0.024886052789385715	-0.017947500109949388	-0.02152101933938777	-0.005391393233378228	-0.014125076326421127	-0.012536701894072522	0.0050170014395778395	0.005511132339286462	0.00400312217645471	0.020900299010251366	0.0058495224466215134	0.003472826136685647
CN.GD	0.0	0.0	0.13580542014228758	0.04856775167578764	0.06427783599050052	0.07419265561638966	0.07720455762623146	0.08159543969161742	0.07325598575234071	0.08655283197354091	0.07997721600951913	0.08900798664890353	0.07404283358323216	0.09686633913830178	0.09232684922493295	0.09965487773788695	0.08868753455693046	0.07449797643273026	0.07536132165759657	0.08192725089706254	0.06796165604767701	0.07791927417521993	0.08057057276344981	0.0871770460440846	0.08846198520278126	0.0943007237450999	0.08585004393786289	0.08651329700966048	0.07805927010799962	0.09629835529325614	0.07950735714159496	0.08970309476601379
CN.GX	0.0	0.0	0.03291008149999275	0.030028703182494176	0.036095170818439826	0.03845310043211203	0.0346532331947591	0.03851371935508219	0.03236879647343649	0.029866074557949318	0.022154736364465855	0.022366808171425667	0.018607975377560315	0.01670774725410773	0.018024967924445967	0.015164839450299006	0.009432814619625418	0.012280689290866675	0.0019329896880249109	0.005121906147032007	-0.0014832522000074455	0.004487661235264007	0.0012844861615457503	0.005113090243757945	0.000962380690405773	-0.001973988486470013	-0.0023570658449600934	-0.004936988146475585	-0.008978007175730607	0.002441052278867595	-0.003515426169620195	0.0039170078236505645
CN.GZ	0.0	0.0	0.01728116335202312	0.01985594929365675	0.02271746846689293	0.022643096802088536	0.01716523887227428	0.011819542912161474	0.0013038630177097943	-0.0022335383579874524	-0.005968086260399463	-0.004433221798538778	-0.00955188904228077	-0.0017533213022558058	-0.011777796797540763	-0.004744588352911805	-0.017977073459995996	-0.016280361716414227	-0.02044337117825812	-0.03272240205619559	-0.04262524945968238	-0.05715268145329855	-0.02491857965781774	-0.02245628560137991	0.024570382649025113	-0.03320476820362073	-0.003395048108656429	0.007730286362517269	0.025679035102421643	0.03391469561526694	0.03468536132511524	0.03815478440090114
CN.HA	0.0	0.0	0.00729941246204735	0.015843010631644283	0.02658162405488884	0.028579290618169217	0.023927413331126246	0.016974191462271193	0.0030135885354942715	-0.004893605732048112	-0.008374688320078594	-0.008413372576954181	0.00044003876695786204	-0.007603776700260134	-0.016275220923700484	-0.005308629285516453	-0.01980075771260692	-0.016177318956067666	-0.01155244329302807	0.0020768503177004405	-0.02286363388227519	-0.02281972296939161	-0.004502725277999442	-0.004332055761613329	0.011331160462191292	-0.008619191485226274	0.018391792168426235	-0.012141828453127168	0.0009782347980547001	0.030843325433704827	0.04313038540275649	0.04091352694706174
CN.HB	0.0	0.0	0.06623961338456663	0.029400462930140314	0.020785692723701565	0.042344145841410885	0.03606310377965993	0.03470858824670131	0.030342714939668447	0.03628424467216895	0.02457432748823596	0.03613078351205612	0.02415237295074757	0.041840764457479196	0.029581607068229765	0.03625351967508905	0.02066706001755403	0.02706420475335758	0.025158900187682853	0.01582216741160547	-5.6462892583653e-05	0.010359186724118175	0.005222387080072721	0.012831222479481319	0.013298800018368695	0.017953854887564624	0.012813294354030447	0.012318203873218359	0.011755361572762801	0.02711055485473679	0.008310581987291954	0.019105863506330145
CN.HL	0.0	0.0	0.03464732243219082	0.030863167109607126	0.03780914137989644	0.03553125695341386	0.03288429134042925	0.03861265176254847	0.032402383347562846	0.03294130871696055	0.02091207079748525	0.01960424430611507	0.019482615256682934	0.01569099981675315	0.01342971894178202	0.013092584864304868	0.0060474475601646205	0.005658064505609239	0.002882010876503749	0.006030298706094506	-0.0035080854079216905	0.0027438415741043443	-0.0014995578182630531	0.0009980737137427198	0.0014709882176111577	0.0031363039109333357	0.002357197272018219	0.0026694090951018268	-0.007295192990008914	0.014484218237909019	0.0012183406345789294	0.004052915142893632
CN.HE	0.0	0.0	0.07312066989630939	0.01954048555687926	0.03493098918838644	0.033456382486440894	0.038544722921840524	0.033926767862535456	0.02687799939915525	0.03405262619944338	0.024261570911998653	0.034444679832246194	0.02780265102102497	0.05269824570055537	0.03846240508171839	0.038561501550926636	0.03130716151682478	0.037714258867516115	0.032132891032188304	0.020983470791424708	0.009402603397790088	0.017059683703268824	0.007528425448355414	0.012353085076521886	0.010665117060315588	0.013136637424171482	0.017502739555652624	0.013718239874149774	0.008016825473422529	0.025337654783252894	0.013607603631782261	0.01653838646700212
CN.HU	0.0	0.0	0.05578158825256807	0.048180704794131834	0.05863690041811864	0.04224216776178569	0.04798932959486635	0.037541756101155954	0.03646108390782388	0.041520822550666914	0.03418184496408738	0.022382423092048853	0.01865792876423189	0.024338911348520398	0.020668278356095193	0.01771958706475729	0.009376176643027812	0.010908496989681105	0.004860128161854327	0.010500011553360444	0.0006777114574640919	0.006048215241194477	0.005675227827994789	0.0036818444073993817	0.009220011371313674	0.011695845987080844	0.011342307083173075	0.010026275211028057	0.003485005864400925	0.0147570248016482	0.011553191775104388	0.014015551709634089
CN.HN	0.0	0.0	0.05511340218735672	0.01362118934078449	0.02880891561678478	0.0254656347694171	0.02909454790740451	0.023051911649196732	0.023551028714008382	0.022745574642457633	0.015560936874714493	0.022895626041563588	0.01212573717859211	0.028266607930316212	0.022655050565778545	0.023723130202113474	0.010423683707139197	0.010099947495501027	0.013679785838216496	0.014784136269163639	0.003454535540536874	0.007590548628488847	0.007022794727595816	0.008156541513271165	0.011913205158720075	0.01177632241096127	0.010383478035436156	0.008380026860743683	0.0032938828836481804	0.018657863124516005	0.010545365268921358	0.017952010883237612
CN.JS	0.0	0.0	0.12901300753775935	0.043225767709453855	0.05654984000671437	0.06471261381908455	0.06723550661822397	0.07170029149190515	0.06454065042047485	0.06748965484211222	0.06301668272257199	0.07764781758548	0.07023818067457555	0.08908120497290728	0.08027581010834339	0.08503746409886936	0.07621889730458076	0.08358737831064555	0.07648277956151528	0.05949809793663885	0.05190627877851295	0.06561398420485975	0.059182084012099345	0.06828263632230325	0.06985807188668591	0.07938267111111674	0.07786938974776447	0.07322924020358723	0.07264656180112627	0.08378809162248313	0.0790015052666071	0.07978069287870593
CN.JX	0.0	0.0	0.03288987868665938	0.03007079650712008	0.03505179987179918	0.03499540941471757	0.02986379742098144	0.03028285077328885	0.023137047661525578	0.0260784267547276	0.013981920603978182	0.01927161405841371	0.017764338947867664	0.014989167658030489	0.015115969946921659	0.01649967145760378	0.007314265254709795	0.007462626151810703	0.0031865345159864944	0.0012792515609483246	-0.003615723750916011	0.0010752956440374106	-0.0018995495792872852	-0.0012829112877033033	-0.002461161806988077	0.0022680938788433025	-0.0010877524129426774	-0.004864993513453708	-0.006298456083553283	0.013144497050721071	-0.00199390844813907	-0.00029255200693079075
CN.JL	0.0	0.0	0.030005637773267146	0.029277534588967313	0.0371031288413981	0.031305996492903	0.024345183176310847	0.023851942531694093	0.016704922405730294	0.01664021736000887	0.006679071386872515	0.009005867884126495	0.0046267826347312635	0.003486761467930144	0.0014580508694184147	0.007526480744624031	-0.0035207185771546357	-0.0033176049628047544	-0.00440191400740142	-0.004653429309509072	-0.012333194361169308	-0.006620736247653358	-0.009113960362072682	-0.008826525409066921	-0.005888827384148421	-0.0045663849851051985	0.0012939560045888143	-0.005716469843641825	-0.011746199509521382	0.009242078792137676	-0.007123129381136906	-0.004518824221733109
CN.LN	0.0	0.0	0.06227420963131891	0.015768675819582967	0.029216322921832294	0.01865034790784481	0.025649808926542228	0.016603656291414026	0.021167219575324303	0.01849170513834597	0.006070067189800632	0.023867866759186285	0.02193802262944189	0.029514674093999993	0.02566963945540568	0.02623066592377654	0.014361541092533514	0.015851987972004267	0.008438302239843765	0.02109698474845878	-0.0013588929423935525	0.013791659479278628	0.007792172349541104	0.017231896052405382	0.019338874134766648	0.02308308390681635	0.021068371397192642	0.021112047738824913	0.018230598876423088	0.03068627068296692	0.019485665219831638	0.030092594948794016
CN.NM	0.0	0.0	0.03971392614070535	0.009879407500856807	0.018503904022160178	0.015932241780380885	0.01884818218416129	0.00850191696164515	0.004228807748241081	0.006557907053905687	0.001967508953737429	0.01468964756732305	0.0075037875029826395	0.014571719013933837	0.004857286830950436	0.004235935277252523	-0.0022769170176517584	-0.0023264912693443662	-0.003933117210097592	-0.010051367913066489	-0.017121987053025922	-0.005864446114767219	-0.017142443574469368	-0.016342337924590833	-0.016150501878087198	-0.013535094829397742	-0.016480733204504716	-0.01624800635158241	-0.02050226098158081	6.991419465585125e-06	-0.00431865907861706	-0.0008041657397206414
CN.NX	0.0	0.0	0.005916935865757367	0.012450683355158532	0.01421637215321958	0.014850767632101913	0.015052969678852612	0.0007506405570900654	-0.02418407769683162	-0.03683478686288266	-0.04460851833674173	-0.047513208774574434	-0.05031022838666299	-0.013929806689605417	-0.023757080579411838	-0.015391702055944645	-0.03364805356357303	-0.03590446363900268	-0.02813546891591301	-0.02893525536146191	-0.00834017629642858	-0.03444921996440531	-0.0023171540292743487	-0.016159947412397457	0.01526694708933185	-0.006956683689951504	0.007694370499189418	0.028679425204214404	0.032073317784098165	0.05654758725830433	0.06438983421577227	0.061898526940651344
CN.QH	0.0	0.0	0.004841055182369658	0.014555864332588264	0.038828717734462614	0.02377256198484723	0.026669059725836775	0.020816951049251742	0.00568248345358402	-0.017822295839609037	-0.016426587426032757	-0.027513408801826955	-0.030459647895419995	-0.008525319383489993	-0.025556864909437316	-0.031329662415979787	-0.005571936706671998	-0.004847902774551827	0.004705341003807817	-0.015601600662784598	-0.017982276532357844	-0.012769404462587008	0.010334036807169156	0.0027302470310353044	-0.008108853988564313	-0.011392220244499374	-0.01889155214290783	-0.02419038164466203	-0.012994231930441025	0.009084396281267004	0.0475400220811828	0.051607645773321664
CN.SA	0.0	0.0	0.036349345846620196	0.018183855442743813	0.019273217469528703	0.02068347545149951	0.027438076280072998	0.02530838559675619	0.01365471056453682	0.015147421544403628	0.0065148783081614425	0.013743779858055305	0.007844107784604759	0.01677893575640077	0.00785148012769632	0.008950926045536711	0.002099958782619815	0.0025059263850657487	-0.0027156400300043515	0.0007060153366600375	-0.002760374058807802	-0.001067572060198252	-0.0014289285737989488	0.0035239565941314055	0.0038256931955249485	0.000900741684617401	0.00506124259185281	0.004157461522691364	-0.0022091932262768843	0.01511397486346766	0.009997277856355069	0.016680427981330403
CN.SD	0.0	0.0	0.12013497226606162	0.03455097399893692	0.04660951596031637	0.0720273654254644	0.055061943449485895	0.07011888388734899	0.059233452336648895	0.07686022160759975	0.06841294562822675	0.07808039213259566	0.06166287320381603	0.08646592629726335	0.07973235997253969	0.07390908538529306	0.06659391636989476	0.07142038227376801	0.07374110861815275	0.06912074457254835	0.057350241041476124	0.05998156209421346	0.060973861337099144	0.07052440384518466	0.0671140725903907	0.07642310187099266	0.07558900801485358	0.07429037522681536	0.05439769487960433	0.07175642077577038	0.05631258991254384	0.06370655569816197
CN.SH	0.0	0.0	0.050324292788328506	0.012100523135871732	0.023320350660394062	0.014271457584147385	0.02004496386724952	0.013942548571632685	0.011996930548119344	0.015592005289732924	0.012325154807357741	0.02185155572340669	0.018989296573979075	0.024241836035887587	0.018420529181839562	0.01810968252431433	0.006298904588097898	0.01023168857228196	0.008984443764470385	0.011256049979291305	0.004325023999651734	0.013894434058947525	0.01281090574212218	0.015507617799048745	0.02158539845162899	0.024632697606108422	0.01311438767461759	0.014225750948182458	0.005482306480275589	0.02931194380284552	0.014432001425279672	0.021509437357125627
CN.SX	0.0	0.0	0.03083056904524817	0.028649412483638947	0.03395867433131361	0.031555614887501804	0.025189862713514977	0.025029872067117154	0.016762926858504557	0.016588734276834494	0.00971590643086273	0.009116534489339578	0.009919571540839556	0.007380790998756659	0.003422261175356489	0.007119020291623812	-0.0011598028657133774	-0.0006115624397007302	-0.00470491467223777	-0.007642499950621939	-0.026190766185729686	-0.0022277857072316998	0.012038666631863926	-0.00796457559099073	-8.344444983876542e-05	-0.0027873203591655127	-0.006011421651563875	-0.01105197750924658	-0.016782375342516698	0.002008177590195892	-0.010903991527722035	-0.0008631846233564389
CN.SC	0.0	0.0	0.06002802142222041	0.025531978601844862	0.03426053415294117	0.02435246338132746	0.030655766272769114	0.026189099541706895	0.02813651864754796	0.03077339780033217	0.019499544132428603	0.02690823037514445	0.019881628448237265	0.031060959294793022	0.02309645519307235	0.02256429861331455	0.01287436233974315	0.014235565513631698	0.01270105239525865	0.019103893676164496	0.008798713934332625	0.020319034934379587	0.009890128813827559	0.015514458234244799	0.019281845776419893	0.021129643669004494	0.01728328480901098	0.01516823774743159	0.010045910542433312	0.024995626067703114	0.018005061459325233	0.02310563682503819
CN.TJ	0.0	0.0	0.032416495468190476	0.0309051185428455	0.039965696039145904	0.03674535849136351	0.02646908137784454	0.025224931369338677	0.017066197639437064	0.017843644938064784	0.01166043971001507	0.017075599635729688	0.015496112232038506	0.01088578279699881	0.011612589445331167	0.011534538067148326	0.004749893572042474	0.0036765674703564954	-0.0006860678536058096	-0.0018395183932207182	-0.0047183267228523285	0.0008447301439895583	0.001860561249400483	0.0040729612426959605	-0.0009026711258353082	-0.0028093980179999534	-0.00344551947091265	-0.005431398552557809	-0.01255706560217007	0.012501476923509891	0.0009050317335113078	0.0005908154294909096
CN.XJ	0.0	0.0	0.019229164792000653	0.022474049904697146	0.025314185828739788	0.02813400266852284	0.027843954622097655	0.02923566324988247	0.024754439222673952	0.016336251710824534	0.0005622703480367974	-0.00017371894627249418	-0.007945673629161654	-0.014015543351442172	-0.018499854769893354	-0.016470552822678286	-0.02863729503983503	-0.023115784537275363	-0.028381091942886183	-0.024936900907612802	-0.027466169440915067	-0.022873497086728367	-0.0314717053233049	-0.023446622455780552	-0.023768555829173366	-0.032514618349255286	-0.026194572144677686	-0.024494007324349365	-0.025918670889379936	-0.006354120322771273	-0.014982508182515009	-0.008024117775473627
CN.XZ	0.0	0.0	0.0015881551576946151	0.005474370828495445	0.007607263205255954	0.006948178814814021	0.008583273460893714	0.007590996198891808	-0.01327850423897825	-0.09227707427040821	-0.151323335651532	-0.12582808670821288	-0.14366639517050528	-0.12377159229391976	-0.09781889623536877	-0.07772857095101893	-0.11247841051079677	-0.051027390962843366	-0.07115985771882771	-0.07864011394701498	-0.09412631968233054	-0.10693045083121078	-0.08505958045073037	-0.02741109212351933	-0.0658015876311091	0.012106578332393703	-0.1017306948354113	-0.04824922780405361	-0.04198952623427621	-0.01513754293344105	-0.003048076645661979	0.0030706900009613847
CN.YN	0.0	0.0	0.025973614727736738	0.025523745213096305	0.02854035313240022	0.02697464773528946	0.025105819649939853	0.02534587269227284	0.01720477262188158	0.014425591974620566	0.007794840274422121	0.013095374245364333	0.006113750760072811	0.0034221436586712173	0.002845812064888875	0.0054928790463204535	0.00028613090343743153	-0.003148202451552784	-0.009821618899319429	-0.012724194344249096	-0.016563459052143514	-0.00850414611869299	-0.01591496072130827	-0.009961097091670812	-0.015322193983291488	-0.009188286162231663	-0.01634896082666204	-0.01453090081829922	-0.0184288682968492	-0.00022704061088951732	-0.017169403093675317	-0.012588361310161833
CN.ZJ	0.0	0.0	0.08592632975112924	0.024082408961301205	0.0384528228073	0.03671356164272055	0.037472257726789415	0.03654085138111718	0.03832868911213261	0.04559887959416642	0.035814500773900804	0.05039874407655187	0.038246134931441134	0.053093545458660074	0.04050070288046381	0.0501001825783165	0.04259044464525186	0.05518299831892559	0.04482296696197707	0.03806595856261641	0.027075352551020337	0.03188674552774273	0.02191983623616167	0.031558215485905095	0.03581483014800657	0.033966768891291466	0.03391666255279091	0.039689660973341034	0.030702291054529596	0.04414131231911256	0.030478232651010018	0.042813353091486483
COL	0.0	0.0	0.008752347905871538	0.00854768942359918	-0.0023855391205529486	0.002021610622149339	-0.00012803627958968278	0.00019057658064980387	0.003298290118580738	-0.0010616022598330943	-0.003491834102320457	-0.007235369341096476	0.0028588925291783696	-0.007042764916220801	-0.009948664997416756	-0.0189874111914623	-0.01832403679707939	-0.028624695147982937	-0.03386770532474159	-0.038050790246269006	-0.02595854645460749	-0.04338210169566592	-0.037066268182406326	-0.04974417760739147	-0.03970449177640445	-0.05166091956682051	-0.05321203234398553	-0.05787301952632218	-0.05784144122021884	-0.06286689441393767	-0.043536333294014185	-0.06460536094383684
COG	0.0	0.0	0.000570145974965186	0.0018020068239810172	-0.0028714026631515566	0.03494031383839413	-0.021823179965352324	-0.021542309395983228	-0.027238946443541856	-0.023185112419199516	-0.030530583157117874	-0.03679593796908076	-0.015132126905004206	-0.061201654808962225	-0.06432794575681466	-0.08231106047258407	-0.09328722436767745	-0.10393139082933711	-0.12194009262004313	-0.1317812431131382	-0.131210516708824	-0.12928229284691062	-0.11808032555303827	-0.1273461884290117	-0.12014563301357972	-0.11922003173678863	-0.12118312775141193	-0.12961745359538757	-0.14677614288615137	-0.11935227596746589	-0.1385028444738312	-0.15698120541089988
CRI	0.0	0.0	0.06073044608823075	0.04817185068402008	0.04876169116656559	0.04882696099628436	0.06709688816310955	0.0694806543228621	0.07177215630493894	0.06386814624335102	0.06316274207487371	0.06523404179530345	0.0456275404400186	0.042856536589441774	0.04400937779640568	0.05066733448109151	0.030933238589803125	0.030929519778255532	0.02880000748661793	0.02666700332498717	0.02536061109228438	0.017704732970580395	0.019599599599806616	0.016790770998231785	-0.00532571535794002	-0.0011114711980231284	-0.006305082454871602	-0.005630682345680871	0.004956075392947845	0.002853120424495259	-0.0023728373382159162	0.0034130179209057587
HRV	0.0	0.0	-0.012463705080256737	-0.044563913493977925	-0.07024647542708262	-0.08454570574223386	-0.10106416019973752	-0.12320583309520794	-0.14753382929721948	-0.16530538298491493	-0.17521605280746977	-0.1998953874888132	-0.211785926531749	-0.2130596975372212	-0.22238600437878286	-0.24664090542730888	-0.26015357538623496	-0.25353846540355773	-0.2704494785532696	-0.2755159980686206	-0.2775988256089046	-0.28644959379986457	-0.2916190216304293	-0.2958444939231031	-0.2916093223455096	-0.3015780369667209	-0.30559300741459516	-0.31538771859264125	-0.3158603580514452	-0.30567120337486875	-0.31963552273653884	-0.3290212010768512
CUB	0.0	0.0	0.01426698673061555	0.015347144428634607	0.014999670083803984	0.029028817933163253	0.012743346971788583	0.004202284015009106	0.005867642480961166	0.0020281023934920483	0.006456582892400142	-0.0011012679399513559	0.009493233613389052	-0.0025645162147647227	-0.014589716617074977	-0.017828073466841232	-0.02360522249356123	-0.030311643982627867	-0.023048970326244866	-0.044270351208841596	-0.03938147496437283	-0.061442052033311434	-0.06389437544147558	-0.06083518452357772	-0.06502300366666436	-0.07247426606118434	-0.07408847125394136	-0.0858434610895964	-0.08212754537363365	-0.08309634909641206	-0.07846035874750079	-0.087847001091923
CYP	0.0	0.0	-0.11427061790733051	-0.18945388912263716	-0.20872513318880292	-0.21318230602916932	-0.21696091915196503	-0.23261413991583213	-0.26499890968683104	-0.2887848774582924	-0.3158613653158282	-0.335579896334115	-0.3578497316649054	-0.36424469169421547	-0.39327626696770146	-0.3962249015225128	-0.41188463441670375	-0.43451201310246157	-0.45684877124285705	-0.46806731943912494	-0.45389524826530137	-0.48485121392823904	-0.5359410726559433	-0.5019336457835477	-0.5142528473309205	-0.5047707737603879	-0.529164477516586	-0.5423175820764237	-0.5210097249091827	-0.5426086501574612	-0.5508601865813478	-0.5574000764696385
CZE	0.0	0.0	-0.12923826096787883	-0.21052744447750404	-0.23483261725983917	-0.22180631811891116	-0.26371950985200066	-0.25183789887197605	-0.2780596276005465	-0.2726573478419536	-0.28581715730030544	-0.2774685700330015	-0.307857982552906	-0.3027346398215003	-0.3514566351354609	-0.32258626639505295	-0.395865143047458	-0.360489987307433	-0.3510710797724914	-0.3046554640841692	-0.33970379601040435	-0.3492854307782456	-0.3402337581383863	-0.29312996753645404	-0.25812274860289586	-0.2758636411398063	-0.29273783140647547	-0.30510897105151535	-0.3526981497572801	-0.3373087686139087	-0.33809571494658464	-0.3509280686942673
CIV	0.0	0.0	0.04873712716713108	0.041073705599781185	0.0072218231646825615	0.011353480096953916	0.02916450490424438	0.05458270484630656	0.056783525511572286	0.05536102694054801	0.055301143000718866	0.059846878951841376	0.07618349806421953	0.032578274158923115	0.02422516992366397	0.008157579085010802	-0.00838120200792325	-0.015017060548705441	-0.026215389369266262	-0.029388928376405943	-0.02836187528159062	-0.03373991334948423	-0.03712642960015389	-0.03872069238217701	-0.05259640906767338	-0.05991924299321161	-0.07108422268351511	-0.0566564899317723	-0.05328429499238396	-0.06261705806240858	-0.06345635963365126	-0.07435175133418959
PRK	0.0	0.0	0.0002673250035556407	-0.0005278822854837273	-0.0018444720572885487	-0.0005137737296379008	-0.004739147883936479	-0.004909916509010515	-0.008041466742236825	-0.009117431156968614	-0.012410492898939918	-0.010630531457678227	-0.0045945109480527435	-0.01411563653314074	-0.0032854026758788457	-0.0028754637538708216	-0.01880216082690289	-0.017808169810795693	-0.03180078415220278	-0.02555924136105059	-0.02889333036466546	-0.02611683606780213	-0.029423783484272548	-0.029564693956996013	-0.0288941144069077	-0.03257982266742232	-0.03488232339807773	-0.029264439595588776	-0.032664260284842594	-0.03429949769294671	-0.021989713364301	-0.04195934843825855
COD	0.0	0.0	0.003462979094503993	0.009026725670202573	-0.018180025806913136	-0.014643699706129443	-0.004432474201332415	-0.008182814035340158	-0.0010308625348010025	-0.00655010747951934	-0.017411795956878695	-0.03341210440290787	-0.039215163628469885	-0.04842128613311569	-0.06289826952918798	-0.07515729703824192	-0.08617461965291229	-0.08453042047713577	-0.11138585151960756	-0.12413243279926212	-0.1685829404925232	-0.16602746401406243	-0.16297550495590896	-0.16586763244924585	-0.1732954694512956	-0.16451177101927117	-0.15360465849767468	-0.1604415040889151	-0.15801411489390071	-0.1625399290650531	-0.15296052526903026	-0.165425418335996
DNK	0.0	0.0	-0.19374333099168028	-0.33685533577831883	-0.28319941891565836	-0.25451952086487095	-0.219137301354988	-0.27393221776674803	-0.25026049998326805	-0.32591710683834707	-0.3963577129905693	-0.42401926250653643	-0.3619759778254239	-0.35566519753186254	-0.3814539958434615	-0.35088603100441595	-0.3659281755224453	-0.36995077424171185	-0.38536171051798407	-0.4433806322335698	-0.42047443611044066	-0.4012018636148085	-0.3856615576431577	-0.38362712895364526	-0.4037707292818382	-0.3793558335342784	-0.39141649682097324	-0.40669919768900886	-0.4224854598569361	-0.39436617304415833	-0.3888121404191369	-0.40612490068701046
DJI	0.0	0.0	1.4521246827214895e-05	0.0011326572531222823	0.0030766408900095854	0.005609849326093652	0.0012153098521983097	-0.0015667350762527121	0.0007021178948463103	-0.001832989586358913	-0.009035040030003216	-0.008363799315780351	-0.006364009960968531	-0.022210870590844145	-0.037405361491216205	-0.05131279529503319	-0.03756377513791653	-0.032042135459686705	-0.028008317683048123	-0.03503200680289309	-0.04202479289433514	-0.045259024715316176	-0.04980355953513316	-0.05002155353817095	-0.05145015952312537	-0.07702144275559819	-0.05775479638958636	-0.0500394781296154	-0.05429813627058078	-0.07557896793434216	-0.0704400422074869	-0.0571711542402098
DOM	0.0	0.0	0.0005318822229538611	9.078237530601996e-05	0.0005856691352112975	0.0020213174624306163	-0.00022799487184865797	0.003533890579454635	-0.0027538182739816897	-0.002380637993226742	-0.011890183298002288	-0.013099706893404672	-0.017936094164217042	-0.022981407415179067	-0.03268950684190974	-0.03936569919035238	-0.03560628544256872	-0.04863653578864868	-0.050942376785600985	-0.045633405766476454	-0.06074062866371355	-0.06645485392988704	-0.07359625876752762	-0.06494404156526246	-0.0676593600075659	-0.0704162424520538	-0.07067104538494018	-0.07998048374368016	-0.07924422193921199	-0.07410609524144407	-0.08150203457395477	-0.086057558373831
ECU	0.0	0.0	0.018915631968274838	0.021972984335039136	0.01676611148420104	0.018442321238332227	0.015101961508867667	0.020821332904485956	0.014872833508250416	0.011877282356143049	0.01003363116944822	0.008207219126310505	0.0014655126925333661	-0.0010060163213476692	-0.007783329033850261	-0.00832930918586161	-0.012122264808744898	-0.015876865560393583	-0.02080623401579107	-0.03421864539439046	-0.03492317262422384	-0.047068625068558134	-0.03240180182184638	-0.04208436519088643	-0.04879484564224157	-0.04832850735241312	-0.04978786418123882	-0.06032943457169315	-0.053767017904005066	-0.06480494468540376	-0.06596316154207083	-0.07252962578795374
EGY	0.0	0.0	-0.05547033300011828	-0.07478906298290511	-0.06699146969454395	-0.07312623949149444	-0.07466561571624064	-0.07327626966321388	-0.06554450158153813	-0.0794342706805784	-0.08546350609527353	-0.09848401503655957	-0.10304927401886266	-0.10631751033342018	-0.12328127216777451	-0.12225716467365588	-0.1294766575173134	-0.13268958369443418	-0.1439231254370621	-0.14479567287174477	-0.1577128275199735	-0.15930765039270378	-0.16744686061016534	-0.16770288974666814	-0.17382960660250468	-0.1676916355068725	-0.1645423643825028	-0.18377302814399643	-0.1789230468924763	-0.18334819016501136	-0.18074432982535527	-0.18681273990213132
SLV	0.0	0.0	0.00013828850893293776	0.0009534176703018815	0.000611303343656111	-0.0006555044723244308	-0.004053906712686572	-0.008174416747019908	-0.013684014741699446	-0.01782377768189125	-0.02505355717347113	-0.02419781106214325	-0.03419085202965855	-0.03209846027003582	-0.04037918610642066	-0.04372072308541641	-0.04787025416497226	-0.051959682494651105	-0.055191721321534715	-0.059334614600725644	-0.06555170365993845	-0.07243277701962647	-0.07602476095441846	-0.07599280245765838	-0.09670582044147835	-0.09017489640114063	-0.08706033896049847	-0.08760729358682218	-0.08689608292569151	-0.08855276214079222	-0.08990223652208806	-0.08918042621073319
ERI	0.0	0.0	0.0009284788754504447	0.0030869938679289888	0.004301158551167639	0.0030949446705896833	0.0026071233772073654	0.002490880535988005	0.0023022213103018885	0.005728711741070924	0.0006813042604303376	-0.006528073439682203	-0.02276227138786613	-0.03676844445508198	-0.04282323461248794	-0.03455243148783316	-0.027399726011434478	-0.009908365666133623	-0.02005670671240134	-0.02099626173772684	-0.009363157458275317	-0.02447372186554775	-0.03231410656210354	-0.03656499133102287	-0.04126779976536543	-0.04262110025383681	-0.04172010680524307	-0.04270304676773362	-0.0486894185389497	-0.052576238797164	-0.048363015583563485	-0.05377466823944799
EST	0.0	0.0	-0.18418776901093503	-0.3120273264720752	-0.36315291464685817	-0.3421056145802348	-0.3143034390523658	-0.3349735383198049	-0.36956000946190004	-0.4044470431791458	-0.4176571226347181	-0.46213805954391507	-0.4848009805121789	-0.4918103471442503	-0.5068013449776476	-0.5206790013740137	-0.5324578625703236	-0.5323990770858433	-0.5221980190051712	-0.500382717029002	-0.5397175028659329	-0.551177845570594	-0.5610807757356784	-0.5327150226583588	-0.5321669487118985	-0.5978835148697126	-0.6010034286474619	-0.6327597852703093	-0.6145500590622022	-0.6474606031157237	-0.6551341259749544	-0.58644136673206
ETH	0.0	0.0	0.0027366891039770636	0.002795669472588358	0.004576876604955871	0.005649937463103605	0.00443350103809248	0.003220886458432659	-0.004157752975375573	-0.014145735076465105	-0.04213692792724988	-0.11451547962186837	-0.1650232849658595	-0.22722521322290357	-0.28235572416864807	-0.3373111174456378	-0.3807537500131408	-0.43008665323802653	-0.4748202814495728	-0.5052827632114121	-0.5344588353005331	-0.5634545349828213	-0.5869146581551021	-0.6058774370010456	-0.6253818953035006	-0.6410321252620865	-0.6730404549887048	-0.6799558194455102	-0.6895042878728108	-0.701624778183696	-0.7185483639022827	-0.7267358296184634
FJI	0.0	0.0	0.04061614143224812	0.04735054742188716	0.057367270982311425	0.05989329900384366	0.06232928324663156	0.059221520368657465	0.06278336701808218	0.05485687054298527	0.04429475375475889	0.03604165450770136	0.04596816804045556	0.0454933018205983	0.04682333590351195	0.04117506975807039	0.040315339051355537	0.04920789305742357	0.05334420651867955	0.05573058569885436	0.06055074515034509	0.05437886045651652	0.044599409707624105	0.04996893906081823	0.039921133895659544	0.045226794533292924	0.05275817868104493	0.04755928755608707	0.053264030522437444	0.03014532569312056	0.028449112912376506	0.040091230707184344
FIN	0.0	0.0	-0.19012098879505057	-0.22259946702407607	-0.22524099914909002	-0.23307371883944938	-0.19523382756373442	-0.22444970849998525	-0.22375671044435608	-0.2607184054612244	-0.26521531942026444	-0.2628365252232534	-0.3029867654889107	-0.2924298054602148	-0.3524811524844518	-0.26719441335163463	-0.3315754956812689	-0.3760906112133977	-0.37347535359724127	-0.3191637378673562	-0.3100487530182994	-0.3163494039673309	-0.3436939616019985	-0.314291189478233	-0.3758201327471955	-0.3785218430090165	-0.3620811624287068	-0.33907636006388353	-0.3629671283873259	-0.366505854912369	-0.3767419075615841	-0.37624227755181927
FRA	0.0	0.0	-0.09309824987667747	-0.16104980456871365	-0.13661741834261054	-0.16605513482956802	-0.13317322120571795	-0.14507111132819883	-0.18105003127021346	-0.19792375574054777	-0.17782014407695668	-0.20956125413719162	-0.19846375792503812	-0.19654980729751914	-0.23095472621350588	-0.21685184905088084	-0.26153471096027614	-0.2369956931809858	-0.2607184196756984	-0.2324507752983651	-0.2405232048986905	-0.29081077277645084	-0.2660950890095548	-0.22081669559094186	-0.3223506753100125	-0.2690956495124297	-0.23945269879482867	-0.304675660949405	-0.285597499349044	-0.24144712995862738	-0.30076450351876893	-0.2657282484389456
PYF	0.0	0.0	0.000428303037747213	-0.0004335262455468225	0.004645359148547357	-0.00259718340348547	-0.006053578479681132	-0.00631986355880132	-0.0020913437396852252	-0.007913004734927398	-0.0058368927518093194	-0.004416032456044938	-0.00925255953371229	-0.012734584443951924	-0.009625692120718288	-0.011601893982116085	-0.016705570564112815	-0.018544473509229942	-0.018341149342293583	-0.018891144335897447	-0.023895967038511934	-0.027721702616334554	-0.04333140492589482	-0.0433727465814715	-0.05733056480947685	-0.07813780345201637	-0.08453924598708085	-0.09605011701029342	-0.11219681467893317	-0.10803389308973177	-0.12118834988833482	-0.13942340519403906
GAB	0.0	0.0	0.0035003953236412144	0.0013162569013402958	-0.003091141445832335	0.0040593331649407816	-0.004737572536150925	-0.015543154911579204	-0.018721234078289406	-0.012330609985500285	-0.010792940726578326	-0.016126915986769408	-0.02494481814966365	-0.0305134172146726	-0.030874321670981697	-0.041280621109607285	-0.04807799925674594	-0.06253309942064744	-0.06595714459058932	-0.07551755626343803	-0.07383297495993091	-0.07441547848924257	-0.0819294910994417	-0.07085617136071143	-0.08025889555693944	-0.08985759045616604	-0.08395735422910278	-0.09283765932972532	-0.10010645332345636	-0.10174600304522219	-0.10362218380408628	-0.1083271833176691
GMB	0.0	0.0	0.0	-0.00030422023256093667	-0.006570269845151966	-0.005018943113865859	-0.008161074323354	-0.013248665985365893	-0.01574280872583822	-0.01702634432689809	-0.021154835285330797	-0.03891464160084013	-0.045727745994739166	-0.03915544995340969	-0.03794813632008731	-0.040249793336044615	-0.05206657185141683	-0.08119724732590372	-0.11055691359272979	-0.08515002876674505	-0.08217047603490402	-0.08026902753501819	-0.093637618263398	-0.08686711057174223	-0.1129191379222183	-0.09089234234728183	-0.10141858801732129	-0.09795666438264794	-0.10726063774941785	-0.10362506883879741	-0.11685068922887565	-0.11110247103782722
GEO	0.0	0.0	-0.0013986502498175568	9.786035115588732e-05	-0.0019791970558791228	0.0022818543647495915	-0.009966362947844143	-0.014660009974276633	-0.022424349105276686	-0.0293791909629193	-0.042784148747487816	-0.0592202169715117	-0.07632071127617879	-0.07947372418414256	-0.0947877581519152	-0.10446448410736942	-0.10877842681510375	-0.11912142278718285	-0.12644315127801065	-0.13868603843837368	-0.13587901125817758	-0.14700632665066715	-0.1550186419648436	-0.16165197565151113	-0.16645957591095994	-0.171277284069693	-0.17412815900145207	-0.17848087714498195	-0.18769368131829056	-0.17858343090568773	-0.1858054867499348	-0.1943182074467975
DEU	0.0	0.0	-0.0005155712800464229	-0.22774275454138238	-0.1582994333310661	-0.23128930631591826	-0.17585965419956162	-0.23208380034548393	-0.18475357781367885	-0.25885268564656005	-0.21165491867283226	-0.2581633313168741	-0.21935416425767906	-0.27444614748896035	-0.22430372144408572	-0.29256699338084946	-0.23269669310678198	-0.32002877436294597	-0.2332398260127988	-0.3306452373265434	-0.2789391098369398	-0.3044619053111819	-0.26912764748533435	-0.3123043708403217	-0.2632708069657874	-0.3328679513374122	-0.30667305700446956	-0.33246962754903686	-0.2651818199494449	-0.36088168609463844	-0.2821546519648277	-0.3695653103396701
GHA	0.0	0.0	0.041023262605022204	0.03843574000761407	0.04552842354617059	0.03942874222426784	0.04248963462436528	0.04975084244531747	0.03909393238596959	0.044078575558992306	0.051837549163957775	0.02207737795680842	-0.0008176314884367208	-0.07870122081047315	-0.06483970097275193	-0.029692478189136118	-0.07566669077112564	-0.060573117726414605	-0.07311076504894487	-0.07701152067076666	-0.08523477885721276	-0.10505581204702796	-0.1312975378721104	-0.10656169310591102	-0.11447713563017548	-0.15818777046998633	-0.14484223107315009	-0.13161303123331303	-0.13375835208971898	-0.1347152263506679	-0.12491339400992896	-0.13914860826440556
GRC	0.0	0.0	-0.043595191881007356	-0.058294348333676194	-0.0543137423738127	-0.05823304388505868	-0.06714464260523245	-0.08023103541247023	-0.09784066348151876	-0.11944991294247087	-0.13860578841131677	-0.15191036308433992	-0.17004768626190936	-0.19107804996466582	-0.2001534451114173	-0.2039960924798634	-0.2180074036901236	-0.22875490398964748	-0.23126041387256935	-0.23778907270639582	-0.24509276819750792	-0.2623763876356988	-0.26449427405476067	-0.264596297479025	-0.27181475159031576	-0.28364756595600227	-0.27873705047464226	-0.29014657194875726	-0.2910368539188357	-0.30159956540449784	-0.29468414384388186	-0.2973304203165994
GRL	0.0	0.0	0.0018842282686559741	-0.20589868447065118	-0.4593777285800793	-0.46240144460617527	-0.3378414908287386	-0.17943084309793855	-0.142201694928068	-0.09315547728976359	-0.1089377066942454	-0.12704648639253469	-0.14604084571788745	-0.17173941899751854	-0.17486549347328628	-0.19260555999803808	-0.20622036456651172	-0.22345280818690805	-0.23898422263036734	-0.2409764380059798	-0.24591853290968357	-0.2472163955906992	-0.24702866191672612	-0.25149379943627537	-0.24952365514107067	-0.24065375158119906	-0.26014869815290664	-0.26749971403596806	-0.26476995525391844	-0.27184414349852304	-0.2737189842614507	-0.2873922555773012
GTM	0.0	0.0	0.006972077667977139	0.01056217122410441	0.015061728795351392	0.007756362103550352	0.008342959260998484	0.005070360739134472	-0.0014903824083201123	0.00042233178563222395	-0.008854007083192172	-0.014102136022597911	-0.0035302432495720737	-0.015664348429711428	-0.0213187808277171	-0.023450535182223398	-0.031169652485107946	-0.032688760685062324	-0.03361638465848582	-0.023396324232383137	-0.027514303677977914	-0.041061152362631415	-0.032767653722631795	-0.044091932382805954	-0.04517477653325219	-0.044782070930426965	-0.047337359800858625	-0.042219624604622474	-0.04674278510057306	-0.0422722847150836	-0.04846440560882792	-0.04302280626981014
GIN	0.0	0.0	0.034754398918313	0.03424888038860985	0.013566990035496218	0.010738456563896825	-0.02926786406879378	-0.052360150284114226	-0.03450909489389753	-0.032719158789429326	-0.06075080520737686	-0.15466749207240227	-0.11508895144809461	-0.111263833630737	-0.10304817645808706	-0.14615524141788905	-0.14740586699091285	-0.1713436822434411	-0.12510975116291068	-0.12300399396329986	-0.17517160389084463	-0.15220597887768417	-0.1367295700699045	-0.13983633138026086	-0.1553559833600504	-0.150061565731896	-0.19079592312754023	-0.16997603583699394	-0.1694212093030334	-0.17936008011485427	-0.16687627888540835	-0.17126953084084517
GUY	0.0	0.0	0.0024592071088624934	0.000392029070872546	0.002927786548734268	0.0009493945844152307	0.00015439931231320259	0.0004029653709602954	0.0012741715579744906	-0.011626843635070827	-0.010812407774307697	-0.004754578747834248	-0.00888251216865088	-0.015519871385927253	-0.020633478189069354	-0.022270135763213794	-0.04346337238830822	-0.03500664037235923	-0.03876691558346579	-0.03870698760140012	-0.04345994546066656	-0.04905618441698456	-0.05261042015858308	-0.07435576223552287	-0.07444167059926787	-0.07840281687615525	-0.08671381882114915	-0.08615486325197486	-0.09117941131102647	-0.09426174797155795	-0.09970926078619602	-0.10870474814036468
HTI	0.0	0.0	8.005267355670753e-05	-0.0003064085091319946	-0.0013622171642357905	-0.0013549460406436786	-0.004132722198335603	-0.0032043716019836133	-0.002087204159850753	-0.003374540699174755	-0.00897667555491699	-0.011413904589041568	-0.012681203900033466	-0.017015765435512975	-0.022936801544537477	-0.022852150308649843	-0.023005272763176876	-0.021632073804800367	-0.027328004730153843	-0.026415369875909533	-0.03603382479140382	-0.031074054370916482	-0.028602704126867717	-0.0348796853587352	-0.045261615899661045	-0.04542972282339797	-0.04848779584295526	-0.03730468399786302	-0.038061455843985126	-0.04094249500112834	-0.04093700830404279	-0.04367805433797001
HND	0.0	0.0	0.002492848774071632	0.0010661362622510495	0.002011934474510646	0.00235203829612729	7.243186705974125e-05	-0.0021825103269867974	-0.008401950375447331	-0.013824259258221616	-0.01944860320021169	-0.02115358521407318	-0.028907304465941586	-0.030607179645214533	-0.04380030679679292	-0.040956673599312765	-0.046545303880773936	-0.04132818290767393	-0.038090069434804086	-0.04564458560604168	-0.061064177452252455	-0.05572727592879634	-0.06544707741696909	-0.05537809408070471	-0.06252866743438057	-0.06510923003281155	-0.06872551764985912	-0.06525938098416173	-0.06361297161266988	-0.06242541287714287	-0.06831952348780312	-0.06376248759997205
HKG	0.0	0.0	0.20071870569191574	0.21095256671692653	0.1963925184009785	0.21899144096102496	0.21616282127685515	0.21227877172180776	0.22210685217260995	0.2237783673207927	0.23192666202869194	0.21398424983170017	0.20697470058774758	0.22716323117593085	0.2116406658750014	0.18059584375202942	0.1519163175963012	0.1434303919384483	0.1527869555701944	0.12756181672759492	0.12807526410931747	0.12478950296057612	0.11644451689367674	0.0852003621536479	0.09115199657927509	0.11621444004656922	0.09053046419809085	0.1258744281258828	0.13453762257782387	0.13658425356146697	0.12581215904527987	0.1375937971316521
HUN	0.0	0.0	-0.12517789558710302	-0.2103381362466461	-0.2166490996482029	-0.22156709668066377	-0.26275488679382564	-0.25287603877367504	-0.3572353453681121	-0.28901524382929367	-0.3040541414016218	-0.3272298149910924	-0.4632925770634899	-0.37808019235205936	-0.32559908942044746	-0.3105528657599832	-0.3080041405737255	-0.3145228495775809	-0.3430385088311838	-0.3307760258435821	-0.3179380968426404	-0.31139268635625994	-0.3140193797718571	-0.2974262419573992	-0.29609250376102514	-0.3267334938768074	-0.31066482112146465	-0.31883228941176345	-0.30661882913992633	-0.3084918062448705	-0.28996743354493537	-0.313900749359175
ISL	0.0	0.0	-0.2997165611052899	-0.5539644427674295	-0.6184357574385402	-0.5786074839454702	-0.5161629786777366	-0.5139107271294963	-0.5448758011286303	-0.5824586223118211	-0.6015307091459476	-0.6029487103827336	-0.6357364944436172	-0.6345458047185892	-0.6613277177508148	-0.679059115755043	-0.6948195035112792	-0.6909638255381823	-0.7136517642620799	-0.7172065925858173	-0.7226285993636838	-0.7284739526477457	-0.7506334602767728	-0.7366896192368078	-0.7582606127312541	-0.8127666357574226	-0.7815115697341279	-0.7702525438563201	-0.8119877845104151	-0.7783246648926045	-0.816142701034217	-0.7813231001012055
IND	0.0	0.0	0.22248306200391976	0.17809004766047298	0.16227986903549763	0.15633625631799042	0.14477391265383943	0.18575723619727036	0.15462614522667728	0.16426430946214765	0.13724991045762636	0.16252663905442777	0.11783695879148404	0.13254487659868364	0.10296010529329269	0.12755797020920223	0.10735300549109539	0.10547234178288623	0.09144743180606874	0.10180510807562548	0.10270110725218995	0.12311465658061405	0.0945347474412328	0.12113388459094043	0.10534950746730054	0.11899117416389604	0.11262510195042541	0.11108302586073648	0.11735525758267418	0.12007549416166441	0.10454906635728456	0.11950366582227367
IDN	0.0	0.0	0.08739997892297513	0.09166037051488996	0.09598744026337869	0.1016612340667411	0.10746959767953257	0.10328676670254833	0.10675315361601267	0.10421136086062877	0.10396428897894161	0.0947907133896253	0.09588806982574472	0.10842482093218475	0.10813031966503406	0.10166659509500686	0.09748152674873278	0.10288204390673794	0.08482318056939331	0.07853460430971015	0.08157031648656776	0.0698469462743434	0.07646284905751255	0.07893828501055467	0.0614213507069028	0.06425534766434371	0.06387583427898136	0.057931370202912724	0.059486229576832805	0.06343863922941839	0.060273568814017686	0.0639593497472779
IRN	0.0	0.0	0.007282261191177142	0.0028504638274196026	0.0024175610796595137	0.006036046835578013	0.004921779152122774	0.004850488831853461	0.008636256887073479	-0.0004323738478140271	-0.01651226176607734	-0.021348701459378283	-0.023351530936410736	-0.030411781874750687	-0.038023821462884744	-0.043263925190029084	-0.05114646834848413	-0.05745452336203272	-0.060674200399735145	-0.06185256332947864	-0.07000970898536352	-0.07232183459050523	-0.07888911610224314	-0.07971721236020857	-0.0844987622625526	-0.08741695551778284	-0.08783753694400209	-0.09018754668280726	-0.09049833917151862	-0.09519328742214617	-0.09204668811871874	-0.09688973565155079
IRQ	0.0	0.0	0.006613717439618583	0.006502174055200705	0.0037803311919493154	0.009968130830828592	0.004292650262982534	0.006409142505026111	0.004213644278650008	-0.003987025488194629	-0.011042196103749902	-0.013711691943107951	-0.013323045387392263	-0.017469017203508574	-0.022992591414117136	-0.027595143513381437	-0.05311139631481998	-0.03712733528871137	-0.03663917008634998	-0.03275001015476953	-0.04064651657090801	-0.03655662609668431	-0.043200777598528806	-0.04469550029423397	-0.04388627231314279	-0.0494286969932034	-0.048086086546605955	-0.047736399723019574	-0.04858700186896048	-0.05647713032314039	-0.04860525505906432	-0.055704393994260304
IRL	0.0	0.0	-2.533834222655107	-1.4795027729264665	-1.9541497986568568	-1.075776112125093	-1.2411078587092228	-0.6661381458996973	-0.9601421611016736	-0.5637641966552476	-0.8110751475948974	-1.0748275276790342	-0.8570093778069388	-0.7425210622410527	-0.8611414737758283	-0.825258643666904	-1.192697168973944	-0.8442151905345585	-0.772943484652655	-1.085838831206165	-0.9645166500895863	-0.8363960485380795	-0.6852634139869918	-0.702601351473342	-0.7065111907894606	-0.678489156891593	-0.7478426716192144	-0.7347172207445074	-0.6598797049949812	-0.6954733709683469	-0.6705981034957453	-0.6982062363122377
ISR	0.0	0.0	-0.11183427151304492	-0.1417414094751157	-0.12376449926946309	-0.12442761400195401	-0.10672596794719658	-0.11987102273088857	-0.11393091923527221	-0.15938566977322655	-0.16134295738626792	-0.18801370037752063	-0.1857626475717189	-0.19831526507543273	-0.2475545171346738	-0.22936483094240234	-0.22319439081799342	-0.21510968301664546	-0.2671673385980844	-0.26904822739988177	-0.2693427993060493	-0.28126018003872266	-0.3070874538857571	-0.308271595943721	-0.27616911707815106	-0.29779178143716223	-0.27526481272631687	-0.3143712959500333	-0.3343006437472873	-0.3465572162153485	-0.30714396856392767	-0.3434066916226719
ITA	0.0	0.0	-0.033038847031363616	-0.12101541291490436	-0.13307212589983575	-0.11995763938755788	-0.12012666010703388	-0.1422909093954705	-0.15478636810526414	-0.131746162291424	-0.1632501286509047	-0.1858017243532517	-0.16921640875872113	-0.1769744447978061	-0.2013906708436708	-0.23474226839325096	-0.2146933671637763	-0.19323317145867325	-0.2542369142230494	-0.21964443736935957	-0.2092382545407001	-0.2385224814377529	-0.24704946244470394	-0.23708020794779294	-0.25914133574496123	-0.253761656822582	-0.2497557666346184	-0.24891789317037505	-0.27313011850661484	-0.27010785530071635	-0.26847696538593313	-0.2628737404687831
JAM	0.0	0.0	0.04625857748923323	0.043191122397900905	0.04677843187415043	0.056331067930281975	0.04737061789512609	0.05156335321925276	0.05376273640433915	0.053554027991231656	0.048215709297494413	0.03485024193281561	0.04697271032165773	0.04697447823776013	0.045545207628139295	0.042007201328586596	0.03405222168602062	0.02820654059074723	0.02274300433295906	0.028859042091311515	0.028846154453288086	0.03488710543966267	0.03221709353986579	0.014804863312178895	0.038201496472933805	0.02588934786664776	0.039276914014862996	0.024627992548897915	0.03882642285248927	0.006549152300405758	-0.03970451855974666	-0.08543291449470969
JPN	0.0	0.0	-0.004915804393390566	-0.013522063626825176	-0.015489843354754562	-0.005983694724776001	-0.0021058460080936037	-0.005294015670964658	0.0015422073502691092	-0.005412727755671476	-0.0014423210754177518	0.005991043763264869	-0.004529723345303438	-0.007706805815499429	-0.01585050855420489	-0.021024970996563752	-0.027878449794660476	-0.02570568130989548	-0.026146647130975698	-0.026773184215722612	-0.03242591768631842	-0.033439842596361125	-0.030790301616245852	-0.03320957889677567	-0.03923949783888325	-0.02752251392739158	-0.04134435039357953	-0.03535037490929316	-0.03947428704841327	-0.041023672296203184	-0.055980002048039434	-0.0415560414378624
JOR	0.0	0.0	0.010550579642965019	-0.00991865409536441	-0.016044846195362172	-0.022642344532619596	-0.03414759362725395	-0.03646850098367738	-0.05909714116432152	-0.07585431263613662	-0.1004384837325345	-0.12077973798406694	-0.14148540122964626	-0.15718550766039563	-0.17953024841435017	-0.20616026598097026	-0.21298825578414116	-0.22922779660373704	-0.25827372632730716	-0.2636629331969176	-0.2616159326380041	-0.26042696100825324	-0.2706743475213047	-0.29257387604489926	-0.29228567988532905	-0.2868363945704444	-0.30288518891160576	-0.3162089829387704	-0.31197518014486336	-0.3155183938042594	-0.32061561692950935	-0.3399974496375746
KAZ	0.0	0.0	0.02411941124600414	0.04237115211100928	0.04948074082813392	0.08120397627102705	0.06385347811783681	0.04222335961430179	0.06125789343434107	0.04906935409789703	0.042646195655593466	0.02177813672452622	0.015043924543500786	-0.004836399118679502	0.000844682029721433	-0.0004415999152462824	0.010814080704935058	0.016289213815467996	0.052300080975986596	0.004208811296679826	0.004799637957697556	0.0005746196758860123	0.01730526587138126	0.0016643544353822648	-0.0017030054197175737	-0.018212776784021223	0.0035266582654402967	-0.018367898981785924	0.005544384754285758	-0.006060039695920949	-0.002649295207812763	0.030024471678480324
KEN	0.0	0.0	0.08556019413823446	0.08499414762106472	0.08803515101827308	0.08830208320260713	0.08872255681120489	0.08301533084356105	0.08716066732341599	0.07405967570832672	0.07481470755255071	0.07368235056790517	0.05495159161355012	0.04138797049284548	0.022945252726813692	0.008700694933039266	-0.008065364941856057	-0.018306962456571263	-0.02672180116262135	-0.037312415722412506	-0.028848362695377272	-0.043402111542356625	-0.08132135598515333	-0.08544653803685964	-0.10448522448558428	-0.10223136517396592	-0.1119966583099874	-0.10151526710939773	-0.11008952724205212	-0.12005590407614397	-0.13198629236219617	-0.12919972346866482
KWT	0.0	0.0	0.2108782145668897	0.20217572957250685	0.2136516671126243	0.21273188123247522	0.2132174586761737	0.21220753133117665	0.21053620415962815	0.20137957365720105	0.19059874795799292	0.09268909384381185	0.019797851400249478	0.042977154694612274	0.13817212651898725	-0.024993969601272426	-0.013237301951374292	-0.03386534093907656	-0.0768585644016162	-0.06389516242523152	-0.09950314388208481	0.027491338485541306	-0.037196515784043704	-0.05890448209481258	-0.07736160420643845	-0.027653560653984055	0.0632306636493496	-0.05207150207646727	-0.11743231788533537	-0.06232720081651433	-0.027351553207510815	-0.047489108294707094
KGZ	0.0	0.0	0.0001191586209703388	0.0021779547945355304	0.003393252371686195	-0.0019965381209741118	0.016559505402402586	-0.014404613772145414	-0.00925568645462338	-0.01730677222795407	-0.027828412257702162	-0.030650183404967724	-0.04359221327208118	-0.06501127205802426	-0.10015665546573294	-0.10664727212149616	-0.10145633351569261	-0.11812125364797366	-0.11588961638201445	-0.1104550449277708	-0.12726010959283052	-0.12973461702912026	-0.09969872536020885	-0.0963314072931265	-0.09737586724142266	-0.11020640572909635	-0.12589222650527532	-0.1120771341259097	-0.09380708274868699	-0.06366339059565851	-0.08407294059641357	-0.09175098234364132
LAO	0.0	0.0	0.0027476208336540964	0.01748136825017177	0.008984642846954216	0.006647838985873733	0.000892355427484226	0.013017277403215566	0.008178358450217083	0.011818229179083595	0.014943885649931765	0.008527613291020586	0.010848901133342359	0.015392434517602638	0.008712159161716748	0.0024432133159724145	0.013457691236262725	0.02049726136950092	0.021857855360796208	0.015020295611556378	0.004350865448854435	0.00026689643670696483	-0.0030779392370949843	-0.006148943470363211	-0.005188890860796658	-0.010500355512577109	-0.0074436252759157995	-0.009085976763667514	0.005861825235697893	0.005923758816206437	0.0024226367617341538	0.010735992160748609
LVA	0.0	0.0	-0.22323982598108083	-0.32245690956226314	-0.3179736598823424	-0.32308650580763487	-0.31658794607019036	-0.3457027030277837	-0.3736599994430989	-0.39258514975663017	-0.4079453108005504	-0.4397575257114372	-0.47144169775380496	-0.47562349473680987	-0.48001356854060484	-0.4850234793759456	-0.5045678304838264	-0.5029593289547551	-0.5331205079647572	-0.5256867848516977	-0.5588101682646118	-0.5695651989292116	-0.5740150530390564	-0.5939721262430919	-0.5709184232824627	-0.5870904788212838	-0.5759207795806853	-0.5848089850162608	-0.5826255965786564	-0.5725001542614461	-0.6099836787578083	-0.5675973864988304
LBN	0.0	0.0	0.0019491542976535214	-0.009736376782387701	-0.015049054193660982	-0.018100622278671707	-0.019135808914860775	-0.022580814896555612	-0.05314778633657147	-0.06969710339010948	-0.09247134502039511	-0.11892186469472099	-0.12559885265424064	-0.145538726687644	-0.1662868766225456	-0.17672748641079927	-0.19337645927292035	-0.20769726914087183	-0.2187079112113688	-0.22052779366802389	-0.24976190650319863	-0.24723109932495158	-0.2534951304706823	-0.25255226895384286	-0.2618538971458917	-0.2681116342785117	-0.271059362045456	-0.2788454183410005	-0.2848306585456317	-0.29053409322942203	-0.28022307956175885	-0.2954557797985591
LSO	0.0	0.0	0.0015159988824509085	-5.5238825680259396e-05	0.005135717381743454	-0.004285607898335542	-0.01004142010918585	-0.010967213639490048	-0.001969958487413326	-0.010877678346554731	-0.01030981913705542	-0.00999634300563601	-0.013919279117402539	-0.0059482266679844464	-0.013984345476392157	-0.021070197254158263	-0.02500418572816132	-0.027746750821566746	-0.0363198801464959	-0.04264918764556036	-0.046571337831591286	-0.0637177815989487	-0.05769904619734589	-0.07774217431556485	-0.08277316821303504	-0.0753572330393748	-0.09136179541648914	-0.09393601608259639	-0.10070585410028032	-0.09443597455528474	-0.0998671714063537	-0.09919680229190098
LBR	0.0	0.0	0.0026866505413059016	-0.01937992433145297	-0.008669359520518949	-0.0014085138644981399	-0.008091741121551976	0.019231700182920086	0.02375411892194812	-0.0042272141645427475	-0.009510087127739819	-0.01759766412113839	-0.007301420451777396	-0.015599127805088209	0.00398065318372165	0.048210146070259974	0.06145290322898678	0.06195964944122334	0.043877803794267756	0.021170963516459196	0.013548112931083267	0.014007008865113413	0.01722525163183608	0.02466755078220917	0.030249152189743	0.017933902564704063	0.015479764148151887	0.010189274203020737	0.008148603146507227	0.010503290917607266	0.018665435487230653	0.025362190553979147
LBY	0.0	0.0	0.06037080253347149	0.06001759432630038	0.03900747711467201	0.11517933614311193	0.059061118445891125	0.05614942620506547	0.02048958090663522	0.003723939485644756	-0.048639799498484404	-0.04539788417114998	-0.031102576840724705	-0.10729343727077234	-0.14811984585492155	-0.09387407678997928	-0.0784413548574725	-0.096656691818231	-0.06475525369749047	-0.09527563878239942	-0.0889048735586262	-0.11146598557157938	-0.11406418924030381	-0.10669583265039417	-0.12390227432726997	-0.14813197927102673	-0.13342954751864866	-0.12791313997693177	-0.13093467742802956	-0.12966995732400788	-0.14343144291862897	-0.1848813240905134
LIE	0.0	0.0	0.0015392917980916465	0.0019091011212335474	0.001593024776647134	0.0031156192697112672	0.003261214922889444	0.002963539601186227	0.003948352142346678	0.0041899682204249444	0.0036723085893974883	0.005395753606030063	0.0048987503510788954	0.0045851852141565175	0.005314971537639934	0.004524027096497463	0.004190604026965694	0.003817546276607686	0.0035690082276662594	0.004601368591616861	0.005333433430521062	0.004613055470215066	0.004988020899365786	0.005187588254051967	0.0029934766994754725	0.005743366666988159	0.006239726633827658	0.004314000187677358	0.0026778497617563346	0.002329578566584445	0.0015501638066073298	0.0018270011599819114
LTU	0.0	0.0	-0.14413459032907028	-0.2500554335545191	-0.1991565784089544	-0.15552487153807082	-0.17648784805053275	-0.20618209212478478	-0.23487904297223583	-0.2722856746562363	-0.30084541508208495	-0.34344005473588846	-0.35418108926904557	-0.40533107039680827	-0.42118943546690657	-0.40336559744796885	-0.44889637115388403	-0.4821691775128478	-0.511868857366693	-0.5880861222525957	-0.5321156639693236	-0.47552230773312276	-0.4768358442339471	-0.48570927264085517	-0.48688036324620043	-0.5009718819973918	-0.4819223126600103	-0.5358924393849995	-0.4983618098126863	-0.5292510395252581	-0.5002504949767284	-0.5458285892805725
LUX	0.0	0.0	-0.06659885888691264	-0.2777472594616248	-0.4038541623385128	-0.3195454510127038	-0.27529983152861925	-0.3000716626177846	-0.3131751693825291	-0.3357994012601173	-0.355918433052238	-0.38737872207139645	-0.4157066198810955	-0.4332567465218262	-0.4437479185443238	-0.35572036424853515	-0.309088990358819	-0.3064514343640745	-0.36325976763830203	-0.3987181145673202	-0.3532317697206744	-0.3530373011090493	-0.3669997153636251	-0.3785209841312698	-0.37351039836949207	-0.3996071745603569	-0.37774564836211555	-0.37363936689194244	-0.3569978317608302	-0.3871512082499473	-0.3857621575231618	-0.4126853531426722
MAC	0.0	0.0	0.09374125783128129	0.10452701728609348	0.1388932735243431	0.1436760897016276	0.1503325024535096	0.14652240799277738	0.14112796433372043	0.11768690815940896	0.11474303785301565	0.09899786165399327	0.0598330167369987	0.056322911533857045	0.08124494208665567	0.0498362928674112	0.04923096204154653	0.025134250347891296	0.007999017440640799	0.010600990496145712	0.00406239309491685	0.018116868512141338	0.0008968245922336138	-0.007748295706400121	0.0020739346298537242	0.025447922986310267	0.009282578743086134	0.06409782338359094	0.04376086286388414	0.027870678939390103	0.012286098898584008	0.026582970103272707
MDG	0.0	0.0	0.006939697882923923	0.004241350852507431	0.011998719875916386	0.01351816645238646	0.015451347525496928	0.014346590217484412	0.00760421976029324	0.007215038025520926	0.015051771637697442	0.005303567002812315	0.007668199172483625	-0.0031803737628788298	-0.013463530814372682	-0.02482831470829172	-0.02961776111591874	-0.0363262817014931	-0.03599522664697874	-0.04302866188985455	-0.04760383761853726	-0.059049874565986205	-0.06409795913870919	-0.07851658075432866	-0.0781574543316843	-0.08060513656232837	-0.09542608131910546	-0.08876285091876657	-0.09212852254784076	-0.09003653694602543	-0.09295662907855551	-0.09077717434254895
MWI	0.0	0.0	0.016514258520250458	0.015101593032351701	0.015741428872662055	0.01695141514095333	0.003940376516453625	-0.00855308497792473	-0.019129366685854965	-0.025204015912894118	-0.04357008160534859	-0.049003770420796844	-0.047436756159924265	-0.06292403343257646	-0.06796753711626469	-0.07274015812039902	-0.08720544340802272	-0.08975291027160104	-0.0919126938705328	-0.0939001862662936	-0.11395001894332069	-0.10983463957585649	-0.11354946936008581	-0.14901132133996464	-0.18337390867528836	-0.17404670868343963	-0.15200134992127134	-0.1337641803610512	-0.13261297740507771	-0.1438779864005757	-0.1336031235393942	-0.15338483366313937
MYS	0.0	0.0	0.3214861289586812	0.27043286357550933	0.28119002076185673	0.3016958019841587	0.303570667573827	0.3099191081161079	0.3052474155559537	0.3367244155606741	0.3154181304381165	0.31354663565485996	0.3035364498225057	0.3132624165060882	0.29214643710679944	0.30868991743233654	0.2950481237276925	0.2909361608654626	0.2622071690687511	0.2652706690279949	0.2563720534415781	0.25638878665481535	0.23064545213964394	0.23744243342260773	0.22687150026894365	0.22199566145661986	0.22472211927706542	0.22449089246205922	0.22524882909744637	0.23706933233917926	0.2185953585041256	0.21510128397919104
MDV	0.0	0.0	0.0019391988080874611	0.007577792265389682	0.006100078358528549	0.006825769632579082	0.01576335208115509	0.00573154555860711	0.0010989869774435945	-0.004666763474958646	-0.005867460273845104	-0.009762438077098867	-0.006206192279434308	-0.007343449860031104	-0.00621916888325913	-0.010478262081092815	-0.0001463070606777528	-0.012148063079753246	-0.016248655519912614	-0.018670649584562327	-0.015441101907931465	-0.017038753903664272	-0.019449062856091714	-0.019610682971671345	-0.021254683385163453	-0.023230845701716074	-0.024693018078747464	-0.025803636012655673	-0.027033531305686864	-0.021405800494167515	-0.023643133733342037	-0.02253321244163331
MLI	0.0	0.0	0.0001293733560281396	0.00042928431776001474	-8.036829692859015e-05	-0.0007270142544757441	-0.010680652014705139	-0.015779084568268154	-0.022834882267608325	-0.02298486537951616	-0.02273191636775751	-0.033949742181449416	-0.03813624053693454	-0.04395703686876917	-0.037187115811387894	-0.053807896014612666	-0.06078888290832474	-0.06604896479072142	-0.062506892914449	-0.066367366666642	-0.07359648556893861	-0.07723741606439072	-0.08365659010923787	-0.07659526763046376	-0.08673913093962815	-0.09442557029691878	-0.09382467848908504	-0.09681318192964472	-0.10063281651617739	-0.08563266670381653	-0.10075891829843808	-0.10670390272765617
MLT	0.0	0.0	-0.2077211959887082	-0.26078545601204706	-0.2720207079238812	-0.2816012950048741	-0.30925233724184986	-0.3592481918521351	-0.41376548581463224	-0.4878185913369526	-0.48065727156594296	-0.5378634246226977	-0.5580855098055504	-0.5830082670656322	-0.5992665674854791	-0.6435124538384684	-0.6573994312750187	-0.6954341601072556	-0.700726333106505	-0.7246093946153609	-0.7511214014708334	-0.7514200739765053	-0.7423948496459332	-0.73487216798791	-0.7818626010953289	-0.8401000275569448	-0.8306408591164272	-0.7942544634151782	-0.7523674616824461	-0.7661247379826097	-0.7971654491808144	-0.7922063239181765
MRT	0.0	0.0	0.005900066380504221	-0.14973334046580744	-0.06674539146634961	-0.042341619796215646	-0.1193356866952322	-0.061589499989056495	-0.12719716232673095	-0.09156721510786836	-0.10649999333373072	-0.12185376065303455	-0.2442632505649911	-0.2046415970627824	-0.21175821411602014	-0.28128856676806757	-0.2740625769085958	-0.21971621921551554	-0.33148878459641207	-0.28038715287365124	-0.23860976838360193	-0.2333775170739294	-0.24325619301289736	-0.230763842817705	-0.2612514196628224	-0.2611370921226319	-0.24076307843343692	-0.25909962225689753	-0.2737116637464121	-0.2873362275521929	-0.2905023202586121	-0.2905173807671191
MUS	0.0	0.0	0.1131167467486982	0.10459268602263094	0.07513640617231587	0.12957129052943994	0.13880822683278726	0.14702764040723793	0.130534868058918	0.12818918685209013	0.1281875791238951	0.1027099516984542	0.0786302877298084	0.05436402897724957	0.05105072613509343	0.037873573751112666	0.014417570050140327	0.01677117885048318	-0.016619278972196394	-0.013031934611595908	-0.02442890132686726	-0.036113446170005226	-0.05802786394150106	-0.18143396337881867	-0.10844107714638174	-0.07146974392685523	-0.04483601309080987	-0.05476224343745617	-0.06622534723917939	-0.0686502369869113	-0.09823867848262058	-0.10168733107357442
MEX	0.0	0.0	-0.011779255227195584	-0.01212323813755134	-0.012956430467947477	-0.010675549371419457	-0.011407222421833119	-0.010401196542109137	-0.010293084763179916	-0.010420736645988526	-0.015776685350699093	-0.016926247342352596	-0.014820671254978102	-0.012952745157601697	-0.023044081913836667	-0.02024893443960396	-0.032533819463398395	-0.04254173731526034	-0.047532097205948975	-0.04511188310362124	-0.06455419606032908	-0.044819759378933455	-0.0573296925525657	-0.05330047569880314	-0.057595767572626855	-0.05192098380253363	-0.06795005299847778	-0.06114433433744848	-0.0812852515511664	-0.0684220171139116	-0.08453752113828372	-0.08469142052573986
MCO	0.0	0.0	0.0035825742998873977	0.003633963685367725	0.004694787427816927	0.00364822631369055	0.002642462627089337	0.002857841278758322	0.0024036138263960893	0.0022561759763117806	0.0016561060353970092	0.0014852793306818768	0.0014376955421280257	0.0014239142927863213	0.001575005506038174	0.0013017962425587726	0.0038607676473123576	0.003770099361410928	0.004372566936505784	0.004494308871505481	0.005062916795450789	0.002917118321854595	0.0030960207400454465	0.0030208900935413396	0.003232922815366024	0.002854424218634577	0.0033258602326169395	0.004011803470138631	0.004358609135279856	0.004029993561616152	0.0031876654279283656	0.0035156150538506736
MNG	0.0	0.0	0.0028453504089531734	0.005123020972486181	-0.0041601919999800785	-0.016588016486984714	-0.024115145823389028	-0.031536488217542846	-0.0464465966098504	-0.055407301356802385	-0.05107730610146577	-0.03748195320745218	-0.055483065239003704	-0.07115381151258093	-0.08049842921360462	-0.08460784621595607	-0.07159260679722168	-0.07654766798628199	-0.09891733932437807	-0.11460094480001404	-0.13419843807640497	-0.13417733319716074	-0.12881375985971388	-0.1431520909861428	-0.12508093097128858	-0.10933232722156738	-0.10828711744895747	-0.09657726924858778	-0.11191148170021092	-0.09523147093098983	-0.09960477607589002	-0.0721442691943297
MNE	0.0	0.0	0.007779555968601137	0.009325466661858073	0.014018130273929508	0.011806447955997612	-0.0014814019443143422	-0.003918225187038438	-0.002380926395528782	-0.0011666315635316948	-0.0019128120494538159	-0.0024242929031803584	-0.0019412622898062892	-0.002077483744100661	-0.001871311764445327	-0.001972729922905536	-0.0005207279247909646	-0.0014946063926157827	-0.0011409402320361473	0.0005376664599099357	-0.001358423552777488	-0.0003459690170237728	0.000389090799890468	0.004409295440166439	0.0036407341634125956	0.0020229316016973087	-0.0028055517611424996	-0.004216615652274935	-0.005133015039671118	-0.005290287105652602	-0.005492139456653167	-0.005895404328348786
MAR	0.0	0.0	-0.141061527807107	-0.2147912658552409	-0.22902744880058945	-0.22008789604616164	-0.20676473393002048	-0.21124230884730366	-0.2215544381378609	-0.2367779655562008	-0.2551829440614162	-0.2857521284088227	-0.2720218219637749	-0.2864016043521267	-0.2911660080635925	-0.27481964247896284	-0.2997733497976718	-0.3054591236117954	-0.3119016505033767	-0.29857797219006166	-0.3276741192202448	-0.3391645278691513	-0.34169065551964417	-0.31035051050273266	-0.35470808602611203	-0.3655105644743806	-0.3516647388684957	-0.3639871344920165	-0.36320026900009683	-0.35684165958346226	-0.35165217528123627	-0.3780857760130485
MOZ	0.0	0.0	0.0032495667413146023	-0.000898849477348751	-0.0018190580453159022	-0.008811822596788144	-0.020816909684429064	-0.025581526357909556	-0.032567136946137776	-0.04743747763020778	-0.057575835190459834	-0.06205558150550461	-0.06898858783783712	-0.07903181716379937	-0.08336325524834765	-0.08453123930015627	-0.1009531630443039	-0.1063405572178211	-0.10860790524873654	-0.11561198971269393	-0.11962024596603449	-0.12382411142847216	-0.12407680272010779	-0.1319535319433296	-0.13806575950686684	-0.14129678746680474	-0.1490533339440714	-0.14726656080543687	-0.14339655014558028	-0.14787666860617277	-0.14668801961542632	-0.14510568583044892
MMR	0.0	0.0	0.0007483337510993948	0.002087783934556775	0.015900142050995214	0.019202210312574408	0.012411726503125387	0.008220440017026043	0.007795667253618355	0.007814307626219374	0.007013634023933513	0.010787993088401393	0.01523188678917986	0.015923540940421255	0.012212151030754903	0.015856403117742168	0.017904313455763265	0.0162867801821287	0.011133543824048964	0.008634164489063068	0.009433368937372677	0.011855370215441141	0.006184877410886358	0.010183511781458598	0.012857374281161071	0.016218474865170585	0.012291760542337826	0.015273718440056427	0.013955295117806799	0.017638120186957984	0.01638864467190526	0.019807864014920185
NAM	0.0	0.0	-0.05984749888346963	-0.09808648752520632	-0.11095475896663043	-0.14541618458748795	-0.1696926348655925	-0.19068708731430073	-0.21430825825109467	-0.2273930511624056	-0.24921104334135746	-0.26361815874015315	-0.2814484544937046	-0.2949287463960726	-0.3188063704140265	-0.32539742347887923	-0.33492068630170957	-0.3456045191314039	-0.3587510215195766	-0.36189334593002	-0.35791266445082126	-0.3577853964946587	-0.3967528596889536	-0.40831494275967994	-0.4173547020318358	-0.43230141438771463	-0.4263758680424612	-0.4290700340380149	-0.43730788104815455	-0.4140834463314369	-0.43405064268096094	-0.4200267608073571
NPL	0.0	0.0	0.0035105766219567514	0.020273705909001905	0.01625680227705928	0.02498755206037373	0.0216322720579587	0.01794025575792002	0.01215934373715033	0.017059102620442523	0.03946660678471048	0.05106098309981544	0.04206203913166284	0.0238401270099331	-0.0062544196089642234	0.007724440239553765	-0.06237741764723026	-0.0958946396688698	-0.09150715681561783	-0.09253417525487695	-0.06504821003552319	-0.07173702728863196	-0.07027979899071335	-0.09072597690711337	-0.10765006831023882	-0.10908651493134469	-0.1103614462854674	-0.1204478002429954	-0.13754570437843894	-0.14132097499924834	-0.14315889760480038	-0.15270580476918205
NLD	0.0	0.0	-0.4797993749054319	-0.3192953735496107	-0.4478138897967998	-0.2949072663395724	-0.3721192728905254	-0.31830942934923945	-0.44452509549972596	-0.4360637334710371	-0.3917880309731281	-0.3919689763264178	-0.4046191336852245	-0.51066214032921	-0.3519913902200966	-0.3060591595719697	-0.4411116771183665	-0.4393638421862578	-0.4002779988752647	-0.4132620532215081	-0.4663901112301083	-0.46758242239076653	-0.40903130171989766	-0.3667984563815674	-0.5315427182536303	-0.4125619488373755	-0.34240874271332933	-0.4029711373030209	-0.5783381611877969	-0.4542818169536056	-0.4269073498749165	-0.5181096556926112
ANT	0.0	0.0	0.00045263355930025284	-0.03883981158694372	-0.06336446173609289	-0.07108127778546747	-0.037162250780053974	-0.031077769336085304	-0.041650042174368185	-0.04611405341006236	-0.04813060091776178	-0.04864190049078676	-0.05249185292335312	-0.06451944508473195	-0.07922183766720936	-0.0970517858488229	-0.11261899746385362	-0.12925536188507225	-0.12436001362424731	-0.14150527049886508	-0.1598044367960072	-0.17379879267218623	-0.17885049039713108	-0.17498783079267222	-0.17914746689162708	-0.18281034079407066	-0.19715267295770111	-0.199958790805832	-0.18209281471670558	-0.1841398636398095	-0.18560738877574368	-0.19090515741271297
NCL	0.0	0.0	0.0005777200174694741	-0.02149684064920443	-0.014871478528322157	0.0012884936695822802	0.011967258443212891	0.017155521911571547	0.01462217317103054	0.007530275005462883	0.016666525577058167	-0.007157412476110903	-0.011162799818265068	-0.013748783956957222	-0.05156872299981741	-0.029619275044601157	-0.016900347856152464	-0.019595382889903146	-0.0497872782173725	-0.04256197977500209	-0.03614946170329425	-0.04788057071016816	-0.05061151318824786	-0.028779202537909665	-0.021318938641901042	-0.04028138731140274	-0.04360916626539035	-0.057529063023575855	-0.06382805349626208	-0.08255064096521769	-0.1278641628314814	-0.13815079952510523
NZL	0.0	0.0	0.08875947889042113	0.08755661628117029	0.10679804494060363	0.10922593246891488	0.11275697401307294	0.10972959940598326	0.11082619855469211	0.11069474516798294	0.1145349665765405	0.10912723503522237	0.1096497700370902	0.10478884688178702	0.10925478710888115	0.11143748773216888	0.10978461446558008	0.09763771341950722	0.09158812323564192	0.09469333757898823	0.10182139383403399	0.09762865116156316	0.09211877484509579	0.08997966868635743	0.09469509564346001	0.08600870855002274	0.08505040296613586	0.08760020098281807	0.06868148671659302	0.055846982494589525	0.048417810739187495	0.054294198188808984
NIC	0.0	0.0	0.0017705652193278354	0.003068868462130503	0.0014332322325172342	0.0009552523734246421	0.003967422621253824	0.0046177598555185995	-0.002861311693103108	-0.004089348361413503	-0.016700315731332793	-0.02122126647410294	-0.021999730844035614	-0.026125984980363004	-0.03848294013185649	-0.03913306600469291	-0.041535965032379885	-0.04039728640439222	-0.04598862616270738	-0.0466921662301889	-0.05336335130082803	-0.06510213752111138	-0.0623579550752873	-0.0624091048337716	-0.06581236493493625	-0.05991291190946546	-0.057932698463025734	-0.06083888657347769	-0.06301141405464783	-0.06537422392296488	-0.07283299082825323	-0.07359467552650045
NER	0.0	0.0	0.0007519261769228791	0.0011453759206636605	0.0011162314952350982	0.0004748986990765758	-0.0003511877155082388	-0.00431559758936606	-0.011527623401186293	-0.014909527761486352	-0.028237253844365373	-0.03353026124570668	-0.0326116604893234	-0.03919360675642691	-0.03780720771948687	-0.04307755056196516	-0.04941080248617169	-0.05544734735455359	-0.05724977192884673	-0.05806307097026009	-0.06613334541367699	-0.0668362810996137	-0.07111421941071727	-0.05701305777513488	-0.059535795815757186	-0.07406647595135096	-0.05868103516855072	-0.07026468923778673	-0.06919959572015966	-0.07710952284778472	-0.08197223560387767	-0.0855635870947169
NGA	0.0	0.0	0.026099237682308818	0.021582207604531334	0.019412642307514716	0.01765727020939245	0.023529904312891148	0.030239922383401563	0.01614359868375992	0.0148785981915589	0.003064678444619773	-0.004220690019685058	-0.019107373495574898	-0.03531721807059629	-0.053313361627704836	-0.05021367537728638	-0.06145099123395781	-0.06730453103511724	-0.0660687186705089	-0.08121575874847631	-0.09272730217059211	-0.09801819036876491	-0.10240172058773034	-0.10218242186857962	-0.10623473212417744	-0.11487729963219895	-0.11050949986559644	-0.12675175118473936	-0.12508013624265013	-0.13166031689365587	-0.1305627596620118	-0.13270423660260988
NOR	0.0	0.0	-0.23233695929185672	-0.23038960091807947	-0.22845831973412611	-0.22988974171530563	-0.20551426664671135	-0.23222842540224775	-0.2410565664750064	-0.24927614185072944	-0.2962483088102763	-0.3178368988540181	-0.3031771945477213	-0.3102644377501629	-0.3853927228131271	-0.3443610784361395	-0.3521196397599624	-0.41579602426020656	-0.37323615263009646	-0.345999505573813	-0.35090713665749673	-0.3559432511519023	-0.3685858048084967	-0.38578193843653574	-0.33081600786637466	-0.371694626413277	-0.3453993294509128	-0.3751600214860873	-0.36637501625959024	-0.37642142520631916	-0.3367421116812763	-0.3702918042488901
PSE	0.0	0.0	0.0001341188034853502	-0.00038203537962022693	-0.0038062535614780124	-0.004033863404673266	-0.006034557855560951	-0.01432502748719422	-0.028456792810493958	-0.0363548606279851	-0.05572293199267442	-0.07154666617027461	-0.08209086939299226	-0.09654763904773933	-0.10510485349938259	-0.12532794373798506	-0.12955827315088708	-0.13436762431213722	-0.14393305742179674	-0.1488835231919894	-0.15650163510931847	-0.16488415709642323	-0.16939272207965317	-0.17684321215583054	-0.17274408149768883	-0.18094569647910674	-0.20554409624060632	-0.19390709052172772	-0.1944621076237274	-0.19771751592991826	-0.19309822863602388	-0.18159401210751103
OMN	0.0	0.0	0.00318059532100623	0.0044299039801076745	0.003336997167324718	0.00418160822508451	0.0034759648783078134	-0.0034733658552887903	-0.006663388023109285	-0.008739654506639827	-0.011815344704502184	-0.02108074819422434	-0.023729627764446093	-0.042008552218175677	-0.05219538384900746	-0.06267588857221673	-0.07604857481922078	-0.07582940440190589	-0.08991973930890795	-0.08371095629868819	-0.1082408052126782	-0.12404124933353966	-0.1251596553031531	-0.12447540479167962	-0.13109648302068733	-0.13233403386800902	-0.1845846858396727	-0.1491862194879734	-0.12327316284923562	-0.12489068703868123	-0.12227686092725065	-0.1303858585659956
PAK	0.0	0.0	0.05830460901139478	0.05991641756015742	0.0631997616684421	0.07093045358976813	0.07474467708623589	0.0711715205623964	0.07993200206137807	0.07866978494375232	0.07925158058974535	0.07676783263150799	0.07050672217516762	0.06489666954090367	0.05840025444476815	0.051797831659028404	0.04681914937529896	0.057098190711446506	0.045172390444903066	0.04691764580007085	0.042895886728144816	0.03957519396178277	0.0008236366942915296	0.026771853286100544	0.04478849854221423	0.03856524224414848	0.044351459841451835	0.03535713896323234	0.051033469390571184	0.02854982299065334	0.031249235051844515	0.023813873305145172
PAN	0.0	0.0	0.0015042192648362374	-0.0005196110116290065	-0.0003031250316753997	-0.0031140745453961394	-0.003136934069813968	-0.00321583773686962	-0.007650035575090808	-0.014933456017363067	-0.02141465791974939	-0.023697882528928016	-0.031076365675164475	-0.03386896930580585	-0.047083673957759586	-0.05411124367905584	-0.06032889755677173	-0.06578641679495512	-0.07219877203534786	-0.07487761792523973	-0.08142251381358934	-0.07797830978499842	-0.09266894160619987	-0.09062407427825603	-0.0976662994923605	-0.1036488059835805	-0.09701956771743792	-0.11372508539395643	-0.12257625036001807	-0.12415500895051057	-0.1176469726367424	-0.12765881063794282
PNG	0.0	0.0	0.030474375576350354	0.03593619049719887	0.05919930923052874	0.058757549505861206	0.08410273722347927	0.07282933808596681	0.04110038446925035	0.045030255921152396	0.04783289758660825	0.03324270229896342	0.038498771125650144	0.04258978201963082	0.05653320059644251	0.07357873128563952	0.06374152354939877	0.07821121657025643	0.09566177354594085	0.07224490367647718	0.06906642998680823	0.05006471210808883	0.03823626222865251	0.04882617520305388	0.04300148065852216	0.03372514722508324	0.03150859673384243	0.04362445624657152	0.04980352887924422	0.05571693613177775	0.050061587178373834	0.055540350437777164
PRY	0.0	0.0	0.0002647497439500768	0.012459620994875742	0.014749968408600544	0.019404078732576657	-0.0053797301344693516	-0.010585057648970775	-0.02972324829034756	-0.04381974618141715	-0.03700164129966099	-0.020394861786143803	-0.0033893029943499187	-0.0005501420247910893	-0.020806358710856454	-0.020369340499271082	-0.020447264771161766	-0.04010247438779313	-0.03952512015619192	-0.030618459575615375	-0.07040035045268178	-0.07101234521897926	-0.04051863819650725	-0.05085815731743493	-0.06807572711570176	-0.06385383901116315	-0.05654824182746987	-0.05014375375500535	-0.05853695685905658	-0.05678281817996789	-0.06713178167589984	-0.06130777596013992
PER	0.0	0.0	0.016864469040123176	0.016319728233749053	0.02021710342641203	0.022943659832819208	0.018283754813208652	0.018582444306480816	0.02001284162855832	0.01849930907187325	0.01634154524385867	0.016190071716648546	0.01604512355066756	0.01663705753407463	0.016764663022272863	0.009645120994217216	0.009248562233143964	0.005002592799452366	-1.5630718519510367e-05	-0.004257259170559191	-0.006678829184969537	-0.011639146538255929	-0.011492192802953216	-0.01621045554507372	-0.017482966677406786	-0.022942302280781757	-0.023647477363308855	-0.03175372731646364	-0.030564713074321403	-0.033090129604385066	-0.03248590002112861	-0.035647087199697225
PHL	0.0	0.0	0.1479226029934777	0.11787090561015123	0.11945962152439815	0.07551647018746444	0.07187394373722178	0.10350318551870519	0.14696080342770923	0.1558158774105367	0.13715312401194613	0.07406816198394228	0.06233181615766803	0.07645560812021834	0.0716612071460565	0.09223580509307716	0.05169673452500856	0.04378375860683015	0.04707622364485964	0.053852487939098914	0.031710290539055386	0.07446206239889452	0.03778581324285213	0.02942922525159819	0.033621442047926386	0.0658648295523756	0.02991732444499462	0.03458181928923665	0.004016070220513868	0.011246403076281553	-0.0006639825425480694	0.03424496371915442
POL	0.0	0.0	-0.01481168617314399	-0.07373488812624229	-0.08600141442738352	-0.08381110277482229	-0.09192809289523263	-0.11892805944356821	-0.13575868811054326	-0.15651604587469947	-0.1657023712733796	-0.1708137374706209	-0.18214453802112285	-0.18347252327003405	-0.20535915550432549	-0.19121548534477562	-0.23419247977747304	-0.2413630340455053	-0.2429409274067762	-0.238760819015571	-0.23176942046911897	-0.21003415692210092	-0.19846566031421764	-0.197624948520303	-0.20685750648899992	-0.22926172366448672	-0.21514327541153344	-0.22949465816908265	-0.24585010131243923	-0.24218241127661466	-0.25258355942963107	-0.2602127562097434
PRT	0.0	0.0	-0.1849285005387835	-0.23644665631378237	-0.22928846206689002	-0.20273882584022074	-0.20194768628072346	-0.19974403171364452	-0.22556588517229637	-0.2562245289336573	-0.25767519013190077	-0.2872977808049515	-0.2822931747678892	-0.287659564201026	-0.3376515470890018	-0.3344423728930179	-0.28813356898882425	-0.2727415375107345	-0.30162631245387317	-0.31469619723124564	-0.33466566072969384	-0.36063439355060734	-0.34996489449670154	-0.353828818796742	-0.3452607441129407	-0.3552680553110532	-0.3419922436090239	-0.3946316045191023	-0.3821110019440854	-0.40136138905162433	-0.4003774659206094	-0.3839675761515893
QAT	0.0	0.0	0.001331837472196007	0.002262424190235812	0.0014048255029486256	-8.256449861576698e-05	0.0003993195512919101	-0.0006634738596744683	0.0012778778676780789	-0.002916495887084203	-0.010149956200367072	-0.01726385201799019	-0.023721745368443514	-0.029259085212340885	-0.040354203305503766	-0.05281880859988597	-0.053897888005915995	-0.06721218683017893	-0.08600528142014285	-0.0892547514305897	-0.09505228124887521	-0.11557454507827858	-0.10666203198956836	-0.16158971195677774	-0.13740885019181137	-0.1296835852118039	-0.13328979763270743	-0.1816550686983054	-0.15752418258208056	-0.14009867612865268	-0.15396647920374873	-0.14939832442906198
KOR	0.0	0.0	-0.0402151147654517	-0.04585834385867349	-0.036575823739537494	-0.03398372167648933	-0.05484038924513657	-0.04627630562105134	-0.05252526619311526	-0.03251638773363874	-0.05166840032891917	-0.041731894954299964	-0.04062942186926488	-0.0553981226556588	-0.04088502510383174	-0.06248716760082207	-0.057283207489078336	-0.06840227650899422	-0.06437492375169773	-0.08454254780703163	-0.07830604626892779	-0.08990956811565365	-0.11411685579045816	-0.08924546832557168	-0.08210265862278465	-0.10634438373151589	-0.0978474454392031	-0.09566939733947066	-0.08010151018554845	-0.09724180262715709	-0.13222306856037758	-0.11595419341453583
MDA	0.0	0.0	0.005453539736821611	-0.08102401894716227	-0.05362024120229014	-0.04343074186320406	-0.08230182200168468	-0.08664751695144357	-0.11274650648841478	-0.10965233658207785	-0.11874624316035032	-0.12330363309626113	-0.14084733620549628	-0.16145467900722243	-0.5156368391803001	-0.5141074957604852	-0.5290185321668028	-0.5747343105557134	-0.6168698504950942	-0.6290388678970693	-0.6505094315074067	-0.6700926125312257	-0.7025132276904933	-0.6374050382916496	-0.6379584559730644	-0.64380683484343	-0.6445974082701644	-0.6567587494254123	-0.6497716831441513	-0.6485269389281623	-0.6900595492779438	-0.7204045251395064
ROU	0.0	0.0	-0.03193182557369445	-0.09007311096577153	-0.09054461488723353	-0.09572846704515303	-0.1146494664706954	-0.1384633725677875	-0.16048802773406257	-0.19109261075216377	-0.17450111695223036	-0.19236454973143857	-0.1900708868679324	-0.20881381782867914	-0.21451375419818675	-0.23530011671252238	-0.2474114088405477	-0.25244764044259904	-0.2637048045558754	-0.27482121341745325	-0.2757204053298934	-0.2911475502517913	-0.29167323173037163	-0.2998910957007661	-0.3047204360078992	-0.31430596295853874	-0.30458138093174547	-0.3284913998940042	-0.32237522508006267	-0.32388416143459553	-0.34572931321964484	-0.3504117328937295
RUS	0.0	0.0	0.12577769485289103	0.12553871464791033	0.11925890000064054	0.1254690230509503	0.12174131259496956	0.12751359800162732	0.12378096197536159	0.12497876993364798	0.1242560168667195	0.11766048027939124	0.1109232749305411	0.11115760187403456	0.09971501200929378	0.09556699221000553	0.10145972941111303	0.09010467386139087	0.09329047511452693	0.06878450021345905	0.06682810000882	0.03168411857343845	0.05160401859154451	0.04112570433953966	0.05030052070853497	0.0192114144917932	0.04181490798980114	0.03343804538622486	0.020771277629871854	0.01778760493151843	0.031268934737438414	0.0129451194530672
RWA	0.0	0.0	0.0	-0.001552898218726284	-0.0018764038305363329	-0.0018790683450231604	-0.0028584071916193388	-0.003945568762964147	0.0033034103323670294	-0.002914862942748897	-0.007395386594744036	-0.011585752081899603	-0.015993960960747344	-0.021701251968264668	-0.014994351294250752	-0.027135268679367996	-0.02736111214448611	-0.03515756528991165	-0.03919559226981395	-0.04517353867382612	-0.05719168380687867	-0.0642454505573653	-0.06399035079066584	-0.06072896183156873	-0.06094728494637769	-0.06279729156017932	-0.052342392893811596	-0.062247284243344136	-0.061386365857962755	-0.06689250541944691	-0.07122746951739867	-0.0724494747881721
WSM	0.0	0.0	0.0	0.0	-0.0009797965942470732	-0.000923160921761923	0.0008289826118890176	0.0019007226326639426	0.0019496123924378495	0.0007503092564364877	-0.0003656713566502212	-0.005047964864512977	-0.006440165389698382	-0.003914650441239065	-0.0040987541559900365	-0.004761433769018275	-0.005682147354890699	-0.005768502282954557	-0.005850676843510705	-0.006574327957542536	-0.007522763157052914	-0.006611396863343	-0.006770359324070885	-0.008724889152367243	-0.009476446604395061	-0.00963758934113823	-0.015919620361515285	-0.018680016199335014	-0.013932879360889494	-0.013402756984315367	-0.012194175827773268	-0.012079712135770748
SMR	0.0	0.0	0.002975620350653685	0.00734904100836431	0.008047941161937189	0.01763609761051832	-0.0009142261655936679	-0.01093137005925282	-0.022225613377546694	-0.024198509193029683	-0.03616187966655193	-0.03846447947983833	-0.04576034031780196	-0.048387781160408316	-0.05654002722959017	-0.06157945428393319	-0.07079744635650753	-0.07956184737949457	-0.08086207349485841	-0.0883235543012173	-0.09178126852282809	-0.08824819654641436	-0.08935328359706007	-0.09781240562601878	-0.1016382912674918	-0.10280691733249858	-0.1092450505426723	-0.11108313130356873	-0.11329265112842712	-0.12759222070124476	-0.13453033534819303	-0.15088946801944392
STP	0.0	0.0	0.0	0.0	0.0	0.0	0.0	-0.0014232511801104408	-0.0031902412410800274	-0.005424883728288865	-0.009745197001687078	-0.014428389195964009	-0.024362211178874382	-0.02654772746321088	-0.033740647737445784	-0.04595502233714077	-0.04300776778867199	-0.045190111646176145	-0.04619722766485701	-0.05057548916352905	-0.05189298115773067	-0.05272631836551467	-0.05627220129514887	-0.05811858916272561	-0.05707480252392649	-0.056354264772218166	-0.05514870650188408	-0.05409375485291301	-0.05500478410072063	-0.05779013370658115	-0.05772184374285283	-0.05657679143836747
SAU	0.0	0.0	0.06169432021196908	0.04412523855987782	0.04039411794771741	0.042610843378509955	0.04057605265734843	0.05221801162946793	0.05128985987246093	0.047853697210942236	0.02987199236650362	0.029155269609537626	0.012571889539203518	0.022086156493861253	0.0016103251853527567	-0.008576943702920392	-0.011990319977350783	-0.002141879752026732	-0.026129095755877962	-0.04177553952054991	-0.028842484292013193	-0.02871867210040291	-0.013221825795306508	-0.03188445751839408	-0.03310860515010061	-0.02608828604323543	-0.04134198512191212	-0.053409347566713006	-0.05125978128746045	-0.06581096719717738	-0.07136843068680232	-0.07782724170123378
SEN	0.0	0.0	0.021382110317968994	0.009595501882153634	0.020580988066654093	0.03166960417595455	0.025174833683472286	0.01297146461411991	0.009351909282440118	-0.00759757367363445	-0.0031870947197254473	-0.01412410101150341	-0.03186587772067151	-0.04326008298788375	-0.05340798558899351	-0.056951503192481656	-0.06352939410797509	-0.06600696601664069	-0.09867716650695524	-0.1180496712396617	-0.10308160649160625	-0.11857077485161183	-0.14863883777042064	-0.1596923493188407	-0.13437461687632046	-0.1274728928176483	-0.10705808139105377	-0.11386850013593852	-0.12306898703775548	-0.10868330233961832	-0.11240285578915099	-0.12575391295306382
SRB	0.0	0.0	0.008379465756980231	0.009538875213377374	0.011961607311383737	0.002014980700426605	-0.004286209823611831	-0.0065981185124797115	-0.007355722798763065	-0.007689496537244267	-0.011920510477081425	-0.010058340414442757	-0.01004524516240446	-0.0077409101153946835	-0.01141478741255586	-0.009424430343152324	-0.012413058127003218	-0.01183670964099992	-0.01071013442036639	-0.01615535580133942	-0.01681385512690703	-0.01917381248804917	-0.019513947028448886	-0.016571427071854217	-0.018525036641825476	-0.01966813757264818	-0.01950872351033084	-0.02247990086730045	-0.02463610096257174	-0.02662313938379679	-0.026113479088196723	-0.02682120665761234
SYC	0.0	0.0	0.04298488646232723	0.03531655156150393	0.047774851414272845	0.04030601142346324	0.04681568223734445	0.04689647910867123	0.011469283863108082	0.01565400819996121	0.02558437358675114	0.010452859251208757	0.04171055840602733	0.002908149915681335	-0.019193032919073705	-0.007506574811610989	-0.042271679948091556	-0.027523547896990408	-0.015840506419650957	-0.03203571006381578	-0.06652144381853464	-0.06032214337230446	-0.05659156165407353	-0.0576102087933128	-0.08093716700051656	-0.07210402849056052	-0.09018345440667819	-0.08124791677488474	-0.1507466848697514	-0.10661100179762961	-0.08983931270378775	-0.10842459632489643
SLE	0.0	0.0	0.0003610780925367152	-0.0009322379843412776	-0.00728113487763471	-0.008997697831736318	-0.012213880156997092	-0.02305869184558995	-0.04454906250341839	-0.03671435760728148	-0.020892942505457146	-0.04255050361200441	-0.05535930620358398	-0.07480596982885057	-0.07676662695028647	-0.08883643276641484	-0.09842849119515718	-0.10349363377964993	-0.1972208526669017	-0.18274429017365312	-0.24014328642908422	-0.2160943751188804	-0.20850409614866505	-0.21894349106185151	-0.24707934940555454	-0.2407684390436371	-0.23664575331461268	-0.24155463934796284	-0.23650024148904603	-0.24629905054845969	-0.2615742166738988	-0.2624362460233898
SGP	0.0	0.0	0.35554840398006604	0.3117261364578017	0.29333549282868354	0.26588391953887847	0.2769824865107129	0.30552839057309544	0.31322728589329163	0.3244209909253115	0.31389780598227723	0.3221803296538095	0.32464011201100984	0.3275876413032064	0.3286804577457447	0.35252286539433353	0.34777436375239557	0.3180005253645035	0.3071126451491324	0.28713375969393606	0.26516859524108316	0.23260449434225894	0.23804777725167092	0.24239838994588592	0.24398797185998244	0.22397406099021744	0.23048206811437932	0.2149272383745071	0.20622770016704983	0.21638140348732016	0.20510540169615954	0.20431121244046668
SVK	0.0	0.0	-0.015050880483080675	-0.07456218709448459	-0.1344708794681848	-0.11032674909524642	-0.12203165222464119	-0.10604825543435448	-0.1474424602927238	-0.17238189889904332	-0.19747640804914646	-0.2126901217891719	-0.2279942455302164	-0.25703570738541126	-0.28357242515029135	-0.24323089725306613	-0.2561055038155402	-0.2596191041118301	-0.26878317175982325	-0.2868350545701115	-0.32857299448131316	-0.29358401369293796	-0.2810306257972406	-0.31427233522801634	-0.3131695513394095	-0.33322885121360724	-0.33603562065847026	-0.31712126065442936	-0.3280764650061663	-0.32808532282999625	-0.3275058734922287	-0.36520671879172184
SVN	0.0	0.0	-0.06461766513481404	-0.1428317021608061	-0.1629561089482534	-0.1763049713095377	-0.20578352724696103	-0.22099369781510836	-0.23411962059675107	-0.27003860224229514	-0.2935035562864785	-0.3188027903112345	-0.3352758119629651	-0.3360218694105299	-0.335193915512344	-0.3231143105068446	-0.358773578643512	-0.3720198853787937	-0.4000378629606671	-0.3746434437787993	-0.36211746150269786	-0.3561832057877301	-0.36730796127355525	-0.3430192738434257	-0.3474746791959804	-0.4114609541924663	-0.4026004740243616	-0.3694102406646138	-0.36546528904521924	-0.3530433374555608	-0.4070776998394088	-0.4278167421963297
SOM	0.0	0.0	0.0	0.0	0.0	0.0	0.0	0.0	-0.00015332064536854872	-0.000125223492719595	-0.00013543798043080812	-6.679276465249018e-07	-0.0001712702527467691	-0.0006933399374298155	-0.0008117956341147092	-0.0006633552031121148	-0.0009362003619561854	-0.0009368719113167501	-0.0008603816481378423	-0.002244609224411054	-0.002508881557039544	-0.009540538899022177	-0.015182750456732563	-0.019583813101342606	-0.020618011941841985	-0.020831684921518434	-0.018833881778079764	-0.011119224301403552	-0.007999969002780993	-0.01061446227758056	-0.011375529281909547	-0.010810779017689232
ZAF	0.0	0.0	-0.10813746454314543	-0.11673468875227355	-0.11875203784533772	-0.11577973129109909	-0.09398962460898108	-0.08784449423629992	-0.08986228994748435	-0.09659443007297153	-0.09761196188176058	-0.1024618611435324	-0.11430660312871099	-0.10357058601809799	-0.09239357481660715	-0.14447039577538678	-0.1409413635437673	-0.17613453277735003	-0.17547419838258582	-0.18517963898615486	-0.20203324119140165	-0.2065007386232942	-0.2158687830999817	-0.230915636198048	-0.23144555973172443	-0.2553684213959295	-0.257434735445361	-0.24770720692702808	-0.24410688388281088	-0.27499114678184444	-0.26767296299010646	-0.2512207413198131
SSD	0.0	0.0	0.00010265110592655446	0.00010265110592655446	0.00010265110592655446	8.500794712595905e-05	4.6513782381296664e-05	4.4248461739115896e-05	4.929449659574203e-05	7.69693791147219e-05	7.689639096586376e-05	5.4318610609449536e-05	5.065376564861168e-05	2.2694603529771484e-06	2.0422613822290714e-06	-1.1559942059147232e-05	-1.33574896143962e-05	-2.1454010601384965e-05	-2.1760629409506294e-05	-1.2012381556125717e-05	3.80088110762955e-05	2.8697670884092474e-05	2.5752586596539118e-05	6.0287429182181995e-05	5.7924954055543765e-05	3.200982428008814e-05	0.00018143490914113158	0.00016417749875152765	0.00015183806270080424	8.352820577428588e-05	7.406154112210572e-05	0.0002991741798963332
ESP	0.0	0.0	-0.06881686624362615	-0.12481162723468886	-0.10998439679488214	-0.12348599179894393	-0.108393286572539	-0.10343045709508836	-0.12561066321644665	-0.13650730183537574	-0.17026204413377322	-0.15628966315447412	-0.13620882251345057	-0.1349847362567047	-0.1812997441196229	-0.17834251042150306	-0.18000442077359402	-0.19382850042720667	-0.1749612783031651	-0.19899174178779067	-0.23938522813102825	-0.21967547972226997	-0.21834187695045637	-0.21931963225606532	-0.24004494079090666	-0.2238215301713864	-0.23225612348044544	-0.2143270291631194	-0.2652262959030649	-0.2377983546279494	-0.21474345321720323	-0.2400730920950278
LKA	0.0	0.0	-0.18817874189391848	-0.24393772915957124	-0.2057720884626857	-0.18058913167516844	-0.16593883299004242	-0.14397558264608312	-0.14353548648183834	-0.1441284543823862	-0.1333488708418762	-0.15686300704369494	-0.15585915850611087	-0.15436797343988395	-0.1664988527676603	-0.1668890452164007	-0.17968323198203073	-0.16846237187757573	-0.18424642467819163	-0.17324081649632284	-0.19903768152758072	-0.21791263784908255	-0.19182838531802693	-0.20708552145396464	-0.2260248592409031	-0.22503039293445548	-0.19672782415196544	-0.25063834467481394	-0.20997136400457972	-0.2485944033295273	-0.2034491880540834	-0.23928391005043625
SDN	0.0	0.0	0.0	0.0	0.0	0.0	0.0	0.0	0.0	0.0	0.0	0.0	0.0	0.0	0.0	0.0	0.0	0.0	0.0	0.0	0.0	0.0	0.0	0.0	0.0	0.0	0.0	0.0	0.0	0.0	0.0	0.0
SUR	0.0	0.0	0.003539523003248668	-0.1139425171036601	-0.15726836414305945	-0.1627720328210236	-0.06853636854088352	-0.060711163446980354	-0.06645140635213043	-0.07396491073879963	-0.06377457042731072	-0.04687359569713889	-0.050870166710348386	-0.057550026627528617	-0.06484188309456851	-0.07329443934561697	-0.08066509287656398	-0.0873541269708511	-0.09451326117919656	-0.08510260681522386	-0.09821480138728633	-0.10573463010215	-0.12054230914655406	-0.10460669333069994	-0.126417435504933	-0.11547112570098328	-0.09416483631037309	-0.11919619811775473	-0.12959329734837377	-0.13621819946840752	-0.1305079781601437	-0.13440826283970253
SWZ	0.0	0.0	-0.15539541211343488	-0.22841578870641532	-0.2527530993426286	-0.29942808371984375	-0.3365831753072257	-0.35593918166980654	-0.3869399040460242	-0.4154213917907823	-0.4513462309397642	-0.4699639589269	-0.49818977918347773	-0.5059502041559472	-0.530596359255997	-0.5351901422570027	-0.560188173189391	-0.5620873122162084	-0.5859170430177918	-0.5807660633923462	-0.5806935542406078	-0.596172942167883	-0.6149196249193079	-0.6108703955117645	-0.6212913416464017	-0.6326508060767622	-0.6420324724801807	-0.6546229782336654	-0.651495940046698	-0.659259080008312	-0.6691965861446936	-0.674812654934831
SWE	0.0	0.0	-0.12619874634087758	-0.2204586997209379	-0.19710556652067224	-0.20036893998945926	-0.17848976320411492	-0.2071186291226934	-0.21225463577003723	-0.29520106234158794	-0.2684065588572704	-0.2218969266850057	-0.24223018103165517	-0.2759343810730397	-0.25579450043413665	-0.26098867503727696	-0.29431681412811495	-0.42466754193934975	-0.3385011023618101	-0.32118889164307607	-0.2884746632828117	-0.2900151966042763	-0.29972397520670047	-0.2623875996853098	-0.3366340373979648	-0.3278644155861654	-0.30037382971054294	-0.2849968928193114	-0.33608244812793897	-0.32628673989674173	-0.3306821401750315	-0.33414268849937256
CHE	0.0	0.0	-0.026262035506952053	-0.11824386924197405	-0.12098061871420596	-0.09895097159843269	-0.1456723373809976	-0.13559220662586746	-0.11999077834354832	-0.10327075422880139	-0.25160730258760866	-0.20235887672122033	-0.18627926117212867	-0.2133236975417896	-0.2856228515542125	-0.2467460433531743	-0.2560864422738618	-0.2487310796418174	-0.29776956785319	-0.27801414904899957	-0.2976908714626414	-0.33427014755562645	-0.3067761420815551	-0.2869822807390676	-0.33396405489938275	-0.3368022805433246	-0.330214044607402	-0.26649292998626173	-0.34229596298853693	-0.33513215417657616	-0.3032290870525811	-0.2831671281021242
SYR	0.0	0.0	-0.004963866544094309	-0.007401314472432752	-0.019640114698415978	-0.027143815209873523	-0.035121322867015525	-0.034709404018473666	-0.048352213142877076	-0.057196763577194165	-0.05285467121632914	-0.07080658274711826	-0.07733566030490024	-0.08923490896315389	-0.10343318305251481	-0.10894970642311153	-0.11263594198649418	-0.11623094354276109	-0.11865773116460643	-0.12158147962201271	-0.12360220806056921	-0.1417103497283856	-0.14975156867412798	-0.14523379693390792	-0.13168179641765976	-0.13830136837716944	-0.12594528126493865	-0.15142772158022177	-0.15072919314811362	-0.15361869428887065	-0.15901053029283574	-0.1582714687355824
TWN	0.0	0.0	0.22250931436844645	0.23133717494159267	0.22765502844281915	0.22405311470190536	0.219520739634671	0.21399094353447	0.20823432263314956	0.18880890499701763	0.19705666429647994	0.19124277015409863	0.1968366662228549	0.20787214073774152	0.19767674207422647	0.1990306978711276	0.1895345161543327	0.18485052674224178	0.18146242483871866	0.17306417061500046	0.1646199610797705	0.1539737895589477	0.14861664033938293	0.1571577014025216	0.15794491505387587	0.14495016061721877	0.15634633098531303	0.14150046286276474	0.14311486252376326	0.1469328920681967	0.1356040396506053	0.13728445604261896
TJK	0.0	0.0	1.6153562754084305e-05	-0.001020905165505237	0.0004592889382815102	-0.007320317149950295	-0.014785559432106687	-0.028091157139131795	-0.020658722313249278	-0.01521839907918654	-0.032183625042958575	-0.04092051791617646	-0.029870762464945244	-0.02484917183588342	-0.04117935105902859	-0.055186069674706406	-0.07867888389153643	-0.08528292065397292	-0.06272093382516664	-0.08384081106522778	-0.12160547936925781	-0.1363162182771327	-0.10513022289911911	-0.08195811506852557	-0.08956506556211385	-0.08195584928584188	-0.08210027789941066	-0.096435386498539	-0.1043885153563795	-0.11812002707723979	-0.09529776876328055	-0.096167213165399
THA	0.0	0.0	0.3026471461532232	0.3148058872809667	0.3330617441837713	0.3431305455453115	0.3412352945620034	0.35338585569484326	0.35941911081973643	0.35040571744124893	0.3554993469134571	0.35780033024219726	0.37247773054001065	0.3469632408020562	0.372007443517397	0.35308242547664737	0.31525006381281084	0.3146084581046038	0.21632898501893205	0.1999064910589432	0.1906063808402525	0.17939704850620242	0.167587662215829	0.20483722094337686	0.1995730810645524	0.19047540337842062	0.2021331112059821	0.18215115432311801	0.18209767861656623	0.1767307609115587	0.1813352252877598	0.16559319263329542
MKD	0.0	0.0	-0.01318280470020694	-0.04332257329831002	-0.11233405845026967	-0.14703538210042444	-0.14001022199391366	-0.15108561469689974	-0.16506221334309235	-0.17627767632578673	-0.18247944058400467	-0.19864732935294116	-0.22065640621955485	-0.2046070664278088	-0.23057158487128637	-0.2588335708387901	-0.27167247122796834	-0.28410825381178784	-0.2950405016794777	-0.2988636403388645	-0.3044405970747177	-0.323920913919451	-0.3314268848684132	-0.33876703606962044	-0.3359925691511334	-0.35467198826454327	-0.35521416811132855	-0.3488154446977143	-0.3359936756410109	-0.32966202018052115	-0.3282295406362934	-0.3379560511632129
TGO	0.0	0.0	0.0002469682249373051	-0.00027898262443537547	-0.0016874711326830827	-0.01193374633278177	-0.017994780294539048	-0.018768523853929242	-0.020289955047647634	-0.03124874135616018	-0.04370891605144367	-0.05410708714197465	-0.06961250249651885	-0.0795239272740611	-0.08487119670873566	-0.0982227326704721	-0.10525562526156884	-0.11492285240891631	-0.12328648184657398	-0.13715696144198652	-0.14937477660462717	-0.14979538173987006	-0.1523106539713992	-0.18408645937711965	-0.1873779389504171	-0.18532080841294762	-0.16809296589673783	-0.17458811439802213	-0.19321969003568418	-0.18971502692796127	-0.1936783472392345	-0.19847301226819658
TTO	0.0	0.0	0.003649766641489194	0.003083859123442778	0.005349920571662281	0.01194133122650598	0.004013633268740158	-0.0036119991047023348	-0.005104008936007709	-0.010535880919859686	-0.014342338229489382	-0.0376783918597301	-0.05344817758667908	-0.06368474345243014	-0.07791283752109912	-0.08725884841624953	-0.08447188336243583	-0.12941312109464587	-0.15889363107300936	-0.11583518445530405	-0.10031262151876108	-0.1495278166240399	-0.15767561497180838	-0.19189267258316045	-0.18062710619703992	-0.12176546390970655	-0.13143128869237408	-0.13387657275425457	-0.12160357136064004	-0.21039552142054774	-0.19030945464806326	-0.22685337457221122
TUN	0.0	0.0	-0.056042223047525486	-0.10576846301657561	-0.15832586955702999	-0.14088435057345583	-0.12858393915066157	-0.14652207909873205	-0.16444189476048088	-0.1952911170645666	-0.21773687101689365	-0.24347287287102004	-0.2468015304473381	-0.2696629166255349	-0.27898974613439487	-0.3011808482045075	-0.310752894883648	-0.31503297503795435	-0.3390864913920488	-0.33836738279878764	-0.3523699217589882	-0.3649866509142563	-0.42890958769721266	-0.38326910397891156	-0.35333967529891375	-0.37286094864492636	-0.35494877922226387	-0.3873556162578229	-0.3958892377416201	-0.3879922560614757	-0.3890276196150455	-0.40061074411026354
TUR	0.0	0.0	-0.06913345922439085	-0.07383741213664585	-0.054526895498707706	-0.04602680418217542	-0.04437394923501037	-0.048845035192734976	-0.06963622229122501	-0.07609835963998668	-0.12003232335026093	-0.10112872728055278	-0.1255170666636829	-0.12053713979963687	-0.1489152357564527	-0.1608743159681958	-0.1609963214122212	-0.15475511412904597	-0.17969219207800702	-0.1775523867459161	-0.2255358020524123	-0.18376393513224176	-0.20451578471724075	-0.1768851139072436	-0.22330623931964277	-0.2056461072950322	-0.23704933452980415	-0.21994723772134073	-0.23577628283562024	-0.20401586046668863	-0.25658153715808485	-0.22397849546385018
TKM	0.0	0.0	0.0006536210959140476	0.0015236236049043228	-0.009661674430094802	-0.0011505273483813916	-0.03828950179313173	-0.026140959345777315	-0.021687355346977633	-0.043664111986885246	-0.04854109869991685	-0.07371237770257277	-0.08351522983940374	-0.07522190583720834	-0.07781292191672007	-0.09029150929337204	-0.10736125492701865	-0.09511351484580155	-0.10421366624189243	-0.10308989019032211	-0.12585562474903833	-0.1553746435515535	-0.16010842998180896	-0.19757064440218963	-0.18901095644452415	-0.19175753089022418	-0.17053456608162598	-0.16352827126580038	-0.16360961812548203	-0.159494148686945	-0.15524177108872106	-0.16776780098627375
UGA	0.0	0.0	0.00034221568909753586	-0.0015924436731928893	-0.003247574568654432	0.003657777934740203	-0.0024820565792116334	-0.0048669738972551	-0.010902073431906523	-0.014552230424125234	-0.014362118534694268	-0.01173764186325199	-0.025718675154606796	-0.027083245184666982	-0.06481780585100294	-0.060750168310785835	-0.03899623389169715	-0.10925207036203144	-0.10606867032706413	-0.11146974622029404	-0.12574783548031654	-0.11987911260628037	-0.12215585624034686	-0.1245910382097648	-0.13410030659972705	-0.12213572087791391	-0.14636806867538432	-0.1982010922803923	-0.20765238362537852	-0.22984134945081003	-0.19466487317930659	-0.16855432168773055
UKR	0.0	0.0	0.012873647387356968	0.08441503648197735	0.04639498664724684	0.04170614310317067	0.06237525959702506	0.047945950062078246	0.03651789905734226	0.018319893573304213	0.004168001161208856	-0.02854724925424046	-0.04215277171232268	-0.057134651964119154	-0.06685898104663579	-0.06531310917458066	-0.07177796344089993	-0.08138333096898709	-0.053503586664804814	-0.07140398517208046	-0.10975370481796087	-0.12682985809396863	-0.10348018786990876	-0.10934680794665308	-0.10416289806074452	-0.1127776402086278	-0.10196312592091195	-0.11938753591915763	-0.09468322108576732	-0.1134524713199081	-0.08303487504243146	-0.08691463568094582
ARE	0.0	0.0	0.04909831003705456	0.035764584078168404	0.037625469413460344	0.03749748266648201	0.040781134350975634	0.03770339555586588	0.0380395670352085	0.05123090758409887	0.030470105983915197	0.014812919519902046	-0.0013679650731512893	-0.002909243663384853	-0.0118369413138808	-0.025899077818458682	-0.03797571687393919	-0.04198485534753216	-0.04270683258692509	-0.04942856329822609	-0.024540719908172637	-0.01083114336620783	-0.023660510731182693	-0.019971682631858556	-0.02655271703131401	-0.03925383885814426	-0.033970806116212504	-0.049758971344449066	-0.04271597999465637	-0.042805591870864745	-0.03827610448334795	-0.03666338031467209
GB.01	0.0	0.0	-1.0561761980920736	-1.2418159963243691	-1.2593631525798177	-1.153201525286096	-1.0931893795770087	-1.1847593606379658	-1.0006201048040064	-1.3258063289650956	-1.0741141510504204	-1.5065187922909562	-1.1031175443577568	-1.4511970797657425	-1.171376280206593	-1.4894721434961844	-1.1687554890658869	-1.4858421606104066	-1.2211066596088949	-1.5295349383329992	-1.2710495850135728	-1.4329554661806965	-1.2349620377887227	-1.4482677944734124	-1.2351236282797884	-1.4655393575376152	-1.274875868166503	-1.5500725732805254	-1.2754806034955934	-1.5352813863067416	-1.3165767390440952	-1.55212518397152
GB.02	0.0	0.0	-0.8517893778517305	-1.6951552699913441	-1.0983019060362031	-1.1910859351633718	-1.310723538664238	-1.0988208934502697	-1.142187984754628	-1.1556907892682822	-1.473288838327269	-1.170703789764449	-1.6138662531207881	-1.2672177845413857	-1.5686061825901376	-1.488634718434867	-1.6819401391264033	-1.3614223528974123	-1.6646726487167696	-1.581992547780997	-1.7384250345363284	-1.6641981176512055	-1.6763906743635149	-1.6475948936379714	-1.9058375898926894	-1.6121403473260743	-1.934136354153071	-1.58186279860697	-2.0885177323274995	-1.9977245324196868	-2.086476055726305	-1.9993198980625237
GB.03	0.0	0.0	-0.9493268876135552	-1.451712278816053	-1.4011580252518363	-1.7193946061581311	-1.2673133071129272	-1.4437405125018787	-1.492877581952956	-0.9593671639267609	-1.580892685403612	-1.1067860869443225	-1.5582950854564737	-1.399585098588374	-1.8040526334786033	-1.483355407903908	-1.7717769008385509	-1.5930063729363453	-1.9663831383755492	-1.416455817096396	-1.6159004688927947	-1.4416238019210326	-1.6991537081719077	-1.345965949333694	-1.4985918637075102	-1.2454306557662664	-2.008648476006125	-1.6898053205104957	-1.6951361840766843	-1.4250962879732043	-1.99016129340861	-1.5511271478155897
GB.04	0.0	0.0	-0.7893103564799553	-1.6111933356729669	-1.0329068275671371	-1.8083850099470111	-0.952303453350134	-1.291405023207759	-1.3791438865274674	-1.3024503824631828	-1.6752476381105108	-1.2466438642253608	-1.530766099370029	-1.1540831040285249	-1.4581951034381202	-1.386819606665557	-1.762657009506008	-1.4107829932208382	-1.4877747245216844	-1.4921277997174687	-1.5258500728677182	-1.4302701220583636	-1.66830614529474	-1.823092620547162	-1.9023801721841704	-1.6827852746306493	-1.8540805543418082	-1.5092844507091252	-1.684409943724463	-1.5840379732882548	-1.8926687327836422	-1.6463744933897684
TZA	0.0	0.0	0.0009594702788495724	0.0001354378551088331	-0.0008139443807508862	0.004851622664547861	-0.0016685978294406212	-0.026880575929100203	-0.027465412984017945	-0.02700825298130871	-0.03275800364660464	-0.03878051522299142	-0.04808856869147338	-0.07941448807963214	-0.09066650487687955	-0.09329918046555585	-0.10151732738883368	-0.10048514683554943	-0.125901339969392	-0.17339507171728608	-0.17369613402480333	-0.1617564120906856	-0.16895575680526687	-0.1852011658818431	-0.18785497902129578	-0.18850196914809159	-0.2053043902523033	-0.21286147821348855	-0.22042823426774438	-0.2181942217035826	-0.24282711098038146	-0.26996724855191667
US.AL	0.0	0.0	0.01112201187769557	0.007390746504287726	0.008651137642767814	0.008282640222212478	0.001699295528534428	-0.010823702879070307	-0.016975416789555275	-0.02272454171885485	-0.02812320457176165	-0.031734971717045646	-0.028512217130027828	-0.028545544459335215	-0.031112285805512396	-0.032226313930139305	-0.038733999453888224	-0.03782489647710108	-0.04459564845817887	-0.04494291217154167	-0.0470080956775476	-0.04349666336890268	-0.045041061747364	-0.0428093084724912	-0.047098193696615276	-0.04382181491524584	-0.04775861381476343	-0.04519096352596508	-0.04506644499772117	-0.047739219105691344	-0.04547216002532828	-0.041292409570392596
US.AK	0.0	0.0	0.003504107931995293	0.003898164408733251	0.010202475023946	0.002369675968272311	0.00787670975479493	0.0074176394972758075	0.008480999745397177	-0.0009212510020506492	-0.008293709710849306	-0.03897087392570331	-0.058184213453760236	-0.07767283437621897	-0.08644501189835063	-0.09100703260640497	-0.09682619736555154	-0.11284217910548788	-0.10195289052651324	-0.09985399070108203	-0.1044676781505216	-0.09088839699160634	-0.088663032092684	-0.0803794658240431	-0.0868181428449688	-0.10804675381417272	-0.08148141673953724	-0.07700806736079535	-0.05962503844606504	-0.05579473460134432	-0.06285164063664084	-0.06078269691992544
US.AZ	0.0	0.0	0.015843584809149824	0.011801078008422117	0.01131929725983749	0.013062947398201352	0.01076246708822115	0.004837238687427359	-0.0014817643671505287	-0.0072800425936492275	-0.013404175754105907	-0.010154468317269405	-0.015088678242991538	-0.014409850801744284	-0.01587023425135836	-0.01734254590548545	-0.0241764750772977	-0.023518350685025613	-0.03167814405977687	-0.031034331028112483	-0.03428791661808095	-0.03270805382028508	-0.036301801965876734	-0.031956549995248995	-0.035504839596745	-0.0348465131920106	-0.03533905883280619	-0.03326057616377387	-0.03460005635278485	-0.034711920819618935	-0.0364658568624221	-0.040678762279589
US.AR	0.0	0.0	0.00648204164939159	0.005725101532538801	0.008415775670767012	0.0064745626452422655	-0.004505385034458964	-0.0212885674863883	-0.03729131650462847	-0.04469929741892642	-0.04831807607538208	-0.05132731029222626	-0.04593883037820046	-0.052702043336672055	-0.04836648441185476	-0.05592276707802046	-0.055701685624831576	-0.06014862342506033	-0.06110757285739954	-0.06397305298014855	-0.06700834303052794	-0.06512081020292326	-0.06481707963242878	-0.06568217931054443	-0.0653524767946223	-0.0626287632572664	-0.06551462130033325	-0.059940153037629784	-0.06269660943365452	-0.06358723495977214	-0.09312459865176148	-0.05827976386584277
US.CA	0.0	0.0	0.11872413400917381	0.05486950705504423	0.06871371876315813	0.06549522204741809	0.07411478430863205	0.0799299585233948	0.07647798689922602	0.0897077807101132	0.08512871516486165	0.09451727295135548	0.08374341837493748	0.09363528769856799	0.0809161738459574	0.0865241654186999	0.07331496888478561	0.08497267118399154	0.06754602191825221	0.07548676922561892	0.06760790645934378	0.07363385319314464	0.06422272322406108	0.07667592912730115	0.07132968988918797	0.07858802549756128	0.0705693947083974	0.07686538312690061	0.06084364986809199	0.08178207830022988	0.06770338006767407	0.07829005152051316
US.CO	0.0	0.0	0.016498758105920608	0.010103869203215154	0.012473236684340527	0.012360124150090357	0.00866868679383348	0.003280559387808246	-0.006899866611431715	-0.010386043101451303	-0.017893834272575404	-0.01657339467368013	-0.015565660778449342	-0.013165745234922088	-0.012165204316028078	-0.014851807938809358	-0.02312636801921064	-0.024519942941836348	-0.03086612042183523	-0.03063938834050317	-0.03265021164894355	-0.029658785511255115	-0.03574300685232901	-0.03171710086236068	-0.03513907799929106	-0.03262415850573408	-0.037768107701685594	-0.031220102269635674	-0.03692864688152886	-0.0287287976161954	-0.03632184674851047	-0.03298644917235638
US.CT	0.0	0.0	0.014408688777867162	0.00921514969258741	0.013696048385192228	0.01044220848778199	0.00824769558815941	-0.0007486895614583489	-0.008376971046308856	-0.011915632814241128	-0.019538902125515456	-0.02310761832640118	-0.02945172190733647	-0.030866842710852715	-0.030456139257561965	-0.029797931106745335	-0.03616896496184685	-0.03898368338871583	-0.042478434377701824	-0.040864116259375916	-0.04347697483176871	-0.04023140828627314	-0.04463891133493769	-0.04181759173037536	-0.04511337014648786	-0.041729604939511056	-0.046509576533659835	-0.041141165358971055	-0.04408006294168709	-0.03736736558219711	-0.04388166306449337	-0.04259280132468124
US.DE	0.0	0.0	0.00347952448902511	0.0036409472633947004	0.010014466399299593	-0.0018543531284165304	-0.009176255983711634	-0.025594110341453646	-0.04286237860177122	-0.052960736707652334	-0.07021352113195656	-0.07724710954443159	-0.1064974799173779	-0.08814240878278756	-0.07141682793944115	-0.08237969931641498	-0.07385888381571393	-0.08384619383712266	-0.07451000277635123	-0.07342908908322121	-0.07411753652971642	-0.08035535467462163	-0.07055237356464739	-0.06504397972898479	-0.06607627829398055	-0.07039491749466498	-0.0638234939658644	-0.06450271142159902	-0.06346861441214324	-0.06280524077649785	-0.06372219388350864	-0.06250560455611787
US.DC	0.0	0.0	0.006534553750991989	0.00560918827072765	0.008604198819872622	0.003906869021141901	-0.006693461485229868	-0.017935729810392154	-0.02902815243495116	-0.03932847601173517	-0.04183541297526627	-0.05160233309702278	-0.05026715904626888	-0.05181601207220332	-0.05755830423144204	-0.057806820501415945	-0.05990131942527066	-0.06338054258777648	-0.06665726031004349	-0.06553739271802916	-0.06914434913627421	-0.06879723895034662	-0.06821733846058553	-0.06432566915621774	-0.06849867832497969	-0.062371780360492846	-0.0626117452149133	-0.05949037036605542	-0.05649607959852254	-0.052974583657194874	-0.05439750296235557	-0.058569205112557476
US.FL	0.0	0.0	0.04536403056070171	0.015702436701592326	0.021712806281271035	0.022943418437693097	0.0266513870778029	0.026207887673312946	0.024594053252813275	0.030118615123164716	0.021474282563316294	0.025466602183055187	0.020978907280455594	0.02519003424525934	0.01888556412543707	0.019120855910337298	0.010477597176294928	0.015896803668113968	0.006296627339130723	0.004442165244911145	0.0010338541346799346	0.004960664967446071	0.0019101476087524105	0.0038093182915588386	0.004696984375884838	0.00814456085809212	0.006829076336645201	0.0011033184962983	0.00016911350995130192	0.006638137217840345	-0.004172258068579904	-0.0031827302550802017
US.GA	0.0	0.0	0.026084733883524613	0.014899907726140249	0.01185990094985101	0.015289690674036294	0.014821659633068585	0.009716811825466465	0.007814211641998803	0.011805273419462914	0.006786387506174663	0.005028181357524808	0.004853160938367296	0.0025342537689265754	-0.0003099123874306109	-0.006785813195819834	-0.007584337560195831	-0.009464535236480831	-0.011228385219230752	-0.010478521174817068	-0.013080847380575467	-0.013393931248406599	-0.013223179351717906	-0.011097000649806787	-0.016262773186015433	-0.01533100929448361	-0.012137765028774616	-0.011636351453669924	-0.013967052991203932	-0.010076868063835231	-0.013493187501711912	-0.012321753965294224
US.HI	0.0	0.0	0.004273024856393803	0.004955085351232569	0.012513186770957141	0.004545007615353036	0.009432530370423464	0.008415837118236347	0.011624077804039956	0.012367889671649479	0.0019642750880954907	-0.0006178224151831557	-0.0027630492873464974	-0.02085006390974975	-0.03198091734317732	-0.03386705559140779	-0.05646210687423325	-0.0602470835852853	-0.07295550716803767	-0.07236701384265576	-0.06906253255547501	-0.07271116093106045	-0.06509447357887499	-0.06853220133092863	-0.06843347320325543	-0.061248430213756144	-0.06106537245293975	-0.05574325722297324	-0.04918446368306073	-0.045274237744596935	-0.05814256412528529	-0.053778067829002296
US.ID	0.0	0.0	0.0032976789213989832	0.004335497096596974	0.00977602937763944	0.001412801953692977	-0.003665385076845329	-0.014067152386298964	-0.029631080991643355	-0.05015635750172942	-0.07016140734229515	-0.07581468567205984	-0.06650793413486289	-0.07310256420939298	-0.07729097554206588	-0.08500131840468717	-0.08595365119868914	-0.09223492864947058	-0.0787877216126831	-0.07605668503745111	-0.07689384310024527	-0.08550630744217358	-0.05742762132722179	-0.11036749021869907	-0.0676180587625419	-0.048505527245967794	-0.05324907429699044	-0.04489799321438781	-0.03607285279076944	-0.03460212576031907	-0.03002320133800307	-0.029307076169848845
US.IL	0.0	0.0	0.04223308445734375	0.01690141308645643	0.021445323210556033	0.02258711428424487	0.02444601915292388	0.02055712497159856	0.02081464463123961	0.02702061523920385	0.02264276146803912	0.026439388490606675	0.01848102388153361	0.018591461003225618	0.01506478029145164	0.010809390710520006	0.0064603907783844505	0.007096700148379043	0.002485807261010109	0.005912908666516614	0.002846156248503817	0.008275070606056367	0.005583074119797082	0.0069572243783122545	0.006312053806301066	0.009185389458332693	0.008836711609849779	0.00612829302804041	0.0029887232568581723	0.008009635483441357	0.0009934809586553683	0.007737580433220259
US.IN	0.0	0.0	0.018109595445570115	0.013720197394917477	0.01262903769967405	0.012216065477432814	0.009759217860860758	0.0015926851330227976	-0.006460009551356727	-0.009664309139367777	-0.008134243679824849	-0.007426005403488034	-0.012406350893445772	-0.014234844278915304	-0.015659081952068554	-0.02063227439275117	-0.023305315888699774	-0.022280187398882045	-0.02862558981203689	-0.02870793685533224	-0.03223411540940191	-0.02961292375089908	-0.032883465631616815	-0.030920596709782533	-0.03209148548174445	-0.03002870662865975	-0.03443428132495763	-0.02712855366723277	-0.031065996065859913	-0.025760888732129228	-0.03314173183918134	-0.030226528984578227
US.IA	0.0	0.0	0.00948768251083365	0.007329024904256798	0.01141649647480314	0.011052939783340321	0.00904153695810983	-0.00837968559210811	-0.021875869991561103	-0.02755507447903538	-0.033914700030390765	-0.03404968340555703	-0.033101615823882824	-0.040231193831474776	-0.04032332110036618	-0.047014998315397794	-0.0485293468065473	-0.05450804615778626	-0.057152677045979594	-0.05840358846431748	-0.056994999077519815	-0.053807752639711826	-0.05363783750549356	-0.055239805109330575	-0.05879311167373835	-0.05002695481510777	-0.05214927987089446	-0.04989788639877535	-0.05164374855968212	-0.05030346547487685	-0.04661732882927927	-0.05208322980096991
US.KS	0.0	0.0	0.008456644300425253	0.0066132016481645906	0.010155921087307007	0.006865097576858048	0.003982186407314181	-0.01819979330965893	-0.029051483862496674	-0.04068229704714543	-0.04302865042218329	-0.04294152557066111	-0.04512628878835523	-0.043620525040688474	-0.04457806844693213	-0.04698263564814065	-0.051602266625383475	-0.05582416547548208	-0.0579668130117561	-0.05605970240428748	-0.056094158962738394	-0.05403580672822539	-0.05647593420659014	-0.054899671098229685	-0.05332962946620334	-0.055009169704123284	-0.0544635648465186	-0.051571400447325555	-0.054094490732681244	-0.05233913041093885	-0.057437479876876196	-0.05503793636203458
US.KY	0.0	0.0	0.010650911797083218	0.0073678846054692215	0.01086539640740014	0.008689945826234613	0.001567033043259336	-0.010921964338295176	-0.020083113908886396	-0.02849425195153854	-0.031153707941034003	-0.034413179356440615	-0.030884576574641276	-0.03651388494437802	-0.037530761424819925	-0.04142572844625381	-0.04237386753057626	-0.045788179952033214	-0.04790293462154649	-0.050893288150721805	-0.05035310094685386	-0.043648315887101496	-0.05250503660166883	-0.04691513881637244	-0.05325273529793728	-0.04763187323781892	-0.051420611412877903	-0.04603349190981376	-0.04892391201706259	-0.04627961740351072	-0.05111622207765176	-0.05035122283860716
US.LA	0.0	0.0	0.014483753226901541	0.008902872828642217	0.01200821673970065	0.012497441858383418	0.00848027350899283	-0.0025147002436276544	-0.012096276118911398	-0.01688179562077119	-0.024137709809246566	-0.020779996695730052	-0.019063612742853397	-0.024708915911342277	-0.022671034163368464	-0.02679965167846632	-0.028777020656312047	-0.03355776095032015	-0.03419629076027997	-0.03564870871038961	-0.041082961627003645	-0.03735179867940808	-0.0370438450788102	-0.03304073350879344	-0.03846073848734477	-0.03788599103190515	-0.03399413816826957	-0.03209901294652928	-0.034205450995283826	-0.03442948366153553	-0.038423428813649796	-0.04073511447907352
US.ME	0.0	0.0	0.0029687082687024358	0.0039754185709561796	0.009934232447683655	0.003527501696831692	-0.004431110355374024	-0.019253232157845357	-0.033799279893964584	-0.04985549043929893	-0.07026448672006191	-0.08175213081300647	-0.0923771172343213	-0.09303526397790307	-0.09757472628731945	-0.10017465591699581	-0.09831138094141822	-0.10147840284511211	-0.10425619596994284	-0.10804639118098258	-0.0973436516175652	-0.09190502652630661	-0.08825527487967832	-0.09254500784994235	-0.09386773912287705	-0.08777602344924862	-0.10709548149108183	-0.07011316885618957	-0.12342202799932034	-0.03368848642890665	-0.0330062647610152	-0.06032836088737392
US.MD	0.0	0.0	0.020079221930302538	0.011870673719038827	0.012571856741794285	0.01119571240426609	0.010254513843377389	0.004581579627127574	7.306024576436698e-05	-0.006669985559293323	-0.010297976468365277	-0.007994456837545627	-0.010899618680104695	-0.014259535435678927	-0.016418481090207937	-0.018908680919482723	-0.02105336208925168	-0.02178832031718425	-0.027065618305610606	-0.025596149522433276	-0.027686928102388375	-0.029857884341222274	-0.03238688646639565	-0.03198522924563463	-0.032176166011288476	-0.03081361041656905	-0.031074411876297336	-0.03154692407216775	-0.02977008968275685	-0.026611782739027756	-0.03084115810468857	-0.031011331980357326
US.MA	0.0	0.0	0.0260714869234846	0.015270651201948482	0.01222890992920167	0.01470272614227941	0.018385235898343844	0.011460098858928625	0.007369051300276652	0.009498410097918963	0.008351105826731597	0.008792610173657955	-0.0011372945034171522	0.0008079728736731795	-0.004190006962290216	-0.005759620533440923	-0.010816663033741403	-0.009578151633060639	-0.016224331832848105	-0.014225326759476076	-0.014416827811680744	-0.014462786511459935	-0.017380249427689787	-0.012384969634449128	-0.01321864010748186	-0.014820410767135694	-0.012058069370801672	-0.013184068001015348	-0.015762444743661064	-0.013576793571312695	-0.014917935708125274	-0.006637152237032318
US.MI	0.0	0.0	0.025032368781441328	0.012835734938487775	0.01671347978680071	0.01577750934085298	0.015559504764817156	0.008895010216725119	0.001854850602089897	0.0028231830383251832	-0.005088676826581207	-0.0012345585787110203	3.882773655927707e-05	-0.005177601861039438	-0.0030107846712756903	-0.011230794953598355	-0.012075991074644854	-0.0185328253928585	-0.017518556979023714	-0.012492309453582262	-0.022109822658356038	-0.01765478305733037	-0.0207569795369289	-0.019713103214624716	-0.022113040930060723	-0.016065910982321352	-0.02226825732773996	-0.016512527184953107	-0.021137582169139524	-0.014859196665362173	-0.024368457795853615	-0.017404277959010006
US.MN	0.0	0.0	0.01751822517137569	0.013719561152170101	0.01824748827183864	0.017610280372104548	0.018809239435624292	0.006298538073723492	-0.004396048157007115	-0.011486717292052973	-0.008433794428863717	-0.006858499925477268	-0.013737607051078626	-0.013481811660309706	-0.015919555151011622	-0.020560737608665836	-0.024220477080061364	-0.025087732053197254	-0.03155217970776114	-0.03042721321058206	-0.02930668140835868	-0.028784884869748062	-0.03330764734273961	-0.031715105818586053	-0.03495579471799459	-0.031449245094317124	-0.03761605348286956	-0.03165035724264076	-0.03558588877742297	-0.02938818339385252	-0.035564450081182475	-0.03442612237714027
US.MS	0.0	0.0	0.006028914090605575	0.0056216854916080194	0.01662229908157009	0.00369046918555771	-0.005378813009715433	-0.022886687094503255	-0.037029722961223754	-0.04686360510472998	-0.0539598478020209	-0.05618732356791334	-0.05350902977533378	-0.05939842300772824	-0.05923913935288461	-0.060101367664278094	-0.06114720132994744	-0.0623105935808721	-0.06836754003337608	-0.06418166180844898	-0.0725797187649313	-0.06582111512140054	-0.06196122306211249	-0.06655412548226547	-0.06925219988791476	-0.06464649668599387	-0.06345839189901836	-0.06268070547829074	-0.06575247570318465	-0.06540996062351923	-0.11781876135559255	-0.06503640410125966
US.MO	0.0	0.0	0.015995345875507994	0.012116131734840607	0.013975233274665655	0.013478669072219951	0.009705417007133121	-0.0006226809643572473	-0.008689999984212715	-0.013297597160066843	-0.016175379054494954	-0.019514632023787115	-0.018492777007583783	-0.021810120722032256	-0.01884890798973249	-0.022437685038934063	-0.026292980525999265	-0.029982325460975456	-0.03251352991416878	-0.03330603654354558	-0.035855803686746235	-0.03222940648387462	-0.03459394324366594	-0.029054435188069494	-0.03654794657858007	-0.031788499664042735	-0.03321475710842403	-0.027282127659056243	-0.026896493934447374	-0.029151650207048796	-0.028868414780336416	-0.03554568252580603
US.MT	0.0	0.0	0.0023568607305568534	0.0028763303097978365	0.007833999183648466	0.003992259963836453	0.016545022421499134	-0.023829408876629987	-0.04668843268452738	-0.07170026757440384	-0.08836675455121679	-0.09564498329219795	-0.09558625075921645	-0.07259970331452426	-0.09004351349388706	-0.06579695574260302	-0.11371846868853952	-0.09419807227216692	-0.08671836572933245	-0.09987158321295153	-0.11977793574630136	-0.09756300062095935	-0.06816190567419111	-0.07124185445335218	-0.06759888999384733	-0.07674519096236843	-0.07134327810190966	-0.06574971953423603	-0.05483088918717405	-0.04579465195991839	-0.06641690074598028	-0.06000213944646893
US.NE	0.0	0.0	0.006079280470516757	0.005739119870318277	0.01663821438389057	0.004373908753740885	-0.0018147870921358944	-0.02272277436428105	-0.03556724948151624	-0.04989283569422076	-0.055199458673671487	-0.05612741871232618	-0.05703687149701819	-0.05982873669982958	-0.06527699959885114	-0.06754353563496185	-0.07019401487652344	-0.06797450756981238	-0.06817211733562978	-0.06634651802569502	-0.07264365289162411	-0.06480572631256676	-0.06518388800882402	-0.06376370634758599	-0.0756630495374111	-0.06990565613462785	-0.08382243216201735	-0.06426803235605183	-0.046670489499878176	-0.045519417114381344	-0.048275401283237596	-0.051925288104581746
US.NV	0.0	0.0	0.007494512991756963	0.005626850026563268	0.00787177300403119	0.004448715819327376	0.002459149799327598	-0.007138960318053833	-0.013707654672734382	-0.024488530305366574	-0.033847671119591194	-0.04064974870360283	-0.04590915000296514	-0.04893191039637701	-0.052009763851834645	-0.05815214856751405	-0.057897540980855755	-0.05659142321233768	-0.06292991371729117	-0.06248923198665102	-0.05841623309876809	-0.060116523982078895	-0.05911208481204078	-0.056177868131435105	-0.05800751170602636	-0.05696185917358765	-0.05930666147685448	-0.05482293656583481	-0.05678395914953116	-0.05263327220480507	-0.0580552556362246	-0.05208880779233871
US.NH	0.0	0.0	0.0039026640590744677	0.0037852159361362325	0.00529645345452856	0.00101696702556886	-0.003949653612322912	-0.01861262175792966	-0.03358225785388136	-0.04492359962565695	-0.06056794219406747	-0.06360646424956595	-0.07398931272636355	-0.07568266498223508	-0.07969679525702267	-0.08452803594308778	-0.0818080741555649	-0.08190163513830395	-0.0878021136171192	-0.16009846524194238	-0.14583538899596293	-0.06350442894533792	-0.04404556382112679	-0.04590288748009819	-0.05919224625282604	-0.06224201641618077	-0.06226702580820476	-0.05637398585326414	-0.05444004629241439	-0.054307785505480766	-0.05093963047607675	-0.0434383028575569
US.NJ	0.0	0.0	0.030855912813909647	0.022070367412818648	0.02264130850755386	0.021530510404432768	0.021652188230070202	0.01814191311506619	0.014954370121067484	0.01646576932692323	0.013237948069733108	0.02325039829356168	0.007468342877126055	0.011737407970535685	0.007239184671115062	0.0068965373300811095	-0.002434770991854851	-0.0006048952623016746	-0.008392835971948731	-0.009725873173815902	-0.01276929455189535	-0.007935731892261266	-0.011097094223533333	-0.009152022584313357	-0.01179043156677162	-0.008599128710451431	-0.01053398033772357	-0.0031822264222491903	-0.012360450284143454	-0.0047632828100829805	-0.016753973356642415	-0.008571616369934532
US.NM	0.0	0.0	0.005376138028778676	0.004887038470147154	0.00773141357324203	0.004929687786425774	-0.0020411217333315967	-0.012904756081111302	-0.03371696107681288	-0.044021192657384134	-0.05339687274766858	-0.05797378942630216	-0.05480129389491273	-0.053796732484778786	-0.057439452433805105	-0.05979260390099883	-0.0649436910977963	-0.06765281746544671	-0.07307633883956166	-0.07259356195621347	-0.07245505860451473	-0.07116882480064923	-0.07240122257144987	-0.0733318223150814	-0.07686737174662506	-0.06827042995736221	-0.06856678277203931	-0.06545842804300817	-0.07142694642777725	-0.06804325217860674	-0.07373440333715564	-0.06400899087047884
US.NY	0.0	0.0	0.07549291091677457	0.03098562412355843	0.045605011282257024	0.04085099879154175	0.04845199063110428	0.04877985658597872	0.04609385195946114	0.06115657628544824	0.05059423614333092	0.057409335233149505	0.034256056978065885	0.04500449361506398	0.03590894575398185	0.03968915317149602	0.03391243857138182	0.03938590561964883	0.024943951533251685	0.035278808847194476	0.026495121771219488	0.03744055792480605	0.030335007998605334	0.04167672046793136	0.032371070313397254	0.03273823678959786	0.02449714435610595	0.02675786658594692	0.020835611297331802	0.029534986747448144	0.015128153418242363	0.027207772949489062
US.NC	0.0	0.0	0.026284207428606265	0.01035798042583469	0.012600945832574872	0.012307803937283701	0.011685827428942197	0.005562800439884441	0.002236705620606294	0.010665299566126052	0.002533236616653056	0.008420465911496144	0.001864092152037422	0.008017295597961827	-0.0034115824974922937	-0.00786908418036747	-0.00977361940385224	-0.008985625421398247	-0.014719256991324592	-0.012758051324046615	-0.014624688418629628	-0.00986207632457381	-0.014880602303102286	-0.011555718168243523	-0.014018665919290907	-0.010764666154550184	-0.00835030960217864	-0.00655677932777099	-0.005105112851033766	0.0006816460733416463	-0.013132475414012745	-0.00526464375342206
US.ND	0.0	0.0	0.0029755238428297304	0.004015073069685293	0.009906658677860669	0.004343497334868829	0.0017000980034875823	-0.026429810483918903	-0.04708077915553943	-0.07131216280202857	-0.08277377987199186	-0.08738476274240403	-0.08504840938234892	-0.08904424558979773	-0.09602359818510209	-0.1290426017807378	-0.09578075188076962	-0.10143100593028587	-0.0933607950589832	-0.08989556985020686	-0.08966868443246456	-0.08808338692439799	-0.07961178900820487	-0.08111616961749002	-0.07295499662380855	-0.060711291012305324	-0.06353088908659377	-0.06871057007539205	-0.05829672912356365	-0.04750383795940616	-0.05459254164642546	-0.0628033962239316
US.OH	0.0	0.0	0.0329892380011243	0.015797299222541916	0.02152865464053466	0.020574514842408576	0.018825366270247557	0.014465251462958406	0.01316288049604264	0.02097759189534365	0.018688687683754424	0.013965973237506368	0.014278014468116496	0.008464733790392032	0.008889129828548725	0.009646787015094027	0.0010336950355460672	0.002040744216791346	-0.004037963515679532	-0.010591240875168495	-0.014615895600156303	-0.0119449805931926	-0.01403357566860386	-0.009512868175076683	-0.015839564744690726	-0.012716309359517286	-0.01568742441581117	-0.012654280777069093	-0.019652127240121775	-0.013049298052070224	-0.020605708909282594	-0.014113700046569644
US.OK	0.0	0.0	0.010389012087475002	0.006655723009330039	0.010774175862238167	0.009346657713549256	0.0045080275177022955	-0.012548408175072634	-0.023050520389855667	-0.03271512321738612	-0.03386342125049069	-0.03606372236376609	-0.03610506145947934	-0.03974502168972993	-0.033427456782320064	-0.036532387172039105	-0.03771763089978064	-0.040631119702838614	-0.044676923427167115	-0.048226572025111825	-0.04860650691403956	-0.04976436847684562	-0.049568644811104345	-0.050502416620679114	-0.0490867621382729	-0.04926024795831596	-0.0449547966854702	-0.046026316861358385	-0.04761261744352652	-0.046414471638012156	-0.04747221596383966	-0.046884769950206184
US.OR	0.0	0.0	0.01178789458384788	0.0076809592860938025	0.012060422284387862	0.010915723807780608	0.009033756481291455	0.00631468530061241	-0.0012468649363994722	-0.011906780158421615	-0.020671798340421432	-0.026802316008223137	-0.028837263846936967	-0.02969180705856278	-0.03961955396347694	-0.03453959010820684	-0.03735388516064031	-0.03743668675498801	-0.04191040314611705	-0.04619264095904185	-0.046896205031221605	-0.04302732978712642	-0.04313311170641709	-0.03874535272296864	-0.0402747462971309	-0.037313371868497036	-0.03447010617189106	-0.038399806608901965	-0.03057281768877873	-0.026766275476075574	-0.024814924024429974	-0.028066349521960188
US.PA	0.0	0.0	0.037741841125638054	0.016162639461292372	0.02170141827073646	0.02089014886463847	0.022335505829707003	0.023042545139850823	0.020322159220653724	0.02567848953174412	0.02012726450266733	0.01983892323762504	0.01226396956717224	0.005729508669882755	0.006295615992235604	0.0025680506449576868	-0.001094547745961183	-0.0005328253703584807	-0.007969833387466707	-0.0038849711952337884	-0.0075448871941996565	-0.004467300334565216	-0.009221125351377424	-0.0041620135224795796	-0.010510767765725681	-0.0016992386644099078	-0.007772282742868342	-0.006520985100011423	-0.010331070425140254	-0.006629815418424112	-0.010637954964842766	-0.012884426498138701
US.RI	0.0	0.0	0.0028706987758253533	0.003353719937249089	0.009442066317233433	-0.0024444800922451826	-0.009698971167759751	-0.028714472091218024	-0.04793896266759301	-0.05898230023165807	-0.08093876401086275	-0.08576166006352137	-0.08850817175699577	-0.09322169476049247	-0.09744867448202577	-0.09728014546145358	-0.09890251971728103	-0.10569653814356261	-0.0963408909016028	-0.09072353764754126	-0.14994781829317239	-0.10827690861985317	-0.08360358701312576	-0.07383887832305147	-0.07251700967357833	-0.08440154115880727	-0.06025694403223314	-0.060628732790568574	-0.059085768563371666	-0.052631497276689476	-0.06528645628826046	-0.0815737242537029
US.SC	0.0	0.0	0.010358317090597424	0.00674065125807477	0.012714961632620536	0.011056231306993958	0.003113380844466107	-0.01005802270017675	-0.01972988916286722	-0.025894657704017554	-0.02996241964428048	-0.0363640084604655	-0.03607103266337619	-0.03899285678192754	-0.03701142032276339	-0.03921172825327446	-0.042146629323169815	-0.042202055875051325	-0.050622835084490614	-0.0540061693916849	-0.0504718751415445	-0.049995535062929974	-0.0462309291488161	-0.04985670254531449	-0.04895474720323367	-0.04175336273080088	-0.0481965042571475	-0.043911222636927594	-0.043373706541904866	-0.04331761114537702	-0.04503379749791758	-0.04549009970706841
US.SD	0.0	0.0	0.0024030636106342484	0.0029633391880556914	0.007696775116694532	0.0022572559300382267	-0.0022542942266334798	-0.034283399980528095	-0.057833037278998134	-0.08895152429138076	-0.09603348049650462	-0.10065623722796957	-0.09798717339655205	-0.10154545494378553	-0.10771010253379787	-0.11752210466927648	-0.10184814031445333	-0.09794349354991239	-0.10612445954536476	-0.0988364869650149	-0.0981227291971365	-0.09415815449862475	-0.09097611213217949	-0.09850421141723853	-0.09642388731868623	-0.08301236265658707	-0.08810515287103193	-0.09325538945829104	-0.07663824239425576	-0.06384334518952928	-0.07250180472758716	-0.06473374282532918
US.TN	0.0	0.0	0.016715420690815996	0.012045656080483802	0.01261513496115807	0.0126738601412546	0.009643355833599543	-8.297469367146704e-05	-0.004505597759496549	-0.01166407988806295	-0.01361332882888755	-0.01573503097013207	-0.016781195889126188	-0.013167287779303205	-0.016559252679260172	-0.017890852247604005	-0.023687782846781857	-0.024632231824994744	-0.030139743267532104	-0.031910651416078295	-0.03367945917194248	-0.03125648664504821	-0.03510254510485922	-0.03237846081453055	-0.03738610247285834	-0.03426334024597688	-0.030468809708061872	-0.030029049123281304	-0.03460482385291286	-0.027729411451782315	-0.03738032418799664	-0.03612791257752157
US.TX	0.0	0.0	0.08305545383464619	0.0355309081943922	0.045288848502123	0.04728055629650285	0.05725601126720381	0.05740989599900548	0.053283873628284795	0.06172516210367629	0.0540284376958855	0.06958938272896287	0.048886891492827544	0.06458119257115591	0.049499680598152906	0.05549602327725722	0.04565376827594392	0.043608903510250485	0.039606059991648124	0.04310695990972224	0.0332546320166216	0.042784971186948795	0.033695438763570174	0.03824759400294919	0.03697613829249935	0.041960199057378134	0.03693689450756654	0.040491126974218083	0.03368767435756315	0.04587182723030381	0.03131760267520711	0.043905475744532296
US.UT	0.0	0.0	0.007619269116077021	0.005989650500093369	0.008494511497270096	0.008359260381030076	0.0025287319997957525	-0.00648681358916825	-0.02094296769949988	-0.03356864961894246	-0.041650905372392355	-0.04661335523223897	-0.0494812478164075	-0.05087445652589562	-0.05480849281124245	-0.05904895363775253	-0.05782283146575917	-0.0614334904482039	-0.06386512079515905	-0.06344621281476615	-0.06067143284573806	-0.06403509182300038	-0.0649395135658759	-0.06158143071011146	-0.06270008248840941	-0.06173945596431585	-0.05905830581883764	-0.0573786521022468	-0.05828146922230992	-0.053471040625374666	-0.05773866044895826	-0.05915226673909313
US.VT	0.0	0.0	0.0015502447976434297	0.0018216703637108367	0.004432399402198861	-0.0006397070856589693	-0.00011446871607256881	-0.03846718085175338	-0.06207272331141267	-0.07675621284926049	-0.1087188635778058	-0.11009959393407653	-0.1155609747088393	-0.1158915885548839	-0.10891179026999431	-0.0964992612910831	-0.1042216114550798	-0.1100053641681753	-0.1045177814929743	-0.10020287017341589	-0.09343954858834769	-0.1025702889226876	-0.09570282552356923	-0.11568085324772381	-0.09972814038269329	-0.08113351696148463	-0.07426754186966589	-0.06960288143521565	-0.0666060276948488	-0.061580641318792484	-0.07107771948290376	-0.09910160815137514
US.VA	0.0	0.0	0.026352645370719685	0.01981635135674953	0.02353355945385882	0.018735657123758465	0.018875894516079406	0.013477810592332773	0.009159842562533882	0.012938242887572393	0.01192079975922411	0.013804343335355185	0.006212736485067261	0.0035972960697128187	0.0026853779296232005	-0.003901118412041882	-0.005317591675502165	-0.008667404053630534	-0.011048036064487121	-0.012305096545550676	-0.01308384016384112	-0.015182164461291503	-0.01443461362581333	-0.01599051354734815	-0.01609020395438865	-0.014081180834224494	-0.012488555511858124	-0.015192141960718164	-0.016033926126157727	-0.014832237595474584	-0.015999837048730203	-0.016148544670735454
US.WA	0.0	0.0	0.02353001902022367	0.013994710552323042	0.009378349027922006	0.012670536108605468	0.015496149356719613	0.01574505943118254	0.012098284065009679	0.011685749946255264	0.008243143333608316	0.01009518394112785	-0.0010985249580763856	0.001671187121954354	-0.004462254545534172	-0.007805978872266195	-0.01712440394309178	-0.01362349292325371	-0.020587562644536206	-0.0220795030662857	-0.023153289480870587	-0.0210495611815964	-0.020509847986494023	-0.01882830048823836	-0.018665420736596605	-0.018901572850793524	-0.018416301528589862	-0.02602658537799174	-0.021219753321299883	-0.02144002817470181	-0.019152965584556814	-0.017851048010664172
US.WV	0.0	0.0	0.004141882458830182	0.004890994769546353	0.01200123475979531	-4.091690897212175e-06	-0.014129758115488666	-0.030340861552302645	-0.045169198044581194	-0.05801133339100595	-0.06653174196988854	-0.08002525458919996	-0.07666577385719853	-0.08036818695876802	-0.07235518443700073	-0.07355574837450973	-0.07183142508933038	-0.07604436647542512	-0.07019979284029754	-0.0794676931818894	-0.0785192838555826	-0.0801303283165189	-0.07786838809041852	-0.0772303435989552	-0.07781767249348537	-0.06864407569031616	-0.06742497485119348	-0.05840537899612919	-0.055790699063040794	-0.07274116639925943	-0.06097562157048042	-0.07219398636449936
US.WI	0.0	0.0	0.016451463313882364	0.011971966234947118	0.01276410852424359	0.011813386141401594	0.008797208360822317	0.0015862878677941339	-0.009648822424457304	-0.012676347745743666	-0.019821592856017478	-0.016157204351774368	-0.0148249245709553	-0.019828341597039056	-0.020452874293319656	-0.02090010401769593	-0.02656146204480514	-0.026500043756882974	-0.03059799919694628	-0.03489106061708158	-0.03181962701171992	-0.02875310310588297	-0.031554843968706336	-0.03207193020806631	-0.03354631357113114	-0.032021613230781565	-0.03329122640205462	-0.0317465531473049	-0.03771785780853909	-0.031107079099979007	-0.03355254069415947	-0.03142701871133857
US.WY	0.0	0.0	0.002234218730490234	0.0027566934295064627	0.007680469417570279	0.0042355160479568	0.007800930368029313	-0.01769962838988892	-0.06156645646484549	-0.07802495883056926	-0.0900743407976079	-0.09787374949689065	-0.09928970892547628	-0.08677398300471761	-0.09377602184940104	-0.10394695402984322	-0.08549185750356125	-0.09105688538006973	-0.08236325730111016	-0.08570747138774149	-0.08842836728607528	-0.08261293145661597	-0.08455550830346326	-0.08320953426996791	-0.07715407873138957	-0.06904850695339526	-0.06405459952997239	-0.0698823762972367	-0.05851949495505604	-0.043118853776735744	-0.048026761821773345	-0.04875532058661314
URY	0.0	0.0	0.03020052793252237	0.03492093503620897	0.05846625321455079	0.06423034731863897	0.07151178018334203	0.06809868123094365	0.04332660382784237	0.024622848293476274	0.012363966576089958	0.0218883353303001	0.027634607792226262	0.03182404698733876	0.01850946866983616	0.025118781524580136	0.016309710572737224	-0.003497092899396037	-0.0022425209498910803	-0.0038212584315022724	-0.01011485603550355	0.0013979837251820726	-0.00907853811918935	0.02491654980500968	-0.023058227964145583	0.02117499178841964	-0.034341868966658584	-0.030679265943689416	-0.02953735143211844	-0.02922391361951382	-0.026004246881383697	-0.026922120136452232
UZB	0.0	0.0	0.0009966234366665105	0.0013088436420005678	0.002474397854257404	0.002437307082781004	0.0003778815566679583	-0.004856865184932335	0.000985745003445615	0.0018552172903918418	0.0006079249722734659	-0.007476500380831919	-0.0132871409032842	-0.016094927660714742	-0.023651011422110013	-0.028813776978653394	-0.024958178534639774	-0.027195340929164757	-0.023744205641407223	-0.031415512369359355	-0.030225700166341962	-0.04533378698652335	-0.03997884377384686	-0.05790441168385119	-0.05492582621592357	-0.06192208484507855	-0.054681087398045225	-0.06799600680075235	-0.06094279537015579	-0.0636089492096703	-0.0627749308751091	-0.06382194662348795
VUT	0.0	0.0	0.00010378652151032952	0.0006486657593729461	-0.00010643515355734934	0.00762879956615059	0.010574054537193511	0.003384624234414879	0.00016004901319810472	-0.0021737799440146865	-0.007917897726195111	-0.003598375663116382	-0.002239832306949463	-0.0002241394476021341	-0.003073166202449684	-0.012593160987206531	-0.013586863246994874	-0.011479339528541743	-0.015708488466104065	-0.01864560073585597	-0.02297092202649953	-0.0255285837421404	-0.02663299824992027	-0.014047925450177967	-0.009048352946838811	-0.02034400693813332	-0.02657447892032705	-0.03835108904496343	-0.040005405720999754	-0.03543872124626146	-0.038618466917406113	-0.04045533676781954
VEN	0.0	0.0	0.012149657285620563	0.0039868578805890564	0.008219310266976976	0.007980354693781777	0.008503735922160693	0.005163467087188067	0.007722616804684002	0.0034631630656978274	0.003633976788819382	-0.0023601087175473268	0.000997574485417374	0.002222380019611947	-0.005867284076221946	-0.0056089689321137115	-0.012722210020132962	-0.013842383759077315	-0.015074676957560484	-0.01732535608116592	0.0035196372970558443	-0.0020878202116159095	-7.766326006741764e-05	-0.003591297351668299	-0.007836340533051711	-0.005875509825781222	-0.005973911067036486	-0.03345279902909892	-0.014067828844788188	-0.014857507052468133	-0.01580677876805714	-0.03358151527440567
VNM	0.0	0.0	0.05273043745981365	0.05341485648662214	0.053740715783634485	0.05082573431263171	0.0632627230926941	0.06823555966224415	0.06199250532361589	0.06762811674507763	0.05094486619170446	0.04107022575032815	0.030728379773159453	0.03317393366748522	0.04139337163364676	0.019834641473392978	0.02375863988131055	0.00887785131886698	-0.002331554470280661	0.0018200262066336848	-0.014504644321045035	-0.02523303070502969	-0.03106748926343661	-0.020730226736420665	-0.04380665769533332	-0.055276380175139916	-0.05349612558922523	-0.04185749535824401	-0.07452728367923767	-0.06345939082257335	-0.06801229104165252	-0.07413542219891767
YEM	0.0	0.0	0.00012116236840498118	0.006765786537887841	0.009355747759043354	0.004223679396120339	0.0035767445943246656	0.002832708364519654	-0.0004327478494881021	0.00020097021231624268	0.0016504356100011108	-0.004562726732082467	-0.006988396459128854	-0.02012046186615768	-0.02755269205404476	-0.03466532013737256	-0.038967076813289925	-0.04423992944733168	-0.04915252617418986	-0.04842433076764907	-0.056287037093905035	-0.04430982419370011	-0.03763512646584033	-0.05554748767034878	-0.04583508295258332	-0.06441598821533834	-0.06511863759695036	-0.06697626152131209	-0.06405144126565565	-0.06987434663860981	-0.06974273213122828	-0.06554263953191253
ZMB	0.0	0.0	0.009397003495914547	0.01265600539375189	0.014226260247252043	0.00622332158830563	-0.020034347471131753	-0.011497404730920202	-0.034340819828460045	-0.04640751842068802	-0.06620552711791294	-0.0867626826988821	-0.07822750799619804	-0.08088201908066361	-0.08809781569791841	-0.08482133022745808	-0.09735435277161697	-0.11106214576972473	-0.12075649932565824	-0.1277452291206682	-0.12906073462297663	-0.13506281983242108	-0.1262121572159436	-0.1179448586056342	-0.13104860455991352	-0.14307090965954838	-0.14219329405500414	-0.12209666027865884	-0.12824503197894632	-0.14424959453114283	-0.1494190426045594	-0.15521459189862252
ZWE	0.0	0.0	0.0	0.0	0.0	-0.04391936274915631	-0.09395650505802378	-0.13530570345698933	-0.1764563165145283	-0.2070454894522955	-0.23705595491684273	-0.25888219816595504	-0.2862856696343008	-0.3057225729569568	-0.34055137141220104	-0.3717155951695972	-0.402881923061138	-0.42770609754095856	-0.4531884704403022	-0.47436617317074825	-0.5017736326658362	-0.5230936370521078	-0.5348555728952764	-0.5601156255996886	-0.5657755935589592	-0.58150601118514	-0.5809379819475269	-0.5945626281629757	-0.5957737522617412	-0.6105275372152774	-0.6098869811456797	-0.6171491117348382
