# Supplementary material for: Post-Brexit no-trade-deal scenario: Short-term consumer benefit at the expense of long-term economic development
Source: PLoS One. 2020 Sep 3;15(9):e0237500. doi: 10.1371/journal.pone.0237500 (PMC7470266; doi:10.1371/journal.pone.0237500)
Supplement: S2 File — (ZIP) [file pone.0237500.s002.zip › WenzEtAl_AdditionalData/ProcessedModelOutput/ModelVariantTradeAgreementCountries/CountryLevel_70Perc/Country_Rel_production_price_Shortterm_changes_ta.csv]

	0	1	2	3	4	5	6	7	8	9	10	11	12	13	14	15	16	17	18	19	20	21	22	23	24	25	26	27	28	29	30	31
AFG	0.0	0.0	0.0	-2.499999999239222e-05	-0.00038333333334250597	0.0009583333333340605	0.002120833333330019	0.0021375000000212196	0.002112500000017725	0.0009624999999902073	0.0016541666666647359	0.0024625000000222386	0.002520833333341521	0.0020416666666633887	-0.00112083333333457	-0.011295833333324623	-0.044808333333301587	-0.02027916666667018	-0.0347666666666524	-0.034112499999983115	-0.025104166666645167	-0.017312499999988518	-0.01245833333330948	-0.01088749999996752	-0.010849999999973381	-0.010783333333297396	-0.010699999999985721	-0.010908333333292664	-0.011649999999974181	-0.010499999999957765	-0.009866666666624724	-0.010037499999970834
ALB	0.0	0.0	0.0	-0.0007521739130433858	-0.013265217391300599	-0.02567826086956604	-0.06393478260867669	-0.08582173913040947	-0.11111304347823925	-0.10878695652172254	-0.11746521739127713	-0.12590434782608906	-0.1331826086956589	-0.13731739130433684	-0.1469043478260823	-0.15334782608695807	-0.14981304347826407	-0.16686956521738683	-0.1698434782608671	-0.1813043478260612	-0.19703913043476184	-0.187156521739118	-0.17843478260867185	-0.18139999999998713	-0.18794782608694272	-0.1816478260869281	-0.17864782608694174	-0.18488260869561346	-0.18577391304345214	-0.18898260869563144	-0.1900217391303971	-0.19286956521734622
DZA	0.0	0.0	-0.0023279999999736845	-0.11545199999996036	-0.12036399999996172	-0.11497199999997987	-0.10640399999998218	-0.15112399999996917	-0.119667999999995	-0.10485599999995321	-0.12208399999997788	-0.13571199999996564	-0.12935999999998948	-0.11253999999998321	-0.12627999999997863	-0.13497199999998877	-0.10209599999997376	-0.11435999999995783	-0.14619999999997413	-0.14683999999998143	-0.10183599999997739	-0.09130399999999206	-0.14689599999997416	-0.18000399999996697	-0.14527599999998309	-0.12787199999999554	-0.19362799999999014	-0.21897999999999085	-0.25138399999997674	-0.26506399999997043	-0.2857919999999736	-0.30265599999996784
AND	0.0	0.0	4.166666678351305e-06	-0.0005499999999991623	-0.01523333333333099	-0.022058333333296876	-0.028029166666654337	-0.04189166666664912	-0.053837500000009086	-0.048383333333335	-0.054654166666645576	-0.05689999999997086	-0.05559583333329954	-0.0557541666666439	-0.06119583333331624	-0.08409999999997586	-0.09208333333331487	-0.09564583333331322	-0.09436250000000035	-0.09139166666662923	-0.10199166666664539	-0.11463749999998107	-0.15237083333333734	-0.19852499999997164	-0.1665624999999893	-0.1575416666666385	-0.1756624999999956	-0.17581249999998327	-0.1795333333333038	-0.16171666666666695	-0.16517083333330573	-0.16117916666665844
AGO	0.0	0.0	0.0	-0.0003360000000007801	-0.017268000000003614	-0.041051999999974775	-0.04106399999997956	-0.06581599999998522	-0.05491999999996944	-0.05751599999996859	-0.06600799999997298	-0.07580399999995713	-0.07848799999998768	-0.11983599999997319	-0.14744399999999658	-0.15852399999997102	-0.1774919999999458	-0.1670959999999777	-0.1772519999999833	-0.18248799999994736	-0.17587999999996162	-0.18264799999998527	-0.19211599999998663	-0.19123999999998142	-0.19534799999996189	-0.20883999999996572	-0.21530799999999184	-0.21162799999996373	-0.20888799999997376	-0.2134239999999732	-0.2187079999999897	-0.19635599999996423
ATG	0.0	0.0	0.0	-4.347826086936735e-05	-0.0008043478260666426	-0.004160869565217329	-0.010230434782609876	-0.015569565217365966	-0.016152173913042134	-0.016795652173895448	-0.019291304347812677	-0.018586956521726705	-0.01888695652172423	-0.01770434782608632	-0.01707391304346384	-0.01627391304346304	-0.020678260869555487	-0.026960869565217926	-0.04441304347824193	-0.047930434782605946	-0.051621739130425226	-0.046226086956513424	-0.06579130434779534	-0.05779130434784285	-0.0773956521739061	-0.0857130434782527	-0.1091173913043475	-0.07986086956519589	-0.0669869565217418	-0.06397826086955716	-0.06403913043476761	-0.06646521739127609
ARG	0.0	0.0	4.545454523885439e-06	0.0001181818181983374	-0.006840909090888303	-0.014140909090909481	-0.03472272727271797	-0.028168181818177818	-0.0324863636363637	-0.029549999999989307	-0.06709545454544052	-0.047972727272727056	-0.029831818181780267	-0.029936363636340335	-0.024327272727253657	-0.02321363636359486	-0.02327727272725122	-0.018968181818157515	-0.019709090909070248	-0.03382727272726038	-0.0711954545454585	-0.18185000000001672	-0.057272727272705826	-0.052709090909075496	-0.06333181818177769	-0.06989545454542112	-0.06735454545450104	-0.06576818181815991	-0.06436818181815296	-0.06863636363636516	-0.06810454545455036	-0.05939999999998724
ARM	0.0	0.0	1.2499999990644994e-05	-3.33333333379926e-05	-0.0023583333333299095	-0.019124999999997616	-0.02882083333332064	-0.037995833333326345	-0.03295833333331055	-0.03934999999999356	-0.06310833333332821	-0.05566666666664277	-0.05299583333332469	-0.07367083333332802	-0.07420416666666929	-0.06939166666667385	-0.08361666666664158	-0.09688333333331967	-0.0741708333333091	-0.07091249999998661	-0.06519166666665299	-0.06881249999999284	-0.08904166666665603	-0.07883749999999523	-0.08460416666666859	-0.07821666666666394	-0.08869999999997491	-0.10048333333331216	-0.1115499999999936	-0.10123333333330597	-0.09099583333331829	-0.09264999999998302
ABW	0.0	0.0	0.0	-0.004375000000000906	-0.02802499999999819	-0.03276499999997906	-0.038714999999989175	-0.12588500000001446	-0.11740500000000376	-0.11079999999999979	-0.09436999999998807	-0.17622499999999652	-0.20011999999998142	-0.25572999999997625	-0.2879499999999924	-0.21478499999998402	-0.17081999999998265	-0.15457999999997085	-0.19535999999998888	-0.1923549999999885	-0.2166199999999785	-0.21983499999999045	-0.15423499999996926	-0.12913999999997205	-0.12947999999998183	-0.1271250000000057	-0.12753999999997045	-0.12849999999998696	-0.12880999999996812	-0.12801499999997024	-0.1414949999999804	-0.1257099999999789
AUS	0.0	0.0	4.166666667249075e-05	-0.000604166666662298	-0.006045833333334638	-0.0015583333333402116	-0.0018083333332974405	-0.0015374999999706596	-0.00032916666664606353	-0.00019166666667125298	-0.005862499999986781	-0.0010333333333112371	-0.0009708333333247054	-0.0006999999999646178	-0.0003874999999653461	-0.00019999999997244444	-0.0005541666666442069	-0.0026916666666543243	-0.0015708333333308566	-0.003991666666669502	-0.002795833333324449	-0.0022208333333217922	-0.0014874999999858751	-0.0024958333333269245	-5.833333331928259e-05	7.916666668883465e-05	0.00042916666667114356	-0.002899999999961267	0.0010083333333410494	0.0015500000000168157	0.0017500000000003624	0.0022916666666539243
AUT	0.0	0.0	-0.010974999999990853	-0.5357583333333249	-0.7129458333333005	-0.8215624999999949	-0.8160666666666372	-0.8457999999999744	-0.8352041666666365	-0.865745833333309	-0.7811708333333223	-0.6976916666666444	-0.6528833333333206	-0.668312499999979	-0.572366666666646	-0.7403708333333259	-0.5837874999999659	-0.7302291666666516	-0.5833041666666539	-0.6668833333333235	-0.5251749999999777	-0.5737166666666571	-0.5269208333332998	-0.5540833333333328	-0.5718749999999773	-0.5888124999999911	-0.6072249999999779	-0.48312499999997316	-0.49167916666664757	-0.5376166666666626	-0.48989166666664197	-0.5758916666666392
AZE	0.0	0.0	3.999999997894577e-06	-0.00027199999999005797	-0.0012359999999933535	-0.004423999999980666	-0.029031999999984404	-0.03404799999997543	-0.02533999999998482	-0.04230399999998191	-0.04186399999998036	-0.07713199999997977	-0.08601999999998666	-0.0756760000000023	-0.07004399999995803	-0.06763999999996884	-0.07855599999996299	-0.08199199999995299	-0.08412399999996323	-0.08989999999997611	-0.07682399999997536	-0.11157599999995771	-0.10493199999997982	-0.07645599999999142	-0.10975999999999209	-0.11936000000000169	-0.14825199999998206	-0.1271799999999934	-0.12063999999998298	-0.12682800000000105	-0.14587999999998713	-0.14612400000000303
BHS	0.0	0.0	0.0	5.416666666313574e-05	8.33333333449815e-05	0.0001166666666829741	-0.00025416666665778465	-0.0029749999999828525	-0.0030249999999898414	-0.001595833333334351	-0.001229166666638637	-0.002462500000000034	-0.0016333333333284905	-0.001612499999981143	-0.0019624999999856563	-0.002054166666665136	-0.0020333333333177883	-0.001345833333321611	-0.0012624999999766295	-0.0011999999999900979	-0.001274999999989479	-0.000879166666656328	-0.0004499999999851845	-0.0006208333333201921	-0.0003541666666606602	-0.0004916666666576752	4.583333332863759e-05	0.0001208333333613254	0.00033333333335772153	0.000633333333355246	0.000575000000013759	0.000633333333355246
BHR	0.0	0.0	2.0000000011677344e-05	-0.0010759999999998549	-0.029423999999989014	-0.0402359999999935	-0.041175999999998325	-0.05025999999999087	-0.05899999999998684	-0.05544799999998018	-0.05093199999999243	-0.05457199999996387	-0.05155999999999494	-0.07003199999996434	-0.0886359999999975	-0.11299599999996524	-0.12848399999997318	-0.13963199999997844	-0.12308799999997122	-0.10178799999998045	-0.1299079999999675	-0.13187199999998844	-0.14666399999998525	-0.1571040000000079	-0.1480559999999853	-0.11837599999996451	-0.1105479999999659	-0.11651999999997553	-0.16120399999997037	-0.15545999999996285	-0.1707719999999746	-0.1691799999999799
BGD	0.0	0.0	8.000000000230045e-05	8.79999999980896e-05	0.0004560000000042308	-0.000983999999970564	0.002216000000010432	0.004980000000021079	0.005020000000022229	0.002756000000037062	-0.011603999999965087	-0.016455999999986926	-0.011219999999989572	-0.017259999999996722	-0.015375999999978074	-0.010411999999970778	-0.007219999999963367	-0.011899999999986921	-0.00978400000000157	-0.007175999999975424	-0.007907999999989812	-0.002127999999956831	-0.00434799999997626	-0.005919999999992598	-0.006523999999974439	-0.005063999999976865	-0.002951999999956101	-0.006671999999985356	-0.005683999999972489	-0.015379999999964866	-0.020163999999955884	-0.0025599999999736944
BRB	0.0	0.0	4.166666656146845e-06	-0.000479166666655928	-0.006658333333320332	-0.003591666666658	-0.005374999999985253	-0.005583333333325502	-0.015287499999994125	-0.013416666666665744	-0.0029541666666577093	-0.03412083333330651	-0.012379166666642849	-0.016216666666657442	-0.01944583333330918	-0.020587499999979997	-0.01866666666665573	-0.022433333333315986	-0.02514166666665041	-0.03274166666664691	-0.02401666666664859	-0.0763749999999841	-0.07404166666667988	-0.056208333333307436	-0.038158333333326855	-0.0865624999999759	-0.07545416666664417	-0.08934166666665355	-0.1482749999999755	-0.18663749999999757	-0.20776666666665333	-0.20571666666665545
BLR	0.0	0.0	0.0	-0.0007333333333137126	-0.0068333333333114865	-0.04421999999998372	-0.22716666666664498	-0.21854666666664135	-0.15961999999997145	-0.1446999999999643	-0.13129999999996755	-0.12071333333331102	-0.1833066666666494	-0.16309333333329734	-0.14793999999995755	-0.15863333333331342	-0.1830199999999893	-0.21327999999998237	-0.24736666666664853	-0.24301333333328623	-0.4438266666666246	-0.32140666666664597	-0.4082666666666457	-0.241946666666637	-0.2611599999999714	-0.34711999999998966	-0.29942666666663564	-0.21827333333330756	-0.22542666666665045	-0.2760066666666394	-0.37668666666663686	-0.28732666666664297
BEL	0.0	0.0	-0.04002083333328743	-1.1912541666666443	-1.4194666666666467	-1.4201458333333083	-1.3738124999999601	-1.3153291666666456	-1.1024541666666554	-0.9577833333333174	-1.1795958333333023	-1.1257624999999716	-0.8399624999999911	-0.9455791666666102	-0.881883333333322	-0.8617999999999792	-0.7509499999999503	-0.715724999999956	-0.8594583333333183	-0.883766666666641	-0.8528208333333231	-0.6862833333333263	-0.6877999999999607	-0.7009333333332979	-1.0062541666666203	-0.6913624999999701	-0.7150874999999779	-0.6875458333333029	-0.8813041666666521	-0.873987499999973	-0.6162249999999592	-0.8053958333333111
BLZ	0.0	0.0	0.0	-0.00015454545454485213	-0.0011318181818209538	-0.0011136363636365942	-0.0023590909090986933	-0.002618181818192511	-0.0028363636363604172	-0.0033909090909056694	-0.003909090909093305	-0.003686363636357104	-0.004077272727265324	-0.004136363636353391	-0.00414999999999166	-0.004068181818162042	-0.005140909090917134	-0.005931818181814652	-0.004836363636362417	-0.005599999999994498	-0.00993181818180755	-0.011054545454536324	-0.01192727272726346	-0.012272727272732986	-0.011468181818186096	-0.010849999999995585	-0.010413636363637568	-0.01015909090908984	-0.010345454545468424	-0.010381818181814939	-0.010468181818190647	-0.010831818181811226
BEN	0.0	0.0	0.0	-4.5833333339739823e-05	-0.0009374999999978151	-0.002737499999982962	-0.006699999999970618	-0.0137791666666498	-0.027066666666641925	-0.03585416666661567	-0.037312499999986315	-0.040545833333316406	-0.03799999999998249	-0.046295833333298564	-0.05184583333330828	-0.07328333333332937	-0.06568749999996681	-0.06867916666662977	-0.07293333333332486	-0.0759749999999948	-0.08480416666665214	-0.09851666666665926	-0.08750833333333041	-0.09008749999998011	-0.08519166666665079	-0.0843749999999921	-0.1057374999999916	-0.11712916666666295	-0.09338749999999729	-0.09977083333331249	-0.09579583333333419	-0.09412499999998936
BMU	0.0	0.0	0.0	-0.0018999999999880224	-0.01728749999997392	-0.01910833333332862	-0.024437499999974133	-0.03126249999998443	-0.043112499999986564	-0.04884999999997808	-0.06425416666663297	-0.067174999999986	-0.0745708333333206	-0.08142083333332328	-0.10229166666664291	-0.09783749999997537	-0.10304583333331507	-0.11350416666663365	-0.13098333333331214	-0.1397374999999923	-0.1435499999999812	-0.15188749999999196	-0.1432708333333199	-0.17800833333332378	-0.1880874999999782	-0.1955083333333163	-0.19637499999998198	-0.18225833333332941	-0.1857374999999828	-0.19182499999996772	-0.20578333333332033	-0.22090833333332505
BTN	0.0	0.0	0.0	-0.0004999999999921734	-0.006099999999997774	-0.00857647058820632	-0.013005882352934428	-0.01895882352940248	-0.026276470588226797	-0.04452941176469327	-0.04891176470586123	-0.04643529411763048	-0.045294117647032284	-0.03862352941176317	-0.04814705882353332	-0.0524294117647095	-0.050717647058839965	-0.05321764705880083	-0.06295882352939097	-0.09857058823528053	-0.08597647058823377	-0.06575882352940488	-0.08077647058821746	-0.0961176470588021	-0.14333529411763024	-0.162670588235303	-0.17748235294118286	-0.19704705882351847	-0.14952352941174363	-0.08812941176470357	-0.05733529411763305	-0.06265294117646647
BOL	0.0	0.0	0.0	-0.00019583333332739983	-0.0035083333333241207	-0.02765416666664633	-0.05471666666663211	-0.06223333333331693	-0.08209999999997386	-0.07116249999997715	-0.11647083333330421	-0.1880458333333057	-0.18602083333333352	-0.11290833333331696	-0.09277083333332214	-0.07943333333330083	-0.08398749999997124	-0.1412874999999869	-0.3843958333333286	-0.28472916666667514	-0.17124999999998947	-0.15742083333331047	-0.16224999999997491	-0.15779999999995242	-0.15118333333331568	-0.15370833333330225	-0.15677499999996458	-0.13206249999998532	-0.12839166666661628	-0.12151249999995395	-0.11359999999994708	-0.13280833333330078
BIH	0.0	0.0	-0.0002958333333413776	-0.0074000000000018495	-0.019179166666660752	-0.06942916666664578	-0.1341291666666411	-0.13507083333331726	-0.09800416666663203	-0.08629583333329416	-0.08948333333330671	-0.08444999999999148	-0.09810416666664601	-0.08589166666661541	-0.08709583333329496	-0.09855833333328734	-0.14108749999998116	-0.15883749999997532	-0.14511249999995535	-0.14899166666663133	-0.14531666666665055	-0.13353749999996944	-0.14955416666664334	-0.15816666666662593	-0.1543249999999774	-0.14257499999996703	-0.1401374999999594	-0.14763749999997522	-0.14238333333329578	-0.13620416666664248	-0.1329708333333124	-0.13526666666664466
BWA	0.0	0.0	-0.012470833333333431	-0.1813374999999895	-0.30769999999996633	-0.4006666666666603	-0.4439124999999766	-0.4742874999999813	-0.49999166666664374	-0.5386583333333195	-0.5584249999999735	-0.5867458333332909	-0.6013666666666473	-0.6296083333333424	-0.6404500000000035	-0.6532833333333321	-0.6615958333333061	-0.6754833333332932	-0.6941374999999805	-0.709158333333304	-0.7100708333333206	-0.7172708333333055	-0.7325333333333295	-0.7254374999999702	-0.7342083333333194	-0.7506166666666481	-0.7540583333332962	-0.747983333333313	-0.7593541666666592	-0.7646999999999848	-0.7693166666666307	-0.7796249999999838
BRA	0.0	0.0	4.3478260769447274e-06	-0.0003086956521514139	-0.012969565217380019	-0.011086956521733082	-0.008008695652172992	-0.000986956521731308	-0.0013130434782349099	-0.0017217391304114038	-0.0017130434782353099	-0.0008739130434531894	0.00013043478261920427	0.00045217391306806576	0.0008130434782982476	0.001173913043506225	-0.00019565217388439748	0.0016304347826512355	-0.00010869565215676502	0.0025565217391498862	0.0028173913043660903	0.003152173913045786	0.0034043478261081006	0.0038565217391317574	0.0042739130434954475	0.004373913043509425	0.002013043478266141	0.0030652173913292557	0.0024608695652350576	0.0027565217391556374	0.0030695652174062005	0.003460869565241609
VGB	0.0	0.0	0.0	-0.0002894736842118384	-0.0022105263158045396	-0.005389473684191959	-0.008736842105250275	-0.014836842105236947	-0.02366842105261391	-0.03454736842103401	-0.03981052631578663	-0.03457894736840217	-0.03603684210524705	-0.04366315789470221	-0.032915789473653145	-0.03467368421050665	-0.031557894736822245	-0.03885789473683232	-0.034784210526306314	-0.02965263157893583	-0.02766842105261791	-0.030805263157862584	-0.033599999999989194	-0.028373684210503125	-0.024342105263142066	-0.030794736842099102	-0.03152105263155569	-0.025273684210513903	-0.022563157894706087	-0.016336842105246774	-0.016021052631554067	-0.017410526315753128
BRN	0.0	0.0	4.166666678351305e-06	-8.333333333387927e-05	-0.002058333333332385	-0.012579166666659702	-0.03922499999995388	-0.022999999999984144	-0.0331499999999596	-0.0335499999999711	-0.05109166666664722	-0.0415499999999569	-0.03826666666663092	-0.020366666666660205	-0.018383333333293894	-0.026174999999961646	-0.028412499999941332	-0.06821666666660953	-0.026137499999956404	-0.05780833333327573	-0.034416666666636786	-0.04699583333330759	-0.09917916666665194	-0.10952083333330975	-0.057054166666636874	-0.0895833333333318	-0.03250416666666922	-0.027808333333334545	-0.02758749999999255	-0.033083333333328024	-0.04710833333333442	-0.10627083333331067
BGR	0.0	0.0	-0.004079999999984096	-0.24129600000000195	-0.4855599999999738	-0.6028319999999976	-0.5835639999999809	-0.5766279999999901	-0.5661759999999849	-0.5312959999999922	-0.5087679999999595	-0.532279999999985	-0.5723759999999745	-0.5205879999999774	-0.5446839999999842	-0.5001079999999658	-0.4782639999999949	-0.5169879999999849	-0.5146279999999837	-0.4629280000000069	-0.5113639999999808	-0.4914559999999901	-0.5760639999999873	-0.5146239999999747	-0.46591199999997945	-0.5395959999999755	-0.49599999999996314	-0.4790039999999718	-0.5054879999999762	-0.5216079999999845	-0.5361679999999924	-0.49263199999998175
BFA	0.0	0.0	0.0	-0.00048333333332317707	-0.004204166666665898	-0.007104166666660472	-0.01814999999999456	-0.028895833333308918	-0.027499999999980318	-0.03144166666664283	-0.03481666666664829	-0.03940416666664559	-0.04248749999998802	-0.0491916666666703	-0.05652916666666341	-0.0703416666666623	-0.06229583333333677	-0.06287083333331722	-0.0627833333333161	-0.06470416666664036	-0.06490416666663501	-0.06548749999998327	-0.06776666666664655	-0.0741291666666477	-0.08685833333332837	-0.09421666666664663	-0.10835416666665765	-0.1009291666666523	-0.09922916666664783	-0.09379999999999944	-0.09462083333332538	-0.09263749999998128
BDI	0.0	0.0	0.0	-0.000520833333339521	-0.005533333333318513	-0.0066708333333331815	-0.007391666666645147	-0.009049999999988234	-0.010699999999985721	-0.012674999999984227	-0.010954166666632403	-0.01792916666664146	-0.028320833333328466	-0.03725833333332318	-0.03090416666665652	-0.03348749999997347	-0.02313749999998116	-0.019837499999997288	-0.018499999999965766	-0.026037499999975733	-0.026095833333295015	-0.028187500000009802	-0.02191249999999867	-0.021991666666654197	-0.023479166666662277	-0.024741666666672213	-0.021999999999999797	-0.02352916666664706	-0.02225833333331373	-0.022908333333315767	-0.023520833333312563	-0.020829166666647136
KHM	0.0	0.0	0.0	-0.0003541666666606602	-0.0025041666666503204	-0.0004583333333196826	-0.0005374999999863128	-0.0004208333333255432	-0.0003916666666659019	-9.583333334672872e-05	-0.0007916666666329952	-0.0017416666666658642	-0.0033166666666528677	-0.003083333333320226	-0.004099999999995774	-0.004241666666660038	-0.006083333333328778	-0.008537499999983211	-0.01749583333331417	-0.026233333333325337	-0.01582083333332429	-0.013083333333330227	-0.014404166666659446	-0.014433333333319087	-0.013249999999986883	-0.011604166666645543	-0.011320833333317015	-0.010612499999984593	-0.012191666666627743	-0.01124166666662818	-0.01253749999997611	-0.012170833333324804
CMR	0.0	0.0	0.0	-0.0006920000000021354	-0.00785600000000608	-0.004187999999993863	-0.03174800000000921	-0.016883999999972588	-0.025019999999964515	-0.027772000000003683	-0.020031999999980954	-0.038739999999970465	-0.04820399999998504	-0.0460719999999637	-0.042503999999998765	-0.044683999999972634	-0.05322399999997396	-0.05409199999997227	-0.06499599999999495	-0.05108799999996583	-0.051163999999981336	-0.05955199999998495	-0.05322399999997396	-0.05308799999999003	-0.05379999999997054	-0.05715199999997145	-0.05985599999996927	-0.05912399999996598	-0.05903199999997	-0.06187599999997184	-0.0599919999999754	-0.0588719999999765
CAN	0.0	0.0	0.00010869565219007171	0.0006086956521711429	0.0016869565217625393	-0.0032956521739069267	0.0001130434782892209	-0.0014173913043258324	0.0009391304347960983	0.0013869565217428104	0.0027043478261212783	0.0034000000000089514	0.0039000000000344315	0.004860869565237458	0.001630434782629031	-0.00033478260866859344	0.006826086956546185	0.007908695652192321	0.009247826086955513	0.008265217391345558	0.009352173913046435	0.011526086956559212	0.012269565217404299	0.012330434782636956	0.014030434782652534	0.014417391304366589	0.015665217391336306	0.01398695652174986	0.017852173913035507	0.01576521739132808	0.020434782608713675	0.021886956521743883
CPV	0.0	0.0	0.0	-8.33333334560038e-06	-0.00014166666666426408	-0.0011708333333193544	-0.011154166666660359	-0.03020833333331474	-0.04733749999998871	-0.05722083333329353	-0.06020416666666639	-0.06268750000000267	-0.06437083333333815	-0.06756249999998465	-0.07243749999998883	-0.0777458333333203	-0.08611666666665796	-0.08646666666666247	-0.08489583333332051	-0.08389999999999231	-0.08715416666663645	-0.08844583333330602	-0.0931166666666261	-0.09507083333332167	-0.09467083333332127	-0.09748333333331471	-0.10216666666664764	-0.10498333333330834	-0.1083583333333138	-0.11235416666662834	-0.11189999999999811	-0.10842499999998978
CYM	0.0	0.0	1.81818181843596e-05	-0.0011454545454481213	-0.026422727272712443	-0.025490909090886138	-0.034977272727265696	-0.041786363636364676	-0.04793636363632503	-0.044145454545441165	-0.04561363636365057	-0.05175454545450764	-0.047504545454524205	-0.048095454545427074	-0.047977272727262044	-0.06186818181818099	-0.0650181818181661	-0.05419999999998204	-0.054049999999972176	-0.051890909090879234	-0.0591954545454354	-0.07564545454544769	-0.08178636363638248	-0.08990909090907939	-0.10751363636363198	-0.1274999999999804	-0.13058181818180747	-0.11731363636363623	-0.10707272727270567	-0.10143636363634245	-0.10111363636364779	-0.1073681818181571
CAF	0.0	0.0	0.0	-5.00000000069889e-05	-0.0009083333333381738	-0.003608333333315894	-0.0037624999999930075	-0.007999999999996898	-0.0185791666666546	-0.020258333333300627	-0.02185416666664608	-0.030095833333287914	-0.03711666666664781	-0.03644583333332063	-0.030200000000002447	-0.03240833333332249	-0.031312499999980314	-0.056787499999988444	-0.06372499999997006	-0.06578333333330244	-0.0581541666666574	-0.04381666666662953	-0.04222916666662968	-0.050408333333296085	-0.0523583333333133	-0.04640833333330319	-0.0693458333333119	-0.06926666666665637	-0.07788749999996236	-0.07694166666664115	-0.07455833333330775	-0.053620833333312135
TCD	0.0	0.0	1.2499999990644994e-05	6.666666665378074e-05	3.33333333379926e-05	-0.001191666666666702	-0.06529999999999037	-0.07305833333330902	-0.1127416666666381	-0.11876249999995814	-0.08464999999997502	-0.08919999999995598	-0.08830833333330901	-0.09736666666663174	-0.0877374999999625	-0.08797083333331734	-0.08449999999996516	-0.08727083333329722	-0.08935833333332255	-0.08203749999998733	-0.09604999999996977	-0.10702083333331558	-0.1021458333333114	-0.08368333333330646	-0.0915499999999736	-0.09374999999994804	-0.10225833333331602	-0.11199583333328933	-0.09742499999997323	-0.10610416666664291	-0.13231249999998695	-0.1197374999999834
CHL	0.0	0.0	-0.0025291666666427126	-0.19290833333333035	-0.2889666666666346	-0.2552874999999677	-0.2920541666666554	-0.25272916666665424	-0.2631166666666629	-0.269433333333291	-0.24071249999996214	-0.28937083333331337	-0.2928791666666375	-0.2935083333333033	-0.25242499999996726	-0.22086666666664145	-0.28818749999998117	-0.2657208333332939	-0.34202499999996805	-0.28584583333328695	-0.33777083333331737	-0.28140416666664336	-0.25877499999996667	-0.21933749999997199	-0.22460416666664207	-0.22495833333330273	-0.24739999999998652	-0.27246666666664865	-0.2827791666666357	-0.260691666666657	-0.27418749999998937	-0.25401666666664546
CN.AH	0.0	0.0	3.999999997894577e-06	-0.00024399999998259148	-0.016880000000019102	-0.03627600000000175	-0.036895999999997375	-0.024663999999996467	-0.015980000000004324	-0.018923999999997942	-0.02342799999999201	-0.007188000000002415	-0.03137199999998508	-0.003204000000001095	-0.0032279999999884623	-0.003211999999985782	-0.003259999999982721	-0.003259999999982721	-0.003259999999982721	-0.003451999999981581	-0.003451999999981581	-0.003491999999982731	-0.003503999999987517	-0.0035439999999997696	-0.0035439999999997696	-0.003567999999987137	-0.003611999999986182	-0.0035799999999808207	-0.003631999999986757	-0.003631999999986757	-0.003703999999982166	-0.003703999999982166
CN.BJ	0.0	0.0	3.999999997894577e-06	-0.00042799999998566207	-0.01280800000000859	-0.043760000000003796	-0.047560000000002045	-0.035096000000001126	-0.10028399999998383	-0.08350399999998981	-0.11255199999997689	-0.07124399999999254	-0.04558799999998531	-0.07785599999999837	-0.043583999999996514	-0.04401199999999328	-0.06385999999999337	-0.0452760000000052	-0.008711999999999609	-0.02515599999999285	-0.041071999999997555	-0.0251159999999917	-0.0298359999999942	-0.027391999999992755	-0.02314799999999506	-0.04577999999999527	-0.0621519999999931	-0.02537600000001028	-0.05362800000000556	-0.03279200000000371	-0.05015999999998799	-0.021576000000000928
CN.CQ	0.0	0.0	0.0	-0.00010416666667012464	-0.0013458333333438155	-0.02430833333333382	-0.030483333333330975	-0.04453750000000811	-0.058125000000008864	-0.04817500000000585	-0.055912499999999365	-0.049587499999992346	-0.032999999999994145	-0.036337499999972156	-0.041787499999978994	-0.0349708333333254	-0.04214166666666186	-0.049916666666660614	-0.023229166666649537	-0.03654166666665626	-0.04954583333333096	-0.044420833333314036	-0.06188749999997967	-0.045095833333308466	-0.05283749999996923	-0.02608749999998272	-0.051549999999978	-0.024791666666645895	-0.04624166666665763	-0.027908333333315216	-0.040954166666651304	-0.0327833333333305
CN.FJ	0.0	0.0	3.999999997894577e-06	-0.0004279999999967643	-0.06225199999996267	-0.1043079999999752	-0.0536719999999824	-0.11091599999997204	-0.009551999999990457	-0.03129599999998067	-0.006199999999978445	-0.006275999999971749	-0.006295999999972324	-0.006303999999968113	-0.006407999999968883	-0.006435999999965247	-0.006463999999983816	-0.00649199999998018	-0.006503999999973864	-0.006535999999968123	-0.006575999999969273	-0.006611999999972529	-0.006611999999972529	-0.006639999999979995	-0.006639999999957791	-0.006639999999957791	-0.006655999999960471	-0.006639999999957791	-0.0066639999999562605	-0.006683999999967938	-0.006731999999975979	-0.006755999999963347
CN.GS	0.0	0.0	0.0	-5.416666666313574e-05	-0.0021833333333276528	-0.0011000000000094268	-0.024524999999997465	-0.03128333333334288	-0.031766666666666055	-0.029337500000004013	-0.08134166666665665	-0.06530833333333597	-0.11629166666665691	-0.05780416666666399	-0.1291583333333235	-0.1229041666666486	-0.016733333333318612	-0.015558333333309804	-0.016599999999977744	-0.017183333333326	-0.019049999999987133	-0.017258333333325382	-0.018633333333317736	-0.06706666666663752	-0.03749166666664472	-0.04012083333330141	-0.04570833333330526	-0.0617624999999733	-0.06334999999997315	-0.04461249999997419	-0.047899999999978515	-0.06919999999998039
CN.GD	0.0	0.0	1.5999999991578306e-05	-0.0006520000000009851	-0.05263999999998159	-0.06331999999997784	-0.05764799999998793	-0.013319999999994447	-0.0039759999999944284	-0.004031999999998259	-0.004247999999984486	-0.011507999999993412	-0.004507999999991963	-0.004683999999988142	-0.004659999999989672	-0.004727999999987187	-0.004851999999988532	-0.005039999999967293	-0.005155999999983951	-0.005199999999982996	-0.005327999999982236	-0.005363999999974389	-0.005399999999966543	-0.005419999999967118	-0.005535999999972674	-0.005519999999981096	-0.005743999999974214	-0.005747999999972109	-0.005847999999974984	-0.005807999999973834	-0.006091999999968678	-0.005999999999972694
CN.GX	0.0	0.0	0.0	-0.00012400000000134526	-0.002179999999996074	-0.024460000000003923	-0.008540000000001324	-0.020315999999998002	-0.0026760000000125572	-0.002575999999987477	-0.001379999999995274	-0.001379999999995274	-0.001379999999995274	-0.0014080000000027404	-0.0014080000000027404	-0.0014119999999895327	-0.0014119999999895327	-0.0014119999999895327	-0.0014359999999880024	-0.0014639999999843667	-0.0014639999999843667	-0.0014759999999780504	-0.0014759999999780504	-0.0015199999999881975	-0.0015079999999834115	-0.0015279999999950888	-0.0015279999999950888	-0.0015279999999950888	-0.0015279999999950888	-0.0015279999999950888	-0.001567999999996239	-0.0015719999999830314
CN.GZ	0.0	0.0	0.0	-7.916666665552796e-05	-0.0077374999999935135	-0.026466666666646876	-0.03762083333334054	-0.04734583333333431	-0.06552916666667796	-0.052754166666668656	-0.057308333333327965	-0.05013749999999151	-0.04633749999998216	-0.03253333333331776	-0.0585624999999812	-0.02453333333330976	-0.030166666666631148	-0.032391666666642394	-0.01913333333330991	-0.017795833333311695	-0.03766666666665808	-0.1191666666666591	-0.1457791666666597	-0.020974999999989752	-0.05793333333331541	-0.0411916666666734	-0.10874583333334575	-0.021437499999998888	-0.020974999999989752	-0.021999999999977593	-0.021249999999994884	-0.022120833333305612
CN.HA	0.0	0.0	0.0	-4.347826088046958e-06	-6.52173912984999e-05	-0.00013043478260810204	-0.002573913043446563	-0.0052260869565001755	-0.00588695652171678	-0.006334782608674594	-0.006191304347791249	-0.007104347826070168	-0.0051739130434658165	-0.004417391304334384	-0.0053043478260739185	-0.060260869565209596	-0.015417391304328731	-0.08567826086954833	-0.0773217391304093	-0.06663043478257746	-0.09612608695649394	-0.09567826086953612	-0.07673913043476643	-0.0833130434782392	-0.09654782608692347	-0.058513043478247706	-0.14146956521736698	-0.04569565217389382	-0.047817391304316725	-0.0444565217391224	-0.04960869565214798	-0.04083913043474441
CN.HB	0.0	0.0	3.999999997894577e-06	-0.0004959999999942788	-0.03312399999999549	-0.07884800000000913	-0.02957999999999572	-0.018220000000002123	-0.027396000000012855	-0.005411999999993533	-0.005500000000002725	-0.005500000000002725	-0.005576000000007131	-0.0055880000000008145	-0.005668000000014217	-0.005668000000014217	-0.00571200000000216	-0.00579200000000446	-0.005852000000006186	-0.005936000000006381	-0.006004000000003895	-0.006011999999999684	-0.006059999999985521	-0.0060679999999813106	-0.0060919999999908825	-0.006099999999986672	-0.006255999999993378	-0.006279999999991848	-0.006231999999994908	-0.006239999999990697	-0.006420000000006976	-0.006428000000002765
CN.HL	0.0	0.0	0.0	-0.0001999999999946489	-0.01195200000000396	-0.042056000000001426	-0.023792000000000257	-0.019999999999997797	-0.03920399999999269	-0.03950799999999921	-0.04174799999999701	-0.044511999999996554	-0.02665199999998258	-0.03601199999999638	-0.04121599999998837	-0.015164000000000843	-0.02521199999999668	-0.028323999999979588	-0.004103999999982566	-0.0041559999999996045	-0.004132000000001135	-0.004151999999990608	-0.004151999999990608	-0.004211999999992333	-0.004203999999985442	-0.00425600000000248	-0.004203999999985442	-0.00417600000000018	-0.004223999999997119	-0.0041959999999896525	-0.004251999999993483	-0.004311999999984106
CN.HE	0.0	0.0	3.999999997894577e-06	-0.0007399999999768703	-0.01949199999998763	-0.04083999999998644	-0.027836000000003303	-0.021623999999986765	-0.004340000000002675	-0.004395999999984301	-0.004407999999989087	-0.004423999999980666	-0.004535999999988327	-0.0045399999999751195	-0.00461999999997742	-0.0046879999999749344	-0.0047319999999850815	-0.004843999999992743	-0.004843999999992743	-0.004983999999996769	-0.005007999999984136	-0.005083999999999644	-0.005891999999985131	-0.010539999999992222	-0.00862400000000152	-0.01697999999998867	-0.013295999999995978	-0.0136759999999847	-0.01537199999998018	-0.015167999999987636	-0.018227999999997913	-0.011103999999984016
CN.HU	0.0	0.0	3.999999997894577e-06	-0.00025599999999847967	-0.014355999999993152	-0.03506400000000687	-0.02412000000000525	-0.012676000000000354	-0.002572000000000685	-0.0026199999999976242	-0.0026679999999945636	-0.002903999999981366	-0.002903999999981366	-0.0029199999999840465	-0.0029599999999851967	-0.0029599999999851967	-0.0030359999999896026	-0.0030439999999853917	-0.0030679999999838614	-0.003079999999977545	-0.003123999999987692	-0.003123999999987692	-0.003123999999987692	-0.003263999999991718	-0.003263999999991718	-0.003263999999991718	-0.0032679999999785103	-0.003283999999981191	-0.0032879999999790854	-0.0032879999999790854	-0.003363999999972389	-0.0034319999999699036
CN.HN	0.0	0.0	3.999999997894577e-06	-0.0006039999999929435	-0.01845199999999103	-0.014691999999993932	-0.03937999999998887	-0.030680000000005148	-0.004164000000006496	-0.00421600000000133	-0.004271999999982956	-0.0042720000000051606	-0.0043639999999900425	-0.004372000000008036	-0.0044320000000097615	-0.004456000000008231	-0.004556000000011107	-0.004544000000006321	-0.0045680000000047905	-0.004580000000009576	-0.004596000000001155	-0.004628000000006516	-0.004636000000024509	-0.004848000000012842	-0.004844000000003845	-0.004851999999999634	-0.004851999999999634	-0.004851999999999634	-0.004908000000003465	-0.004924000000006146	-0.005008000000006341	-0.005011999999993133
CN.JS	0.0	0.0	1.5999999991578306e-05	-0.0007399999999768703	-0.06501599999999552	-0.06650399999997836	-0.06973599999998692	-0.013539999999989671	-0.037791999999992054	-0.010379999999987621	-0.004615999999979525	-0.0047759999999952285	-0.004847999999990638	-0.004883999999993893	-0.00493199999997973	-0.0049639999999850914	-0.005103999999989117	-0.005283999999972089	-0.005419999999989322	-0.0055959999999855015	-0.0056799999999856965	-0.005799999999978045	-0.009523999999971888	-0.016171999999969877	-0.01427599999997975	-0.00592399999997939	-0.005967999999967333	-0.0060639999999612115	-0.006071999999957001	-0.006099999999975569	-0.006211999999972129	-0.006415999999975774
CN.JX	0.0	0.0	0.0	-0.00012083333333912094	-0.006208333333335148	-0.02598749999999095	-0.03082499999998989	-0.0427583333333037	-0.02741666666664644	-0.02133749999998491	-0.030512499999979514	-0.029999999999985594	-0.02058333333332385	-0.02010416666665682	-0.01897499999997665	-0.011808333333318544	-0.029720833333313212	-0.02369999999998207	-0.013962499999975453	-0.011395833333305294	-0.0309624999999758	-0.025991666666635993	-0.03381249999997449	-0.014716666666636513	-0.036266666666640024	-0.003958333333298203	-0.003958333333298203	-0.003929166666649664	-0.003954166666642056	-0.0039083333333134185	-0.003987499999980049	-0.003974999999989404
CN.JL	0.0	0.0	0.0	-0.00014999999998766	-0.010054166666650932	-0.03372499999998446	-0.021808333333328545	-0.04240833333332139	-0.05307083333331297	-0.06232916666665256	-0.06532499999999386	-0.05959583333331464	-0.05118333333330449	-0.0431666666666497	-0.06260833333331384	-0.03000416666664174	-0.041787499999978994	-0.04559999999997899	-0.010366666666650204	-0.020108333333312967	-0.03149583333330597	-0.04307916666664857	-0.06183749999998378	-0.021541666666669013	-0.022858333333308778	-0.018529166666647612	-0.030329166666653862	-0.061695833333319516	-0.017083333333323125	-0.013524999999992016	-0.022983333333337352	-0.011249999999984883
CN.LN	0.0	0.0	3.999999997894577e-06	-0.0006240000000157231	-0.027828000000018616	-0.045223999999999265	-0.05422000000000482	-0.02875599999999645	-0.03328800000000909	-0.015335999999988026	-0.049312000000001355	-0.048512000000000555	-0.0070440000000115965	-0.0071200000000049	-0.007160000000017153	-0.007172000000010836	-0.007304000000007971	-0.007427999999987112	-0.022583999999992166	-0.040343999999992164	-0.01414799999998051	-0.05265599999998427	-0.036383999999989314	-0.02645199999998793	-0.008035999999989052	-0.007939999999995173	-0.007915999999996703	-0.007891999999987132	-0.007891999999987132	-0.007999999999996898	-0.008107999999995563	-0.008147999999996713
CN.NM	0.0	0.0	0.0	-0.0005639999999917933	-0.03377199999999858	-0.0716759999999983	-0.04370000000000207	-0.04603199999998475	-0.03833600000000548	-0.05109199999999703	-0.03164399999999734	-0.03028399999999154	-0.0159959999999848	-0.022339999999998472	-0.02359200000000561	-0.01203200000000626	-0.03206400000000942	-0.026820000000005173	-0.01074400000000697	-0.03285199999999433	-0.008591999999996158	-0.008644000000002094	-0.008684000000003245	-0.008883999999997894	-0.008911999999994258	-0.008923999999987942	-0.008967999999998089	-0.008971999999995983	-0.008991999999996558	-0.008943999999999619	-0.009015999999983926	-0.009063999999991967
CN.NX	0.0	0.0	0.0	0.0	-0.002669565217383596	-0.008573913043474768	-0.009086956521731082	-0.01207826086956354	-0.01815652173912108	-0.15320434782606362	-0.11002173913041702	-0.18572608695650583	-0.14702173913042627	-0.11109565217388706	-0.11805652173911829	-0.17886521739128858	-0.1142434782608337	-0.11454347826086453	-0.10575217391305403	-0.16221739130434232	-0.10869130434782992	-0.14799565217389343	-0.31353478260865986	-0.10744782608693715	-0.16038695652172974	-0.08414347826086743	-0.08691739130431975	-0.11269130434778951	-0.0883826086956363	-0.09184782608694375	-0.10058260869563185	-0.04223913043476246
CN.QH	0.0	0.0	0.0	-4.3478260769447274e-06	-0.0012999999999929734	-0.003908695652155014	-0.00777826086953981	-0.010230434782587672	-0.01102173913042348	-0.011760869565191623	-0.011373913043477568	-0.01988695652171968	-0.06839565217389154	-0.07987826086954808	-0.04960869565217019	-0.08629565217388446	-0.11966956521736183	-0.08306086956519909	-0.14000869565214957	-0.12939999999997953	-0.15612608695650954	-0.11706086956521089	-0.1538608695652255	-0.1982260869564989	-0.17170869565213964	-0.15447391304346247	-0.1814434782608343	-0.1465695652173804	-0.1662826086956226	-0.18632608695648978	-0.14086956521736083	-0.11163043478257251
CN.SA	0.0	0.0	0.0	-0.0002759999999990548	-0.0235159999999901	-0.08628000000000524	-0.051535999999996474	-0.04592399999999719	-0.05201999999999707	-0.04547599999998875	-0.04297599999998347	-0.06083599999997524	-0.021543999999973362	-0.04708399999999724	-0.0247959999999936	-0.016167999999994187	-0.03352399999998479	-0.027431999999993906	-0.007943999999993068	-0.007948000000002065	-0.007988000000014317	-0.008019999999997474	-0.008019999999997474	-0.008072000000014512	-0.008059999999998624	-0.008115999999991352	-0.008111999999993458	-0.008103999999997669	-0.00808800000000609	-0.008116000000002455	-0.008180000000013177	-0.008183999999999969
CN.SD	0.0	0.0	1.5999999991578306e-05	-0.0008759999999718993	-0.12649199999998917	-0.0626359999999826	-0.09914399999998436	-0.009471999999977054	-0.02171199999996265	-0.046075999999972694	-0.006283999999989742	-0.006352000000009461	-0.0064759999999775	-0.006559999999977695	-0.006659999999969468	-0.006959999999978095	-0.0070399999999914975	-0.007215999999987677	-0.007267999999982511	-0.007411999999973329	-0.007443999999967588	-0.007643999999973339	-0.007651999999991332	-0.007695999999979275	-0.00781999999998062	-0.00781999999998062	-0.007927999999979285	-0.00793199999997718	-0.00806799999998331	-0.008071999999981205	-0.008395999999988302	-0.008355999999987151
CN.SH	0.0	0.0	3.999999997894577e-06	-0.0006599999999967743	-0.029960000000006648	-0.03726800000001251	-0.06983999999998769	-0.035935999999991974	-0.028092000000001782	-0.018563999999998693	-0.02765199999998913	-0.006563999999997794	-0.006664000000000669	-0.006743999999980765	-0.013399999999985646	-0.024091999999997782	-0.02946799999999916	-0.03393200000000318	-0.028724000000013294	-0.027180000000015525	-0.03739600000001175	-0.027820000000000622	-0.03277200000000313	-0.02084000000001085	-0.04259200000000796	-0.007516000000007406	-0.007664000000007221	-0.00768800000000569	-0.020652000000009885	-0.049576000000006726	-0.00785600000000608	-0.00780000000000225
CN.SX	0.0	0.0	0.0	-0.00016666666667886076	-0.011191666666654498	-0.027083333333333126	-0.023004166666662496	-0.02901666666664804	-0.0245874999999951	-0.04149583333332707	-0.042233333333330236	-0.03699999999998704	-0.03553749999999356	-0.029004166666657394	-0.03653749999998901	-0.017895833333325672	-0.019891666666660424	-0.01862916666666159	-0.010333333333323313	-0.01451249999999682	-0.022191666666648846	-0.06868749999998647	-0.030583333333311646	-0.021366666666666756	-0.016041666666666288	-0.02249166666664637	-0.017549999999977306	-0.01890833333332287	-0.047145833333317455	-0.03572083333330811	-0.022899999999970166	-0.020637499999975883
CN.SC	0.0	0.0	3.999999997894577e-06	-0.0004560000000042308	-0.039624000000004767	-0.054128000000008836	-0.023951999999993756	-0.013463999999996368	-0.003675999999996904	-0.0037320000000007347	-0.003799999999987147	-0.003883999999987342	-0.003931999999995384	-0.003943999999977965	-0.00401199999997548	-0.004039999999994048	-0.00413199999997893	-0.0041559999999996045	-0.004203999999996544	-0.004219999999988122	-0.004267999999996164	-0.004235999999990803	-0.0043239999999999945	-0.004340000000002675	-0.004340000000002675	-0.004340000000002675	-0.004367999999999039	-0.004340000000002675	-0.004343999999989467	-0.004356000000005356	-0.004475999999997704	-0.004503999999994068
CN.TJ	0.0	0.0	0.0	-0.00010833333333737372	-0.006058333333325283	-0.013587500000011854	-0.03938333333333155	-0.036749999999985405	-0.011554166666660759	-0.035245833333330534	-0.046487500000003124	-0.0217791666666578	-0.02174166666665256	-0.018591666666656348	-0.023237499999995137	-0.004579166666651702	-0.004583333333318951	-0.004604166666666298	-0.004612499999989694	-0.004645833333327687	-0.004645833333327687	-0.00465833333330723	-0.004699999999990823	-0.00487083333332583	-0.004904166666641618	-0.004966666666639252	-0.004983333333308249	-0.00506666666665323	-0.009724999999971562	-0.053179166666650346	-0.005383333333330853	-0.005387499999987
CN.XJ	0.0	0.0	0.0	-5.833333335258928e-05	-0.0019083333333225205	-0.03652916666664341	-0.023404166666651793	-0.036837499999997636	-0.044125000000005965	-0.04465416666666888	-0.051783333333321746	-0.05827916666665267	-0.06409999999998917	-0.03901666666665804	-0.04417499999997965	-0.04121666666664359	-0.0321624999999881	-0.034237499999989485	-0.017116666666650016	-0.01734166666665926	-0.01970833333332367	-0.016508333333309366	-0.019379166666666503	-0.0177958333333339	-0.02235833333333881	-0.01811666666666767	-0.06531249999999211	-0.015454166666672986	-0.015420833333334993	-0.015287499999983023	-0.01522916666666374	-0.016108333333308966
CN.XZ	0.0	0.0	0.0	-5.45454545530788e-05	-0.0015045454545448145	-0.006886363636349202	-0.01674545454545262	-0.026468181818184444	-0.03289090909089909	-0.04198181818182434	-0.15629545454544091	-0.2806500000000045	-0.23089090909089727	-0.2987818181818036	-0.2313272727272664	-0.2515090909090745	-0.1798090909090555	-0.2655954545454309	-0.21066363636361718	-0.2532272727272411	-0.24782272727271737	-0.2666954545454181	-0.3303727272726986	-0.29404999999996795	-0.285231818181797	-0.29614545454544894	-0.18992727272725274	-0.3444272727272657	-0.19615454545452993	-0.17739090909087984	-0.06351818181815627	-0.06402272727271674
CN.YN	0.0	0.0	0.0	-9.166666665727519e-05	-0.008895833333333325	-0.0435749999999957	-0.04806249999999013	-0.048162499999993	-0.05425833333333463	-0.06637916666667465	-0.05590833333334322	-0.06175000000000486	-0.039854166666675184	-0.03867499999999913	-0.05140833333333594	-0.02104583333334409	-0.03133749999998381	-0.03201249999998934	-0.0185791666666546	-0.017654166666669635	-0.04141666666667154	-0.033237499999982933	-0.039912499999994466	-0.034266666666649126	-0.03512083333331306	-0.025324999999998266	-0.03388749999998497	-0.021895833333329673	-0.03109166666664942	-0.023995833333323446	-0.046337500000015464	-0.021666666666642076
CN.ZJ	0.0	0.0	7.999999995789153e-06	-0.0007719999999822313	-0.039815999999992524	-0.03850399999998366	-0.03832400000000069	-0.08312799999998788	-0.029807999999986734	-0.027543999999990465	-0.02896399999998689	-0.015679999999984595	-0.02665199999998258	-0.014179999999996973	-0.018119999999977043	-0.03589599999997972	-0.006055999999987627	-0.006099999999986672	-0.006139999999987822	-0.006315999999984001	-0.006311999999975004	-0.006343999999969263	-0.0064599999999859214	-0.0065199999999765446	-0.006571999999982481	-0.00660399999997674	-0.006715999999984401	-0.006727999999978085	-0.00682799999998096	-0.006907999999994363	-0.007059999999992073	-0.007079999999992648
COL	0.0	0.0	9.523809518796611e-06	-0.00023809523808093758	-0.014971428571419754	-0.09085714285712587	-0.02071428571428502	-0.10332380952379205	-0.04312857142855231	-0.025799999999998047	-0.027719047619034765	-0.03394285714284351	-0.04001904761904429	-0.022561904761886353	-0.050499999999975564	-0.032314285714274416	-0.09383809523807463	-0.09858571428570384	-0.04719999999996949	-0.03284285714284518	-0.03827142857140142	-0.03860952380950744	-0.03488095238092237	-0.029842857142847734	-0.029861904761874225	-0.030028571428553086	-0.03602857142853688	-0.04384761904758783	-0.05291428571426726	-0.04504285714284073	-0.047061904761880324	-0.038857142857107174
COG	0.0	0.0	0.0	-0.0001541666666660113	-0.00284583333334254	-0.00933749999997291	-0.02913333333331991	-0.08101249999996618	-0.11358333333331139	-0.1173208333333231	-0.11025416666665677	-0.11200416666666824	-0.11096666666666755	-0.10557916666668055	-0.12058749999998009	-0.10985000000000023	-0.12099166666666994	-0.1291416666666656	-0.12173333333332925	-0.14697499999999364	-0.15482499999998067	-0.17507916666663625	-0.13959166666664968	-0.13729999999997355	-0.12997916666667164	-0.1395416666666427	-0.13310416666664215	-0.14059583333332348	-0.13079583333329703	-0.15423333333332012	-0.15202500000000008	-0.13190416666666316
CRI	0.0	0.0	8.000000017993614e-06	-0.000767999999995439	-0.01507599999998055	-0.04520399999998759	-0.04058799999999696	-0.012063999999967212	-0.016071999999967	-0.011467999999970058	-0.01645999999998482	-0.014435999999973248	-0.02351199999997	-0.023151999999992956	-0.016283999999966436	-0.014975999999977674	-0.014991999999991457	-0.015047999999995287	-0.017591999999988506	-0.019671999999970602	-0.017195999999974898	-0.017695999999989276	-0.019007999999975933	-0.019495999999985525	-0.021903999999994817	-0.04140799999997613	-0.04322799999998406	-0.07261199999998302	-0.05112799999998918	-0.09369199999998967	-0.05107999999997004	-0.028751999999954148
HRV	0.0	0.0	-0.002939999999995724	-0.13476799999999622	-0.2698120000000026	-0.38854799999998857	-0.4165799999999664	-0.38456399999996504	-0.3836399999999851	-0.3886759999999878	-0.3797279999999681	-0.35777599999999854	-0.3837399999999769	-0.39583999999994735	-0.3524559999999788	-0.3373439999999728	-0.38543199999996336	-0.38705599999996343	-0.3655759999999453	-0.3665079999999654	-0.3564439999999669	-0.3490919999999953	-0.3505959999999364	-0.3444239999999654	-0.3442119999999549	-0.31369199999997655	-0.33262799999996817	-0.3609079999999709	-0.36702799999999147	-0.33952799999995564	-0.33511599999996866	-0.33608399999996985
CUB	0.0	0.0	3.999999997894577e-06	-0.00026400000000537105	-0.003923999999988492	-0.005851999999995083	-0.01354799999998546	-0.021959999999987545	-0.022871999999973802	-0.02561199999998598	-0.026107999999969156	-0.03127999999997799	-0.059387999999982455	-0.05113599999998497	-0.05496799999997748	-0.05927999999997269	-0.05781599999997722	-0.05056399999999739	-0.05688799999998828	-0.05090799999996065	-0.06691999999998144	-0.08521199999997897	-0.06637999999996591	-0.07660399999995793	-0.0834319999999833	-0.0859879999999702	-0.09440399999997018	-0.10011599999997234	-0.10348799999997382	-0.11961999999998696	-0.12027999999999484	-0.11660799999998472
CYP	0.0	0.0	-0.01885199999998033	-0.33966799999997077	-0.49455199999997035	-0.5764399999999781	-0.6066999999999712	-0.6148199999999937	-0.6315119999999674	-0.6421919999999748	-0.6558440000000054	-0.6724319999999895	-0.6846479999999766	-0.6986999999999632	-0.6864719999999824	-0.7170000000000121	-0.7146639999999871	-0.6968919999999823	-0.7228199999999796	-0.7429039999999776	-0.747203999999968	-0.723415999999999	-0.7478319999999705	-0.7703759999999726	-0.7552439999999772	-0.7658040000000144	-0.7455639999999875	-0.7599840000000135	-0.7731799999999844	-0.7440840000000115	-0.752415999999978	-0.7600599999999846
CZE	0.0	0.0	-0.010612499999984593	-0.4046583333333076	-0.6486124999999787	-0.7188083333333206	-0.6921583333332926	-0.7448499999999747	-0.6472333333332969	-0.5849124999999677	-0.5480291666666415	-0.5705916666666311	-0.48959166666665555	-0.5549124999999488	-0.4751624999999593	-0.5992166666666354	-0.49674999999997915	-0.5665874999999931	-0.4998708333333268	-0.4585916666666301	-0.44095416666661835	-0.5071999999999854	-0.4511541666666452	-0.43762499999998594	-0.40154166666667157	-0.3557041666666372	-0.3518416666666524	-0.4526833333333147	-0.4636458333332816	-0.49722499999997893	-0.4441333333333408	-0.4754583333332896
CIV	0.0	0.0	3.999999997894577e-06	3.200000000536107e-05	-0.02677999999999292	-0.10850799999998495	-0.09099999999997443	-0.09946799999999145	-0.03529199999998678	-0.02901999999999072	-0.031491999999966325	-0.03173199999999543	-0.03153199999998968	-0.03173599999998222	-0.03171600000000385	-0.03172399999997744	-0.03586399999997436	-0.04032399999998049	-0.041675999999979396	-0.04611999999998284	-0.046999999999997044	-0.04524799999997553	-0.04697999999996316	-0.04787199999995995	-0.05141599999997082	-0.07122799999997875	-0.06543999999998329	-0.06424799999997788	-0.05816399999997168	-0.05917599999999412	-0.06049599999999877	-0.06184799999999768
PRK	0.0	0.0	0.0	-9.599999999387876e-05	-0.0035120000000055107	-0.012611999999989632	-0.013431999999979904	-0.018795999999998703	-0.02557599999997162	-0.04171199999997155	-0.03680399999999029	-0.05513199999996887	-0.055623999999954155	-0.06386399999995795	-0.07519199999995729	-0.05096799999997348	-0.06267199999999695	-0.06641199999997127	-0.06331999999997784	-0.09627999999995973	-0.08145999999997766	-0.09128799999998938	-0.08319599999998539	-0.09668399999998023	-0.09530799999997175	-0.0834279999999743	-0.10247999999996038	-0.11508399999996533	-0.09683199999998005	-0.10362399999999106	-0.10011999999997023	-0.08245199999997732
COD	0.0	0.0	0.0	-0.0005919999999992598	-0.01829199999998643	-0.07453599999998062	-0.07546799999996745	-0.06619199999995384	-0.07379599999997044	-0.06205599999998812	-0.06431999999996219	-0.06980799999997123	-0.07377199999999418	-0.0738279999999647	-0.07545199999995367	-0.07617999999997016	-0.07765599999999262	-0.07920399999998828	-0.08669199999996602	-0.09489199999996867	-0.14290399999995484	-0.22671599999999348	-0.20879999999999788	-0.22153599999996665	-0.22495199999997828	-0.22695599999997818	-0.18951599999997848	-0.18627999999997202	-0.17631999999997428	-0.16528799999998567	-0.1688679999999887	-0.1815799999999812
DNK	0.0	0.0	-0.03014399999996531	-0.9415559999999878	-1.220163999999968	-1.158199999999976	-1.1670559999999441	-1.0534479999999902	-1.0989719999999759	-0.8785079999999779	-0.9842399999999807	-1.0777839999999816	-1.1768519999999505	-0.9001119999999752	-0.9088959999999813	-0.9519039999999701	-0.8326999999999862	-0.8511319999999656	-0.8157479999999606	-0.8901919999999675	-1.0923039999999884	-0.8311839999999626	-0.8490879999999756	-0.7229239999999915	-0.8342319999999681	-0.8487319999999854	-0.7417039999999542	-0.7143959999999949	-0.7600999999999636	-0.7284119999999783	-0.746135999999975	-0.7259279999999868
DJI	0.0	0.0	0.0	-0.0003749999999969056	-0.00032083333333376984	-0.0015124999999893696	-0.0036499999999883848	-0.004779166666646351	-0.007020833333326593	-0.012254166666647581	-0.010866666666664582	-0.012070833333321929	-0.013504166666633566	-0.015599999999971192	-0.02541249999997719	-0.02732499999997806	-0.03782916666666969	-0.04089166666664257	-0.029029166666649786	-0.02841249999997464	-0.031120833333320164	-0.029683333333319073	-0.03299583333330469	-0.03719999999997059	-0.04284999999998318	-0.039549999999988206	-0.04956249999996665	-0.0525624999999863	-0.03879583333331604	-0.04155416666664635	-0.0491749999999791	-0.051408333333302636
DOM	0.0	0.0	0.0	-7.499999999938112e-05	-0.0013041666666602225	-0.0027374999999718597	-0.014224999999978838	-0.0157874999999863	-0.026195833333320095	-0.02445416666665423	-0.04040416666665214	-0.06351666666666311	-0.04551666666663401	-0.048662499999974074	-0.050270833333321274	-0.07429583333332657	-0.07931249999999501	-0.05092083333330111	-0.08173333333331145	-0.06467916666667017	-0.06252083333334602	-0.08609999999998896	-0.09081666666661548	-0.11051249999999291	-0.08551249999998456	-0.06665833333333593	-0.0721624999999837	-0.0689458333333115	-0.07198750000000365	-0.06964166666668659	-0.06883333333335129	-0.07153333333335121
ECU	0.0	0.0	0.0	-4.166666667249075e-06	-0.0024916666666707776	-0.03055000000000696	-0.03304999999999003	-0.04503749999997808	-0.05211666666665726	-0.055499999999986116	-0.0599750000000121	-0.07050416666665171	-0.07057083333329439	-0.07485833333332748	-0.06620833333331744	-0.05943333333329193	-0.06902916666664538	-0.062174999999975444	-0.06643749999998283	-0.07145833333330742	-0.0969458333333062	-0.0929208333333098	-0.08697083333331079	-0.08900416666662858	-0.08265833333330752	-0.06991666666665841	-0.06299999999997974	-0.0653458333333301	-0.0647416666666345	-0.06757916666663144	-0.0649458333333186	-0.06610416666665841
EGY	0.0	0.0	-0.00978799999997726	-0.3402039999999995	-0.40661999999995757	-0.42046399999996487	-0.453559999999964	-0.43567599999999596	-0.44487199999997395	-0.34937999999996583	-0.3835840000000035	-0.381651999999999	-0.3913439999999935	-0.3885159999999832	-0.36446799999998447	-0.4160240000000037	-0.37192799999998805	-0.3723599999999605	-0.3654919999999784	-0.4018159999999771	-0.40440799999998944	-0.41104799999996944	-0.3930839999999769	-0.43199999999995464	-0.40473599999998333	-0.42310399999999637	-0.3901959999999649	-0.3732599999999864	-0.4305279999999967	-0.3932599999999842	-0.4286639999999786	-0.395399999999968
SLV	0.0	0.0	0.0	-8.799999998698738e-05	-0.0014799999999870472	-0.00884800000000574	-0.021443999999959384	-0.03805599999998632	-0.048547999999970504	-0.05599999999997829	-0.05935999999998609	-0.07213199999995812	-0.06500399999996853	-0.06875999999996774	-0.07219199999997095	-0.07701199999998742	-0.0867119999999777	-0.08593599999997537	-0.08394399999996915	-0.07922799999998675	-0.07476799999998063	-0.0897479999999895	-0.10697199999998297	-0.10601199999997757	-0.11898399999996645	-0.1600559999999862	-0.1481520000000125	-0.1191920000000013	-0.1020720000000086	-0.09539199999999415	-0.09428399999998893	-0.10022399999999321
ERI	0.0	0.0	8.33333333449815e-06	3.33333333379926e-05	3.7499999994139444e-05	-0.0017416666666658642	-0.008520833333325317	-0.010824999999992091	-0.010179166666668404	-0.009595833333342352	-0.009599999999976294	-0.009437499999986887	-0.0131916666666676	-0.028241666666650733	-0.0451583333333172	-0.05322916666669064	-0.0489541666666482	-0.03786249999998548	-0.03404999999999658	-0.02905833333332053	-0.02921249999997544	-0.02886666666666038	-0.030170833333331704	-0.02882499999999899	-0.031549999999980205	-0.035554166666651454	-0.038616666666679844	-0.03564166666664148	-0.037033333333313934	-0.045237499999994935	-0.052254166666632074	-0.04858749999997469
EST	0.0	0.0	-0.012483333333312974	-0.45711666666666817	-0.775849999999989	-0.8709541666666598	-0.8727499999999555	-0.8098500000000008	-0.759183333333302	-0.7897499999999891	-0.7772583333333194	-0.7313374999999511	-0.7718583333333195	-0.8114583333333147	-0.7869624999999991	-0.7548416666666724	-0.7160208333333196	-0.7337124999999833	-0.6665416666666535	-0.6320708333333092	-0.647066666666618	-0.7502166666666255	-0.6837833333332988	-0.7456541666666539	-0.6681624999999691	-0.6291083333333058	-0.7120666666666331	-0.6573916666666513	-0.714970833333306	-0.704966666666651	-0.7740333333333127	-0.8287249999999857
ETH	0.0	0.0	0.0	0.00021111111110361236	0.00036666666667350967	0.0004111111111093635	-0.0013444444444288273	-0.016888888888877407	-0.017599999999995397	-0.040322222222199944	-0.05683333333331708	-0.07854444444441722	-0.13639999999998098	-0.102611111111095	-0.09336666666663884	-0.10614444444443372	-0.11363333333331838	-0.09215555555552868	-0.17892222222219978	-0.20686666666664966	-0.2165111111110951	-0.17006666666663506	-0.1643666666666599	-0.16304444444441568	-0.141655555555531	-0.1670666666666487	-0.16523333333330337	-0.1598111111110745	-0.1940555555555279	-0.1837444444444225	-0.1862666666666457	-0.19809999999996775
FJI	0.0	0.0	6.800000000861672e-05	0.00018799999998986294	-0.001219999999990673	-0.005491999999973629	-0.0017679999999686835	-0.0001679999999781856	-0.0015279999999839866	-0.0008679999999872123	-0.008927999999963632	-0.02059999999995954	-0.023747999999967906	-0.011815999999964522	-0.00786799999997756	-0.007911999999965502	-0.012743999999964561	-0.00888799999995138	-0.006639999999979995	0.0011200000000100019	0.0009719999999990847	0.0016120000000174883	0.0007199999999984996	0.005372000000014587	-0.0015159999999792007	-0.014175999999987976	-0.001247999999975935	-0.006711999999997609	0.0024200000000140776	-0.003964000000000745	-0.02049199999999418	-0.016255999999970072
FIN	0.0	0.0	-0.016791304347818503	-0.7855173913043245	-0.9580739130434779	-0.9923782608695308	-1.0390869565216954	-0.8851130434782584	-0.9260565217391048	-0.8524869565217141	-0.8553391304347513	-0.753682608695605	-0.7544260869564945	-0.8400869565217239	-0.7478347826086806	-0.861065217391288	-0.6420043478260529	-0.815252173913017	-0.7441086956521681	-0.8217999999999837	-0.8149521739130194	-0.7468999999999615	-0.7487347826086621	-0.7713826086956477	-0.6905739130434685	-0.7461695652173694	-0.6974478260869388	-0.748017391304312	-0.5989304347825963	-0.7410869565217193	-0.6551826086956147	-0.7344391304347608
FRA	0.0	0.0	-0.02064347826085111	-0.6033043478260613	-0.879565217391276	-0.8082434782608505	-0.8840478260869533	-0.6582652173912629	-0.7110391304347319	-0.7117043478260476	-0.7697260869565126	-0.6592913043478199	-0.7515739130434462	-0.7194695652173566	-0.67158260869562	-0.7193695652173648	-0.7107695652173618	-0.6981391304347606	-0.6820478260869178	-0.7675434782608792	-0.6686173913043492	-0.6155739130434768	-0.852556521739134	-0.5922739130434729	-0.5616391304347434	-0.7664999999999811	-0.665091304347809	-0.5227652173912856	-0.7467695652173534	-0.6813565217391293	-0.5679130434782298	-0.7432217391303841
PYF	0.0	0.0	0.0	-0.00032399999999599416	-0.0037719999999796805	-0.004787999999966708	-0.01923599999997805	-0.02395599999998055	-0.03209999999999047	-0.0379959999999957	-0.04207999999996659	-0.04597599999996982	-0.04239999999997579	-0.04824799999996188	-0.05677199999997162	-0.06460399999999034	-0.06933999999998441	-0.08221999999996621	-0.08242799999997885	-0.07924399999995613	-0.08293599999998902	-0.08609599999997997	-0.09009999999998186	-0.0957439999999643	-0.09195199999999515	-0.0963079999999672	-0.09921599999996866	-0.10939999999999284	-0.11616799999997207	-0.11828000000000394	-0.132307999999981	-0.13561599999998286
GAB	0.0	0.0	0.0	-0.00047200000000691134	-0.04787199999999325	-0.04864799999998448	-0.056968000000001684	-0.050439999999996044	-0.10791199999995449	-0.11160400000000958	-0.09608399999997408	-0.06533200000000683	-0.06090799999999286	-0.07061999999997681	-0.05352399999997148	-0.05334399999996631	-0.054263999999948354	-0.058807999999954674	-0.06752399999996328	-0.06720799999997418	-0.0717479999999715	-0.0758279999999778	-0.07380399999997733	-0.07603999999996613	-0.07315199999996524	-0.07257999999997766	-0.0702319999999812	-0.07315599999998534	-0.07255999999995488	-0.07511599999996399	-0.07570399999997646	-0.07247999999998589
GMB	0.0	0.0	0.0	-0.00047894736843190344	-0.0013473684210563164	-0.007963157894730344	-0.011126315789444785	-0.018726315789463488	-0.029015789473663123	-0.03460526315788304	-0.035499999999977216	-0.03897368421049707	-0.049273684210482394	-0.05017894736841777	-0.043499999999974115	-0.031957894736822645	-0.0331947368421015	-0.049494736842103926	-0.08407894736840449	-0.10587894736839853	-0.10212105263156523	-0.08719999999996508	-0.07445789473683462	-0.08359999999999479	-0.08378421052629426	-0.09500526315787683	-0.0898315789473414	-0.08496315789473519	-0.0807105263157748	-0.0830263157894584	-0.08667894736839044	-0.10249999999999426
GEO	0.0	0.0	-0.0007849999999920421	-0.025634999999990526	-0.054984999999985185	-0.05859499999998352	-0.06336999999998483	-0.0928299999999993	-0.0798949999999854	-0.06752500000001271	-0.0752299999999928	-0.07200999999996682	-0.07403999999997524	-0.08501499999997719	-0.08715500000000542	-0.07651499999997702	-0.09452999999999268	-0.08199499999997917	-0.10452000000000794	-0.09027499999998412	-0.14590500000000173	-0.13969499999996193	-0.13615499999998226	-0.19458499999999157	-0.20225499999998453	-0.17925499999996708	-0.1788049999999819	-0.1717899999999828	-0.18915999999998823	-0.22117499999998458	-0.17675999999997583	-0.2134449999999788
DEU	0.0	0.0	-0.022069565217353038	-0.42730434782605187	-1.1795565217391224	-1.0261521739130197	-1.093556521739103	-0.9166608695652001	-0.9170956521738938	-0.8951043478260812	-0.9480999999999407	-0.8459391304347474	-0.866969565217357	-0.7991608695651964	-0.8414913043478078	-0.7311304347825898	-0.9269130434782391	-0.7456260869564857	-0.9609260869565039	-0.7131913043478155	-0.8549999999999613	-0.8393478260869558	-0.677586956521703	-0.8002956521739102	-0.7331956521738903	-0.6763260869564691	-0.7729695652173629	-0.8328608695651996	-0.7511304347825987	-0.6391173913043224	-0.883443478260848	-0.6710608695651987
GHA	0.0	0.0	7.999999995789153e-06	-0.0009400000000048259	-0.021255999999991726	-0.009435999999984901	-0.015839999999978094	-0.020151999999984405	-0.018407999999991986	-0.02360399999998819	-0.027791999999982053	-0.04299199999998615	-0.03360399999998709	-0.055291999999984576	-0.07858799999997945	-0.11341199999997942	-0.0983039999999824	-0.09751999999998429	-0.10394399999998916	-0.11729199999999107	-0.12098399999997955	-0.1371839999999791	-0.14552799999998367	-0.18755999999998663	-0.14299199999999734	-0.14281999999998796	-0.15306800000000065	-0.15560399999999808	-0.13898799999998435	-0.15844799999996662	-0.13136799999999837	-0.13113999999998516
GRC	0.0	0.0	-0.010775999999967922	-0.4330919999999905	-0.46390399999993726	-0.4794879999999946	-0.4863719999999905	-0.4780519999999955	-0.45176799999997463	-0.4097159999999933	-0.44584399999999524	-0.440119999999955	-0.4518599999999706	-0.4392159999999645	-0.5690479999999942	-0.48726399999996506	-0.4414879999999788	-0.4959679999999911	-0.5333159999999726	-0.4602919999999622	-0.4711639999999906	-0.447235999999962	-0.5106679999999697	-0.49024400000000634	-0.4697999999999869	-0.46303999999995904	-0.5362399999999767	-0.45070399999999067	-0.5058319999999839	-0.47695999999995964	-0.5130519999999916	-0.46238399999996016
GRL	0.0	0.0	0.0	-0.012118750000011946	-0.17134375000000812	-0.2951499999999774	-0.3979124999999972	-0.4184687499999895	-0.32551874999998676	-0.22601875000000105	-0.14081249999999823	-0.13195624999996491	-0.12958124999999932	-0.12991249999998455	-0.1445374999999749	-0.13429374999999188	-0.13662499999999023	-0.13148124999998734	-0.13141249999998328	-0.13154374999999607	-0.14124999999998167	-0.13489999999998226	-0.13791874999997678	-0.14069374999998718	-0.1413624999999863	-0.14389374999999038	-0.1453124999999833	-0.14431875000000538	-0.14748749999997646	-0.15204999999998137	-0.1512624999999712	-0.15374999999997474
GTM	0.0	0.0	0.0	-7.20000000065113e-05	-0.001947999999996064	-0.007811999999995933	-0.005815999999991828	-0.007692000000003585	-0.009280000000000399	-0.027167999999977432	-0.028735999999995876	-0.036391999999974	-0.0328759999999928	-0.03259199999997575	-0.03676799999997593	-0.05834399999998796	-0.038975999999990574	-0.0790359999999879	-0.04795999999998024	-0.05451999999998014	-0.042307999999979806	-0.05915999999998034	-0.07404799999999323	-0.06652799999998793	-0.041455999999995274	-0.06658800000000076	-0.062299999999981814	-0.06050399999998346	-0.06361199999999068	-0.05607599999997159	-0.055675999999982295	-0.05604399999996623
GIN	0.0	0.0	4.166666667249075e-05	-0.00014166666666426408	-0.002795833333335551	-4.583333331753536e-05	-0.014824999999973887	-0.04133749999999381	-0.09846666666665227	-0.10966666666666347	-0.09807083333330802	-0.11727916666663951	-0.16037083333331204	-0.2160874999999951	-0.15325000000001587	-0.14627083333332846	-0.15170833333330025	-0.19498749999996567	-0.19953749999997994	-0.17952083333332425	-0.13622916666663487	-0.16721666666664747	-0.18537499999996543	-0.13546666666665041	-0.1419249999999983	-0.14977499999998534	-0.1517458333333277	-0.17409166666664255	-0.18519999999998538	-0.15997499999996778	-0.16986249999996206	-0.16838333333329958
GUY	0.0	0.0	0.0	-0.00018799999998986294	-0.0030599999999880723	-0.0038119999999808307	-0.007731999999993633	-0.00941600000000653	-0.009051999999987181	-0.009215999999978575	-0.026336000000004578	-0.03669999999997842	-0.03561999999999177	-0.03501599999995442	-0.03491599999999595	-0.04107599999998435	-0.04352799999998158	-0.05771599999999655	-0.06500399999996853	-0.057267999999977004	-0.056723999999985786	-0.06425199999996467	-0.06955599999995954	-0.07576399999997818	-0.09079599999998189	-0.10703199999997359	-0.1211079999999809	-0.15818399999997235	-0.1406959999999735	-0.1452559999999714	-0.15552799999996036	-0.15831599999996948
HTI	0.0	0.0	0.0	-5.833333333038482e-05	-0.0033333333333107618	-0.008837499999969634	-0.008970833333321604	-0.028054166666635627	-0.03251666666663766	-0.026795833333315144	-0.023708333333305465	-0.031866666666646726	-0.02882499999999899	-0.03796249999998835	-0.04112083333330796	-0.0563499999999606	-0.04255833333330905	-0.039183333333314696	-0.03814999999997015	-0.05720833333331399	-0.04438749999996494	-0.06330416666663341	-0.030416666666643888	-0.04101666666662673	-0.04004999999999148	-0.0785624999999679	-0.06239999999997359	-0.08519999999996308	-0.04372499999997226	-0.03180416666662689	-0.032266666666647126	-0.030924999999992764
HND	0.0	0.0	0.0	-0.0001541666666660113	-0.004537500000001415	-0.005312499999987619	-0.00930833333332437	-0.01226666666666043	-0.016349999999987208	-0.01661666666664674	-0.01833749999998746	-0.01934583333332851	-0.015291666666650272	-0.02745833333331893	-0.03060833333331514	-0.06341249999999299	-0.051262499999982225	-0.07648333333333257	-0.06463333333330823	-0.04311666666664271	-0.05291249999997971	-0.08308749999996756	-0.08849999999998026	-0.0975666666666597	-0.08106249999997317	-0.1015333333333035	-0.08825416666664587	-0.09257916666665089	-0.08257083333330639	-0.07477083333328194	-0.06837083333329774	-0.08737083333328899
HKG	0.0	0.0	8.400000002239949e-05	-0.0009519999999874074	-0.045707999999977655	-0.10737600000000347	-0.04650799999998956	-0.03249599999998187	-0.03609599999998547	-0.008031999999991157	-0.02266799999998126	-0.019959999999996647	-0.03680799999996598	-0.0005479999999780105	0.0010999999999983245	0.002300000000055036	0.003940000000035582	0.007992000000034416	0.013036000000021808	0.018088000000027193	0.023256000000038135	0.0160040000000361	0.009932000000012486	0.017508000000021617	0.02326400000001172	0.03729600000001998	0.04532400000003545	0.05654400000003612	0.06752400000000769	0.07858000000002807	0.08862800000002391	0.09706800000000015
HUN	0.0	0.0	-0.00974583333331891	-0.49433333333331886	-0.7080041666666648	-0.8314541666666564	-0.8334208333333204	-0.8743499999999682	-0.8450208333332987	-0.8274083333332793	-0.715108333333303	-0.7687458333333286	-0.7941833333333093	-0.8610416666666398	-0.7581041666666621	-0.7585749999999947	-0.7965999999999807	-0.7249499999999798	-0.7242249999999673	-0.7405791666666439	-0.7914874999999877	-0.6633249999999813	-0.6605041666666644	-0.6698416666666263	-0.6704249999999523	-0.6408291666666455	-0.662191666666645	-0.614562499999971	-0.6164499999999795	-0.6074166666666603	-0.6342666666666386	-0.5797249999999754
ISL	0.0	0.0	-0.0371159999999815	-0.5530679999999788	-0.9313439999999784	-1.0571639999999882	-1.0684279999999657	-1.0385759999999689	-0.9972919999999719	-1.0117199999999937	-1.0483479999999767	-1.05753599999997	-1.0394359999999825	-1.0777839999999705	-1.066695999999967	-1.088051999999995	-1.1048759999999769	-1.1145079999999585	-1.1043359999999613	-1.1179599999999512	-1.1186919999999545	-1.1059079999999555	-1.0979759999999894	-1.127047999999975	-1.10104799999996	-1.1193639999999894	-1.1490759999999822	-1.1327359999999898	-1.1187039999999815	-1.1439319999999809	-1.087951999999992	-1.1482759999999814
IND	0.0	0.0	0.00017600000001838367	0.0015199999999770952	0.0036440000000137474	0.0012320000000398679	0.00332800000000244	0.008320000000017203	0.014000000000002899	0.01654000000004263	0.01956800000000314	0.017936000000040586	0.019024000000023022	0.02524800000001104	0.024052000000018836	0.02929600000001198	0.031559999999997146	0.03286400000002132	0.023908000000028018	0.03431600000003421	0.023748000000001213	0.034679999999998046	0.03559200000002871	0.0379200000000246	0.03939200000002696	0.0384759999999984	0.04194800000001386	0.04259200000003016	0.0439280000000597	0.04361600000002408	0.04712800000001849	0.04823200000001471
IDN	0.0	0.0	1.5999999991578306e-05	-0.0004879999999762852	-0.012503999999990967	-0.015531999999973678	-0.01041999999997767	-0.006951999999982306	-0.0015079999999834115	0.004132000000023339	0.004120000000007451	-0.000739999999965768	-0.0009639999999810911	0.003924000000021799	-0.0005559999999849019	0.0038360000000237093	0.0006759999999994548	0.004212000000003435	0.004580000000009576	0.004788000000033321	-0.001811999999956626	-0.0004319999999724544	-0.025875999999969146	-0.0007719999999822313	0.003864000000031176	0.0038800000000005497	0.003892000000060847	0.0037639999999949936	0.003908000000030221	0.00328800000000129	-0.0025199999999947487	0.0007840000000314262
IRN	0.0	0.0	0.0	-0.0005187500000003453	-0.0015749999999981057	-0.023381249999976372	-0.03631874999999729	-0.02718750000000325	-0.04185624999998305	-0.024874999999990877	-0.028493749999980444	-0.04409999999999137	-0.0492562499999738	-0.03370624999997629	-0.03341249999997409	-0.038168749999978324	-0.045893749999992295	-0.051756249999979076	-0.05601249999998004	-0.04359999999998809	-0.06851874999997953	-0.05163749999999023	-0.059893749999995194	-0.05439374999999247	-0.05745000000000333	-0.05959999999999299	-0.06228125000000695	-0.06281249999998684	-0.06141874999999741	-0.059675000000003475	-0.05861249999999929	-0.05793749999999376
IRQ	0.0	0.0	0.0	-0.0002920000000017353	-0.0006759999999883526	-0.0015079999999723093	-0.0033439999999940184	-0.002887999999967583	-0.007315999999990552	-0.012255999999988276	-0.012163999999970088	-0.012239999999974494	-0.017831999999973203	-0.013895999999968822	-0.014667999999973258	-0.015771999999969477	-0.0211119999999565	-0.03509599999997892	-0.03870799999998731	-0.031351999999995606	-0.027119999999991595	-0.027995999999974597	-0.028911999999980953	-0.026243999999975287	-0.02789199999998493	-0.03215999999995889	-0.028519999999987444	-0.03051999999996724	-0.031511999999978	-0.03337199999998708	-0.03558799999998641	-0.048907999999980856
IRL	0.0	0.0	-0.21937599999998225	-1.9190039999999908	-1.6725239999999864	-1.9679839999999893	-1.6892039999999886	-1.8372479999999691	-1.4911439999999776	-1.700208000000003	-1.4128759999999851	-1.6074239999999795	-1.7762919999999682	-1.653691999999951	-1.58052799999997	-1.6680959999999745	-1.6760719999999951	-1.7273319999999925	-1.6449439999999704	-1.527243999999972	-1.7870639999999716	-1.556324000000009	-1.589403999999972	-1.4751479999999595	-1.6390119999999841	-1.4116199999999801	-1.57759599999997	-1.3811039999999775	-1.6012359999999726	-1.3106919999999578	-1.5567879999999645	-1.256195999999976
ISR	0.0	0.0	-0.011041666666666838	-0.5747666666666595	-0.7241708333333041	-0.7197374999999728	-0.7201541666666533	-0.679904166666645	-0.7008041666666465	-0.5903916666666231	-0.6656166666666352	-0.6368124999999836	-0.6695083333332907	-0.5776458333332957	-0.6042666666666308	-0.7481291666666334	-0.6046499999999955	-0.6014291666666782	-0.5784749999999672	-0.6500166666666529	-0.6217166666666163	-0.6168749999999945	-0.5948249999999877	-0.6800416666666531	-0.6638458333333097	-0.5952416666666571	-0.6159291666666622	-0.5458916666666536	-0.600437499999984	-0.7147416666666406	-0.6474624999999734	-0.5283791666666482
ITA	0.0	0.0	-0.012087999999976784	-0.36593599999997783	-0.5761639999999901	-0.6743359999999976	-0.5955719999999776	-0.6182439999999789	-0.612891999999976	-0.608283999999959	-0.46701999999996247	-0.523435999999966	-0.5555119999999913	-0.4972919999999825	-0.5112399999999684	-0.534083999999968	-0.6114879999999934	-0.5438079999999679	-0.4231679999999627	-0.6495239999999569	-0.4154799999999792	-0.4963319999999771	-0.5273159999999666	-0.591695999999986	-0.42471999999997845	-0.6011559999999583	-0.441803999999979	-0.4693199999999509	-0.4835719999999655	-0.5019959999999601	-0.45158399999998267	-0.5005559999999853
JAM	0.0	0.0	3.600000000325565e-05	-5.1999999994833956e-05	-0.004831999999976855	-0.0026439999999738895	-0.002419999999991873	-0.001807999999980936	-0.0016759999999726993	-0.0017239999999918432	-0.0016639999999901178	-0.0017599999999728944	-0.0017119999999870572	-0.0015479999999734595	-0.0012959999999839766	-0.0010559999999881775	-0.0009359999999625224	-0.0007719999999711291	-0.00053199999997533	-0.001839999999986297	-0.0032719999999986094	-0.0029119999999993595	-0.0029599999999851967	-0.008159999999979295	-0.0030559999999901777	-0.002839999999981746	-0.0020879999999889876	-0.002123999999981141	-0.0009359999999625224	-0.0010719999999797558	-0.0027719999999842315	-0.06608399999998849
JPN	0.0	0.0	-0.001865384615351573	-0.11528846153843197	-0.17709230769228368	-0.1643692307692124	-0.10934999999996364	-0.11990384615381267	-0.13488076923072745	-0.058780769230737384	-0.12793461538459505	-0.11498461538459459	-0.10406153846150845	-0.13555769230768622	-0.11408461538457981	-0.1094423076922868	-0.12089999999997936	-0.1506807692307821	-0.13667692307690604	-0.13632692307686822	-0.07940769230767586	-0.10947692307693435	-0.08840384615383945	-0.05135384615382321	-0.051346153846154596	-0.08622692307690416	-0.036634615384589786	-0.10692692307689988	-0.02108846153845434	-0.09239615384613042	-0.05965384615385094	-0.1315307692307366
JOR	0.0	0.0	-0.0018879999999943387	-0.06500799999997753	-0.10336799999999258	-0.12463600000000019	-0.16025999999998986	-0.18233199999997396	-0.17703599999998598	-0.22655999999996457	-0.24913199999998525	-0.23134799999996458	-0.25105199999998495	-0.2604680000000026	-0.3033359999999763	-0.338119999999964	-0.3757999999999706	-0.36769599999996183	-0.3600559999999753	-0.4185399999999784	-0.39448399999997275	-0.37393199999995463	-0.3306759999999964	-0.33273600000000014	-0.34353199999997974	-0.35550399999995097	-0.3356519999999863	-0.3497039999999729	-0.3520239999999841	-0.34568000000000376	-0.34177599999997144	-0.3565159999999734
KAZ	0.0	0.0	0.0	-0.0007439999999969693	-0.0056279999999908625	-0.0024999999999830713	-0.004267999999962857	-0.003439999999987897	-0.009755999999971898	-0.012467999999965507	-0.01169199999998538	-0.011471999999979055	-0.0155159999999821	-0.04395599999998945	-0.03453999999999402	-0.05719999999997949	-0.04456399999999139	-0.04036799999996843	-0.039219999999973165	-0.04744799999998328	-0.0807079999999738	-0.04354799999995995	-0.04475199999997015	-0.04613599999997442	-0.057627999999976254	-0.06597999999997661	-0.07103999999999999	-0.06350399999999201	-0.06903599999996679	-0.06317999999998491	-0.05484399999996503	-0.04575999999998359
KEN	0.0	0.0	2.500000000349445e-05	0.001579166666676457	-0.017137499999997363	-0.03427916666663977	-0.04479583333331094	-0.04549583333334217	-0.09827083333333597	-0.08499583333332339	-0.12485833333332197	-0.0959249999999856	-0.09980833333331773	-0.09339166666664234	-0.08425416666665297	-0.09386666666664212	-0.08144999999993852	-0.11117916666663064	-0.11877499999998209	-0.12583749999998117	-0.12170833333330355	-0.125166666666654	-0.14691666666662995	-0.16897916666663848	-0.14014166666664885	-0.16754583333331574	-0.1645208333333259	-0.16683749999999442	-0.15536666666665644	-0.16678333333332018	-0.17614999999997494	-0.18743333333332002
KWT	0.0	0.0	2.0833333347347605e-05	-0.0006499999999909356	-0.018499999999999073	-0.023249999999996884	-0.024749999999984507	-0.02528749999997082	-0.019783333333311948	-0.024545833333311506	-0.02213749999998571	-0.03463749999995658	-0.03354166666665881	-0.036224999999978635	-0.05269166666664882	-0.07538333333330094	-0.12263750000000018	-0.11807083333331692	-0.17018333333331803	-0.14246666666665186	-0.13521666666664878	-0.15419583333331488	-0.14073749999997665	-0.12287499999996676	-0.1359416666666391	-0.1524708333333069	-0.19619583333331247	-0.15945416666663936	-0.16884999999996486	-0.15464583333328896	-0.1846833333332909	-0.1673374999999755
KGZ	0.0	0.0	0.0	-0.0002650000000103958	-0.004254999999986353	-0.015504999999982338	-0.03334499999999574	-0.07045499999996929	-0.07529999999998926	-0.08964999999998557	-0.08037499999996589	-0.08411499999999572	-0.08247999999998479	-0.1049349999999949	-0.13342999999996774	-0.15087999999998658	-0.16185499999996633	-0.1712099999999772	-0.1913649999999989	-0.1797099999999885	-0.16229499999995678	-0.1812049999999843	-0.1946199999999898	-0.1343749999999866	-0.11668999999997487	-0.1298149999999887	-0.12931999999997723	-0.1685099999999773	-0.12790499999997262	-0.09134499999996493	-0.10595499999996871	-0.11767999999998668
LAO	0.0	0.0	4.166666678351305e-06	-6.250000000873612e-05	-0.0022374999999907885	-0.026154166666658707	-0.026883333333327375	-0.032274999999992726	-0.031124999999987413	-0.025474999999985926	-0.018749999999967404	-0.016349999999987208	-0.006174999999997155	-0.000887499999979724	-0.0036291666666521394	-0.005445833333317385	-0.00782083333331629	-0.0022624999999831807	-0.0029541666666577093	-0.0023833333333000972	-0.003220833333317241	-0.0467499999999732	-0.045345833333321206	-0.04141666666664934	-0.04447916666664442	-0.017470833333310676	-0.020808333333321993	-0.023579166666642948	-0.027012500000000994	-0.023987499999977846	-0.02150833333333102	-0.018062499999971227
LVA	0.0	0.0	-0.03466399999997316	-0.6573839999999609	-0.8931439999999458	-0.9437519999999422	-0.9772039999999538	-0.9538919999999784	-0.9732319999999572	-0.9740599999999544	-0.9704439999999814	-0.9586679999999737	-0.9715399999999708	-1.0478839999999767	-0.9761239999999893	-0.9573799999999633	-0.95163199999998	-0.9888159999999591	-0.932383999999975	-1.0152519999999887	-0.9341199999999827	-0.9805439999999832	-1.0042439999999986	-0.9987719999999922	-1.055735999999996	-0.954712000000002	-0.9751319999999897	-0.8639799999999864	-0.9625240000000312	-0.9092719999999721	-0.9448279999999865	-1.0181319999999605
LBN	0.0	0.0	-0.00326400000000282	-0.07469199999998732	-0.1198239999999906	-0.15955199999997394	-0.19249199999997746	-0.19618399999999925	-0.19243199999998684	-0.20785199999997506	-0.215343999999984	-0.22908400000000162	-0.2631599999999734	-0.2461399999999725	-0.24721999999998134	-0.2813359999999987	-0.3088479999999838	-0.30858000000000274	-0.33423999999995235	-0.3481239999999941	-0.3198959999999862	-0.3610039999999648	-0.3582239999999959	-0.353799999999993	-0.29936400000000196	-0.3202759999999749	-0.3297239999999757	-0.3116399999999686	-0.3192439999999741	-0.33682399999998003	-0.33249599999998214	-0.34359599999997936
LSO	0.0	0.0	0.0	-6.521739130960214e-05	-0.001382608695632559	-0.0059521739130152795	-0.013108695652153113	-0.0252565217391143	-0.03273043478261295	-0.038721739130431754	-0.03549999999998832	-0.03786521739127524	-0.0392565217391061	-0.046043478260837656	-0.04711304347825296	-0.059499999999990116	-0.06403913043476761	-0.05766956521737754	-0.053926086956501695	-0.06372608695653925	-0.06863043478261277	-0.06741739130433633	-0.05557391304347181	-0.0693217391304235	-0.06136956521739512	-0.06503913043477416	-0.07435217391302817	-0.08173043478258979	-0.08155217391303538	-0.08073478260866018	-0.05908695652171447	-0.07431304347823575
LBR	0.0	0.0	0.0	-0.0014949999999958052	-0.03740000000000965	-0.03604499999996236	-0.028849999999969178	-0.041974999999960794	-0.053899999999984516	-0.046384999999982135	-0.04391499999998327	-0.04409500000001065	-0.05981999999999932	-0.05770499999997458	-0.05945499999999715	-0.031650000000005285	-0.024449999999998084	-0.012289999999981482	-0.011309999999986609	-0.015524999999994016	-0.015120000000001799	-0.02325999999998052	-0.027480000000001947	-0.026319999999979693	-0.0206400000000051	-0.01799000000000106	-0.01787500000001163	-0.02390499999999074	-0.019754999999987977	-0.02014999999999656	-0.020484999999992315	-0.022135000000000904
LBY	0.0	0.0	3.999999997894577e-06	-0.0003400000000097769	-0.002383999999977515	-0.008527999999974334	-0.01081999999997807	-0.011655999999971023	-0.014631999999992207	-0.029495999999984424	-0.03277999999997672	-0.05423999999998319	-0.07587199999997685	-0.08125999999997191	-0.12271999999995398	-0.16169599999996676	-0.15257599999998206	-0.13145600000001867	-0.12073199999997897	-0.12754399999996835	-0.12753599999997256	-0.13095599999997098	-0.13554799999998535	-0.13275199999999154	-0.13048399999998628	-0.12997200000000042	-0.13164399999996412	-0.13532799999999012	-0.12692799999998172	-0.12845599999999902	-0.12777199999999267	-0.12746799999999725
LIE	0.0	0.0	0.0	0.0	-4.999999999588667e-05	-0.00030833333334312485	-0.0006666666666710341	-0.0006249999999874412	-0.002266666666661532	-0.0008458333333183354	-0.0016999999999822712	-0.0016874999999916263	-0.0004541666666635358	-0.0002124999999852939	-0.0004041666666565469	-0.00042499999999279225	-0.000687499999985075	-0.0006916666666523241	-0.000687499999985075	-0.000695833333308471	-0.000741666666659313	-0.0005874999999821995	-0.002733333333326815	-0.0017291666666530148	-0.0011874999999772484	-0.006124999999990166	-0.001345833333321611	-0.000958333333311856	-0.0008666666666545808	-0.002604166666653196	-0.0013583333333233583	-0.001537499999992864
LTU	0.0	0.0	-0.01654999999999296	-0.5142541666666278	-0.8181666666666421	-0.7818958333333126	-0.7896958333333148	-0.7693916666666412	-0.7474833333332875	-0.7492583333333136	-0.75268749999996	-0.7291416666666439	-0.7770333333333101	-0.7915458333333181	-0.7710124999999568	-0.7149249999999774	-0.7018374999999799	-0.7445916666666386	-0.7827708333333128	-0.7748249999999568	-0.8718749999999775	-0.7169916666666221	-0.7604874999999844	-0.7507708333333141	-0.7274041666666453	-0.7481208333332767	-0.7705624999999827	-0.7076999999999667	-0.7812083333332942	-0.7226541666666364	-0.7776249999999707	-0.7367958333333036
LUX	0.0	0.0	-0.009031818181803875	-0.44128636363637286	-0.7250318181817761	-0.9456090909090498	-0.8785181818181553	-0.7886045454545298	-0.71490454545452	-0.6592954545454499	-0.7326454545454553	-0.7175181818181664	-0.7250454545454477	-0.6506227272726761	-0.6402272727272562	-0.6722045454545245	-0.5684318181818027	-0.5973636363636126	-0.5852318181817862	-0.7112409090908822	-0.7466500000000043	-0.6218136363636328	-0.5968818181817825	-0.617440909090905	-0.6281181818181492	-0.6427999999999767	-0.6398636363636245	-0.6021454545454219	-0.624749999999985	-0.6163272727272684	-0.6087999999999982	-0.5576636363636145
MAC	0.0	0.0	7.20000000065113e-05	4.800000001914384e-05	-0.005367999999972284	-0.008327999999979685	-0.007495999999984626	-0.013307999999967457	-0.015687999999969282	-0.01989600000000813	-0.017111999999985805	-0.01602799999999016	-0.016539999999964916	-0.03619199999996825	-0.032739999999975566	-0.029187999999980008	-0.02363599999998245	-0.033111999999990704	-0.03199999999995429	-0.0351919999999839	-0.03217599999996157	-0.04246399999998651	-0.05040399999995948	-0.05422399999998051	-0.06025599999996967	-0.04614399999998131	-0.056011999999983075	-0.043707999999975655	-0.0442359999999864	-0.04434399999998506	-0.06304399999997878	-0.07176399999997418
MDG	0.0	0.0	4.347826099149188e-06	-0.000647826086941361	-0.012199999999984446	-0.009465217391291247	-0.006747826086939135	-0.009978260869547562	-0.01220869565216054	-0.016495652173897923	-0.023239130434771216	-0.026234782608680618	-0.021773913043465765	-0.02343478260868892	-0.03990869565215771	-0.04447391304347459	-0.04472173913042665	-0.04533478260867474	-0.04743043478260267	-0.048291304347825026	-0.04675652173911082	-0.04464347826085291	-0.04501739130432503	-0.047513043478242256	-0.06502608695651002	-0.056808695652166286	-0.058186956521733	-0.06964782608696041	-0.05909565217391277	-0.05881304347825633	-0.060078260869567135	-0.058008695652167486
MWI	0.0	0.0	4.166666656146845e-06	-0.0014833333333297283	-0.008674999999991329	-0.013700000000005375	-0.016649999999984733	-0.019895833333327673	-0.025587499999979446	-0.03185833333332333	-0.03349166666665182	-0.03970416666665422	-0.03670833333332402	-0.03874583333333126	-0.04509999999998682	-0.053224999999990086	-0.05244999999999278	-0.06378749999997879	-0.05620833333331854	-0.0653374999999845	-0.0581458333333118	-0.07208749999998432	-0.06289999999998797	-0.0683666666666416	-0.09733333333331595	-0.1400708333333167	-0.1485124999999976	-0.12377499999999264	-0.10910833333332981	-0.1057458333333261	-0.1173124999999775	-0.12238749999998744
MYS	0.0	0.0	0.00010833333334847595	0.00029166666670743524	0.0013833333333490572	-0.007829166666650789	-0.014337499999961256	-0.0053916666666320445	-0.016270833333298373	-0.02343333333333364	-0.01921666666664379	-0.004429166666630735	-0.0041124999999753165	-0.003612499999983143	-0.0025958333333409023	-0.0013499999999999623	-0.00021666666661923628	0.0017625000000354163	0.0036583333333561896	0.006183333333376062	0.006750000000033118	0.007375000000009457	0.008054166666693341	0.0018500000000143402	0.005175000000035013	0.005895833333346978	0.006979166666720715	0.008920833333370126	0.011366666666723368	0.00849583333335513	0.012962500000002208	0.010654166666657083
MDV	0.0	0.0	0.0	-5.833333333038482e-05	-0.0006666666666710341	-0.0022958333333211733	-0.004183333333329653	-0.0006416666666564375	-0.0010125000000082984	-0.004308333333336023	-0.002533333333321064	-0.0044166666666622945	-0.005920833333317166	-0.00410833333331917	-0.004520833333321317	-0.0033041666666400182	-0.00450833333331957	-0.004354166666653558	-0.003345833333323611	-0.004579166666651702	-0.004933333333323464	-0.004258333333317932	-0.00817499999997695	-0.0052124999999958455	-0.005045833333339189	-0.005366666666661857	-0.006949999999994461	-0.004070833333313928	-0.00593749999997506	-0.008283333333325427	-0.004616666666656943	-0.00432083333333777
MLI	0.0	0.0	0.0	0.0	-9.166666665727519e-05	-0.001466666666660732	-0.0065041666666432185	-0.024174999999970748	-0.041245833333336535	-0.0525875000000009	-0.04442499999997018	-0.03712499999998231	-0.03900416666664519	-0.05020833333332364	-0.06010416666663021	-0.09199583333331374	-0.05609166666665777	-0.06578333333333575	-0.06736666666663504	-0.07347499999997842	-0.06627083333331507	-0.06890833333330626	-0.06838750000000005	-0.065975000000007	-0.06587499999995972	-0.0681208333332961	-0.07241666666663038	-0.07822916666664348	-0.0739666666666472	-0.08000416666664734	-0.08072083333332536	-0.07846249999996502
MLT	0.0	0.0	-0.02251739130435526	-0.40853913043478185	-0.5314956521738856	-0.5798999999999555	-0.6153999999999771	-0.6357478260868965	-0.7053217391303934	-0.7326782608695459	-0.7544608695651989	-0.7325217391304095	-0.7439130434782615	-0.7666173913043473	-0.7595086956521668	-0.7732173913043261	-0.7928086956521585	-0.7887347826086688	-0.7961391304347365	-0.8038608695651872	-0.7936260869565226	-0.8207913043478121	-0.7714869565217164	-0.7825478260869434	-0.7907304347825717	-0.7942826086956178	-0.8647391304347773	-0.8571478260869347	-0.7979043478260728	-0.7996913043478049	-0.7871521739130305	-0.8282521739130244
MRT	0.0	0.0	0.0	-0.005815999999991828	-0.07806399999998881	-0.18168799999997987	-0.11197999999998931	-0.14224800000000037	-0.17719599999996838	-0.14104799999998807	-0.17333199999999271	-0.11945199999999767	-0.12339199999995554	-0.1932640000000041	-0.2642039999999901	-0.2082119999999743	-0.2337439999999913	-0.26089199999996815	-0.18538000000001276	-0.21081199999997136	-0.26505199999996565	-0.18355999999998263	-0.16964799999997782	-0.16863999999996437	-0.17040399999999067	-0.19003199999997333	-0.18444399999997252	-0.174607999999965	-0.16572399999996712	-0.16592799999998187	-0.17584799999997847	-0.17888399999996807
MUS	0.0	0.0	0.0001299999999870849	0.001100000000020529	-0.007539999999983671	-0.007599999999974294	-0.029779999999968165	-0.03185499999999175	-0.016779999999960715	-0.014969999999991934	-0.01817499999997585	-0.02584999999998283	-0.029364999999992314	-0.03107500000000263	-0.018764999999976162	-0.029124999999985413	-0.02634499999999429	-0.05165999999998672	-0.03133999999997972	-0.022480000000002498	-0.02627000000000601	-0.07631499999998237	-0.03575000000000106	-0.033629999999984506	-0.1143249999999929	-0.06364500000000106	-0.051970000000012284	-0.041909999999989456	-0.036034999999989825	-0.035474999999984824	-0.04514499999999089	-0.07443999999997564
MEX	0.0	0.0	-0.0011782608695387609	-0.21954347826087517	-0.24423043478261075	-0.2854086956521562	-0.24935652173908585	-0.24418695652171918	-0.22415652173910505	-0.253926086956513	-0.23816521739127294	-0.2175565217391151	-0.24132173913041788	-0.2066260869565184	-0.20329130434780796	-0.25461304347824676	-0.187769565217355	-0.2792391304347497	-0.2177521739130106	-0.32769130434779914	-0.19470434782604684	-0.2641999999999922	-0.2141521739130403	-0.20507826086956227	-0.15795217391303407	-0.14280869565217458	-0.1626260869564855	-0.18193478260866147	-0.15682608695648526	-0.2579478260869239	-0.20613043478259208	-0.2652869565217153
MCO	0.0	0.0	0.0	1.2500000012849455e-05	-5.416666665203351e-05	-8.33333331229369e-06	-0.0003249999999899167	-0.00032499999997881446	-0.0003708333333185543	-0.0004999999999810711	-0.0012374999999842373	-0.002949999999979358	-0.0016166666666594942	-0.0018916666666535242	-0.0015708333333086522	-0.001554166666650758	-0.002012499999981543	-0.0017166666666512675	-0.0007333333333137126	-0.0010916666666527242	-0.0010166666666422408	-0.0008958333333253243	-0.0025541666666573093	-0.0012874999999912262	-0.0006583333333143315	-0.0007749999999862034	-0.0006499999999909356	-0.0005124999999939206	-0.00048333333332317707	-0.00046666666665418077	-0.0004458333333179354	-0.0004374999999945395
MNG	0.0	0.0	0.0	-9.583333332452426e-05	-0.002387500000000653	-0.0471749999999882	-0.08229999999996851	-0.10037916666666424	-0.11904999999997612	-0.14454166666663104	-0.1473291666666654	-0.11844166666664657	-0.09215833333331425	-0.1025541666666352	-0.13466249999997126	-0.1492708333333148	-0.10431249999997005	-0.07750416666661986	-0.07745833333330232	-0.15505416666664606	-0.16671249999998805	-0.21752083333330674	-0.22059583333331467	-0.19519583333330592	-0.23214583333331928	-0.18877916666663053	-0.15507083333331506	-0.1416958333333107	-0.14177499999997734	-0.13781249999996747	-0.13927499999998316	-0.13844583333333382
MNE	0.0	0.0	1.739130435218783e-05	0.00017826086955441411	0.00020434782610490032	5.652173913350822e-05	-0.0006391304347763693	-0.0158608695651985	-0.018082608695613178	-0.007852173913025506	-0.0050173913043183305	-0.0060086956521376855	-0.004078260869544437	-0.0036304347825866223	-0.0030826086956259324	-0.0028608695651799465	-0.0026260869565142286	-0.0021652173913033756	-0.0020086956521558896	-0.0018956521738888732	-0.0017869565217099037	-0.0016695652173659425	-0.0015608695651980753	-0.0014565217390960505	-0.0013869565217317081	-0.0013347826086751446	-0.0012608695652005508	-0.0012043478260781448	-0.0011391304347685427	-0.001108695652152214	-0.0012086956521550896	-0.0012260869564961752
MAR	0.0	0.0	-0.011468000000003364	-0.2451719999999713	-0.5816879999999802	-0.6608519999999674	-0.6556959999999723	-0.6312319999999927	-0.5928119999999759	-0.5939399999999595	-0.569743999999972	-0.607963999999972	-0.6126959999999682	-0.6346479999999821	-0.5439679999999836	-0.5999399999999433	-0.54106399999998	-0.5726999999999816	-0.5680479999999877	-0.5708079999999671	-0.5627559999999754	-0.5454319999999679	-0.6075559999999758	-0.589699999999993	-0.5470439999999743	-0.5650279999999785	-0.5971239999999933	-0.5728839999999735	-0.5934319999999937	-0.6114359999999874	-0.5227559999999909	-0.5625359999999469
MOZ	0.0	0.0	-0.0001999999999946489	-0.0074519999999966835	-0.014895999999997578	-0.02389999999998782	-0.049683999999972084	-0.07716799999996082	-0.07930399999998006	-0.06922799999999896	-0.09431999999998109	-0.0911919999999733	-0.09625599999998347	-0.10481199999999857	-0.10458399999998536	-0.09361999999997206	-0.10019199999997674	-0.11209599999998376	-0.11384399999997408	-0.11417599999997696	-0.1153479999999818	-0.1164719999999897	-0.1272719999999783	-0.11537199999998027	-0.11529999999997376	-0.1252759999999853	-0.13160399999996297	-0.14431999999997558	-0.12826799999997585	-0.13591599999998039	-0.12720800000000088	-0.12764799999999132
MMR	0.0	0.0	0.0	0.0	-1.199999999368373e-05	3.600000000325565e-05	-0.00021199999999943486	-0.00434400000000057	0.00011599999998335164	7.599999998220142e-05	6.399999998851769e-05	-1.6000000002680537e-05	-5.999999999062311e-05	0.0002920000000017353	0.00034399999999656927	0.0003519999999923584	0.0003999999999892978	0.0003879999999956141	-0.00035600000000135523	-0.0009799999999948739	0.00030399999999541905	0.0003159999999891028	0.00017199999999828464	0.00019600000000785656	-7.999999995789153e-06	9.599999999387876e-05	4.39999999990448e-05	0.00020800000000154029	0.00029999999999752447	0.0003519999999923584	0.0005079999999990648	0.0005320000000086367
NAM	0.0	0.0	-0.0036919999999884823	-0.12049599999996996	-0.24886799999995768	-0.29671199999996567	-0.34599199999998387	-0.38024399999997405	-0.39816399999996754	-0.41991200000000006	-0.4277879999999956	-0.4339599999999888	-0.44584000000000845	-0.460763999999958	-0.48071199999999426	-0.5064079999999804	-0.5134599999999767	-0.505031999999972	-0.515587999999989	-0.5241519999999777	-0.5146759999999695	-0.5075239999999703	-0.47591599999998735	-0.526791999999976	-0.5497439999999743	-0.5608159999999751	-0.5843440000000033	-0.5672079999999635	-0.5673359999999739	-0.5763680000000049	-0.5626199999999693	-0.549203999999992
NPL	0.0	0.0	0.0	0.0002959999999996299	-0.0005119999999969593	-0.001379999999995274	-0.002355999999992253	-0.00835599999997605	-0.0035039999999653126	-0.01197199999998233	-0.019751999999995107	-0.010971999999997983	-0.008559999999990797	-0.004403999999991193	-0.008567999999986586	-0.011719999999981745	-0.016159999999987296	-0.07373999999998881	-0.1363719999999624	-0.15643199999999524	-0.1437519999999637	-0.09954799999996045	-0.06795199999999335	-0.08209999999998496	-0.08797599999997852	-0.09541999999997941	-0.10684399999996153	-0.12413999999999481	-0.12631999999999088	-0.15713999999998896	-0.16523599999996863	-0.16914799999996344
NLD	0.0	0.0	-0.04724583333332033	-1.305204166666607	-1.13534583333329	-1.3555249999999908	-1.1169208333333125	-1.2680416666666416	-1.1170041666666353	-1.1583791666666454	-1.1597083333333091	-1.0593541666666595	-1.0365999999999764	-1.1417124999999806	-1.1113083333333051	-0.8787499999999948	-0.8136124999999717	-1.1585458333333132	-0.8373583333333268	-0.8340083333333137	-0.9661666666666235	-0.9653124999999818	-0.827995833333317	-0.8698749999999755	-0.8106916666666297	-1.0168541666666475	-0.7845958333333236	-0.7040708333333257	-0.8459958333333017	-1.0661499999999546	-0.7955374999999876	-0.7965291666666485
ANT	0.0	0.0	0.0	-0.012642105263160897	-0.10040526315788778	-0.16599473684207888	-0.1840526315789348	-0.13111578947364588	-0.10893684210525612	-0.1290210526315394	-0.16764736842102002	-0.1650894736841657	-0.1176684210526302	-0.1278999999999919	-0.12374210526315821	-0.11356315789470273	-0.1195052631578708	-0.15401052631575096	-0.16336842105261207	-0.19345789473682595	-0.16775263157891018	-0.21978947368420654	-0.16799999999997928	-0.1719105263157883	-0.1607157894736866	-0.15261052631578842	-0.16547894736839153	-0.2280631578947201	-0.16473684210523976	-0.15146315789471565	-0.1578263157894666	-0.1623105263157676
NCL	0.0	0.0	0.0	-0.00251666666666317	-0.01954999999999041	-0.04773333333333296	-0.035224999999983186	-0.02763333333329898	-0.025720833333309212	-0.030062499999983228	-0.03146666666665743	-0.03171249999999182	-0.042179166666656	-0.05792500000000311	-0.05548750000000657	-0.08003749999999643	-0.11307083333332857	-0.0821624999999826	-0.08622499999998423	-0.09661249999998178	-0.1277291666666347	-0.11999999999997568	-0.11691666666663325	-0.12928333333332986	-0.11925416666666022	-0.09797083333332735	-0.10207083333330091	-0.10760833333330888	-0.10062916666663257	-0.11363333333332948	-0.12339999999998463	-0.1414999999999722
NZL	0.0	0.0	3.0434782605226474e-05	-0.0002217391304348837	0.00015652173912528156	-0.012186956521720305	-0.02343478260868892	-0.0005391304347956982	-0.0004782608695519386	-0.0001999999999946489	0.0013043478261032249	0.0017130434782686166	0.0019173913043513124	0.0016782608695864454	-0.010882608695639284	-0.005113043478266466	-0.008708695652170917	-0.007278260869558739	-0.027999999999994696	-0.023786956521743008	-0.023347826086939083	-0.026213043478240383	-0.027660869565193646	-0.02527391304346649	-0.024786956521727355	-0.0240565217391131	-0.03196956521738237	-0.03991739130434491	-0.022991304347796948	-0.025656521739136906	-0.07994347826086878	-0.06441739130432778
NIC	0.0	0.0	0.0	-1.19999999825815e-05	-0.00019199999999885975	-0.003347999999991913	-0.005339999999964817	-0.00876800000000344	-0.008651999999986781	-0.010911999999985156	-0.014495999999974973	-0.026700000000001722	-0.03267199999997805	-0.03493199999999863	-0.04404799999997433	-0.08235599999999454	-0.07041999999998216	-0.07433999999999497	-0.058339999999990066	-0.07881199999999478	-0.05916799999998723	-0.10183599999998849	-0.09916799999999393	-0.10937999999997006	-0.08181599999997902	-0.0937479999999935	-0.06000799999996698	-0.05325999999995501	-0.05140399999996603	-0.05354399999997206	-0.055171999999981125	-0.08515999999997304
NER	0.0	0.0	0.0	0.0	-5.416666666313574e-05	-0.0011249999999907168	-0.001883333333319026	-0.0043499999999974115	-0.01629999999998022	-0.026366666666666205	-0.0243583333332964	-0.036824999999973684	-0.04149999999998322	-0.047741666666645255	-0.046216666666643036	-0.04568333333332397	-0.04477083333331855	-0.04949999999999122	-0.051779166666643395	-0.05054583333333751	-0.049633333333332086	-0.05504999999997873	-0.05754166666666061	-0.056833333333328184	-0.053233333333324584	-0.050195833333332995	-0.05950833333331351	-0.0659416666666357	-0.05524583333332833	-0.05635416666663895	-0.0573374999999654	-0.06338749999997839
NGA	0.0	0.0	1.199999999368373e-05	-1.5999999991578306e-05	-0.0009280000000000399	-8.400000000019503e-05	-0.001787999999991463	-0.006407999999979985	-0.01385199999998088	-0.01661999999997832	-0.01773600000000153	-0.022659999999974367	-0.034839999999991544	-0.04006399999998411	-0.04154399999997116	-0.06464399999996928	-0.06872799999997348	-0.07519599999997739	-0.07285999999997461	-0.06665599999996497	-0.07801599999995856	-0.08285599999997562	-0.10389599999995891	-0.11785999999996966	-0.11375999999997388	-0.10666399999997855	-0.10617199999997107	-0.1116679999999759	-0.11175999999997188	-0.11019599999998464	-0.11188799999998222	-0.11507199999999385
NOR	0.0	0.0	-0.029360000000000497	-0.8211959999999685	-0.8982199999999829	-0.9648839999999548	-0.9844599999999648	-0.9045999999999554	-0.8735039999999694	-0.8379479999999662	-0.8096239999999755	-0.9201400000000026	-0.824843999999969	-0.8100879999999644	-0.7945679999999733	-1.0208799999999574	-0.7668879999999989	-0.7723799999999836	-0.9371999999999714	-0.7914799999999778	-0.7290479999999766	-0.7492639999999939	-0.76877999999998	-0.736931999999968	-0.8453359999999854	-0.7066799999999818	-0.7758839999999712	-0.6824399999999731	-0.7970159999999837	-0.7297079999999845	-0.8077719999999955	-0.6682959999999794
PSE	0.0	0.0	0.0	-0.0004041666666676491	-0.0050208333333245925	-0.010479166666643724	-0.014091666666660174	-0.019795833333302593	-0.028604166666623687	-0.04231666666664191	-0.05268333333331432	-0.052683333333292115	-0.05706249999999358	-0.06183749999998378	-0.0671666666666515	-0.07345833333330942	-0.08665833333331152	-0.10088750000000202	-0.10048333333331216	-0.10107499999998382	-0.10558749999997064	-0.10567916666662791	-0.11482499999998508	-0.1105208333333163	-0.10980416666664938	-0.11008333333331066	-0.11189999999997591	-0.13224999999997822	-0.12970833333328935	-0.11585416666665127	-0.12063333333333093	-0.11931666666664675
OMN	0.0	0.0	0.0	-0.0002920000000017353	-0.01577999999997637	-0.029903999999991715	-0.03260399999998054	-0.04693999999999532	-0.07164399999999294	-0.06834399999996466	-0.0799119999999931	-0.10226799999999425	-0.11639999999998318	-0.13194799999994844	-0.15377199999998536	-0.1707879999999551	-0.16713999999997675	-0.19754800000000294	-0.1770999999999856	-0.22691199999997913	-0.21288799999998886	-0.27057999999999804	-0.2979079999999801	-0.32512399999995445	-0.30185999999996493	-0.2953919999999832	-0.30064799999999225	-0.3643759999999774	-0.33375999999998296	-0.300835999999971	-0.2771000000000079	-0.30601999999997354
PAK	0.0	0.0	9.200000001818864e-05	1.6000000013782767e-05	-0.0011960000000033055	-0.0008799999999808961	-1.6000000002680537e-05	-9.199999998488195e-05	-0.00213199999997693	-0.001323999999980341	-0.0045919999999699534	-0.0046759999999701485	-0.004123999999972039	-0.003667999999956706	-0.0035159999999589964	-0.00326400000000282	-0.01833599999996327	-0.005671999999978805	-0.005175999999962322	-0.005263999999949309	-0.0041559999999774	-0.00461999999997742	-0.009759999999969793	-0.04243199999995895	-0.04115199999997765	-0.01779599999998105	-0.015080000000000648	-0.015751999999980004	-0.016143999999984615	-0.02137999999998197	-0.03483199999998465	-0.034603999999971435
PAN	0.0	0.0	0.0	-0.0006119999999776304	-0.03734399999997251	-0.036543999999993915	-0.06298399999998816	-0.0690360000000001	-0.07816399999999168	-0.08824799999996857	-0.08100799999998243	-0.08596399999996063	-0.12155199999998034	-0.0878279999999787	-0.10820000000001384	-0.15240799999999277	-0.15489599999998216	-0.15531199999996304	-0.16004800000000152	-0.1479039999999987	-0.15546399999999405	-0.16535599999998318	-0.16527999999997878	-0.13593599999999206	-0.15620399999997092	-0.1491919999999758	-0.14407599999998189	-0.15801999999998095	-0.16442799999997204	-0.18002799999997654	-0.19463999999996817	-0.1898119999999781
PNG	0.0	0.0	3.999999997894577e-06	-0.00010399999997856568	0.000276000000010157	-0.00592399999997939	-0.006835999999987852	0.0015239999999971943	0.0016720000000081114	-0.018887999999994687	-3.199999999425884e-05	-0.0002919999999906331	-0.001279999999981296	-0.00225999999997617	-0.0018159999999767251	-0.0029279999999687334	-0.005151999999986057	-0.0005599999999827965	-0.0003279999999716843	-0.0015679999999740346	-0.0051439999999902675	-0.0029759999999878772	-0.0055040000000006195	-0.0073679999999964885	-0.0007039999999847169	-0.007196000000009306	-0.003772000000001885	-0.0008879999999988897	-0.004263999999987167	-0.0007479999999837617	-0.0009319999999868323	-0.000795999999980701
PRY	0.0	0.0	0.0	-5.833333331928259e-05	-0.0042291666666582906	-0.011795833333316796	-0.040695833333304066	-0.0587666666666542	-0.0553541666666546	-0.08027916666663026	-0.0979166666666309	-0.11165833333328656	-0.07799166666665469	-0.06824999999998083	-0.05162916666664463	-0.07107916666663217	-0.07587916666662586	-0.07002499999996248	-0.0941458333333145	-0.11198333333330979	-0.0963666666666474	-0.10843333333330207	-0.14928333333332766	-0.12905416666666447	-0.13681666666666148	-0.1355583333333077	-0.13854166666664725	-0.15342499999998482	-0.13446249999997661	-0.14163333333331307	-0.13579583333330758	-0.10733333333331485
PER	0.0	0.0	0.0	-0.00018799999998986294	-0.001992000000006211	-0.0016039999999883925	-0.002439999999981346	-0.011831999999989407	-0.02765999999999602	-0.016532000000002434	-0.0155159999999821	-0.018503999999974763	-0.018463999999984715	-0.02112399999998349	-0.0245559999999867	-0.028156000000012504	-0.026759999999992345	-0.029399999999990545	-0.027623999999992765	-0.030303999999992115	-0.025871999999993456	-0.028731999999975777	-0.029351999999993605	-0.02918399999997101	-0.032359999999986844	-0.03345999999999627	-0.03371199999997465	-0.03466399999997316	-0.0345519999999766	-0.032551999999985703	-0.0347119999999812	-0.03877999999999382
PHL	0.0	0.0	7.307692306834923e-05	-0.00042307692306176037	-0.017407692307669365	-0.010988461538452565	-0.044019230769221096	-0.04185384615382759	-0.027765384615385802	-0.005026923076911771	-0.005661538461521065	-0.004630769230762333	-0.008415384615345634	-0.00619230769226542	-0.009703846153819029	-0.01018076923073874	-0.015253846153828743	-0.04506538461536147	-0.039107692307660535	-0.05487307692306764	-0.06796923076923811	-0.047496153846127154	-0.042203846153821	-0.042342307692300185	-0.03411923076921397	-0.05790384615379507	-0.030811538461505972	-0.04764615384613702	-0.026526923076919395	-0.04056153846152544	-0.03764615384612702	-0.03936153846153534
POL	0.0	0.0	-0.009665384615353823	-0.27369999999998784	-0.5617692307691935	-0.5482692307692161	-0.5522923076922925	-0.5479346153845821	-0.534419230769223	-0.5350461538461193	-0.5496615384615211	-0.511499999999987	-0.4922499999999497	-0.49231153846147624	-0.48535384615383537	-0.5004846153845888	-0.46526923076921634	-0.5520692307692143	-0.5280423076923002	-0.5672615384615387	-0.5218653846153609	-0.48208846153845464	-0.48471153846152415	-0.5004999999999926	-0.5059384615384355	-0.43097307692304687	-0.5266653846153546	-0.44412692307690405	-0.46235769230768	-0.5015692307692277	-0.5045153846153783	-0.48708076923075216
PRT	0.0	0.0	-0.018637499999984986	-0.645895833333332	-0.8029333333333111	-0.8327624999999728	-0.7896208333333266	-0.7265166666666656	-0.6771374999999913	-0.68024999999996	-0.7419375000000006	-0.7048874999999843	-0.7440374999999833	-0.6372166666666179	-0.6275208333333171	-0.75116249999998	-0.7085249999999821	-0.6036291666666416	-0.5947541666666556	-0.571816666666658	-0.5636624999999729	-0.5800541666666437	-0.6619958333333287	-0.5849166666666572	-0.5909083333333176	-0.5845874999999889	-0.5714124999999792	-0.5625208333333132	-0.54762916666663	-0.6368291666666415	-0.6357083333332958	-0.6080166666666553
QAT	0.0	0.0	0.0	-0.00011999999999234845	-0.0030359999999896026	-0.017031999999972403	-0.020535999999993226	-0.023647999999998337	-0.027671999999978603	-0.02939999999996834	-0.028983999999976362	-0.03334399999996851	-0.04101599999997152	-0.07069199999996112	-0.04501199999998873	-0.07288399999997308	-0.05867600000000195	-0.05990799999999741	-0.08106399999998626	-0.12611999999998513	-0.1825319999999686	-0.20619599999999183	-0.1942160000000026	-0.19087599999997318	-0.18416799999997346	-0.2309359999999705	-0.20352399999999937	-0.2041279999999812	-0.2524359999999781	-0.26656399999996916	-0.22705599999995885	-0.24304799999999016
KOR	0.0	0.0	-0.002743999999976765	-0.2600400000000058	-0.3518239999999673	-0.32008799999997395	-0.2735880000000024	-0.2731079999999775	-0.30369199999994434	-0.2503039999999679	-0.2054999999999696	-0.24817599999998885	-0.21745599999998255	-0.22028399999998172	-0.27279599999997517	-0.20425199999997146	-0.2517319999999712	-0.21665199999998386	-0.2531799999999751	-0.1855799999999963	-0.261087999999976	-0.17649199999997256	-0.1946159999999808	-0.2625359999999688	-0.19369599999998766	-0.17705599999996435	-0.22979199999997313	-0.2624399999999749	-0.2283759999999857	-0.19532399999998562	-0.16492399999998852	-0.2565959999999867
MDA	0.0	0.0	9.0909090921798e-06	-0.017027272727265785	-0.09863636363633965	-0.07304545454543954	-0.0763909090908843	-0.07770909090908384	-0.07973636363636238	-0.07175454545452764	-0.06200909090907647	-0.04705454545453902	-0.02988181818180946	-0.0342181818181686	-0.1105727272727175	-0.21499090909089524	-0.22975454545453022	-0.23569090909089097	-0.2535545454545374	-0.2792272727272671	-0.28347272727272665	-0.31031818181816995	-0.31622727272725415	-0.30419090909089563	-0.32520909090908434	-0.3075363636363404	-0.30360909090908494	-0.31125454545453124	-0.3142909090908863	-0.3256181818181547	-0.3409999999999802	-0.4250818181818161
ROU	0.0	0.0	-0.008852173913032058	-0.30652173913041647	-0.4733608695652092	-0.5117652173912801	-0.5181695652173857	-0.49740434782608034	-0.4661347826086737	-0.522482608695618	-0.5258043478260643	-0.48736956521738817	-0.5022608695651853	-0.4746869565217193	-0.46132173913042696	-0.4592869565217095	-0.447669565217379	-0.46303478260867337	-0.48232608695648604	-0.47445652173909725	-0.48761739130434023	-0.43127391304346174	-0.4495608695651798	-0.45229999999997217	-0.42538695652172276	-0.4141260869565122	-0.44317826086957	-0.42655652173911873	-0.49253043478258984	-0.4830869565217055	-0.42351739130433996	-0.497152173913018
RUS	0.0	0.0	5.416666666313574e-05	-0.0001458333333093087	-0.006754166666633754	-0.04924166666663288	-0.011383333333292445	-0.023508333333299714	-0.015441666666660137	-0.021645833333339137	-0.028820833333309537	-0.02514999999999601	-0.024541666666644257	-0.01906666666665613	-0.02354166666664881	-0.022912499999971914	-0.026341666666640506	-0.02603333333329738	-0.030679166666669477	-0.03049166666664327	-0.030745833333301054	-0.02971249999995651	-0.04392083333329966	-0.03240416666665524	-0.03850416666665302	-0.033399999999994545	-0.04087083333330632	-0.03962499999996538	-0.04900416666663299	-0.040729166666630956	-0.05067499999995562	-0.039524999999995813
RWA	0.0	0.0	0.0	-0.0007166666666669208	-0.007133333333342318	-0.009054166666666585	-0.012229166666655189	-0.0161958333333323	-0.021116666666642914	-0.021533333333323412	-0.02203333333333779	-0.03212916666663901	-0.03809999999998537	-0.04020833333330254	-0.03518749999996684	-0.036045833333286925	-0.03544583333332518	-0.035662499999977726	-0.035362499999991304	-0.03804999999998948	-0.042783333333318296	-0.054483333333299466	-0.06413333333329385	-0.07138749999996419	-0.06468333333331522	-0.0633624999999749	-0.05363333333329168	-0.06051666666664346	-0.05920416666665984	-0.054829166666658935	-0.056983333333315844	-0.06306666666665572
WSM	0.0	0.0	0.0	-6.250000006424727e-06	-0.00017500000000225668	-0.0010562499999977604	-0.0017062499999997982	-0.0024562499999936094	-0.0018062499999804693	-0.001718749999979341	-0.0020750000000013813	-0.0020062499999862204	-0.005693749999968745	-0.009187499999996351	-0.00834999999999031	-0.007268749999989055	-0.007781249999994078	-0.01016250000001051	-0.00922499999999049	-0.00900000000000345	-0.009268749999991055	-0.009306249999985194	-0.006537499999992313	-0.006381249999976024	-0.006481249999990002	-0.00671249999999457	-0.0074249999999831395	-0.011899999999975819	-0.016468749999987153	-0.013012499999986993	-0.00904374999998181	-0.008262499999989181
SMR	0.0	0.0	0.0	1.36363636382697e-05	9.0909090921798e-06	4.5454545460899e-05	-0.00011818181817613294	-0.0018545454545271234	-0.001872727272711483	-0.001999999999990898	-0.0021409090908974804	-0.003240909090895805	-0.005590909090924523	-0.00860909090909523	-0.011727272727268812	-0.014568181818175319	-0.0160863636363473	-0.018140909090891277	-0.026954545454527246	-0.025236363636349513	-0.025218181818187357	-0.024777272727261046	-0.015459090909086814	-0.015268181818184345	-0.016554545454527947	-0.018172727272702804	-0.018259090909078513	-0.018549999999983857	-0.018818181818180957	-0.019254545454538974	-0.019677272727269823	-0.02031363636362249
STP	0.0	0.0	0.0	0.0	0.0	0.0	0.0	-0.0012461538461461252	-0.004623076923071512	-0.008599999999969743	-0.011392307692292825	-0.010084615384597928	-0.01344615384613057	-0.01989999999998382	-0.02181538461538679	-0.028584615384597	-0.032046153846154724	-0.02179230769228102	-0.018538461538430973	-0.014930769230758756	-0.014284615384596577	-0.014930769230747654	-0.013992307692300976	-0.014146153846128495	-0.014176923076902881	-0.014107692307685493	-0.013784615384593302	-0.01344615384613057	-0.013492307692275496	-0.013499999999977419	-0.013723076923055633	-0.014761538461516288
SAU	0.0	0.0	3.999999997894577e-06	-0.00048400000000059507	-0.0005159999999948539	-0.004411999999998084	-0.01017600000000618	-0.017479999999980844	-0.013835999999978199	-0.012836000000004955	-0.012851999999996533	-0.013227999999998463	-0.016819999999995172	-0.021735999999972222	-0.026228000000005913	-0.02925199999999073	-0.029475999999972746	-0.030019999999975067	-0.032463999999987614	-0.032927999999987634	-0.039619999999973565	-0.06119599999996339	-0.060895999999965866	-0.05413599999998242	-0.05897599999998837	-0.05713599999996877	-0.060627999999984805	-0.06923199999998575	-0.07339999999997904	-0.07313999999998266	-0.06960799999997658	-0.07136799999998278
SEN	0.0	0.0	1.5999999991578306e-05	3.999999997894577e-06	-0.0014680000000044657	-0.000535999999995429	-0.003739999999996524	-0.008179999999990972	-0.014564000000005795	-0.0352759999999952	-0.032903999999989164	-0.03376399999998059	-0.03163999999996614	-0.030387999999959003	-0.03321599999996927	-0.038099999999974266	-0.035195999999970695	-0.04405199999996112	-0.044931999999975325	-0.07265999999996886	-0.10746400000001266	-0.1016639999999902	-0.11007599999999229	-0.14800399999999048	-0.187259999999978	-0.1590319999999812	-0.11844799999998212	-0.11113599999998947	-0.10999599999996779	-0.10988799999996912	-0.10955999999997523	-0.10931999999997943
SRB	0.0	0.0	-0.0019461538461329475	-0.07309999999999262	-0.07792307692304767	-0.049576923076888324	-0.0642423076922749	-0.11449999999998406	-0.08770384615384152	-0.08856923076921985	-0.1085653846153889	-0.06468846153845353	-0.06637692307691623	-0.06613461538459431	-0.073588461538443	-0.09015384615383981	-0.12906538461537886	-0.09896538461536819	-0.11799615384615603	-0.08773076923076495	-0.059073076923077394	-0.05937692307692588	-0.06245000000000278	-0.06412692307690149	-0.06653076923074375	-0.06998076923075969	-0.1413846153845877	-0.0844769230769149	-0.138446153846139	-0.0976576923076733	-0.15349230769229338	-0.09650769230766798
SYC	0.0	0.0	2.500000000349445e-05	-0.0004208333333255432	-0.0042541666666395805	-0.005937499999986162	-0.00770833333332277	-0.009354166666641905	-0.019362499999975302	-0.030670833333312775	-0.03298333333331405	-0.03441666666664789	-0.03269166666665102	-0.028462499999981627	-0.02872916666664116	-0.030804166666653643	-0.031941666666635005	-0.030308333333295412	-0.02681249999997304	-0.028679166666645273	-0.027349999999970454	-0.028304166666648367	-0.03759999999997099	-0.04268749999997157	-0.04324999999999468	-0.04980416666664489	-0.06003749999998753	-0.08829999999998561	-0.08556666666663659	-0.10037916666666424	-0.10145833333331522	-0.08979583333332819
SLE	0.0	0.0	0.0	-0.0008499999999966867	-0.00467499999999843	-0.015495833333323272	-0.02610416666666282	-0.04194166666665611	-0.060974999999974244	-0.09029999999997651	-0.09830833333331901	-0.09160416666665894	-0.08785416666663437	-0.09939583333330448	-0.13986249999997646	-0.1593541666666476	-0.14965833333330236	-0.14684583333332002	-0.16005833333330166	-0.21879583333334063	-0.262795833333318	-0.28067916666665305	-0.2873541666666424	-0.25880833333330466	-0.2665791666666695	-0.3003624999999843	-0.2927249999999826	-0.2854833333333029	-0.2869041666666572	-0.2979666666666714	-0.28844166666667226	-0.30298750000000707
SGP	0.0	0.0	4.5833333350842054e-05	-0.0009916666666387464	-0.028487499999985122	-0.0023458333333281622	-0.021487499999961468	-0.009916666666676122	-0.02230416666665347	-0.025529166666660164	-0.037541666666640605	-0.028658333333286823	-0.036620833333300684	-0.035066666666638824	-0.05160833333333059	-0.03822916666665899	-0.038374999999968296	-0.02744583333330608	-0.034354166666650254	-0.03844166666665538	-0.028991666666644544	-0.0329541666666433	-0.057845833333303176	-0.0463583333333184	-0.016520833333311113	-0.022554166666655107	-0.03811250000000932	-0.03887916666663882	-0.0389624999999838	-0.05386666666664652	-0.043908333333320115	-0.040925000000002765
SVK	0.0	0.0	-0.006308695652168517	-0.23792173913040893	-0.41746086956516715	-0.5899000000000099	-0.5799260869564948	-0.5114652173912826	-0.5244391304347507	-0.5253695652173707	-0.5305913043477828	-0.5444826086956178	-0.5522521739130148	-0.5384304347825442	-0.49319130434778424	-0.4991956521738783	-0.4930086956521751	-0.4805999999999755	-0.4883565217391084	-0.47778695652173075	-0.49601739130433753	-0.51059999999995	-0.511721739130433	-0.47346086956518985	-0.4731608695651923	-0.45759999999998024	-0.4559608695651973	-0.4635478260869408	-0.4729913043478029	-0.46974782608693033	-0.4609565217391087	-0.4617913043478028
SVN	0.0	0.0	-0.006652173913024306	-0.34843478260867533	-0.6240217391304204	-0.7300956521738899	-0.7416826086956263	-0.7226956521739103	-0.6853999999999805	-0.6181565217391216	-0.6885956521738734	-0.6478391304347686	-0.6799391304347369	-0.6171347826086637	-0.5658608695652156	-0.5577347826086765	-0.5569956521738861	-0.5797434782608413	-0.5488695652173581	-0.5475739130434532	-0.5587695652173652	-0.49877391304342655	-0.5080130434782282	-0.4926304347825816	-0.5102999999999747	-0.4738478260869483	-0.4988347826086814	-0.5086652173912909	-0.472886956521712	-0.46707826086952453	-0.47811304347823436	-0.4635782608695349
SOM	0.0	0.0	0.0	0.0	0.0	0.0	0.0	-1.36363636382697e-05	-7.27272727374384e-05	-0.0002045454545407388	-0.00032727272727406387	-0.00031818181818188407	-0.0002136363636329186	-0.00034090909090123134	-0.0008272727272662372	-0.001072727272710683	-0.0010999999999983245	-0.0013772727272653995	-0.0015727272727250607	-0.0015999999999793957	-0.003009090909100731	-0.004095454545449684	-0.011136363636332636	-0.019640909090901104	-0.025377272727244993	-0.027668181818174542	-0.02769090909090499	-0.023513636363614587	-0.015509090909082701	-0.008499999999989072	-0.01082727272728734	-0.012618181818180307
ZAF	0.0	0.0	-0.011355999999995703	-0.5542439999999815	-0.595275999999989	-0.587503999999972	-0.6416359999999677	-0.5657479999999548	-0.5642239999999688	-0.5153560000000001	-0.5633719999999731	-0.5391439999999914	-0.5910639999999856	-0.5309519999999734	-0.5238879999999724	-0.43598399999997817	-0.6155599999999706	-0.5336439999999554	-0.6083239999999712	-0.5521279999999629	-0.5518079999999981	-0.5592439999999921	-0.5394999999999928	-0.4938879999999979	-0.5595719999999749	-0.48423999999995804	-0.5374039999999525	-0.532863999999944	-0.45215999999997925	-0.46409600000000273	-0.5843999999999405	-0.48445199999995747
SSD	0.0	0.0	0.0	0.0	0.0	0.0	-3.599999999215342e-05	-4.0000000001150227e-05	-4.799999999693938e-05	-1.6000000002680537e-05	-1.6000000002680537e-05	-1.6000000002680537e-05	-7.999999995789153e-06	-1.6000000002680537e-05	-2.7999999996364267e-05	-3.200000000536107e-05	-7.20000000065113e-05	-7.599999999330365e-05	-7.599999999330365e-05	-7.199999998430684e-05	-2.399999999846969e-05	-1.5999999991578306e-05	-1.9999999989472883e-05	-2.399999999846969e-05	-1.9999999989472883e-05	-1.9999999989472883e-05	-0.00011199999998545707	-1.199999999368373e-05	-7.999999995789153e-06	-7.999999995789153e-06	-7.999999995789153e-06	-7.999999995789153e-06
ESP	0.0	0.0	-0.0115913043478022	-0.46059565217390075	-0.638465217391293	-0.5976608695652197	-0.622452173913024	-0.5428304347825708	-0.4087304347825893	-0.42520869565214614	-0.5117608695652032	-0.5800391304347507	-0.43676521739127727	-0.4097173913043539	-0.3686913043477791	-0.5383347826086737	-0.41484782608697257	-0.5292304347825794	-0.412460869565201	-0.3877826086956193	-0.47670869565215046	-0.5655913043478011	-0.517426086956474	-0.3988782608695507	-0.4466260869565031	-0.5491869565217189	-0.38186956521737425	-0.4439478260869434	-0.36009999999998543	-0.579126086956494	-0.34702173913041534	-0.3904521739130362
LKA	0.0	0.0	-0.014067999999989311	-0.4332559999999819	-0.6309639999999783	-0.657023999999995	-0.5979959999999784	-0.569383999999995	-0.5259919999999862	-0.5065519999999712	-0.5164479999999583	-0.5012199999999911	-0.49984399999997153	-0.5394999999999706	-0.474911999999994	-0.4874679999999909	-0.4818519999999604	-0.5053359999999674	-0.5050479999999968	-0.4643359999999985	-0.5014599999999647	-0.4913279999999798	-0.5668999999999702	-0.49304399999998694	-0.4857679999999531	-0.5565599999999726	-0.5384919999999793	-0.4844359999999881	-0.4922799999999672	-0.4976999999999676	-0.4974839999999814	-0.4642039999999792
SDN	0.0	0.0	0.0	0.0	0.0	0.0	0.0	0.0	0.0	0.0	0.0	0.0	0.0	0.0	0.0	0.0	0.0	0.0	0.0	0.0	0.0	0.0	0.0	0.0	0.0	0.0	0.0	0.0	0.0	0.0	0.0	0.0
SUR	0.0	0.0	0.0	-0.008803999999984491	-0.10129599999997296	-0.20300799999999342	-0.2370240000000079	-0.18280399999998087	-0.10351999999997918	-0.12209599999998266	-0.1255879999999765	-0.1358239999999622	-0.10309599999996921	-0.10319599999998319	-0.09978399999996945	-0.10296399999998318	-0.10532399999999553	-0.11407599999998519	-0.12132399999995602	-0.11615999999999849	-0.11383999999999839	-0.11787999999997023	-0.11860000000000204	-0.1291799999999732	-0.12651199999997864	-0.13488399999996847	-0.1215879999999836	-0.10531199999997964	-0.12823199999995039	-0.13480399999997728	-0.14435199999996984	-0.14737999999997475
SWZ	0.0	0.0	-0.009645454545459398	-0.18116363636360155	-0.36054545454543563	-0.45355000000000256	-0.49403636363635206	-0.5251909090908669	-0.5409454545454606	-0.5476409090908962	-0.5592181818181774	-0.5848318181818302	-0.5929000000000073	-0.6129863636363697	-0.6177545454545408	-0.6154272727272647	-0.6129818181818125	-0.6228818181817974	-0.6358590909090744	-0.6411363636363521	-0.6414227272727113	-0.6329136363636301	-0.6456999999999713	-0.6571499999999841	-0.6622954545454363	-0.6586090909090792	-0.6658272727272485	-0.6571090909090582	-0.6909636363635951	-0.6934863636363531	-0.6823136363636184	-0.6885681818181721
SWE	0.0	0.0	-0.019490909090902342	-0.8199090909090767	-1.1704727272726867	-1.1601954545454207	-1.1626045454545153	-1.0216363636363357	-0.9894318181817852	-0.955936363636356	-1.1106909090908945	-0.8938181818181623	-0.7399636363636053	-0.7990272727272374	-0.8977272727272334	-0.7447499999999718	-0.7259909090908789	-0.8166136363636056	-1.066427272727255	-0.771686363636348	-0.7396727272727	-0.8393227272726844	-0.6561954545454163	-0.7328136363636273	-0.7201999999999598	-0.8061272727272639	-0.784404545454509	-0.7434272727272817	-0.7131227272727303	-0.7409318181818225	-0.8128999999999831	-0.6448181818181742
CHE	0.0	0.0	-0.011492307692284598	-0.5180384615384392	-0.6030153846153685	-0.7524499999999934	-0.6157461538461195	-0.6448999999999816	-0.6599346153846053	-0.3971730769230186	-0.4994076923076629	-0.7705192307691955	-0.6199153846153549	-0.49804615384613227	-0.6273423076923024	-0.7362653846153533	-0.5366538461538339	-0.6450730769230528	-0.6076192307691852	-0.6134846153845852	-0.5242961538461155	-0.6677499999999337	-0.6334461538460956	-0.6570192307691958	-0.503023076923037	-0.4600615384615425	-0.5794423076922794	-0.5379307692307433	-0.5008692307691964	-0.6447307692307391	-0.5621076923076673	-0.6182307692307321
SYR	0.0	0.0	-0.0016039999999883925	-0.0571879999999636	-0.08775999999995898	-0.11800399999998268	-0.1443839999999863	-0.17631199999993408	-0.19574799999996229	-0.1790199999999631	-0.1995719999999701	-0.19137999999996325	-0.20195999999996772	-0.18040399999997847	-0.21315999999999002	-0.23711999999997957	-0.2430280000000007	-0.24392799999997106	-0.23559599999997127	-0.2223759999999686	-0.21786399999996764	-0.2336599999999911	-0.2543159999999878	-0.276755999999978	-0.234543999999981	-0.2003760000000021	-0.1952519999999791	-0.20338399999996204	-0.22089599999998155	-0.22864399999998897	-0.23136400000000057	-0.2383760000000068
TWN	0.0	0.0	0.013941666666683616	0.018187500000022006	0.02082083333332374	0.0152083333333497	0.0039958333333478535	0.006683333333357133	0.016925000000034274	0.007008333333358152	0.005262500000013937	0.004862500000024639	-0.0004333333332939837	0.014683333333365134	0.010304166666696979	0.011895833333364081	0.0023625000000082608	0.0057666666666955635	0.007237500000045749	0.004554166666692616	-0.02011666666666967	-0.004670833333320079	-0.01188333333334013	-0.005979166666658653	-0.0019124999999675651	-0.015991666666625992	-0.015099999999979019	-0.0087916666666632	-0.007154166666645256	-0.0067791666666372485	-0.0127583333332848	-0.01731249999995521
TJK	0.0	0.0	0.0	-0.0004958333333249243	-0.008141666666672265	-0.020562499999987605	-0.04263749999998678	-0.061104166666658966	-0.09570833333331086	-0.0761708333333111	-0.055420833333308384	-0.06972499999998716	-0.09199583333332484	-0.08299999999996643	-0.0665458333333091	-0.07390416666662736	-0.09457916666661959	-0.13082083333331163	-0.13301249999998488	-0.0897708333333358	-0.10467083333330907	-0.15692499999997445	-0.18357083333330193	-0.14687499999994635	-0.10038333333329819	-0.10840416666663133	-0.10549583333330226	-0.10085833333332017	-0.10329999999999506	-0.11728333333330676	-0.1363416666666506	-0.11334166666664425
THA	0.0	0.0	0.00017083333334610984	0.0010750000000170346	0.0035624999999983586	0.006366666666690612	0.009450000000010839	0.012858333333354288	0.016270833333353885	0.01978333333336746	0.02375416666666741	0.027579166666669153	0.030549999999984756	0.03251250000000372	0.03589166666666532	0.038575000000018456	0.03935416666667191	0.04030833333332762	0.04093750000000451	0.033262500000019735	0.042258333333355935	0.04206666666668468	0.00830000000002773	0.02420000000000755	0.029075000000022833	0.030833333333313284	0.03245833333334058	0.028620833333348195	0.031575000000017006	0.035200000000013	0.03587083333334018	0.03698333333332915
MKD	0.0	0.0	-0.0014333333333227394	-0.05718749999997774	-0.1089208333333147	-0.2511583333333345	-0.34343749999997675	-0.34972916666663467	-0.3241374999999991	-0.2849124999999675	-0.27608333333332125	-0.2993916666666596	-0.3132791666666357	-0.31249166666663664	-0.2863958333333194	-0.307108333333328	-0.3501416666666479	-0.34163333333331325	-0.3551458333333035	-0.3534999999999844	-0.36019583333329885	-0.37064583333331624	-0.3937500000000038	-0.40219583333330755	-0.4061833333333098	-0.4228291666666606	-0.3945041666666427	-0.37892916666661947	-0.3873583333333097	-0.39265416666665054	-0.3879624999999831	-0.3862749999999693
TGO	0.0	0.0	0.0	-0.0010874999999965773	-0.02449999999999397	-0.036037499999996836	-0.08997916666664274	-0.10460833333331143	-0.10669583333330346	-0.10500833333332293	-0.10317916666663374	-0.10502500000000303	-0.11281249999998133	-0.12666666666665272	-0.13382916666665468	-0.16449166666666626	-0.16300416666665818	-0.18549583333329345	-0.1692708333333237	-0.15665833333331491	-0.15142083333333778	-0.1941041666666421	-0.1692624999999892	-0.15875416666663034	-0.20653749999995918	-0.1963166666666516	-0.19603333333332307	-0.18776249999995498	-0.17138749999997538	-0.1816458333332993	-0.16704166666663411	-0.1840458333333128
TTO	0.0	0.0	0.0	-0.0004919999999963842	-0.010459999999989922	-0.03945999999998007	-0.030763999999972036	-0.03701999999999872	-0.04047999999998719	-0.05074799999996715	-0.05053199999999203	-0.06675599999995674	-0.11746799999998725	-0.12818399999998675	-0.1405439999999758	-0.18132799999998062	-0.19808799999999627	-0.18868799999998132	-0.2146879999999851	-0.27865999999998614	-0.25168399999999647	-0.2129359999999525	-0.21826000000000345	-0.31113599999996744	-0.28111199999996117	-0.28466399999999004	-0.2316639999999759	-0.199811999999977	-0.19556399999998142	-0.18707999999998393	-0.2658879999999808	-0.29928399999994415
TUN	0.0	0.0	-0.003611999999986182	-0.15238799999997	-0.3075079999999675	-0.4139479999999862	-0.48422399999995536	-0.40791599999995265	-0.3716239999999815	-0.37263999999995745	-0.3594759999999697	-0.3820359999999745	-0.410432000000005	-0.38023199999999147	-0.3862759999999965	-0.39657599999999293	-0.41007199999998356	-0.40775199999996126	-0.40120399999996614	-0.41525999999996177	-0.4058719999999627	-0.4133759999999542	-0.4437159999999829	-0.5201639999999563	-0.491543999999966	-0.4239519999999719	-0.44928799999996993	-0.41489199999996673	-0.45750399999997526	-0.4585319999999782	-0.46384399999996884	-0.45885999999996097
TUR	0.0	0.0	-0.008291666666648823	-0.3156374999999989	-0.46755833333329555	-0.3895208333333122	-0.32577916666663986	-0.30290833333331824	-0.3494749999999769	-0.3221166666666164	-0.3653333333332953	-0.3563166666666451	-0.36820416666666356	-0.29315416666667593	-0.3018166666666322	-0.37943749999999055	-0.42308750000000783	-0.4329583333333109	-0.3855291666666649	-0.4101833333333027	-0.3970749999999801	-0.5001374999999864	-0.37369166666664233	-0.3715000000000024	-0.35809166666664893	-0.38980416666665185	-0.4059541666666333	-0.3855291666666538	-0.5020458333333089	-0.3980374999999814	-0.3311374999999894	-0.4497416666666365
TKM	0.0	0.0	0.0	-0.0008291666666604414	-0.03381249999998559	-0.06548333333332712	-0.0765708333333226	-0.12530000000000596	-0.10753749999997675	-0.095558333333301	-0.1219249999999783	-0.08386249999997597	-0.14164166666666977	-0.1355416666666387	-0.11718333333331499	-0.11680416666667304	-0.11800416666664093	-0.12849166666666356	-0.1460708333333005	-0.153329166666627	-0.15694166666665454	-0.16623333333330992	-0.20603333333334417	-0.2025374999999774	-0.2303166666666634	-0.2353291666666535	-0.2647958333333089	-0.2761624999999768	-0.23829583333330184	-0.22341249999997537	-0.17551249999997465	-0.17210833333330955
UGA	0.0	0.0	0.0	-0.00019199999998775752	-0.005723999999984741	-0.010531999999985331	-0.015187999999954904	-0.019651999999970027	-0.032171999999974776	-0.037879999999990144	-0.04427199999998965	-0.04817599999998867	-0.04115599999998665	-0.052483999999974884	-0.04435199999996975	-0.08152799999997518	-0.10767599999997879	-0.08778400000000186	-0.12195199999996964	-0.15635599999999084	-0.16564399999998702	-0.22039999999996507	-0.2000599999999908	-0.19504799999999767	-0.19882799999996204	-0.20359199999997468	-0.19618799999997494	-0.21407999999997207	-0.26578399999996893	-0.3269359999999888	-0.3012639999999789	-0.28784399999995935
UKR	0.0	0.0	0.0	-0.0003479999999833616	-0.004671999999983356	-0.030799999999986394	-0.01654799999998291	-0.024175999999986875	-0.034447999999986934	-0.05915999999998034	-0.02445999999998172	-0.030983999999978362	-0.0267959999999956	-0.043491999999967224	-0.08324799999998023	-0.07947999999996513	-0.08068799999998433	-0.08346400000001086	-0.07272399999999068	-0.07215999999998779	-0.07330799999999416	-0.09586799999997675	-0.1291119999999868	-0.09905199999998837	-0.0962999999999603	-0.08394399999994695	-0.08832399999996188	-0.08873199999998027	-0.1037479999999813	-0.12381599999998771	-0.12387599999997834	-0.10109999999997621
ARE	0.0	0.0	3.600000000325565e-05	-0.0007760000000023304	-0.012951999999988306	-0.012127999999966832	-0.007103999999980015	-0.011871999999979455	-0.008867999999995213	-0.010019999999988372	-0.00989999999998492	-0.009811999999986831	-0.017199999999983895	-0.04250399999997656	-0.04305999999998367	-0.03667599999999105	-0.036131999999977626	-0.035247999999998836	-0.04241599999998957	-0.050883999999984386	-0.056787999999985406	-0.04302799999998941	-0.03726800000000141	-0.03716799999997633	-0.03922799999999116	-0.04377599999998427	-0.05259999999998044	-0.04045599999998872	-0.07115999999998124	-0.05631999999999859	-0.07292799999999433	-0.0693559999999871
GB.01	0.0	0.0	-0.1694959999999801	-1.7068879999999509	-1.9899159999999916	-2.098439999999979	-2.0467359999999712	-2.0631399999999855	-2.1042919999999965	-1.9631919999999914	-2.0827079999999665	-1.8576039999999794	-2.195783999999945	-1.9000519999999743	-2.179575999999994	-1.9747479999999595	-2.2448399999999924	-1.984675999999963	-2.1913919999999476	-2.047220000000005	-2.327467999999977	-2.070907999999949	-2.211791999999979	-2.039263999999963	-2.2796879999999686	-2.0680519999999647	-2.235467999999985	-2.090079999999972	-2.355547999999974	-2.0900999999999725	-2.24220799999999	-2.1155319999999533
GB.02	0.0	0.0	-0.13092399999997673	-1.3222239999999719	-1.6673199999999722	-1.466339999999977	-1.6844959999999687	-1.4450959999999902	-1.5280399999999639	-1.5702799999999573	-1.4523119999999667	-1.6163039999999684	-1.3423199999999635	-1.6320639999999664	-1.4444279999999754	-1.5359159999999705	-1.452943999999956	-1.6560199999999803	-1.2592599999999843	-1.501479999999944	-1.3498279999999863	-1.6494199999999681	-1.4007839999999772	-1.4565639999999713	-1.4595279999999766	-1.6799479999999867	-1.3866359999999855	-1.5712279999999579	-1.3213679999999783	-1.6342119999999793	-1.4784399999999809	-1.6237359999999756
GB.03	0.0	0.0	-0.1517319999999711	-1.361975999999987	-1.7757719999999866	-1.7885879999999799	-1.50744399999998	-1.7800639999999812	-1.4003559999999915	-1.6424239999999757	-1.2943879999999686	-1.6659599999999664	-1.3788999999999718	-1.7542359999999757	-1.6343919999999956	-1.6977599999999593	-1.649235999999954	-1.5949559999999807	-1.6252199999999828	-1.7358639999999759	-1.5397439999999873	-1.7134359999999904	-1.6415079999999471	-1.7463879999999654	-1.6343879999999755	-1.721347999999967	-1.5128159999999724	-1.7889319999999764	-1.7859359999999547	-1.713779999999987	-1.5597279999999936	-1.7040879999999703
GB.04	0.0	0.0	-0.13151999999996278	-1.3395479999999904	-1.7907479999999643	-1.6099519999999812	-1.7319879999999843	-1.3819679999999668	-1.5429599999999932	-1.6231319999999716	-1.5017919999999574	-1.5984159999999803	-1.3711399999999707	-1.6706439999999656	-1.4430759999999765	-1.595087999999989	-1.536395999999951	-1.7859079999999805	-1.5682319999999472	-1.513123999999988	-1.405575999999964	-1.4290919999999652	-1.3976399999999667	-1.5581880000000048	-1.6601399999999988	-1.6101639999999584	-1.5199599999999647	-1.520783999999975	-1.3684239999999903	-1.554727999999983	-1.5376079999999903	-1.6694959999999925
TZA	0.0	0.0	0.0	-0.0002173913043357345	-0.003960869565211578	-0.010317391304337509	-0.01871304347824676	-0.031960869565206274	-0.07296086956521952	-0.08498260869562735	-0.09169999999997236	-0.09067826086954778	-0.09932608695650824	-0.0907739130434515	-0.11878695652172144	-0.12034782608694172	-0.11419130434783265	-0.10909565217389616	-0.10513478260867348	-0.12126521739128648	-0.15126956521736012	-0.1697217391304351	-0.16532608695652984	-0.1712565217391271	-0.19560434782607272	-0.1993130434782331	-0.1986260869565104	-0.2034434782608563	-0.21945652173911423	-0.2382086956521534	-0.24347391304347932	-0.29599999999997406
US.AL	0.0	0.0	0.0	-0.0002124999999852939	-0.05106249999996537	-0.05060833333332404	-0.0549708333333232	-0.028591666666644144	-0.04785416666667208	-0.03708333333330982	-0.041037499999996285	-0.0287666666666464	-0.03689999999999527	-0.109524999999977	-0.0809708333333159	-0.0641291666666377	-0.09001249999998073	-0.05581666666665264	-0.09046249999998812	-0.06422499999997333	-0.05030416666663706	-0.07915416666662844	-0.034866666666644175	-0.06988333333332042	-0.038737499999974556	-0.10643333333330007	-0.05469166666666192	-0.13662083333331188	-0.05273749999998856	-0.04960416666665024	-0.04761666666666109	-0.041554166666657455
US.AK	0.0	0.0	0.0	-3.0434782605226474e-05	-5.217391303435903e-05	-0.016778260869576567	-0.06744782608695266	-0.07062173913042757	-0.07716521739129512	-0.06648695652173853	-0.12023043478259776	-0.15226956521737778	-0.22052608695650733	-0.2007652173912966	-0.2505260869564929	-0.22854782608696667	-0.2034347826087024	-0.22566956521737902	-0.26611739130433243	-0.1842347826086721	-0.17273043478259753	-0.2905347826086979	-0.13564347826084955	-0.15191304347825785	-0.11826086956518989	-0.1929869565217457	-0.32259565217391817	-0.2762913043478199	-0.28912608695650377	-0.24333913043478317	-0.20622173913042996	-0.14688695652174122
US.AZ	0.0	0.0	0.0	-0.00023333333332153927	-0.049079166666665675	-0.07677916666666285	-0.056391666666666396	-0.024695833333343575	-0.015374999999984151	-0.045949999999983504	-0.02201666666664659	-0.01714166666665351	-0.012345833333327061	-0.02681249999998414	-0.020829166666647136	-0.024441666666652484	-0.01770416666665442	-0.030062499999983228	-0.029083333333324024	-0.016112499999987318	-0.03847499999998227	-0.049295833333307115	-0.08490833333332226	-0.043558333333326704	-0.042787499999985545	-0.030237499999985484	-0.03484583333331903	-0.037666666666646975	-0.03509999999998792	-0.031720833333326315	-0.02923333333333389	-0.035904166666644866
US.AR	0.0	0.0	0.0	-3.913043478132039e-05	-0.004517391304337259	-0.019917391304324905	-0.01988695652171968	-0.02209999999998047	-0.030904347826066214	-0.01767391304346999	-0.0321956521739053	-0.03443043478259522	-0.03838695652171875	-0.04176086956519942	-0.041626086956514374	-0.03488695652172913	-0.03324782608694621	-0.026643478260857112	-0.028986956521726004	-0.02730869565215066	-0.07561739130433898	-0.12202608695650596	-0.06859130434780925	-0.09093478260867593	-0.07921304347824343	-0.09627391304346533	-0.06683913043477041	-0.10729565217388881	-0.07173043478260199	-0.0923173913043418	-0.07090434782606181	-0.23849999999998595
US.CA	0.0	0.0	1.5999999991578306e-05	-0.0012839999999791907	-0.1371759999999833	-0.07411199999998175	-0.14083999999996433	-0.02656399999999559	-0.037019999999965414	-0.03290000000000237	-0.035463999999951756	-0.03290399999995586	-0.03425599999995477	-0.0317519999999516	-0.028915999999956643	-0.034739999999966464	-0.01911999999996139	-0.01992799999996908	-0.03325599999998152	-0.026435999999963045	-0.030975999999982573	-0.027955999999973447	-0.030019999999963964	-0.03169599999998107	-0.029267999999960104	-0.019523999999970787	-0.01757599999995252	-0.014539999999962916	-0.011547999999961256	-0.01126399999995531	-0.011199999999977894	-0.011275999999948993
US.CO	0.0	0.0	0.0	-0.0003249999999899167	-0.06129166666665187	-0.06632916666666766	-0.06120416666663964	-0.028333333333330213	-0.02066666666665773	-0.036641666666670236	-0.0277791666666527	-0.033304166666647816	-0.02973333333331496	-0.06707916666667257	-0.06267916666664597	-0.012404166666657446	-0.012233333333322438	-0.012199999999973343	-0.022533333333296657	-0.028795833333317145	-0.03940416666664559	-0.04250416666663481	-0.04113333333332081	-0.04122500000000029	-0.04024583333331888	-0.04040416666665214	-0.11264583333333578	-0.0377708333333171	-0.05362916666663553	-0.088529166666651	-0.045641666666662584	-0.03300416666665029
US.CT	0.0	0.0	0.0	-0.000341666666658913	-0.023720833333318314	-0.029395833333323296	-0.019820833333306087	-0.02265833333332523	-0.01830416666664947	-0.03167499999999768	-0.030141666666649858	-0.030158333333318854	-0.025958333333309103	-0.02224166666663363	-0.019649999999993284	-0.021187499999975046	-0.019920833333320065	-0.018916666666646265	-0.033712499999982715	-0.028983333333310046	-0.03919999999997259	-0.03864583333331728	-0.03520416666665804	-0.03766666666665808	-0.0953291666666467	-0.07973333333332056	-0.03314166666665841	-0.03249999999997977	-0.03765833333332358	-0.03265416666664578	-0.036387499999979145	-0.032116666666659466
US.DE	0.0	0.0	0.0	-3.478260870437566e-05	-0.0006086956521822451	-0.020721739130435957	-0.07716521739130622	-0.0813217391304355	-0.09508695652173937	-0.130969565217387	-0.12749130434781542	-0.16022173913042836	-0.1468391304347727	-0.30834347826085295	-0.22232608695651468	-0.2874521739130387	-0.29823043478259814	-0.20156956521739655	-0.25788695652172455	-0.17051739130432564	-0.17396956521738005	-0.19261304347826247	-0.17553478260871058	-0.1363652173912877	-0.13815217391304202	-0.15360434782607513	-0.1338999999999868	-0.1840565217391288	-0.12527826086956573	-0.1661217391304426	-0.15066521739131034	-0.14194347826085307
US.DC	0.0	0.0	0.0	-3.913043478132039e-05	-0.004395652173905251	-0.020169565217376118	-0.019086956521707776	-0.015134782608672293	-0.027591304347818202	-0.014826086956520879	-0.03110869565214891	-0.03417826086955511	-0.03902608695650622	-0.04028260869562983	-0.08406086956520564	-0.10929130434781387	-0.07662608695651052	-0.059352173913029826	-0.06724347826085886	-0.07513478260868789	-0.07984347826086591	-0.09528260869565708	-0.07173478260869004	-0.08973913043476278	-0.10406086956521454	-0.14268695652173147	-0.1307826086956454	-0.12766086956521594	-0.0719826086956421	-0.09458260869564805	-0.09168695652173042	-0.08733478260868344
US.FL	0.0	0.0	0.0	-0.0011166666666562186	-0.08224166666667143	-0.08457499999997564	-0.06538333333331314	-0.003391666666663351	-0.0035041666666457694	-0.0034708333333077768	-0.0036708333333024257	-0.003658333333322883	-0.003870833333319279	-0.003862499999984781	-0.003958333333320407	-0.003987499999980049	-0.004020833333340246	-0.004066666666668883	-0.004170833333327906	-0.004299999999968218	-0.004274999999986928	-0.004295833333312071	-0.004254166666661785	-0.0042541666666395805	-0.004229166666647188	-0.004237499999959482	-0.004266666666641328	-0.0042666666666746345	-0.004241666666660038	-0.0041541666666589094	-0.004312500000003272	-0.004395833333326049
US.GA	0.0	0.0	0.0	-0.00048333333334538153	-0.0703750000000003	-0.14845833333332337	-0.04693333333332106	-0.08322916666666513	-0.02155833333333801	-0.007441666666663238	-0.007529166666664366	-0.007612499999998246	-0.007724999999991766	-0.007729166666659015	-0.007724999999980664	-0.007712499999978917	-0.00774166666664966	-0.007774999999987653	-0.007841666666663638	-0.007750000000006363	-0.007945833333333763	-0.03832499999999461	-0.04562083333333744	-0.04328749999999992	-0.0405708333333199	-0.03286666666667548	-0.03085833333332788	-0.03747499999997572	-0.036229166666645884	-0.024283333333319224	-0.03863749999998278	-0.02498333333332825
US.HI	0.0	0.0	0.0	-8.695652164991685e-06	-0.0001260869565311573	-0.0023956521739143533	-0.02868695652172848	-0.033482608695656335	-0.041291304347812474	-0.011373913043477568	-0.043504347826073264	-0.08135217391304073	-0.08056521739129296	-0.06159565217389584	-0.13707391304348393	-0.10143913043477726	-0.08775217391303602	-0.07680869565216408	-0.07883913043478241	-0.09340869565216403	-0.12677826086955335	-0.08776086956518991	-0.06799999999999029	-0.08162608695652107	-0.06687826086957394	-0.08874782608694343	-0.04116521739129242	-0.04656521739129227	-0.08403478260868846	-0.07938260869565505	-0.0541217391304194	-0.12823043478260576
US.ID	0.0	0.0	0.0	-8.695652164991685e-06	-4.347826086936735e-05	-0.019752173913034632	-0.06659999999998334	-0.06549999999999612	-0.07329999999999837	-0.043434782608675615	-0.07949999999999902	-0.13099130434780504	-0.03641739130432198	-0.039065217391298646	-0.10096086956521422	-0.171843478260858	-0.1524565217391305	-0.18133043478260058	-0.17626521739129153	-0.11412173913041279	-0.15261739130434382	-0.22636956521738805	-0.19532173913042739	-0.1357695652173807	-0.26720869565216576	-0.13836956521737775	-0.11157391304348341	-0.13487391304347618	-0.08793043478259044	-0.13261304347823577	-0.09185652173911985	-0.11208695652172862
US.IL	0.0	0.0	0.0	-0.0009541666666557092	-0.12900416666664638	-0.09601249999998673	-0.08525416666663732	-0.031991666666641994	-0.005933333333318913	-0.0059833333333148	-0.0061583333333170565	-0.0061791666666422	-0.0066124999999916945	-0.00663333333332794	-0.006787499999971747	-0.00682916666665534	-0.006858333333326083	-0.006870833333338933	-0.007054166666653483	-0.0071374999999984645	-0.007170833333314253	-0.0070916666666476225	-0.007141666666632407	-0.0070916666666476225	-0.007045833333307883	-0.007087499999991476	-0.007104166666660472	-0.007037499999995589	-0.007016666666637139	-0.00705833333330963	-0.014662499999973377	-0.04065416666664268
US.IN	0.0	0.0	0.0	-0.00023749999998878835	-0.0333624999999782	-0.07984583333330297	-0.06711249999998836	-0.02769166666665157	-0.02229583333331897	-0.04065833333332103	-0.020116666666636362	-0.02489999999998327	-0.01093749999997451	-0.022495833333302517	-0.025179166666644548	-0.016883333333328476	-0.03610416666667282	-0.006799999999973494	-0.006795833333306245	-0.006708333333316219	-0.00670416666664897	-0.036466666666645775	-0.04460833333331804	-0.04494999999997695	-0.0675583333333063	-0.09747916666665857	-0.09087083333332302	-0.1434749999999707	-0.10988333333331601	-0.1001458333333094	-0.09000000000000119	-0.0779249999999787
US.IA	0.0	0.0	0.0	-8.33333333449815e-05	-0.005454166666662985	-0.012574999999992453	-0.00694166666664886	-0.008191666666668151	-0.004883333333316475	-0.0025583333333245584	-0.002787499999989951	-0.002920833333330819	-0.0030208333333336945	-0.0030958333333330756	-0.004533333333334166	-0.0677791666666594	-0.06849166666667017	-0.06709583333334157	-0.08252499999999996	-0.07693750000000721	-0.08612083333333631	-0.05164999999999198	-0.10412499999999936	-0.07967500000000127	-0.059075000000008426	-0.10791249999999586	-0.055725000000006464	-0.06522916666664713	-0.023762500000001907	-0.08085416666666623	-0.016945833333348315	-0.017016666666658242
US.KS	0.0	0.0	0.0	-7.391304347459382e-05	-0.006560869565208627	-0.016808695652203998	-0.019095652173906075	-0.022291304347799024	-0.040391304347831	-0.04723043478260802	-0.04376521739131167	-0.042317391304336205	-0.04247391304347259	-0.06586521739129214	-0.025578260869563163	-0.08566086956519614	-0.060717391304343504	-0.10966956521738513	-0.09342173913043927	-0.06255217391302192	-0.049143478260860185	-0.08728260869564908	-0.03351739130436071	-0.11102173913044577	-0.08584347826087191	-0.08596521739130392	-0.07987391304347113	-0.12368695652170691	-0.08812608695651925	-0.09977391304346606	-0.09165217391303715	-0.08758695652172355
US.KY	0.0	0.0	0.0	-0.00014166666665316185	-0.01714166666665351	-0.02700416666664429	-0.018195833333323197	-0.02202083333332494	-0.013962499999997657	-0.016083333333327676	-0.06857499999998184	-0.061266666666659475	-0.019099999999971917	-0.04907916666665457	-0.03644999999998788	-0.06164166666665638	-0.0407749999999929	-0.05769583333333772	-0.04647916666664642	-0.0549624999999998	-0.040241666666662734	-0.06654999999998745	-0.02824166666663963	-0.05733749999999871	-0.03274166666664691	-0.0801291666666537	-0.04767499999998037	-0.07184166666666103	-0.016658333333330333	-0.016616666666668944	-0.016545833333303506	-0.016479166666660827
US.LA	0.0	0.0	0.0	-0.0002583333333139315	-0.049079166666665675	-0.06452083333331471	-0.05625416666665828	-0.025841666666659435	-0.021041666666654635	-0.03101666666665004	-0.03347916666665007	-0.029487499999991673	-0.014458333333322582	-0.025441666666647933	-0.01734166666665926	-0.03012916666663701	-0.02346666666666053	-0.02257499999998025	-0.03104166666664243	-0.011379166666625196	-0.038779166666635945	-0.02445833333332148	-0.046466666666644674	-0.007074999999978626	-0.006937499999981611	-0.006741666666643109	-0.006608333333302241	-0.006374999999980702	-0.006083333333328778	-0.005966666666656906	-0.0059708333333130525	-0.015720833333310313
US.ME	0.0	0.0	0.0	-3.47826086821712e-05	-0.0007913043478247062	-0.008343478260852688	-0.039226086956511974	-0.05632608695649299	-0.07691739130434305	-0.06302173913041997	-0.07359999999998479	-0.07401304347827153	-0.09060000000000734	-0.1311652173913047	-0.13989130434783892	-0.15415217391303582	-0.1439086956521729	-0.0995826086956586	-0.13421739130434762	-0.1603565217391245	-0.1787826086956379	-0.15786956521737228	-0.13356086956520796	-0.1033869565217338	-0.09304782608695605	-0.16702173913043517	-0.14810869565217155	-0.28682608695652645	-0.12392173913041704	-0.3307173913043471	-0.14253043478259508	-0.12059999999998183
US.MD	0.0	0.0	0.0	-0.0004374999999945395	-0.06562916666665863	-0.0693541666666353	-0.06501249999999459	-0.026608333333333345	-0.01875833333334631	-0.03687916666667013	-0.03785416666666208	-0.06187083333334398	-0.04317083333332805	-0.05502499999999744	-0.07700833333333934	-0.05182083333333809	-0.04327916666667653	-0.04069166666665902	-0.04856666666666065	-0.04207083333334083	-0.04718750000001215	-0.04458333333333675	-0.07445833333333818	-0.06841666666667079	-0.07130416666667472	-0.04914583333334166	-0.04435416666667136	-0.14612499999998585	-0.07485000000001518	-0.03839583333333785	-0.034720833333334866	-0.027066666666675232
US.MA	0.0	0.0	0.0	-0.0004375000000056417	-0.07222916666664858	-0.11978333333333424	-0.08917083333331854	-0.02641249999998374	-0.03122083333332304	-0.018779166666638147	-0.00902499999998474	-0.009112499999963664	-0.009199999999986996	-0.009195833333308645	-0.009166666666649004	-0.00901249999997189	-0.009149999999957803	-0.009166666666649004	-0.009295833333300418	-0.009216666666655993	-0.009224999999979389	-0.009270833333296924	-0.009241666666637283	-0.009179166666639649	-0.009074999999969524	-0.009029166666640887	-0.008920833333314615	-0.00881666666664449	-0.008708333333284912	-0.008654166666632879	-0.008620833333294886	-0.008570833333310102
US.MI	0.0	0.0	0.0	-0.0006541666666581847	-0.07122083333331863	-0.06334999999998425	-0.06423749999999728	-0.03009999999998847	-0.014558333333303253	-0.01487500000000308	-0.008058333333327283	-0.019141666666666612	-0.006333333333330415	-0.0063291666666742685	-0.006295833333336276	-0.006225000000004144	-0.006229166666660291	-0.0062833333333234265	-0.0062999999999813205	-0.0062291666666491885	-0.006208333333301841	-0.00622083333331469	-0.006208333333324045	-0.00614166666664806	-0.006070833333315928	-0.006029166666643437	-0.0059708333333130525	-0.005841666666650536	-0.005824999999992642	-0.005733333333324264	-0.005716666666655268	-0.005637499999988638
US.MN	0.0	0.0	0.0	-0.00017499999996895	-0.021074999999992627	-0.03500416666663009	-0.020137499999994812	-0.02562499999999579	-0.012970833333325604	-0.04424999999997903	-0.018154166666650706	-0.014999999999976144	-0.011391666666649147	-0.028704166666637665	-0.0045833333333078485	-0.004574999999984453	-0.004570833333328306	-0.004583333333318951	-0.0045541666666593095	-0.004537499999990313	-0.00451666666666517	-0.004508333333330672	-0.00447083333332543	-0.0081874999999898	-0.0719416666666528	-0.04812499999998776	-0.014774999999989102	-0.09225833333331712	-0.01278749999998885	-0.08897499999999114	-0.011891666666652423	-0.011841666666656536
US.MS	0.0	0.0	0.0	-3.913043478132039e-05	-0.000404347826088447	-0.005052173913033808	-0.04579999999998474	-0.04528260869564038	-0.05929999999999547	-0.024995652173920302	-0.05897391304346966	-0.049717391304338054	-0.0740565217391187	-0.09046956521738814	-0.12152173913043685	-0.1404478260869535	-0.10524347826086355	-0.0826521739130337	-0.08626521739130144	-0.1258347826086803	-0.10788695652174107	-0.15339130434781634	-0.08607826086955983	-0.10204347826087146	-0.14227826086955497	-0.10830434782609366	-0.0880478260869455	-0.12105652173913795	-0.07816956521737861	-0.1297043478260651	-0.10141739130433702	-0.25782173913043716
US.MO	0.0	0.0	0.0	-0.0001666666666566563	-0.03932500000001227	-0.07235416666665495	-0.06411666666665816	-0.027370833333295597	-0.017999999999984695	-0.03669583333332227	-0.03171249999996961	-0.030508333333323367	-0.02707083333333138	-0.037912499999981364	-0.050745833333321055	-0.019845833333320684	-0.03346666666667053	-0.020320833333309363	-0.04089166666664257	-0.03561249999998184	-0.045187499999987946	-0.04333333333331746	-0.04062916666666139	-0.04014166666665986	-0.036283333333331225	-0.03407083333333283	-0.0331583333333163	-0.03538749999996149	-0.0323583333333044	-0.0313541666666417	-0.029079166666656775	-0.024299999999977118
US.MT	0.0	0.0	0.0	-2.6086956517179516e-05	-0.002478260869565041	-0.02132608695650795	-0.05078695652173115	-0.16104782608696855	-0.20686521739129438	-0.18677826086954674	-0.13400869565216578	-0.1609608695652187	-0.11420434782608568	-0.11190869565218531	-0.13899130434782414	-0.1955652173913136	-0.19724347826085564	-0.2755478260869526	-0.17746521739129273	-0.12662173913042807	-0.15933913043476577	-0.30809130434781284	-0.13927391304349168	-0.13565217391303674	-0.14799130434780539	-0.100243478260853	-0.12057391304346465	-0.16009130434782026	-0.15260869565215662	-0.14373478260867323	-0.16693478260868533	-0.08353913043477323
US.NE	0.0	0.0	0.0	-5.217391303435903e-05	-0.0004391304347817204	-0.005252173913017355	-0.04185652173912535	-0.044947826086960685	-0.056595652173907496	-0.031265217391285294	-0.06416521739128767	-0.05074347826087289	-0.06119999999998349	-0.04371304347826621	-0.061252173913051156	-0.09492608695651494	-0.11139565217390679	-0.08476956521737966	-0.09268695652174808	-0.07062173913041647	-0.106121739130427	-0.12839565217389604	-0.07554782608695243	-0.07889565217389372	-0.0796565217391354	-0.1841130434782734	-0.20887391304347247	-0.2832608695652161	-0.1272478260869403	-0.2493608695652183	-0.15786086956520728	-0.126839130434786
US.NV	0.0	0.0	0.0	-7.391304349679828e-05	-0.010369565217394072	-0.02115652173912963	-0.016569565217405824	-0.015521739130419654	-0.01233043478260365	-0.018113043478262814	-0.05026521739130985	-0.05524347826088016	-0.04760434782609124	-0.12346521739131644	-0.2117782608695551	-0.15126521739129428	-0.23962608695652365	-0.12656086956522872	-0.12509130434782412	-0.13049130434782397	-0.0942434782608692	-0.11888695652173542	-0.10422608695652702	-0.11593478260868428	-0.09404347826087456	-0.0923173913043418	-0.08329999999999727	-0.13281739130434067	-0.09799999999998699	-0.11123913043479261	-0.08835652173913022	-0.09154782608694623
US.NH	0.0	0.0	0.0	-1.3043478264140873e-05	-0.0017521739130388347	-0.014882608695654387	-0.015539130434782944	-0.02482173913043173	-0.020752173913041183	-0.027460869565221202	-0.06724347826085886	-0.07321739130433658	-0.05830000000000002	-0.0708565217391377	-0.0633130434782525	-0.1113869565217307	-0.09636521739130322	-0.08354347826086128	-0.08597391304346891	-0.09453913043477868	-0.25104782608695864	-0.285834782608696	-0.10312608695650649	-0.09957826086955945	-0.08703478260868591	-0.11706086956521089	-0.0822434782608572	-0.13139999999999263	-0.08626521739130144	-0.19682608695651416	-0.16661304347824757	-0.11453043478258929
US.NJ	0.0	0.0	0.0	-0.0004874999999793239	-0.08205416666665633	-0.0693874999999955	-0.06542916666666398	-0.030429166666656737	-0.016295833333324072	-0.005479166666655377	-0.022654166666635778	-0.00450833333331957	-0.004516666666642966	-0.004454166666656434	-0.004499999999996174	-0.004512500000009023	-0.004570833333328306	-0.004545833333324811	-0.004579166666662804	-0.004795833333337551	-0.004912499999987219	-0.004904166666641618	-0.004874999999993079	-0.004920833333332819	-0.004858333333324083	-0.004900000000007676	-0.0048166666666626945	-0.004754166666665061	-0.004737499999996064	-0.004670833333320079	-0.004662499999985581	-0.004624999999969237
US.NM	0.0	0.0	0.0	-2.6086956528281746e-05	-0.004226086956526931	-0.01696956521739512	-0.020056521739131306	-0.025995652173926853	-0.02812608695651475	-0.025330434782599998	-0.0413869565217273	-0.050673913043464136	-0.08289130434783187	-0.08521739130433748	-0.06349565217390607	-0.10325217391303765	-0.06983913043477896	-0.07098260869564665	-0.07226956521739769	-0.08161739130434498	-0.08693913043478219	-0.08887391304347458	-0.09030869565217481	-0.09295652173910707	-0.112243478260865	-0.2513043478260868	-0.20620869565217692	-0.1599652173913002	-0.13508695652172387	-0.22293913043477387	-0.15986521739128623	-0.1766608695652261
US.NY	0.0	0.0	4.166666678351305e-06	-0.0012541666666532336	-0.11587916666665476	-0.06100833333331224	-0.10057916666665889	-0.019795833333324797	-0.00823749999995238	-0.00821249999997109	-0.008383333333306098	-0.008479166666630622	-0.008883333333331578	-0.008895833333333325	-0.009012499999994095	-0.009087500000004578	-0.009191666666652498	-0.009204166666654245	-0.009204166666643143	-0.009074999999991729	-0.009037500000008691	-0.008887499999998827	-0.008729166666654464	-0.0085791666666446	-0.008520833333314215	-0.008537499999994314	-0.00834583333332306	-0.008120833333313815	-0.008133333333315562	-0.007887499999981173	-0.008183333333333653	-0.02982083333332719
US.NC	0.0	0.0	0.0	-0.0006708333333382832	-0.10976666666665524	-0.10555416666665485	-0.11172499999999586	-0.062087499999974316	-0.0265708333333059	-0.03988333333330152	-0.010204166666649694	-0.010266666666647328	-0.010487499999978223	-0.010437499999982336	-0.010529166666650713	-0.010487499999989325	-0.010541666666641358	-0.010541666666641358	-0.01664999999997363	-0.04523749999997273	-0.04726249999998933	-0.04520833333331309	-0.04072916666665316	-0.039587499999982345	-0.03644583333332063	-0.035074999999984424	-0.03599999999998049	-0.036141666666644756	-0.034633333333322636	-0.01888749999997552	-0.05570833333331526	-0.029379166666643197
US.ND	0.0	0.0	0.0	-3.0434782605226474e-05	-0.0003434782608668918	-0.007760869565198725	-0.033147826086954435	-0.04492608695652045	-0.06447826086954933	-0.044995652173907	-0.04239999999997579	-0.09974347826084973	-0.11440869565216838	-0.05327391304347229	-0.07095652173911837	-0.1727739130434669	-0.24423043478259965	-0.10411304347826	-0.19358695652172964	-0.10239999999999139	-0.1108565217391222	-0.17283478260869956	-0.20125217391303574	-0.12730869565217295	-0.2511478260869504	-0.14799565217391564	-0.13627391304347203	-0.10512608695650849	-0.1521130434782414	-0.18119565217391553	-0.14568260869564087	-0.1140478260869493
US.OH	0.0	0.0	0.0	-0.0008750000000112834	-0.08115416666664155	-0.06846666666665557	-0.06800833333332479	-0.031599999999987194	-0.01666249999998648	-0.0045666666666499545	-0.004604166666644094	-0.004670833333320079	-0.004729166666661566	-0.004749999999986709	-0.004762499999977354	-0.004770833333322955	-0.0047583333333212074	-0.004766666666666808	-0.0048416666666439845	-0.005187499999992351	-0.005191666666648498	-0.005149999999976007	-0.005154166666654358	-0.005104166666658472	-0.005016666666657343	-0.005049999999995336	-0.004945833333325211	-0.004904166666663823	-0.004866666666647479	-0.004774999999990204	-0.0048166666666626945	-0.004724999999983215
US.OK	0.0	0.0	0.0	-0.00020833333332914705	-0.04888333333331607	-0.026720833333326865	-0.05223333333330693	-0.016949999999982257	-0.03281666666666849	-0.03525833333332118	-0.03002500000000019	-0.01902083333331639	-0.019566666666659405	-0.06309583333332647	-0.08971666666667266	-0.014799999999992597	-0.014725000000004318	-0.014775000000000205	-0.014704166666668073	-0.014629166666668691	-0.01730416666666512	-0.0639500000000015	-0.06358749999999525	-0.0651749999999951	-0.11492499999999906	-0.09404166666664437	-0.04369583333333482	-0.08037916666666645	-0.04775000000000196	-0.1267333333333176	-0.06466666666667953	-0.08479583333332874
US.OR	0.0	0.0	0.0	-0.0002249999999759389	-0.04589166666665312	-0.03594166666665011	-0.052224999999983535	-0.012766666666663706	-0.016749999999976506	-0.01437916666664485	-0.014824999999996091	-0.017045833333317884	-0.016058333333324182	-0.021629166666647937	-0.019245833333325635	-0.061220833333319735	-0.008170833333309702	-0.008199999999991547	-0.008279166666647075	-0.008333333333310211	-0.008570833333321204	-0.05726666666666658	-0.08922500000000388	-0.07854583333331	-0.062012499999974935	-0.11806249999998242	-0.07900833333333024	-0.08564999999998157	-0.0709374999999901	-0.09716249999996984	-0.07314583333332125	-0.0783916666666662
US.PA	0.0	0.0	0.0	-0.0007833333333207015	-0.07206249999996972	-0.07315416666666685	-0.07709583333331826	-0.0048000000000048	-0.005466666666664732	-0.005645833333323136	-0.006166666666651555	-0.007237499999990238	-0.01050833333332557	-0.010791666666654098	-0.010279166666649076	-0.01014166666665206	-0.009954166666659159	-0.009758333333331759	-0.00958749999998565	-0.009479166666637173	-0.009229166666635535	-0.009104166666640268	-0.008845833333326336	-0.008649999999998936	-0.00842083333331134	-0.008233333333318438	-0.008079166666663529	-0.007816666666649041	-0.007641666666657887	-0.007416666666648641	-0.007262499999993732	-0.0072083333333305966
US.RI	0.0	0.0	0.0	-1.3043478264140873e-05	-9.130434782678165e-05	-0.001460869565206302	-0.028643478260870214	-0.0447913043478243	-0.0564565217391344	-0.09588260869562992	-0.08048695652170812	-0.15583913043476505	-0.15902173913041606	-0.0890434782608307	-0.15034347826086147	-0.15529130434781546	-0.1554521739130288	-0.16651739130434384	-0.1846826086956299	-0.13053913043477028	-0.20708695652172926	-0.39629565217388363	-0.2230999999999872	-0.14621304347824937	-0.19066521739129483	-0.15166521739129468	-0.18687826086953852	-0.1714913043478039	-0.15975652173910726	-0.19154782608694632	-0.18556956521738055	-0.10993913043477743
US.SC	0.0	0.0	0.0	-0.00014583333332041093	-0.018124999999979963	-0.016616666666668944	-0.013808333333342748	-0.008616666666660944	-0.013887499999987174	-0.008825000000001193	-0.019179166666660752	-0.018083333333329676	-0.09532916666666891	-0.0241874999999947	-0.03989166666666932	-0.012858333333332084	-0.012866666666677684	-0.012891666666670076	-0.012941666666677065	-0.029854166666665183	-0.08774999999999755	-0.048954166666659304	-0.04843333333334199	-0.04922500000000829	-0.0473708333333378	-0.044283333333339225	-0.0381708333333286	-0.06244583333333553	-0.10518749999999244	-0.07259583333333319	-0.0875499999999918	-0.07316250000001245
US.SD	0.0	0.0	0.0	-8.695652187196146e-06	-0.0003956521739234553	-0.02235652173913083	-0.04908260869563863	-0.0586521739130319	-0.07426521739128944	-0.08287391304347969	-0.11920434782608513	-0.13385652173912854	-0.12507391304347193	-0.10394347826085948	-0.15446521739129748	-0.2113608695652136	-0.31770869565216353	-0.17178260869563644	-0.12448695652172992	-0.20493043478261308	-0.1538347826086861	-0.17880434782607812	-0.12046521739129679	-0.1057043478260633	-0.1873043478260672	-0.19608260869565797	-0.18513043478260993	-0.19323478260868665	-0.2416391304347787	-0.23262173913041195	-0.20629565217389345	-0.23201739130433996
US.TN	0.0	0.0	0.0	-0.0002749999999829278	-0.06801249999998094	-0.05792916666665926	-0.06092499999997836	-0.027516666666649314	-0.018183333333332552	-0.01446249999998983	-0.021633333333326288	-0.019241666666658386	-0.00954166666664591	-0.008491666666665676	-0.008512500000001921	-0.008512499999990819	-0.008516666666658068	-0.008549999999984959	-0.008537499999994314	-0.008512500000001921	-0.008533333333327064	-0.032587499999980896	-0.06721666666664738	-0.03793749999999596	-0.036558333333325255	-0.07500416666665899	-0.032870833333309424	-0.06769583333331441	-0.03202500000000219	-0.07280833333331849	-0.015762499999993906	-0.015679166666648925
US.TX	0.0	0.0	8.33333333449815e-06	-0.0012333333333280905	-0.1209041666666466	-0.05852916666665431	-0.04630833333331141	-0.0281708333333186	-0.011399999999994748	-0.011604166666645543	-0.011783333333326151	-0.012458333333320581	-0.016549999999970755	-0.018570833333309	-0.015979166666635347	-0.017212500000007847	-0.01654166666664736	-0.01761666666664219	-0.02295833333328945	-0.023737499999965106	-0.024629166666656488	-0.02484999999997628	-0.024758333333319005	-0.025195833333313544	-0.023958333333296	-0.02419999999996314	-0.02229583333330787	-0.02097499999997865	-0.014445833333309732	-0.015395833333320397	-0.017741666666637457	-0.015100000000012326
US.UT	0.0	0.0	0.0	-9.565217390372638e-05	-0.008943478260869941	-0.02473913043476994	-0.021539130434788945	-0.016873913043480293	-0.018908695652153362	-0.028808695652149385	-0.03050434782608802	-0.031143478260864388	-0.037478260869550084	-0.07794782608694373	-0.09880434782606473	-0.15321739130432777	-0.13775217391303052	-0.0949782608695493	-0.11186086956519459	-0.09641739130432647	-0.08456956521739611	-0.0804478260869379	-0.0815739130434534	-0.09043043478259571	-0.07261304347825348	-0.09033043478258174	-0.07213913043476738	-0.10878695652173365	-0.07140434782606508	-0.10256521739130386	-0.06775652173911517	-0.07858260869563205
US.VT	0.0	0.0	0.0	-2.6086956517179516e-05	-0.001743478260873843	-0.022152173913048134	-0.05779999999999674	-0.06510000000000682	-0.11787391304346473	-0.11506956521738498	-0.06870434782605406	-0.1331652173912845	-0.12424782608693175	-0.14461304347825887	-0.22054782608694756	-0.23356956521737304	-0.22879565217389652	-0.21970869565215434	-0.21940434782606877	-0.15925217391302704	-0.15572608695650914	-0.15926956521737923	-0.1587913043478162	-0.16799999999999038	-0.25118695652173173	-0.1809695652173704	-0.14605217391303604	-0.16646956521736422	-0.19971739130433264	-0.21622173913042886	-0.1966434782608606	-0.1530347826086853
US.VA	0.0	0.0	0.0	-0.0002624999999922828	-0.03272916666664516	-0.0469708333333152	-0.08218333333332994	-0.07120416666666074	-0.017245833333323635	-0.005170833333334457	-0.0052124999999958455	-0.005241666666666589	-0.005345833333325611	-0.005366666666661857	-0.005316666666654868	-0.005345833333303407	-0.005324999999978264	-0.005287499999984124	-0.005354166666649007	-0.005224999999997593	-0.005170833333323355	-0.005204166666661347	-0.005170833333323355	-0.005145833333308758	-0.005024999999980739	-0.005041666666649736	-0.004912499999987219	-0.004883333333305373	-0.0048541666666346295	-0.004779166666646351	-0.004754166666642856	-0.00469166666663412
US.WA	0.0	0.0	0.0	-0.00037916666665305243	-0.05432916666664456	-0.13895833333331664	-0.07852499999998486	-0.02733749999999091	-0.023229166666649537	-0.03441666666664789	-0.007654166666648532	-0.007670833333317528	-0.007799999999991147	-0.007791666666667751	-0.007874999999979426	-0.007770833333309302	-0.007791666666667751	-0.007766666666675359	-0.007845833333330887	-0.007845833333319785	-0.008012499999976441	-0.04418333333333635	-0.0495666666666672	-0.04965833333332448	-0.046987499999984195	-0.03203749999998173	-0.03836249999998875	-0.06680416666663413	-0.13759583333331493	-0.03998749999997164	-0.039262499999981326	-0.033958333333306
US.WV	0.0	0.0	0.0	-1.739130435218783e-05	-0.001147826086966841	-0.014430434782608526	-0.053839130434785165	-0.06663043478257746	-0.08056521739129296	-0.08373913043477899	-0.06859130434782035	-0.09128695652173002	-0.15092608695650434	-0.11376086956521592	-0.1272652173913147	-0.11195652173912052	-0.09036956521739636	-0.08077391304347481	-0.07984347826086591	-0.08290434782608491	-0.07277826086955486	-0.11081304347826393	-0.08266086956519869	-0.09315652173913502	-0.08233913043477203	-0.1201869565217395	-0.08956086956518616	-0.10419565217391069	-0.059713043478237804	-0.06978260869563435	-0.19247391304346717	-0.09876521739128341
US.WI	0.0	0.0	0.0	-0.0002458333333232865	-0.06300416666665809	-0.061020833333313984	-0.0685624999999912	-0.09887083333331992	-0.04417499999997965	-0.11104583333332307	-0.03792499999999421	-0.10543333333331573	-0.016549999999970755	-0.027308333333309065	-0.06100416666664499	-0.0797541666666568	-0.07037083333333305	-0.06929583333331601	-0.06667916666663887	-0.06598333333330819	-0.06504166666663203	-0.03447916666664552	-0.044191666666648644	-0.04452499999998416	-0.0423666666666489	-0.016466666666647978	-0.0391749999999802	-0.04381249999997339	-0.04352916666664486	-0.0989374999999959	-0.021912499999976465	-0.02429583333330987
US.WY	0.0	0.0	0.0	-2.6086956517179516e-05	-0.002543478260874643	-0.018899999999999473	-0.03657826086956861	-0.043930434782601946	-0.08568260869563638	-0.09728260869563687	-0.09289130434781967	-0.08837826086955936	-0.10867391304346663	-0.11515217391303567	-0.1279652173912904	-0.20169130434781746	-0.41436086956521123	-0.15513478260870128	-0.20235217391304516	-0.1707173913043536	-0.14996956521737825	-0.1695565217391226	-0.14641739130434317	-0.11681304347825883	-0.16006086956520393	-0.16201304347825962	-0.1482347826086916	-0.19917826086954804	-0.1929043478260617	-0.22204347826084714	-0.1873043478260672	-0.1363913043478271
URY	0.0	0.0	0.0	-0.00019999999998354667	-0.0060208333333200414	-0.021279166666665628	-0.02057499999997825	-0.026279166666653975	-0.03269583333330717	-0.040712499999984164	-0.07405416666664832	-0.0901791666666596	-0.08801666666663488	-0.08444166666663477	-0.07087499999997027	-0.08616666666666495	-0.07846249999999833	-0.09186666666666232	-0.14163750000001363	-0.12361249999998103	-0.10364583333332122	-0.12385416666665927	-0.1033458333333237	-0.0969374999999828	-0.10644583333330182	-0.08699583333333649	-0.0995749999999962	-0.09429166666663491	-0.11064166666665542	-0.09676249999999165	-0.09130416666666141	-0.0779583333333389
UZB	0.0	0.0	0.0	-6.000000000172534e-05	-0.0005759999999965792	-0.0017839999999824663	-0.010863999999988216	-0.01297999999998467	-0.05867199999998185	-0.015171999999996633	-0.013303999999980665	-0.013719999999994847	-0.01846799999999371	-0.018019999999963066	-0.01805999999998642	-0.022575999999974172	-0.031179999999975117	-0.023247999999975733	-0.04597999999998992	-0.0450319999999671	-0.06297599999998127	-0.058031999999963446	-0.060787999999978304	-0.04771199999996645	-0.07441199999997927	-0.04545200000000138	-0.05689599999999517	-0.04977599999999027	-0.052155999999980995	-0.05413999999999142	-0.04523999999997974	-0.04740799999999323
VUT	0.0	0.0	0.0	-0.00014736842105511627	-0.0011684210526219374	-0.0029842105263022667	-0.00638947368419851	-0.005694736842110082	-0.005452631578939382	-0.006084210526302591	-0.011515789473681703	-0.01409999999998357	-0.012073684210522906	-0.011121052631568595	-0.009015789473676428	-0.012315789473671401	-0.01732631578946764	-0.019926315789442484	-0.019663157894722616	-0.023921052631581396	-0.028926315789457036	-0.033215789473683976	-0.03726842105262751	-0.03728421052631159	-0.03693684210525072	-0.031536842105261975	-0.03085263157894813	-0.031478947368412946	-0.046036842105245945	-0.04713684210525537	-0.05115263157893235	-0.04784210526314059
VEN	0.0	0.0	0.0	-0.0004239999999988697	-0.003919999999990598	-0.007071999999996859	-0.028559999999988595	-0.048864000000004015	-0.038671999999995155	-0.04338800000001086	-0.04973599999997802	-0.07997599999995941	-0.059567999999954324	-0.05952799999997538	-0.06199999999997319	-0.0737559999999915	-0.04760399999998999	-0.10080799999997447	-0.058299999999977814	-0.10394799999996485	-0.05699999999997374	-0.07157999999997111	-0.055347999999977304	-0.09473599999997306	-0.047635999999984247	-0.11227599999996674	-0.06849999999998246	-0.07907199999998005	-0.05969999999999587	-0.08981199999996692	-0.04923199999997685	-0.10417599999997806
VNM	0.0	0.0	0.00010416666667012464	8.333333332277704e-05	-0.010320833333310464	-0.01999583333334165	-0.023312499999994518	-0.027566666666667405	-0.027837499999983084	-0.01820000000000155	-0.016999999999978144	-0.022662499999981378	-0.020204166666648593	-0.03252916666665051	-0.028862499999970925	-0.03240416666664414	-0.04241666666664479	-0.03504583333331368	-0.032274999999992726	-0.0321791666666571	-0.03194166666665721	-0.031545833333312956	-0.031387499999979696	-0.03179999999997074	-0.03177499999997835	-0.03153333333333341	-0.03140000000000365	-0.03294166666666376	-0.038345833333319757	-0.04692083333331931	-0.043949999999981504	-0.05746249999999398
YEM	0.0	0.0	0.0	-4.0000000001150227e-05	-0.0007919999999939087	-0.0007839999999981195	-0.0010039999999933436	-0.00741999999998022	-0.010631999999988206	-0.013415999999988326	-0.015763999999973688	-0.011383999999980965	-0.009459999999972268	-0.012783999999965712	-0.022759999999988345	-0.03239999999997689	-0.045067999999970354	-0.04692799999996833	-0.060319999999958185	-0.06459199999997445	-0.0549559999999949	-0.06327999999997669	-0.053303999999998464	-0.05541999999999492	-0.052760000000007246	-0.05422399999998051	-0.05842399999999026	-0.061263999999960905	-0.05568799999997598	-0.0553479999999662	-0.057143999999964556	-0.08295599999997849
ZMB	0.0	0.0	4.166666678351305e-06	-0.000329166666668268	-0.001483333333318626	-0.006541666666659562	-0.01626249999998608	-0.07136666666665015	-0.06322083333331063	-0.07849166666665797	-0.09222499999999023	-0.1071583333333126	-0.1409041666666444	-0.11094999999997635	-0.09161249999997123	-0.09028749999995256	-0.09142916666665668	-0.09644999999997017	-0.10059166666662733	-0.11288749999995851	-0.1143333333333163	-0.11400416666663693	-0.1187333333333096	-0.11058749999998119	-0.10847083333330731	-0.10702499999998283	-0.11376666666665924	-0.10620416666663468	-0.10679583333330633	-0.10628749999997966	-0.10564166666665598	-0.10645833333330357
ZWE
