# Supplementary material for: Post-Brexit no-trade-deal scenario: Short-term consumer benefit at the expense of long-term economic development
Source: PLoS One. 2020 Sep 3;15(9):e0237500. doi: 10.1371/journal.pone.0237500 (PMC7470266; doi:10.1371/journal.pone.0237500)
Supplement: S2 File — (ZIP) [file pone.0237500.s002.zip › WenzEtAl_AdditionalData/ProcessedModelOutput/ModelVariantTradeAgreementCountries/CountryLevel_70Perc/Country_Rel_production_Shortterm_changes_ta.csv]

	0	1	2	3	4	5	6	7	8	9	10	11	12	13	14	15	16	17	18	19	20	21	22	23	24	25	26	27	28	29	30	31
AFG	0.0	0.0	7.327798243750294e-05	0.006345152511300078	0.02684616969379494	0.03885174602813457	0.039785139345305254	0.029895014274217147	0.04023561874546555	0.030234976061538354	0.04941098316830761	0.04415539016622283	0.040329318460718966	0.02830932678556941	0.012651864113810696	-0.03342917532839218	-0.012518522211335537	-0.008872642265878028	-0.009997038848741369	0.004891605646739627	0.006799235746712817	0.03264594181129343	0.04057798308960692	0.04773399852122662	0.02825647053594782	0.03837003338951206	0.027407166706816533	0.035894198606167826	0.03571160428927911	0.04148374700356783	0.041478941889949716	0.05655979092953345
ALB	0.0	0.0	0.00208791193891944	0.00685877565507198	-0.006824127765747701	-0.021876376029617006	-0.02074354069191431	-0.024172175304482124	-0.018437196407283807	-0.01769302000194095	-0.01939980515835993	-0.013696461290557682	-0.00661925328977464	-0.002368107913408579	0.003409051022962295	-0.001101200308362138	-0.011852591006822344	-0.006117612109624027	-0.011887238896168828	-0.022834465490795264	-0.008273313397255677	0.00780330724647893	0.006787973446442663	0.008490239312952674	0.027228721714323	0.027094649446968155	0.01932900294971951	0.01899909478622064	0.02097251804742406	0.03452737492073421	0.030771845004617937	0.016501433895355078
DZA	0.0	0.0	0.04133099591838718	-0.0013874915020584133	0.0372484161595521	0.0188487813387761	-0.0014862096191614604	0.03738394442205362	0.04955921372478134	0.03809651354287347	0.032463829281881296	0.04780037896650047	0.05601479296841738	0.06596440794206515	0.03001428142659357	0.07961291965368211	0.10221393061147221	0.07657744212654638	0.07243462758441677	0.0830676354556914	0.1495184183583076	0.15267154194660293	-0.031730449880051914	0.0757336322885882	0.06411971770268199	-0.03841525593798467	-0.06035891299303042	-0.07947299927159035	-0.07563846969690369	-0.0750082005317676	-0.07334191400829582	-0.06493518791171882
AND	0.0	0.0	0.007543759860828558	-0.011790617263951475	-0.019371630259901185	-0.009760321400154037	-0.013162774407360356	-0.012442547128466153	-0.0003042339367653746	0.002992668520929165	0.011101434264326748	0.048112424001267584	0.055774152123322374	0.05342720461105621	0.038674963105433946	0.005227856627842975	0.008797948743044515	0.011672649002769653	0.023171450041670205	0.021507476673177095	0.001372157143419983	-0.0876131649350742	-0.09432493811167841	-0.02014152838561989	0.022202868528653497	-0.009859663093825244	-0.02076241397086509	-0.0008257778283726758	0.019793832457870586	0.03838314688036082	0.07427654256386695	0.07566732627481976
AGO	0.0	0.0	0.022443131002281014	-0.004759608200499699	-0.01682000293642405	-0.010418141698920191	-0.019568768912692214	-0.006400184138066756	0.01347288515014533	0.006899028048179545	-0.0034708504558333964	-0.008193003435585933	-0.03387684958212622	-0.04438685906127393	-0.041883135947129446	-0.014642382490426264	-0.013657738776884365	-0.022089822054338626	-0.01923297633663612	-0.017323878144870353	-0.010994504871875144	-0.01847194588127099	-0.014469082215362583	-0.01682838843358736	-0.022827000428826683	-0.031506176356577154	-0.02253872567014037	-0.030902793248233085	-0.010453174442726088	0.010133221139119186	0.11652039657588098	0.12396373656335946
ATG	0.0	0.0	8.984372403819663e-05	0.0008624997506867516	-0.007043747963930702	-0.015111714381754737	-0.022856243393132303	-0.01848983840528895	-0.015219526850596132	-0.01816640099878697	-0.016099995346108287	-0.014626558272012868	-0.01103280931081807	-0.003126561596222821	-0.001994530673432582	-0.01268593383297878	-0.01631562028375777	0.0070437479639196	-0.008463278803572116	0.0020843743974818807	-0.016549213966232657	-0.04131014430878155	-0.06952107365407745	-0.0474913925220144	-0.16737885786703988	-0.14265386501411959	-0.07636716542509525	-0.03358358404225159	-0.03130155345190122	-0.03405077140719026	-0.04476014331151745	-0.044400768415409075
ARG	0.0	0.0	0.1027612362260566	0.09890903105980176	0.09879523130071899	0.10214068619340821	0.1091313349758316	0.09293070021003658	0.11573564513349677	0.09214727192039529	0.10777616637547283	0.12479199875432556	0.12856814031207975	0.13040549305944893	0.15824052709880743	0.14958809005329865	0.1550045715491999	0.1478635694714292	0.15227477496593256	0.094405259110375	0.10590596920070361	0.16876106486629627	0.23724325490270814	0.2363266749817905	0.2303580200680999	0.21981915177731182	0.19639010897798403	0.19475793983030343	0.18653414675222635	0.13652261983647662	0.16436474956229574	0.19559394070589597
ARM	0.0	0.0	0.014556758153450033	0.012384683655253248	-0.005752689692528623	-0.010300815228092564	-0.010832808093763635	0.0002067329788912886	0.006631993962713523	-0.016133441672472326	-0.005733394614504395	0.013018664790509504	0.0026544514489135196	0.0010033440575263342	0.0035034348822238215	-0.005047041124628393	-0.013040716308287958	0.007618799381958752	0.05149856326092106	0.03880240191747042	0.027605743780867442	0.017382108864927304	0.03871419584644542	0.03022160507375471	0.035205248084801966	0.029430506874517093	0.013875917542960359	-0.00020397653919257408	0.013343924677289287	0.05450583899382355	0.03320958572861077	0.013682966762673665
ABW	0.0	0.0	0.012577330997998182	-0.007381449995547129	-0.0058391805551227804	-0.005806190834478642	-0.03838353997682731	-0.05474644141943985	-0.029393841099567553	-0.015439189264410125	-0.06013201331563911	-0.08749698659520355	-0.14104755064107133	-0.17206613548268468	-0.09987637926928139	-0.02208661797549194	-0.00020618575405917383	-0.024874249370432366	-0.03566188802316406	-0.04685365075381975	-0.05538974097213378	0.016420633453795297	0.1303176439995113	0.18478367279344265	0.15050735303760998	0.17642077860853256	0.11178566842411364	0.0744330572176155	0.08151759972729877	0.013195888260186805	0.03617322869324813	0.05341860516328012
AUS	0.0	0.0	0.19912783539060008	0.14554361570349172	0.16049067401575634	0.16579305476105421	0.14776879057047942	0.17355405560479653	0.16786392197094546	0.1732214230897977	0.16502721464197734	0.18037244254840434	0.1766573032472296	0.2041293235516939	0.19401747796088387	0.20533490212490957	0.1922811535395752	0.1943350731938409	0.18170160112973566	0.19748493477780293	0.2103825633951395	0.19642685545064875	0.21190923120602	0.1972153412919786	0.21466093952291487	0.18978855669433692	0.18980354499495977	0.21057154986550142	0.20059197031323528	0.20436756895778618	0.20900115801423258	0.20904031045967386
AUT	0.0	0.0	-0.10636497498077713	-0.21235725756232338	-0.24653356221685518	-0.2194979515610207	-0.19052141872980544	-0.14958248398532215	-0.14936948104221637	-0.12586164691770207	-0.07058364319976196	-0.0555178140076662	-0.018903797848246473	0.07634913035801105	0.025277520608413262	0.0308155971297408	0.009081666375099218	0.07597473112401776	0.0601524227073158	0.1500691829091627	0.2195253111189066	0.2411706872678998	0.19086328770057115	0.2321995133457877	0.19645332228128698	0.12690909127512917	0.2016913472845605	0.24616368107501785	0.16674149505744307	0.17352375374761753	0.10879440331681423	0.13969594459892765
AZE	0.0	0.0	0.0154339296397632	0.03188917474086228	0.015885118368852424	-0.010818187063454943	-0.0036875090305477087	0.008785036706293603	0.0025597526751353072	0.0022391371885532863	-0.014797438949354369	-0.019648040988318183	-0.004273149415301436	0.016865925959574923	0.018984832340662727	0.023179120688654464	0.021551479972492515	0.059643530135233824	0.05186601897682053	0.03744435516768174	0.033837430943584046	0.024020305406158293	0.037949410746018764	0.03363101317737094	0.021377813250600397	0.012263542361812263	0.021370487359084755	0.026171100961991378	0.01841772215203097	0.01629278268382439	0.009346544742605545	0.005089339914721158
BHS	0.0	0.0	0.028790016120128215	0.03951941010589266	0.04717672487526414	0.03970819709682161	0.04783747934353766	0.04304915475488169	0.04095819580964832	0.04318073356677221	0.04036895156513953	0.040091491896654396	0.049642397393423465	0.050820885882374434	0.05741984933882449	0.060795131904334276	0.060998220940056136	0.058398109201029946	0.048744228981911775	0.05162752120735359	0.08433057677630362	0.08178195239847419	0.07959659995775414	0.06275451203769933	0.07119843926932656	0.07535461347925043	0.07545472779262319	0.10044326041314111	0.10952791925042948	0.09942209441660133	0.09146157629813523	0.08378423866612916
BHR	0.0	0.0	0.031089380358029217	0.01184218261711667	0.0019187970601075577	0.0018457772988256238	0.006138527931009996	0.022842203987583076	0.03453266776740627	0.024141144407541226	0.03051333557464453	0.03216845016351666	0.03326942589734205	0.022506313085712826	0.013188180216583412	0.017722707391643056	0.046511153938899596	0.07957044518995815	0.08154522406704778	0.09188157694057786	0.03759625241812614	0.06146560104762777	0.04194741885932274	0.036156951790378145	0.06924463961524019	0.10008656411564232	0.12616354352761316	0.08698519628187462	0.11480978198035174	0.1289431624400761	0.13449915494228026	0.09953810457541401
BGD	0.0	0.0	0.10087947046384382	0.11274062569337495	0.1737421798419181	0.17945305169027037	0.1786918414184102	0.17335534566214061	0.17329664484229124	0.140615068964145	0.13469621039794433	0.13568377778812035	0.14525180027069595	0.11838181671242065	0.12077904839526976	0.11618116942986312	0.14997806088532517	0.12199909637053974	0.12540142122792197	0.12422867175496677	0.1766056396191651	0.14040877147851738	0.1394017779177581	0.1424951844317679	0.13959308346733756	0.13497704525553544	0.1572381698389913	0.14236574701247395	0.13604105040394554	0.13024022693954862	0.12716392390181852	0.14416710202753702
BRB	0.0	0.0	0.027002671015297075	0.028523765145660462	0.03324305719119014	0.054005342030571946	0.0463478681605789	0.04093953347477086	0.04896102987170803	0.06840589985177559	0.037910346018588115	0.04029382684964666	0.06819788697924878	0.0723148084146974	0.052601255140993786	0.06796820609913379	0.037593993108275825	0.04580183437017382	0.0406188469629587	0.052683593569713416	-0.025802263396734748	-0.017130726773162408	0.025667921749872313	0.03404477347073165	-0.013863191233820515	-0.012537109171439909	0.005599013152246535	-0.02926481100405942	-0.04637386976964475	-0.09836408709760214	-0.09870644161695807	-0.07221513557997827
BLR	0.0	0.0	0.001901222551126125	0.014901034866321439	0.3369713849756373	-0.3524249118653233	-0.2886608324592199	0.1781949273107486	0.34038383570837993	0.19793839226447396	0.4235826345257543	0.20102584768935117	0.1941684466930882	0.33695513521025955	0.3321939539498109	0.3319664572343006	0.24460771847609752	0.2236942704139988	0.32629528911176653	-0.1780486794221825	0.034368253808336746	-0.096263610194125	0.32556404966903596	0.2397165390924938	0.06712778084267956	0.12645567429618865	0.39171684458807476	0.1817861254628239	-0.0780476231874272	-0.2928857714616484	-0.040835660435134535	-0.09718984682155485
BEL	0.0	0.0	-0.6566363238303619	-1.0429406401529007	-0.7124010708518203	-0.6079651902495375	-0.5054408539687305	-0.3011792658110912	-0.19592232863907544	-0.31494500009434656	-0.34652926044671517	-0.18530612068466956	-0.08132395305859852	-0.15612465593470848	-0.006155499924043184	-0.04477406319560728	0.16835648124189362	-0.11358083726750179	-0.08674980218490447	-0.13932595175871754	0.11638588708682285	-0.019444747992891642	0.11948279722526767	-0.19410250290876618	0.07656453396860385	-0.03198770328219913	0.11984585519562163	-0.06899233842477814	-0.08205482385125196	0.06024581958214981	0.15328544625816676	0.0710031715622561
BLZ	0.0	0.0	0.023286207318395924	0.0295269692045963	0.037809101801267175	0.05704173013751923	0.056385575266282295	0.05841236475736533	0.08255886401802304	0.1007853882184051	0.11004446251219324	0.10826555375023084	0.07652223920284751	0.10314754575477814	0.07397052581481489	0.08251512035994946	0.0990064794564649	0.12057210289031506	0.12293426042668809	0.07802410479695876	0.10521807890393475	0.12105328312923547	0.12813975573833236	0.1326890961787397	0.145593475312622	0.15004074721749472	0.13887153318750123	0.12781896891240763	0.1423272821758914	0.13675725638027103	0.127089907944411	0.11624148074032004
BEN	0.0	0.0	5.513142562474371e-05	-0.00023213231844509963	-0.0009488408516333813	-0.0038330849082335305	-0.006058653511276102	-0.013051639604244603	-0.011922896205851519	-0.008867454564409627	-0.009308505969429781	-0.0021385189836409246	-0.003580641011935448	-0.018062796028550654	-0.024896191152612435	-0.0213213534486556	-0.02459151748465116	-0.02815765022671224	-0.028157650226690034	-0.036241658216318307	-0.0013028426372629909	-0.015074092428668528	-0.021646338694458755	-0.0027014398558677932	-0.005327436708191247	-0.04825740734956119	-0.04009215304844327	-0.02187266770495855	-0.0018570585475385926	0.008176860917008533	-0.016417558221626383	-0.04600282220671437
BMU	0.0	0.0	0.001399919415101536	-0.02305797501738205	-0.023656196395338558	-0.019810487536986443	-0.026346157829593153	-0.0312336671829061	-0.04475265641830095	-0.04703159500102361	-0.04998607609221217	-0.036218845332625094	-0.04993317216083204	-0.07333298796560195	-0.08529334599173266	-0.05135750877502954	-0.05449104932627735	-0.10188076324746387	-0.12064538075631237	-0.10818040061542078	-0.07504219190265227	-0.1415587117860051	-0.12854841419854823	-0.17365105047064677	-0.20617069013951772	-0.12314814366412019	-0.07846873884310712	-0.06663453634566663	-0.06361901225673261	-0.10060699936105255	-0.14234006215724238	-0.16802288607793425
BTN	0.0	0.0	0.0	-0.004185770612330497	-0.0012225107819952008	-0.005062789216814245	0.00805262536849316	-0.016224844183021503	-0.0024450215639904016	-0.026656050312146018	-0.027785543969460758	-0.0262308291705593	-0.02354662071443192	-0.03187829745705528	-0.029446564053714486	-0.038655259400821596	-0.03533321923231414	-0.03897417525700053	-0.07627404226909773	0.013022397460593638	0.04361174333229467	0.041113569125572624	0.02402499449871698	-0.11470340293846526	-0.1285496663608443	-0.1592054530359044	-0.21510874499165444	-0.11411872386881683	-0.019719630440295788	0.08779487757353266	0.07639363571518842	0.04193743508735803
BOL	0.0	0.0	0.0029245431529600907	0.0063129273899953375	-0.011103719236860154	-0.011040087608027438	-0.0029253804112450155	-0.00046719011718154846	-0.001126949637519914	-0.11684776479418124	-0.1758108415200743	-0.06464973492652515	0.027042605009208742	0.07341917809404741	0.07763142447321236	0.08335241026313778	-0.5055507795552527	-0.3163839940397706	-0.05158683132722164	0.11724043892493707	0.06290321416584366	0.07221268892041444	0.03791105467099154	0.057783379817055724	0.08884566180238362	0.09013838857823142	0.105342161585531	0.09814843849074162	0.0912343596596088	0.06729630833235412	0.0728682621494059	0.037098914144673145
BIH	0.0	0.0	0.0039656890966410785	0.0033157717864273906	-0.03636064924936733	-0.060510665094226646	-0.04904759934701852	-0.015266004265279687	0.019803490394476597	0.02888931269140471	0.06902903037409036	0.03656462997447818	0.055815853405860594	0.044168337003003266	0.03381197518974588	-0.006455772947999705	-0.01557414536063062	-0.00874296107815642	0.002166752702059682	0.03689338614307758	0.024284556323106443	0.01457919682394948	0.006741128962350906	0.0038170435682882697	0.026501219202579307	0.02098288958685135	0.018228064794389987	0.030366002940551695	0.0492776201647116	0.03725469242741308	0.0422261800993029	0.027280251971739666
BWA	0.0	0.0	-0.2964253330148936	-0.49069372253982557	-0.549090106338157	-0.5521503241059045	-0.5312402219944001	-0.5148192708565702	-0.5139599705775821	-0.4902363530364662	-0.4891733154333	-0.4856585000985958	-0.48182352611154666	-0.4692389349289061	-0.46661668310977733	-0.45751780192987423	-0.45406258322741033	-0.46348162305969165	-0.42993149103791595	-0.4411855527562736	-0.4437218745474869	-0.4467807063470719	-0.41659986299984464	-0.40915582784102345	-0.4275199063839552	-0.42994673668800276	-0.40592097808109795	-0.4095466708711304	-0.4169463550477981	-0.4235075284683587	-0.423860950357291	-0.4105639715240139
BRA	0.0	0.0	0.12455022545354577	0.09435540080027227	0.09326969271108432	0.10718108156768658	0.09985934718512723	0.10759063669456559	0.11054086900257332	0.12241539084258957	0.12561385862353003	0.130804900424919	0.14169473580130099	0.1416694064301005	0.14275062891095924	0.14485263268662063	0.1559805011629667	0.137686653894864	0.1568521693847469	0.1402586253519189	0.14351477614704677	0.14966964156151175	0.14319509543190279	0.14197170779897128	0.1359186752371233	0.14107639946698836	0.1452428996977284	0.14540796053987837	0.13620924721748917	0.13795095166313498	0.13165017990843797	0.14023490889094603
VGB	0.0	0.0	0.0008530725609912082	0.0008805910306941556	-0.00401769657750739	-0.005613767820622506	-0.013401494748244147	-0.028811837785225336	-0.0427912203973424	-0.043891959185715645	-0.0304904644374715	-0.021381850963819726	-0.03296712671128077	-0.022647700570443963	-0.021739591070035758	-0.01392434567271117	-0.017556783674277376	-0.020996592387889645	-0.011998052793071867	-0.006274211093637572	-0.011117461762399916	-0.02127177708497463	-0.013979382612128166	0.0013484050157330785	-0.014089456490951058	0.09573675611729282	0.14070193562165656	0.20490252545251053	0.1938401006295276	0.16846807155792565	0.15316780239977845	0.12628225749418132
BRN	0.0	0.0	0.006376804978991402	0.010743432365867278	-0.020969704948536894	-0.00635994107298643	0.011377515230481805	0.021522841064469667	0.040320474923571936	-0.019043846886313	-0.0053031362986288855	0.033537811940820283	0.03495775282380542	0.03523769366300389	0.04178426196210783	0.03770094819561809	0.03142420239208299	0.01694710124355847	0.008708521045019957	0.010898580300833238	-0.00040698226417834604	-0.028927220047492153	-0.002980414315800761	0.016395089387999384	0.0617443810730256	0.0948673409268741	0.1073713650764363	0.10410876140065639	0.09833118721391809	0.08180343509895938	0.017892604238478604	0.007591006209128892
BGR	0.0	0.0	-0.06540778804150493	-0.18785781563848136	-0.24771297713027662	-0.2294017627189171	-0.19107843916356115	-0.15497385080855963	-0.1166627301404044	-0.08507978081784273	-0.0965010574051628	-0.11175810818798704	-0.08616896671999053	-0.08904853519389189	-0.07235936609035765	-0.05021894826894302	-0.06680892980245323	-0.06479326316020106	-0.03765810975809858	-0.034663708987159314	-0.03704546224406746	-0.0715912099887639	-0.04909033765441162	-0.015100916406107778	-0.04053454928653055	-0.019188883602827556	0.03655453070707804	0.00663680613923745	0.0022738046397963174	0.013099642912917098	0.009987906688535553	0.008698781173777093
BFA	0.0	0.0	0.0001086566119079535	-0.0038935285932906183	-0.002490047356162872	-0.01891228695002356	-0.011218795179257501	-0.004246662581985916	-0.005701453885820218	-0.0022033146303002127	0.007319230107571961	0.01851689761227515	0.012278197145354497	-0.0037003612832431365	0.0094289793220792	0.0011922044917511698	0.06258017197928734	0.03553373033240437	0.047241480265269864	0.0410993634533563	0.05181713092217155	0.036596150537704375	0.01867686429093407	0.014783335697621247	0.0065193967143439835	-0.01301464751490844	0.01794645039978615	0.02187921610292687	0.0067850017656745365	0.036961357483278334	0.034057811354015755	0.01191902667823097
BDI	0.0	0.0	0.0	-0.008684547923309971	-0.009594718884675668	-0.008039843492291254	-0.00875091455588839	-0.010552294583632271	-0.008096729177387019	-0.006191058726967569	-0.014249864114312949	-0.0378953472154997	-0.0191989187168895	-0.03463390127053101	-0.0311354316376522	-0.012789798197088142	-0.007527872326540397	0.0007584758011658366	-0.012220941346197112	-0.016259824987385763	-0.014477406854651598	-0.008883647821100737	-0.009054304876365826	-0.0055558352434981195	-0.011206479962178051	-0.009670566464825558	0.0007774376961755536	-0.00061626158844863	-0.004702549967205982	-0.008172576757536909	-0.0007963995912296795	-0.0061720968319467495
KHM	0.0	0.0	0.029063006787644063	0.0427459609368297	0.08322183796984906	0.0656060493271049	0.06341402883125458	0.07507514071400934	0.08475656457054281	0.10435516377580445	0.0817120916596803	0.09751056416489323	0.08541385846567717	0.0651891907285318	0.08415235379286568	0.07504391535080313	0.059449968974512046	0.07142333448910687	0.049542161234805704	0.06591830295901158	0.07816020659701106	0.0736512641525966	0.07847246022887333	0.11883280341811187	0.09509059851777746	0.07769807122182115	0.10343869936619843	0.09293917099411075	0.09639894123536497	0.09799924109878955	0.08139671549149963	0.09846918281477546
CMR	0.0	0.0	0.01843441871876017	0.012656702745039716	0.017809415895375658	-0.0010007956602553492	0.005764266545815744	0.019560214943692422	0.017265900781859855	0.03436645271555072	-0.0005996862533552694	0.004975497159875886	0.022336335079464753	0.03050330235272458	0.047700373709758104	0.02960535525835528	0.01602064199197617	0.02408476069934995	0.024577642672718447	0.03901204332179553	0.027485883658528998	0.03491471468592966	0.03846457249423452	0.0541853713595275	0.04776762084897079	0.0314526737300147	0.0327082173765092	0.029977192381136497	0.03366075332507101	0.05484201989551796	0.0500904161521154	0.04747727143605829
CAN	0.0	0.0	0.2584773254064032	0.2488571778687776	0.24901376667123554	0.24599571969443623	0.2377875329771184	0.24424518756429592	0.2514041561970215	0.2546621468413779	0.26379798627740314	0.2685709975739359	0.24798163764765402	0.2619468502967237	0.25554454096401447	0.24517490787661078	0.24722198547737495	0.23350991025621326	0.2567679738009643	0.2552544381607902	0.2668144797031813	0.2648910464850829	0.27600682955686295	0.27860681138984766	0.2650545463048548	0.2679248688584712	0.265966343664803	0.2640426020211528	0.26426748995180827	0.26580964063067647	0.2697650842894195	0.28033456572076343
CPV	0.0	0.0	0.000141873510628443	0.0017024821277411561	0.001570742439294115	-0.008623882682767814	-0.022264007349048764	-0.029428619636617803	-0.029205675548449328	-0.019365734203014018	-0.007225415220690756	0.00929271494722883	0.002523321725034222	-0.00254358936941923	-9.120439969922955e-05	-0.006688322644687883	0.0015606086170683042	0.009110306147830372	0.040352879956251364	0.02676342440091073	0.023054445479786523	0.005533066915131002	0.0015606086170683042	0.017308568298646243	0.011562691117528168	0.008127325395479446	0.002371314392202173	-0.005826947758613699	-0.01336651146717216	0.010518907432088831	0.02293283961349868	0.020450053177234473
CYM	0.0	0.0	0.007534673293552174	-0.02857878034389083	-0.029527972584997286	-0.03974834485522827	-0.043662843089764536	-0.03999116147505033	-0.02389168377359141	-0.016283429686159145	-0.012346857213441087	-0.006430961385317513	-0.0006180786686127426	0.026849631687642095	-0.03696699084648758	-0.029469107949853246	-0.00699017541880842	0.01473087493524261	0.024156574631550853	0.011743494703608803	0.014672010300120775	-0.005776092319775827	-0.03670945806789616	-0.03058753601689057	-0.10371212897710702	-0.05730472227554184	-0.01963135580782538	-0.015341595524454021	-0.017276770403584774	-0.004760677364190613	0.007129978927200575	0.024892382570396165
CAF	0.0	0.0	0.000562035426643348	-5.109412967163607e-05	0.0009503508123120952	-0.00314739838905842	-0.004925474102412952	-0.014245043358440679	-0.018690232641749294	-0.018731107945535452	-0.02720251464867207	-0.03204623814357932	-0.031075449679429656	-0.007643681802105284	-0.013335567849925845	-0.010699110757772523	-0.01965080228001348	-0.034764445843293856	-0.044850427044706986	-0.03428416102414511	-0.02304345249163342	-0.011516616832829563	-0.034927947058305264	-0.020355901269775156	-0.01999824236190717	-0.05854365380247861	-0.05131894386387614	-0.051901416942379264	-0.052545202976517214	-0.047885418348470044	-0.02539378245752788	-0.022665355931916764
TCD	0.0	0.0	0.0025754097748187377	0.0037554817259977114	0.0037165782550863113	-0.0317478258341275	-0.0390694590609586	-0.06979282682761934	-0.07369354817834406	-0.04277047592765593	-0.03608426605917758	-0.02556476752283432	-0.027463256903637046	-0.02320203005572452	-0.020657743057639344	-0.02138912831094464	-0.020727769305295407	-0.021179049567965347	-0.009635092964099812	-0.013917068329860616	-0.019700717673065693	-0.020592903939442575	-0.01292113947435336	-0.01582852553433378	-0.01279924193212656	-0.020141623676805942	-0.029369526978639815	-0.017260173264121992	-0.03003347954900759	-0.030427701387636397	-0.03552405607795128	-0.03033692662216536
CHL	0.0	0.0	-0.06333306638063307	-0.07684369163885041	-0.08674226329263846	-0.08233037834665113	-0.05464714517590119	-0.04685692239582151	-0.045562126123877	-0.025589605119291647	-0.04826875829148092	-0.047098907270015644	-0.03297091617054937	-0.00964104813394595	-0.0013067910159869633	-0.021355369602160668	-0.015033776013395617	-0.027670784080358057	-0.009962271014229973	-0.029178123582018767	0.028638178361406474	0.06017099741639775	0.05427258203229979	0.029430921899664675	0.04962371002217303	0.035132332699716606	0.02673737490739292	0.01689387003307452	0.02051273883298954	0.017756310303762568	0.021347554844663996	0.009500109891380504
CN.AH	0.0	0.0	0.05508422380442468	0.046714618728183055	0.04797825343729745	0.054215959811831915	0.05431902121315613	0.058548332686125804	0.06233351747200189	0.06995932501723257	0.05875581454024559	0.06758172113952021	0.06629033913003735	0.08024366369956404	0.0788112234754168	0.08229792658742685	0.08230970503326773	0.09063865182044051	0.08180730901539146	0.05919648697163549	0.05401549972354758	0.059255435828098335	0.060102294760389086	0.06756767760791593	0.06839199893706738	0.06670179195533699	0.06839771827857888	0.0665923316867989	0.06818123270866394	0.07816272942708924	0.07647263569963147	0.078397618818693
CN.BJ	0.0	0.0	0.057916951287873	0.03882245589914568	0.05127736900818469	0.044597994151396314	0.04927999967805352	0.04399897958968779	0.04865465660295332	0.05379465833916797	0.05106897582687342	0.04400584789752138	0.0326537342786315	0.06159002419803272	0.0528683089478621	0.060960810886023786	0.05212211636120845	0.06436449350011308	0.06272563893670036	0.06906225252647502	0.06226279130334689	0.07229095682195208	0.07051419099814993	0.07443735753003278	0.07951701627599839	0.07382716834050118	0.08247175140350116	0.07561483624025644	0.07444329916139747	0.0927287514957742	0.0859028527385286	0.09553587251522888
CN.CQ	0.0	0.0	0.03702557322191602	0.036456752233426926	0.042358933299957435	0.03915963619631757	0.03972905630413859	0.04700304940861155	0.04903500533524063	0.05354329253794976	0.05093720913749156	0.05981641404448901	0.060280988273442304	0.062132266934544766	0.06284838568428874	0.06558636092095504	0.061040585967275796	0.06605016485361492	0.062328949244450094	0.05946353277219707	0.06403361485207704	0.06938460615542041	0.07006323715419427	0.07867035630697572	0.09300574075010726	0.0787239346908164	0.07864399505748132	0.07177175424311066	0.07257440293859663	0.0858416432443887	0.07750284395302565	0.07971282390257795
CN.FJ	0.0	0.0	0.0632143997345791	0.02663132601876672	0.029278034798840835	0.03668280391091461	0.03998651503311912	0.05590208882424452	0.05641112836194395	0.06485796918072051	0.06112263804238793	0.07069025629229397	0.06676887095555806	0.0868377423626443	0.07556847765803898	0.08195897683409559	0.07953913446026029	0.08909314864091744	0.08939832501682066	0.09278974528383888	0.08133947225386073	0.09353030134600093	0.09613783040651747	0.10065853683163262	0.11373664805678363	0.10716103459986748	0.10534466873919346	0.10837580378235678	0.10509395810971434	0.11981717233064959	0.11498515533110432	0.12527799414692176
CN.GS	0.0	0.0	0.01803117557779288	0.023513906786698513	0.029838686764716016	0.029705493129195126	0.038010569580948506	0.04006827178004713	0.03519484915244231	0.02549681831871542	0.03821541581354726	0.09429603817223686	0.10100436003264157	0.05455499735276259	0.05256127691313228	0.10559413600443879	0.1069816859326389	0.12129634066995187	0.12174037756742528	0.129705845116046	0.06860832059838451	0.08353071488209629	0.089363340890114	0.1158026262161771	0.09600175352559859	0.10836871284920502	0.1342537801552357	0.1297244991985247	0.13026564192712975	0.14999329298563957	0.13489534112209878	0.13579178310365592
CN.GD	0.0	0.0	0.17492552321973776	0.06539960236506825	0.08494300800203636	0.09586812668604949	0.10425370912110488	0.11628570793680293	0.11452512180052388	0.133692191983803	0.12564577500504548	0.14055988751462412	0.12668457045437176	0.15309148418161111	0.15457094313293673	0.1649293615225922	0.15762520716255946	0.14233984271769806	0.14703039655015182	0.15690765561300335	0.14365223485177658	0.15760966365876428	0.16691536292829934	0.1768708047812817	0.1819539268617998	0.19046304741061615	0.18339239025273457	0.1856198846319268	0.1772843619291642	0.20248753295841748	0.17984437011000498	0.1969875106704544
CN.GX	0.0	0.0	0.0420335435460828	0.03806525971630226	0.046266908496161996	0.049206824264258486	0.047498465502515685	0.06016331100000549	0.06214251351512878	0.06733801366656245	0.06314468779027305	0.06681054564392497	0.06524483076002507	0.06577858529144276	0.06973040445541479	0.07267159249304544	0.07059367682213935	0.07858360496695305	0.07026580545337335	0.075946339693167	0.07186489870529833	0.07999327972207926	0.0801182615038476	0.08600527762139265	0.08460892427777367	0.08074736141849836	0.08235842897286183	0.08114565665351403	0.0769303279964717	0.09274374148209308	0.08530051508319758	0.09520663097655202
CN.GZ	0.0	0.0	0.022005223623944303	0.025091056428783176	0.028956587213246898	0.02862513317416493	0.026296930072966518	0.03049979021665372	0.029136429331289015	0.03509543701023521	0.03787389025879939	0.04460242158228489	0.041421867151880676	0.05503613043913447	0.04566384833000203	0.06340172658865217	0.0506799387685275	0.05755979541204326	0.05826268432762571	0.04288195586967802	0.027449639234400358	0.01171553176200213	0.06438863708031484	0.06600463673387402	0.1285856814021491	0.06221233250114366	0.09972424571593752	0.1102893611243827	0.13839503001333853	0.15411910645126703	0.1567642902418065	0.1675241510195491
CN.HA	0.0	0.0	0.009219030595919442	0.019800083203125318	0.03350286075036735	0.03623498486227117	0.03456451422421125	0.04197571266377764	0.042039299453588974	0.05360998734733613	0.06306439445797896	0.06935386571620406	0.09624334901938703	0.08972306825343335	0.08273554754036905	0.1140964820067758	0.09109703474456943	0.0932083972124298	0.10955863358790285	0.13087636834863137	0.09648399515758133	0.09451631775616587	0.12588217053779438	0.13047376911599073	0.1623528832230159	0.13759092256626637	0.17462407972921312	0.11512651773981641	0.14573424735913054	0.19838059622903081	0.2159997579345596	0.1903061278494267
CN.HB	0.0	0.0	0.08490501304880826	0.03818258536318897	0.028370975009295307	0.057191502327746946	0.055030979400538804	0.06065480575276894	0.06209826173440014	0.07436073776327934	0.06382901426893461	0.08106640372831375	0.06602025605340067	0.09253334576642125	0.08315062497776804	0.09432410467087315	0.08234279610381812	0.09221151343730138	0.09309586419588012	0.08331735827360465	0.06754900549299503	0.08135274605147735	0.07936490200537438	0.08909110879786741	0.09338029805954218	0.10073417962455089	0.0975772206459391	0.09686187865414198	0.0974725856852654	0.11642204679704893	0.09517612172178502	0.10767190692118067
CN.HL	0.0	0.0	0.044276481163452175	0.0389598755617282	0.04808053904243881	0.045215510225826705	0.04624187426245374	0.059923332515610106	0.06009265978621503	0.06867114831665688	0.05937496005912202	0.06430660791134635	0.06575675315658724	0.06501540317538357	0.06860269080426473	0.07372831348106956	0.0710145180660593	0.07384321667311955	0.0750887017381352	0.07975136356859203	0.07193431348810897	0.08039041907752509	0.0787913912089877	0.08190296680028464	0.08705295208819575	0.08736012044783248	0.09068006047610044	0.09121347343459263	0.08139826183084509	0.10797067571948205	0.09391409024426256	0.09585540567493833
CN.HE	0.0	0.0	0.09385074225125578	0.02596055661800989	0.04598579186700924	0.04453078504760288	0.055669407564273854	0.05779600164257381	0.05563122896603545	0.06922890927822944	0.06057110437982516	0.07598111417768116	0.0707781756937198	0.10120806804168048	0.09086288779174279	0.09599879942747691	0.09317035215490321	0.1035106529294394	0.09970294769097165	0.08839568654743779	0.07649144796166851	0.08807789422589085	0.07960267402267185	0.08750455586401529	0.08837201449773957	0.09280646857234842	0.10204974458234428	0.09650197884554235	0.09221417278897359	0.11409842223439881	0.10058257204383914	0.10432400873097158
CN.HU	0.0	0.0	0.07143012033430374	0.060843275450572776	0.07431574505518679	0.05425450243257135	0.06789156322073442	0.06190332678612798	0.0687491284103725	0.07852957725602572	0.0741936049914127	0.06317519562830665	0.060758898921542404	0.06846839902416857	0.06954676260746417	0.07049961281819783	0.06563477582972599	0.07245424812170054	0.06693757397067124	0.07795887474135732	0.06714820862878668	0.07698534658577838	0.07916739547295659	0.07859783199757331	0.0886943642579352	0.09297728357520185	0.0947866475546677	0.09405433288234288	0.08830170235272217	0.1027282488258674	0.09912844644353047	0.10346249110311234
CN.HN	0.0	0.0	0.07057806663297583	0.019015839839164883	0.038721939185570875	0.03308493720761696	0.04281109317740839	0.04352225230641604	0.05172863178213305	0.054920290017435036	0.05099560504886469	0.06289241773276277	0.0517040362272736	0.0734975457943765	0.07090594869876288	0.07676052673881717	0.0668210626296295	0.07046252472411307	0.07775552473074931	0.08117175490161	0.06940663183434559	0.07703384979207417	0.08036639347757113	0.0838412305877334	0.090950225924602	0.09263112750255154	0.09299715687793864	0.09076780522616623	0.0868498961350106	0.10733878531397067	0.09697305691955815	0.10696725603813739
CN.JS	0.0	0.0	0.16618567099686565	0.05795401916024456	0.07500930375443637	0.08576404134652549	0.09468183650005457	0.10289554641207399	0.0984464989773226	0.110348596374088	0.10868739355365253	0.12831509179689338	0.11997163988555215	0.14720710074533905	0.1397782944907222	0.14944215611822909	0.14394365056673575	0.1572049039946677	0.1480843994615455	0.13365497734971754	0.12619002361835552	0.145103350309439	0.1419980112661534	0.15323038987617998	0.1608298289409893	0.17123937539491596	0.17563075769955194	0.1682023330924931	0.17137097111101784	0.18675787427571144	0.18366538403380428	0.1796680619297497
CN.JX	0.0	0.0	0.042036116768695564	0.03801358567288027	0.04505623615940202	0.044807968978965995	0.04566511236117066	0.05440411711161719	0.05575033553724129	0.06523368974911126	0.05370979781951224	0.06594104401000944	0.06542966636100545	0.06310386626238174	0.06683879923143898	0.07267974614879602	0.06678846767558255	0.07123271391817898	0.06937677546965393	0.0704411221131851	0.06656845548538293	0.07514109485362575	0.07369413796969315	0.0772670756616467	0.07786675957333067	0.08704156929235651	0.08457939177444196	0.08063145385275305	0.08029879843498566	0.10624057140866672	0.08702612323103764	0.09164969447799098
CN.JL	0.0	0.0	0.0383326328608824	0.03687449281006838	0.04721932357090175	0.04268546789649719	0.04108628873005227	0.04746133851709633	0.04733240014878071	0.054421639312485226	0.0484428889998334	0.05375871458825898	0.05127225630154886	0.05161541060194619	0.05531325180851976	0.06903141116729739	0.06041870426967133	0.06306165465335134	0.06916460114949619	0.06819049099111574	0.061197321949602035	0.06882152861091839	0.07148410182806764	0.07113146315815833	0.07703442027648943	0.07949029964768872	0.08693021519796673	0.08177071818291637	0.07835421935131759	0.10301104546892592	0.08551287428844034	0.08581073254820826
CN.LN	0.0	0.0	0.07979851107300373	0.021104905400104457	0.03822013248226952	0.026399360479834044	0.04159262407814612	0.03611890347119395	0.048562631029391845	0.051681804109948715	0.04126670459407844	0.06647274061006847	0.06583832587436778	0.07731430214081847	0.07852018461005361	0.08322484511711359	0.07361852039318162	0.07875643208676841	0.07226076454605046	0.09027443842757332	0.0651992803742063	0.08507946629694452	0.08305519431275332	0.09418107693472955	0.10067179976083196	0.10616349401300074	0.10635606317714874	0.10620301248629449	0.10549670316961635	0.12065213577665546	0.10895819962888353	0.12141903746933913
CN.NM	0.0	0.0	0.05080154721637253	0.013272545978804118	0.023800004703833366	0.0214599283110406	0.0289347665279438	0.023507264965227925	0.02776804306121594	0.03680356650677119	0.0370409993666998	0.05656168804180073	0.05184163573219713	0.06486508591321272	0.05911513481238195	0.06260726392384175	0.060331763376098024	0.06214258792851535	0.061815227679740126	0.05896498983424259	0.05268259493114158	0.07009302847189591	0.05847968885419608	0.06121262209901612	0.06477380807898836	0.070373859737205	0.06610835508220614	0.06677651865008016	0.06380050522805103	0.09109828636058026	0.08460878223575108	0.08933257896226454
CN.NX	0.0	0.0	0.007453651747924006	0.015565715156862225	0.018157914247152185	0.01923857286190156	0.02959225813574662	0.03378321026257236	0.017928225720176272	0.02030066642657591	0.014616738874329016	0.021339013996857226	0.025101242989666872	0.07009299432201299	0.06671976789092149	0.08197808035756982	0.07389019468828639	0.08771943004153293	0.10374106828960894	0.0986758318260561	0.11792347134034209	0.09167464920645241	0.14254288651778246	0.11371827161696935	0.1623051664910724	0.14171566242435762	0.16101511138084668	0.18670957248347886	0.20136344145806895	0.2351928484732646	0.24702353459447046	0.22880647123417752
CN.QH	0.0	0.0	0.006078127651165666	0.021750574947532186	0.07405244825731128	0.0347505653726321	0.04174844517677023	0.0469386292194951	0.05463899264346317	0.043653183955494335	0.09109913250444635	0.08755382760516905	0.0951323481295896	0.12721800442119235	0.09288903704602891	0.09672547099721651	0.14647349556795586	0.15639398757696377	0.17231443369534194	0.14154532767198802	0.12578769817153113	0.14776470682615894	0.1961438857249087	0.1735727581531954	0.1618030575365248	0.14528310122225996	0.12033280234271526	0.10972653967804558	0.13922222566304931	0.17567697424527573	0.22970513500752965	0.21988707729463375
CN.SA	0.0	0.0	0.04645602186832409	0.023583508154256805	0.025088544207729768	0.027182398884750825	0.041893352167021725	0.047241765510563916	0.04188505419606692	0.049826819591647364	0.04316557279080424	0.05613246797759874	0.05159496204194536	0.06492980140531124	0.06320881571686421	0.06751674445542033	0.06601724038262091	0.0697866105656475	0.06755216262421815	0.07264401349915683	0.06946616046688003	0.07530557082489064	0.07789804585567328	0.08451928699151345	0.08904849495612321	0.0846120488621871	0.09342071610396463	0.09264394506449669	0.08712093701455093	0.10827334206149342	0.10283061519416048	0.11133961099620837
CN.SD	0.0	0.0	0.15463486377216284	0.04519367911937078	0.06119983266443807	0.09337721394220289	0.07904960238256376	0.10219035883982652	0.09282880429575258	0.1228270650408092	0.11708236952328033	0.13138845905009688	0.11089736499791947	0.1447557602539451	0.14338904250632556	0.13802477883704256	0.13671884072248286	0.14506256203021817	0.1504381850951031	0.14562472458909959	0.13540697767280285	0.13778513286588634	0.1453169418633049	0.15890999879295542	0.15687786373845825	0.17163648490425842	0.16948926485045313	0.17346517102543313	0.1498706273137529	0.17424380952746343	0.15396373733902458	0.1656807871419419
CN.SH	0.0	0.0	0.06442572248988032	0.01702865874861903	0.03199206544501898	0.02221634589232302	0.03669377968096299	0.03742068658827424	0.04345982840132656	0.051885564185316646	0.05129822417690999	0.06692749537220433	0.06359498553674126	0.07208924915100834	0.06777315487620506	0.07238683089179077	0.06291101114606068	0.0707573269809858	0.07237234297841066	0.0767087686250445	0.07237277761584782	0.08574734314499288	0.08805845508723653	0.09232915390016139	0.10318943864842112	0.10861743198209428	0.09559695105587629	0.0987649747815178	0.08884630781682556	0.12052809045031143	0.10248392555989305	0.11187301099753189
CN.SX	0.0	0.0	0.03936158733826023	0.0360824958751671	0.04315912561094759	0.04045746495895397	0.04008631699417009	0.048759301990553006	0.04824045228466467	0.054778087505358286	0.050355415513436697	0.053708156398935	0.057753314666375566	0.05609636381971317	0.0582271205788798	0.06828413454680327	0.06347347352957389	0.06798123719562454	0.06514758775366669	0.06487466587858925	0.04404211288799864	0.07473232681463049	0.09433161458574091	0.0731227565591741	0.08687336158437198	0.08223489839624953	0.08035095583946994	0.07531378658751642	0.07128732270298421	0.09300294354985805	0.07776726319015381	0.0907903988653258
CN.SC	0.0	0.0	0.07689323220034794	0.03344612137818892	0.044822615954998035	0.032832634898993796	0.04209851872285508	0.04210137746694098	0.052285939119944835	0.062291625072075085	0.05369873044342999	0.06544363545348819	0.05943745498440123	0.07699512600713998	0.07360485972633946	0.07754057437725503	0.07151699640846054	0.07647360940887804	0.07781158331585658	0.08768915669405963	0.07720450859123318	0.0930976146156226	0.08478299830338987	0.09191981205542987	0.10172583515328792	0.10396010700721714	0.10149733982305342	0.10013870128027236	0.09454916234097333	0.11498015703665931	0.10681321527565846	0.11263811053101591
CN.TJ	0.0	0.0	0.04142651898295657	0.03905106934400937	0.05158960240116972	0.049960945336291473	0.045635617183736876	0.05232746585139836	0.05017880082529569	0.057188768449445426	0.05471229863751592	0.06415401478354621	0.06297264628953858	0.0602889905350068	0.06683698950322725	0.07361025967351775	0.07032789859455768	0.07222185657795865	0.07024435831677334	0.07035249152054224	0.07008090994709004	0.07740816415178209	0.0838949456519078	0.08592677536194415	0.0833853802254314	0.08117610309557044	0.08220605483602039	0.08091466137467584	0.07371188521074767	0.10491818951667842	0.09239766604840494	0.09080578486668767
CN.XJ	0.0	0.0	0.024477125248001386	0.02828773802800999	0.03189663707612311	0.03572253515828905	0.03568634687867167	0.03764495586104921	0.03842855622631092	0.04066256193593354	0.03438670425881529	0.044475265013677046	0.04511332839878257	0.04581710551911922	0.048902646270554406	0.05646860958408162	0.047256406156725994	0.05636553177672532	0.05158084024992071	0.05846379877685326	0.05616290353958053	0.06686940856377444	0.05671408892486962	0.06617412327800665	0.06941839601408706	0.058662899636585664	0.0729673296457678	0.07102060923180886	0.0790056772421055	0.10906755547694935	0.10036603791621079	0.10830420487100145
CN.XZ	0.0	0.0	0.0020334423172840843	0.007398638066868912	0.010053629083217608	0.009056627109171878	0.011066406404913742	0.013076185700744425	0.013976958053874	-0.04958191779168564	-0.094180403247901	-0.04683700729354312	-0.051468649375485676	-0.016684007717659988	0.01585737949858501	0.05499443958427719	0.02425144200477458	0.09285685157656154	0.0682820149440877	0.06919383004062585	0.04207285229087532	0.03692693387420398	0.07368980413244852	0.1086779477755151	0.08692847591442732	0.2078544036369978	0.03125254130986743	0.09257447285293541	0.09198289731451315	0.15359825032461583	0.1620838098473909	0.15161371158511905
CN.YN	0.0	0.0	0.03314239996674573	0.03209258793470671	0.036273446578904966	0.03415571740441603	0.03455279754909224	0.04192688580262338	0.04115168374412281	0.04710485259717956	0.04542050857943014	0.061850090578485784	0.05205314042531217	0.05193806396417422	0.056955928499413666	0.06849201195751053	0.07007644609886565	0.06417266343707873	0.06103024188637285	0.05889630342452712	0.05733054314056574	0.06751462036722611	0.06420081640983177	0.0715511120836787	0.06916284895530644	0.07645115121432955	0.06939925809370528	0.07325384558538595	0.07133678928421539	0.09023350065191504	0.07210099556882454	0.07739650339453341
CN.ZJ	0.0	0.0	0.1103162687902115	0.03187835256057703	0.05120856171523247	0.049015042016820054	0.056472310059318964	0.06055723038993488	0.07020322706363658	0.08386360264782677	0.07779833693011273	0.09808997237465977	0.08328512354758288	0.10466971417020243	0.09042260194038754	0.10717141222595927	0.10379286430928225	0.12357712572854673	0.11178281448540606	0.10642665490825376	0.0981981941297061	0.1049913638813571	0.09581844282773311	0.11005836845663364	0.1192010212381911	0.11918340702024022	0.11894159903622636	0.13067278092224743	0.1197442437197882	0.1393335932489137	0.1233913450489954	0.1396736462949688
COL	0.0	0.0	0.04936538602178242	0.03647310451670993	-0.02509805837965784	0.010357607090205612	0.004098077655712018	0.004632693864126125	0.025621617576510047	0.01763700035479765	0.032370856233820966	0.01126476699537804	0.0691553029184	0.022725068511109114	0.03338732536741773	-0.0017458439317219465	0.015107078515086414	0.009734728771904066	0.01927605683269551	0.02126942263740439	0.10830439821711835	0.03735291286697251	0.06037826653435552	0.03580822895272728	0.07330071234292745	0.055269539224878095	0.05148678038147114	0.04422959813135119	0.04931562946974832	0.025191364038645858	0.1209724357682962	0.0362886270079299
COG	0.0	0.0	0.0011173570144240585	0.004140515922412824	-0.0038556685709068006	0.06543935123040079	-0.03268505328519744	-0.048191135909270155	-0.04462346217446456	-0.026752044912858874	-0.01757870119869498	0.005080040059879387	0.06418507863819034	0.017641650889621552	0.020863101324142264	0.018390752211949746	0.006746633127896473	0.0040523863551023	-0.015896370707979557	-0.02046966575571796	-0.007923792348751846	0.012109946797123072	0.05288403536976016	0.03819629872812147	0.06582019686065532	0.0732797352386294	0.08280402347986549	0.07973994727270561	0.04856568657038984	0.08675411658716214	0.0739784768082119	0.05143619247787168
CRI	0.0	0.0	0.12142812313125084	0.10354974321813426	0.10747694935944185	0.1083662996111956	0.13731587023229075	0.14779862586244974	0.16011079266138317	0.15563007482495284	0.16585544990890266	0.18810977751042568	0.14775891845479894	0.13565342153685211	0.14893148298789072	0.16872347291012613	0.1430657899073262	0.15010022030097492	0.15478473760339728	0.16012275272396792	0.17073946105476967	0.15754703365165046	0.17773992487080115	0.17910002318481943	0.13969353066867196	0.13543096437327318	0.13796697603789543	0.13795549437785048	0.16282524845938617	0.16763558561994074	0.16077816415209778	0.16919135055735168
HRV	0.0	0.0	-0.02309321241807938	-0.08311410348166293	-0.13132430163038666	-0.13281923295741516	-0.10291057780781321	-0.08822668839123526	-0.0792240060190963	-0.06846230561414757	-0.045007394695184555	-0.05520515298281792	-0.049855892898953424	-0.02620174694626387	-0.016159766386369956	-0.0423344360881206	-0.044409355306984644	-0.018744807520532092	-0.01821295695225711	-0.015487515290935061	-0.0005793193179060019	-0.002424917675825089	-0.004164212777468812	-0.004956472894879216	0.010289687204201314	0.003452850106611116	0.0034478358021061695	-0.009842411239202598	-0.008938833560978576	0.01463341208420843	-0.0024690435557972457	-0.0183737489844904
CUB	0.0	0.0	0.024369676417412833	0.027986893842668614	0.027597352754615834	0.05169586080417954	0.025544622260031957	0.011767723653188789	0.01804393660274073	0.011192017753036687	0.02155191392123612	0.01191244045057882	0.032731637771599154	0.0262120055488424	0.022191899369783386	0.036090683240397325	0.04066998636458319	0.053051000134796134	0.06684897400335288	0.042566759922224584	0.06267501841352718	0.03343871280336863	0.035350590298577345	0.05523439725221291	0.054693114279569244	0.04262155560277314	0.03980309059790077	0.02616282993810337	0.03802925606715135	0.031265853316808645	0.04758723852575919	0.03718062552731105
CYP	0.0	0.0	-0.24101257544894006	-0.43407280030909323	-0.485015551462864	-0.4717034170040324	-0.43433008693110065	-0.3970885160970883	-0.3807316749005474	-0.3584002644301032	-0.347698387326556	-0.32866273835991944	-0.32232583117889346	-0.2931598553208681	-0.30200463936743693	-0.27272292904275686	-0.2595505662090547	-0.2623166199617222	-0.2758531012327814	-0.2728902988868409	-0.21764489636951767	-0.24799581511287805	-0.32859685874042643	-0.2499900089995899	-0.24035466951938256	-0.20127114013555047	-0.22329006754608915	-0.24246548813783297	-0.19443924554336522	-0.2089220786454904	-0.2179716236714868	-0.22310489239947273
CZE	0.0	0.0	-0.1973140863390288	-0.3471721402461547	-0.38049419492158787	-0.2976614752211115	-0.27368757740203753	-0.1590080123703319	-0.12549426155765708	-0.10955907863908765	-0.0742777577905196	-0.04126901552029549	-0.053592074868114015	-0.019552363799524297	-0.06535489663562766	-0.009458855756327988	-0.08014479949145503	-0.013409819107390586	0.03479317000660842	0.1129156876349624	0.07855423531093475	0.06459838725652034	0.0985466653685485	0.1682334291119858	0.24973752118793158	0.22400432163369732	0.20526064581003478	0.17737768806689314	0.11853748993089219	0.12988464896865892	0.14518534014997808	0.12490657000798766
CIV	0.0	0.0	0.08495483285571037	0.08879901824054848	0.03199512352418665	0.022579735366590192	0.0563897063920793	0.1069632102213447	0.12837526734330584	0.14006129506445308	0.1626881813340253	0.19944369700504172	0.25199938781488296	0.20187243077274264	0.19626609595464473	0.17293287066773022	0.1546170561753657	0.14576008263353923	0.13504573332496772	0.1496597396689614	0.16819281812612275	0.16326878461006	0.1686384403857044	0.1650290849883218	0.14764981686314904	0.12633391060214993	0.13162220795699398	0.17905324278117973	0.16907666642527186	0.1577715440380656	0.15033464475096014	0.14692036465806524
PRK	0.0	0.0	0.0005195886086495349	-0.0009903673782618583	-0.003413539707619595	-0.0006707416584150749	-0.006398812440855384	-0.006350002601851479	-0.010405942771096743	-0.01227961078406059	-0.015598679835537865	-0.010563393864615467	0.004756597535404694	-0.009247102722720335	0.009831246279756733	0.017780951991830385	-0.012403997147936163	-0.004942389825768334	-0.028243577156572552	-0.018957111660455883	-0.01794942466187832	-0.009314806692972688	-0.01260553454762725	-0.01072399397999968	-0.007870980165325392	-0.012536256066464357	-0.017212553544176945	-0.0048494936805587585	-0.00841103741611171	-0.011127068779426263	0.010242193633813734	-0.020967762124768363
COD	0.0	0.0	0.007577762784749531	0.022624488244660235	-0.027192774058504288	-0.02756796958799379	0.0014803408851182809	0.008057142661588301	0.03840577929301592	0.03770286464555017	0.02879246536691138	0.02614235845497248	0.041720555965385486	0.04375149134452361	0.046798553807847476	0.04200277685573184	0.03461426032222992	0.045769898226200034	0.008576086214628909	-0.010742856882128837	-0.09733257804517281	-0.07470215524907342	-0.05091779189662082	-0.04126755187271458	-0.03988018562669504	-0.010525916057513296	0.01994602736479223	0.01869581519631236	0.028961929780035867	0.034238405398157035	0.049420306751835064	0.033850681371250246
DNK	0.0	0.0	-0.34096927360124374	-0.611742194646403	-0.5122461439830084	-0.42211920945500747	-0.24047723725958425	-0.2765504561624721	-0.1524494316938685	-0.2151126350934951	-0.26771059480018566	-0.27654734218074406	-0.12838702340711716	-0.07005176611137864	-0.07319029332042426	-0.014820843284402141	-0.00388282989527422	-0.007719499591152257	-0.016315798737198683	-0.08787802915148912	-0.05870899615892933	0.025256345507984612	0.08422911423497936	0.09144695747911324	0.06941559796636021	0.135859297274199	0.11408139144895024	0.08469981394034765	0.06733558030358466	0.1297814155683863	0.12655630745621593	0.11148097249045197
DJI	0.0	0.0	0.0004765415710261678	0.004184630670600598	0.006790717387161749	0.008875586760437315	0.002189112841910479	-0.00014891924094984077	-0.0025911947924672774	0.0010573266107094526	-0.0037676567959610274	0.0014743004853823294	0.01221137775762049	0.000655244660152654	-0.020729558339804832	-0.042129253263822886	-0.028532926565394412	-0.001518976257663951	0.01104980767825392	0.013268704368352147	0.0083096936448257	-0.0009679750661795161	-0.005599363459618534	-0.009292560635087987	0.004050603353733528	-0.03727448600898686	-0.024497215135732553	0.00708855586906143	0.009069181773657675	-0.02022323292055761	-0.01955309633629998	-0.0012211377757642694
DOM	0.0	0.0	0.001072028715043416	0.00038386888947528064	0.0014699184820443634	0.0031440870444932045	-0.0003546903065920759	0.007221509799526515	0.0005634876985904924	0.0057015708896379635	-0.004455607505049475	-0.0007378013107794956	-0.0006692126938157017	0.003123624142165049	-0.0028409329362988345	-0.00388908826536305	0.013622987736439107	0.004910717609929449	0.003552208262624923	0.01737186722674533	0.0003850057173959698	-0.0017370730398980072	-0.006698947905592334	0.012599084736053534	0.018667851039255723	0.022544055254969386	0.021098768044236493	0.008077920155158402	0.010032506267654284	0.025095097075356065	0.018598504537004068	0.009829771957825528
ECU	0.0	0.0	0.03583440859231679	0.044620614503143585	0.02910261896358346	0.04046343096333338	0.03448725037453748	0.04502642924346656	0.033971395482779165	0.036892461321280656	0.036348929664087315	0.042814288744330575	0.03791416745471121	0.03930234063802551	0.03726759820121828	0.039615121432157174	0.05193361620450254	0.05272790602499633	0.056743037732931434	0.03841434996132431	0.051038956427729154	0.03809656734214961	0.059812491048383265	0.08018959291193895	0.07191557388788183	0.07406502484623712	0.08945430675408872	0.060198631943486625	0.0865895948113149	0.054728636051359913	0.058619055587660895	0.04631623320050515
EGY	0.0	0.0	-0.11909113143984129	-0.18099884575192293	-0.16434678854554408	-0.15260605038982522	-0.1385309759347364	-0.1195233281484076	-0.07462433209253216	-0.06441311201438316	-0.06155942855499141	-0.06540163359041173	-0.05595264416079493	-0.0480293802234355	-0.0669689985095312	-0.05421461289972784	-0.05265206772450126	-0.04536524702063449	-0.0547298514255945	-0.046713511122087326	-0.05909156164544127	-0.05620240171030355	-0.06373771576854148	-0.05961730879326943	-0.056208248612776845	-0.0387564299650589	-0.027228708688020742	-0.05380738404486829	-0.04746151957542022	-0.04862868772513851	-0.043906997943266024	-0.04475179633592896
SLV	0.0	0.0	0.00033072390899224757	0.0022426321551582973	0.0009750160198773727	-0.002132073153848779	-0.004471920982551669	-0.0066430710248033265	-0.007611415380792685	-0.004815035124416944	-0.006413375168712321	0.005801488282397571	-0.006219896916503931	0.0045062323967615114	-0.004850299633474275	0.004281302014863542	0.0055212783998559445	0.004567230466423489	0.006390500892616835	0.013750299236070518	0.009692974508279661	0.0014162989301347295	0.0019824372642585075	0.0033901583408102454	-0.02995767696589713	-0.026117657861290944	-0.006729802655125461	-0.003944859536808565	0.003362518590499519	0.0010207645721127534	0.004664446139979184	0.007608556096316832
ERI	0.0	0.0	0.0021101689523295164	0.00901836464795025	0.012163559436184634	0.011232838529484646	0.007477861078175607	0.008015432636376829	0.008448699265350967	0.01664867139188342	0.01642401462127463	0.006811914222493165	-0.014057095074038184	-0.03386700816636612	-0.042612575307166	-0.026613803858754892	-0.007044594449201469	0.026012044651801958	0.02595588045914976	0.027713017343411472	0.044570298593726854	0.030633555361059273	0.016143193658080257	0.012500544592053409	-0.0001363987535807354	-0.004878261304230858	-0.0025755294057017153	-0.004509182323975125	-0.013944766688722687	-0.023572913999703182	-0.016752976321110502	-0.017595439210815744
EST	0.0	0.0	-0.2680957447971033	-0.5009213912623212	-0.5888285113301639	-0.5025617854849007	-0.36840479685342764	-0.2902970446464592	-0.27034297130383855	-0.2511190437575639	-0.20639517990844736	-0.22168686670450688	-0.21181610681019203	-0.1800977621412736	-0.1413554149108931	-0.134892002066489	-0.10900103212597712	-0.09195456159925008	-0.06432908975571028	-0.021944937547502263	-0.05030298900677854	-0.050810845971815954	-0.03653649565211747	0.011255603088144994	0.043894742733696646	-0.043158106752372305	-0.05235064232912423	-0.09143372426447804	-0.051760035507142366	-0.08848961415873768	-0.11709429264258331	-0.006192447626596209
ETH	0.0	0.0	0.0893292057815076	0.06715691059009377	0.06324818638625551	0.11938752348947812	0.10036963730466475	0.061968136354595416	0.013006222643174858	-0.007726016262610269	-0.0162292057586666	-0.14864580992769438	-0.060848092576859525	-0.03755575360776531	-0.0771458724444063	-0.05906516574706311	0.2672790182199236	-0.3035547217959955	-0.25594143222512633	-0.1726467480214655	0.05165916199239007	0.133833802418315	0.23680925585889412	0.28158814893108897	0.36129412143879325	0.20681951225975936	0.18873880556244949	0.15822332712889242	0.11755888058708752	0.13378808634576522	0.15122876802726726	0.034401344601131534
FJI	0.0	0.0	0.06133190777359854	0.08851538829275363	0.12140709689714146	0.125379135361392	0.13438814255164466	0.13140028134346338	0.14216061934324564	0.13672997971483358	0.12386501650591963	0.10642236729050403	0.11548689217208974	0.12392053419727489	0.1265853833829711	0.12295654519260957	0.12274961561569153	0.1422615606002653	0.1447699508375644	0.1542988055015515	0.15850805591983708	0.13626060286964226	0.11167635971909284	0.1315920697318118	0.12885656166621295	0.12262848610724575	0.14561785739661826	0.13112773994947702	0.14174171312655304	0.11120193581102278	0.09829659609930097	0.11230219551272569
FIN	0.0	0.0	-0.2903574850683266	-0.39794806704379626	-0.3763753741347853	-0.36371687170374534	-0.24452961661254324	-0.2195834358315163	-0.1671940434858299	-0.18942589073095428	-0.13644510683482602	-0.11994148435815477	-0.13248110331207652	-0.08928754301072983	-0.13084683373065786	-0.021904499639913144	-0.047377892411715194	-0.11100547601504696	-0.09053721299758788	0.014742347439122838	0.041351145100843034	0.034183817129118665	0.012005559020034084	0.0573805077048517	0.0009580750147897277	-0.0060628980801946675	0.02852311626466708	0.04416787927412624	0.03667248705199189	0.03224266414456611	0.03437739096232573	0.015468866424739325
FRA	0.0	0.0	-0.1510930753164108	-0.30502356537905895	-0.26776333324126655	-0.2515126547528279	-0.17750054203233834	-0.14250989754402976	-0.1593689994883074	-0.18492578572916196	-0.11558380377836297	-0.15247096206373323	-0.11848698169040217	-0.07338335846450716	-0.11370784912577703	-0.09989419176358316	-0.14090509362302273	-0.11839592939052457	-0.12137142721253547	-0.051171033700248	-0.0382050557162672	-0.1392137472026489	-0.09283505741728426	-0.010811891787565475	-0.14330177120006615	-0.09890396844007832	-0.007507773860215838	-0.10876670626210894	-0.09061855982350764	-0.00203105753577848	-0.02081915525745659	-0.0353418462164079
PYF	0.0	0.0	0.0006291562758775626	-0.0012133728177654568	0.0061146125561739595	-0.0027890722408274726	-0.014046475605566933	-0.0156614972958824	-0.007212827305558278	-0.01199890897557454	-0.011718035638164093	-0.003027814577649668	-0.004328258130004148	-0.010965295093801064	-0.0029800661102696857	-0.003095224178606415	-0.006960041301851128	-0.008176222852973591	-0.0034210372500731445	-0.000542085541266335	-0.005415237945938234	-0.004597896533964363	-0.010094587747733197	0.018517979137699925	0.037996545089447054	0.013439789196700858	0.010886650559327471	0.008030168717509945	-0.010153571148596718	0.010414783352441503	0.005614658015518081	-0.012731988386327497
GAB	0.0	0.0	0.004909647220663338	0.000908528549992127	-0.00731784671991198	0.002208015242466388	-0.004585417163738281	-0.02270636984337271	-0.03020900203107857	-0.020614701006538283	-0.0005252698019653224	0.015418465213135057	0.019129573357989926	0.030691497419232938	0.04288562731700196	0.04152882290997528	0.030280863046328044	0.01755804139345063	0.013082982217405004	0.014269544457379268	0.02176276627403606	0.02969057613533277	0.02945103941782712	0.05119498494978725	0.05676079167877823	0.03493557476050846	0.04619294499521587	0.03724453761966284	0.026793892830023758	0.02887871776062756	0.030618780915681043	0.03063417970468052
GMB	0.0	0.0	0.0	-0.0009496271223818908	-0.01348098111005891	-0.01394648460142367	-0.018862201470304374	-0.030406688056250353	-0.03567618757854829	-0.03323694928377696	-0.030276347078650456	-0.05574869812637884	-0.05530181477467755	-0.0344100180820317	-0.011693447703176041	-0.0021599361999524724	-0.02171108283746115	-0.10870437530456911	-0.15977941837758136	-0.1191130333715762	-0.07745978096385109	-0.06077613583317376	-0.08185413392236551	-0.06518910893134056	-0.10687960161840371	-0.0662318367520176	-0.05889550172805125	-0.05617696133843886	-0.06701388261752816	-0.06291745189345166	-0.0806065845655013	-0.0773853004052305
GEO	0.0	0.0	-0.019558143319553523	-0.02795736673315563	-0.032123137894379816	-0.002874754347248487	-0.0034974203859783337	-0.004406039034865472	0.02061735239624607	0.0436898363745275	0.03324325995313071	0.01982379160234693	0.0016598787608179677	0.011427952243248107	0.008739320896711256	-0.014930448711092392	-0.004593854062862057	-0.023735758671716845	-0.012001549490914254	-0.02962739765764999	-0.01857676749762449	-0.01743464908421366	-0.04057143009907893	-0.021248478571367357	-0.04676932602256656	-0.05612285282161622	-0.03309774560716905	-0.04291996396252884	-0.05060515186435799	-0.032667970678235125	-0.04580656250074977	-0.05680981589696321
DEU	0.0	0.0	0.011326974542513746	-0.3880082138375762	-0.2918706328783771	-0.3517881623100849	-0.2361421152306753	-0.26342951954307914	-0.1949264045436272	-0.2545098265945511	-0.20188870241140133	-0.2166308916080939	-0.14628262386395807	-0.1992506058790644	-0.12763956989286784	-0.19319279876476303	-0.12420787616467255	-0.21477392356514802	-0.09998012455828542	-0.20373537777700346	-0.1575077626446486	-0.14740305103206897	-0.1065772152141542	-0.14317654321031048	-0.07579649298994351	-0.15259987598480462	-0.1605545090405891	-0.1510627422505184	-0.05775917836774447	-0.18006352666127823	-0.09082901721436665	-0.1777884373335259
GHA	0.0	0.0	0.1084496906365695	0.09962916823835766	0.11910522920788313	0.10573062636474173	0.11296972407635053	0.13957452349955268	0.10651077239609563	0.13145548681043895	0.17428838031714466	0.16528705658132026	0.13353998534875178	0.038632784511616336	0.049760872033477455	0.13168794567308684	0.09438358137885405	0.13272755336422026	0.11930188001338937	0.13557693548331695	0.13641989236896634	0.1232613119031889	0.07909941116173158	0.1269847628263543	0.1367721027668578	0.08534410151657124	0.09440119189874085	0.1277443632512032	0.13088431894856534	0.13950995159324187	0.17423554875746206	0.1641153699909692
GRC	0.0	0.0	-0.09989865895084771	-0.1506417515937053	-0.1356628559140649	-0.12465950423591332	-0.10292312890074484	-0.08060428678918763	-0.05991518223250614	-0.060170051495744836	-0.053573887583802104	-0.052586529504539126	-0.05391077637115771	-0.06715877174305884	-0.05759444620682119	-0.04535167058783429	-0.04737564651909887	-0.0508449762704255	-0.03179610200063632	-0.02502188203206135	-0.024074492451342522	-0.04250797999907352	-0.0439180910548953	-0.027321712690742128	-0.020562470896989815	-0.03685544109988115	-0.019097333070627887	-0.034094090423930634	-0.030202007696000788	-0.0439921008598243	-0.029419618329751263	-0.015747107842989383
GRL	0.0	0.0	0.005732651705003811	-0.35552067925009867	-1.0394304037265933	-1.2644829318828932	-0.9372141605774487	-0.46982362774978803	-0.1992774758338145	-0.05479714858781515	0.0025118641821864074	0.035761244071186304	0.041940254916572606	0.009916174628643581	0.04727030818123534	0.03489478221043729	0.04532733309952075	0.042054032736649205	0.030562472906625615	0.04287673389740121	0.045161042439367804	0.03505232073055531	0.05400945598710294	0.0632429636951537	0.0791193456689987	0.1259958075499057	0.07544344686578608	0.07244146284317576	0.07475202780518053	0.06817041851945316	0.07940816628926317	0.033660730469353695
GTM	0.0	0.0	0.013844719328881538	0.02154856342797551	0.03150187023464035	0.01920346973796061	0.021722748431707295	0.022466877013838094	0.01558486167012596	0.03126620817075487	0.019431874093345236	0.019964248357196013	0.04269709904098917	0.02387487246071629	0.022207307204369364	0.03490445474390036	0.012157942491208829	0.013380225985559768	0.022689304432832458	0.04555877080580917	0.05434017115351075	0.03167392061822483	0.05949869419308307	0.03099980757679255	0.038225069839636916	0.039656546108091106	0.04004718159440479	0.052463413123060576	0.04706026261498408	0.06761537382800054	0.047202001392521176	0.05904273933037274
GIN	0.0	0.0	0.06942700185914585	0.07712986352488294	0.03738034341478347	0.0272273075598628	-0.05091097476352946	-0.10900237735744778	-0.08046291039711662	-0.05095147351048546	-0.06807029383705254	-0.231430089321627	-0.17991568322887064	-0.10853664176777578	-0.051279513360591444	-0.10601356983416244	-0.12046757261285901	-0.14404999294916898	-0.03240304741729538	0.014672696012096864	-0.08411994724470961	-0.05310195697236786	0.01084961430208864	0.016944675714780644	-0.01138824763625701	0.004580408277554682	-0.06936625373874516	-0.04236573916166497	-0.013797923078462393	-0.029009252424727627	-0.012631559166942363	0.0033087476240423186
GUY	0.0	0.0	0.004368686834665958	0.0006801778348108911	0.0065350966014232625	0.0017348871076405814	-0.0003658588608734803	0.0010184702898152764	0.0037165709815489834	-0.017512101367200827	-0.01851335039672053	5.1044311111247964e-05	0.0006202751056560984	-0.001435559302720435	-0.0018665863860123366	0.005788635498560346	-0.02938944353294559	-0.00746882342325117	-0.0038021197602322587	0.006875990829580125	0.0007406380867713835	-0.0050574133526160026	-0.003045561299686028	-0.0360298499995082	-0.03827096782350603	-0.03643993900372955	-0.04623480955990855	-0.03719123197100105	-0.036794027938491514	-0.036071416422733815	-0.03869821614106428	-0.04800785600689306
HTI	0.0	0.0	0.00015432423956518448	-0.0003984371275578269	-0.002435517089582895	-0.0029069074940379913	-0.007458069613075491	-0.0038384647218614454	0.0018406672935400437	0.004767216054424317	0.00026094825960054635	-0.002312057697939629	-0.0018098024456292272	-0.003737452492325044	-0.009175277514961167	-0.007589946690544913	-0.001950097208835988	0.004012430228228503	0.00031706616490101425	0.0022980282216478187	-0.01037339479289523	-0.007553470052079625	0.008816122921118108	-0.0036224107864857302	-0.019930274063839626	-0.025112762617429674	-0.021897206644272416	-0.0050674468477285295	0.003212750077863369	-0.001795772969293008	-0.0019192323609362738	-0.00430143744051259
HND	0.0	0.0	0.004330613304737163	0.00198543254683603	0.0040526737247637	0.004356834019847433	0.004043234267325779	0.005513691969727397	0.004583380998224307	0.005382588394287069	0.005669967431654044	0.01132630009150759	0.003298565958709254	0.00350518519360854	-0.010303692202862091	-0.00866647075244975	-0.007760282838842336	-0.0004939982723439762	0.015478612533592617	0.007266284566531667	-0.010500871980367865	-0.0052556801332204195	-0.011348325492155364	0.0028790345172113874	0.0041460194704967535	-0.00961985595324677	-0.00351357582242251	-0.002592704308368443	0.005862951894775037	0.007095325504136163	0.000914578542432487	0.00957370749470332
HKG	0.0	0.0	0.45494912095647155	0.4803643521602341	0.44634856562117964	0.49694033370404345	0.4963818127941444	0.49637806273366003	0.5279013090849771	0.5442225841411519	0.5647987492284123	0.5356345885322078	0.5298812814846787	0.5643387418116097	0.5438323397539246	0.5056948796174021	0.48140049981866273	0.48634915103542564	0.5291030546514808	0.49954424473508396	0.5201298147358813	0.5243854190641883	0.5277454137142978	0.47842842808978325	0.5008629564731804	0.5564032567232369	0.5193485521394425	0.586555707163372	0.6097944747041506	0.6259540209622605	0.6064843618106774	0.6340799853122192
HUN	0.0	0.0	-0.1749127814253848	-0.3040461554112417	-0.32868472613127864	-0.2917663133490067	-0.2656539508746669	-0.18760118924291413	-0.24027662132041216	-0.09523385099976522	-0.04466805719323119	-0.05344733869941942	-0.18406773785878405	-0.05114896360626231	0.05655770611121547	0.09545278057430107	0.14520401246620462	0.1512831625532618	0.1302203130706836	0.1353857148396198	0.1801171125728862	0.20020647063163644	0.21761252812464438	0.25223821892486065	0.279066856268928	0.233627534852765	0.2638781031169879	0.2421945677338666	0.2819413347729727	0.2737593558442608	0.31519704549503036	0.26879875087211236
ISL	0.0	0.0	-0.500998659525187	-1.0352836369548646	-1.2290156571036492	-1.132130559378497	-0.9282248213749011	-0.7815184101473194	-0.7349305446835541	-0.7361317941713463	-0.7047173385513417	-0.6441318625305947	-0.6345205941181487	-0.5849066997539509	-0.5710757880136086	-0.5654767437908159	-0.5556860514612461	-0.5166594407183256	-0.5058151100668096	-0.4973974560819161	-0.4730950591348648	-0.45479509209671587	-0.4661560618287597	-0.4333393001329622	-0.4313287342529448	-0.5107320889024769	-0.46301041698360024	-0.41798264884189695	-0.4654867215421299	-0.40915142909047075	-0.44141719393436807	-0.39869648651449374
IND	0.0	0.0	0.3168260613815699	0.2596040801080779	0.23277766583298387	0.2326801331765438	0.2074153199977724	0.2700591900168803	0.2242516158152963	0.25933344914577106	0.21702915868431205	0.2454441922994599	0.1880566949149065	0.23384595437807576	0.1918244050324036	0.2348590958042296	0.22433734801345917	0.20300617754989148	0.20181644573653568	0.22307695227945512	0.22554817114357473	0.25905961443919434	0.2133370248954325	0.27602230864955946	0.24621288803361452	0.2794178397887759	0.25583735247216577	0.25358539786966006	0.2725918033013919	0.26155917576144994	0.2602653329367044	0.2727035178659687
IDN	0.0	0.0	0.15149914434635647	0.1703273683793638	0.17008481162179567	0.18230015867781724	0.20109144392381761	0.1836090309748073	0.19692327119726905	0.20404642772746673	0.20297884911986142	0.17679937750469943	0.19279677972132703	0.21344122433311075	0.21787807311433038	0.20919140497150934	0.20447148592435127	0.21438213864848343	0.1886901875274738	0.18150611774587766	0.2004771638115299	0.18869821873470638	0.19294656054482662	0.21531390167726094	0.1707350295991228	0.18299832558383855	0.18759055558530413	0.17922401565275692	0.19751748520719925	0.19443474086342505	0.18710413133902204	0.19449277050622715
IRN	0.0	0.0	0.03965228502078588	0.016406241693678325	0.02343418643815376	0.026054885052140264	0.028927003328171885	0.03730674258355382	0.05653594298207221	0.041152307819403156	0.01315627558271526	0.02458434550334232	0.05400656748510979	0.057033347893575836	0.05959595451108246	0.05223825960611883	0.048556788644105175	0.04778685106536784	0.0619210710528062	0.06124339355877417	0.05273791324007515	0.05803452909687312	0.04797755522143454	0.06402912341425537	0.054455749793080876	0.055233557900424834	0.06482117343034055	0.05350778835426784	0.06507896447263128	0.04206966164717052	0.06755087261827164	0.05361185423178316
IRQ	0.0	0.0	0.03535567433401443	0.03377997522042708	0.020384500344050593	0.054042821256605755	0.023208680421027417	0.03558446572917706	0.039578443434451493	0.02681693557748943	0.0129757820316323	0.025014477479623487	0.04760341775731369	0.05280798648050755	0.039552167265344274	0.0332033512219887	-0.02445251587386288	0.016714401828221703	0.04063820053130662	0.058453298018168454	0.032580417290106745	0.05538551898112143	0.048556473283434265	0.04608709407556422	0.0591160091341969	0.030572685694307822	0.046488930739130296	0.05217822945497996	0.05265947531472026	0.010280514872684776	0.060222511681073954	0.025548420849785813
IRL	0.0	0.0	-3.761725504417146	-2.7330108297339617	-3.1957833840045025	-1.8277311595780166	-1.8728655565226626	-0.8737877750350953	-1.0578106104003226	-0.43278318697914653	-0.7278912973143203	-1.1918567039285066	-0.768205045295578	-0.5526588726624038	-0.5700871445886047	-0.5235159855990101	-1.0006448038559101	-0.5281039965742695	-0.3482750012251179	-0.7486323511418758	-0.5147200661537732	-0.3287603606313305	-0.06284539394502131	-0.08495566428868839	-0.03783337785391305	0.014211341960934654	-0.051244258686189426	-0.1009585306327776	0.08925374646338025	0.025486868786050998	0.10372527007229682	0.03385141214398146
ISR	0.0	0.0	-0.20087718231164287	-0.2554780294308445	-0.22698115080387327	-0.19994331438544233	-0.1477304889226816	-0.14453030559323787	-0.09069239822752095	-0.135887307365834	-0.09930859410830495	-0.11304960094438155	-0.06745442657303258	-0.06077710233250988	-0.13018498169665715	-0.08810791031337306	-0.031135814075433643	0.020028264220783853	-0.0753982881174009	-0.06369720956815872	-0.040693379168099675	-0.047696292921162176	-0.07712510093980107	-0.06460562369347	0.006420004856155792	-0.00777504047433375	0.027857836513556222	-0.025284389817659125	-0.059145699121376794	-0.08559194537969272	-0.008132657948267674	-0.05530841221309535
ITA	0.0	0.0	-0.05497535920298002	-0.21918623597794173	-0.23975131347837575	-0.18118390062976664	-0.13712727475684305	-0.13568167492546968	-0.1261962198026101	-0.07209002348808058	-0.09225749337802291	-0.11500964572719319	-0.06945162770862767	-0.06210925699590142	-0.07716853099029031	-0.12157030571892102	-0.08074999251971304	-0.031717115183471645	-0.1087448122497503	-0.055989415430557354	-0.017801870389011487	-0.05765359639414713	-0.05535274142751678	-0.03594373695453568	-0.05735751896676078	-0.04078406522119993	-0.018364874521270558	-0.04542312535771309	-0.06291944635081759	-0.061087234278256464	-0.03516988518945663	-0.03476073557749926
JAM	0.0	0.0	0.08582138407002837	0.08640674616646749	0.0946735191144299	0.11758607778962205	0.09392258689266964	0.10794911427742804	0.12132900558232684	0.130577465965942	0.12722304130186046	0.10213069326077129	0.131961997249741	0.13937875664113974	0.14840558772315493	0.13668791617991172	0.12783447743376364	0.12096788019095861	0.11578696934171351	0.13571013984952085	0.14484648188060056	0.16482180045935824	0.16711761928309699	0.1366566273373504	0.1841648236777793	0.1629340402908408	0.18484926710906624	0.1638427204271986	0.18566799182302418	0.13275855903358558	0.04743127793582769	-0.04164284205995239
JPN	0.0	0.0	-0.008044417924513159	-0.0252128249625172	-0.030411270727059847	-0.012287064092175726	0.0015906559193812342	-0.00855902837717526	0.011068218035248378	-0.0035970004987007087	0.004360310515716392	0.020529025013904523	0.0064422901467464655	0.0038381499959383447	-0.007014885822076433	-0.010963981136757894	-0.020678420861797164	-0.0147545215057443	-0.0072495638332226164	-0.004251936109711529	-0.010479256219109168	-0.007325159985283047	-0.0018325268281604856	-0.0050945271358959765	-0.016060460327493864	0.01259082786964072	-0.008175944690858028	-0.0032201831912770373	-0.0037408619882772776	-0.005558324045518148	-0.026741863847012937	-0.006351091701406464
JOR	0.0	0.0	0.03065334809337905	-0.009496996629887455	-0.02333823008182634	-0.021803673604803286	-0.04617144814292873	-0.03341013441120477	-0.04326164696094592	-0.04023157483634687	-0.0361436221695044	-0.04026557813947562	-0.04512930987063957	-0.045391890933832446	-0.0733614968420171	-0.0902731026296788	-0.07365556244514071	-0.07916598662682794	-0.10832067061866679	-0.07894874330118817	-0.04495425582855539	-0.001971561891545015	0.0057276675073714145	-0.026602547183685044	-0.012438282351834307	0.006015436202466695	0.005473272424594278	-0.01350560825608138	-0.006912745590970104	0.0011920046824265285	-0.005557021300850451	-0.031745861629572936
KAZ	0.0	0.0	0.04509501632274926	0.08391995056777901	0.10576910187671817	0.1702771526817859	0.1355285093550096	0.10964908631019288	0.15852587078402092	0.1452287225985449	0.13890619126091241	0.10730689904756563	0.1161840623664201	0.06810864206554523	0.09361675965264826	0.1065772743670701	0.1423499390615257	0.16504344780696734	0.2553314445749022	0.14699031168363685	0.16821826707056342	0.17961337310477	0.20034633860139817	0.15926797737968457	0.15590012971005152	0.10815176080385402	0.16506059468039957	0.11133843158293022	0.18366911299090294	0.15390012343627912	0.1867663930842367	0.2507201964216499
KEN	0.0	0.0	0.2722343592000742	0.2746849689309938	0.2838660577411112	0.2759703946080272	0.2726829764235328	0.25228218448170026	0.2969986402991731	0.2696061336704636	0.28210943138851086	0.3007450518878185	0.28949238912334696	0.2948342910822799	0.2924422762540235	0.284243872790535	0.2764995798226533	0.2704771224839142	0.280076920702621	0.27913085717010677	0.30889523662929186	0.30121869401762424	0.21883914379003944	0.1819640287479274	0.11134435341093596	0.12800117521840626	0.11910024328660729	0.17103852085664784	0.15817144645120518	0.14138278611277588	0.10273456490175192	0.16586629996997448
KWT	0.0	0.0	0.2897959372114567	0.31361485805616596	0.24785875201909224	0.24148498212732683	0.2717849753872459	0.3210905782103035	0.3446320053987595	0.33140878886346314	0.329210486731224	0.35405839212234724	0.2313356563154345	0.2351914558617052	0.41262616215491654	0.23675228769821643	0.22940010540581923	0.06466087384573438	0.1059012457815589	0.15347657208770737	-0.015282678532824168	0.1391564438433246	0.1090113394433212	0.13333430222850495	0.26582362041160934	0.08863897565125622	0.27005861774505036	0.31243191771523904	0.05116464236818441	0.04285289559666783	0.1461829863037334	0.16680727775950643
KGZ	0.0	0.0	0.00033451276364449	0.007633296574893755	0.0065870545268742475	-0.005152920018869356	0.08275632254033383	-0.04994204388441004	-0.00686818759421115	0.003761489267861684	-0.017035240421436892	-0.0030177321657554046	-0.01739822235650168	-0.05226583999786705	-0.09715816460962312	-0.11170235253576966	-0.09823999312185139	-0.11806521233802547	-0.11530014406824218	-0.07829733857376286	-0.14385828160367042	-0.13503283847746683	-0.021408816873913494	0.009063872436465559	0.00568315833571198	-0.014569098451122642	-0.043714412646145284	0.03110256972704839	0.06898436088773607	0.17162639963339554	0.1007417215564077	0.07788809423523446
LAO	0.0	0.0	0.0034754155162186606	0.05458859724947196	0.012769519131516915	0.005581727950287885	-0.00359535830756208	0.017356599543449924	0.010900166846306014	0.023687238581415748	0.02521138966218306	0.019749604503283003	0.02456779419619526	0.03703014276441596	0.03326803472245565	0.01565399699261505	0.03473367712449882	0.07042397114611632	0.05796454801183515	0.05106052392240823	0.01127462239012278	-0.000901033652322969	-0.006696318279952873	-0.011464775595948495	-0.002220404357566874	-0.0056343857611107495	0.0027001755231070845	0.004490541092083689	0.043451470254374236	0.04301558059787158	0.03854551754336466	0.05435748796849271
LVA	0.0	0.0	-0.49109480875947353	-0.7052331463964889	-0.6988245517550729	-0.6269993249006789	-0.5055844163807666	-0.4599009891359307	-0.424983616254726	-0.38840492024733164	-0.3434522976546228	-0.3463377925410849	-0.3415365243257362	-0.31660262349845203	-0.26981041470152123	-0.2614372277969901	-0.24741509845518372	-0.2283084031432403	-0.255476140052846	-0.2214878062839709	-0.24978059772375882	-0.2572765231734886	-0.24926504019086027	-0.26378053664091183	-0.2019639309884469	-0.211019843291671	-0.1925670258263068	-0.1932785987770469	-0.17525035810348477	-0.13612568070701103	-0.20879118497508786	-0.13390441919861606
LBN	0.0	0.0	0.00665449969179388	-0.017468551609911565	-0.03287776372751239	-0.03242927788376093	-0.021856546063814264	0.006689773859291925	-0.01863931802602581	-0.008173528523403029	-0.010628162654557904	-0.02761799342002602	-0.008564903810281965	-0.018084449772393096	-0.0337948920821729	-0.030354260983633807	-0.03675960187335958	-0.04113359864169608	-0.035220416374603936	-0.016209879728812382	-0.05349579457735176	-0.03334080716419496	-0.02207435005038283	0.0029171176604281257	0.01462646154384295	-0.002218353199689993	0.003318011373476537	-0.0012805082705069637	-0.005815198468561711	-0.012530168161750677	0.014308994036471567	-0.002668518765758243
LSO	0.0	0.0	0.003651841601826078	0.0007814941027861622	0.013884301770072938	-0.008932404558037454	-0.02765174460889197	-0.026731480525243878	-0.00023371786250780957	-0.016513627723380164	-0.013614065491551752	-0.0060547533757948635	-0.013993857018124167	0.008925100874823677	0.0008618346180266911	-0.009056567172482932	-0.008486879882596554	-0.0007157609539509835	0.002790006983754978	0.0018989576329397906	0.022831313694493538	0.011919610988320173	0.04913187691073517	0.01902609474544459	0.015074802132275522	0.04420189074829661	0.016323731960077303	0.013219666598573987	0.010743717992522939	0.024408909266471213	0.029521487509009958	0.03461945838516556
LBR	0.0	0.0	0.004246815639308288	-0.040078469136295425	-0.03904066209903245	-0.016618567951920404	-0.016905330422756215	0.012480995158625774	0.03734739798562092	0.014065016426023647	-0.011443188121362802	-0.031175177185072123	-0.012713136206443654	-0.007169061770539997	0.0072919599723331174	0.07373892106847801	0.11817344869013979	0.12367655705876057	0.09501396533233564	0.05955100644066125	0.03536737140137358	0.03241781455860515	0.03565413387218719	0.062186490101101555	0.08154978455945372	0.056260065704094586	0.04910465928931185	0.03856272464766164	0.031202487896564435	0.03534006068983686	0.05321492137109196	0.06897320191054934
LBY	0.0	0.0	0.10841733820941002	0.12090836061895427	0.08314655183991881	0.21818908671569215	0.12458057093589492	0.15015622747092117	0.10825133148699706	0.11587347900714473	0.06159282120525855	0.07037111506944527	0.14164149878213017	0.040615000147914415	-0.014334798494786138	0.08239873482731586	0.13811995333412597	0.1378445867329825	0.21407983026462407	0.17447699906640857	0.21511402854244022	0.1736371309328577	0.17906618016518827	0.19813925110423458	0.17972902691227866	0.14177760855929034	0.17543488145757014	0.1958438737931223	0.18958479094868252	0.19582813855878456	0.17953666367234167	0.10507674795645627
LIE	0.0	0.0	0.0027614710863543834	0.003410117658519951	0.002654412914226967	0.004823915284246638	0.0053529086052162	0.005192321347080586	0.0064392341751151605	0.007591683910113112	0.006710028375134236	0.01035630376622354	0.009121986017257555	0.008753579954445811	0.010315369759261728	0.008662265631165234	0.007919155965963043	0.007320889710094036	0.006839127935620581	0.008337942345093552	0.00940852406612347	0.008356834963696436	0.009502987159160092	0.009688764575455089	0.00631643215416311	0.010220906666225105	0.012440789352519133	0.008470190675313738	0.005607958956410641	0.004908932067992922	0.0036242340027303754	0.004027276533014046
LTU	0.0	0.0	-0.3227594248324195	-0.5105196508235932	-0.46167678743959106	-0.3623206106455723	-0.3001333161519959	-0.24574674943571573	-0.20475061966575003	-0.19878355309738138	-0.1834953753837465	-0.20291914921100052	-0.16417730544339149	-0.19043513678699275	-0.17017668563523713	-0.1193227099576255	-0.14767818838304914	-0.1686935450875393	-0.17248738355650772	-0.23190063562978924	-0.15812863328359406	-0.08134160556251269	-0.048728396480590686	-0.05427209981285763	-0.04852301328066577	-0.06435778415033733	-0.013824753953128877	-0.10339647510291261	-0.026481288265089997	-0.07869846070168718	-0.021712564207188034	-0.09439138024125437
LUX	0.0	0.0	-0.131599561737461	-0.4382932951140339	-0.6417569575378868	-0.41902890823476424	-0.17749507545844478	-0.1010577924300704	-0.02815473181512207	-0.01455321767172002	0.005162332145269843	0.01315508604911031	0.030686520234968206	0.04075516477735075	0.06489745499327348	0.2273895026546624	0.3715529714193311	0.3782497310372612	0.3174137570929991	0.2677168405082808	0.38590428183933323	0.406429151678811	0.39957580402478765	0.3835997659039636	0.42872350014671046	0.38100168967620807	0.43195333976850936	0.44277313339995406	0.491051964379019	0.4377521701512066	0.46695634619113857	0.4331657978883019
MAC	0.0	0.0	0.1332722754935345	0.16437253728032175	0.2276007281831749	0.24074159167548626	0.2600877330539708	0.2716445488157859	0.2769624233394552	0.24903212719975532	0.25664565531147154	0.26223657702357794	0.1746426649211097	0.16360295564976646	0.21243632319818406	0.16399382457028544	0.16257341813428194	0.14661137872540309	0.13019581915756362	0.13718938053652874	0.14607276509333023	0.16304376996925107	0.1508604418229087	0.14032287755230133	0.15888167053113023	0.17573578876814988	0.17141098312862812	0.2445016010757639	0.25620522645608546	0.22717526081756922	0.18288925106917375	0.21022763326943306
MDG	0.0	0.0	0.010244806137205131	0.0030021481473463396	0.017798031176763374	0.028259648273243343	0.030160162357395492	0.03087895905111715	0.02106582158050152	0.01975323631373538	0.03655315577726359	0.028292853555256237	0.034674127463829585	0.01719838284806041	0.016551856474111837	0.016797966211612447	0.02384920551672387	0.03135555251108091	0.04198124276588722	0.044241155196900195	0.05085486607976364	0.04166676921237844	0.038170448338115115	0.020753301278886305	0.029830062788849254	0.037307111004913907	0.015866265062447482	0.033654529979809666	0.03963929375565556	0.04693468954641844	0.05180805299966895	0.05926947520065173
MWI	0.0	0.0	0.03268758745009759	0.03585919161688267	0.03576766918809149	0.04174126771308018	0.04095276678812709	0.04017130605002972	0.034866525273891114	0.04991844471571305	0.03288119258793021	0.04105484949716853	0.05989438945332992	0.054054554478133454	0.055173944184039314	0.06240069596472608	0.045898498035978896	0.04819711903585322	0.05464593017181496	0.06327015903815347	0.035253735549511944	0.04972131948448588	0.05752888667855949	0.010563800337926033	-0.05498737923309571	-0.04493399244034357	0.008061013919946625	0.054987379233062406	0.07128893183714347	0.06006687403066202	0.08376766299273974	0.054987379233062406
MYS	0.0	0.0	0.4766485704160939	0.38563615601749923	0.40359009308128524	0.4635384049308966	0.4690476369020091	0.4846730481604	0.48314400155187176	0.5272538061338983	0.5086660293756928	0.5019599463427671	0.5108677668745898	0.5329999132864582	0.5120569800866059	0.5349904896982283	0.526296834474449	0.5267418156031267	0.5014663375704664	0.5156492135989232	0.5364860316057429	0.5348175178600201	0.5177726376780045	0.5330559241849331	0.5383937628067992	0.5317678771966428	0.5562226428101003	0.552095912569639	0.5654902569859566	0.5924191767407327	0.5722069820895515	0.5680925233277234
MDV	0.0	0.0	0.00409678703712224	0.012538651234828002	0.012928821428870307	0.015119095017968043	0.035700572752106474	0.02612366798999677	0.016706378307240755	0.01071194532651365	0.010836090388255393	0.010153292548720216	0.019588317240271103	0.021707650794122735	0.026691188272187638	0.026132535494394205	0.045277477514238385	0.03241072861623895	0.027303046076432302	0.026611380732521894	0.037482941138389236	0.035470017637484474	0.033723119268835866	0.0408259903007302	0.04329115652652593	0.03859137918957867	0.03492909986850812	0.03316446649102023	0.033031453924903253	0.04399168937485598	0.04157086067111404	0.042564021164959165
MLI	0.0	0.0	0.0005170783564878434	0.0014461713396585196	2.472087758942365e-05	-0.0009517537876368998	-0.017572423828082773	-0.02689631482992727	-0.027504036404302212	-0.014474073835402113	-0.00046557652814138706	-0.004451818041317779	-0.007408022987775986	-0.010607316563993052	-0.015516470840937213	0.0017036804813574946	-0.007517206863860704	-0.010265344423843192	0.001349347902368514	0.012381039531850213	-0.0022392994960318546	-0.006839442802952789	-0.007789136517455386	0.0055869183378298715	0.0006880644265683244	-0.014220684839993947	-0.010926627899665586	-0.008217631729201536	-0.01381279035959082	0.011592031521767687	-0.006007173257061016	-0.014045578623655963
MLT	0.0	0.0	-0.5132490736700301	-0.6738961170980606	-0.6947273210410332	-0.6689828875661163	-0.6123167883663627	-0.6175134734481724	-0.6165991903509194	-0.6365383430044336	-0.5064906040876727	-0.5196379394470929	-0.5009604418882763	-0.461071020677295	-0.4584976889202008	-0.46557574074020946	-0.4250666078857601	-0.4305523064694783	-0.3885091788742745	-0.37529236911534314	-0.4028097892652682	-0.3397186976006883	-0.300071047299888	-0.24115953550862823	-0.3191459384237816	-0.3988414115663974	-0.3833486204802061	-0.24328267315703034	-0.12141068157222046	-0.12525122637599972	-0.19331668504403154	-0.1456572469941242
MRT	0.0	0.0	0.012038291744764784	-0.2992489668388054	-0.22060475520996325	-0.10103599901021276	-0.2322806746074213	-0.14187112702787052	-0.18051319642433672	-0.0978122969596984	-0.03528659558331704	-0.01696561444090028	-0.23360780450264462	-0.18882422973992563	-0.08823060736145028	-0.2067451894600114	-0.1956151816506435	-0.06087384820890884	-0.210401855873521	-0.1485444255791113	0.008904006247489882	0.05721718179543256	0.069542547737389	0.07278507432537662	0.04687309842759113	0.029738063148987415	0.09623103580793657	0.09008953044169488	0.05877020614091233	0.02969100180514328	0.02333772039180282	0.021168192442466705
MUS	0.0	0.0	0.2925510296159617	0.2345373144051477	0.22604353831696677	0.3005972961382719	0.32220466099690537	0.36923324089475074	0.35444538747992915	0.34767708359839666	0.35841286034732356	0.30574699576919606	0.2988473333583874	0.2663127199962867	0.2862569522892988	0.280875705420347	0.27447476013764405	0.30744575098682336	0.29078770834156664	0.3273766247853249	0.2875371413458394	0.2676597015253579	0.30225597587241193	0.06986937908224355	0.23174316263825379	0.3060564675585242	0.4306979005188838	0.43268386336829945	0.41338083881148346	0.4019793637531466	0.3026589571232474	0.3163447347415804
MEX	0.0	0.0	-0.02638775076377886	-0.025499747813662044	-0.030006723366315935	-0.018713743749743106	-0.014995579432997008	-0.01131074793987441	-0.0019021944467678686	-6.90465632224857e-05	-0.0023282996980400483	-0.0065934647019205705	0.007107801583150497	0.011605627334754232	-0.008482947812216146	0.0005915493959340878	-0.00560605359071209	-0.013156764575872337	-0.01094611361008857	0.0040903349342702455	-0.015030860278808511	0.01703232514778108	0.015113779121023185	0.0330111638468189	0.029799603353630744	0.043845039897316695	0.014295117889040476	0.02267338410639752	-0.005812583293662854	0.017091375799282993	-0.0035103162553951073	-0.001286796537136592
MCO	0.0	0.0	0.005231883698453288	0.00562646710589032	0.008242408955116964	0.006517933322669478	0.004954213893237913	0.005392639901491414	0.004398874282807164	0.0038544953225416734	0.0027036270509039895	0.002458839196295415	0.0023419255940959616	0.0025757527984726636	0.003120131758738154	0.002674398650337473	0.006810217328157009	0.008969465418795508	0.00931655267533138	0.009024268669843849	0.010690287501158302	0.007164611684840061	0.005359757950862409	0.0059041369111279	0.006569083023633127	0.006448515871348981	0.007186532985237193	0.009049843520281264	0.011121406409264623	0.00999245943802407	0.0082314483049295	0.008991386719214844
MNG	0.0	0.0	0.003851268800980634	0.008269183136278002	-0.011676259463333505	-0.032687764000360886	-0.042313534962457044	-0.045425283320366105	-0.04767025609401232	-0.05041224423035784	-0.026221762204214905	0.009822656274827146	0.002645946520396514	-0.0016759261989296448	-0.010859905727478303	-0.01133050964579052	0.015868476001057452	0.02183986347492617	0.005323106565935376	-0.021657384404560887	-0.05185046742974819	-0.0542106901425754	-0.037801980051599404	-0.04861866705186957	-0.02092266604226678	0.0144638673672981	0.029199052299766493	0.06307293025755722	0.04320912303150681	0.06359635706467692	0.06575969446471763	0.12517824123408072
MNE	0.0	0.0	0.01886210364281382	0.02598863061717971	0.03474287322000613	0.03721396482176953	0.0036307335650409556	-0.011533166434840592	-0.006152427725214515	-0.0006704838987903194	-0.0003246997497208248	-0.0001012051167870176	0.0035295284482428357	0.004562664015517193	0.004997002641782267	0.005815077335902252	0.009171713709621443	0.009736775611690618	0.01199280634027744	0.018845236123343767	0.012772929115589804	0.020974760455905184	0.021611509315744293	0.02697959738577893	0.03190491306983567	0.02252657224677268	0.014619922497116633	0.007333154087829641	0.005182545355908452	0.004587965294766683	0.004162060428214431	0.004200012347022053
MAR	0.0	0.0	-0.21117711219141855	-0.4030288490576073	-0.45233235482263767	-0.40151478930156026	-0.3211173527645994	-0.2559668707466378	-0.22368426933024876	-0.20081815501239442	-0.2049951402873007	-0.20985933894150932	-0.1837559715272885	-0.15277682202771148	-0.14414590216936807	-0.09987381768287174	-0.10366012541606073	-0.10893142902344	-0.10454952232099579	-0.07892233923121328	-0.09981484748790015	-0.12047063253330936	-0.10840027605296676	-0.03951466400675674	-0.07444355292273164	-0.11193216951637108	-0.09342626929353948	-0.09330980315847004	-0.08592462866900963	-0.07037271399878975	-0.059775138137996287	-0.08299591605703815
MOZ	0.0	0.0	0.006174005349501854	-0.0012537826397429619	-0.004280843515003241	-0.018648559847478374	-0.02316917056051082	-0.010100193217388309	0.005639524303879817	-0.003161929924122564	-0.0025275458793383443	0.011638699404814545	0.007652569737404136	0.005546281504642536	0.012076607551225749	0.031679241040905026	0.0071597149414515115	0.013546846689194147	0.011652019804708758	0.010972679410259367	0.007144729491570523	0.009767183220099618	0.016502310415034138	0.011025961009814012	0.005166650107724102	0.005742757403037757	-0.0014252827883587393	0.002657419778251402	0.014469284381646297	0.01127904860773743	0.01290913254441417	0.030402147701358295
MMR	0.0	0.0	0.0013606220548245673	0.004806170152193978	0.03794623730666302	0.04563844287845953	0.02772480109844988	0.019535304936435516	0.019195027895202443	0.018962667287047985	0.017304059766143354	0.025530014182617577	0.03669255946476824	0.03868658292633942	0.029367853097506114	0.036204018855579	0.04337073945372971	0.03960824759796644	0.026842025231532674	0.02083030213329007	0.02303481125032203	0.02995896292909972	0.015535591371906854	0.024679807689609312	0.03211291660003557	0.038731305051764586	0.03166472312572388	0.036889920148697186	0.034874021734476734	0.04312185110360023	0.04125761902775693	0.04658587138319792
NAM	0.0	0.0	-0.11043467522575678	-0.2237698720770842	-0.25145239675826714	-0.26084552118925686	-0.25264080492430896	-0.2407768657752274	-0.22924527806240658	-0.20606964028213604	-0.20114815335722236	-0.19549482185553524	-0.19141428477694733	-0.1942577359538844	-0.2054469009747928	-0.191825527715761	-0.18117013924401348	-0.18047522260455917	-0.18162166720542272	-0.16923234422022704	-0.1400408097350203	-0.10619971222730618	-0.15890259301429843	-0.17111734756831698	-0.16761422914669533	-0.19260772857081498	-0.17097131436150104	-0.16163526037914488	-0.16533476828585192	-0.11219546642092793	-0.13106899949849593	-0.10026438556755002
NPL	0.0	0.0	0.0045638889828225615	0.04143711515598447	0.044103025683561725	0.06045019757601189	0.055069470277735455	0.047898982594074546	0.026751714970263407	0.03343522133976151	0.08865036978842333	0.12525409134540588	0.11903571456441941	0.1018009463878311	0.03566097567953008	0.06951137980637512	-0.08277641782582501	-0.1715672629933218	-0.15865913649264485	-0.12921029424388664	-0.05172615625544941	-0.012110018235778064	0.0021830914468612406	-0.03549968913317825	-0.0698963864009472	-0.07643733627462623	-0.08551100520540755	-0.09482608367649137	-0.12675145483066474	-0.1398416790449608	-0.12959217916334032	-0.13317482160928318
NLD	0.0	0.0	-0.7803115137173244	-0.6428422171198767	-0.729352792674054	-0.46267430255065856	-0.46504653718694167	-0.34332953262284915	-0.4719679898562368	-0.4348970535320129	-0.3023183003159957	-0.2567000526452423	-0.2533837702383357	-0.42524104612104985	-0.11919397817354849	-0.0005045410588544463	-0.20018142596980315	-0.1728112529383652	-0.09857221161485574	-0.10685377873785873	-0.17502923786041347	-0.16277037458312105	-0.06015212750986043	0.026373218473296767	-0.19406881483641225	-0.024322697612511046	0.10922262951333916	-0.011792088081230556	-0.257456506087661	-0.11101886681802453	-0.03611130303404764	-0.12586213527531198
ANT	0.0	0.0	0.0011230280250407176	-0.13170425499056115	-0.19822206878126192	-0.220809668651345	-0.09697677298559082	-0.07531910129913166	-0.0795977872587561	-0.08289572928705802	-0.06907892747675115	-0.05870235178839778	-0.056441051013977894	-0.04262933077846531	-0.04639477768593192	-0.0509122976599552	-0.05462184724492891	-0.06556247773318313	-0.03861996828183889	-0.05535867558713603	-0.08454724108857281	-0.09438516985087464	-0.08635120013329445	-0.06225437255534816	-0.04875770995581563	-0.03791362938823095	-0.0543220343332429	-0.05980505351430576	-0.008415087825630607	-0.02000615988493326	-0.00687028909434062	-0.010346086239709784
NCL	0.0	0.0	0.0008408103169044168	-0.03810635399319473	-0.0410792931878623	-0.006354865136115606	0.019996753018913793	0.037398412467060105	0.035372163407010326	0.025363406523259968	0.042283416604704804	0.010951294868633	-0.01008349557860555	-0.014252253890678634	-0.07790470899451396	-0.05877990741537387	-0.012020473419804834	-0.0015591322173214017	-0.05078286706770019	-0.05371428476523832	-0.029758456994732896	-0.044930412046895185	-0.049979426098167856	-0.009224000587948478	0.03395835642967526	0.03796933305262318	0.04693797643320341	0.04314083552043879	0.03623788662221461	0.014943586817928178	-0.061655271091787256	-0.09544338938320962
NZL	0.0	0.0	0.15304986995012815	0.14867917646586015	0.18162345962153825	0.18354887687528354	0.19551446947136952	0.19827048293732386	0.2008294016165202	0.20191268659957018	0.21065800073696295	0.19609851311408466	0.19721419724016975	0.1800095159473658	0.19731041287704976	0.20086634154852234	0.2044628918728364	0.1818210453043978	0.17369573294954144	0.1853365977711574	0.20101434672463725	0.20047252014707695	0.20111559404660806	0.19477824803564303	0.2146467770503646	0.20070029594050354	0.21492106524989563	0.23640611514335053	0.20720196942312086	0.19322333461828656	0.1885481628239427	0.20868410749270705
NIC	0.0	0.0	0.0038985954355474917	0.006802376863390691	0.003977463573079376	0.002622365573401453	0.010059272452522805	0.01585428810455536	0.009854932278008377	0.014751926636580315	-0.0010055687537535718	-0.0011686824018308783	0.003133216009798545	-0.0005610392511790074	-0.013663904829974705	-0.014554756292706195	-0.007028226530003678	0.00013443432536064392	0.0010521726531820264	0.004868315035833071	0.010064649825558547	-0.019270712426455727	0.0006112280659831271	0.006621338638601593	0.00845323037885759	0.01806976578653252	0.029079040805002343	0.02690120473409774	0.028813757069623414	0.024275254245331723	0.011935975634624896	0.008494456905316916
NER	0.0	0.0	0.0016077522544843958	0.002246692614393808	0.0016790758295304187	0.00020505527831282677	-0.0016909630920491914	-0.008912475066824577	-0.013593084680108003	-0.00786639596592753	-0.018505495912346515	-0.02075218852672922	-0.012193359519574454	-0.01000907503336812	2.3774525037545402e-05	0.0008172492975688783	-0.005652393323463123	-0.009964497798953253	-0.004457723441231298	0.0022526362456476434	-0.0038395857907214115	-0.005239310951254961	-0.008832236044853392	0.030969290654092596	0.040550424237117966	0.013789224511562281	0.027560618129363057	0.019049338172205665	0.024966223086542172	0.007916916831640641	-0.0021813126705461094	-0.00989020240826921
NGA	0.0	0.0	0.08431508836650448	0.07109596162451215	0.06347196321292436	0.05694243296463508	0.0651909884057833	0.08794008550740973	0.05578745599947865	0.06526676268230336	0.07194197865634244	0.09424693894015679	0.08807946592845894	0.0786881016541674	0.0634774941820071	0.08648709992773451	0.08100911752264572	0.0947311199742451	0.11778530533084197	0.09895744407448781	0.08154285603976241	0.08755391324561934	0.08329849624799657	0.09697934828951649	0.101920716073578	0.09052183125874969	0.09907558557422647	0.08053810019506003	0.09569572098331314	0.08910612441075383	0.10151618099443205	0.10312348061167764
NOR	0.0	0.0	-0.6828527406765983	-0.7189855602588668	-0.6820652933141935	-0.6194410979386222	-0.4905052078648442	-0.4486266240864567	-0.4178968061077204	-0.37558451812556015	-0.3743492889106026	-0.3662918058523257	-0.2664692818132308	-0.24704156338463124	-0.31943615381201385	-0.2709495780047977	-0.23552424473988198	-0.3309988024859156	-0.24170410731390035	-0.16630962624109014	-0.1173949772896421	-0.11713549806721124	-0.10464783524702925	-0.11069508636950554	-0.01759593476874377	-0.09562845460255875	-0.03985618875399499	-0.07554055075658095	-0.03739749923843405	-0.014723812863737251	0.050288345919891064	-0.03688315826245736
PSE	0.0	0.0	0.0003100467040662025	-0.0011039541735979874	-0.00884102874342263	-0.006875050778964997	-0.0066425157509208965	-0.014790637087491731	-0.021827757734493858	-0.0071263765163642745	-0.007833376955179716	-0.014426567094072418	-0.00951514544093035	-0.02329578190151116	0.001320047330954921	-0.02889071560681078	-0.024528922201805248	-0.013660845688556744	0.010041285302353486	0.005933166473370832	0.005717073316025001	-0.005181538099907623	0.0007328376641524414	-0.0008690703068747752	0.013364892016487495	0.003351792778105711	-0.03735123248614913	-0.012272682036240656	0.005660701187970574	0.002924304140661249	0.01282935680033681	0.040921467260313094
OMN	0.0	0.0	0.006063524712973667	0.009550439562011626	0.005888624486094507	0.008255797665301934	0.005018242378862503	-0.00687180456567793	-0.009342903966658156	-0.009654999480157578	-0.012951488538737177	-0.015349079148674338	-0.008668650918131071	-0.022609973349541068	-0.02180296088971634	-0.02752080417598446	-0.03861492834902336	-0.029971308441556488	-0.038537300530905316	-0.024305745114361343	-0.05140989385865602	-0.06978645791264615	-0.07165712990435669	-0.054143343599954985	-0.05512684052779715	-0.04980442384138195	-0.13373720499486597	-0.08516563764392471	-0.01044046625990891	0.002885853743306299	0.02147724090206804	0.00171985223089699
PAK	0.0	0.0	0.07965877542210897	0.08854550778452097	0.09921069141356487	0.11566927292649964	0.12156709167527868	0.11318446618464595	0.13293132488294557	0.13264817683800167	0.1352043497170552	0.143231124581078	0.1378896231364557	0.13536463396275344	0.13034922498025292	0.1319375447402793	0.11623075781617143	0.1418009507555329	0.12059211085218013	0.12650454139437883	0.12196169919300726	0.11829324809073949	0.054113618543372155	0.08841248700695026	0.14363232522498492	0.13789354337370163	0.14811173086002327	0.13802905884769956	0.16532103780617646	0.12661698092639728	0.13240770592128914	0.11980111389084946
PAN	0.0	0.0	0.003135882187943473	-0.002324367107697789	-0.0019613944770791036	-0.007038537067072248	-0.006709680508021343	-0.0010447347827513553	-0.002790247232986598	-0.003211944249204013	-0.0027259300488302607	0.003845608333197248	0.001806473955245913	0.004155449376885834	-0.009848359095232517	-0.012721379747882011	-0.010894771717606666	-0.007366834346200779	-0.005033518760710898	-4.250526951521394e-05	-0.001026837827178273	0.016378510767500742	0.004850634245734398	0.01844840553786309	0.017863398801898356	0.01700602277299179	0.033601534127036814	0.00740822105604888	-0.006553082146576461	-0.005163271688735094	0.010723632079767675	-0.004226477919377913
PNG	0.0	0.0	0.04965179058842306	0.06790878469320472	0.10638889205787372	0.11001043499534457	0.15105620649202844	0.13322641852464567	0.070237786334304	0.08684542492569669	0.08696679030562038	0.06255293047632282	0.07707551184026329	0.09029220171603569	0.11798414045760541	0.1485657888955716	0.1279142558445301	0.1689005583050074	0.18565019439091834	0.148508747167031	0.14374151504286115	0.10274793065958576	0.08333917909915112	0.10557938497366415	0.10070171035374553	0.08222504491126603	0.08024678921818573	0.1031654275665872	0.11853756659014891	0.1274676312463363	0.11589544226877635	0.13340361197931028
PRY	0.0	0.0	0.0005188996321514594	0.05234434358045714	0.050338755319678796	0.06250544166817029	-0.033316650984716034	-0.0426197801039363	-0.06889971279658846	-0.10390278758581895	-0.048990714476415675	0.004345441231623504	0.06501551568240949	0.08175208794469757	0.046447694453766175	0.0439431114409361	0.0488513803158952	-0.009614057073403792	-0.005733978210242796	0.036006555294720854	-0.11570363596611344	-0.05953000528543528	0.044095486729722744	0.02314594364456468	0.0027269685694664147	0.04006097345223836	0.05913053493369347	0.08378581758763382	0.05930144235222201	0.06614323009461742	0.04611137061811821	0.07015783849202428
PER	0.0	0.0	0.030028411307458924	0.02860961630382075	0.03964002256180432	0.043941776017564216	0.030833919922579334	0.03311659010811763	0.04290742546702031	0.042450366505741854	0.04145113588083227	0.04685398024411036	0.04799169086056043	0.05809723074901019	0.0611186691926946	0.048426877982032934	0.057917381734728934	0.05978236227068834	0.05903622007792375	0.05807010966765169	0.06162197147243642	0.057543685728633776	0.06389839256089047	0.0657636230607439	0.06544679383819751	0.06025304426358069	0.06436057578176335	0.050820157186071135	0.055616214221809734	0.05526501496522229	0.056179257869715116	0.05479520784588132
PHL	0.0	0.0	0.25193026448875333	0.19648192370136375	0.20349631204732432	0.13937873438940596	0.14872019484650778	0.19415536324081106	0.2554835924890142	0.2895295042564472	0.2700240197605064	0.18577793775083062	0.17807981368029857	0.19600071633127936	0.20804590900114217	0.22827282081439026	0.18951068455432818	0.16993084017409288	0.17997667292910524	0.21110890519595582	0.21316232952210967	0.2521896713326033	0.2262844613869497	0.20589680601665883	0.22903475380247063	0.2618534716548382	0.22550990768452905	0.24782622991463832	0.19154918573851543	0.20114561873445513	0.17601410974024123	0.2393879180056402
POL	0.0	0.0	-0.030384407578498696	-0.11951998424443167	-0.15031091208081993	-0.12398879081310099	-0.08574111568808718	-0.10078494500450619	-0.08636164513901035	-0.0880987686762702	-0.07103501261922496	-0.06011684235684989	-0.04608600484274916	-0.0281907385736746	-0.038475704836460345	-0.002013159503788664	-0.05306500763999633	-0.0553909181744805	-0.031333054548343675	-0.015926224663198596	0.007759889590763791	0.04870496290612092	0.07741647961572173	0.09669977720767609	0.09408182862162828	0.05231975165727043	0.08405786832961226	0.06138085752085409	0.04353920571418257	0.04965233868230445	0.03516805890868557	0.0225911678480184
PRT	0.0	0.0	-0.40016230572049727	-0.5339383185051672	-0.5149429116041548	-0.40063179100940927	-0.30975611803246705	-0.2310578791125728	-0.20506203194089467	-0.22682703371170732	-0.18560205088249404	-0.21197492184688027	-0.13826865927608623	-0.08701694023717232	-0.16065879142853623	-0.15221901182914666	-0.039394547426929716	0.02897312623990622	-0.01655608562919353	-0.012740325290616639	-0.032074600269849096	-0.07371901262388514	-0.03849174922199161	-0.028448296275995766	0.004438529599348762	-0.00382189925299814	0.02680391720430997	-0.06635609306560042	-0.032074600269849096	-0.059510731218670454	-0.044541507754924936	0.001432350410746075
QAT	0.0	0.0	0.005084484371353781	0.010797778266624647	0.006449752376558315	0.001468140728921874	0.0021941282365878223	0.0048126064585929385	0.01998688431559259	0.0018851426627275458	0.015308196099184102	0.008166257252839593	0.016188860094978885	0.018540236637831775	0.014144632113044509	-0.003627733122502086	0.018659642477891758	-0.0022282966769204826	-0.029423619706669957	-0.047700428691199726	-0.04002961382399972	-0.07784213674995044	-0.03840422478876837	-0.10247941928289706	-0.09641176559455067	-0.08029344679586492	-0.04937229415341582	-0.1373268196479982	-0.11427432816468741	-0.04275482249690432	-0.057347134659568866	-0.032769738747928656
KOR	0.0	0.0	-0.06956115777243532	-0.07450132800789211	-0.06764425372932648	-0.045075135317607096	-0.0719513478426026	-0.04779545822064524	-0.046153499986612	-0.015727065160597853	-0.03649146731248276	-0.027793402064568706	-0.017062699962000494	-0.030367389492091945	0.00118285232066917	-0.030221664091190092	-0.0032700496360282827	-0.015205500792969673	-0.000431619576768405	-0.016136969377233967	0.005198413189599904	-0.02090948450106378	-0.032050156774265925	0.01091543930462624	0.034887597523325375	-0.004900564848142608	0.004693667096344889	0.01244262106034899	0.043888028962824066	0.03168208389305871	-0.016152666433300045	0.0031050656621234296
MDA	0.0	0.0	0.08950323521452752	-0.7195186908950935	-0.4702194357366407	-0.32352145021433687	-0.323084849066968	-0.27069271138042694	-0.19079470140846988	-0.19123130255584986	-0.10565747766784206	0.16940124518649569	0.035364692938411046	0.032745086054108974	-0.9024545716506016	-0.8439500179006187	-0.6431134901022317	-0.7767134412029142	-0.9627055299901155	-0.8745120982177723	-0.9954506160441912	-0.898088560176713	-1.1011080937120332	-0.9094401900088034	-0.7465879620331517	-0.9168624095143962	-0.8675264798595816	-0.889356537228958	-0.8618506649435309	-0.766671614812986	-1.167034866967609	-1.20239955990602
ROU	0.0	0.0	-0.0827907622818258	-0.19342025936432972	-0.20336461312668863	-0.1810004728917014	-0.15220687809726074	-0.129608951139093	-0.09892087405132255	-0.11289341354595583	-0.0594055899677981	-0.05750332899134847	-0.023759401562861715	-0.02640969480763866	-0.00808109275888258	-0.01912202772829108	-0.021342468812024507	-0.01074502533845445	-0.011342279022785728	-0.015204128804813255	-0.0005574012529763195	-0.010311017442588	-0.0006221880932799628	-0.0012640892876780718	-0.0025322277528605497	-0.0034390304029408014	0.023219688822218032	-0.023341590377079502	-0.008660764488199746	0.004535505052727373	-0.034753557876165964	-0.04121146323562419
RUS	0.0	0.0	0.25846936351916483	0.2607984138606856	0.2439183384535637	0.25799340816525795	0.2508382078891591	0.2638996884192668	0.25750034507481256	0.2630854905696811	0.27211008680971815	0.2747462806995449	0.27273387820436756	0.29172386357383395	0.2774032072209831	0.2814419150101166	0.30916654921981923	0.2863185371878796	0.30426680728439237	0.25307739840803034	0.2573516912223628	0.17953066451570354	0.22586031581754984	0.21108147493784646	0.2368785711928334	0.16595927839491154	0.2194226900446683	0.21247670589243928	0.18469482486420663	0.17692865294429705	0.21421871110789414	0.17663997646812923
RWA	0.0	0.0	0.0	-0.004580274071919188	-0.006010916578647052	-0.0061181223478867786	-0.007012736008438214	-0.00852101027907226	0.007304779310812748	-0.00033640431036374707	-0.007038613263066207	-0.012805544297933569	-0.00796280092891788	-0.007711421883804803	0.014860937666738572	0.003704144164684564	0.009822266512582445	0.0008428591512288364	0.000731956631327968	-0.006044187334630635	-0.020868157494735584	-0.03392877758844337	-0.027762597481939544	-0.013348966645443383	-0.0063695013929998545	-0.003600635146128184	0.02042454741513211	0.008972013859986916	0.012125342175850484	0.004909284880949549	-0.002169992639411422	-0.00034010106104709337
WSM	0.0	0.0	0.0	-6.456484424877118e-05	-0.0017432507947057196	-0.0025825937699286428	0.0009039078194827965	0.004003020343423813	0.004067585187672584	0.002518028925702076	0.002227487126593708	-0.006553331691216968	-0.011363412587717114	-0.007360392244326608	-0.004196714876147922	-0.0038416082327796808	-0.006424202002719426	-0.0049714930071331764	-0.003518784011535825	-0.004261279720407796	-0.005068340273495231	0.000807060553120742	0.0018723804832365687	-0.0005165187539901694	-0.0016464035283325629	-0.00032282422122165144	-0.009684726637271268	-0.01830413334447112	-0.009265055149665358	-0.003938455499141735	-0.00045195390974139826	0.0002582593769950847
SMR	0.0	0.0	0.005643207457017851	0.014169506375116825	0.01650604021323776	0.0455009221110414	0.03827269754745899	0.03558090125441726	0.03424183507811929	0.03563555701671106	0.03827269754745899	0.04203028120528529	0.03888757487326977	0.037603164459332206	0.03660569679744263	0.03922917338761156	0.0378354514490864	0.027095594158010883	0.03485671240397448	0.045118331774962606	0.04481772508235782	0.06114613406813518	0.06346900396567712	0.053753942217649175	0.044011552588485436	0.04084151837533412	0.044776733260620816	0.062198257492318554	0.05338501582217159	0.048302029928692924	0.048069742938916526	0.035252966680610065
STP	0.0	0.0	0.0	0.0	0.0	0.0	0.0	-0.008850079650735143	-0.01663487193607205	-0.02933637513850007	-0.017700159301459184	-0.014176516477559797	-0.03400725050973774	-0.02679607449802557	-0.030237772139962704	-0.07842153912721583	-0.01950295330438445	-0.0136848453858196	-0.0031139169141658485	-0.002622245822447855	-0.005981998282456047	-0.00524449164489571	-0.005654217554662555	-0.005326436826846859	-0.00524449164489571	-0.004097259097590733	-0.0013930680931917294	-0.001147232547349386	-0.0006555614556313927	-0.004343094643433076	-0.006883395283918681	-0.003113916914143644
SAU	0.0	0.0	0.13498199415045153	0.09151487337188957	0.08925051155319608	0.09079776871170342	0.08728254088719023	0.12260741760559135	0.13128459586382313	0.1266665462739791	0.1170257751810233	0.14581975570657768	0.13835576084146872	0.17110789122687375	0.15390736754508083	0.13963155941940641	0.15136000779150116	0.18140542183211483	0.16003060294267346	0.1355807920536023	0.17149413800727764	0.18050853024860203	0.22780372777200242	0.20796133513321102	0.22736084357064534	0.22451164457579775	0.2090291983300796	0.18397472527582615	0.1934976436192004	0.15880750705503655	0.15176293934318075	0.15355354445856229
SEN	0.0	0.0	0.03332142757836998	0.018592103850045838	0.036163946459022434	0.0554697255851444	0.04612900550626797	0.028129769879914335	0.01612418835041929	0.006138825596879727	0.03417722879850427	0.040047030287038154	0.03298438605392473	0.027143009754215797	0.025354253230047696	0.02941296411744787	0.029640365627914278	0.03506754631932285	-0.006347953771679293	-0.03828466858104562	-0.010691931732476068	-0.009764052355032415	-0.052592690403818754	-0.07449835912046732	-0.03301687198400405	0.008294064019609415	0.05310637417295094	0.05476823253280916	0.04936643147426256	0.07194313768381644	0.06834836648510478	0.06711288595733222
SRB	0.0	0.0	0.020201045558798647	0.0361195607355258	0.03691691268803421	0.016972581984608937	-0.001997109926055174	-0.0026544754873181198	0.0007350382611237549	0.001431459586709316	-0.004632276945681912	0.002461829638678026	0.006897072447520358	0.033045126074560116	0.007681259535607943	0.01744739475981749	0.011731210646992452	0.014747281075955243	0.013557616165016384	0.011736037763965257	0.014721829004815667	0.011206810215980134	0.014157056322994244	0.023159190584487455	0.017385081068410635	0.01703577333360684	0.0159628368868292	0.012427193143760284	0.007005463164233561	0.007004146677780376	0.011028206889229786	0.004948233690815762
SYC	0.0	0.0	0.07096222162707999	0.07401943818055035	0.09054829190453528	0.08913153301390864	0.11941786122851017	0.1139372413094808	0.06335646337212175	0.07524978142765537	0.1004656041389218	0.0879260451859265	0.14301808169603358	0.12606668584678182	0.09364279158670108	0.11044505492117107	0.0842847262828128	0.1203375117364347	0.12830367356881922	0.14839927993852697	0.09385406264932339	0.10398264594637663	0.12015109609291308	0.1361828414342403	0.10401992907504987	0.10480287477778738	0.06722148104743031	0.08851014753554765	0.021847913418637788	0.030621876372882717	0.08577605143085254	0.06999286028086527
SLE	0.0	0.0	0.000941811242616275	-0.0017819881784286729	-0.013354747907601272	-0.020536905584978005	-0.02979240312014353	-0.051501491043026704	-0.09002089330322205	-0.08451908949753673	-0.034413376267250495	-0.0386278121873751	-0.05083070461844308	-0.08383475183205702	-0.07890887576467165	-0.083462092707276	-0.08111095241101207	-0.07716076568846653	-0.21892707237094466	-0.2446473276004335	-0.31314207473291944	-0.2684771847242806	-0.22804705749709386	-0.20761856183932892	-0.2462531496471687	-0.23285774801682368	-0.19624907072363085	-0.18720361742240454	-0.17660654703810508	-0.1757392676204783	-0.19440610196114205	-0.192691869987216
SGP	0.0	0.0	0.6129717900085874	0.5451785778267881	0.4916256780342687	0.4151910700828765	0.43736362060009526	0.49406829092235593	0.5317682535187274	0.5403313485259131	0.5380619863773584	0.5556028407449176	0.5817414897206108	0.581770790690106	0.6077221772109676	0.651174979241631	0.6551497319949195	0.6230478617996527	0.6379935816362314	0.6149870043668404	0.6074516274714448	0.5486521644898712	0.5840302622160509	0.6051650803660769	0.6433857430323764	0.622373692235545	0.6428263046906135	0.6034334796114038	0.6080969905972067	0.6427613150578271	0.6344149895296969	0.6363109806744482
SVK	0.0	0.0	-0.02459888395491827	-0.12317901011582588	-0.20663852213456124	-0.14489091429791268	-0.0764858797749901	-0.0057968276896191995	-0.005980595435572944	-0.0050018717822619685	0.005721807016279001	0.015697253309254755	0.031297769434335265	0.007411581876493045	0.008118026550785196	0.09007268308840466	0.10221550295834714	0.10576845572649596	0.11440586882518478	0.10566415066741719	0.06514657080158859	0.12051890207234184	0.16107119545154536	0.11865605320249273	0.14089951833997638	0.10770681882676936	0.11799320606860064	0.13419487469485958	0.14864737709450182	0.14002509974568866	0.1489505856493878	0.08222627744061128
SVN	0.0	0.0	-0.10640843513368692	-0.2434404964952619	-0.27653817620526544	-0.24800698429529033	-0.20213293282091982	-0.14299980156500247	-0.08726416521540603	-0.08192394543423687	-0.064824538608943	-0.05941750923988964	-0.04459977226671796	-0.012384608735904745	0.027576269528251096	0.07000105741041818	0.052043269806767434	0.052422440452160046	0.039720223832429014	0.1032295579888487	0.14603141778586348	0.17472736004084943	0.16388846632506837	0.2076718324236726	0.22135345661442596	0.13157781055608275	0.14022562962003882	0.20667983246958066	0.22433680203355344	0.23550169855512948	0.16479756642406862	0.1270788319208016
SOM	0.0	0.0	0.0	0.0	1.6879098563293837e-05	3.3758197126587675e-05	1.6879098585498298e-05	-3.3758197104383214e-05	-0.0002025491827373216	-0.0003882192669002471	-0.00042197746401573255	-5.063729566767705e-05	-0.0002531864783938964	-0.0007258012381328172	-0.0010802623079175788	-0.0010465041108020934	-0.001333448786344782	-0.001924217236004555	-0.0017723053489460128	-0.003493973402246553	-0.004675510301554997	-0.013402004257900835	-0.02663521753021314	-0.035530502472191916	-0.038231158242041374	-0.03743784060965538	-0.02904892862451991	-0.017925602672419494	-0.0025656229813542097	-0.006177750073554922	-0.009722360771491356	-0.00896280133622085
ZAF	0.0	0.0	-0.22896453763414648	-0.23501827622103288	-0.24799735506246812	-0.20519750211211996	-0.1393065399707072	-0.11008866880679591	-0.09407388846972564	-0.11152710859383408	-0.08816188569896743	-0.09198912074357413	-0.10882555874784927	-0.07491363498117742	-0.035022362902026316	-0.10929513749778907	-0.07045000822493153	-0.11006627286552773	-0.07540466336503071	-0.07137407737941581	-0.06602838700171532	-0.06541139459136369	-0.044104653106580294	-0.05259029650938052	-0.05363286437664039	-0.06759531430160504	-0.06483283277503027	-0.030705098353567273	-0.005159057533721256	-0.06129290716486713	-0.03368207621912145	0.0055677046030711
SSD	0.0	0.0	0.00014913822878881433	0.00014913822878881433	0.0001475345919432769	0.00010744367020532053	5.612729039317088e-05	4.810910605446139e-05	6.254183788634293e-05	0.00010423639646983673	0.00010423639646983673	8.17854802992457e-05	6.735274848956863e-05	-4.8109106143279234e-06	-6.414547482069821e-06	-2.5658189906074824e-05	-2.7261826784918952e-05	-3.367637425588654e-05	-3.2072737388144645e-05	-9.621821228655847e-06	6.0938201018601035e-05	4.32981954512357e-05	3.688364798026811e-05	9.621821213112725e-05	9.621821213112725e-05	5.131637978994519e-05	0.00029988009444537056	0.0002790328151647259	0.000261392809619565	0.00014593095505333054	0.00013630913384687915	0.0004313783177112285
ESP	0.0	0.0	-0.12665560879261406	-0.22584637552431897	-0.2137492968931176	-0.1952741945874803	-0.1499024525727033	-0.08920160377144937	-0.09899214355872932	-0.10901347524380212	-0.13598589332436406	-0.09918124767841485	-0.028933381753992737	-0.0024296545128255076	-0.07921721323627118	-0.0696698865504275	-0.05770802233068251	-0.06292910697521803	-0.01455216887993327	-0.05122873295515529	-0.09830414043868752	-0.0771404473129067	-0.04284000919877462	-0.02098534631030935	-0.05288351331284025	-0.03568450588307126	-0.03605954110462717	-0.004887388943008997	-0.0775106327186803	-0.031794489292058525	0.013247310469077789	-0.0384041948570224
LKA	0.0	0.0	-0.32386007277328543	-0.5350278600321223	-0.4792563438804853	-0.37284037908960066	-0.30744095439758645	-0.23383844362070416	-0.20869062319200937	-0.19935603869292162	-0.1711810253833712	-0.18342480734188094	-0.1926680286149396	-0.16582795410149398	-0.17182389698978673	-0.16610130399625778	-0.1600724407552323	-0.1466790356939085	-0.1369564349030572	-0.1299310836829215	-0.14022035840994818	-0.18280117009882302	-0.14146504365479817	-0.13686211254423375	-0.17414755604129306	-0.16578134775944164	-0.12179790711115412	-0.16493096696361675	-0.14960487827544444	-0.1611384683557482	-0.12510325847757686	-0.13448222996905734
SDN	0.0	0.0	0.0	0.0	0.0	0.0	0.0	0.0	0.0	0.0	0.0	0.0	0.0	0.0	0.0	0.0	0.0	0.0	0.0	0.0	0.0	0.0	0.0	0.0	0.0	0.0	0.0	0.0	0.0	0.0	0.0	0.0
SUR	0.0	0.0	0.008575261737120421	-0.20607515247259567	-0.36842161867531864	-0.35661990755879724	-0.1967047197005023	-0.08400209696327599	-0.08530068563195048	-0.09157624408797638	-0.08068411710500101	-0.04115439155227829	-0.0410628610734598	-0.03752749632789376	-0.04314517946725216	-0.043820216748724494	-0.051165537676367556	-0.056445702174934276	-0.0576298777450468	-0.0301535721257018	-0.05057058956381422	-0.054226088062847566	-0.0736591528534003	-0.03612593587053459	-0.07762928737345964	-0.04156055805218939	0.022527939106598005	-0.017184847403817205	-0.043236709946092855	-0.05399154121080718	-0.05656583592842379	-0.05492400796406338
SWZ	0.0	0.0	-0.30638486080657445	-0.5737505703473755	-0.6203026816497537	-0.6169810614761406	-0.588762118661823	-0.5398127070853409	-0.4903838354540446	-0.4703058277974459	-0.4742057657691201	-0.4559615692500185	-0.44650582610696876	-0.4183956268102196	-0.40852468114547236	-0.3721499745120038	-0.38391404596024303	-0.363366464023096	-0.3738898707934202	-0.34100978538429416	-0.28167042499092076	-0.2864551397648407	-0.29838232648946583	-0.2585426559546411	-0.26014415139551383	-0.26612998775004115	-0.27844766256055475	-0.2902018482344948	-0.2731044015372164	-0.2672075371516147	-0.271858793972124	-0.27970809878715697
SWE	0.0	0.0	-0.20192693541117857	-0.3730323651630174	-0.3587967414064419	-0.296853365115346	-0.2232227933339992	-0.19756797487344713	-0.14849917609998098	-0.22621843580842294	-0.14819393229170696	-0.025519179374422496	-0.023973147045208698	-0.0514802844478468	0.009990217192901163	0.023649579670070864	0.0015324013831419236	-0.1866002400821687	-0.05935647598308558	0.016856303485512925	0.08004504918917021	0.07586954777785149	0.07765438236411182	0.12708294873007286	0.04353240009526971	0.05844960839742619	0.10732850500170255	0.14065817922057633	0.07104147413503625	0.07667928556214232	0.08269731100081223	0.07929221874252157
CHE	0.0	0.0	-0.08095111226082974	-0.2654116116175387	-0.2768051674954308	-0.1816990240795624	-0.1915773688354494	-0.12013591198706264	-0.0198745793643762	0.05280839854897579	-0.1708542918649414	-0.05727553033380017	0.023223407320704936	-0.021943391610090845	-0.1311010774504351	-0.03528402041659273	-0.0073702123658869745	-0.008993208495899907	-0.07555784054426029	-0.027451494229657758	-0.026971823447807797	-0.11355394623276949	-0.043396217078728316	0.029974165222435012	-0.03299846956738017	-0.056893230383481264	-0.048739720717616564	0.07986095764209722	-0.028262150224289684	-0.038380433481755016	0.05251436132205356	0.07997193908049205
SYR	0.0	0.0	-0.007215263583659759	-0.014428126309529166	-0.03821822603639058	-0.05183829221361291	-0.06254234512905743	-0.055109632426619815	-0.056289825514588276	-0.05405771373995227	-0.032624227412536566	-0.04203387500572031	-0.03802032675949141	-0.04455957738866978	-0.05919726428430527	-0.057431947857744525	-0.051195891268029925	-0.04686028509979234	-0.037895825134681704	-0.030788600151077095	-0.031547957168454044	-0.0572656027116869	-0.07064764098917431	-0.052613426296355126	-0.013677000804579453	-0.008798114819053016	0.016514814698687097	-0.021623497071621145	-0.024154344149807105	-0.0276846340232062	-0.03730487114149694	-0.03400574957422853
TWN	0.0	0.0	0.3043748336962304	0.31477270025714876	0.3136870844313133	0.3060407227162276	0.3007378094704194	0.30720802780235257	0.31253492142768735	0.2825755639337624	0.29570868847090814	0.29230230480576935	0.306057554473127	0.3145742934857365	0.313867814608626	0.318751883556434	0.3212869151119069	0.3335117746516403	0.3326144275506149	0.3388292450926089	0.3251343038051191	0.3210941622511232	0.321070961721337	0.3368846897654487	0.34629416176814587	0.3267427438942816	0.3525125536214313	0.33481873782874594	0.34557280075846464	0.3556921309871397	0.32566460162848365	0.3377386902184254
TJK	0.0	0.0	6.462781554361641e-05	0.0023504116077655013	0.015173930799150526	-0.0018299876193395015	-0.03360306262372159	-0.06878100306858537	-0.020361163363280532	0.004782458350938157	-0.04462380590753989	-0.04625310715229425	0.011915328309641815	0.04322580421323163	0.01157858337597073	-0.0018674037230881346	-0.043300636420706695	-0.058644640418625826	0.021442828907813904	-0.015660340147760632	-0.08014529421404015	-0.10530252178415633	-0.027701522624534736	0.044344885861491434	0.02706204739695295	0.07346141750024238	0.07858062078487382	0.01908561437211631	0.00689136601639273	-0.02637495167367998	0.03427315102713102	0.04680414431650348
THA	0.0	0.0	0.43535598002661935	0.4695165464189799	0.5271072371180185	0.546147129029606	0.5448980879569021	0.5637273214500249	0.5784724090760252	0.5589264053057041	0.5755083203047962	0.580309159397796	0.624046516386878	0.5546001640651443	0.61944951666697	0.5940733446841762	0.547134118426662	0.5527997434596088	0.437633310025376	0.39702219639488057	0.39201705562055267	0.37821657914358653	0.36736316308727535	0.438664912159914	0.4473443626170637	0.43173722437439555	0.45134745045336544	0.4244037456009542	0.43054839893958974	0.42504377272352123	0.4359397211306515	0.41545677282164295
MKD	0.0	0.0	-0.02425037373983141	-0.07329605666348549	-0.179385283258382	-0.22815625899933467	-0.1740105775104417	-0.12787768650743825	-0.09149988643691875	-0.0596413181161104	-0.03365461582489626	-0.027855905512408352	-0.029743024419448538	0.01924592549902293	0.009977544031514185	-0.018205322747255615	-0.025420865213843236	-0.023353096474720836	-0.022122886047937218	-0.015014837696314398	-0.008795108766934678	-0.01753647047639806	-0.022793231292617122	-0.027079559126585995	-0.010459774574955727	-0.02948026102733703	-0.026365917641169023	-0.017273707084264345	0.010659833066739566	0.01930116553032768	0.043585877668039785	0.027700636235272746
TGO	0.0	0.0	0.0015970466921144677	-0.011755775650856837	-0.018101437507389573	-0.0739224718880993	-0.08274875360664291	-0.06822413369077518	-0.0517480928167835	-0.04221306256622093	-0.03280088206120135	-0.02660641989146173	-0.03673207391871047	-0.044537757751206275	-0.044594457633739815	-0.04667345332762807	-0.05625573348030377	-0.03426562902729691	-0.03069826141623988	-0.02872321550704271	-0.06391021762597315	-0.04144288916140271	-0.026587519930598713	-0.07155525179119993	-0.0642220669800242	-0.046248204208410026	-0.013759171501315226	-0.002513694793504495	-0.01842273684191653	9.449980427067572e-05	-0.013456772127673489	-0.0034256179046843194
TTO	0.0	0.0	0.004101108876564119	0.004090337371365216	0.006987872271557727	0.017536577395493858	0.006194182414342997	-0.0003463889305499457	-0.007479393061737838	-0.015495093698447704	-0.015123193308208549	-0.04487635837043813	-0.0776835286190436	-0.08597645378443097	-0.08682513501032663	-0.09883252870755976	-0.08265883018120368	-0.13819444333420527	-0.1659163292832888	-0.12314098134922347	-0.07562957265278003	-0.10078784036299249	-0.13460809902221538	-0.16317072929858956	-0.13858448520693845	-0.043642737563787115	-0.03005760181461481	-0.037039804872962545	-0.011880403320085886	-0.13123491712898616	-0.11995601733643113	-0.15005273672257236
TUN	0.0	0.0	-0.08660573255323545	-0.1886968321222815	-0.27865692303459255	-0.26292446132465397	-0.1781686826905604	-0.12151350871097977	-0.09676304839750793	-0.08838941146138701	-0.09287274356236663	-0.1006085314044336	-0.08077544704995221	-0.0783006691833843	-0.06940832493591564	-0.0807241126483782	-0.07274199629733191	-0.0553070712996373	-0.07001705899629673	-0.055133913467508844	-0.05534844529494487	-0.06167138781624226	-0.1523068708924269	-0.08579702418228807	0.010125136070171514	-0.009766944536859778	0.02534540304206523	-0.01682197691931231	-0.02695592411811054	-0.005069463700979604	-0.0035677409088830103	-0.015330214533493258
TUR	0.0	0.0	-0.1752802012812249	-0.2185769086930911	-0.150521020316563	-0.10785699142771277	-0.08745278246646837	-0.05599887510724377	-0.05823049411800563	-0.03854407416045147	-0.09944176613818634	-0.03477106058163981	-0.045992155680529834	-0.015267108872474289	-0.04690462756027358	-0.06771930026691075	-0.04437437070029526	-0.015194245678962215	-0.047118448863681106	-0.016928722810916064	-0.10272116505681828	-0.02200419455081759	-0.03546223214794253	0.030033156734243782	-0.060646671580888434	-0.018094076675112536	-0.07331343645163857	-0.05230444012263025	-0.06481120643440086	0.021981430926509837	-0.09335012882089044	-0.02522101799713461
TKM	0.0	0.0	0.0013616149966422242	0.0014660054797444033	-0.027225945729891787	-0.012595846462459814	-0.05962330521710468	-0.023898158678048453	0.012492363722693689	-0.014899699036763359	0.007210205279006843	-0.01912252101311518	-0.020481412779771446	0.011471152475195368	0.02354686200893852	0.017773614423077788	-0.0026152085369157696	0.023378929492690048	0.021362831554294637	0.031621238939116836	0.0006145422351666596	-0.044998652409655726	-0.05038520133643365	-0.09970471200213549	-0.07547704249488696	-0.07047991545712229	-0.027869535751656738	0.0015195623362940225	0.011653608884754085	0.030487467518569566	0.03883053647477652	0.027807809205149248
UGA	0.0	0.0	0.000794176613050368	-0.0020459453846877196	-0.00574735751207589	0.0040298616100775675	-0.002522858101128289	-0.007612299776249554	-0.012797327368940792	-0.012078399244208615	-0.005193162564420817	0.011888244280511273	0.0014886998226382175	0.01017684960731291	-0.0437173379614908	-0.03887906353784443	0.018785683417821275	-0.07229549357345988	-0.07156131237676666	-0.07021294081607232	-0.08224558084443112	-0.06974721368575576	-0.05614655786061462	-0.05203839714784664	-0.05866128098999113	-0.031820958709283254	-0.05293629465016325	-0.1324647949438984	-0.15019598265405554	-0.17861448944622715	-0.1202999616253253	-0.058608403673887643
UKR	0.0	0.0	0.020704544439498207	0.1217132323267256	0.08366778981026002	0.0924929846741307	0.1344823171844256	0.1473630446630736	0.17675687583782462	0.1758853396864657	0.17328190613739025	0.1413379616738597	0.13307066063159567	0.12472534811067693	0.13000384102763718	0.12762071274574627	0.1374833644911977	0.11074458428323997	0.203278011470176	0.13988288263355741	0.10355773689936232	0.08618916762941353	0.12922074626624536	0.12123994849904118	0.1460262067589646	0.1361033169549497	0.1645449398080645	0.1281356097905917	0.18417786408542192	0.1406080807450527	0.18806417671233255	0.20339454976372462
ARE	0.0	0.0	0.08158156101327751	0.061488411645416186	0.06861149836532299	0.06417659728017444	0.07458202105956602	0.06989872210532155	0.07361968148902331	0.09732782593223632	0.08501499242878907	0.07747733535226065	0.07680393243345573	0.0956958921058515	0.10587848301428782	0.10034606090953968	0.09304652352939424	0.09927092230663792	0.11238148809709081	0.11317233348666633	0.16210509632030856	0.19262641709854034	0.18964501658786936	0.2089487814231905	0.21084262604622594	0.18823158523488814	0.20148427154527138	0.17521780122287112	0.20308505781274633	0.20496163301870762	0.20914432757177526	0.2274579443794833
GB.01	0.0	0.0	-1.920411406927125	-2.3963489436415686	-2.553704643163579	-2.0762364863558203	-1.9641128937668229	-1.9012284370532706	-1.5959895021925408	-1.9870286791040748	-1.5614679244224994	-2.174857977174871	-1.5160782913884452	-1.9648689074959313	-1.5112368807599807	-1.910750524979643	-1.4027635616307488	-1.7990583094143253	-1.424190188450991	-1.789016826929668	-1.3917653486245962	-1.5351036421981212	-1.218155084333783	-1.4902265058547415	-1.1589720680117988	-1.5158734191421108	-1.15949388890898	-1.616815215045797	-1.1327318358489435	-1.5231242865405892	-1.1970630970567164	-1.4724006960848968
GB.02	0.0	0.0	-1.284740184290245	-3.2685604563054915	-1.7324544257495633	-1.542146736663541	-1.819896055611625	-0.9908162674111543	-0.649780000089295	-0.5351121030059081	-0.866634359995011	-0.34728393988232575	-0.8786316284721374	-0.14534778975229257	-0.6228641825471448	-0.41969132303932843	-0.4855310838572491	0.26669764965774334	-0.2509902530472008	0.03658590093769121	-0.19057674547461323	0.059330156943437906	0.196892275888505	0.33481980937402067	-0.1619217311504384	0.48234990769095987	-0.04714831510508333	0.6658144715531167	-0.5952117680066205	-0.29415938363025473	-0.23493101346694356	-0.06603451285706052
GB.03	0.0	0.0	-1.5136131403025166	-2.9471421238301154	-2.3928725703099674	-3.4159867040516323	-1.6889916346700673	-2.2912119019809163	-1.7400033271226634	-0.5444880687523468	-1.4921128352922253	-0.5363524745077064	-1.1984179400020833	-1.0062388921370125	-1.5171057346075378	-0.9300807484538764	-1.2004073768374646	-1.033554240445067	-1.452997904887554	-0.36425532193382626	-0.5612189639644383	-0.2899398961361266	-0.5807118956053792	0.0888586332776331	-0.0861659704273543	0.36077155354237167	-1.0823333563794169	-0.4056596753321706	-0.4270237955474099	0.08189422827049597	-0.7486343910714344	-0.18621586208291685
GB.04	0.0	0.0	-1.2725803031324645	-3.2008579226237677	-1.5342137396376465	-3.128781117938473	-0.9013526872172717	-1.538784662649706	-1.2409709226860133	-1.0645839947294733	-1.4010942756829792	-0.6934492013487503	-0.8963887087835354	-0.020227630643021577	-0.3679585556218168	-0.2422074938205676	-0.8661050901910716	-0.044530917395924074	0.00590927458907764	-0.03950142972524162	0.029968662130785972	0.28918892612570524	-0.09765250700799477	-0.44730112420976464	-0.5286798137716264	-0.07201769700245775	-0.10902337416948127	0.5417313022692882	0.2390329631426935	0.4942264362239879	-0.02829614942979619	0.4511010867231491
TZA	0.0	0.0	0.002000986194539145	0.0005913845838145804	-0.0010612517874042382	0.012257053086450753	0.0007979641302169327	-0.032311471404755654	-0.03225881387330931	-0.025652318967817056	-0.01599168723906974	-0.010709731778146825	-0.006908263066429665	-0.0350233342736872	-0.03345981064797332	-0.015017522907501135	-0.002695660551577106	0.022110087333926387	-0.002456676370454769	-0.06456623469870415	-0.06352118522865435	-0.02778899957032177	-0.015193723108852808	-0.02277235705623326	-0.02628218405537064	-0.014049434444940445	-0.027940896295597373	-0.03268007412480234	-0.04059288086785129	-0.026284209345039944	-0.06343612306251023	-0.09012133976235015
US.AL	0.0	0.0	0.020218431170437867	0.011220264376143874	0.012729690798152227	0.013710477354011985	0.020222031994276968	0.018230581776790267	0.024882179268193028	0.03091677073023824	0.028825470641091755	0.029878370993108305	0.04730762348816864	0.04818573790505987	0.050178063998651545	0.049779735027311034	0.040173612922989044	0.045916440335203035	0.03669735813289776	0.03822702702402925	0.04132490335317929	0.049924157258796065	0.051246730119869355	0.05059702471732486	0.049512787466032826	0.05394890510594941	0.05201234312193215	0.05248677599154483	0.055170168301943434	0.04830368921540096	0.056500429408479214	0.056831218603092815
US.AK	0.0	0.0	0.006439544207736958	0.007455736662853596	0.026299658319106634	0.0035629238015255638	0.012988543288350307	0.011825394708608883	0.016066999699737572	0.013106230143322684	0.009802766221600479	0.0017802423478707752	0.006340455534492584	0.00886005182882954	0.008782305331367368	0.017985356413707798	0.018284451762751175	0.0003637316528859458	0.012058939089243381	0.014461153416833739	0.008430159431083162	0.031244640446148608	0.029569279647811975	0.04976324636594143	0.043186807345052536	0.018099994386422402	0.056123824523313104	0.06952274736296005	0.0902822817391069	0.10696850942455427	0.07480066743204006	0.08326771833837565
US.AZ	0.0	0.0	0.02859387441984662	0.017870218709914454	0.016652264921157567	0.020529626524457	0.02900153776326242	0.02663600145411671	0.03166169420836251	0.03766196777701403	0.03641508962746176	0.05757690059224885	0.04680478807086441	0.05043898087178089	0.04872454893771749	0.05325342326001348	0.04635942097244161	0.05569620462675395	0.04497935464882197	0.047917457186463785	0.04951660002137093	0.054958463284005	0.05055216019402842	0.05951088543882932	0.05771240271525979	0.059011889172677634	0.06252112873508242	0.0649421317596488	0.0638425977067314	0.059508027031429656	0.06212802965799291	0.05088148956280403
US.AR	0.0	0.0	0.01181788507729209	0.00967776319331648	0.015532889312885878	0.011659444191214341	0.01425867695494798	0.013917226817561357	0.01844449129180248	0.022013923785046963	0.03276400419882641	0.028262478011975567	0.0434696275707136	0.03025886660268373	0.04489826965303756	0.03033842130917286	0.03678101548199031	0.029270449513929542	0.03311063542001946	0.02822286779045058	0.02792854880275808	0.030763103051212326	0.03676396804488391	0.029855744854589972	0.03537226207630528	0.039277295096118436	0.034987691950982835	0.0445920843120895	0.04130711003407228	0.03636552598542675	-0.004086203822040169	0.04396099487558036
US.CA	0.0	0.0	0.21821037777660646	0.0869153480825835	0.11417183776039064	0.10772719512059936	0.12903120902532095	0.14917230783086932	0.1575895104201086	0.17777980986954933	0.17880253648565603	0.195174158398026	0.1802389132724791	0.19323952693537372	0.17659944192485177	0.18519110542096762	0.17736872654217084	0.206543813355764	0.17536347311524203	0.19015677349658588	0.1880939771851553	0.19760263699653002	0.1858248117407868	0.2115274071164741	0.21007917556672417	0.2237318265255972	0.21465535050653184	0.22971397298043872	0.19275473129953813	0.23399352553823416	0.20854033613810774	0.2275668676885001
US.CO	0.0	0.0	0.029834837876552278	0.015093485729056333	0.018746128948454732	0.019275979740629445	0.026193483528946793	0.02714108859633857	0.03218734634633513	0.036440016210392834	0.03290745754005453	0.039423447184616656	0.04704970727806845	0.05309057405302742	0.06353898609188224	0.06533312451428852	0.05140173241775514	0.05673437102200474	0.04852894559099763	0.0523457725781995	0.05584076769251656	0.06345573891408662	0.053569723947055614	0.06116112717302613	0.05892051716980262	0.06859712686486663	0.054350372541289715	0.0690610268793801	0.05917105090471608	0.07298506514077374	0.059256278586339306	0.06614394278359192
US.CT	0.0	0.0	0.02613450965547326	0.014253571502398366	0.024894351643811596	0.024165422774280465	0.028795702449846416	0.02340697529761293	0.02498546775251409	0.02899788984807028	0.029327263285616745	0.02952079088838211	0.031478055266198623	0.034585491085459275	0.045882984932599236	0.049496755226963174	0.04129766089082665	0.038788052168170495	0.0374239461276904	0.043085720395708016	0.04185535171807864	0.04966799326926452	0.04493741057158829	0.049737497540625064	0.04829718530010574	0.055653116769338595	0.04387496662314749	0.055416440794409105	0.053123703470947525	0.0670973753237325	0.053128296927673624	0.05205659076326086
US.DE	0.0	0.0	0.0063987091989847755	0.007045195037957974	0.02595191992638135	0.003159542586694819	0.015366518209924962	0.011258530979341153	0.013008422065952097	0.016433786399749906	0.012275881030054947	0.008506295908450312	-0.020471949484734964	0.009260886674566926	0.037684213858280025	0.020987055681409572	0.03726833144745978	0.024478569205754752	0.04101127314506403	0.040750351337970336	0.04456709838243089	0.03411522003207157	0.04972428527392214	0.05453296393014284	0.057876254268296456	0.05912880144087751	0.06803536120132403	0.07048104377347375	0.06359754675682172	0.06434080641155582	0.0611484954758712	0.056388816220054316
US.DC	0.0	0.0	0.01191522864261163	0.009536909264240556	0.015814800378155525	0.011293314184745995	0.015286247978374412	0.014643863764507437	0.019458749794454278	0.022329674683962963	0.03546260417963687	0.02880677147252264	0.03674088219691729	0.04123906948103606	0.03378158787283869	0.03695556500413755	0.03296562678458681	0.03140676333088788	0.025249693703810472	0.030077394133876112	0.024283621071274908	0.02845445867956098	0.030114173126438715	0.037625907909166756	0.03130741012471461	0.04386602150585617	0.03885625674160398	0.047092587603914104	0.04997333131950832	0.05732380436564988	0.05151305638340098	0.039559717382009474
US.FL	0.0	0.0	0.08204691601709779	0.02176830923277251	0.03225977959240289	0.0350741576645941	0.04858562404597144	0.060961189806252314	0.06712329392577487	0.08858782588634373	0.07744002660121652	0.08737656802455529	0.08358059672581852	0.09541936249650718	0.09227175935531129	0.09502219296926295	0.08195566072337623	0.0993404751900906	0.08506632496159128	0.08189620153558064	0.08394843587173906	0.09507244678514937	0.09551881338922819	0.09651700916146755	0.10700411166604251	0.11479911255605213	0.117831648548683	0.0995185709563362	0.10571838892095009	0.1159683122009092	0.09948567114510531	0.09442386727982477
US.GA	0.0	0.0	0.0469723513140341	0.022063172001463016	0.01677118608445216	0.02489506931326879	0.03360858691927593	0.03579367368276021	0.04604902567773017	0.07066242668578582	0.0680636920003197	0.06261809113423666	0.07406829423060035	0.06453529240348921	0.0719163761901287	0.05867588002126389	0.06880702312368481	0.06445787145075155	0.06976380377285984	0.07270461391997163	0.0743024384221469	0.0738017583884476	0.08141019720750986	0.08308482918419902	0.08138880726651365	0.08338657867681398	0.09350234392486723	0.08906530127068546	0.09305998522171066	0.09446693619687974	0.09369141791568669	0.09130347435044595
US.HI	0.0	0.0	0.007842762699517003	0.008873807876907946	0.031049167246810505	0.005843776787894939	0.013955496731354877	0.011582209868143956	0.021253474701143915	0.024416076011601895	0.02051454202707248	0.023988085392567804	0.04542069528741255	0.030216086814682797	0.05228304903610592	0.08638845607213952	0.05481740490163034	0.05692962257630718	0.03396011414453781	0.03924180337149252	0.05536956877998378	0.046911792212323	0.06996730589332589	0.05718153144245175	0.07077977559999393	0.0846551195102796	0.08551898880380104	0.09878211783336255	0.11434957685469982	0.12493967291564712	0.08712204522478562	0.09612765996298567
US.ID	0.0	0.0	0.006076475561256345	0.008041283713167147	0.02525103223698366	0.0022780384370202356	0.0070216055532368316	0.006263965803410265	0.009569681130816576	0.012962102696523203	0.0028901012923743252	0.014895235875833635	0.04572330294367877	0.03827584498035108	0.04309907945203584	0.03265945639558954	0.03655835757450099	0.025647769268144494	0.05464188741450826	0.05275386707503937	0.056804104234386976	0.030901655388149152	0.09490173749993058	-0.022639926663270415	0.05554830355105622	0.09900284658499459	0.08818024431380689	0.11059364693026819	0.1332380528826338	0.13535739650718526	0.1492934246253741	0.14727838444614783
US.IL	0.0	0.0	0.07633898842878128	0.025352213694906922	0.03353567084558584	0.03592757710213501	0.05049447033318444	0.05246449507496642	0.0698022968130596	0.08611208080042676	0.09002546947083356	0.09072180350040426	0.08742960925463006	0.08206314320857722	0.08851975149242186	0.08058544809059764	0.0829389900171229	0.0849651109258831	0.08485523911683224	0.09298489540228161	0.09335908004131088	0.10383713274157991	0.10423742328564689	0.10375114720506673	0.11132440720127423	0.11845396770404637	0.1231120178572187	0.11224787521628699	0.11361287353839344	0.11590315593852374	0.10615329403886875	0.11782994829259152
US.IN	0.0	0.0	0.03267890989737676	0.021187180524018245	0.01853328638192764	0.020829640591202292	0.030254117265959835	0.03013041804758032	0.03548241890394266	0.038959074820899	0.05670151406624857	0.059511382004506785	0.05236226306650771	0.0557344765299117	0.05672029091170483	0.051441237800031736	0.05207263172497534	0.061292542767010794	0.05101362963879641	0.05579140696554408	0.05175666480787822	0.06150976627314897	0.05540759144706531	0.06319494316107122	0.06281046775349353	0.0713608912703334	0.0596046663326133	0.07530366887820161	0.06861863197376028	0.07905423877718754	0.06538877459432157	0.0697677989121015
US.IA	0.0	0.0	0.017248570587780065	0.012400528054690163	0.02145695834305794	0.021069660204897644	0.025501079452361353	0.01985942511764094	0.02566901174179126	0.03647200657110883	0.039960095393265505	0.04249775160596325	0.05082930090694049	0.03549820548485183	0.042448609073830745	0.027652010283674144	0.03480872086674136	0.02247692362624676	0.021241258137738583	0.021984696445009888	0.02893956753691196	0.03903944613665722	0.04319273468920137	0.03877632166953138	0.03449714117556013	0.05263978510510192	0.04550472472855116	0.04932455428072746	0.05013237045066177	0.04854022113902623	0.05866438462645007	0.042981043781376016
US.KS	0.0	0.0	0.015397131581207368	0.010965537626850264	0.01832923751574622	0.011146177101251098	0.01873574075537121	0.01416344900775357	0.018106594853950497	0.018528044012988687	0.019830915885843403	0.024846173762660406	0.021416214098191055	0.029726274144015186	0.03794691636149761	0.03460225151308283	0.03358476939478994	0.025287593762302052	0.02753141433842199	0.03290730694351929	0.0386031195308556	0.03930712387354429	0.04033787693749069	0.04046878257659703	0.04909927798115721	0.04330708998236954	0.04789059116954153	0.052101861656495	0.04823086852476788	0.051366032812971696	0.04188284693622535	0.04291025005274118
US.KY	0.0	0.0	0.019333836607127175	0.011809306467136516	0.019735304364254525	0.0167509278004907	0.02326642133168022	0.019868922484600482	0.022722338977865242	0.023682508362865562	0.025701297209290708	0.02788008020899735	0.045468600404219295	0.034113718225459166	0.04093222943735153	0.034153180042184594	0.038273259512444646	0.03356861354477658	0.03558085949930678	0.03038672343202986	0.039008414756014353	0.05733709959638844	0.03705975753205415	0.04833724956767593	0.03627052119770102	0.050933550856147036	0.043142602336954106	0.05487533652239751	0.05068655668725164	0.05591504293696037	0.04558299877959193	0.04531780719267964
US.LA	0.0	0.0	0.026209994123926883	0.013747779695805207	0.019348840410704504	0.02066032614023161	0.024755310915125506	0.023645735872324103	0.02792515182941102	0.031180672195341153	0.027881677164387497	0.037935305509262385	0.0468182552443297	0.03435432274521144	0.04903964629201507	0.04203955292758632	0.04550475264886167	0.035781068626317136	0.042103046854213844	0.04627228217390922	0.038433172592866605	0.04952877362338626	0.052650209755977784	0.06130107051447453	0.05679531738351784	0.05697100881352224	0.06869639489761603	0.06926754144245262	0.06889038751820564	0.06441630665185993	0.061741718365371234	0.052967156498051615
US.ME	0.0	0.0	0.005479713937583952	0.007404443501268787	0.02441444058920439	0.007107130436878606	0.009962471179481014	0.0068882257104663225	0.012388162613041764	0.010259074666141288	0.011628914453343242	0.007517266358658681	0.008848079371270856	0.012450960241205955	0.009242604583237224	0.006226899276029485	0.013575640926344335	0.012075948416523374	0.008395368786340285	0.0012644674958650626	0.01858667878029685	0.025286866395135554	0.029506725092032227	0.020519568487764595	0.020494733267595322	0.033478231587147356	0.006476670633270842	0.05974537960156123	-0.012441380941974334	0.12397777391128795	0.11392802467233842	0.05929337859431616
US.MD	0.0	0.0	0.03626728170014193	0.017528101793162776	0.019046316628634763	0.01916113460012081	0.030011892610737334	0.02863683518012916	0.03544619529260995	0.035139058570932136	0.036413035083660006	0.057274752018043884	0.057749653858674144	0.05748713551971818	0.05549104428472784	0.055119711174866914	0.05590380488693647	0.060093822561646526	0.05182595512216448	0.05683900618840276	0.060508476064913275	0.05594891001563518	0.057766040973805666	0.0562354952398092	0.06255713586715839	0.063677571060472	0.06927055293608486	0.06335155941084025	0.07306787476011323	0.0744970691617608	0.06961506093345893	0.06732816600900637
US.MA	0.0	0.0	0.04715397862329329	0.02261532087486362	0.018205843364560437	0.02586299436539985	0.04009843402654756	0.03571489388924931	0.0404187419676072	0.05251403810153654	0.06951981258185302	0.07603865625815942	0.06670579376606423	0.07496488211040653	0.07182691502041205	0.07139185385338642	0.06920889504540284	0.07499578357388348	0.06553302737970501	0.0716997102007122	0.07851151795275069	0.07758157832786772	0.07949626941043952	0.08582060347301912	0.0917130202925387	0.08635010646222963	0.09564822032066544	0.09004756792168056	0.09223412569527856	0.09124114212077927	0.09141815331539238	0.10317853880863481
US.MI	0.0	0.0	0.04519907603115492	0.018199847851074757	0.024697761605696478	0.024131370755009485	0.03554034703909803	0.03496999089216413	0.0405776525334689	0.049517499172702095	0.04172258872991996	0.05182745665321953	0.06768821071638786	0.05796758862168794	0.07412785185627602	0.05492189627918087	0.06548716958008072	0.052777188210550996	0.06532748020320334	0.08061141296242802	0.05994135794034072	0.07438292384884804	0.0698202470774234	0.07424077659783368	0.0725735419211615	0.08839326378815571	0.07355473724235395	0.08965211605020951	0.08165040678684843	0.09509026127605402	0.07640962125246009	0.08781010663043709
US.MN	0.0	0.0	0.03159434527935101	0.021424348703735774	0.03332159598026241	0.03244352976192744	0.04015943910291586	0.03286932028798706	0.03392583876316024	0.03475714114973272	0.05690863363969623	0.06436497606163716	0.05080063812534785	0.059297644793065984	0.058583221260666285	0.0559969539969396	0.05461579252146187	0.06041260269533666	0.05047415160999158	0.057404662089166614	0.06269598043633362	0.06595814176790782	0.05804602097509992	0.06450625076501737	0.05840212663223987	0.07026514597934241	0.054289674709084856	0.06872624106608605	0.06239972756780787	0.0761088428860246	0.06182694744174544	0.06226435211262871
US.MS	0.0	0.0	0.010991739855170657	0.010097879495640782	0.04107102507060478	0.00399873501979453	0.009942888367509006	0.00837818165819737	0.01911984269657996	0.0171964370783817	0.020141629377268266	0.017704353289937913	0.025852844952622966	0.017265001256117074	0.026957449942766054	0.02812358226083056	0.028968184671618324	0.029224398177984945	0.020472180886876856	0.030890868561650464	0.02154791674953138	0.032221194042225676	0.044093261853439536	0.029399417263320515	0.03047407053367035	0.03989099948493724	0.0436890940687551	0.04022317488296956	0.03847514921417883	0.03674209940527362	-0.04539399647837117	0.033982210818406244
US.MO	0.0	0.0	0.02890230764069912	0.018373513688207943	0.022332171343375506	0.023381458171067848	0.029182067846567072	0.02866808035348889	0.03338131251306997	0.03708449869612718	0.04068281708735633	0.03314498787003739	0.03755572719277289	0.0347726713119334	0.051366680058428926	0.05011124344906914	0.048948631749623495	0.04578033896134315	0.045894813996016914	0.048740655238654895	0.046816906340763076	0.05933074610686706	0.05688732655815265	0.06901396737433174	0.05637388031820567	0.0695130704066127	0.06238510511358264	0.0743794771988604	0.07990228871106453	0.06956340694668217	0.07498791336115751	0.05867928032161629
US.MT	0.0	0.0	0.004363270358420657	0.005462761115371251	0.01954131327179809	0.007710223411105943	0.05114722475678679	-0.008888884619018267	-0.0011946732092482648	0.002378671750946637	0.006448833529737463	0.00367386474622311	0.01675122204261026	0.07863938623724476	0.045889950991617745	0.12540154652271873	0.023368626363962086	0.055703528686601445	0.06842061595340176	0.0316521683777049	0.0016616899142896102	0.026354864609245965	0.07442333733538309	0.07318240723344083	0.08429651525745374	0.06696930594531914	0.08229946287119372	0.09265300083274308	0.11218497377043501	0.13536368000768295	0.07011032686998764	0.0821633608600214
US.NE	0.0	0.0	0.011093371606674118	0.01034635408307949	0.04121722083612056	0.004697459929192682	0.00893713403560259	0.008095259990192893	0.01636266036029177	0.015665491821748034	0.016951703222733983	0.018734611344872754	0.019984960166730126	0.017908158208479463	0.012103441148236804	0.013545654768498672	0.01324727811005122	0.021860035117282628	0.027074095499068918	0.03149326181406398	0.020455118579332243	0.03760962468710716	0.0382304059320937	0.03684772419318971	0.022168632610797268	0.03350927670067172	0.016545380201016258	0.04422788435525238	0.06828773007721001	0.07388049929475393	0.06795008389457458	0.059808023238594465
US.NV	0.0	0.0	0.013667622585655792	0.00934823939677809	0.01449551041001751	0.016520896977034738	0.016593455068592	0.015688075202469065	0.019412336924617968	0.03024729161684725	0.030897847465549688	0.036456667973960855	0.02888856879481594	0.02840315516248193	0.02548907709039039	0.02297073084949197	0.026357307213631387	0.03454215017080209	0.025234978653854157	0.02887492787364554	0.037882144240186655	0.03612899563263383	0.039657350507615874	0.0437020287619605	0.04280477540208327	0.045743813457677085	0.04070363818751144	0.04738957608978467	0.046776460216335636	0.0555001195612137	0.041967019677269235	0.048741188218826004
US.NH	0.0	0.0	0.007151670171978708	0.006549502804453766	0.009792473918790456	0.009484619651956017	0.014540725276868116	0.016633526320641856	0.020656910764960124	0.02457583478476799	0.024959961742498926	0.03195549397843056	0.028506641868775162	0.031373500184916914	0.02855721397900801	0.019657627974178915	0.027375539970897478	0.025140694857861412	0.018658621533740316	-0.08871039015806437	-0.06587722054984813	0.058761475920654505	0.08879578240981179	0.08626082083913467	0.06656947812475611	0.06553509884215103	0.06262706432691445	0.07637107160440859	0.07849095498049241	0.07484174888208184	0.0848964792633744	0.0944452121917072
US.NJ	0.0	0.0	0.0557391095116655	0.0333438045440948	0.034964301050943725	0.03740320618355053	0.04462893691701275	0.04674480987385543	0.05063643565264009	0.05899548168863955	0.06564894015561595	0.10021997403117933	0.07282699897022127	0.08868110290074505	0.08672135809362214	0.08860253316183009	0.07492226175589423	0.08448681100374777	0.07246483885523514	0.07242170047658814	0.07414395752418645	0.08772522338686972	0.08506985914649157	0.08757212922172464	0.08776264253018695	0.09637584580430847	0.0903252435634494	0.107711335346794	0.08857086812719128	0.10582430154970623	0.08041272766869945	0.09827498066636853
US.NM	0.0	0.0	0.00981989239714487	0.008198770097034291	0.014015080281737369	0.01022141001580934	0.01626878606408866	0.015806450933819605	0.018300985926122948	0.021211480153526807	0.02228199040015255	0.021574961402004433	0.03669452023951081	0.038542233536142945	0.036441486846627846	0.036799069406678875	0.02915091136315162	0.030983166028075715	0.021397187137228713	0.025284219402643693	0.026593728231771863	0.031032796372021387	0.02693463174179289	0.02935899268223796	0.023496713408488468	0.0382763857512014	0.034292330231400214	0.04061816505374072	0.022789277604218228	0.028558601684625096	0.008791893387782856	0.03854019950566556
US.NY	0.0	0.0	0.13717878258827643	0.04638997448835891	0.07472686463507738	0.06684474464497825	0.0875572129980906	0.09683563366038594	0.10113687948358763	0.1396961851505507	0.12005217869546225	0.1392594722750884	0.09880930159864576	0.1291395582100341	0.11884451387718098	0.12557975109879216	0.1284607677239702	0.14172899013868978	0.1157057575849052	0.13596757894704936	0.1292793831889849	0.15234545912905517	0.14261288029979724	0.1666914190286528	0.15429062295391205	0.15889706461353903	0.14263465235533346	0.14521257432025259	0.1422024735968641	0.14839053413604475	0.12461377683239405	0.1462633835738858
US.NC	0.0	0.0	0.04747748424611675	0.014909989767764031	0.01902761630705463	0.019544798000081798	0.03153239372430949	0.030101858920095204	0.038806037055283404	0.06981862733377309	0.05724797837891593	0.07509478183038709	0.07043424764932027	0.08899982100067927	0.0676255721308694	0.06206282728777879	0.06526365966543768	0.07077638638199879	0.06231504809444122	0.0698438617039443	0.07330244514793804	0.08658104927263821	0.0786203838288424	0.08507866205738068	0.08604260680347142	0.09163062698156477	0.10106172702908367	0.09974896627382712	0.10646421723587984	0.11348690967172281	0.08941278802223618	0.10471903113793424
US.ND	0.0	0.0	0.005503274585194617	0.007475710745863395	0.0244116517909454	0.007122093812550467	0.009466627389476123	0.005484083314444277	0.013430335587649722	0.012849977344342456	0.00806744159407291	0.00835566604926452	0.017780001564293713	0.013111547256827727	0.007434840447029245	-0.04036990420940301	0.013794614338036304	0.003336082565796872	0.02184606320647653	0.02943550000125139	0.029381124734118025	0.031249075087358413	0.04994350516362989	0.045147819838931014	0.06159509426766352	0.0915128637950513	0.07629987239081704	0.061720192921432826	0.0861265138038858	0.1075610308709063	0.08790028477285716	0.05786878919655791
US.OH	0.0	0.0	0.05968664323003914	0.02223870947379858	0.03224014316434154	0.03237012677916873	0.0386921697879794	0.04142560846323029	0.049585651090922056	0.08078491442566893	0.08483038540336718	0.07387060789154631	0.0883365841688688	0.073378294135229	0.08512296267182418	0.09079446801592006	0.07966025940635557	0.0874094807647996	0.0798172767433325	0.07288346940594881	0.07092791059710724	0.07613178798435705	0.07639270090507022	0.0867307354164959	0.07826037565923372	0.08868887041839635	0.08242004699290373	0.09014807182614604	0.07935307284052673	0.09094209366173889	0.0762966317306546	0.08732427073332438
US.OK	0.0	0.0	0.018854753169605942	0.009803237818006849	0.018194529389714553	0.015616052783795631	0.018755776724410644	0.01794153188652281	0.019305599705488063	0.02180555984487853	0.024981010854885355	0.02480040221035651	0.027214783555562505	0.021280766583919863	0.04415003760607217	0.03819358735828171	0.044098731872654895	0.041878356823010776	0.03983277438335264	0.03465910007218742	0.04025526775075505	0.03914430129272617	0.04485419321842432	0.03999676578625433	0.048273190675462985	0.047579316981360975	0.05775395014890883	0.05408372077055912	0.054253320492536616	0.052140334366646	0.0546498494199632	0.05029260095965604
US.OR	0.0	0.0	0.021391620294664015	0.011487896973383371	0.020412579873707593	0.01839210470313546	0.023668187481629133	0.022812926397852706	0.02641794224598204	0.02867670869801664	0.028541551571481527	0.029349833396064007	0.0293170763735473	0.030796464256166445	0.011196386999889896	0.03846298387133462	0.03959599147378423	0.04853040054881852	0.043816876047864106	0.03888487964034404	0.03882881650101311	0.05022899438889006	0.051775731443814976	0.0621550280080152	0.06538898111367875	0.07711994069954375	0.07631220941315409	0.06863403673955659	0.08797591158302698	0.09323235849931777	0.100224193558196	0.09932828440444297
US.PA	0.0	0.0	0.06818576383444963	0.024074895638359628	0.03343012611511931	0.03533836889466624	0.046992767375342304	0.05871788006053258	0.06360824266795628	0.08535736105914626	0.08251079085399571	0.08608154877163265	0.08292793152735456	0.06624992732597867	0.08129790441873119	0.07267153092971324	0.07271825181025537	0.07969583670526248	0.0686089239349208	0.08045889754049185	0.07880023596087415	0.08638426407350241	0.08179762938185231	0.09389850621102092	0.0851383270454642	0.10533041091382866	0.09322058932845767	0.09874819549320346	0.09426017814480048	0.10127148870853198	0.09293885763701493	0.08275457765209993
US.RI	0.0	0.0	0.005297067290266355	0.006377428774384519	0.02338634700094211	0.006156595562512024	0.008940265949264337	0.005508012447830168	0.0066118122828084935	0.009748522829045037	0.0018772654127197086	0.005217230407716933	0.017060189619000354	0.012992170851022777	0.008179251995343861	0.011181924472736249	0.007978561116250837	-0.0007031505252497183	0.015376290600732645	0.02090591027827937	-0.06675278942197549	-0.00477226796598007	0.033124249327287636	0.04242744349036709	0.05110878890766113	0.03232185203518867	0.0875784965934212	0.08180716892283169	0.08236749199761473	0.09979170850318297	0.06407642273515979	0.02918440904047248
US.SC	0.0	0.0	0.018765194358216775	0.009896639644879635	0.023578444519256614	0.022632593938221035	0.026513163458319333	0.02024230165746932	0.023055587526643606	0.027177260281141535	0.027202252057278997	0.023549823232071887	0.028468225513389456	0.0254393466874836	0.04031609030163974	0.03978224107554773	0.03760982315843542	0.042571157370474566	0.026709882957520747	0.020647977293108966	0.03695329645865275	0.03966858552932884	0.0552593058182449	0.0434434844275744	0.05184072120532068	0.0727523047014067	0.05340452196862522	0.06803217742401557	0.07027293384931355	0.07085344821753381	0.06706112766623473	0.06121160024874506
US.SD	0.0	0.0	0.004454273161713651	0.005597347187014101	0.018975028820111817	0.002839107378327377	0.0046557864028962115	0.004286855436408388	0.008072331940867095	-4.371219941567972e-07	0.0011142239734418524	0.0031555837050500912	0.009432655599272977	0.007488774073260984	-0.0016531953972220848	-0.011693887696018201	0.014203405087687138	0.021653712425107052	0.008590758630711015	0.018696582107224913	0.018391033830500447	0.028939661891214108	0.02980560056964343	0.016038880358149044	0.016033197772169494	0.03643674128241958	0.03854804053375904	0.03250176905456037	0.06294075939961008	0.08561602593455397	0.06003783220953629	0.0592313421228452
US.TN	0.0	0.0	0.030173319870052673	0.017756616433795003	0.01912215163923925	0.01999146387794415	0.03072447741745421	0.02815102848878759	0.03669785277573556	0.036013920482247386	0.03768848696807936	0.03991259337523534	0.04355969306510943	0.05834951862018212	0.05906321523294622	0.060529755008875696	0.05274334437499473	0.052666021849878675	0.048405647772331584	0.048638391808242254	0.05180673889266796	0.05924199526385898	0.05527117624910538	0.0610782596495385	0.0560437544500747	0.06230746133160103	0.07265095051853798	0.06955772598782328	0.06402499196527245	0.07880821760604118	0.0590925913219964	0.060354016114949616
US.TX	0.0	0.0	0.15145113269781074	0.05443097655406515	0.07074000908282585	0.07836170150343769	0.10508587573634376	0.11295338478396477	0.11768883173748357	0.1366055208941841	0.12544165056072032	0.15997888039480657	0.11789097294503392	0.1507423115598039	0.12710090340442015	0.1405119610685457	0.1310077566738732	0.12775826290603032	0.13096599651358787	0.13731894866859662	0.12889311028363437	0.14934294561292916	0.13865959251955218	0.14502239636702274	0.15247319259212855	0.1631456549961774	0.15726355615932608	0.16568871857047807	0.15567290214009155	0.17279996313248613	0.14872854800280777	0.17405177901661517
US.UT	0.0	0.0	0.013856997713856956	0.009930263222313052	0.015471555633506107	0.01531349696577422	0.016699779507423074	0.015344056870092437	0.016927059911830966	0.018648222148764937	0.019038109671787318	0.019164755600686867	0.017268335866171824	0.015588393965204617	0.013926788006868307	0.010805555736581596	0.02343390315919791	0.022514689666275345	0.02153321925202345	0.025959714782830545	0.03611853766136708	0.02711246280013846	0.026742901166976196	0.033678151630645026	0.03470496441451143	0.03616189008370796	0.04304611261420899	0.04655112042664111	0.04170048185223596	0.05316215162678439	0.042325325290448745	0.03834784714393802
US.VT	0.0	0.0	0.0029017570920997215	0.0034867502296753727	0.011464363764157603	0.012456872541366515	0.04671549049883872	0.0024580633471105173	0.0011488254965996703	0.010248642902954685	-0.0039748133491390725	0.005026708827604587	0.019891814495465177	0.04205261054210929	0.05561189138827416	0.09315589087577347	0.06489874277328944	0.05969523905346996	0.05067460391543488	0.05477365151316249	0.07324359820748416	0.034680468318071256	0.06244750548378697	0.0024075505207887815	0.038685998926468734	0.07582794362046563	0.0887510358969168	0.09315316045270805	0.1026570804698812	0.11018280899028898	0.08435232436987405	0.015643958841726757
US.VA	0.0	0.0	0.04761141029143712	0.03006990165337342	0.04135454051978904	0.029874806953955613	0.042161906128623805	0.044366236077886256	0.048784746365981846	0.07017702465632603	0.07596506472880016	0.08671220609772767	0.07628723759462996	0.0751649444478808	0.08178395850091391	0.07186070860096816	0.0739860726172159	0.0701261038407841	0.07149363912477558	0.07191451940684601	0.07953477264537323	0.07286577397085381	0.08216527440827459	0.07569446394397605	0.0830482682147693	0.08726570030233027	0.09458930213892547	0.08592055226739337	0.08864328949633737	0.0909670045391886	0.09054685693070663	0.08673939642929174
US.WA	0.0	0.0	0.042461482109601434	0.021296454455854708	0.013233870551920823	0.019520829853281185	0.03172388927574765	0.03348302200896214	0.04047335722932033	0.05930055845893012	0.0657578875481013	0.080974893843333	0.0584725003117903	0.06875354091866459	0.06501917190901985	0.06751540343139517	0.053952850384786366	0.06899135644675702	0.06039377999600415	0.05711028114065986	0.06305308238361285	0.06535099571209901	0.07342277256283669	0.07417682517849578	0.08079523871724614	0.08006931929056549	0.08799142203268495	0.068463478039682	0.08378086761824388	0.07909907074021838	0.08695238806641914	0.08413782188896324
US.WV	0.0	0.0	0.00759095805440424	0.008713038584073907	0.029917550188840458	0.006143338855313374	0.00863731376168353	0.011924187409650955	0.011715228535513766	0.01625221230978635	0.009898613466519102	0.0015751283501952429	0.01349254996818594	0.01639767683114801	0.032172900826710205	0.033523196714568826	0.0375376531920768	0.02892401970129299	0.04076467560587549	0.02443621802818985	0.030181155842012863	0.02531108693837325	0.03501349244585672	0.030385170483770985	0.035743157057477326	0.057889414821032936	0.05902346559754079	0.07822842553490972	0.08401551943542085	0.03765397276462856	0.06964081431983793	0.029971156076880057
US.WI	0.0	0.0	0.02974997344415975	0.017847220673639086	0.019020340437658767	0.01896361816335901	0.025469953909507126	0.027668702302374726	0.030770974381622018	0.036299875599121734	0.030767073898863018	0.041023161857789425	0.05192335834642847	0.048602328684821394	0.05148670261012622	0.05670885399917669	0.05077119541339048	0.057096257877287115	0.05227856671454756	0.04757941056092729	0.05775729053554279	0.06545889285445305	0.05995676613705925	0.06241651632359346	0.06351136199345131	0.06973474746685415	0.0660362965185124	0.07018753401313305	0.0594616692696448	0.07347008772644603	0.06814520158882065	0.07101384136343203
US.WY	0.0	0.0	0.004144056280774855	0.00520624951672044	0.0186832370815182	0.008143011894068408	0.049363810584335255	0.009174212754459177	-0.005451840614167924	0.0021046640510391512	0.010157516307063297	0.004899612831033018	0.012713917711337785	0.05828726684540264	0.0472614944404981	0.0670318125747027	0.07161586667252529	0.0652704125623238	0.07926675720884013	0.057425584887860204	0.0534928402587731	0.05370368232904266	0.0560703728281986	0.05383093890152235	0.07176566315449939	0.08170764157684474	0.09582654698134796	0.08710688906881092	0.10810093645714502	0.13289812399486234	0.10254672708727153	0.10182310207551559
URY	0.0	0.0	0.05118998654778384	0.06285567183805796	0.09902517069131367	0.10789559525945513	0.13696092185371267	0.13044419493029036	0.09293483117402968	0.06566610823133257	0.04082842990262847	0.06647825140786434	0.08509341501878875	0.0956830962692834	0.07090367293636213	0.09110836571797343	0.0782721955964405	0.05823394565993567	0.06578163914736646	0.07706303728058916	0.08022447226188056	0.11082498933323581	0.1042632249340869	0.16779347983260084	0.09732206875570082	0.16953721340389194	0.08050301925852654	0.0905644892447155	0.10562609811279877	0.11467030859277916	0.11968807083471145	0.1151994989325944
UZB	0.0	0.0	0.002706347467440473	0.007834244165438875	0.009746315333636346	0.0021199382175929316	0.0009165510342468153	-0.013928620747871712	0.02510911682713779	0.04680371168013231	0.05969554457103676	0.051165862850366395	0.05374636923640708	0.050154039418437435	0.036782787670852635	0.02352565900924919	0.05986061546319199	0.05196472445225808	0.10683296438200873	0.07495339358369879	0.0791662676816518	0.023836440627289512	0.09491983884901689	0.05375401140734759	0.053479402731726466	0.031859191675853715	0.08835164766860526	0.039558424154773064	0.07356557534170527	0.05247522147073802	0.06537214914223988	0.04252409595599804
VUT	0.0	0.0	0.0006948669406980912	0.0011838473804592908	-0.001672827820198286	0.008183988412713283	0.016599599139	0.008544289789358395	0.0009007534416571872	-0.0027794677628256714	-0.013614244875226333	-0.009882552045537008	-0.0035515421413667703	0.009470779043652122	0.007463385659378652	-0.01191568124240261	-0.018864350649416828	-0.006588368030346903	-0.02372841923432567	-0.02939029801040105	-0.04233541175755473	-0.04593842552417238	-0.043905296327306775	-0.02311075973148169	-0.003603013766595442	-0.012430397494778145	-0.025890227494285156	-0.05872912439558453	-0.06614103842974561	-0.05952693458676217	-0.05600112825802084	-0.05628422219682294
VEN	0.0	0.0	0.04027554322239002	0.013647502596580985	0.020272804757826002	0.016467845330203623	0.02301943236266979	0.018486476437074018	0.031540109739514044	0.018154281545701423	0.027668348956555455	0.02509051278494212	0.029376718522100553	0.04674807483220356	0.029332756459532483	0.045446854997854835	0.026206729579425492	0.03971533685256379	0.03713783444929675	0.03717450128890576	0.08105884349920434	0.06704176395375683	0.07888338893928815	0.08055308905501324	0.06980550910791194	0.09026088516452813	0.0756531786462622	0.03802894831828052	0.06816198596866219	0.07420829536886053	0.07495808217334865	0.05061211126138332
VNM	0.0	0.0	0.08825996683465842	0.0978096451602184	0.10624521377899931	0.08998219669944518	0.11800445752541133	0.12206263361085323	0.13520250598300088	0.16329145483244822	0.17274366604675961	0.1760689733987686	0.1597956966232772	0.15383970996794005	0.19570323328701456	0.1527701366684786	0.18954951431036093	0.17141247050138642	0.1636206978014254	0.18655414945207838	0.16141812762775487	0.15254838733169684	0.14788512236205698	0.1936895347881551	0.17308503411093135	0.14678943347299356	0.14779488367295812	0.1693752213369315	0.11806111902790128	0.15135080100816545	0.10018103396671751	0.117702962370414
YEM	0.0	0.0	0.00031221967837780085	0.01355888445644382	0.022092457159939016	0.009583589505690604	0.007580719701616445	0.008314630273420498	0.0049385120913569835	0.005421740058308977	0.012620929903972566	0.012884567682180936	0.017613853723497108	0.007358538478197119	-0.0019678908359632707	-0.009432661735830905	-0.012179158491787412	-0.014280487613549386	-0.016883181944993275	-0.0055551783440965785	-0.012667568528090811	0.01626068586424445	0.0413444925569495	0.012014627789880272	0.035199853824208205	0.007966136109582855	0.003534171297259192	8.809517897390151e-05	0.009066678087954472	0.007853426101189775	0.0030885133330826875	0.016246435173528084
ZMB	0.0	0.0	0.02463772453364932	0.022390942499406208	0.03695442122744197	0.017529231013257984	-0.019834483519720614	0.01997741134069919	0.009707181174500867	0.009326040318557993	-0.0011953963208632956	-0.024668042556275083	0.0034659996586139385	0.016800515683557116	0.02331672497617454	0.046007599342301475	0.040243926682870246	0.025419496402911967	0.014313355041339904	0.014122784613346262	0.019908113003253014	0.021321149415154395	0.0546774710282083	0.08747290922259676	0.07369228515035076	0.0545843513872768	0.0626435314744489	0.10062226875220404	0.09714327565535363	0.07275026087578684	0.06848408197697164	0.06572297634455104
ZWE
