# Supplementary material for: Post-Brexit no-trade-deal scenario: Short-term consumer benefit at the expense of long-term economic development
Source: PLoS One. 2020 Sep 3;15(9):e0237500. doi: 10.1371/journal.pone.0237500 (PMC7470266; doi:10.1371/journal.pone.0237500)
Supplement: S2 File — (ZIP) [file pone.0237500.s002.zip › WenzEtAl_AdditionalData/ProcessedModelOutput/ModelVariantTradeAgreementCountries/CountryLevel_70Perc/Country_Rel_production_value_Shortterm_changes_ta.csv]

	0	1	2	3	4	5	6	7	8	9	10	11	12	13	14	15	16	17	18	19	20	21	22	23	24	25	26	27	28	29	30	31
AFG	0.0	0.0	7.327798243750294e-05	0.0063391037322002575	0.02673753186779315	0.03965367065630332	0.041281592662101296	0.03154880122027137	0.04201287472409554	0.03140410530166893	0.05095704947284396	0.045915573475285854	0.0421340942715176	0.02988300438047098	0.012614316909265177	-0.03997353528664149	-0.04165738340539127	-0.026847337235469393	-0.03630490538308884	-0.025484579965162624	-0.015273433129903147	0.013602472126450493	0.025394568251546623	0.03324564395910112	0.013771439291332399	0.023968193978851637	0.013048232705670237	0.02209688727023984	0.021766706453840712	0.027757650634607778	0.027824941014253923	0.043085609522064416
ALB	0.0	0.0	0.0020879119388972356	0.00660600527306876	-0.011456178423707719	-0.0322623483857476	-0.05644263519193338	-0.06602673619746646	-0.07826759979759901	-0.08203845457006587	-0.09018985267266189	-0.09698069288399669	-0.09343390178166988	-0.0919153520926308	-0.09351580563800033	-0.10181477522935856	-0.11023491303457922	-0.11645904048095401	-0.12599929726094805	-0.14858935574963983	-0.15481535636485688	-0.1329376390069692	-0.12607284987777856	-0.1255253612366447	-0.11365958806374143	-0.10762011352157819	-0.11143209288768663	-0.11703303530423703	-0.11695742312650692	-0.10469015925979042	-0.10483667358874849	-0.12091883898691647
DZA	0.0	0.0	0.03808454169111908	-0.13558130462765217	-0.10461560790424596	-0.114812896072225	-0.12303830114703818	-0.13454176226119774	-0.08578635230730436	-0.07331799891625579	-0.10016703134342331	-0.10135100914320239	-0.08310958132863311	-0.05369165855975133	-0.10796635324615833	-0.06789218872107483	-0.00020798455474535515	-0.04288094237505646	-0.08527292081400573	-0.07641653178538377	0.048990916548152796	0.06540799190200008	-0.189409981844757	-0.11645447379261542	-0.08140621863296227	-0.17700438704623123	-0.2432493859080176	-0.3341402189770193	-0.35419310316262553	-0.3540779555306184	-0.38781087134676095	-0.36206695933753696
AND	0.0	0.0	0.007550100251285663	-0.0125256664477158	-0.039310520148749806	-0.035495837216714676	-0.043001130949316124	-0.050409964605191426	-0.05251547908122767	-0.039583878345683665	-0.03125277164878204	0.0019294962003923999	0.011175592820000801	0.008745606194482392	-0.007477432088009994	-0.04531632639755978	-0.05078785115038009	-0.057182764160279564	-0.04467413073377946	-0.04907026458480512	-0.07632560386245935	-0.1710245127429677	-0.2054428517411444	-0.18838219034401638	-0.09688399101157597	-0.11816514394891175	-0.14111329404205009	-0.13240961016023345	-0.11706516662985944	-0.07304388141782248	-0.04109223078416768	-0.03446076024212763
AGO	0.0	0.0	0.022444160564494275	-0.005508063992187839	-0.0626102883155677	-0.0968222921609252	-0.07067961956135349	-0.11034865732539867	-0.0292221128518233	-0.035250927324548265	-0.07698825232543838	-0.09993555285409128	-0.11441940532329609	-0.20448581073660987	-0.2163179589381392	-0.1717922144437667	-0.1896115953272104	-0.18236241454058222	-0.2111130414634732	-0.20445344560100498	-0.1844197337996012	-0.1735467477098962	-0.20862695084724603	-0.20041510192955192	-0.22473998924514849	-0.24288254329911663	-0.24704131077251112	-0.22910406226654967	-0.1616243472998269	-0.14735625968216315	-0.036945054086212625	-0.007531837119889584
ATG	0.0	0.0	8.984372401599217e-05	0.0008335273418813571	-0.0076314651768272235	-0.018842252083883793	-0.03270643638643156	-0.0351503694284272	-0.03355460811157451	-0.034734535244718145	-0.036392227026493806	-0.0351475153089198	-0.031004253507382895	-0.021207325390060205	-0.017785033257444738	-0.026644799800346064	-0.03630170084952811	-0.015737403092319635	-0.03137467420423201	-0.020459977370190785	-0.04235156113354677	-0.0633490979420559	-0.10252164249060502	-0.08321254856277216	-0.2137848329957892	-0.2064252902356678	-0.17868935607029401	-0.08888162523342791	-0.06813918879023939	-0.06698789840976493	-0.07965349872126604	-0.08405101741728593
ARG	0.0	0.0	0.10277186501483904	0.09924233816247519	0.08872326075872738	0.08951528680738452	0.05814372856871586	0.06533962363770573	0.08250791696575721	0.07712948846767542	0.04620947047739854	0.07481250639087555	0.10979010028566716	0.11508760718739186	0.14544631470814195	0.1382463411028434	0.14434550065354212	0.1385469533584649	0.14658491991592637	0.08140101232312347	0.07198797908221088	0.05522333067677909	0.20818308360224247	0.20955076754383128	0.1998042406636369	0.1868473367467649	0.1647722754601011	0.16419155471492086	0.15660871385947406	0.10470380393123868	0.1325710319697082	0.1673145181028124
ARM	0.0	0.0	0.014560351732173515	0.012321331847164885	-0.007979164849480913	-0.02574067768504884	-0.03834739558066236	-0.03694113274842481	-0.027939177236369073	-0.05114762077630397	-0.06168152597163523	-0.03100963388911193	-0.036888620344577294	-0.06317925524967904	-0.06052140841830145	-0.06368170512092153	-0.08816640237371276	-0.07053628236273202	-0.00837970776887964	-0.018422982428067947	-0.023753770409840058	-0.039209224894087846	-0.043540012054477106	-0.026889287816467267	-0.02707390717775482	-0.030283538732189808	-0.05194045677845427	-0.08096193981909083	-0.07370032389820702	-0.029953231633372823	-0.036388987750424207	-0.053680624670993105
ABW	0.0	0.0	0.012578265225626772	-0.008386858701481259	-0.01328059005248905	-0.024397543403964495	-0.06329652064839264	-0.255886892705659	-0.17705935693633768	-0.147705736788728	-0.14458525105466302	-0.32120529155944544	-0.3893194862857219	-0.5137263139042836	-0.4542564745254607	-0.2196120897924092	-0.16507610919894722	-0.15002891590254475	-0.24544616336559244	-0.2381457803796838	-0.2968452266142285	-0.2198838325544239	0.03714839573871753	0.11992479459568273	0.08603283473496148	0.11255034309718415	0.047884418509580584	0.010134896691416095	0.017006193523139146	-0.051010721650979196	-0.032625566538690975	-0.015185871574818766
AUS	0.0	0.0	0.19916523551404275	0.1448574625577903	0.1222275398101047	0.163669602519656	0.1455612844143861	0.17163650536371478	0.16673214884834753	0.1718505269909798	0.13027574112727258	0.17573525199920947	0.17198593465925782	0.199438937250207	0.18960637546729942	0.20089240303127198	0.18575117856896028	0.18005571109884766	0.1725760796273068	0.1863018097553404	0.20016296376399456	0.1865290568164646	0.20260178124889006	0.18706948967555093	0.20643076646849057	0.1815516394540584	0.18181646729478196	0.2029591959787247	0.193447620520093	0.19761106632336656	0.20215236893752486	0.2025386124824946
AUT	0.0	0.0	-0.11705776413221125	-0.7833258082011851	-1.0311193102625293	-1.08889568677627	-1.0437451365894024	-1.0217183976633404	-0.9483887943476543	-0.9422598624590939	-0.7306714104949985	-0.6617783571281066	-0.6264488052437733	-0.559581223641803	-0.3849453329206498	-0.6977811698964165	-0.4405970262036707	-0.6242534067221084	-0.3912279726741241	-0.4863267222198542	-0.1687945851153394	-0.16897940834427194	-0.18695357473191843	-0.18934881505749956	-0.24989758454564415	-0.4135138438780106	-0.3899784530183914	-0.11174439312969797	-0.18796426552911694	-0.3121805145821943	-0.24817710392907033	-0.4453994434149733
AZE	0.0	0.0	0.015437083119751449	0.03163402387573733	0.01506680771721225	-0.01447879549278941	-0.031964277239238115	-0.02589863734626663	-0.017287912017049933	-0.032096921320834415	-0.04764865460540335	-0.07609119724024671	-0.08740074734308045	-0.04444200739444071	-0.033451767280601175	-0.02739694513387292	-0.04119682063593588	0.0006249636238075951	-0.011684516120713528	-0.01674264461039021	-0.03123963597320145	-0.04324565894454624	-0.036580232541771895	-0.03198999440600092	-0.0514302660006738	-0.05844273146530243	-0.06907281281471889	-0.05204408973683572	-0.051876103571546484	-0.060240125409105616	-0.08081869968193933	-0.08678422487085058
BHS	0.0	0.0	0.02879146954255507	0.039580121247584366	0.04726031440300815	0.039829094426546696	0.04790800016625241	0.04251787404909724	0.039951659517756255	0.042450078020506155	0.03965628089170892	0.03899507111777556	0.04838522794141653	0.049468742566527446	0.05592152260367467	0.059324073908273434	0.059744429799790666	0.0573850056018399	0.04780163235242885	0.05078817169694716	0.08345555723110465	0.08122971218051944	0.0791826143228258	0.062255809896760717	0.07080033770274774	0.07492626783338618	0.07525677819955057	0.10031085605004542	0.10964881287880424	0.09971815685201335	0.09174705490291313	0.08415917585726795
BHR	0.0	0.0	0.031093451753294588	0.010572544426956654	-0.042542722268912314	-0.06339886400159589	-0.031449177180908894	-0.021522936406814797	-0.013700494025781218	-0.020588260406928516	-0.0109552809067881	-0.016004344734243947	-0.014156542723986476	-0.03381271576183842	-0.05482492634620861	-0.08723163358610453	-0.05796265629944841	-0.06775833945389387	-0.04670289859650678	0.002099982075254303	-0.07547008134387578	-0.048635694191501155	-0.08333258207385841	-0.10509707143622204	-0.058213943505591725	-0.003111315867565523	0.025689998475142417	-0.013304838024930099	-0.0015077149475017926	0.00651795630892682	0.008156775379486447	-0.026831721426456845
BGD	0.0	0.0	0.100977159076443	0.11285168074806062	0.17442382114447597	0.18001954137600862	0.18048066271405538	0.17674671306173728	0.17673234343993371	0.14337550266514398	0.12990237661776316	0.12872922594939773	0.14052688884149678	0.10860585053606986	0.11120842738172598	0.11053463784846951	0.14606589817256488	0.11596512150138238	0.12082264507504714	0.12064259056374649	0.17296049559700766	0.1395796839788188	0.13765156462075545	0.14014786189990858	0.13717372493258218	0.13311995596849702	0.1565673607898388	0.13996105131239833	0.13409587981796367	0.12397583251011479	0.11862956778982969	0.14452705230345586
BRB	0.0	0.0	0.0270059332855066	0.028548504775294248	0.029920698182217542	0.05247811726682983	0.044669103796035614	0.0392989471948324	0.04630971179599985	0.06628986969510198	0.03539067484359393	0.007610182932138443	0.06127497351193778	0.06465066654472995	0.04384929391110237	0.05888971620326977	0.028988584184252986	0.03575098001582511	0.027270716970551057	0.025724146264249903	-0.04244236510635435	-0.08715661696098165	-0.046259200736564754	-0.020372588228334543	-0.04879608211220132	-0.09407335543616391	-0.06069805164744535	-0.08709744320110069	-0.13890027857689224	-0.20222782644532256	-0.24466523457028488	-0.1920528383811515
BLR	0.0	0.0	0.0019012225511039205	0.014223409135771803	0.32874111362892755	-0.41653942657826626	-0.7028332295515249	-0.20213824265284952	0.24168331493588102	0.09996613792637721	0.31416101920156425	0.09707073098756958	0.059731454638356496	0.19848368721802068	0.2066733685844646	0.20668015159404085	0.0968238535506094	-0.08340642202104842	0.05626763748725061	-0.4543838429070135	-0.45207295340299325	-0.4763339010568024	-0.10590391755841422	-0.03748512309601493	-0.2298489665880643	-0.2254174514030649	0.06848836373798406	-0.07266344303281658	-0.3324369097171376	-0.6676940609544713	-0.4904290259159727	-0.46362168709936924
BEL	0.0	0.0	-0.6933898261133886	-2.185128401106462	-2.135806212600011	-1.9192882207896944	-1.8050143174648925	-1.5337612316381644	-1.0067228901817438	-1.0319582071128153	-1.4861828323007642	-1.1734210241535092	-0.7761543770685164	-0.8674959048752706	-0.741110790307864	-0.6447504036734997	-0.47192080677324055	-0.6504405561812754	-0.9167507372401684	-1.0448503102370443	-0.6476245705171246	-0.6150464679527734	-0.5524793128078742	-0.8816205875087357	-1.0066131553124191	-0.5923750062720279	-0.6703419408738642	-0.6645484142842606	-0.884350471015849	-0.9790249279227115	-0.3977059240483749	-0.6552336256973157
BLZ	0.0	0.0	0.023287677134486984	0.029492443355971787	0.03713156412592511	0.05608668932977068	0.0545640073535969	0.05630484450804829	0.08047658245964318	0.09844390230173694	0.10707027131420244	0.10497384081129546	0.07293161645793855	0.09952822412266915	0.07030604372586513	0.07894864503290577	0.09468091241104926	0.11595955330143681	0.1191569489644051	0.07378483601305774	0.09753915146342163	0.11180190439472604	0.1182685204013767	0.12295285130641265	0.1361780708521776	0.14106440199430637	0.1303282679684159	0.11953981932701918	0.13387081270028744	0.12827726034052578	0.1185863025775058	0.10755606124521755
BEN	0.0	0.0	5.513142562474371e-05	-0.0002550942061363415	-0.0013491583418900888	-0.005213167424333864	-0.01087557101580039	-0.02304256207285027	-0.03321660435511298	-0.03887986531277976	-0.040710598944071474	-0.03599086180663402	-0.03757307840214219	-0.05341821090225629	-0.07068489403871947	-0.07990270879267847	-0.08379851240617464	-0.08969860668961438	-0.09472589771154505	-0.10437157381333328	-0.07601763453511934	-0.089022405446193	-0.09233130530645894	-0.075677494638271	-0.07847139591582453	-0.11445323084230408	-0.12572997733260038	-0.12001186221684002	-0.08519689572354938	-0.07193305643430348	-0.09638437073993256	-0.12750391343172573
BMU	0.0	0.0	0.001399919415101536	-0.02402691975851301	-0.03955232705875611	-0.03846691771479671	-0.04558111858280478	-0.054052000560100844	-0.0758317042802048	-0.08045546873839404	-0.09009007939778657	-0.07459215163666544	-0.09021871424480521	-0.11304154867223248	-0.13891615395905665	-0.1136062390786341	-0.117115222231301	-0.16160461422798367	-0.18636596701488983	-0.19985888236864202	-0.16404767588756863	-0.22874294157985142	-0.2053653287126589	-0.29237495125004065	-0.32010785998999314	-0.25844137221727737	-0.2185313283245116	-0.16842853282788006	-0.16364716265839796	-0.20430294714779418	-0.24920831936295906	-0.29543356104947405
BTN	0.0	0.0	0.0	-0.004533144247242937	-0.005540190639929943	-0.010394670982483145	0.0006262028443115852	-0.029125188519152356	-0.018479385212633037	-0.05151061596472273	-0.059151373716781475	-0.05819685376219352	-0.05741470277841332	-0.06597530463110512	-0.07102569631290967	-0.08380540829469041	-0.07968899498452808	-0.08799247633647367	-0.13024806132380107	-0.0616740117727832	-0.016895023676855025	-0.0007177216093334771	-0.023351257405501702	-0.16852049524709312	-0.22970392358191427	-0.2791431225529939	-0.350005902880024	-0.27114078268065667	-0.13788975795085978	0.022757195924349993	0.028837592963970593	-0.011209918349586179
BOL	0.0	0.0	0.002924543152982295	0.006260534194413303	-0.013787981381840897	-0.04176216099893715	-0.04791122741915066	-0.0537427581345673	-0.07333140889601575	-0.18777640126430573	-0.34062387986857345	-0.31715326587161696	-0.140849961322842	0.002734829966000163	0.026125253804365478	0.03534165783822818	-0.5753281093465734	-0.5391771409903878	-0.42165137290011145	-0.09391868930681557	-0.0457871994027248	-0.01901042050727053	-0.07261397967459615	-0.04102809985038203	-0.0012859089089323206	-0.0041562343632395304	0.009693870635651969	0.008360016139152826	-0.00268122540751925	-0.0231901764996989	-0.014572151419189883	-0.06576533049456046
BIH	0.0	0.0	0.003878487336650416	0.001680962900962868	-0.04401955087112164	-0.09506696678525106	-0.13995935647600488	-0.11814280199925475	-0.06866533150111653	-0.04497689388481829	-0.002778710876794044	-0.028328749203998527	-0.016611150490286608	-0.02344262876972092	-0.03396151351250376	-0.08051949987922802	-0.13222282227930426	-0.1289051553524434	-0.11377510050039064	-0.07536592697071631	-0.08977650209099908	-0.08922411975292865	-0.10651707189230919	-0.11357274895202885	-0.09390811004362787	-0.09335403731401959	-0.09126524519339485	-0.08532898944774159	-0.06088929227381357	-0.07040625683318869	-0.0648751605684117	-0.08039063551077419
BWA	0.0	0.0	-0.3071583287970414	-0.6365716866600812	-0.833798324127466	-0.8959785581324153	-0.9030043652274333	-0.9041451079577767	-0.9189102564570839	-0.9187824211001616	-0.9283259623844575	-0.9430132133786517	-0.9529828794398565	-0.9572001075871972	-0.9606599719191755	-0.9627597504664354	-0.9665390388474249	-0.9876117315541277	-0.964765317789773	-0.9860178575944789	-0.9921593376114424	-1.0016909630965465	-0.9800556083494172	-0.9634808718815613	-0.9842637102593255	-0.9989252609736599	-0.9804225184641746	-0.9792570371661813	-0.99237260662145	-1.0096055548538097	-1.0115154235100454	-1.0038500593721356
BRA	0.0	0.0	0.12455515804650208	0.09400107424091253	0.058578280422638684	0.08226106806061839	0.07957836855239098	0.1056963215111173	0.1074265933389773	0.12041614184354898	0.12388453862095528	0.12965340234531997	0.14121439110015288	0.14166453123509726	0.14320891622836562	0.1457944461280114	0.15690354140798224	0.13949882371551148	0.15860591317815587	0.1432249629700788	0.1469681198296824	0.15356471198124666	0.14761777972724932	0.1469365573345094	0.14138368977552052	0.14682121045588303	0.1445687345057456	0.14777604450411097	0.13733760713683374	0.13983201895080288	0.1339783404281425	0.14329970889037646
VGB	0.0	0.0	0.0008530725609690037	0.0007526455018336264	-0.005124482769724992	-0.009286628225191329	-0.02153160719144953	-0.043398583156550874	-0.06648157060565874	-0.07934824496831361	-0.07099531487044786	-0.05566645947091553	-0.06596224083447177	-0.06034932553604655	-0.051859578532620354	-0.04203181286448476	-0.042357122454139695	-0.05305669335865515	-0.04058910543784933	-0.03269947417708918	-0.03633899083715919	-0.04718148593132465	-0.04242013482399498	-0.028016257719276627	-0.03442756712236372	0.07243243753376483	0.11286833207528879	0.18675010670288206	0.17902399362892396	0.15700172601347262	0.14277244682949775	0.11619658636137231
BRN	0.0	0.0	0.006377975430771343	0.010635561250182946	-0.023921826607231633	-0.050126760344115784	-0.023426309741703122	0.0035995141306477407	0.012934331640979124	-0.04725335348155779	-0.05789157138714751	-0.012868119962827773	-7.856271397876924e-05	0.013198430105298975	0.027205119773965336	0.013840692484823336	0.011706848708770146	-0.014161995555406204	-0.02532191982413945	-0.030347755333726134	-0.04439795494894927	-0.07429842240516127	-0.05849616902083854	-0.04825765315695785	0.024597015953231605	0.055296119092473894	0.08269174958586145	0.08365992796641741	0.07798075465530463	0.060177324108501296	-0.007094793470274752	-0.03179878016956739
BGR	0.0	0.0	-0.0697187474350991	-0.4877617844520121	-0.7703304479022011	-0.8472893619672961	-0.8048973863402198	-0.7327885074798313	-0.670711829134607	-0.6007196077730592	-0.585423704724708	-0.6422431743867585	-0.6442968347572742	-0.5600911996607949	-0.6041098429123148	-0.47965029955804317	-0.505358507447129	-0.5445389241568122	-0.4965452708336482	-0.4393994083536801	-0.4996794088582224	-0.49618148139629614	-0.6105618491423548	-0.4640304560927788	-0.41685280596752694	-0.4939224489978855	-0.35848083157815624	-0.36784143829134974	-0.3924220959007463	-0.4189515532385557	-0.4805188290664453	-0.3850613985945328
BFA	0.0	0.0	0.0001086566119079535	-0.004092346001882685	-0.004224791901441538	-0.02365864793145711	-0.02841354613533076	-0.02950593363194587	-0.029470210042292777	-0.02989777694003548	-0.022650021272552223	-0.013249157757344587	-0.02070767307943422	-0.03975881769536782	-0.03380503360205234	-0.051495178936311614	0.015749391906250132	-0.012819599401203696	-0.0012257923753700162	-0.008503142750682091	0.0019195909682023782	-0.014208849429142578	-0.034283857237316084	-0.04190000788668602	-0.05737979264396342	-0.07967152716570336	-0.06314337305439732	-0.051760779677600954	-0.0623995128471333	-0.032386955719421184	-0.0367274664175965	-0.05731729652393991
BDI	0.0	0.0	0.0	-0.009095537640368967	-0.014576599570959026	-0.014764539625578	-0.016519406342896392	-0.01982277808070254	-0.018578912087841015	-0.019176524045738663	-0.024942424310492317	-0.055032225020057446	-0.04200026173104554	-0.06510831647859039	-0.05568042032645382	-0.044678001822040514	-0.029234883819062585	-0.0174900794494115	-0.028588109280047735	-0.04007123500433529	-0.038759664683551964	-0.035626524998566556	-0.028638535889513594	-0.02480554669561652	-0.0327415988897517	-0.03212797669283063	-0.019779590895230292	-0.022234230392148557	-0.024494609692626845	-0.028736524089345572	-0.02199898783302734	-0.025184696432900555
KHM	0.0	0.0	0.02906530076518532	0.04262159076955374	0.08239837839194575	0.06509534322105548	0.06273771534412997	0.07449520545008692	0.08427195036240231	0.10423970118200732	0.08136917157204326	0.0960128276243033	0.08257426531403933	0.06253007893490814	0.08092648424455895	0.07175316812069177	0.05496959805899593	0.06581229059647864	0.04233138186002794	0.05690324697718019	0.06946366052182906	0.06557435582856819	0.0695304197706692	0.10952454609562956	0.08670685434972736	0.07067321379523595	0.09674184398662522	0.08662872634739305	0.08924655876978438	0.09136851799242951	0.074042814352282	0.09130614132788484
CMR	0.0	0.0	0.01843496299498426	0.012427227312050704	0.016375638241239443	-0.003512043347109195	-0.012160259655924488	0.0035120806431754303	-0.002265548017632568	0.011771456394016333	-0.018797918836310767	-0.024349700688131026	-0.022236112862483726	-0.00696299243408971	0.010540167862616023	-0.0094363710313905	-0.030076043706650513	-0.025701961189228406	-0.03373234354246968	-0.013493265011499389	-0.019912602123384193	-0.02381179284125512	-0.014718297602434038	0.0039602392555071475	-0.0049909700098438314	-0.020927460835296063	-0.026891093951852962	-0.029162217936129498	-0.022953348566145948	0.0023932199590737113	-0.0036148836954019714	-0.003085366889588048
CAN	0.0	0.0	0.2585763897242854	0.24927550050790614	0.25003037749813384	0.2442118571240215	0.2321747022146825	0.23134306180201403	0.24920710445688332	0.25275626434451137	0.26309051757795743	0.2683262119006935	0.2480850328998585	0.26275398829460617	0.25498219565915914	0.2439063829804855	0.24964098901636422	0.2366995150195228	0.26091577239120145	0.25394535499767557	0.26585075364600197	0.2685150112808232	0.28013410780229897	0.2826839670910575	0.27015843798658956	0.2727031905465749	0.2716711984522169	0.25934435613903517	0.27199777858581964	0.2590996962880565	0.2792808681510106	0.2908089421261417
CPV	0.0	0.0	0.00014187351065064746	0.0017013088540851484	0.001552948511562846	-0.009375643844811155	-0.03380652056735878	-0.059432944670845256	-0.07526542020654947	-0.0739691959369626	-0.06226667811789488	-0.04650855626983086	-0.053942111594651454	-0.06052665852923633	-0.06316549382876513	-0.07374504591383113	-0.07356990195021007	-0.06374255409816731	-0.03223406565400211	-0.04268295798163235	-0.04815009641825352	-0.06644453485504798	-0.07604204246174362	-0.06104031791825948	-0.06472355423545739	-0.06983930807276106	-0.07812467273581314	-0.08878847503710485	-0.10092562641966785	-0.08233049247843294	-0.06738389547166213	-0.06609778398642963
CYM	0.0	0.0	0.0075443755834347925	-0.029927573519561435	-0.05990604650911724	-0.07126690643461941	-0.08072561245898724	-0.08430652752151602	-0.07040266366155068	-0.057220888093767464	-0.05039695318859172	-0.048354554080909384	-0.03698103369685901	-0.01127893538600544	-0.07508435156524662	-0.07701499376445708	-0.07180836607743046	-0.02844015334092509	-0.017752559997263884	-0.029650219752785922	-0.026752209502522994	-0.04866833376221402	-0.08132316183590005	-0.08550411061316598	-0.1717855253260736	-0.13945153641484742	-0.11932019979694619	-0.08874310867673652	-0.07903156000924616	-0.06388259883394198	-0.051513970211447546	-0.040733228932055
CAF	0.0	0.0	0.0005620354266211436	-7.312656218338986e-05	0.00040402027006170016	-0.007922678619953771	-0.009371849597294979	-0.021940601612935318	-0.03098596015066457	-0.03443215301462965	-0.044628289828385626	-0.05582850229819414	-0.06042696515177193	-0.038841159703906225	-0.039536266838069434	-0.03369372364822043	-0.04540838697876248	-0.0764788545820072	-0.0876973461811259	-0.08069230730869403	-0.067863709076188	-0.04733930482349047	-0.0675068687473579	-0.06263297785784605	-0.06490890418419104	-0.09399085146324371	-0.10892308708688736	-0.11033950993578623	-0.11088053611028048	-0.10668820698437331	-0.08134261103267537	-0.06820317796291109
TCD	0.0	0.0	0.002576005630694489	0.0037575604447726008	0.003700827902153314	-0.03295859886400798	-0.10078299094867793	-0.13639921886242634	-0.18364089888184276	-0.16038303332489567	-0.11782677777778527	-0.1069800507695895	-0.1065435546610094	-0.10093635582270055	-0.09236412254225446	-0.09382867714117227	-0.09159140600281113	-0.09434201788830476	-0.08404694917816258	-0.0784732467418392	-0.09073147807439064	-0.10517218229620928	-0.09609930743008643	-0.08443355686318377	-0.08733556165501088	-0.0968839872224625	-0.11401064675181649	-0.11080201469667594	-0.10858736477513675	-0.11810543069634694	-0.14500345041634777	-0.12880432766623207
CHL	0.0	0.0	-0.06647833042707774	-0.34943853406755876	-0.400559610467599	-0.4105783913717631	-0.39288511138672044	-0.32691404882047026	-0.33234021743098197	-0.31644813751182665	-0.27295454404835384	-0.36780111571187435	-0.30173046532379066	-0.2747754352327769	-0.19163933554772195	-0.20735703316268062	-0.24286563097047908	-0.2513476592968189	-0.3013996994440937	-0.2587211440545967	-0.27542790736667655	-0.1562380823313947	-0.13329467516439708	-0.18613685378378042	-0.14463967268263378	-0.15864601878163853	-0.1830990212627448	-0.2063178849984415	-0.25738865238679187	-0.20124177214655425	-0.2430593059619457	-0.19893133234348825
CN.AH	0.0	0.0	0.05508537895260179	0.0462427069460869	0.017539573623182036	-0.01626888930205128	-0.02006926532263087	0.009577429248830427	0.028302457970386108	0.03731371968598296	0.018476284598700765	0.05475569714552542	0.012601896407393731	0.07414455684862098	0.07265457493554894	0.07618840083454259	0.0761398015981074	0.08446730824398507	0.07563355028772367	0.052436060241345395	0.04725827360521073	0.05244980315464165	0.05328241583859583	0.06072613607330801	0.06155245509102958	0.05985443654841216	0.06149505290629076	0.05971651052394389	0.061240341183155245	0.07121753896965899	0.06948748455710696	0.07141392786427225
CN.BJ	0.0	0.0	0.05791819501494988	0.03805967268608601	0.030854076609609926	-0.0004057819281477748	-0.01250549275236823	0.0038612413779892663	-0.03853544687818511	-0.03563397221422182	-0.06931633493824085	-0.024492849288715313	-0.029020381035727016	-0.022179265264166137	0.010291448779153889	0.008939173412536583	-0.009513551964313027	0.017601154491941884	0.05256441350167673	0.03877909619043329	0.012475385208521317	0.0420802525159969	0.03454092748746973	0.04149414804479612	0.05178864901846936	0.018440237635886092	0.006965057486363335	0.04516551933408941	0.009381856965950952	0.05321461432838959	0.027603202707071617	0.07355174372758455
CN.CQ	0.0	0.0	0.0370260922788912	0.036208187154418425	0.04140906328926608	0.024243060735185118	0.012608683795933828	0.008373836265795909	0.0056951473162314414	0.016335072071904655	0.009023641968108898	0.025452142472559558	0.038297028798028876	0.036760426151327685	0.03466556211717542	0.04255845691778504	0.034355716491374366	0.03161575463819233	0.04975443770423027	0.03525119018084055	0.03483238116197551	0.04039574515311006	0.02816922214567974	0.047713926845194266	0.05725463835639655	0.05996011742706031	0.04308713172529455	0.05249621010265937	0.041149394283790386	0.06665674151720147	0.04860144804392785	0.05716907055899334
CN.FJ	0.0	0.0	0.06321596499081483	0.025497992124301483	-0.10196503021144832	-0.16757555971008697	-0.03884913820560998	-0.13563365358918444	0.03804833587086609	0.009844135176373392	0.04865533439817327	0.05811601097256425	0.05414184495635688	0.07419106415795795	0.06260138378832991	0.06895775464155207	0.0664630470922356	0.07598545740972185	0.07628075662846623	0.0796546149255839	0.0680667102986865	0.08024470174845533	0.08285370688920768	0.08735652412701356	0.10043870106863917	0.0938639698488064	0.09202791063398497	0.09507777794623973	0.09178513929646304	0.10648497519749611	0.10161785245603738	0.11188704797029381
CN.GS	0.0	0.0	0.01803129504704959	0.023381770710884098	0.026744211832729903	0.029003828923390707	0.018155269850073097	0.013275658752776032	0.007932650282693743	0.0005107070448095996	-0.06181368174492663	0.04223987504767823	0.02604617152615063	0.027760788165176464	-0.03620747417549808	0.06212123584639073	0.0915804474978632	0.10669414244821596	0.10664440600323122	0.11418401626226427	0.05236573801974398	0.06617573312392988	0.07016895285716362	0.054304813706562705	0.05729348640424181	0.06732753842482175	0.06433619284738068	0.033831993742161615	0.023923948894410962	0.09383306923320678	0.07562822069404618	0.03168369463391052
CN.GD	0.0	0.0	0.1749389495214526	0.06382567716873844	-0.03708822737914508	-0.021419673753431123	0.026037353187846612	0.09403627020085903	0.1080410224302053	0.12713708072951135	0.11877923144747449	0.12307008761238691	0.1193630498696141	0.1456394827966001	0.14702387078362467	0.1573100137518768	0.1498581340254157	0.13409619830315744	0.1386953062956442	0.14850838884092887	0.13491673769050472	0.1490986245137993	0.15834813060260355	0.16827830492462947	0.1732373486877714	0.18177689635245908	0.1743096568458613	0.1766378387396017	0.16828162183937234	0.19351836100391928	0.17043788008941352	0.18787907273829507
CN.GX	0.0	0.0	0.04203421855333289	0.03773030316391868	0.042476169532124075	0.00779463303544059	0.033003725381086646	0.025797282037198777	0.05973198071378416	0.06490195518826791	0.06082752232323685	0.06449202724267966	0.06292802782881246	0.0634271856990054	0.06737873492286273	0.07031532042978128	0.06823566006517456	0.07622614528404181	0.06782139568435319	0.07346482139776178	0.06938776165088534	0.07751163123774774	0.07763606004682622	0.08349231483884001	0.08210687429972552	0.07824367622615291	0.079854055061368	0.07864273806572619	0.07442730650759621	0.0902415613608154	0.08277957275601988	0.09268051151030132
CN.GZ	0.0	0.0	0.022005385468082395	0.02494626063294092	0.018101035464956894	0.0001410292348902331	-0.029536238191452124	-0.0384611660290024	-0.04661416835660681	-0.02373892974723013	-0.023196860408203346	-0.005893897275566218	-0.01491222939534742	0.018399708893612754	-0.029250120824564352	0.0395456290377183	0.023265455148813174	0.028995934530340328	0.037721240124266586	0.023103561669257644	-0.02960513294868461	-0.19037884959608453	-0.1943035059361664	0.0366531658694047	-0.020257850490834617	-0.029708831616426234	-0.15985042257600224	0.07432642020257507	0.10258590682414859	0.11838674763651191	0.1218616486372115	0.13234325005955228
CN.HA	0.0	0.0	0.009219047707054173	0.01979834637528821	0.033415567732708595	0.03608646033699259	0.034132337654146916	0.0407185095154583	0.039805872486575744	0.050533318907231006	0.05940921081162287	0.06498152823843917	0.09174149496729012	0.08466266157662883	0.07710508759053436	0.09481300257210279	0.08218240970840895	0.06750553470127318	0.07901985729481531	0.08028311737211524	0.04623991110750403	0.039327024558466483	0.07392434622950361	0.05334203352076461	0.07844267592505005	0.08160762292515056	0.042321140574186344	0.06992787050306148	0.09814167151385167	0.15351845665092512	0.16606562265364389	0.14902954587796557
CN.HB	0.0	0.0	0.08490789710409175	0.03692150856933196	-0.03295426453209238	-0.11047342282486383	0.012485845049581279	0.030861539792148562	0.025596208976219614	0.06476675157727207	0.05412375210895881	0.07136532464984136	0.05610012796761765	0.08259193032009726	0.07300774309542124	0.08418222767518913	0.0721548976060804	0.0819741424374909	0.08267430997543901	0.07264003020732712	0.05679938828684339	0.07058618759392399	0.06845505053192369	0.07817752283290069	0.08243808856853718	0.08978269162074337	0.08640636768508791	0.08566278358734802	0.08633209173951606	0.10527114349017097	0.08369470091025288	0.09617955995249172
CN.HL	0.0	0.0	0.04427723016433571	0.03852721123478453	0.029892131925346455	0.00019979927985414037	0.01515429143235103	0.03660405785383958	0.030122642886110107	0.02178177202962761	0.015277024522597493	0.020353647357773674	0.03196226658497281	0.024838383690628518	0.01899481106732992	0.0620685695098544	0.05299335729205268	0.05384240631562953	0.07042634301028805	0.07504206740300834	0.0672351925485204	0.07567027961292716	0.07407567923511937	0.07714467641390943	0.08230044064299058	0.08258123768869474	0.08592731894971894	0.08647940699744172	0.07660242618423574	0.10318783420448785	0.08907442964825041	0.09097521171159695
CN.HE	0.0	0.0	0.09385433955566569	0.02439887724672296	0.010626031289961979	-0.016698625340727524	0.017692525263446335	0.021414805047936802	0.04838332452412608	0.061918061679366865	0.053223033231097894	0.06861538715186022	0.06314603166406307	0.09356611245465718	0.08298722817059456	0.08815581443659681	0.08521302899520133	0.09549723612716221	0.09168569409274685	0.07993024630066348	0.06801391654656097	0.07956586668618204	0.07080698427117671	0.07824673474305932	0.07920017777769406	0.08285631897191337	0.09238287880701801	0.08685021570369322	0.08233036625477919	0.10422656744233372	0.09022656946684471	0.0946306123241536
CN.HU	0.0	0.0	0.07143209344779855	0.06025087896361914	0.05070571699115067	0.0021760152588035098	0.03280822147950779	0.04111076579735862	0.06504907452860031	0.07480067270524415	0.07038088395106001	0.05870986283844637	0.056294377011067986	0.06398727826506523	0.06493242122294074	0.0658829621395185	0.06091011482338704	0.06773492075791143	0.06215192976288808	0.07316423914018877	0.0622720911016339	0.0721020768701619	0.07428465501795323	0.07357909783165528	0.08367841651011343	0.08795903528011628	0.08976691783264545	0.08902019410110817	0.08326091357357956	0.09768800548417556	0.09403993684413692	0.09837155128309405
CN.HN	0.0	0.0	0.07058004077267199	0.017734468439245532	-0.018170756596658233	0.015915916073838687	-0.014929195558699426	-0.0076166412466438516	0.04543299328654271	0.04854759034311762	0.04446751438660357	0.05637040527819437	0.04500701279184227	0.06678919608547051	0.0640764872504862	0.0698855452367031	0.05980694343894477	0.06345495003918789	0.07068201189968093	0.07407349397909879	0.06226340545412157	0.06987555806896584	0.07320541132278535	0.07649135671792262	0.08360642249456429	0.08527637571842384	0.0856432052624978	0.08341482406828415	0.07945702294342993	0.09991403428228907	0.08949218760907485	0.09948353981898972
CN.JS	0.0	0.0	0.1661978245937057	0.05628308437646279	-0.07179632922282853	-0.025454452454409804	-0.023135134830754023	0.08108100616761593	0.046658998947091135	0.09614363099585965	0.10077272109885183	0.12024611727396994	0.11175141947263878	0.13893635609840693	0.1314115870928667	0.14106176347854493	0.13544286740176936	0.14853135231216452	0.13926460998785473	0.12425195681271539	0.11672586343436375	0.13560018867941892	0.13210360690207867	0.14269325987259496	0.15043374518213248	0.16154631618834348	0.1658650481745294	0.1582801574161241	0.16151735163678627	0.17682238075813483	0.1737029551040825	0.16947193009417827
CN.JX	0.0	0.0	0.042036793451827315	0.03772285956544774	0.03588955385309678	0.01416243282539309	0.00599869717636814	0.013738984641165075	0.037820701174795524	0.05113507432465969	0.03375989298997073	0.046291525682784496	0.051498914969583254	0.049453826306611326	0.05386714530539738	0.06405279044352508	0.04728391572603741	0.0553801103287066	0.059438639061726306	0.062062720810618366	0.04629388712720228	0.05788775666162316	0.05168955554137877	0.06686586124666771	0.05437031127508707	0.08317860240696362	0.08071425399596155	0.07678585548813732	0.07643835222959083	0.10240646577477364	0.08314646688849514	0.08777792614511615
CN.JL	0.0	0.0	0.03833320284274411	0.03652979081663066	0.032048960525354886	0.005270889741093576	0.012250187875828544	0.004252391283965373	0.004189383119257428	-0.014007888559619541	-0.018044112286830227	-0.0031071287146966498	-0.006652692452435716	0.006912213691490088	-0.01689003478141382	0.04208966434589012	0.026970420314431642	0.026225442619476347	0.058439976947055605	0.04760899071218905	0.01653066739928377	0.009759615266680122	-0.012320988149916445	0.04908771062184236	0.05071764143542712	0.06039843659968458	0.04711683670730604	-0.0077867417204280365	0.060722878545860226	0.0888906209328022	0.06196158024249776	0.07404225810276888
CN.LN	0.0	0.0	0.07980097146331744	0.019745523524172803	-0.02483433149255143	-0.05149551098093674	-0.0767699348944717	-0.0303374367145004	-0.04990190587365051	0.030162053954430057	-0.06750133326752783	-0.058892543576649636	0.05408412619223313	0.06547463261072917	0.06655058720046458	0.07122478741317106	0.06142065551575371	0.06643387099007914	0.04134082548039597	0.03759266972114261	0.04455006076173884	0.017303245031063952	0.03516165503600899	0.05846008583771933	0.08752008447734383	0.09313591231450147	0.09337095981105659	0.09322910782005867	0.09253131780164736	0.10755343579944565	0.09574774894212101	0.10818952343376598
CN.NM	0.0	0.0	0.05080250949935916	0.01205736773564059	-0.06824041970694417	-0.09450381148433662	-0.0642745537066558	-0.0571151688299909	-0.020654241097706194	-0.07432441967613057	0.008012655179201467	0.028392586137893083	0.03249875283548587	0.04149840042686481	0.03479983293608324	0.04557831742131313	0.030526144206155514	0.035604706073932846	0.04276346401603792	0.007718157602809583	0.03656736319206377	0.05393993262605701	0.04215710044170873	0.04468451530714734	0.04814833294326526	0.05374394465758048	0.04938011563397904	0.050097457608666573	0.04701357734824274	0.07436401996443465	0.06782645123499798	0.07252033232394428
CN.NX	0.0	0.0	0.007453668845913697	0.015562811902580798	0.0166221951408696	0.010980168311802707	0.014462356482880523	0.01661030831014987	-0.0052538030358428855	-0.11864891665201993	-0.0701983676234863	-0.15887343562852596	-0.08242648117752216	-0.006155957427855796	-0.014052286686117021	-0.032724488066571134	0.013849499263507425	0.03563227971923322	0.05866244019139266	0.02451589711991442	0.07818885545916032	-0.026239731552113454	-0.16510328625907178	0.05733285976827762	0.07918937822333216	0.0963079860296423	0.11600897625616557	0.1359313001655149	0.15570779812801305	0.1890137050365226	0.2001084647864415	0.19486339835910194
CN.QH	0.0	0.0	0.006078144790055973	0.021742567533555857	0.07329201371499838	0.028319081736150054	0.02770418336974778	0.030890415573869845	0.03733574118429672	0.025161371062476512	0.0736546199010979	0.041733215587536066	-0.08428134686290223	-0.033342418436066446	0.0515399484287693	0.029501639563367377	-0.011961833314433346	0.0887917779370806	0.00669784388425132	-0.0034441176280486374	-0.022795923112861605	0.06374097192696215	0.05829485590707062	-0.02682609851885065	-0.043372859722690116	-0.03864462400122726	-0.11046386585027435	-0.032098749864795106	-0.05500478705112721	-0.0344490544155196	0.07994313397692299	0.14969158079909395
CN.SA	0.0	0.0	0.0464568506643559	0.022799403573747767	-0.027241223062901554	-0.13997416560960207	-0.05093286229570504	-0.02267097596426737	-0.019424317930605284	-0.009986107512027775	-0.00484911296644297	-0.016312353581759975	0.024636958643586837	0.0064526000943088135	0.039049068331387105	0.04875359946048263	0.03624313922887534	0.04387013490076974	0.05389113300908743	0.05897801607435138	0.05574820747513698	0.06152784390383026	0.06412434879838891	0.070715093833007	0.07525282223168617	0.07072733385360408	0.0795304917987183	0.07875687354483851	0.07324309444571853	0.09436937274083235	0.08888576322871877	0.09738832306760425
CN.SD	0.0	0.0	0.15464533976505823	0.04333820223727525	-0.15089917199291314	-0.008240782832702465	-0.047797960496887004	0.08949523215979749	0.06936606187395444	0.103883862478793	0.10907826126136388	0.1233204097433438	0.10260507992898571	0.13638623306280184	0.13486823366410938	0.12888148925287446	0.12754787387803113	0.1357902075365125	0.1411145583514184	0.13604256751962307	0.12584637015633504	0.1281134973714293	0.13563159396965396	0.14920867785293002	0.14713394453096384	0.16188966661518922	0.15959306429600417	0.16352634624652307	0.13959303233213038	0.16390807006241292	0.14318254653566953	0.15501790966425677
CN.SH	0.0	0.0	0.0644273736705836	0.015632191518699656	-0.059210375022955564	-0.06523855868447725	-0.1130867945183911	-0.028156464326745123	-0.020660029895713805	0.024062143138414704	0.012381425727925333	0.053826278034230235	0.050264282153733575	0.05866874084912155	0.046096359318559266	0.03761603617191689	0.02152754093340814	0.023884800018403318	0.031779227250883224	0.038024851894458145	0.021108721804385944	0.046287538684075535	0.04255015151024555	0.06146084192402146	0.04564182220909707	0.09404892548714461	0.0807020542328285	0.08391476795424069	0.05813598604955672	0.054301777487331115	0.08729621187029135	0.09685433055464099
CN.SX	0.0	0.0	0.03936217555267074	0.03569235422427042	0.02572255002089019	0.0008658129286409633	0.0069820111122886885	0.012062335890616893	0.01974469583396754	-0.00017796660237712203	-0.0034462198533091737	0.0050097868406817625	0.011068879274911403	0.01766427968179496	0.007970558428960217	0.04890372154677802	0.04205009788134095	0.047824087313586006	0.05334608255762596	0.048793790511125756	0.00914278032304594	-0.061478754049915096	0.059097327727219984	0.047039392809056224	0.06633879703976664	0.05521284846337071	0.0583083689251529	0.05173728232572561	-0.01227484571271198	0.028714994863254795	0.05017188115159499	0.06556845423559832
CN.SC	0.0	0.0	0.07689549116303152	0.032207840717801695	-0.05867126593777083	-0.08365518829748231	0.005400146786960214	0.018391362353908924	0.045099751840260716	0.055069288020592744	0.046335990240709	0.057997741197102215	0.05184811092364683	0.06938508020848388	0.06580104623878924	0.06968925885029176	0.06350808755770654	0.06845409748961195	0.06964166515268655	0.07947209552430223	0.06887782499223061	0.08487093464426554	0.07646602548636583	0.08363045095922672	0.09343527361145298	0.09566751597751555	0.09311324984773162	0.09184793563830063	0.0862486246157923	0.10664650342866455	0.09829997440795601	0.10425601336447876
CN.TJ	0.0	0.0	0.0414271948022904	0.03876233181188127	0.04166747348692823	0.027802266528409447	-0.028036372138273702	-0.02042737228528102	0.03106177771832197	0.007514965038879495	-0.011974123828084604	0.029178827359510606	0.027647592919488595	0.03010725311196616	0.029115352284536655	0.06614536043432206	0.06285184011518563	0.0647241187265779	0.06273447389819609	0.06278675572475301	0.06251617190462522	0.06983277568819446	0.07623753516912135	0.07808210072508537	0.07549632080579016	0.07320172712530493	0.074211728020801	0.07282389619676088	0.06015858057453194	0.0401349251752281	0.08396958155192369	0.08233827626067391
CN.XJ	0.0	0.0	0.024477326889615902	0.02815466744015005	0.030396099819562927	-0.004421797448195264	0.006822718863164212	0.005073842065339562	0.006139514409286839	0.0006261438341592651	-0.014485047055867728	0.0012549051144894463	-0.013763532110855348	0.02569364561113563	0.026675176086854435	0.036212139635427576	0.024141611939021423	0.031405534159612	0.037485815297833014	0.04449480912316339	0.041259138824423225	0.04989972709759094	0.03829391229033252	0.04823651648648841	0.04049931035532417	0.038349083313038435	-0.02463882378194171	0.05385606856127545	0.061897920694398145	0.09210101744461241	0.08375608239146182	0.09108130570980588
CN.XZ	0.0	0.0	0.0020334423173284932	0.007356894017007676	0.009327283651527907	0.004666441998879556	-0.00144961138774935	-0.007451537920499796	-0.005498074737131375	-0.0752102465899962	-0.24536015481296802	-0.5023903122816864	-0.37159680929399475	-0.5418201321721883	-0.26632646972252205	-0.3692467503832675	-0.20662736930538994	-0.3570687670343409	-0.14706660337759914	-0.19170842859003168	-0.16742239812891357	-0.26384744725613807	-0.26956350613102087	-0.1880552097841215	-0.22046250478764406	-0.06513967400717524	-0.13085862761733624	-0.390273515915629	-0.16841940047216397	-0.14155575250338615	0.08150448004098365	0.06220822558336003
CN.YN	0.0	0.0	0.033142763224902616	0.031857491875331156	0.023283432166465445	-0.007726083547909823	0.0016928975906660426	0.01212480098164992	0.014668102428627705	-0.005023753163324596	0.01071298711092794	0.004950152827376542	0.020091696136459447	0.016423360965944767	0.004317798592801125	0.0575745181297993	0.05295397373554778	0.04521638335548417	0.051539211737572366	0.050091681008690436	0.03534797653164112	0.04863261468712743	0.04262208427316949	0.05242293118317143	0.047887533193202714	0.061520652807711684	0.048299420748620925	0.058466764562981055	0.052016531311349645	0.07561015507722146	0.0268478799601235	0.06263630586087476
CN.ZJ	0.0	0.0	0.1103213139915793	0.03018981387330477	-0.027001267400861284	-0.028458834279476708	-0.006022587125620316	-0.11817672714301564	0.032557631126195474	0.0515303762467223	0.04394616938574458	0.07805412445711646	0.051649213919824355	0.08600762583010901	0.06745598547943654	0.06567239067198916	0.09327973202815087	0.11304642051042091	0.10119587500634353	0.09534070918268966	0.08711921814210655	0.09387645029772518	0.08444611136866342	0.09866052769902378	0.10769779042942851	0.10767354590084377	0.10733268007487862	0.11903990410548904	0.10789502342816171	0.1274442445209356	0.11127569761819611	0.127595113057688
COL	0.0	0.0	0.04937155064752563	0.03627134008676869	-0.04517588362780156	-0.09483327160647592	-0.039949739293398956	-0.1127539201096095	-0.027536820883033997	0.000324362942216716	0.0005157521060672465	-0.03235988364871378	0.0422777336201996	0.005670892884324097	-0.00880831061671472	-0.028854714051529395	-0.0705992701968916	-0.0861655436788733	-0.04313443756236435	-0.003101572802166608	0.08242061650478583	0.012832582438759843	0.036847006648965674	0.013163327070309094	0.050668189774039085	0.032381806697801	0.023810470472351852	0.012575188990848751	0.002339321142330597	-0.0029060999774954688	0.09267817475211437	0.00933400724003608
COG	0.0	0.0	0.0011173199276015566	0.0040533881537685446	-0.005797192193568446	0.056768670582463265	-0.05713503458913971	-0.2022122629035561	-0.2227928542815616	-0.17853457195140532	-0.1355897483359625	-0.08311240141175569	-0.013715603059782921	-0.05694491962789927	-0.11628793010022287	-0.11796602116851407	-0.13610176949850894	-0.13253111568606313	-0.13033271651239353	-0.20129090512626124	-0.19217819029587746	-0.18510681671818352	-0.05320369718800899	-0.0644759978021936	-0.03219140160887202	-0.030384828622476157	-0.017443307826237042	-0.024952598596306164	-0.050637676571929635	-0.02451066757424014	-0.03722570812187964	-0.04726834140598157
CRI	0.0	0.0	0.12143998621783059	0.1027240483183256	0.0913160379961031	0.06031438126576916	0.09765360803009049	0.1432788329172041	0.15142083403809625	0.1501795338366474	0.15624811676686612	0.1772254432553355	0.125814239576294	0.11452953199648785	0.13829378848984053	0.1586571239947432	0.13302583575445226	0.14018119991834332	0.14458623462960674	0.14965576636070121	0.1606845962163428	0.14736254230065526	0.16701741067737252	0.16825932732100757	0.12789898102563146	0.1138872222719911	0.10731738158906712	0.0972605374587987	0.12168445173974529	0.11117002608014293	0.11432837404379281	0.15108606124365487
HRV	0.0	0.0	-0.024959806015067976	-0.17539803133891363	-0.35943005060273814	-0.44906032470708457	-0.4583101439427528	-0.4003975516661984	-0.3926646362682362	-0.3872179153726618	-0.3551142977133881	-0.35783165625560276	-0.3599587200303844	-0.3580106410605577	-0.2772292858012837	-0.2758975754867943	-0.3690003394319685	-0.31440045179986775	-0.3085496577696967	-0.2890773840561023	-0.26563490853552807	-0.25025882965945545	-0.25255631247016463	-0.24988846867602943	-0.23584438875217106	-0.22745819245129084	-0.2514252636220293	-0.2983362233339726	-0.2905628564669027	-0.2355852253543178	-0.24785133145996951	-0.2831158833655367
CUB	0.0	0.0	0.024372308022124756	0.027876744572319367	0.0257753514465886	0.04829769167855602	0.01706629304334406	-0.002141871652505678	0.005673278416407079	-0.0033192151282390725	0.004791736128884061	-0.009788912541541794	-0.0007639583350482759	-0.006097389998505065	-0.012546736654661661	-0.001199514195238116	0.0026882516511728127	0.01622829720986374	0.02407131896324799	0.0013048216415567637	0.011145778790666583	-0.02429460179440568	-0.015514857707243923	0.0032408457691257553	-0.00014951978457578008	-0.010576530556238861	-0.016983906833201168	-0.033093320520394265	-0.022655967779505737	-0.03850038825479185	-0.022326120375593117	-0.03150036193917405
CYP	0.0	0.0	-0.2525650249195488	-0.6578611523890943	-0.8543208266407532	-0.9014762036974489	-0.8870034026725815	-0.8533462690497484	-0.8364156569290015	-0.8283725952570098	-0.8248234637734164	-0.8131708071025368	-0.8134998176434372	-0.7892280637679883	-0.7708318916480938	-0.7798840266868168	-0.7713520495777448	-0.7503648673844676	-0.7912683803617648	-0.8018445859572343	-0.7554245440816287	-0.7706623385320577	-0.8641687405977483	-0.8180163244141947	-0.7757058018008633	-0.7555617113910285	-0.7484376512975843	-0.7881618133842472	-0.7565464144131284	-0.7380952141260777	-0.7541658135591378	-0.7706621113729106
CZE	0.0	0.0	-0.21023771795908308	-0.8857688641014994	-1.2269357533090997	-1.1825452637902578	-1.083910927095244	-1.0021511435519437	-0.8739932060677691	-0.7876386092411813	-0.5994040080726459	-0.7260460361239285	-0.49771167650597414	-0.6926398676027623	-0.4978749511943992	-0.7419701208429719	-0.5276257287310848	-0.6691493335166387	-0.4475388122278767	-0.30417419089120434	-0.3162453030535972	-0.4889879712687617	-0.3117503053039816	-0.36563367611304187	-0.12401407321787072	-0.11316313737892436	-0.13383237696149575	-0.25717790321907463	-0.35597492623500315	-0.42107645808928673	-0.2559690245345525	-0.3961492365752384
CIV	0.0	0.0	0.08496364217354113	0.08908906523314997	-0.0028669693363014837	-0.09605088812238982	-0.04113344666686336	0.027698522563412986	0.10226313787893293	0.11841682321938052	0.14006408541884507	0.17637251632665052	0.2291632263645038	0.17880730344839169	0.1732154959001697	0.14989040898027994	0.1280984641185201	0.11745132481093545	0.10396012053914827	0.11369093911264283	0.13121101797708423	0.12866531281321425	0.13322920232283764	0.12870541863079232	0.10760332631776226	0.06510924951776964	0.08679334945760342	0.13476814197188602	0.12779860497400541	0.1146314156297068	0.1035672715957725	0.09639803619170273
PRK	0.0	0.0	0.0005195886086273305	-0.0010254425348077412	-0.006736441899735102	-0.011293800495493223	-0.01838431757983372	-0.025158128536317825	-0.03136652437500942	-0.040967010922510205	-0.04654572967839332	-0.060619182888699275	-0.037565204761669246	-0.05317061116926203	-0.045994999055709584	-0.01829336189026476	-0.06521705153147428	-0.05942390250568419	-0.07557681198696597	-0.09701723019910347	-0.08117094453574669	-0.06909105732426646	-0.05600639396138307	-0.0639962637753233	-0.06220692274359063	-0.05971540600538949	-0.06842250286621665	-0.06283708669818644	-0.060896884515238	-0.06162743934533532	-0.03986585253588082	-0.06908187778537078
COD	0.0	0.0	0.007578092433258021	0.022353254487894603	-0.03811098334794982	-0.10068208288167568	-0.06965632206409333	-0.04869942067562416	-0.025692936917764975	-0.016751442946261186	-0.03077034296411485	-0.04075517206673096	-0.02491372561516103	-0.020995469508000575	-0.017394415037819133	-0.024421966659671224	-0.03365232234129323	-0.025199046368307165	-0.07100963621994305	-0.10088904930457554	-0.22714985523616393	-0.2650284846704931	-0.2462116740506115	-0.231202312977552	-0.22603657173713154	-0.2000184844442643	-0.14618257108029997	-0.14206036543881195	-0.12333550272727312	-0.11034728787072678	-0.10029738562697954	-0.12664118284271275
DNK	0.0	0.0	-0.3626199571194588	-1.3666753919908459	-1.5575936333168228	-1.377665093239644	-1.1924373089553741	-1.0630994079447675	-1.0478936304563091	-0.7607246626730735	-1.0390588347413132	-1.0595566337565088	-1.1131695143951514	-0.6765301059483808	-0.6567125330167345	-0.7571790582803106	-0.5429231652988586	-0.5789906872509465	-0.5945851330460772	-0.7444967882881404	-0.8365746200035606	-0.5650053970120972	-0.5620958359570105	-0.4262452882972112	-0.5461366375826393	-0.45604951744000477	-0.4306400480027506	-0.46534213316501427	-0.5302873405408914	-0.4228123075592727	-0.4149901066663686	-0.4529793219987477
DJI	0.0	0.0	0.0004765415710261678	0.004149102575423669	0.006663660399186533	0.007304972636812401	-0.0018184936699805476	-0.004923689551661337	-0.009586268752470595	-0.010946900089647826	-0.011910499700018562	-0.008323246799835093	0.00047046667863703817	-0.009890264255718595	-0.035313668180236846	-0.05931846537532426	-0.06164493069223953	-0.04139876560844691	-0.01294056527363363	-0.008257261205413258	-0.0137491121956268	-0.022757342425960836	-0.030689926387739153	-0.03776599022583538	-0.028075571942942634	-0.06705853041429899	-0.06495363777688778	-0.04189538640747559	-0.019004854558801743	-0.048509740122537615	-0.051889885345612896	-0.04344272216034728
DOM	0.0	0.0	0.0010720287150656205	0.0003453902077676929	0.0008179966716648224	0.0012802018718671704	-0.016576860217698552	-0.006973774131657784	-0.018917665141127138	-0.012293982660338543	-0.0419470689489887	-0.06572665368468344	-0.0346248992200926	-0.03194347223127725	-0.03833119687493003	-0.06622926012188612	-0.06690849303588875	-0.03603803764177238	-0.060624251485497105	-0.03325081929876905	-0.049892092485037676	-0.07320373184637186	-0.07613228034660802	-0.0707262831720401	-0.047929251009071194	-0.029671853050128316	-0.03227519127212419	-0.04463789692673581	-0.04438945859801535	-0.029833756883690388	-0.03634085047002911	-0.04705260330841732
ECU	0.0	0.0	0.03583569678735632	0.04469002374987152	0.02807171268117692	0.010353057327550097	0.014578905019502209	-0.007939389579447731	-0.0331529663327057	-0.0335926151887489	-0.03199600350876075	-0.04497792997774086	-0.04504636930289241	-0.06132941100349676	-0.03736192845242847	-0.01637509907047585	-0.02773259050428134	-0.0027303714729809414	-0.012141514412089549	-0.0327641603341311	-0.02582926099204963	-0.051945192842306476	-0.017079661918339983	-0.004169091158312543	0.007863771777083528	0.027470754083447346	0.045888191565057745	0.0153665587252938	0.04210619602051935	0.008902661804932599	0.014307529631074623	0.00112554033213641
EGY	0.0	0.0	-0.12435385821826239	-0.3839680963776515	-0.4403309196434946	-0.42750988363433606	-0.4286517757635222	-0.3989531511623956	-0.35449117860386625	-0.25282359588720826	-0.29558401025895353	-0.3083237214028256	-0.2951457781441902	-0.282640700398451	-0.27541227394374257	-0.31688518530288423	-0.26442831577938586	-0.2576167896584214	-0.2633542565749769	-0.3024467765279759	-0.3067312819251544	-0.3203130967918355	-0.29335666945959904	-0.33092645665305787	-0.3016830563699946	-0.30701072073036073	-0.24775333054289916	-0.26530797571924225	-0.3173185540972012	-0.27378251797174347	-0.320204467484031	-0.27771677998708055
SLV	0.0	0.0	0.00033072390899224757	0.0021905896562479654	0.0001933772642015441	-0.007655606618994781	-0.02194785842021263	-0.03563227640517308	-0.044363475942810204	-0.047351747926849264	-0.05035609603603053	-0.0462566873827841	-0.055086563207018546	-0.04891899250478726	-0.057234740170586385	-0.05204171034661753	-0.055952301603490184	-0.05419041350620546	-0.05306014825791072	-0.04517912613556385	-0.04688128573314687	-0.06531445428558103	-0.07305708707932013	-0.07531485927276815	-0.12665117792564073	-0.16066092430683243	-0.11984485220944974	-0.08983377228178879	-0.07763173250446842	-0.07270361894304855	-0.06959126681680416	-0.07236585764482939
ERI	0.0	0.0	0.0021106100257739513	0.009020544524696028	0.012177991282813494	0.011033242967806167	0.005898699052742096	0.0032541538274255544	0.003941384481032095	0.012504992683792793	0.012767395185742103	0.002900117142434766	-0.021309985985440427	-0.0510066074525084	-0.07571580709107018	-0.06730756910383606	-0.046455113665500036	-0.0005250587056693234	0.005306188708309456	0.012163285066058016	0.029403192131982614	0.015447424017267508	0.0006537607342593788	-0.0037644564586103435	-0.01854604282744976	-0.02847139722951253	-0.028823446279802045	-0.02700892728240145	-0.03947550576056669	-0.05589033608415228	-0.05438171830660643	-0.05276973943105778
EST	0.0	0.0	-0.28089118689279546	-0.9983829558326662	-1.4293186221876364	-1.4770498039481605	-1.3264016636866605	-1.173131311010922	-1.0909580246807882	-1.0884513142815022	-1.0534109492971733	-1.019394126120654	-1.0505786667144745	-1.0247473645480842	-0.9847862877986335	-0.9430801513207854	-0.8765580623132929	-0.8638429739088238	-0.7612411610127934	-0.6707377973536044	-0.706083608134378	-0.8221028743260472	-0.7462515051748775	-0.7495218128720005	-0.6546680255672399	-0.6891401723807866	-0.7738186053382723	-0.7686841055648985	-0.8403132969528104	-0.84767707335629	-0.9035315425458101	-0.8181788739542006
ETH	0.0	0.0	0.08933373709008041	0.06737639112299743	0.063504859961383	0.11968452309794042	0.10021339414638675	0.05665644291468208	0.004481224866137445	-0.20367488886987584	-0.2440950951454135	-0.3328293203459842	-0.5392401230081667	-0.38407670542091044	-0.3619770956990287	-0.4212477785987878	-0.05659000360928035	-0.3734633053085967	-0.9354566391737928	-0.8101018181967401	-0.45174172384794264	0.056144553512860185	0.16921850556899098	0.21487681977974127	0.3064484862379979	0.13784792116449118	0.12121241403950656	0.09319355835391008	0.034837642796992085	0.053158945183917616	0.07337542148506682	-0.0542332746262586
FJI	0.0	0.0	0.0614098347773373	0.08887201061456018	0.12032530436816291	0.1191077206434521	0.13451203243504128	0.13208969679974203	0.1429664035447864	0.13708875937843423	0.12265937992086418	0.10193512360054946	0.10871070528968296	0.12216063204675276	0.12655158791199383	0.12345969138021218	0.12274328593770978	0.14443202827221224	0.14801150033330046	0.15944138122161444	0.164025993605188	0.1420212012473776	0.11745373566431905	0.13868349488310727	0.1346021262518704	0.12512321979494256	0.1506080508778318	0.1363775474595652	0.14944251451434187	0.11760650294867503	0.10050070592260152	0.11260559235255485
FIN	0.0	0.0	-0.3066670166908536	-1.2570709454603923	-1.3886282003559791	-1.3442136734133525	-1.2893411562196921	-0.9671441622043808	-1.0701342416833737	-0.8850017816298017	-1.0143590847334072	-0.7729940903496546	-0.8353353117506401	-0.8928916348681093	-0.6553647471701063	-0.8674142873445589	-0.47309548327557627	-0.8117605431107511	-0.8261052496759458	-0.6554534929234745	-0.5561464414202799	-0.5407227825336758	-0.6126262036771357	-0.5644607446210537	-0.5019950542020091	-0.6430796944820294	-0.5787874016358829	-0.718281241560681	-0.4253523443751961	-0.6776186838389986	-0.5031683483207705	-0.6810325173635445
FRA	0.0	0.0	-0.16664755955237975	-0.8238104675628466	-1.019057421261682	-0.8418884371874324	-0.8943773766436847	-0.5732171294227428	-0.6757770970860832	-0.7243554803011198	-0.7109113676933676	-0.6633506921875476	-0.6811482117371481	-0.6306775890227434	-0.5977954761094417	-0.6503855462304919	-0.639371722116644	-0.6682060386856703	-0.6596091218565303	-0.6233749975443015	-0.49948029484294665	-0.5876545225209306	-0.7733861744547821	-0.4411703248073384	-0.4853516204977537	-0.7997036075894193	-0.454419119078342	-0.4720771103605359	-0.7352201446842899	-0.49651945501306693	-0.42452409050223183	-0.7138039134806262
PYF	0.0	0.0	0.0006291562758553582	-0.0013171932990108104	0.004696422864580718	-0.006675104735553994	-0.030453601817159726	-0.03313075390029008	-0.03330568501679343	-0.04446743859274349	-0.04607547834206693	-0.04239489518328421	-0.043620756180140496	-0.05154432662682895	-0.050420962141750625	-0.05873920007050115	-0.06127678838865336	-0.06888703736125379	-0.06702967998110099	-0.06770731696955634	-0.07596847895604553	-0.07967886701989446	-0.08723906706575857	-0.06706013801219823	-0.042114639559343026	-0.06487972213596871	-0.07373061924961233	-0.0825844608034143	-0.1085058525268523	-0.08867936716260294	-0.1058570117571156	-0.1263244418702847
GAB	0.0	0.0	0.004909633723637619	0.0006937723456168499	-0.03466788870173376	-0.03051959810721483	-0.04544923758503794	-0.07068496721204243	-0.13429880428064145	-0.14711808719088948	-0.07254342585537588	-0.03504621772765226	-0.023075370822722707	-0.013386162397588386	0.00326627310438532	0.0022385011848369274	-0.009241766611045588	-0.024008511855999615	-0.03838503644583158	-0.03608623845221537	-0.031339966837384825	-0.025462826709188313	-0.02559433260492794	-0.006651159161408238	0.0006001173002534443	-0.020389413715848903	-0.007505454166389924	-0.01845336444933343	-0.028451081335911788	-0.025979993812963453	-0.024845125067252116	-0.02387167070763141
GMB	0.0	0.0	0.0	-0.0009973045485667242	-0.014198887241823055	-0.021342448369598976	-0.02927737316008594	-0.04415036066282019	-0.055161661877267676	-0.057615102702190946	-0.05513190586999839	-0.08181878513273677	-0.08686129412952548	-0.07415595601477643	-0.04575622911635602	-0.024267961163626506	-0.04462270826580683	-0.13845583371769887	-0.21410873887842685	-0.20587936959284292	-0.15945905522528614	-0.11901583808598959	-0.13564471326754646	-0.12512166350839848	-0.16913274912023768	-0.13873833013471337	-0.127567472813217	-0.1160698341820976	-0.12604159850921892	-0.12226732558375808	-0.14364175341015084	-0.15059663848758786
GEO	0.0	0.0	-0.020670574271708375	-0.0659618733784284	-0.1124311071161288	-0.08217904878525806	-0.08800334890607386	-0.12461646732387921	-0.08420995282597543	-0.03979486112197783	-0.05772440292330927	-0.058072161422051405	-0.08567665769689814	-0.09795867523200164	-0.0994542412152688	-0.10908442742860736	-0.1191806603244916	-0.120191062128161	-0.1427944900096234	-0.13504054065552884	-0.1629944468950817	-0.1703829842291893	-0.17677765067323215	-0.18962142461521614	-0.21709057709332624	-0.2139762252248656	-0.189449019600485	-0.19636763907812105	-0.20978440043910584	-0.2014757936919409	-0.2067235846115567	-0.2256145844274693
DEU	0.0	0.0	-0.00873925842909129	-0.659917588626524	-1.433772523257404	-1.1696941654252724	-1.341545614370332	-1.057552934612771	-1.0885881048843915	-0.9869311907248157	-1.1312915899429843	-0.8878830363750589	-1.048005632230864	-0.821054006942723	-1.0343044885851027	-0.7889966366600887	-1.0361794071213848	-0.8243506172633697	-1.053304869009819	-0.738787450779077	-0.994923329504227	-0.8721853082105269	-0.8127942839260771	-0.8061934148554606	-0.8071535052083911	-0.77741989391934	-0.8903451423726505	-0.8995492480622258	-0.79602577209551	-0.6504017060517064	-1.0161082551246259	-0.7025355653819676
GHA	0.0	0.0	0.10845997154540488	0.09916441663433417	0.10839989177395815	0.10059614651238835	0.10320962137075895	0.12614889809099417	0.09216518842769528	0.11106144059733758	0.14725694585202564	0.1347721874505714	0.1023238453800479	-0.007522371919033155	-0.011391592730169986	0.03813009862618788	0.01803828105955141	0.0441481103061081	0.04700567217412743	0.06642727915553426	0.06566641960379371	0.04645916793626359	-0.004167919049158364	0.022559895077578496	0.05588477117377533	0.00018100978684820745	0.006789942916762826	0.02692188648618643	0.05110187527499477	0.061229394564055184	0.09941212870610006	0.08881834730527505
GRC	0.0	0.0	-0.10568915691190339	-0.41580480484804117	-0.4593430490626327	-0.4575832767327537	-0.4433596587708477	-0.4119362787551206	-0.3746432426353641	-0.3286172167317303	-0.3637709547869905	-0.3656374152724684	-0.3639277538893593	-0.3754948500360289	-0.41577945561878105	-0.38154115720212545	-0.37096542931398524	-0.39104287025121254	-0.4012159276182259	-0.3477981096830285	-0.3393974903723729	-0.34015277844218206	-0.4042252668886692	-0.36146208048708495	-0.3303222605794742	-0.36030430774708355	-0.3806236870430246	-0.3389523420505691	-0.3915246867187916	-0.3698402461762673	-0.4000932865728002	-0.33755122843399654
GRL	0.0	0.0	0.005732606867803192	-0.3690423442624602	-1.2119776801087667	-1.526443382327547	-1.289242104401278	-0.84931952489532	-0.4991447448256525	-0.2766669302140534	-0.12228689256759129	-0.08417627963506202	-0.06574743539103922	-0.10596229998186546	-0.08743433528414224	-0.08264176949193125	-0.07618556316126845	-0.07390239768377826	-0.08539543946114447	-0.07321778377086252	-0.07124554126166638	-0.0822155482467335	-0.0651419287633348	-0.0583015021997868	-0.043598013185441875	0.0017374788428003995	-0.04977760457779423	-0.05201611081678825	-0.05253878972080184	-0.06426808533898098	-0.052849251573883205	-0.099609203969242
GTM	0.0	0.0	0.01384550344569746	0.021507614699367572	0.030331360659974216	0.013288336966188474	0.016087131978648195	0.015276906098793397	0.005693955536578699	-0.0019438128957771639	-0.010357484447875986	-0.016713079530183972	0.008081466079024047	-0.01044743487226274	-0.017094955874707995	-0.013761877018836355	-0.026958282001321443	-0.05078730174548074	-0.015565951369567177	0.003291297742369359	0.018903825432214916	-0.013898053699490376	-0.0026446559260207003	-0.017981513298137575	-0.0009725642046154448	-0.01367682293744732	-0.009774609091306452	0.005536457923671634	-0.004657984318712227	0.020104802858567083	-8.734533569754177e-05	0.008293313939744529
GIN	0.0	0.0	0.06949519655703451	0.07794484150045466	0.037475501830108726	0.02716636896578084	-0.07271051096783276	-0.1589431069067282	-0.1768105930061492	-0.15289841795694814	-0.15513652590085636	-0.33490550460183455	-0.34748699067259636	-0.327403070971366	-0.20657179570875428	-0.23994087060237312	-0.26341358190681285	-0.3307174232575094	-0.22313672057427958	-0.12828993858849946	-0.19209279003240542	-0.20743932840605606	-0.14723893332860838	-0.08864167827291602	-0.12463400433142535	-0.11782759060563475	-0.1915382659781084	-0.2037184139824011	-0.1844105464973711	-0.16138056021673952	-0.16822806323004702	-0.1418005250419685
GUY	0.0	0.0	0.004368702245827194	0.000571043712493946	0.005536589706256478	0.00037993291364113446	-0.003105548786175305	-0.0029533379526269776	-0.0007362796418219908	-0.023143096774336236	-0.0337910144142306	-0.029060389849278057	-0.031008294605427977	-0.028392933363663442	-0.03273009443662822	-0.02930422827276402	-0.06842793734715968	-0.06264137893087218	-0.0632394664949798	-0.04419833588400479	-0.047154326354059695	-0.0602517236986122	-0.06053785215547336	-0.09346392481272003	-0.10683739479278032	-0.12618804544090034	-0.13681978615991408	-0.14052138335400866	-0.13876597300065407	-0.143108450479279	-0.15164786546497666	-0.16253073025248588
HTI	0.0	0.0	0.00015432423952077556	-0.00044726038139764057	-0.005062416562184868	-0.009445096034466083	-0.01432293469767476	-0.026098533462415308	-0.02457982060457553	-0.018528223150870993	-0.021511717544897557	-0.030814839524295756	-0.02834009922042524	-0.03846515406934481	-0.04624523664070734	-0.057079256849734694	-0.039757663832995505	-0.03052217335167695	-0.033128385401770544	-0.046771891057562076	-0.048246045987176966	-0.061305335805517114	-0.017953776119172815	-0.03885767061481138	-0.054728632514178255	-0.09103736603713886	-0.07665693667681106	-0.07673222021041815	-0.03524992207610822	-0.029196351166138612	-0.029536531555451884	-0.031355322781956296
HND	0.0	0.0	0.004330636534155552	0.0018858349152273135	0.0004926195808163669	-0.0002334047253693683	-0.004994892154375208	-0.004970703007711741	-0.008402031459375792	-0.007076846885212262	-0.01124051407164206	-0.006352503586937175	-0.009267462625517364	-0.021669520122025165	-0.03761387886889178	-0.07054764804539371	-0.05226479571658338	-0.07548289884858894	-0.04022250207652567	-0.032013060939928284	-0.05912719892610108	-0.08460287302265446	-0.08776594856695352	-0.08738123098246398	-0.06342851767493496	-0.10724534188106816	-0.07552947412899913	-0.08877124737493025	-0.06256968902118576	-0.05908673297264633	-0.05632736102358926	-0.07178971392606259
HKG	0.0	0.0	0.455044671807725	0.4802236558003825	0.43365719454309115	0.43231232980374124	0.48512780632885555	0.4915655405151931	0.5225545143458188	0.5486814437981158	0.5653135974084567	0.5379072412148744	0.5262256274473964	0.5729010668779067	0.5530023023725184	0.5148918340227127	0.4907370868926675	0.49722176374920046	0.5420737794463282	0.5142597008702232	0.5367414596033404	0.540818775906704	0.5440156995022649	0.4955702799383399	0.5197015938368077	0.5791964262689353	0.5448816660867051	0.6162684083638847	0.6439951460269988	0.6646021718780926	0.6492424363429672	0.6804311014102504
HUN	0.0	0.0	-0.18777650089478737	-0.977910126573589	-1.2180263985267836	-1.3138357556174651	-1.2896524263591114	-1.229719185511613	-1.126855332654697	-1.0211879285029535	-0.6216517501669072	-0.758628770150882	-0.891473290935707	-1.0091292924856443	-0.557594675308104	-0.6091078135774586	-0.4776549929828344	-0.43201683392835033	-0.4550873773969566	-0.48376151281610547	-0.5028788328838352	-0.3176353090185269	-0.30429142892034466	-0.26779634785827344	-0.24243223404872838	-0.2769709754796401	-0.24314055316938532	-0.23617722949399456	-0.19888376243976102	-0.2034642561512534	-0.18170899421993125	-0.18907860920049924
ISL	0.0	0.0	-0.522621505268428	-1.5767802782600482	-2.1042920075348914	-2.116936623689325	-1.9098684492866003	-1.7073128388540137	-1.624960815503862	-1.625578961845875	-1.6192495711189636	-1.5695559348055554	-1.5327540332518153	-1.5103841441264754	-1.4683618919201114	-1.4756284521324048	-1.480179571258522	-1.4436676880417942	-1.4265046314479668	-1.4134784276893853	-1.3984305815774034	-1.3758266027566135	-1.3709968235667724	-1.368160155947895	-1.3311908523158889	-1.4328969007012304	-1.432141321046887	-1.355978406639513	-1.389475486078806	-1.3731153932932227	-1.3305275485089973	-1.35474933119607
IND	0.0	0.0	0.31691161946709734	0.2599742565892571	0.23450976620467134	0.2272010315576889	0.2008019913076975	0.26678638635029284	0.22822643878157578	0.2638165070421028	0.2233655338149676	0.24337345662959198	0.18442423563962418	0.24187679282332564	0.19261091262112728	0.2438462163659061	0.23439673013587736	0.213022438521282	0.19533368817128416	0.23327621833479917	0.21169186020391084	0.2667156026250339	0.22155453969832095	0.28529452584591386	0.2555611826381421	0.2887973724396753	0.2663287870225961	0.2641031875587174	0.28309757159799	0.27108863134279737	0.27205242867724966	0.2848394645561081
IDN	0.0	0.0	0.1515083632786851	0.16985034984458025	0.16307215209689918	0.16974692929063728	0.19274272898088807	0.18121508158812638	0.1884638268079275	0.20853825854225683	0.20761582776516185	0.17544924316461596	0.18688573658061092	0.21852899177436935	0.22041026054266943	0.2148890990907537	0.20802031354993922	0.22072196654470133	0.19566701862114844	0.18891110386620724	0.1972879738968869	0.1929468654624067	0.18340346382159645	0.21958089133313763	0.17817610291681607	0.19110613226260842	0.1959510736154968	0.18773148180672994	0.2064743400813862	0.203176423606366	0.19218907497682292	0.196280711467689
IRN	0.0	0.0	0.03965437667743377	0.015847461308360344	0.021658192954032707	0.0012539871042438477	-0.014862705186657887	0.00881735091622371	0.009155706820096476	0.02184210902473893	-0.009285679139869885	-0.011514498322395816	0.005693607779844179	0.022466143571664432	0.02595124361939316	0.015141487098091488	0.0011170151950734564	-0.010721798700552565	0.0035367517902340495	0.017250061174345355	-0.02289066850436061	0.0023025924452246826	-0.025556498487633306	0.006544702034139149	-0.0066728431225349105	-0.0068744917008589645	0.0013879359728408147	-0.014649873579697381	0.0005637990594831166	-0.01976399368526227	0.0072882485965708455	-0.005900672378211791
IRQ	0.0	0.0	0.03535926208677598	0.03321072903355038	0.019956197300463607	0.05256940637712315	0.019463542003661516	0.031852103755225514	0.029196491598182384	0.012021267493156351	4.585707307214193e-05	0.01020572435488365	0.02624162264981411	0.036775624319451694	0.024769011289382803	0.017111296614458205	-0.04476523773619956	-0.015813626742489095	0.010698304784950707	0.035705575803057776	0.010127659887548823	0.03250154515179737	0.0249498603903886	0.023533009775089653	0.03447220240584414	0.001796335620962708	0.02039801934401453	0.024627443564861906	0.02463093403761718	-0.01925156023285801	0.02897329404507598	-0.019052544572861763
IRL	0.0	0.0	-3.912543595530793	-4.681641785225921	-4.245308444044205	-3.7312148067978	-2.889816926074673	-2.5689332873522153	-1.8650700876188586	-1.7904777784847448	-1.4511894626349608	-2.6309391785665492	-2.3073740424081057	-1.748594081599264	-1.4503450105342375	-1.82418154771945	-2.1400202546663527	-2.2305458059421635	-1.3182259867476898	-1.5796758348746054	-2.1858808327181456	-1.5458533629208349	-0.9836641932905232	-0.9550334023270102	-0.9709229516797535	-0.7811449985759777	-0.9501225386910006	-0.9158606570768502	-0.8155489241690961	-0.7507076116765488	-0.791296100568728	-0.743899691498151
ISR	0.0	0.0	-0.21030538863342496	-0.8710788555367888	-0.9378041605891396	-0.8808323250344197	-0.8341783674791436	-0.7536412175827456	-0.7336321750930908	-0.5707663593607748	-0.7443850650139527	-0.5990623990705934	-0.639521269979515	-0.4030668647105107	-0.5814203208146074	-0.7526258719673051	-0.45697795226846694	-0.39568461069905414	-0.4169709311008907	-0.6151068480389155	-0.4843227618486101	-0.523984024389923	-0.4796961539279887	-0.6930194397605338	-0.5141977302397627	-0.36268328431445784	-0.3534766447781168	-0.3604536849100559	-0.4726366824296946	-0.6662064500455811	-0.5950484264604095	-0.42064262251215734
ITA	0.0	0.0	-0.06729441979643758	-0.5240292509322675	-0.9023186037969033	-0.8106931461658085	-0.7753510332757063	-0.7824157197181769	-0.7968700794935946	-0.6711155526495927	-0.4886537398074653	-0.6630083638007656	-0.5511852709821463	-0.5558679767765251	-0.5605832253721021	-0.71915154430231	-0.6693200469591876	-0.5779977911913647	-0.5030783567550601	-0.7672845700003372	-0.39367032841319816	-0.46822460336528593	-0.5754205349739805	-0.6236957196005255	-0.5075205190564924	-0.6180352560601898	-0.4236742883939826	-0.5565258124309191	-0.5894512577101274	-0.5384847899459588	-0.4686563443190517	-0.5967375243988826
JAM	0.0	0.0	0.08584500482038404	0.08653403161338336	0.09215675895255515	0.1157697700109761	0.09242345737305868	0.10688701202361539	0.12040544133440356	0.12960850901511112	0.12634912129001474	0.10128827064992407	0.13111065649740183	0.13861546714393214	0.14786915508095966	0.13642864400196242	0.12767140499378993	0.12103264656324608	0.11606305140607898	0.13445934543820925	0.14176548836886127	0.16188554640337305	0.16429385210749992	0.13281894487531254	0.18157934930129738	0.1604941089380585	0.18292652439144685	0.1619415990650408	0.18463077149200036	0.13161110761605865	0.045199277682739236	-0.10482268649415483
JPN	0.0	0.0	-0.010420564184721037	-0.1745513769145557	-0.23935959080295666	-0.22782004268935285	-0.1545818888082917	-0.1398860963025994	-0.17559234730135653	-0.04904409736139481	-0.1777319510678388	-0.09339182082961361	-0.11033510323136264	-0.15758628161901544	-0.09667354503083425	-0.16006511775851218	-0.1294113555288967	-0.20075385672581048	-0.13421398704259735	-0.16504546092185324	-0.09752672354328418	-0.17994585620561	-0.13337012612205656	-0.10556177432072822	-0.16530438312192253	-0.13727418392782686	-0.07561068460767428	-0.1935728617116439	-0.07723306182708667	-0.16792089042079184	-0.15854866086697506	-0.2324354596984768
JOR	0.0	0.0	0.029777097527272645	-0.028032641001718428	-0.09085131051216333	-0.10346671949059694	-0.18254293379466047	-0.1896033782955331	-0.16764864598750595	-0.22017286337551178	-0.2334556247480135	-0.23483640628445546	-0.260140922566654	-0.25270726726275283	-0.32919901581783817	-0.3560020227765026	-0.3922350587020951	-0.39428129604104356	-0.38965484259521066	-0.4521090497725977	-0.35601972738028564	-0.3317012684119991	-0.2630583420149435	-0.28766333679852707	-0.28417163892160424	-0.27334021386791196	-0.25577937633862735	-0.2901436289562964	-0.2710474520729922	-0.26301278263501926	-0.2718157549620126	-0.31765916033026365
KAZ	0.0	0.0	0.04509649821353712	0.08288010013579594	0.10335732724671143	0.1684917140800435	0.13408868394206852	0.10802296650453957	0.15606585868719325	0.14192149540663834	0.1357140407705293	0.10380858092775558	0.1120665672784904	0.006729479914580061	0.06783881904404154	0.06589596282122745	0.10761704633326374	0.12902372438683418	0.21914212350464535	0.10708477100209723	0.1083720126515475	0.13433630475749858	0.15269346896786828	0.10770901540309019	0.08959802957186902	0.040547218028197385	0.09767148052062247	0.06998257228993943	0.1318366447250474	0.11055012524809893	0.12639813527961508	0.2125063686664097
KEN	0.0	0.0	0.272321261192765	0.28178707206014675	0.2886902134048741	0.27283128673174506	0.2612552998451756	0.2535979835937452	0.28992165888614974	0.2591115043486303	0.25691443326363306	0.2713116171328078	0.27057817628026726	0.26055117186845056	0.27869438976269034	0.25375968736673915	0.2719728999832194	0.2324703179769072	0.2526806177724161	0.2606655162655791	0.3105963729303607	0.3069558156249652	0.22354538532332047	0.13198865135755078	0.10451994539113496	0.08705157416089015	0.095370927614713	0.15224987383752886	0.14255871846038382	0.12248936863912263	0.0840724510303259	0.13648379395669874
KWT	0.0	0.0	0.2898991136246032	0.31288383490957195	0.2242751964523393	0.19760976884635184	0.20387473964480485	0.29336793722511967	0.34154764152021233	0.3284049645494447	0.3274247623791027	0.3507187794670852	0.22881832402610325	0.23205537535426757	0.4041483232670062	0.19536453146260513	0.201357162280158	0.03127383856107446	0.031007073641831084	0.11591985332333188	-0.050977060493739845	-0.0309870476027152	-0.06325792709509503	0.037127683628890296	0.24326404071950414	0.05892952094401771	0.11014071673041137	0.2813475408799393	0.016904674581175172	-0.03639295933636211	-0.06446090136520422	0.056497388129228554
KGZ	0.0	0.0	0.00033451276366669447	0.007522677460092275	0.004924503120418144	-0.013229048590235326	0.06275429944626598	-0.11117543915124539	-0.07818321112824655	-0.07402022289797472	-0.0929458256935356	-0.08535188694380746	-0.09678161767670002	-0.1496115174061563	-0.21161710716425253	-0.2505267012002599	-0.26120887701860385	-0.29127569549475263	-0.3225500693224803	-0.27598811240924226	-0.32071814186205305	-0.32989728571007904	-0.24248790287614286	-0.14301746336339294	-0.11892840289159379	-0.15044834385933292	-0.18268498560458646	-0.12055748402205468	-0.059610488355910096	0.07704417664873286	-0.006510455470487564	-0.04148159912190641
LAO	0.0	0.0	0.0034768536536722294	0.054612605580728335	0.012306163204756082	-0.020631200694909424	-0.029832297875986846	-0.013259915113295051	-0.018672538773201186	-0.0010912061368384407	0.006391750855527789	0.005513068135720722	0.01833000320656808	0.03595101789446442	0.03090291496086195	0.012329063525018391	0.02909830853745632	0.06910404425735095	0.05662002245097053	0.04894542730249363	0.008364598899746056	-0.0470899265403224	-0.05122067998611923	-0.056377726939604855	-0.04839275958611333	-0.02632965869576731	-0.019147962135435126	-0.02151265944382308	0.015538931142389245	0.01852673694788809	0.015870397867501218	0.03497236946661264
LVA	0.0	0.0	-0.5097092931050096	-1.3020158850132302	-1.52228431833904	-1.4807969929156672	-1.379861458240672	-1.2844454334476674	-1.2440047526201314	-1.2008266663945388	-1.15697117715996	-1.1169853487794978	-1.1396825431154056	-1.1421049973146746	-1.072471405918063	-1.008230631369289	-1.0286899272166306	-1.0004321667536065	-1.0157466770235102	-1.031971679721988	-1.0041897979093384	-1.028431522965767	-1.0535416770799166	-1.0869010166306259	-1.028861840702222	-0.96526477362322	-1.0017689249220973	-0.923601745480318	-0.9554805271537736	-0.85364405219579	-0.9289097457970574	-0.9336020227607489
LBN	0.0	0.0	0.005822216633144528	-0.04050573640157484	-0.08575794466607611	-0.122532212274018	-0.1434295225465343	-0.11480823823145636	-0.1302061386452502	-0.14166573529298399	-0.15218127103746593	-0.18033345060167738	-0.19336378717014213	-0.1768678120903755	-0.20266431456149592	-0.22733715027283274	-0.2507638212853047	-0.24837827357644393	-0.26520495498805197	-0.24319307956949254	-0.24936962258852446	-0.2803447677298343	-0.24278780274439304	-0.20932842391350182	-0.17160953002632873	-0.19930351493754328	-0.20063773900199644	-0.19640763217534385	-0.20644184165029555	-0.2185099643409072	-0.19256895422592457	-0.21694499971627312
LSO	0.0	0.0	0.0036528402709290475	0.0007349510967369355	0.01300425469490385	-0.01311098767562413	-0.037571805708591643	-0.050759687634616135	-0.030374169793989658	-0.05129538673807055	-0.04437767859295505	-0.04056856111307461	-0.049334449362925525	-0.03402963446818008	-0.03836922279025767	-0.052522903693208445	-0.05619132886282019	-0.04825155124390523	-0.04294207532843375	-0.0486882893985463	-0.03340738421362399	-0.04112585619985287	0.0007478904041402501	-0.034590257777655786	-0.03643172451937016	-0.0076928865704428695	-0.039245763250250754	-0.046013163274871705	-0.047995536909084535	-0.036006858333825775	-0.023612461463939916	-0.021206465636691707
LBR	0.0	0.0	0.004246815639330492	-0.04195045455945845	-0.08615971249467114	-0.056295292275132525	-0.04631295521835277	-0.024380454665995366	-0.006215916464191729	-0.023751374111125045	-0.046468156338508315	-0.06854118923672603	-0.06610984687702715	-0.056890782976215526	-0.03980856302777669	0.046840801178849034	0.09873617990605599	0.11339405641086486	0.08543476021332097	0.044947542213513714	0.022476714313857116	0.013806513987058011	0.014731251756439079	0.04060933556591095	0.06372124579450134	0.0408436994871586	0.033777931101641734	0.01748257330811409	0.0140192967246211	0.01802947483959816	0.036178230372430065	0.050402189609011216
LBY	0.0	0.0	0.10842868567719766	0.12050438841875177	0.08192308558321315	0.21506253636089934	0.119978793359099	0.14527309315399695	0.10152961294394025	0.0922712219333155	0.03571393133445788	0.0217047646891233	0.07630988934732574	-0.012650295387173216	-0.08639915718158253	-0.02151415755921038	0.03598952564016766	0.0513422805046293	0.14600189543170217	0.10579523487768139	0.14664168500273522	0.10458052262358741	0.10791859979164542	0.12742009918047525	0.11003801938154201	0.07225213604997727	0.10444840204819617	0.12369706055432861	0.12102202255008798	0.12655828470686803	0.11034910889260452	0.03553070190669416
LIE	0.0	0.0	0.0027615103452172107	0.0034067472373999763	0.0026293148922551524	0.004499322022644137	0.004811214494693239	0.004834021673327804	0.005772527638736591	0.006991741135875529	0.0064467607456375475	0.010072191857091184	0.008944202801597356	0.008712173531244538	0.010180577078222619	0.008521422661456057	0.00773674519858325	0.007134168849987077	0.006654494029723068	0.008151128016864462	0.009219787105396726	0.00824565476542638	0.008819686955630068	0.008579479659531764	0.005421209335443322	0.007054147154939017	0.012233769774883108	0.008301661092580126	0.005403338247012002	0.0037825814559466764	0.0033569248799825147	0.0036412179347244944
LTU	0.0	0.0	-0.3395824475628473	-0.9956995759088483	-1.3281680068663149	-1.0775543086645745	-1.0221868872586248	-0.9535013004699722	-0.8880247203458369	-0.8725178896297536	-0.8682247873100457	-0.8798324562524606	-0.8707864222919026	-0.8912524159844226	-0.8568170433184363	-0.7973729672879348	-0.8138373589728909	-0.8395019647575497	-0.8693134714405915	-0.9756014617089304	-1.0776996353237367	-0.7806416773891045	-0.771722440895739	-0.7410205198628672	-0.7428107151055241	-0.7541396319887372	-0.738601694892782	-0.7436119279020437	-0.783852698987697	-0.7367511236985425	-0.7690498925336131	-0.7714434225038258
LUX	0.0	0.0	-0.1399239708039679	-0.9193327003140572	-1.5065398126952179	-1.4989160212680375	-1.0536233580266785	-0.8982380776202947	-0.7811808424267874	-0.7171559726532162	-0.731118823422805	-0.7169900846304089	-0.6867983832088864	-0.6238443685581685	-0.577802092790658	-0.41291929629870827	-0.10106321760764425	-0.1066511522193947	-0.13732248447272388	-0.2765049234893846	-0.20010958830686265	-0.07158587930757854	-0.05495421811879675	-0.09544621777938245	-0.03836647919399638	-0.09378709072469515	-0.04224853616333624	-0.0005434636393575332	0.0274692605844562	-0.023872900808474817	0.010552221631821013	0.029551305261055205
MAC	0.0	0.0	0.1334354650576186	0.16450183550269504	0.22132749659153905	0.23131886329950113	0.25430513248485553	0.2613265720808666	0.2673826986968608	0.2380322394455403	0.24667408151648473	0.252852087842248	0.16457197251122935	0.13770305678200145	0.19700697931244182	0.14854344411174836	0.14722926386516733	0.12481496519649582	0.10978959448864067	0.11445503769351717	0.12640681352791283	0.13826528910434455	0.11935299663117238	0.10641422701340719	0.13115242941115213	0.1516738772257442	0.14377974744668176	0.2214595865156488	0.2330066654680607	0.20319160329587138	0.1341930860374818	0.15122359056360946
MDG	0.0	0.0	0.010246178697070896	0.002343015212269428	0.005734953649505492	0.021878926804874688	0.02473344708679992	0.022400258530441697	0.012949835047892932	0.006880513878693151	0.018852737369234873	0.008888951530305889	0.018836252612808302	0.0005747663256228108	-0.008072183105123365	-0.01021197953211539	-0.005810295541841537	-1.2504847479721803e-05	0.00931784785664913	0.01145022790149941	0.019712641245028806	0.009896538167675217	0.007103329845215001	-0.011353511314049491	-0.011697783148978402	-0.0033199352969748297	-0.022278717394819125	-0.01920466080863603	0.0021126307150343138	0.009563605717821666	0.01391587591803578	0.022202165203166757
MWI	0.0	0.0	0.03269139329769022	0.03581993999861588	0.03478832746881544	0.038166362899039186	0.03469043752191148	0.030174793547410594	0.019905956842891648	0.029023542233397315	0.008629505109714053	0.009339304634403689	0.03392731312996666	0.027612254223119415	0.027121771893923174	0.028918946079103947	0.012832881108115757	0.0018360002241646356	0.01569546911528441	0.014187652790109695	-0.004544450159105207	-0.0067023203821792166	0.013392750603458126	-0.03486245535948562	-0.11725905158403993	-0.14400266975851395	-0.10043381165887322	-0.04643127301326988	-0.00817361214772161	-0.017272060018835855	0.003966960332801861	-0.028878597610249024
MYS	0.0	0.0	0.4767707357638651	0.3849011507438771	0.40325786750294856	0.4506344485312175	0.456333082010385	0.4737327464396257	0.46107643819861543	0.5001190122667865	0.48513809255037454	0.49206483142678614	0.5008436959005991	0.5234109679676191	0.5028773457232516	0.5266916028904278	0.5183320087798649	0.5200753201557662	0.4958819558938954	0.5114303456076996	0.5324864699232101	0.5311450344081647	0.5143959810919974	0.5262943296105105	0.5336483762093946	0.5272662388267957	0.5522462614548029	0.5491839269623489	0.5637336367290358	0.5845917406404055	0.5703991288064092	0.5636668165045489
MDV	0.0	0.0	0.004096854057711319	0.012531275218075066	0.0127268863443053	0.01457165039331354	0.03484969928517767	0.02585922670925722	0.01638894300233229	0.009689108407884284	0.009892618769136163	0.008769422672250116	0.017689766970852006	0.019322330424476064	0.024145844838185937	0.02394003868007033	0.042821770681023	0.02930039314081867	0.02488233762492076	0.02314081381522559	0.0336606319427224	0.03269796513829526	0.030094879388631313	0.03773232022687978	0.03935117257669596	0.03545510130680274	0.03141264711854497	0.03029584215135106	0.02976452941485519	0.040144102852446295	0.03838147894015265	0.03949789476576093
MLI	0.0	0.0	0.0005170783564878434	0.001445805557209745	-1.8172242954861417e-05	-0.0017578428076037156	-0.0218430571538919	-0.04342183161678559	-0.06007286143089319	-0.05830616613672346	-0.039358061039374004	-0.035578466187391466	-0.03862097428646294	-0.050162339512582754	-0.06234817485144539	-0.06614592101400474	-0.05480525123975344	-0.06065007684896706	-0.05348603663477558	-0.04424080873033365	-0.05180011942036433	-0.06070999937662913	-0.06710832403452605	-0.05371807494777281	-0.058574026873980944	-0.06727448240150258	-0.0736838461446232	-0.07734055397758954	-0.07897291206128143	-0.060783682096865466	-0.07841887537890502	-0.08249716405183127
MLT	0.0	0.0	-0.5350500532062763	-1.3270536521191478	-1.4665455235643554	-1.4997048192139761	-1.456654838861371	-1.4667376820278077	-1.4700998605843285	-1.5487066852324594	-1.4890669261924838	-1.3713582078639486	-1.4001769135681186	-1.3616901004483317	-1.3448328160297618	-1.3436680915255073	-1.37283527406179	-1.326102035886123	-1.3517703993593866	-1.2854527141535899	-1.2535662901988265	-1.3270738978706564	-1.0206767469962963	-0.967287361728586	-1.0519193439349372	-1.1304050857983916	-1.3838659845225587	-1.118674003530118	-0.8493894083804743	-0.8479884998443099	-0.9331047261488368	-0.9065641514182876
MRT	0.0	0.0	0.012039025577004203	-0.30592981721090373	-0.3130425285316485	-0.2959253492869407	-0.34690926679744605	-0.29356574012290304	-0.3596371444268609	-0.2371607350407534	-0.20378885691383353	-0.12196170137016571	-0.3433088750117719	-0.40022820768472744	-0.36656910442545154	-0.4552762068528615	-0.4736680292714346	-0.36552496001434065	-0.38387439855840366	-0.356894827882992	-0.24590230378925826	-0.1002566422286244	-0.07806173177177245	-0.07452006258499289	-0.10282845879464597	-0.1449766143381992	-0.06846725572406953	-0.06195090946983228	-0.08968914982833143	-0.11912750889437884	-0.13260945148496628	-0.14174542605154272
MUS	0.0	0.0	0.29278667444530004	0.2371633356481162	0.22694833093066524	0.30424281090910554	0.2881156545614161	0.32594127063236833	0.3609965968032869	0.3574683237255405	0.36889926950183227	0.3192094781367949	0.3105120294022212	0.27378416376522274	0.3003603171293001	0.29393685453005247	0.2908222870650956	0.30839407656966245	0.3053631128752121	0.34308931464486214	0.3056833662608893	0.2713971822882799	0.3220113185120832	0.0865856758043293	0.06979553687576079	0.26735799421178097	0.39634942909463344	0.40081687508473074	0.3868293298036507	0.3798637080762557	0.27761670479735656	0.27729542811756325
MEX	0.0	0.0	-0.02774334314139537	-0.2895073524042391	-0.2834043320195101	-0.2948184998885828	-0.2697714825719788	-0.2696423423462879	-0.2183451115398305	-0.18956581406144313	-0.20457602539890596	-0.21715422328941747	-0.17201607920722672	-0.16750377355780888	-0.11037545995284948	-0.24603130094954517	-0.10770911094181157	-0.24543155569095587	-0.19574097989196737	-0.2365633532989575	-0.11917623803129329	-0.25226574249587186	-0.09535172188683827	-0.13923007521645658	-0.05846252012677855	-0.03897080452063273	-0.05870877577143219	-0.12637322178551402	-0.12207199396596646	-0.23047980980487326	-0.14315500669925818	-0.20494330670915994
MCO	0.0	0.0	0.00523197125577024	0.005630047946647565	0.008236510963466337	0.006509563152690134	0.004735235213204625	0.005174984687061901	0.004108857549889322	0.0036013225120701264	0.0021154961891811652	0.0010843744020938573	0.0012781142267215273	0.0013360259510264427	0.002253017088849063	0.0018868426308937813	0.005913797277434796	0.008219355836014408	0.009116751362658881	0.008711902780222935	0.010460436323755928	0.006929849997305837	0.0035715086228016446	0.0053789774034918025	0.006291222704013499	0.006051466332213096	0.006971550028489482	0.008887454512862547	0.010966264013778648	0.009846150497261341	0.0080956942510646	0.008856787983657632
MNG	0.0	0.0	0.003851384046127393	0.008182993889449541	-0.014976591541604467	-0.09377773401426648	-0.1297058913560023	-0.1559158913386871	-0.17093432369127415	-0.1909983005580207	-0.1704240224884357	-0.08824626807010238	-0.07091275641308847	-0.08273844744695058	-0.11514555658181935	-0.12590380671269052	-0.06620265335612885	-0.04052998630542648	-0.056947683108865554	-0.14239319069505596	-0.1811718481854796	-0.2288290228279366	-0.21413914573429338	-0.20688029219314563	-0.20301803166213883	-0.130298579618926	-0.0842945401973827	-0.039360273850175265	-0.05878927605559303	-0.0360292807404905	-0.034800684846336694	0.02436829517631356
MNE	0.0	0.0	0.018872848682827126	0.0260698953530758	0.034842236842225205	0.036580902792637815	0.003438109452980065	-0.017346659712480506	-0.016101500909859734	-0.007288790217663266	-0.004278835446225315	-0.0040207502495892555	1.4399797132469416e-05	0.0014752701248621491	0.003043135741842562	0.004080949654827748	0.007709593625171429	0.008717429338589433	0.0110261933896183	0.017929964385032804	0.01189482451788848	0.020138019840043597	0.02081373651143803	0.02623752673500679	0.03121019251488555	0.021862311787956834	0.013961545568252909	0.0066916009240802765	0.004583517802125847	0.003981047617140909	0.00339728699019215	0.003425362052844605
MAR	0.0	0.0	-0.21994610583556673	-0.6205682762012166	-0.8985061379592985	-0.9312781700482331	-0.8430022214973909	-0.7482450877886571	-0.6721318544310462	-0.6427742063712216	-0.6247967886083061	-0.6606682614820225	-0.6440614401460376	-0.6079133778924883	-0.5254164679859175	-0.5137160936523721	-0.47823911547686393	-0.496057514976489	-0.5071215525121575	-0.4794372607254349	-0.5038160852657514	-0.5015087242808414	-0.5467302931751017	-0.46359979454283495	-0.4566080432262587	-0.5050777390938399	-0.5141515149820197	-0.49657499404097694	-0.5065187835287421	-0.5005955141743623	-0.4363943060466835	-0.47994856061923663
MOZ	0.0	0.0	0.00609394428146004	-0.004346058825854815	-0.012693970297872337	-0.03308760503824004	-0.055341210488346615	-0.05748735020730811	-0.049459951017216675	-0.04659838218582513	-0.04676935274029459	-0.03843511604573191	-0.044553788936962935	-0.051576062145819446	-0.04530130725071135	-0.022275665948823242	-0.05026911143790613	-0.04746473397988504	-0.050026383384704776	-0.05282797473626921	-0.05732055307734463	-0.05595541323486497	-0.05363035674015304	-0.05338080766646991	-0.0601154356993705	-0.06484630639712607	-0.0728134167297001	-0.07502943430409692	-0.05921506571361368	-0.0677987351647702	-0.06662899194027627	-0.048528527854208026
MMR	0.0	0.0	0.0013606384926090342	0.004806480073593633	0.03794201927131979	0.04566081530639199	0.027553931296697698	0.016100059118273613	0.019291017839129232	0.019003546551066286	0.017337393591398964	0.02552311927332962	0.03650063219777788	0.03897486338784173	0.029668623284928586	0.03650911227497389	0.043712740346690815	0.03992440381819229	0.026056376910599255	0.019232742180186335	0.023283414736097185	0.030216453843512348	0.01566950277660517	0.02483448569465807	0.032096923781277376	0.03879933759822762	0.03167635639809152	0.037049904815011914	0.035156308162953565	0.04341585545613036	0.04169024781262021	0.04700516676898747
NAM	0.0	0.0	-0.1149375805429842	-0.36420698718203637	-0.4964922385364945	-0.5517976117779821	-0.5794427947560021	-0.5932367633092794	-0.5920634341276654	-0.5792802370256478	-0.5733500991322082	-0.5778824105134306	-0.5789065272479466	-0.5921640318466204	-0.6184173217120725	-0.6285546737281877	-0.6211270345703235	-0.6163472075068732	-0.6181801427285194	-0.623126116311834	-0.5859236238707877	-0.5419817824514617	-0.5735407110719626	-0.6348995635755861	-0.6353272450981828	-0.6582054121887282	-0.6706493092520138	-0.6441227443782394	-0.6400007185874634	-0.5958829382270769	-0.6048337911155555	-0.5647839359360307
NPL	0.0	0.0	0.0045647387672875794	0.04143889915064758	0.04300883867129901	0.0576383453248841	0.050280944940395145	0.03546958085269836	0.02344166675911641	0.020424630204818328	0.0682629391642875	0.11245242259363408	0.10733187511742237	0.09471579458235624	0.023464995013133816	0.052905506373690514	-0.10367342681047997	-0.2292058324180557	-0.2777280310429897	-0.282611370919017	-0.20006080074401744	-0.11291687470584844	-0.06132233232833961	-0.1078638566568424	-0.14580860988266942	-0.15992070509169842	-0.1830834849392282	-0.20516744969547585	-0.23616342214568542	-0.2904602723838412	-0.2774359757965916	-0.30107215846870705
NLD	0.0	0.0	-0.821683277148133	-1.8382497481105986	-1.6067745371798448	-1.742861340027313	-1.3756578543262399	-1.4888739581118804	-1.3804115625142277	-1.475524413681939	-1.3821671453723705	-1.1059299098531206	-1.1438792204092496	-1.4569366958730234	-1.0865490293208269	-0.5951955867034675	-0.7995214221332314	-1.233259640683071	-0.8346411752037097	-0.8145633762452142	-1.0276224595707095	-0.981464747964711	-0.8977026123281662	-0.5912718903581138	-0.8089261101431044	-1.0639491379513477	-0.4765132169189057	-0.5436338333084434	-1.0210210042708945	-1.1756193864658981	-0.7163760766444538	-0.7741527347363997
ANT	0.0	0.0	0.0011230280250407176	-0.13642022166947543	-0.24525059534969973	-0.3902457800138648	-0.3210088976087766	-0.2836144488836734	-0.18187301630951946	-0.22164014552816802	-0.2541866364391021	-0.25079617964159917	-0.23961769701100755	-0.24770858906065785	-0.22494851727524745	-0.18364953476917023	-0.1656667718112348	-0.21248467967709406	-0.19918768069253634	-0.24118776279556942	-0.2419827211518233	-0.30362933734896513	-0.3100443813358167	-0.24147103147179605	-0.22479353014919212	-0.18575825006624802	-0.220859964914788	-0.30327138215127114	-0.1879989125786019	-0.19686790260897702	-0.2452411985778502	-0.22098705444436595
NCL	0.0	0.0	0.0008408103169266212	-0.04011759445204932	-0.05684899474583949	-0.05089835051907965	-0.007654458852435209	0.01786832596739618	0.016600967959523594	0.0030591206100050172	0.01850885077214759	-0.013043227295739257	-0.04151996120441703	-0.04909719364504239	-0.12503982374124645	-0.12292318716730088	-0.11312590966127134	-0.0636711946793489	-0.11089362592699992	-0.12316389450467424	-0.1311146956847975	-0.12814225591691875	-0.13860099282259064	-0.11453961591162409	-0.06120302855311399	-0.033857979923124226	-0.02729639169053444	-0.03158862577963273	-0.0381695321855835	-0.06947388538655064	-0.15280648288421572	-0.201632895034487
NZL	0.0	0.0	0.15311900990384597	0.1484945905270818	0.18198443012766852	0.1636571780200935	0.14368980655037333	0.1955900353029172	0.19823914186378744	0.19978545944963066	0.2093544916787371	0.1950051295345867	0.1967623701921717	0.17996310208283628	0.1915666934609206	0.199051902605496	0.20257775734875416	0.180444178016681	0.14546182149848264	0.17942624311650945	0.19531028590409338	0.1813693381232273	0.1859638163992372	0.18839816885085625	0.20859617887269977	0.1949671370304884	0.20503414413930443	0.2225112942184193	0.20296198554143885	0.18627829040454014	0.12635361735628958	0.16101202875882237
NIC	0.0	0.0	0.003898640684352195	0.0067961095476798405	0.0038178092392371354	-0.001446202034016686	0.0037026207147183854	0.005611656829040967	0.00019476303558807473	0.0027521381967599012	-0.016260968332593162	-0.024820745161213686	-0.02521999527936858	-0.028486750290879215	-0.046902167538387385	-0.06864635284243858	-0.06312148732472433	-0.05753938350353538	-0.052264931142798066	-0.054134280889206465	-0.04443448529030114	-0.08911969311761192	-0.09413218617831953	-0.0685026363951069	-0.0562131618284778	-0.04653802627786474	-0.02216961068874923	-0.019967679839016927	-0.01695202936051743	-0.022813039824831627	-0.03571929526011708	-0.052812456919415496
NER	0.0	0.0	0.0016077256804969409	0.0022463418420715087	0.0016379054191828502	-0.0007975743595012297	-0.0030501609817545905	-0.012700192139758482	-0.029215331736498484	-0.03140340662790564	-0.03794940965921034	-0.05347585759987172	-0.04586708299029185	-0.04681146518742407	-0.034164494628019515	-0.03196464139411104	-0.03931913698294043	-0.04540618396198237	-0.04216052800305459	-0.03511418244326325	-0.04027507481172421	-0.04808547684994613	-0.05199693453055154	-0.010757836979424784	0.0020353361151581595	-0.023368553991487406	-0.013430083915444424	-0.024446752098239433	-0.01594897633879766	-0.03390578111158726	-0.04442092809325837	-0.05522508798727621
NGA	0.0	0.0	0.08432411604424317	0.07080849812923784	0.0634494477651959	0.05730035059372529	0.06306065001309147	0.08002144449978932	0.04047159473123951	0.05031652771603223	0.05362173963936456	0.0754176354471392	0.063520611131751	0.05275231492243293	0.03183284222716409	0.03832737154556565	0.03677767433376555	0.049305144072708806	0.07486193677803676	0.05866251375854503	0.038569144383626686	0.04391071893314891	0.03242411077191143	0.03836489510877783	0.04110407702808683	0.03293206688876893	0.03991124580575711	0.01931151061780323	0.034139851529157994	0.02850429003034005	0.04083303297881535	0.043840216198476334
NOR	0.0	0.0	-0.7144381112514586	-1.5182655909436682	-1.5839056512483185	-1.5399594152169183	-1.4005746936661678	-1.29186850720997	-1.1860381936655173	-1.1447515981602985	-1.091133383850429	-1.1984887054183435	-0.9674029842932752	-0.9505951666316514	-0.9403108928060844	-1.110451084964148	-0.8541933223964793	-0.984078367201402	-1.0576517995048218	-0.8420638954300674	-0.7179594919470067	-0.7524415172142529	-0.7135801913129902	-0.7078067652974696	-0.6858202979697525	-0.6399583455876878	-0.7179068841049574	-0.6256880002624698	-0.7086370197904146	-0.5837960354954763	-0.6001331223918771	-0.5390319171368785
PSE	0.0	0.0	0.0003100467040662025	-0.0011707033745422812	-0.010016748854502211	-0.013712908674745616	-0.016944825819642517	-0.031100666656802556	-0.04724108735397747	-0.04273374736704083	-0.0530029670224752	-0.058718108820354775	-0.057591325200956334	-0.07563338422249544	-0.06076564135709672	-0.09026011644229781	-0.09328296843930106	-0.09411863318449232	-0.07221147267933992	-0.07744249105757772	-0.08080401508134827	-0.09304704922091789	-0.0928805001058075	-0.093527029984386	-0.07867274979788119	-0.08894939610302188	-0.13273918159792952	-0.12668801474066127	-0.1029190097150523	-0.09462858266070517	-0.08656185279777295	-0.05958077075545187
OMN	0.0	0.0	0.00606333936210568	0.009378359484357723	-0.006214475780075279	-0.011844397572124965	-0.015424373726191654	-0.08547694044183096	-0.12247179311706269	-0.09401722504761567	-0.10144064618918813	-0.09286390869086558	-0.10454644999972063	-0.14049849133026537	-0.17537593098074789	-0.17648795982529997	-0.19268445223605823	-0.21221415158927392	-0.2158599025612662	-0.20656542083482554	-0.21629110571954602	-0.26335814380796796	-0.2677004700405661	-0.26554071484256037	-0.25885745712842523	-0.25488561301371115	-0.3332738449448258	-0.33995614844352096	-0.2323136510818613	-0.1879776249271714	-0.20839582701841497	-0.1510778396951462
PAK	0.0	0.0	0.07975897715624125	0.08855356372552414	0.09789766487953155	0.11459282627306333	0.12075270340674571	0.11199782007913495	0.12907727813502579	0.12957069109322816	0.12469751266455109	0.13149859156715848	0.12659789107871688	0.12432297822209115	0.11946223507706133	0.12168039158033661	0.10028085098783279	0.1332040028056758	0.11264018489345329	0.11733484877629596	0.1152535394727261	0.1109313723983485	0.04101701215890596	0.03775977129658603	0.10097425170025875	0.11677484256467086	0.12793172230867178	0.11812727813860224	0.1455456806369826	0.10665546181567453	0.10910402229842298	0.09653748022582231
PAN	0.0	0.0	0.0031358821879212684	-0.0026605589392381113	-0.020399133094384236	-0.030492805573734127	-0.05458834805784907	-0.05474940746533763	-0.06556517411780982	-0.06578252232477544	-0.06494205413257736	-0.07300660283119376	-0.08961588255146369	-0.0693978117135452	-0.08852310934492902	-0.15462388101633584	-0.1476699808004911	-0.13259272810731693	-0.1382277275245536	-0.12863084403720304	-0.13179879345883716	-0.12018224294604307	-0.13524648719505095	-0.09987839878733418	-0.10492080042514562	-0.10181079853645025	-0.08256401241412137	-0.10737457359946134	-0.13260307480045253	-0.14671318099427344	-0.14422144499794953	-0.1559740866148851
PNG	0.0	0.0	0.049657448019790884	0.06780720638377424	0.10671721978980919	0.10701796945162823	0.14803381588290865	0.13490200404098207	0.07193068821453874	0.06072384232842509	0.08685854316397013	0.061230599885986337	0.07550921202437166	0.08783340833671271	0.1163832902445483	0.14516764070433563	0.11595401489421509	0.16768440922609873	0.18468325228877536	0.14484812660036095	0.13090969685962683	0.09468126626936968	0.06874332714086329	0.0861154224389038	0.09867553957469966	0.062268606884385846	0.0698756192935912	0.10146798259671463	0.11499518086597327	0.12589964589708735	0.11381452621623822	0.13175427689291475
PRY	0.0	0.0	0.0005188996321736639	0.05216829398395628	0.03881427449852204	0.045242781114618325	-0.06287759686460781	-0.09498226571482693	-0.14124740087327892	-0.207393982047821	-0.18168262142123082	-0.10704739930490481	0.0028633795699395392	0.03537432218991832	-0.006388379870814198	-0.03440433803387766	-0.023821273736612802	-0.07863719238510036	-0.0932627985959722	-0.057906832426257715	-0.20473029996757042	-0.19442023348354986	-0.11145323658260375	-0.0794622469733941	-0.118645625350422	-0.0745583484179968	-0.06555838253975432	-0.02362511349780494	-0.04132514028361012	-0.03580138661374299	-0.04950470022784259	-0.03789397259845728
PER	0.0	0.0	0.030028581206886784	0.0284622868162554	0.03905602993206081	0.04331946201985293	0.029824007821321885	0.019365655251601943	0.013315386875167867	0.025571474832841723	0.02580365517834693	0.032866552255605974	0.033413860206521484	0.04218526998926997	0.04376206765785984	0.029890385857211932	0.039679117805868636	0.04139862599703559	0.04268625294496786	0.039264400719218884	0.04491920554230422	0.03941786284258342	0.04545648219662635	0.04743192586313949	0.0454363772469879	0.039701842528550024	0.043715683781542225	0.029957218565179744	0.035060038283663	0.035411683872443867	0.03520422828322545	0.028484810345696943
PHL	0.0	0.0	0.2520166044916117	0.1954561270719246	0.16189833778459395	0.12361436685133231	0.1008888780691608	0.1766688437965236	0.23064534705494744	0.28446558107759756	0.2651130468458218	0.1810549862097499	0.1716764634455581	0.19058121431621	0.19922173249582453	0.21528334264067084	0.1681521902836991	0.1385638428566205	0.15088743616802347	0.17280676073072598	0.18030939785917965	0.21311714782574764	0.20505021885721675	0.1848343079946968	0.20829035341405344	0.22056367721001724	0.1869146586933157	0.22516197518043235	0.16895351418677595	0.1783590765819687	0.15292932548800486	0.2164042856623638
POL	0.0	0.0	-0.03644355150721479	-0.3038771193047296	-0.5278848702132577	-0.5855039489118696	-0.5382387784061304	-0.5391842591948359	-0.5163483231351407	-0.49705374307094097	-0.5033721287696302	-0.44915251166096626	-0.4135547869469347	-0.38940226490680185	-0.3849390801570318	-0.3671304492025351	-0.37046155638299494	-0.49304107624842386	-0.4117974709108685	-0.3898900516113635	-0.364968689161449	-0.2694464316597256	-0.2590988605481459	-0.24254001491925692	-0.24243626259909945	-0.22756389990796766	-0.27723263139687315	-0.23119929696845398	-0.28914943980384855	-0.31666199307333054	-0.318934913759894	-0.30857514165486544
PRT	0.0	0.0	-0.41692441464367125	-1.137483082296975	-1.2473783279440265	-1.1499311017180047	-1.0205416612704576	-0.8740618122120014	-0.7788595519224728	-0.812916047790968	-0.844734729021146	-0.8278734968384827	-0.8074791283332328	-0.5800398607739066	-0.6722286054071325	-0.7871054906132602	-0.6202931885759488	-0.4599574066128209	-0.48352355687825144	-0.4739473465974475	-0.46530764669397984	-0.5396497638140763	-0.5873589427389914	-0.4873942910501916	-0.5173084360982849	-0.4845301552318104	-0.44168077832622554	-0.5334762645971658	-0.4896908236552866	-0.6001179424388159	-0.602972974392324	-0.501830965904515
QAT	0.0	0.0	0.005084338041516645	0.01069230185077874	0.005163777657202218	-0.010658614483427531	-0.013539654623828667	-0.013228293519662593	-0.002844156553005739	-0.026224136840324874	-0.018490044456875854	-0.023283073093527396	-0.01601754571954883	-0.015276125000518448	-0.016641099842140683	-0.03954382252602251	-0.03167624289101001	-0.04328622308792385	-0.07962559506545785	-0.12451582526177285	-0.15211309502098924	-0.17988905912965647	-0.15244587791535258	-0.21419398323676564	-0.1954169757822477	-0.23646062088075182	-0.20271143473051811	-0.24516148770487023	-0.2612010811080312	-0.2180314296047703	-0.18467285243527476	-0.18492917047674418
KOR	0.0	0.0	-0.07432779239657794	-0.5490276142902317	-0.6834966961270283	-0.5354769554789418	-0.4579294181590754	-0.5212604070644611	-0.46559899540492555	-0.4278011681070226	-0.2500878968185738	-0.4699390824994043	-0.25687037112467337	-0.37148025022922804	-0.4091721273588478	-0.27237960526887983	-0.3632665944520497	-0.30599549452334784	-0.333160008858735	-0.21522220792606905	-0.380153072088496	-0.1936022096400647	-0.22717957484287288	-0.3875317740854589	-0.15500851168390728	-0.2609504738226853	-0.23214512130569354	-0.37931675538369625	-0.2502821955227219	-0.16580511008874588	-0.17908658974215008	-0.41771240024016665
MDA	0.0	0.0	0.08953813711021219	-0.7501482444267848	-0.6765320391020291	-0.4738331572375465	-0.47635478602180426	-0.42417549445081804	-0.34726104120642587	-0.3314915386697814	-0.2211253534286528	0.08960676775435772	0.0020105072431775284	-0.003135454196201426	-0.9660937889120924	-0.9613686956977618	-0.787123795635758	-0.9081696300242248	-1.1113423214956453	-1.071861537621932	-1.191291840361186	-1.1416596921088873	-1.343801854245097	-1.229043021367271	-1.0983328743200182	-1.2300392731464327	-1.2080457243650033	-1.2432219422638835	-1.2200405462753805	-1.1238383200461333	-1.5315444988255544	-1.6835635809153149
ROU	0.0	0.0	-0.08924687971441081	-0.43102131755569095	-0.5994385769739319	-0.621724214263486	-0.5984558411297636	-0.5630129615376567	-0.5166321253382788	-0.5256854674201561	-0.49492581431804794	-0.48225854068003615	-0.45332854412082346	-0.43586698216407926	-0.39714592591332254	-0.41719201188045174	-0.3945038654212918	-0.4024879122739078	-0.4259579070818753	-0.4246924545772135	-0.4380249351011778	-0.37776916393493787	-0.4086770252001215	-0.3941796434559497	-0.3594645708548505	-0.36926389564533313	-0.37115242412331106	-0.3897458825337097	-0.4357776493607135	-0.4205229965413282	-0.4067907630595391	-0.4908085958105768
RUS	0.0	0.0	0.2585631730435134	0.26089054629609976	0.23384668432426814	0.22536231315342103	0.23533708067069448	0.2531574099672751	0.24875270302464614	0.2499767910052686	0.2551549848066381	0.2581426961269173	0.2636982231462248	0.28307637748263836	0.2688933148021322	0.27326766165809424	0.3014101131094904	0.2781822855911553	0.2965635599932348	0.24569621007135556	0.24993219503879338	0.17126135615501692	0.19358435464778	0.19538086839057112	0.21605013479044644	0.1497115033359364	0.1962590498244099	0.19337919945892068	0.14679391875802583	0.15795641952440764	0.18749180647874564	0.1574803095406141
RWA	0.0	0.0	0.0	-0.004808066335815209	-0.008679711119607969	-0.011145021846492575	-0.014792659901918803	-0.019363975423547508	-0.006729865423837911	-0.01617468758665641	-0.021413558753524686	-0.030483327850416853	-0.03170254276555484	-0.0342174587071864	-0.01136487855820656	-0.02219630881663548	-0.014414164140796881	-0.023652038611954307	-0.024037304960822237	-0.03316288302633863	-0.052516259721568925	-0.07929557476024085	-0.08595245842235588	-0.0694066520033676	-0.054771578020484935	-0.04953673431928873	-0.023489292746159407	-0.03441597610317482	-0.028502207159752935	-0.03703528766243469	-0.046034839009989614	-0.04854027538868655
WSM	0.0	0.0	0.0	-6.88435887519212e-05	-0.0018821186372530718	-0.003357129718195573	-0.0004013684196002565	0.001972828143537164	0.002466570680259572	0.0009407569776076485	0.0005139387105224102	-0.008257071997253007	-0.01583666330824407	-0.01485080736726152	-0.011439660601986201	-0.010551890733057068	-0.0137000736684878	-0.013877645810822514	-0.011946358074699237	-0.012322904249384425	-0.013571595729811037	-0.007851882985276948	-0.004875574925733428	-0.006690019146704529	-0.007872064696567982	-0.0068292472933939585	-0.016788458291627784	-0.02873950067486808	-0.023568091698866755	-0.015902253183952553	-0.00884132514825664	-0.007596572639811949
SMR	0.0	0.0	0.005643703212121487	0.014184209485734733	0.016515668345018497	0.0455387875001767	0.03807602684855471	0.03343875709791444	0.032078038645178	0.03326067054694182	0.035785846261804366	0.03842221386445299	0.03273280471647322	0.028050839546667206	0.023573170811697075	0.023029808842833788	0.019938062942403967	0.006891912696160851	0.004726667407273233	0.016904121645699988	0.016627233599963986	0.03342416556706418	0.04616798691761126	0.03667902750454921	0.02551763402582896	0.020556573660335253	0.024471966267025635	0.04169721610873811	0.032728686842031784	0.027246105428502254	0.026623342246323567	0.01323253497662602
STP	0.0	0.0	0.0	0.0	0.0	0.0	0.0	-0.009292171940666893	-0.018322263850378828	-0.032845389354341226	-0.023234904714153348	-0.02011715538774439	-0.04160179353419613	-0.03723347731101612	-0.04226440178379809	-0.09272341518017369	-0.03705139749313746	-0.029762297267632576	-0.017540406021998578	-0.013510851672671187	-0.016369788696157794	-0.016061609255868525	-0.01629206188829002	-0.0161227324129265	-0.01595913393777071	-0.01472285901824577	-0.011646956801791841	-0.011245844969554053	-0.010786245828986463	-0.014418196419330176	-0.01714472641782816	-0.014158579906398128
SAU	0.0	0.0	0.13498939560077083	0.09070501261152497	0.0884790619104292	0.08063864609548776	0.07974143851245952	0.10762834397202159	0.11512554307240297	0.11226326311031265	0.10225130522987236	0.1308675254245495	0.12055027525843531	0.15095892990624193	0.13061475555082858	0.1127726573720178	0.11522428379555638	0.14863273640652874	0.12459739378882784	0.10622645344791071	0.13000836025971463	0.14133433372598425	0.1761217202437937	0.16962467122860758	0.18797832603651976	0.186666565272664	0.16924481556936932	0.13657053615268033	0.14174004503002546	0.10777798317016529	0.09917133352495	0.0977708061578042
SEN	0.0	0.0	0.0333364324193175	0.018393641535041638	0.0357443352248632	0.05502278242439651	0.043479571228988156	0.022111493091636625	0.005081149627939041	-0.017034053115261294	0.007990270068036764	0.012598071911340547	0.006325635155035592	0.0009987246328613253	-0.0035086081471291664	-0.00431496289347022	-0.0007818314152086003	-0.00021957817261109014	-0.04451588016011199	-0.11052225321332987	-0.11145088194376429	-0.10400074328316133	-0.1555937871541735	-0.2183716764738719	-0.20385405773375442	-0.1177109774678331	-0.043432486019390204	-0.03151308316313717	-0.03599017335941257	-0.013552980612996368	-0.01714284170653002	-0.018380901957226747
SRB	0.0	0.0	0.01959013158299161	0.014529884697189743	0.012392277724004863	-0.0050168023466579115	-0.028555425215148755	-0.03388403833302078	-0.02844373670473077	-0.026734558978858125	-0.03394824304965294	-0.026544215940915716	-0.022646373800416786	0.004018958622031832	-0.02550330681471147	-0.013378769899985432	-0.02048188050950417	-0.01682188672305074	-0.01636340182883389	-0.019531492556268404	-0.014453433762584567	-0.016236283072734725	-0.01609880295836419	-0.0062606802002762585	-0.012600625827796641	-0.011724988287420413	-0.015161623331605423	-0.021388737877614528	-0.02604039771116895	-0.0251493568928729	-0.02353788422565506	-0.02895666881429504
SYC	0.0	0.0	0.07099938215642254	0.07366913727462343	0.08654822658449302	0.08498575200381886	0.11424298958495616	0.10692931443161413	0.04886464079261188	0.050549514294062625	0.07415429846511223	0.061599344749030394	0.12264290978665215	0.10593048390392656	0.07331450195644518	0.08848660947851084	0.06199317957358286	0.09859542123411558	0.10854016255443799	0.12785499531167144	0.07330628735224831	0.08264496633643148	0.0881028418443508	0.10003515564152021	0.06801606551143369	0.06173790918702071	0.028365124901585936	0.04739435279905724	-0.02251693752650663	-0.0360541750579646	0.012264797394179183	0.009514789956166503
SLE	0.0	0.0	0.0009418112425718661	-0.001892535617420421	-0.01446561304190297	-0.03111360387392237	-0.051401503679582294	-0.08897215326372221	-0.1465420370198145	-0.16703218196120195	-0.1263408932815735	-0.12039300669243191	-0.11984507769471353	-0.16262055638550654	-0.18062830584556488	-0.19892310624798348	-0.19825362964568383	-0.18797666596926943	-0.34236915553952363	-0.41846132063212416	-0.543099127557578	-0.507956911451346	-0.47985758700778147	-0.4289204125661805	-0.4630623670860423	-0.46476670022407296	-0.4403100322953324	-0.41718160664324655	-0.4006439682275209	-0.40861737414085164	-0.42487362551796304	-0.43045746675405283
SGP	0.0	0.0	0.6130965524767884	0.5444521494977428	0.4631035904846481	0.413107038356042	0.3926528105015814	0.4843976814057793	0.5204925677493977	0.5280414229076547	0.5247460826334871	0.5404572075818237	0.5684953583401597	0.5688025931329443	0.5949565322447059	0.6393136152089918	0.6439735392113732	0.6131049393255594	0.6284607637626838	0.6058736819568811	0.5990313159702332	0.5403783859517342	0.5631135522949471	0.5939723704036393	0.6329229467962882	0.6124161224423164	0.6329978222910482	0.5942446793209877	0.599323524039308	0.6344030753910435	0.626832612102457	0.6295177630733173
SVK	0.0	0.0	-0.029192919514120508	-0.30535393562681756	-0.5929026520461123	-0.7197313097305869	-0.5685431539591557	-0.4779397567853394	-0.45479590557881977	-0.4925784086321938	-0.4773828614878184	-0.46936846502064755	-0.4227054699736943	-0.45983858605173067	-0.36453177778559276	-0.33753302165684396	-0.24639616021128186	-0.2316853039420197	-0.23875766871767068	-0.24054350791282708	-0.3486994678711275	-0.24578435541023902	-0.2134530516874844	-0.20993100769615136	-0.18652769217969434	-0.21548211884224733	-0.2034351343358498	-0.19570189372563052	-0.18860237117431788	-0.19377809082141706	-0.17735193641028602	-0.2501698500307681
SVN	0.0	0.0	-0.11294508866596109	-0.6121895243601294	-0.9360942548459206	-1.035674376415574	-0.9850763280254138	-0.8967616402869694	-0.7915391657847382	-0.69945454649043	-0.7842334344598467	-0.7130269186924831	-0.7290200476460895	-0.636094007425847	-0.47268087051560714	-0.41174264261686355	-0.4370382275779905	-0.4503692826993144	-0.4290203941220261	-0.37536253636095696	-0.33678445208595864	-0.23298559299965715	-0.25825260786961346	-0.2028171298041337	-0.20760397860399848	-0.2679606763382636	-0.27460837249604353	-0.2177295131753354	-0.17463747872714652	-0.15957468001303043	-0.23572836998349	-0.26809474861317906
SOM	0.0	0.0	0.0	0.0	1.6801910418529076e-05	3.306524258839261e-05	1.5704465194943396e-05	-5.7555464305636406e-05	-0.00030394135390743315	-0.0005874910013359269	-0.0007759723500311289	-0.0003890989380361809	-0.0005145124295280468	-0.0010797542302154461	-0.0018580236905152425	-0.0021259500105452744	-0.002435271205780687	-0.003283439578827263	-0.0033199107872250444	-0.0050399374156739896	-0.007487904083514074	-0.01741291983592408	-0.036926031806649995	-0.054787473514583684	-0.0636901502357845	-0.0653694132335958	-0.0570161680496617	-0.04104856150416447	-0.018367881455405577	-0.013039363087485878	-0.018889300947066978	-0.020415296784370707
ZAF	0.0	0.0	-0.24057722977233187	-0.8347744098436638	-0.7703411325125642	-0.7465084491253715	-0.767802120102945	-0.6149792388175035	-0.621002200104237	-0.5279066333615079	-0.6216715065673672	-0.5443992863609082	-0.6348848360423265	-0.5332756382576465	-0.4630477486333273	-0.4245779527622284	-0.6100678011888627	-0.5423059940999453	-0.6267629582029532	-0.5431843261890834	-0.5589221957822965	-0.5377281698234482	-0.5232395637263854	-0.4792621428728938	-0.5096975633803291	-0.4965940338503283	-0.543462205845191	-0.5012137307827014	-0.41664650632863287	-0.3987412062494644	-0.5899757005871198	-0.360476304081625
SSD	0.0	0.0	0.0001491382288110188	0.0001491382288110188	0.00014750821852871354	0.00010666411347504123	3.893836866275535e-05	2.519392741096027e-05	3.55043053845705e-05	9.335103932084365e-05	9.335103932084365e-05	7.121742195970171e-05	5.896673798133634e-05	-1.6099891952947587e-05	-2.3578794061673847e-05	-4.7276834558296343e-05	-6.851042997357837e-05	-7.618162739531087e-05	-7.457003968758258e-05	-4.99773253781477e-05	4.358986653851815e-05	2.962767866598881e-05	1.913401781461488e-05	7.599370039912401e-05	8.131843389769244e-05	3.5614128868211026e-05	0.00023811590821321005	0.00026232026177908097	0.00024551058090960254	0.00013004872636557252	0.00012042691477365253	0.00041553549356976305
ESP	0.0	0.0	-0.1377854617371388	-0.6398884523076576	-0.8063570715732826	-0.7022870617713228	-0.7218826890883823	-0.56951980528126	-0.4141607777332301	-0.5099375064446354	-0.5638125400413418	-0.6342212698719041	-0.40681275846645715	-0.32779436177566845	-0.36264310932105914	-0.5587641559316125	-0.41252363922070767	-0.49884551327327165	-0.3622854041534951	-0.3998820634371958	-0.4714514721068763	-0.5758784651166526	-0.49659291743597844	-0.33352614019740434	-0.44922006124085145	-0.5004232590587465	-0.36974696030874776	-0.4216478068580942	-0.37182048346793284	-0.576656254826724	-0.3021151402650579	-0.3368498119482033
LKA	0.0	0.0	-0.3358284895668806	-0.8914499531789022	-0.9929684989036125	-0.8793543053224218	-0.7753319580737439	-0.67551201953997	-0.605876611371059	-0.5787494638522461	-0.5589756116739175	-0.5524755388256142	-0.5624425991856197	-0.5733711707645694	-0.5159964386011406	-0.516295887465601	-0.5021930937653241	-0.5179215473491761	-0.5082803628975063	-0.4654913249229953	-0.5035611124231565	-0.5473686048147131	-0.5715334439656439	-0.4936014734594818	-0.5266599618161893	-0.5849285353654032	-0.5230320118227105	-0.513231967439387	-0.5051349124020499	-0.5159724401145538	-0.48721407300172936	-0.45896187047346215
SDN	0.0	0.0	0.0	0.0	0.0	0.0	0.0	0.0	0.0	0.0	0.0	0.0	0.0	0.0	0.0	0.0	0.0	0.0	0.0	0.0	0.0	0.0	0.0	0.0	0.0	0.0	0.0	0.0	0.0	0.0	0.0	0.0
SUR	0.0	0.0	0.008575323789106193	-0.21391786662932066	-0.45736334999491035	-0.54447275351025	-0.4322655631561312	-0.260238536110724	-0.1836829984481092	-0.20454222342749517	-0.19081793018580484	-0.15804194508902691	-0.12670692372008796	-0.12621641261050254	-0.12733327067688816	-0.13029951218830327	-0.14075437406422253	-0.15647479395918262	-0.16389085446901763	-0.13249242451425225	-0.14913999941995604	-0.15610923700420942	-0.18099661181624205	-0.15711864510176143	-0.18762158981461274	-0.1566534217296356	-0.08327770969119852	-0.09974525789169242	-0.1348876126482712	-0.15262113569759483	-0.16483559942394033	-0.16670314476984194
SWZ	0.0	0.0	-0.31716806223157645	-0.7726223225183682	-0.9837914559229999	-1.0704798075496957	-1.0787400814370462	-1.058529549167675	-1.0203500025233514	-1.0082680272062605	-1.0195883655953253	-1.0304439915672536	-1.0272887499690686	-1.020051814659917	-1.0168830747437352	-0.9859951771162723	-0.999284193833172	-0.9895132000691698	-1.0070342753784378	-0.9798509399419175	-0.924247463856509	-0.9275805675284854	-0.9463459492817572	-0.912786910008967	-0.9110117418482444	-0.9199211090148651	-0.9398647218580636	-0.9362167562837032	-0.9606719394470886	-0.962142378367048	-0.9537073296788878	-0.9689335795484366
SWE	0.0	0.0	-0.2192188504644088	-1.1302034321238552	-1.3555888599591004	-1.2264105808864945	-1.1652177875995595	-0.942477549047438	-0.9947895889546032	-0.9917304240057101	-1.0799474096299	-0.7091911279461405	-0.4968326576742621	-0.6415530373098277	-0.7284484680480485	-0.4309939430933718	-0.44384241520459833	-0.7507934914926295	-1.004183326727659	-0.4170552838746677	-0.4096979696311953	-0.5520445366432813	-0.30309410914826085	-0.34049586020711287	-0.3979871702304738	-0.585084801096003	-0.4266099146329805	-0.332831364922348	-0.33351892178721254	-0.4456302739231255	-0.47261811881662563	-0.3654390120386597
CHE	0.0	0.0	-0.0941464548865234	-0.7256074940159896	-1.2436147058333291	-1.155913149289689	-1.0017315371434576	-1.0695887301166884	-0.6041110505062619	-0.2435906960044587	-0.5608407774345459	-1.0693867659947065	-0.40761250704957064	-0.4829837389510039	-0.8202184464208395	-0.9859667318659726	-0.3568406757490594	-0.7389061412749975	-0.5096381167796982	-0.7235036071563727	-0.388163063633129	-0.8434144343944627	-0.7451739699355198	-0.41211512484191637	-0.4153748234462018	-0.7391933114068272	-0.6214577212737327	-0.3772529236469646	-0.3839366329272065	-0.793728096720081	-0.3500082071380417	-0.48482849826051444
SYR	0.0	0.0	-0.008194943390138487	-0.04444375381796872	-0.09386824946087113	-0.13732653491398406	-0.17290765904603989	-0.19062841169569245	-0.2039197399294701	-0.1930870406834484	-0.1786373410849751	-0.1878433692451109	-0.18344934236868005	-0.1797765215223568	-0.2131812683340506	-0.23276570065328128	-0.2291644574602958	-0.22724567772679505	-0.21195665680311393	-0.19253523771919356	-0.19396002643343735	-0.2318471411641876	-0.26521701177032453	-0.26351147019920695	-0.19823905582255774	-0.15805703427145268	-0.1170658461326024	-0.16269538091562286	-0.18145807020798488	-0.1929613927266205	-0.20776500974575285	-0.21155413694305958
TWN	0.0	0.0	0.31317111342679116	0.3259330265668492	0.3268226618609038	0.30678108629378364	0.27037241177043647	0.28474979469095274	0.323683610154335	0.2878567540042898	0.3033084010986009	0.29969523550379407	0.31053280472845834	0.32346312545152855	0.3225889460109821	0.32820610323285315	0.330352349924512	0.3435617394053736	0.34336945518096407	0.3491682099328042	0.32822124940086184	0.3290934580293836	0.32838299819542005	0.3458112573543559	0.3573060689313845	0.3346148235931157	0.3637693452468005	0.3462027383673405	0.3571718499163046	0.3682005375061026	0.3362711624296688	0.31839424218067514
TJK	0.0	0.0	6.462781554361641e-05	0.0021183914844291607	0.011165380818045634	-0.01573253344168135	-0.0760921756090216	-0.13342693545512763	-0.10632247197247535	-0.06621499452738044	-0.09171967571394157	-0.1156018851457663	-0.07805550172852449	-0.030181085489466852	-0.04993381991955648	-0.0648650859519262	-0.11433227362426246	-0.16823704439175025	-0.10499935832403162	-0.09646263972109548	-0.1777703149408616	-0.23322252937894028	-0.19321872438571308	-0.1098010855057896	-0.06751943226437351	-0.020524035673052943	-0.005040459097627181	-0.06858279077601726	-0.08006943963537738	-0.12110390448608621	-0.08381606546811193	-0.04763967513500278
THA	0.0	0.0	0.43560469729937434	0.4718815584913383	0.533149016381218	0.556088404098154	0.5593307761390554	0.582559573895014	0.6015637937464291	0.5863492084122957	0.6076575354488245	0.6170254007012765	0.6649751172667528	0.5980765759473927	0.6669388284448408	0.6447777691524603	0.598893012044055	0.6061366270783353	0.49236481934258336	0.4482469426456692	0.44831851450730653	0.43441915749760085	0.3920910892429186	0.47756108592200697	0.49143018763397883	0.47744019292608186	0.49872690761441074	0.4703440079803167	0.47862947010852697	0.4757631320008615	0.48780042380518474	0.468519136359391
MKD	0.0	0.0	-0.02566242403472252	-0.12911704127646084	-0.2935281988251992	-0.5084938139868989	-0.5302136308942829	-0.4667522378923872	-0.40182583120906834	-0.3395803359030114	-0.28811795964795994	-0.29171043590193735	-0.30502080475738325	-0.2500639042391284	-0.23168675131450822	-0.27475943103725253	-0.3181490884894944	-0.31263056496178	-0.31660381061564546	-0.3140035732268176	-0.31150179837204917	-0.32241273974267237	-0.34761710043852423	-0.3532154126211662	-0.35024377047043753	-0.3653169501468323	-0.34146512055891476	-0.3305323732844867	-0.3141099568618744	-0.3078574456194305	-0.28090275673586795	-0.2906818623373497
TGO	0.0	0.0	0.0015970466921144677	-0.01237771817463873	-0.03725868412800537	-0.10432451838999768	-0.14612674729077568	-0.15334722481716856	-0.14334163075951922	-0.13734124439233053	-0.12109945320524229	-0.11456131845180018	-0.12837321040642946	-0.1478960268549656	-0.15861040519862257	-0.18645409916763223	-0.19139093036238952	-0.1816292707048195	-0.16938024583179612	-0.1567040331193481	-0.18418861567471856	-0.19544870452344876	-0.1654153281895776	-0.19617322052261077	-0.23056145055310173	-0.216494927548172	-0.17829452107618327	-0.14789868003144413	-0.1574848551211927	-0.14188462023719817	-0.1532340454822867	-0.15379665178216761
TTO	0.0	0.0	0.004101135537726286	0.0038225861309193476	0.0012258849922508475	0.013826040833286868	0.00024137956895486923	-0.013131573822156017	-0.04145601429487167	-0.054250038443492965	-0.09068217789612865	-0.13969969861330478	-0.22179343440702493	-0.3115215285079964	-0.3487622066699392	-0.3887519566297737	-0.3636670027739597	-0.39466724733810965	-0.48237629112449776	-0.5103898505798177	-0.38937631036974896	-0.36956083823753705	-0.33807774884078157	-0.5063110507774415	-0.46910384747457234	-0.35898224194288453	-0.19195230512766281	-0.23676017126706972	-0.2686825523158687	-0.2674032054043596	-0.43680299320173477	-0.445737456133799
TUN	0.0	0.0	-0.09101065361226679	-0.3801989549848339	-0.6066009848156417	-0.657312322895176	-0.6415283638697145	-0.5284694303052784	-0.4621614897330151	-0.44097380324086277	-0.44123452677456987	-0.47240452867765015	-0.473727078655517	-0.42271898802591634	-0.4335823315360532	-0.44503277632049754	-0.45833879076816464	-0.42750986341149044	-0.41651403032255674	-0.4339894682882428	-0.41392179465002954	-0.43527791947758354	-0.5529407530643682	-0.5590097147079809	-0.4155084509392837	-0.38481651930665217	-0.3513492620693337	-0.3830730924237469	-0.4441284272642565	-0.4249976812052414	-0.4238707368083183	-0.4377376038283254
TUR	0.0	0.0	-0.18441771592987433	-0.5473907009223233	-0.6005085478529071	-0.4366837899958731	-0.40185107226611283	-0.3511400073509141	-0.3592836796377896	-0.3210920280407703	-0.39708228335081364	-0.3382033166580811	-0.33555032538783447	-0.2624226674118768	-0.24873190585852356	-0.3848339500059583	-0.3903813410707224	-0.33977382901189124	-0.3337212365741138	-0.3321172526605909	-0.3530426692490152	-0.4532348914451201	-0.2824597020719688	-0.27275298186906216	-0.30577720482590776	-0.3611703933983468	-0.35774547773747	-0.35638054009197173	-0.4673192571905349	-0.28180962349276806	-0.32064769467359255	-0.40731727194290857
TKM	0.0	0.0	0.0013616149966644286	0.0010418884323737387	-0.04300253870576087	-0.051653428433562354	-0.12234331935088161	-0.15119725491244962	-0.08600497874071689	-0.11272305915873693	-0.08990989527739579	-0.10420170403937501	-0.1376481788022632	-0.12325214189620182	-0.09296603332479281	-0.09913302248966138	-0.10956072701490127	-0.09053144781913103	-0.10012825643775924	-0.0983543213561644	-0.1305535979637118	-0.18279912526494302	-0.22290053989760805	-0.29281349079878227	-0.28941202373488073	-0.2876725358451848	-0.23099761432526789	-0.21150690473151768	-0.17360253220265465	-0.15082884626395066	-0.11239269102679694	-0.11796487611902551
UGA	0.0	0.0	0.000794176613050368	-0.002188812034420451	-0.010541883810955	-0.004857649182732349	-0.015809226559881928	-0.025105381854273467	-0.03951177579867293	-0.048528442398221294	-0.04597837205307931	-0.028465702883073707	-0.03163867303627166	-0.025989035627216328	-0.07978479398788041	-0.10936721301242347	-0.06667055914081343	-0.14081949743448563	-0.15930311932746966	-0.2004311011998383	-0.2055638684764327	-0.20329305823443278	-0.197843566526823	-0.18663731958034058	-0.19259805288438514	-0.17158504728853607	-0.18470954659474126	-0.27441766341529394	-0.3196489984741757	-0.38249610141144474	-0.3383602567930133	-0.2741461875414797
UKR	0.0	0.0	0.020704530974380297	0.1211493579084566	0.07629306187357798	0.04444238537948397	0.11135621102555948	0.11565741174486277	0.1346436113514482	0.09519960467130328	0.1485071526286852	0.1084164287035394	0.10999588684967865	0.08310182251689557	0.08567750176922129	0.08293758169086729	0.0856957151966542	0.05310114371683827	0.14319212215461175	0.0757430443119711	0.03998740143642543	-0.013909486237828617	-0.020979949825306043	0.03192269049623331	0.05845351449809133	0.06406964135161619	0.09292349493414953	0.05685017202230469	0.09614347051383199	0.06115822654368941	0.07911531488073997	0.1287344603307039
ARE	0.0	0.0	0.08159001173457803	0.060432139467403445	0.04865615775679899	0.045876720609427935	0.06356930435933439	0.05163455168522013	0.059082595880433075	0.08171881629106537	0.06947433988779839	0.06155731011534549	0.054551633458377324	0.055602454623282505	0.06358828952728324	0.062215329970261024	0.05533180805616933	0.06230586176068087	0.06898179516838798	0.06373385068627613	0.11037742454542698	0.15065058564531775	0.14637402942241362	0.1718371211821612	0.17368599612586078	0.14798811900738063	0.15484013131015217	0.13532354045351358	0.1378193534610217	0.1538947287726078	0.14082427708608236	0.16584457155386367
GB.01	0.0	0.0	-2.0282717829459007	-3.790667471522702	-4.18428391750314	-3.8395764902504737	-3.645495458519976	-3.637375698170442	-3.300431908753665	-3.6399917127234116	-3.2718827845805154	-3.6068469459370034	-3.3023694527130942	-3.441302768783727	-3.292577283127107	-3.421473783157203	-3.2124529061538065	-3.3260633470454715	-3.201504128359056	-3.35165578800527	-3.2455250829991455	-3.0960459917399374	-3.001289082072389	-3.0302206082133964	-2.983964395760197	-3.0610978760618135	-2.978259948866513	-3.168876397398146	-3.0341693267708636	-3.0839226769207695	-3.026497698991115	-3.0636252759725036
GB.02	0.0	0.0	-1.3644485360960301	-4.099157545246046	-3.2184542335075395	-2.8594928001904774	-3.005437552888879	-2.3637114557424677	-1.7116895663953358	-1.714520893807614	-1.8250182460858189	-1.5121577486122972	-1.7513440254437573	-1.4070524124359163	-1.627010039993504	-1.7521583360040949	-1.7773093648313032	-1.0283909148366854	-1.1841126499504195	-1.1225099632740987	-1.2977977165391397	-1.2365594340418729	-0.8500383863442096	-0.745246728933513	-1.1412675922150006	-0.6820591748632254	-0.9822751861833012	-0.41139780103505164	-1.481412610035393	-1.5869895296960923	-1.6553922741268656	-1.4825936067244916
GB.03	0.0	0.0	-1.6032027908749469	-3.867731203936675	-3.984332005142044	-4.754221319647001	-3.1584541899709606	-3.457106587637182	-3.1103981204280595	-1.6025042588080352	-2.348376221090187	-1.688189438847898	-2.0576059286854465	-2.186242516522674	-2.780612463807852	-2.2411903292695934	-2.4485119987757376	-2.372447513940401	-2.8318590180898773	-1.6645170993212721	-1.5926598539131365	-1.5473565410798806	-1.6562632088107931	-1.1006547136735767	-1.1230313542676118	-0.7856606134157729	-2.034710119982963	-1.9447247178033034	-1.6908052736798185	-1.356605541546374	-1.8084086115485176	-1.459930867561876
GB.04	0.0	0.0	-1.3464087349081666	-4.1582979574323	-3.057768608460476	-4.431903854413955	-2.6009520142369347	-2.562116903107947	-2.6634138634160087	-2.431325576967569	-2.6303669099629334	-2.0295257915830422	-2.063648677847618	-1.284632976366007	-1.332201961332291	-1.384091008899524	-1.8624471050013525	-1.371944542333381	-1.022307287797719	-1.1124963213043348	-0.9105050999942743	-0.7254292592872136	-1.0164826626068657	-1.5331869887581284	-1.7995798394240148	-1.517915260272229	-1.1675547407914877	-0.5394850408644847	-0.695006623298855	-0.5477229110354531	-0.9982448119693288	-0.6823442417451586
TZA	0.0	0.0	0.002000986194539145	0.00046641543149927855	-0.0040182571094393715	0.00430019827382111	-0.013770208722119204	-0.05563542824233991	-0.07888451596985702	-0.1022563383009989	-0.08814516041945053	-0.08851147318906794	-0.08632492185574048	-0.1144678455108461	-0.13558456451605583	-0.12637543118468875	-0.10224052183167576	-0.0689603954382334	-0.08700024191682365	-0.1623902856535464	-0.18021430598397226	-0.18435863514959516	-0.1555866716881682	-0.1687867074527727	-0.18244012505111984	-0.18163503450780993	-0.19750681274233184	-0.2062516039048612	-0.22225579724892697	-0.21862934690706215	-0.25743090108398814	-0.31947123377791264
US.AL	0.0	0.0	0.020218460516452375	0.010917574029356558	-0.07979146634085055	-0.1349722865444658	-0.10519243805773293	-0.05548946026054935	-0.07227293683482738	-0.03894715057058962	-0.09384700438479499	-0.025289949430140624	0.013942709620295979	-0.00535357380920809	0.009542256843020347	0.015281992883919848	-0.009003486766034907	0.008458226793695012	-0.01296521043493426	0.011664586683401978	0.017317359307855718	0.020917143822063444	0.030109391450472422	0.02337649493624472	0.02771567769657146	0.01893374524917224	0.026400931871273237	0.012373501834028744	0.02984124891045603	0.02373706658063135	0.032465914251167405	0.03422497432432614
US.AK	0.0	0.0	0.006439544207692549	0.007425101734792605	0.026239335126998498	-0.02005027914980806	-0.18315920077409675	-0.2045083978418738	-0.23858583589947413	-0.14313438464640393	-0.20235896503303374	-0.23639302316349475	-0.25654054901561585	-0.17124082484487602	-0.19083342299610617	-0.29669385184842856	-0.08236259985557881	-0.11291200326704054	-0.14869085561610706	-0.2154419338319391	-0.27774109939407987	-0.2519260056956685	-0.11994219447937216	-0.2281653988541632	-0.03406703335813166	-0.08255343946688143	-0.13704390710477243	-0.07771277815331601	-0.10003563519367376	0.003305799396935427	-0.030539756748693137	0.0018604827612289654
US.AZ	0.0	0.0	0.028593937962995142	0.01755078599809945	-0.11284995929347064	-0.16125760675310685	-0.09909944064743215	-0.05640991821985741	-0.020055467015478445	-0.08312052280464721	0.008285743573654969	0.03623435008215381	0.029388581348910314	0.02012383470031409	0.023716829645015203	0.02504840074966097	0.024141748825723397	0.022455560001977126	0.01253879843094996	0.027085311256214162	0.008796338434935436	0.021877930298419557	-0.006363143568322016	0.03876256742876283	0.03717165187702154	0.04135871934594082	0.04391530757443807	0.045686485233198404	0.045186833571553287	0.04155838891528596	0.044786176262912036	0.03255020534749242
US.AR	0.0	0.0	0.011817889904763845	0.009594453887751264	-0.012588236344335257	-0.08675029226333786	-0.044844282789646694	-0.04499453333053349	-0.07873427020023138	-0.003193392068123746	0.018185980581764127	0.013163423923967521	0.027525090559543663	0.013414809674738848	0.028090770735067494	0.014916682321319819	0.021709098475852784	0.015614147962783598	0.019032596512946753	0.014587087323203463	0.006380764921054549	0.0016825995225122625	0.01615495941980072	0.005948923414056395	0.01363132251706034	0.01521836892677264	0.01594455614977175	0.0192549670653408	0.021745081910284902	0.013448936822002544	-0.02554320380332431	-0.19264151600217883
US.CA	0.0	0.0	0.21822432721894103	0.08526628133123104	-0.2388134825125232	0.017754855581042506	-0.15221177384199258	0.14342250985852623	0.1511004819961359	0.17092279686938827	0.17166450369214825	0.18806381075018308	0.1725913381017241	0.18571086880208032	0.16870700278324158	0.17696622532008544	0.16963517748971313	0.1973145662399034	0.14783716539086278	0.16816023691308413	0.16354985941890998	0.1767837116571691	0.1624019749444816	0.18543932667629548	0.18666272298721864	0.21290008493015655	0.203791681434895	0.21911147194102476	0.18179259341382092	0.22340285621129663	0.19759787830737618	0.21668601940969534
US.CO	0.0	0.0	0.02983491780343961	0.014597132294746906	-0.12980359849774636	-0.15042777381837347	-0.1152037410669049	-0.060778275780126734	-0.04305456083961712	-0.0520259975716697	-0.06477788902160553	-0.0406745481208004	0.027321576660854774	0.02678712957944196	0.03818391293406442	0.051437527180087095	0.037402548455633955	0.04273565282899572	0.0321371787194602	0.03455212292553522	0.035710758750151506	0.04264339175454879	0.0330799528583281	0.0407351098040909	0.03875212342705492	0.048712531292771644	0.02168704143903355	0.04993448754422314	0.03706413306652223	0.045250932117002485	0.03822282964363044	0.0481353809058227
US.CT	0.0	0.0	0.026134570398950174	0.013816120016163502	-0.08063216140555829	-0.09293878881400097	-0.05078612288456075	-0.04577674647764374	-0.04604048945210382	-0.04770988549943622	-0.06354411183845388	-0.04672484104246699	-0.08495025584868143	0.009958873253923528	0.023675344409501697	0.025930973636234533	0.018820344430370284	0.017224957857719936	0.0029907621717173427	0.028539849477726698	0.024940641613069303	0.03290988964077535	0.028917736938516292	0.033368113055254334	0.021827450020350803	0.03202908822432793	0.0285217269904825	0.04055617803824241	0.03675542619485661	0.05225099195906857	0.037403472793906545	0.037374210910900985
US.DE	0.0	0.0	0.0063987091990291844	0.007005786372871192	0.025760149064169013	-0.022855263478360754	-0.18231646080983932	-0.20766899285606932	-0.23107414468085397	-0.20804547306854104	-0.145059331486308	-0.15924349663181125	-0.24300382773209117	-0.28774943625679006	-0.21522252589226687	-0.16088918555888787	-0.23814363641717629	-0.06921676135325239	-0.0706767413532261	-0.04278523867742301	-0.036500610121226185	-0.05289181258154585	-0.03416742305095699	-0.012896172166265707	-0.016565769956056187	-0.015947130172244695	-0.0014572921131272842	-0.018636017727069465	-0.012205308381374458	-0.00659106218048322	-0.015325759287643237	-0.019002240011667393
US.DC	0.0	0.0	0.011915233478254628	0.009455720717510552	-0.011544231301918728	-0.08773621496375172	-0.052436873631112046	-0.009839063786309943	-0.06277001993832965	0.009363801094064428	0.021230117316539676	0.013873088626548125	0.020719210671416022	0.024983716932514	0.010395052659251114	0.00956262422502352	0.011020084352852955	0.012538177053511568	0.004858119041828424	0.008575167428848118	0.0012082969340632133	0.0028809018989051083	0.008525862750730084	0.013247042410813314	-0.0020724402011840226	-0.002982192321132615	-0.007795647481168011	0.016083251967424772	0.027966873839480044	0.031856733362811696	0.02636535053439637	0.01504912783836243
US.FL	0.0	0.0	0.08204804218630013	0.020395127915406874	-0.19309771447467705	-0.15873333048459504	-0.1387753997462604	0.054799417903450554	0.06086700686598334	0.08232516525878975	0.07075608572426617	0.08068498477604713	0.07649374501617068	0.08839878917403787	0.0850663511232197	0.08779050861325022	0.07450379728326517	0.09183082424943922	0.07744211199296469	0.07404952711580481	0.07605726403350221	0.0871556243442928	0.08761499758416225	0.0885439729155113	0.09903795471426502	0.10678647195772051	0.10974800886718317	0.09128039274175492	0.09750829295007701	0.10784764865512386	0.09107413346254312	0.08586894452755622
US.GA	0.0	0.0	0.046972634318831474	0.021375959452352156	-0.17748750635533384	-0.23709076144765584	-0.10691510400996362	-0.09794295308792611	-0.06372830545748887	0.05800346295259384	0.05534384147400928	0.04959763548524343	0.060876530287989894	0.0510696207493222	0.0583235056877518	0.044965211043290765	0.055038495185333325	0.050550941824334394	0.055769740473921026	0.058519163749104486	0.06003269808882994	0.05244948244009784	0.058404732512506996	0.06050855959343071	0.05939018754903547	0.06307507106215748	0.0737139249034291	0.06752881249421083	0.07182688392806114	0.07589643394942946	0.0718204236784592	0.07250713645630125
US.HI	0.0	0.0	0.007842762699472594	0.008871386938480441	0.031022330945607024	0.00503245237051253	-0.1615990917253174	-0.17712399687858094	-0.21361512309771014	0.009908994085883194	0.00041286758123426637	-0.04396538874874567	-0.04249894709834612	-0.013140731783978232	-0.07914631769597724	0.04346342010586035	0.013756544132248472	0.016443611186001128	-0.006953204541182423	-0.006543510510370609	-0.004267651453748744	0.0051910291700041356	0.032274914543317657	0.01615274817734491	0.03228957569640922	0.04374941110092401	0.052688946343204535	0.06608305077415721	0.07524257487594443	0.08738771305945026	0.05337201092181498	0.04962032658692994
US.ID	0.0	0.0	0.00607647556123414	0.008038314297431626	0.025199768518358034	-0.025405796303712425	-0.1761661562871053	-0.1953882968998233	-0.21807745372021126	-0.15072215853106918	-0.1228510454051257	-0.2807912754698827	0.01422371554782309	0.007210740652019432	-0.011488502348655505	-0.07782818913676381	-0.06373648934896448	-0.1285275384146134	-0.10672596520814315	-0.005637668140523466	-0.018335581451789373	-0.0807704283062538	-0.018871955897092896	-0.09692029130292656	-0.4605882423342589	0.035781164556558664	0.030250453410474165	0.049956138954732054	0.08071569893493002	0.07666657271152566	0.0969380301968581	0.09221440611730802
US.IL	0.0	0.0	0.07633994157394408	0.024093664484525767	-0.25825430201374955	-0.16541517793606797	-0.17914819380231428	0.012915839812777108	0.059808823649531995	0.07584340051340899	0.07963116674496451	0.08005240553936588	0.07630675158862843	0.0707004596193439	0.07697212356010397	0.06894150327350079	0.071240846361742	0.07312968388324403	0.07282102447823124	0.08080732748716457	0.08115885901092135	0.09166355789413938	0.0920186359580466	0.09145686281828436	0.09903953390688613	0.10609457314547655	0.11066427839989679	0.09974478083227822	0.10113405550968846	0.10322477646704797	0.09173567522726689	0.097411591058294
US.IN	0.0	0.0	0.03267901456105449	0.02085378811911287	-0.10242695772755273	-0.16853840478554538	-0.11795066574428192	-0.06354742380254574	-0.034823984794007945	-0.07968566226508322	0.033141607011177854	0.03169340107573859	0.03673299450710488	0.029784574696289923	0.028323686075815147	0.030474314354411725	0.013913995191061623	0.049332213523323176	0.03901617007451286	0.043864501358736874	0.03981666652783655	0.04277244808690295	0.034737863793221635	0.04248129498656272	0.03219142987438417	0.024710491191681783	0.019185451327485836	0.035441897507815234	0.03489979566546619	0.04740880759415145	0.03595016234019255	0.042634830874743734
US.IA	0.0	0.0	0.017248597782715258	0.012247667909282	-0.0157337287602366	-0.06255706844117137	-0.015452956152983699	-0.026712227050840198	0.0007498372412095833	0.029476136889594606	0.032843324867792845	0.03521553677356959	0.04341118043582615	0.027920429753525156	0.034509105137514595	0.005240712267862158	0.012123653834894554	-0.0001999614001158001	-0.12005843386009296	-0.08367065325415313	-0.14799526556185105	0.019511663721538675	0.014168235510925165	0.014242238464845514	0.013497064865553021	0.02489313104667712	0.026829253020510535	0.028978524066536338	0.03707346788686117	0.025417762397728083	0.046679387836312536	0.0308784629280634
US.KS	0.0	0.0	0.015397152597218522	0.010827457984485811	-0.022798299128234945	-0.08421895132031398	-0.06871559436555374	-0.05914566808776778	-0.05251402916436332	-0.06790860695992107	-0.11245828703438931	-0.05803120368214065	-0.03240324263993344	-0.12492153260136307	0.020099367257708778	0.00680469087686042	0.008381077437169537	-0.024416902610857605	-0.011602102592978003	0.007002724336113708	0.014904917437963405	0.00918114225181288	0.019139511594046255	0.00545030653145151	0.018123333925501584	0.012260440436495657	0.01800370506754856	0.015145046803977102	0.017364934236541174	0.018868932557314366	0.010657230603472456	0.012667087208639849
US.KY	0.0	0.0	0.0193338651657049	0.01155680589850494	-0.05709616876075074	-0.09496365999637213	-0.05853096993386764	-0.05308812151555431	-0.04156519604719966	-0.049559279532374045	-0.030139133667617113	-0.08061605071579825	0.032473259300513924	0.015573476950314635	0.024547695403387415	0.013155481776450095	0.020777943692507073	0.01292813720135122	0.016757848942172693	0.009783133817320433	0.02085664510507179	0.034465783470727374	0.020416941031919933	0.026932742007423904	0.018872674350545182	0.025493887637995094	0.023320320332298472	0.031085139924535987	0.03640683466770156	0.04176066501695441	0.031384023160718755	0.03116759366263988
US.LA	0.0	0.0	0.026210061803411122	0.0133759591733007	-0.09332865185162076	-0.13305802357711505	-0.09540856316263557	-0.05431590054968405	-0.05531545916408476	-0.03801556089229052	-0.07843878446593955	-0.023956281570114424	0.029407532527248037	0.0068711542432042805	0.028998959584303208	0.0105126092925234	0.019930955610902856	0.010823437888629606	0.009527641921103225	0.031268226329728144	-0.0011593939365894812	0.02274302975051601	0.0061796158961735514	0.05000992067909493	0.0455598013027414	0.04582482543871169	0.05767459087100413	0.0583337017113994	0.05819772759521058	0.05365271182695697	0.05119433290401432	0.033586031525767446
US.ME	0.0	0.0	0.005479713937583952	0.007375261641806574	0.0242458666961598	0.005506449623360332	-0.0947208860398785	-0.13549592657258192	-0.19625111418161145	-0.11129213028721052	-0.18527534358644404	-0.09262909268934472	-0.17112633590710136	-0.19851367691435806	-0.15155768556026628	-0.2093300212444471	-0.17890892083343157	-0.02888685243339628	-0.05534945516766365	-0.08370495720532167	-0.08142989297169612	-0.035584124969534336	-0.0242905755831635	-0.02101549078299403	-0.01916115209331659	-0.028241987971155957	-0.056017177011080665	-0.1764649639225513	-0.074872372300816	-0.18720805972114452	0.04052984688454053	0.00031322246027976064
US.MD	0.0	0.0	0.03626741056081961	0.016942363004801564	-0.14685676578439777	-0.1486309232235028	-0.122375006612363	-0.048994757754916574	-0.05087254178479661	-0.029371381816900577	-0.11829995603740429	0.021064502385548245	0.03360321129084465	0.02833256330267986	0.008047231782382092	0.03111254356273907	0.03382467490191665	0.03857627585663881	0.028488023600492518	0.03494946945337141	0.03745672396375799	0.0334236813707367	0.009308758806669815	0.014283497554412605	0.015400212067051555	0.025826478371149264	0.04706786801815799	0.023045395112752942	0.04570312431868562	0.05379372268465854	0.04981467476292689	0.04940528976218328
US.MA	0.0	0.0	0.04715425740307033	0.02197036043201095	-0.1726678008940552	-0.21282224702747765	-0.15716831134595655	-0.028675878084216677	-0.05482457541047259	-0.027611642932312552	0.05661020494718283	0.06305270696222998	0.05330778410577164	0.06153810716136299	0.05829468154610051	0.05786977808617255	0.055463989950110815	0.06124955113397945	0.05160653717255492	0.05776820722975806	0.06450183863990766	0.0633603801138305	0.06529268204436	0.07159647068495367	0.0775431757968903	0.07205532314384921	0.08147740304120799	0.07576920642127227	0.07809182998439468	0.07700318697101416	0.07720222184406378	0.088974815024212
US.MI	0.0	0.0	0.04519932337814225	0.017385141454240305	-0.1523796364002683	-0.15172203086301073	-0.10900675881372335	-0.04877157385275721	-0.02807634881331067	-0.02086168663999466	0.018455006502637872	-0.047371960614406294	0.05716624056091302	0.047204986332438637	0.06341548185093693	0.04391139683666001	0.054491275021661956	0.04146909301316892	0.053981829466120956	0.06922777908380251	0.04830134800077879	0.0628272954827036	0.05808846224033548	0.06269347674345838	0.061010418653895115	0.07686223985399199	0.061791873682826015	0.07822365455645297	0.07002738478283366	0.0837693376083859	0.0649954228401306	0.07654648166801614
US.MN	0.0	0.0	0.03159443654039418	0.021119272442549075	-0.07328233180315946	-0.10064057481466993	-0.06072676572108637	-0.050802780515513124	-0.016966595396161743	-0.0824844163295535	0.037304048223552044	0.04758933367003948	0.03699454934564805	0.030034053715621845	0.05078273781133902	0.04820941540695234	0.046800074064656805	0.05259082434885265	0.04266602789999574	0.04959935231243495	0.05485105248337341	0.05813352627683788	0.05023359612967848	0.056042793845390015	0.03848358864828594	0.05459788805655119	0.044463308104658594	0.04501386507640426	0.052747204846537166	0.05278492297950965	0.052345864642777684	0.05283397326281136
US.MS	0.0	0.0	0.010991744541377635	0.010046579765021768	0.040942818493516775	0.0024425644952197345	-0.2073757668687115	-0.16748799252727098	-0.2254386373265138	-0.032666114386492584	-0.15435987950036534	-0.05480099102227465	-0.13750576788656987	-0.030620438762651858	-0.1895584108602466	-0.013417393380399378	-0.0058794792622385295	-0.0026301391369942806	-0.012161806597810187	-0.015370991325158734	-0.01820487519357261	-0.025835381707928207	0.013407866986514527	-0.00537680628471815	-0.024676738148399213	0.006209666274359371	0.012755263637087566	0.003773637202364455	0.007486954336211049	-0.0023199135765428203	-0.08968491716375704	-0.21683758364908767
US.MO	0.0	0.0	0.02890236862413964	0.018061142711456313	-0.11404196649427156	-0.1403613978666729	-0.09884995585140999	-0.058608038990071165	-0.03060662227990507	-0.05170432066218256	-0.04587456448229554	-0.031068844111181715	-0.07511561973763126	-0.07565504380163679	-0.14121575469765446	0.026677233560135072	0.013028852697427595	0.021611526418308102	0.004321930360595694	0.02843853784710859	0.024122372191781594	0.03687082990777579	0.03494046599819001	0.047042711048717045	0.034995854424635375	0.048552459527928526	0.04143935191314174	0.05315091563062868	0.05923816795379011	0.04880572573213726	0.05486761735471468	0.03950257246132516
US.MT	0.0	0.0	0.004363270358376248	0.005457260172314626	0.019125466550806713	-0.005570877249161388	0.022100115069445536	-0.07917336102155614	-0.3731570588008548	-0.3406586811387391	-0.2985146696471097	-0.18178188610857848	-0.1969877577739476	0.013195303034296835	-0.03149529816026675	0.01379783190480488	-0.1377844095092895	-0.17850380267286914	-0.07759272231409042	-0.041650081418254103	-0.10571696156185251	-0.23928447601822	-0.004769074314692201	-0.003231314429408272	0.006408543760660912	0.0035508591836430625	0.011014354964800077	0.009181193405027877	0.010174668272999732	0.06672586089047083	-0.008763993958116334	0.029401619853275385
US.NE	0.0	0.0	0.011093376304116553	0.010284670794358242	0.04105359231205696	0.0029144240651035602	-0.20595287348434965	-0.1820984827044625	-0.2202951718501267	-0.07577860342019571	-0.18579912646059515	-0.051955418363358596	-0.13930515720220749	-0.010069732624395922	-0.1243130749296939	-0.226674644052971	-0.1492133215737823	-0.19389658390061015	-0.025504481284444047	-0.012597598454733294	-0.03410840224248313	-0.011829966542398207	-0.0013941751598633978	-0.004471317825527343	-0.01960749158814723	-0.08522986650657538	-0.10098057602621058	-0.2018525284498529	0.005419790768579347	-0.0641477796350598	-0.0077392053707825426	0.002651455832314298
US.NV	0.0	0.0	0.013667643576709132	0.009218921235554234	-0.02668988801926009	-0.06917599541149677	-0.05344445924587715	-0.02600392434181087	-0.03250166784004582	0.009266541637509285	0.006491758793925051	0.006967720263029165	-0.00011374463142477254	-0.025237891072049656	-0.060543939687107695	-0.037026974993314976	-0.08276640334100582	-0.026463385851560606	-0.036094520360563376	-0.027048851864097667	0.005085168996910028	-0.005420047974069586	-0.006862700491105933	0.009332565832864681	0.0119007034023344	0.015156500426605213	0.011533595006874009	0.009923199777284175	0.015378143116095977	0.022135913775289673	0.012478051647013544	0.018934186413255283
US.NH	0.0	0.0	0.007151670171978708	0.006533579766232478	0.0020349902091210126	-0.0719271758257034	-0.02846886808469673	-0.046805614779110716	0.0021470228175779482	0.004324696123170213	-0.0022191024468209974	0.002329189385541497	0.00058333370631658	0.0022081030717435723	0.0006626290725453288	-0.016151290256116724	-0.006495752229074281	-0.006551761094863995	-0.013851337519688034	-0.1275617912922078	-0.25458880125164285	-0.22597355488208626	0.03864694245403477	0.03731738567480658	0.020177911442553764	0.015784244200767183	0.01899368151145886	0.02499094442640626	0.03143910165981367	-0.0010087725431540129	0.014153515969850261	0.04433530172813782
US.NJ	0.0	0.0	0.05573951550930101	0.032711614475999795	-0.1738572215467471	-0.14078262902409433	-0.11345225588648145	-0.03650337802673098	-0.03988451753539346	0.042776778920239344	-0.06837067253393503	0.09118947984967374	0.0631852327624971	0.07920427875132141	0.07708808712840742	0.07898201405982519	0.06515858863982427	0.07475184868626084	0.06259868954301417	0.062402007102768664	0.06398350291925148	0.07753833604695615	0.07482740473534477	0.07724095583698798	0.07743536356989988	0.08597235706064854	0.07987445391819392	0.09730192513603964	0.07798346302165804	0.09527363288592827	0.06964005948830732	0.0875184872148882
US.NM	0.0	0.0	0.009819896882379275	0.008137739397673371	-0.013135416258780452	-0.07546288389435052	-0.04656243517092706	-0.043250052007526296	-0.03154746865461355	-0.04559268998937105	-0.02878997810589201	-0.06338575736606344	0.004752811721386863	0.007457662239618301	0.007964090859147177	0.002132585230363304	0.0013819676768722644	0.0023159501610248157	-0.007382004456468749	-0.004659665339801222	-0.004900009411445971	-0.000891844755057658	-0.004366349130491276	-0.0033746415437074795	-0.04029390251562015	-0.051199078847774526	-0.04534233097794882	-0.015999819605561072	-0.033978272809087606	-0.08064924367109372	-0.12420651073379307	-0.35486245761392476
US.NY	0.0	0.0	0.1371830619740111	0.04467446017262233	-0.25940278924991844	-0.010030669805838333	-0.15129249599644679	0.08050339804006601	0.09498952139450623	0.13354623139234523	0.11333642901574237	0.1325072086609147	0.09150623765294963	0.12179754513521601	0.1112659020933382	0.11799347227074986	0.12068468686148304	0.13396671785150804	0.10775724340268411	0.12803349210734893	0.12113652104219774	0.14414369238908709	0.1343024712035179	0.15838855257941375	0.14577659143906185	0.1501104080739113	0.13375644234236983	0.13644736939693036	0.13323993421145985	0.13928207754496658	0.11521832924779041	0.13185018478014676
US.NC	0.0	0.0	0.04747777519866769	0.01396494974088558	-0.22691480913750173	-0.17649973379040285	-0.20267939351209519	-0.06841808713708986	-0.09127803645218036	0.015244696756400167	0.04315928205465003	0.06096718797310441	0.05563178546803549	0.07418912532968225	0.05241892260317016	0.046953740860056215	0.05002416659425357	0.055524059443867735	0.045455883343037407	0.04636414583922832	0.0492579270844562	0.0630059143903905	0.05602917678901864	0.06277233322475873	0.06447785609908774	0.0703077685639153	0.07957369941784531	0.07802523063220601	0.08504365906401024	0.09563869636484146	0.06284087643693148	0.08419344759520442
US.ND	0.0	0.0	0.005503274585194617	0.007444869437667201	0.024336271279579158	0.005656534799691748	-0.094105219345475	-0.13642762448632384	-0.2037496455507659	-0.07747090288020564	-0.11872498739496917	-0.20472089422991502	-0.17891431968620752	-0.10062801224330897	-0.17387949564254823	-0.19480355772855118	-0.26160265769535895	-0.061615904243250696	-0.3008441850257615	-0.025538029655269856	-0.0289614342821487	-0.05655859367048599	-0.09315853643401262	-0.022502045259276127	-0.14322882393001946	0.020959655625119034	-0.001164303414091794	-0.0014116463456503858	0.008305618258397374	0.02733038864191073	0.013417014973837738	-0.0010005274393320995
US.OH	0.0	0.0	0.059687138247555005	0.02122256263294986	-0.183828737219216	-0.1452609763089363	-0.12711934253450963	-0.040710479311434344	-0.04213212452629511	0.07229934223444978	0.07632238552006676	0.06508427071223455	0.07943943823687238	0.06422422206160405	0.07592018327702288	0.08158690335160479	0.0703802936204756	0.07813461414216682	0.07044603091179713	0.06312107474975015	0.061050544137053464	0.06623243506569398	0.0664771739202763	0.07682747005892665	0.06838679623912824	0.07877230665755963	0.07254582498730233	0.0802818100693603	0.0694038751767101	0.08110610750751146	0.06636033178430978	0.07749661228524385
US.OK	0.0	0.0	0.018854780803656546	0.009481060620908366	-0.09716910918659005	-0.0945099667721494	-0.10366542690573022	-0.0476755985110322	-0.03524398185549282	-0.08027653103642729	-0.062975733404258	-0.06281957094090851	-0.06133276775820429	-0.02367153862434801	-0.19589958821456532	0.025022139447106184	0.031099071753204477	0.028881228017541005	0.02691593681720672	0.021709127367985914	0.026825189468238086	0.015156352241607607	0.02105910732566052	0.016066525683289257	0.015853849402058806	0.01969767307365977	0.03935525958176367	0.029477886784667895	0.035110249726133524	0.019328308946819917	0.032783354976584356	0.025059496046764274
US.OR	0.0	0.0	0.021391648721236223	0.011136795298738456	-0.09971634613417102	-0.09886788776446442	-0.09948190185355976	-0.034568226262110535	-0.0544675828386354	-0.03216158573251526	-0.03344308610353508	-0.04608984646743419	-0.038303481881829526	-0.07500884306781419	-0.07768962811660618	-0.34170940907307656	0.028231043975579517	0.037719809193892395	0.0327173152240956	0.02765116898741926	0.027339059667141896	0.029018352415466353	0.024400450382811023	0.03667501922390848	0.04274308815885863	0.04501716979570247	0.05085856969297975	0.04193952620836772	0.0640014424765134	0.06464764923039823	0.07600385561998824	0.07425196647579124
US.PA	0.0	0.0	0.06818649551552092	0.022995397550595875	-0.1811147499139354	-0.14730547165919816	-0.14528035834870945	0.05197010701685212	0.05678259855428358	0.07837757384470123	0.07546597338927707	0.07876332935519148	0.07511584731063614	0.05823863870755286	0.07321596637053229	0.06458119850900612	0.06459230860031973	0.0715384475201919	0.06035807582529529	0.07213653353392857	0.07051151866706018	0.0780367050823072	0.07342926264521932	0.08554250745316239	0.07678520643337183	0.0969740369797023	0.08469194712732442	0.09022338984403522	0.08565168221166264	0.0926992873931054	0.08428291133797394	0.0740124335386394
US.RI	0.0	0.0	0.00529706729028856	0.00637053160830181	0.023364679358972573	0.00568865828931564	-0.0887992824131878	-0.13271518749478073	-0.17778743690944898	-0.16252784663586262	-0.18503424517662959	-0.18406411502345232	-0.17735550141850798	-0.08913576430377157	-0.16374425984383434	-0.24690774904877477	-0.15839677537767827	-0.2190936689787315	-0.20616853566850502	-0.10364313636317402	-0.3460604000305678	-0.49616324060818284	-0.21071023028631508	-0.07977511587613506	-0.23681374585402537	-0.04225124795851354	-0.0044126739570105045	0.002132363305373808	0.003567770801282677	0.014770260344554309	-0.02170629918413214	-0.03484873396463195
US.SC	0.0	0.0	0.018765222510253032	0.009552794079659144	-0.10148563673649802	-0.08604547549190267	-0.056609645771343864	-0.021127471227999628	-0.04990912836340122	-0.0059039859154896845	-0.07501444272924873	-0.05028909019417771	-0.07853218721241007	-0.06446144986900215	-0.15859567635144733	0.029309058515969433	0.02701783314775774	0.03200647336909501	0.015882405469103134	-0.0452582357003406	-0.23502783776578884	0.020741213305042194	0.03661806884656116	0.024616879315164653	0.03352409745913665	0.05488670523929873	0.03699190952473064	0.04769135483306819	0.04239399483090267	0.04892382373928861	0.04192100392599318	0.03896670001566349
US.SD	0.0	0.0	0.004454273161713651	0.005594763776373135	0.018807589051639262	-0.018882438622824793	-0.10254375731125753	-0.14036442804331584	-0.19609248767642473	-0.17167682415714092	-0.19841832011131544	-0.1960230932114726	-0.13767857179490806	-0.12989201712941822	-0.16031175905428796	-0.3413170368088414	-0.28882557680318666	-0.21889474464695802	-0.1533557452146339	-0.20905402770194925	-0.18973292089731197	-0.19313572396586487	-0.041603340193008265	-0.04813289893458306	-0.1583891610058341	-0.07114623979432855	-0.10708358037755383	-0.07669820973970065	-0.08536644024488282	-0.07421449224175314	-0.07829315237591894	-0.1436643014878447
US.TN	0.0	0.0	0.03017339320123824	0.017375450407719484	-0.13635527874747977	-0.13735134784653713	-0.10537656689428854	-0.05248675971047945	-0.042957719187031174	-0.017885586175236945	-0.06584927974796484	-0.04683949507814367	0.023973024309498214	0.046075293229685954	0.046750099024239766	0.04823145559831321	0.04039707011396221	0.040303965570953615	0.036016697104890305	0.03628663056058912	0.039473091888564404	0.04261709444357553	0.032470982288579364	0.04356844834265683	0.038827646589845166	0.03816284042490459	0.05611577765498588	0.04671390087731542	0.047638163743979334	0.05519908978959265	0.045669423364236295	0.04701497182033609
US.TX	0.0	0.0	0.15145664328812813	0.05278331008928827	-0.25187811875762023	-0.1576176355922887	-0.06542383077040581	0.08878344031522101	0.10865560355923787	0.12720233823908522	0.11528165683980518	0.1490174319333626	0.10256106177355395	0.13330252408894072	0.11190449322600049	0.12397652956526173	0.11489240140725165	0.11072455169427453	0.11449643419045863	0.11909521454294136	0.11098380292642318	0.13124904436474516	0.12037044011838915	0.12576527730230325	0.13321434767252782	0.1442614218964522	0.13776725563821035	0.14597427413765018	0.13910904245879596	0.1550070429922501	0.12798783017125004	0.15611160381607814
US.UT	0.0	0.0	0.013857018771723517	0.009769674414061846	-0.028530501641399475	-0.07654374662013907	-0.0676093105567932	-0.03713424214158989	-0.0477801714818038	-0.06570944535068124	-0.07010659479868009	-0.06330842272300741	-0.046831327722274274	-0.0719060477648692	-0.1806927153147342	-0.09651141483456582	-0.22885121808494668	-0.020107484089082472	-0.027766037389898024	-0.004457026288418042	0.007870228405582047	-0.0003237488778395914	-0.0007738826152681177	0.005111495262610788	0.009357378082941459	0.00847320514152372	0.018334576028489202	0.01670841994421135	0.017920144398053672	0.024654882886165908	0.019957340037346505	0.014510057299621515
US.VT	0.0	0.0	0.002901757092077517	0.0034790356896463592	0.010920062975117162	-0.009427841706721729	-0.01685230132992821	-0.06645768266408947	-0.30523664705971454	-0.3647756789047829	-0.27039694161896666	-0.26287889790223007	-0.21767715603572269	-0.071500622342624	-0.12946272717930807	-0.09457103638498277	-0.07286032913537133	-0.0718954042597919	-0.09595325721343251	-0.03553654137997686	-0.016224423784316766	-0.053826758018959975	-0.02872295728030272	-0.13299105511637155	-0.3553697348961049	-0.017754880056763955	0.005598110820947966	-0.003772515141131638	-0.008572777897963846	0.009964730622469276	-0.014631066909021051	-0.0722846677182809
US.VA	0.0	0.0	0.04761170280311866	0.029572924970699965	-0.13906085878945262	-0.13501425648998477	-0.13622687469089234	-0.07512942905755216	-0.043760901198652835	0.06134537366897508	0.06707961230525417	0.07782256746597938	0.06708178124492647	0.0659372187102214	0.0724961788234113	0.06254529118481233	0.06467083365271353	0.06071287000342096	0.062027990747215433	0.06236882630201723	0.0700077692550094	0.06316806585007217	0.07249598551788417	0.06596539898486853	0.0733844287907015	0.07755657798418358	0.08494661243745316	0.07620528733507381	0.0789510402918081	0.08126182130068216	0.08089330545217877	0.07708974099887023
US.WA	0.0	0.0	0.042461704584284554	0.020732456623151485	-0.1426487976232571	-0.2375830403476109	-0.12997018925845483	-0.04231287006823958	-0.06641221448353551	0.02346082486908152	0.053671798359178347	0.06886782741599706	0.04598573521703564	0.056372075028532365	0.05238273208392208	0.05489377535143891	0.041257349360690476	0.0562702117264724	0.04757709853970837	0.04416371804258912	0.050011692034468425	0.04388826117494027	0.05076171247246908	0.05143525762760781	0.05866473346072265	0.06116524472796758	0.06772377306105692	0.042750882757935926	0.045357548839186634	0.058671129272513944	0.0667286751039553	0.06508481628193508
US.WV	0.0	0.0	0.007590958054426444	0.008708743269902897	0.029686308627829838	0.0033444178233921207	-0.13891767325889814	-0.16724632879117074	-0.15272345507760798	-0.19241590729328628	-0.0991845089825305	-0.1851271863164916	-0.20335427273283635	-0.056767829040504925	-0.05084897048085457	-0.011943510531420287	-0.003325951114974135	-0.010357413504191726	0.0019076071971602104	-0.014640689905587312	-0.006761678306110852	-0.018171895541940764	-0.0031747956304783997	-0.010471136524836666	-0.0029238701217071394	0.014579610183873548	0.020546007750388284	0.03768614661163738	0.049886408792532144	0.0003608742606964199	-0.004542430627008098	-0.012404412953781474
US.WI	0.0	0.0	0.029750044486620553	0.017475363912100583	-0.12855710698015388	-0.14679204685217329	-0.11425536422734472	-0.08859081761946053	-0.04070069741655136	-0.09268040528935817	-0.04660732657193467	-0.062797018013383	0.033365343219715626	0.02070930486566258	0.007223950599843931	0.02592605487221622	0.022079519079531984	0.02863978732015049	0.02443604639053021	0.019893656324709852	0.03039749996780472	0.045135147634067785	0.03741180158318702	0.03984537858872095	0.041489125182425646	0.05365462512760821	0.04031516068461194	0.04255486364965755	0.03182994992700916	0.02242349072909544	0.050915193708434	0.0533226263386366
US.WY	0.0	0.0	0.004144056280797059	0.00520065818696569	0.018250025644328538	-0.0037702775436354585	0.02692866220439516	-0.016579654853565717	-0.3213999011854929	-0.31757091063424614	-0.26603317524843684	-0.14943138000428347	-0.20594697855615962	-0.007369689386271805	-0.04163586504657424	-0.03681894214602188	-0.24307369943289414	-0.015103769230717656	-0.039607383101358806	-0.031300751891361056	-0.028185570238259405	-0.02909907375244769	-0.02063192292544036	-0.014712443077691262	-0.020495024908473436	9.414968582532879e-06	0.01665883307588878	-0.004884566630491971	-0.009569916160734326	0.04172337285301975	0.01575161070750397	0.032843412182215204
URY	0.0	0.0	0.05119415475440814	0.06289031122881372	0.09793770435206905	0.09794208914541969	0.12079484459734946	0.11770958377412821	0.07041263499802941	0.04138856273794289	-0.009680381156640383	0.0032103201403232973	0.03206733727860733	0.03280219503849491	0.021559919693991958	0.03547940597297128	0.03468960108234942	-0.0006744091609056646	-0.014623465283603032	-0.014267433754244774	0.0011298291411554473	0.04240187070847501	0.047577351165029036	0.09894094132367748	0.01795858105100301	0.11753367157607553	0.019508901246356736	0.03192450613496156	0.04527237362275116	0.07114567766239865	0.07677500837821594	0.07511601508600751
UZB	0.0	0.0	0.0027063474674626775	0.007746916070905385	0.009324128276255728	0.0005457751631077201	-0.02826413553840279	-0.04027964809328877	-0.030159618872194205	0.03271040748331622	0.04593293411088162	0.03765192817142271	0.03396295396149718	0.026831414209937954	0.009391814111037178	-0.009677677744490687	0.015350678376924165	0.017498213552369357	0.040705333845059144	0.026454866095049212	0.0043831496672641634	-0.04680224111704989	-0.0010475412209443036	-0.014450452850867102	-0.04696336791697453	-0.01584393032878495	0.03425626005297833	-0.0031007139397853933	0.016419910556519923	-0.010561905299211194	0.02165271570886418	-0.003679500353814813
VUT	0.0	0.0	0.0006948669406980912	0.0011379667575583952	-0.0021044173978190805	0.00572519518040604	0.008895447720780325	0.0017101789771434284	-0.005451688809743338	-0.009131774206327936	-0.02498509386879011	-0.024648107980240752	-0.01718482585605363	-0.0034392589527088013	-0.002627595894200141	-0.024897810062474157	-0.035960018540071026	-0.027328063205089848	-0.04325862044205486	-0.055009994348409474	-0.07377079952936016	-0.0800059001151876	-0.08244449124930053	-0.06096000626409914	-0.03987229187190078	-0.041418381855640174	-0.05541530758412794	-0.08721514995229107	-0.10862373354066923	-0.10560142141466944	-0.10616620398821164	-0.10019009096580156
VEN	0.0	0.0	0.040275635099162876	0.012975360167954975	0.01865459941465808	0.014759235892269906	0.018852073466901764	0.004129746484049512	0.013443334251284078	-0.004426992010420072	-0.0018976781769541873	-0.0027800291793833587	-0.0057839548440519195	0.025240561742623235	-0.0030252106271388968	0.017482513896993623	0.008664529168633806	0.01793659228852551	0.010772430063954452	0.014633724546242455	0.05854638456814776	0.04491622968743059	0.04556452442852077	0.05247892909852059	0.041093474508202554	0.05926997853207272	0.04397240329903074	0.0078242485927138	0.03500136023804057	0.04374590135176604	0.04286806424969036	0.01825637178971551
VNM	0.0	0.0	0.088379027060137	0.09777107408570629	0.0815804213029292	0.05493174790014432	0.09552432841939407	0.09735371808059501	0.1111038963982125	0.1475096656887276	0.15850453312751256	0.16177850948297934	0.1441896243280283	0.11835919501430592	0.1702658176473193	0.12557442343688052	0.14439565466697335	0.13917298081007612	0.13629775112953268	0.1593444538498412	0.13446857855905492	0.12593099722710832	0.12148534581075676	0.1661809393571856	0.145712271141063	0.11978414876354648	0.12093303893410123	0.14253193808249076	0.09072777198377846	0.10790525209902757	0.07092902909797694	0.05751318627211788
YEM	0.0	0.0	0.00031221967837780085	0.013543658227588296	0.021822116513625645	0.009050229493134943	0.006948640718618115	-0.0021915568122699014	-0.00945737633887278	-0.012389069983842482	-0.00872969040400795	-0.001313305891303962	0.006719408965971674	-0.005576880787050431	-0.021520729757507073	-0.0353422189881103	-0.050248840811228934	-0.054813244565388164	-0.07335088111823929	-0.06322189262358835	-0.05764674607434683	-0.03638600038379236	-0.003331665622918756	-0.03227032770535265	-0.008293136994286243	-0.03624609129915246	-0.043706356845085725	-0.05275787241320051	-0.037085588071772424	-0.03774140529440029	-0.04329693339188978	-0.05996489629036539
ZMB	0.0	0.0	0.024639843150597862	0.02218386139496431	0.03597328496145469	0.01084851796844255	-0.03311984395030221	-0.02533199623451221	-0.04872894025040875	-0.07717765380798047	-0.09348861532476604	-0.13178695920172956	-0.13589663297784993	-0.0860885281171675	-0.059050006322369786	-0.03572307841989142	-0.04518501255404983	-0.06702320821673213	-0.08411444375175936	-0.09697098560143003	-0.09307351173480916	-0.09031802698576952	-0.05651687780063863	-0.017143206057035343	-0.022869894898647214	-0.04167167875912536	-0.04119919109133452	0.003875767845085143	-0.00021863506788344367	-0.023069712108059193	-0.027671171788734572	-0.03271080755755662
ZWE
