# Supplementary material for: Post-Brexit no-trade-deal scenario: Short-term consumer benefit at the expense of long-term economic development
Source: PLoS One. 2020 Sep 3;15(9):e0237500. doi: 10.1371/journal.pone.0237500 (PMC7470266; doi:10.1371/journal.pone.0237500)
Supplement: S2 File — (ZIP) [file pone.0237500.s002.zip › WenzEtAl_AdditionalData/ProcessedModelOutput/ModelVariantTradeAgreementCountries/RegionLevel_AllScenarios/Region_Rel_consumption_price_Shortterm_changes_ta.csv]

regions	passage	storgage	0	1	2	3	4	5	6	7	8	9	10	11	12	13	14	15	16	17	18	19	20	21	22	23	24	25	26	27	28	29	30	31	32	33	34	35	36	37	38	39	40	41	42	43	44	45	46
UK	0p70	stor15	0.0	0.0	0.0	-0.000500000000003	-0.03845	-0.107075	-0.184375	-0.2585	-0.32795	-0.3902	-0.44865	-0.500675	-0.550375	-0.598025	-0.644225	-0.688825	-0.7312	-0.769675	-0.8077	-0.84205	-0.87505	-0.9051	-0.9333	-0.957875	-0.980325	-1.001125	-1.022025	-1.041175	-1.0589	-1.0776	-1.0946	-1.109925	-1.1241	-1.13765	-1.1518	-1.161	-1.168425	-1.170675	-1.17585	-1.181025	-1.184925	-1.1902	-1.19405	-1.1975	-1.201775	-1.20455	-1.207475
UK	0p75	stor15	0.0	0.0	0.0	-0.000449999999996	-0.03515	-0.098475	-0.1721	-0.242525	-0.308525	-0.3666	-0.421625	-0.47225	-0.520925	-0.5648	-0.607825	-0.6489	-0.68865	-0.7237	-0.7581	-0.7892	-0.816275	-0.843325	-0.868725	-0.8934	-0.91565	-0.934975	-0.95125	-0.968225	-0.984	-0.9988	-1.011975	-1.02275	-1.032275	-1.04005	-1.050025	-1.0583	-1.06575	-1.071925	-1.0785	-1.083625	-1.088725	-1.09285	-1.096075	-1.09785	-1.1028	-1.10595	-1.10905
UK	0p80	stor15	0.0	0.0	0.0	-0.000400000000012	-0.031775	-0.089325	-0.1565	-0.22105	-0.282625	-0.337225	-0.389175	-0.4366	-0.480075	-0.5208	-0.558	-0.59375	-0.629	-0.6616	-0.691425	-0.717525	-0.74265	-0.767475	-0.7902	-0.810275	-0.829925	-0.848875	-0.866175	-0.8806	-0.892525	-0.904	-0.914725	-0.925675	-0.934475	-0.941625	-0.950475	-0.95765	-0.96475	-0.969025	-0.971	-0.974275	-0.975475	-0.97585	-0.976325	-0.977625	-0.9793	-0.97835	-0.97795
UK	0p85	stor15	0.0	0.0	0.0	-0.000299999999998	-0.026825	-0.0761	-0.13575	-0.19455	-0.250875	-0.300825	-0.348325	-0.38955	-0.428875	-0.46325	-0.4942	-0.5248	-0.553125	-0.5794	-0.6037	-0.62495	-0.64405	-0.66205	-0.677925	-0.693375	-0.708275	-0.722275	-0.734275	-0.74415	-0.75425	-0.760225	-0.76685	-0.773875	-0.780225	-0.784375	-0.786725	-0.78555	-0.78435	-0.783425	-0.781925	-0.78105	-0.781675	-0.78105	-0.7784	-0.77725	-0.778625	-0.77825	-0.777025
EU	0p70	stor15	0.0	0.0	0.0	-4.81481481462e-05	-0.00431111111108	-0.0188703703703	-0.0428481481481	-0.067837037037	-0.0930407407407	-0.116181481481	-0.138351851852	-0.158622222222	-0.177562962963	-0.195188888889	-0.21207037037	-0.227822222222	-0.242496296296	-0.256411111111	-0.269044444444	-0.281414814815	-0.29252962963	-0.303355555556	-0.312166666667	-0.320296296296	-0.328240740741	-0.335881481481	-0.3417	-0.348559259259	-0.354562962963	-0.359977777778	-0.365125925926	-0.370603703704	-0.375303703704	-0.38022962963	-0.384088888889	-0.387662962963	-0.390714814815	-0.394281481481	-0.397233333333	-0.400118518518	-0.402781481481	-0.404385185185	-0.405288888889	-0.406581481481	-0.408203703704	-0.410377777778	-0.412888888889
EU	0p75	stor15	0.0	0.0	0.0	-4.81481481462e-05	-0.00388148148145	-0.0173740740741	-0.0405518518518	-0.0649444444444	-0.0893481481481	-0.112459259259	-0.134185185185	-0.154533333333	-0.172603703704	-0.189637037037	-0.205488888889	-0.220918518518	-0.234881481481	-0.248537037037	-0.260422222222	-0.272203703704	-0.2823	-0.292992592593	-0.302237037037	-0.310955555556	-0.3184	-0.325477777778	-0.331485185185	-0.337337037037	-0.342255555556	-0.34792962963	-0.35182962963	-0.35607037037	-0.360044444444	-0.364062962963	-0.367374074074	-0.370514814815	-0.373607407407	-0.3766	-0.379522222222	-0.382166666667	-0.384381481481	-0.386333333333	-0.388	-0.390351851852	-0.390985185185	-0.391359259259	-0.392122222222
EU	0p80	stor15	0.0	0.0	0.0	-4.07407407477e-05	-0.00339259259257	-0.0158629629629	-0.0378222222222	-0.0621851851851	-0.0858407407407	-0.108074074074	-0.128614814815	-0.147211111111	-0.164511111111	-0.181066666667	-0.196574074074	-0.212344444444	-0.227033333333	-0.240185185185	-0.25237037037	-0.2642	-0.274992592593	-0.284618518519	-0.292996296296	-0.300688888889	-0.307344444444	-0.313585185185	-0.318944444444	-0.323788888889	-0.328259259259	-0.333196296296	-0.336537037037	-0.341044444444	-0.344418518518	-0.347977777778	-0.350262962963	-0.353655555556	-0.356385185185	-0.358696296296	-0.360362962963	-0.363311111111	-0.365140740741	-0.367218518518	-0.3699	-0.372396296296	-0.37317037037	-0.374037037037	-0.37377037037
EU	0p85	stor15	0.0	0.0	0.0	-2.96296296165e-05	-0.00283703703702	-0.0137888888889	-0.0334962962963	-0.0560259259259	-0.0788814814815	-0.100144444444	-0.120837037037	-0.139781481481	-0.157807407407	-0.174066666667	-0.190092592593	-0.204696296296	-0.218140740741	-0.230688888889	-0.242766666667	-0.254074074074	-0.26487037037	-0.2739	-0.282222222222	-0.289511111111	-0.296551851852	-0.302174074074	-0.307125925926	-0.31167037037	-0.315733333333	-0.319325925926	-0.322651851852	-0.326140740741	-0.329703703704	-0.332822222222	-0.334877777778	-0.336666666667	-0.338074074074	-0.339292592593	-0.340166666667	-0.3408	-0.341574074074	-0.342259259259	-0.343518518518	-0.344211111111	-0.345448148148	-0.346033333333	-0.346074074074
EU_wo_IRL	0p70	stor15	0.0	0.0	0.0	-4.99999999959e-05	-0.00388846153844	-0.0177999999999	-0.0411653846153	-0.0655269230769	-0.0902346153846	-0.112911538462	-0.134673076923	-0.154611538462	-0.173180769231	-0.190473076923	-0.207015384615	-0.222488461538	-0.236819230769	-0.250469230769	-0.262788461538	-0.274926923077	-0.285834615385	-0.296465384615	-0.305026923077	-0.312953846154	-0.320703846154	-0.3282	-0.333857692308	-0.340607692308	-0.346434615385	-0.351742307692	-0.356730769231	-0.362061538462	-0.366626923077	-0.371453846154	-0.375184615385	-0.378723076923	-0.381665384615	-0.385176923077	-0.388169230769	-0.390984615385	-0.393638461538	-0.395215384615	-0.396092307692	-0.397323076923	-0.398915384615	-0.401053846154	-0.403553846154
EU_wo_IRL	0p75	stor15	0.0	0.0	0.0	-4.99999999959e-05	-0.00349999999997	-0.0163807692308	-0.0389846153846	-0.0628346153846	-0.0867076923077	-0.109411538462	-0.130692307692	-0.150676923077	-0.168180769231	-0.184892307692	-0.200257692308	-0.215392307692	-0.228811538462	-0.242269230769	-0.253638461538	-0.265265384615	-0.274930769231	-0.285511538462	-0.294396153846	-0.303	-0.310069230769	-0.3171	-0.322815384615	-0.328626923077	-0.333261538462	-0.338965384615	-0.342557692308	-0.346780769231	-0.350538461538	-0.354584615385	-0.357757692308	-0.360923076923	-0.363857692308	-0.366961538462	-0.369719230769	-0.372453846154	-0.374526923077	-0.376553846154	-0.378042307692	-0.380557692308	-0.381080769231	-0.381496153846	-0.382073076923
EU_wo_IRL	0p80	stor15	0.0	0.0	0.0	-4.23076923051e-05	-0.00307307692305	-0.0150038461538	-0.0363961538461	-0.0602807692307	-0.0834692307692	-0.105292307692	-0.125392307692	-0.143553846154	-0.160411538461	-0.176665384615	-0.191742307692	-0.207311538461	-0.221584615385	-0.234511538462	-0.246303846154	-0.257965384615	-0.268453846154	-0.277915384615	-0.285992307692	-0.293596153846	-0.299988461538	-0.306153846154	-0.311261538462	-0.316038461538	-0.320284615385	-0.325142307692	-0.328276923077	-0.332773076923	-0.336019230769	-0.339557692308	-0.341692307692	-0.345096153846	-0.347669230769	-0.35	-0.351557692308	-0.354565384615	-0.356311538462	-0.358465384615	-0.361023076923	-0.363642307692	-0.364253846154	-0.365196153846	-0.364776923077
EU_wo_IRL	0p85	stor15	0.0	0.0	0.0	-3.07692307744e-05	-0.0025769230769	-0.0130461538461	-0.0322153846154	-0.0543576923077	-0.0767884615384	-0.097723076923	-0.118073076923	-0.136734615385	-0.154365384615	-0.170342307692	-0.186042307692	-0.200392307692	-0.213476923077	-0.225823076923	-0.237576923077	-0.248692307692	-0.259238461538	-0.2681	-0.27615	-0.283403846154	-0.290142307692	-0.2957	-0.300357692308	-0.304915384615	-0.308711538462	-0.312311538462	-0.315392307692	-0.318919230769	-0.322269230769	-0.325415384615	-0.327296153846	-0.329134615385	-0.330407692308	-0.331715384615	-0.332457692308	-0.333153846154	-0.333823076923	-0.334553846154	-0.335719230769	-0.336461538462	-0.337553846154	-0.338176923077	-0.338057692308
IRL	0p70	stor15	0.0	0.0	0.0	0.0	-0.0153	-0.0467	-0.0866	-0.1279	-0.166	-0.2012	-0.234	-0.2629	-0.2915	-0.3178	-0.3435	-0.3665	-0.3901	-0.4109	-0.4317	-0.4501	-0.4666	-0.4825	-0.4978	-0.5112	-0.5242	-0.5356	-0.5456	-0.5553	-0.5659	-0.5741	-0.5834	-0.5927	-0.6009	-0.6084	-0.6156	-0.6201	-0.626	-0.631	-0.6329	-0.6376	-0.6405	-0.6428	-0.6444	-0.6473	-0.6497	-0.6528	-0.6556
IRL	0p75	stor15	0.0	0.0	0.0	0.0	-0.0138	-0.0432	-0.0813	-0.1198	-0.158	-0.1917	-0.225	-0.2548	-0.2876	-0.313	-0.3415	-0.3646	-0.3927	-0.4115	-0.4368	-0.4526	-0.4739	-0.4875	-0.5061	-0.5178	-0.535	-0.5433	-0.5569	-0.5638	-0.5761	-0.581	-0.5929	-0.5976	-0.6072	-0.6105	-0.6174	-0.6199	-0.6271	-0.6272	-0.6344	-0.6347	-0.6406	-0.6406	-0.6469	-0.645	-0.6485	-0.6478	-0.6534
IRL	0p80	stor15	0.0	0.0	0.0	0.0	-0.0117	-0.0382	-0.0749	-0.1117	-0.1475	-0.1804	-0.2124	-0.2423	-0.2711	-0.2955	-0.3222	-0.3432	-0.3687	-0.3877	-0.4101	-0.4263	-0.445	-0.4589	-0.4751	-0.4851	-0.4986	-0.5068	-0.5187	-0.5253	-0.5356	-0.5426	-0.5513	-0.5561	-0.5628	-0.5669	-0.5731	-0.5762	-0.583	-0.5848	-0.5893	-0.5907	-0.5947	-0.5948	-0.6007	-0.6	-0.605	-0.6039	-0.6076
IRL	0p85	stor15	0.0	0.0	0.0	0.0	-0.00960000000001	-0.0331	-0.0668	-0.0994	-0.1333	-0.1631	-0.1927	-0.219	-0.2473	-0.2709	-0.2954	-0.3166	-0.3394	-0.3572	-0.3777	-0.394	-0.4113	-0.4247	-0.4401	-0.4483	-0.4632	-0.4705	-0.4831	-0.4873	-0.4983	-0.5017	-0.5114	-0.5139	-0.523	-0.5254	-0.532	-0.5325	-0.5374	-0.5363	-0.5406	-0.5396	-0.5431	-0.5426	-0.5463	-0.5457	-0.5507	-0.5503	-0.5545
USA	0p70	stor15	0.0	0.0	0.0	0.0	0.0	-0.000280392156815	-0.00175490196076	-0.00443529411763	-0.00745490196076	-0.00998431372549	-0.011931372549	-0.0137411764706	-0.0160705882352	-0.0189039215686	-0.0223509803921	-0.0259470588235	-0.0296470588235	-0.0332725490196	-0.0367156862745	-0.0397431372549	-0.0424176470588	-0.0448078431372	-0.0469529411764	-0.048831372549	-0.0505647058824	-0.0521019607843	-0.0535137254902	-0.0548333333333	-0.0559588235294	-0.0570058823529	-0.0579725490196	-0.0586509803922	-0.0593	-0.0598882352941	-0.0604490196078	-0.0608098039216	-0.0611235294118	-0.0611803921568	-0.061362745098	-0.0615803921568	-0.0617509803922	-0.0620215686274	-0.0620823529412	-0.0623019607843	-0.0624764705883	-0.0627509803922	-0.0628137254902
USA	0p75	stor15	0.0	0.0	0.0	0.0	0.0	-0.000262745098001	-0.00168039215684	-0.00429607843132	-0.00747058823527	-0.0103588235294	-0.0127196078431	-0.0146431372549	-0.0171607843137	-0.0202901960784	-0.0240549019608	-0.028031372549	-0.031931372549	-0.0357862745098	-0.0394411764706	-0.0427235294118	-0.0456882352941	-0.0482411764706	-0.0505117647058	-0.0524098039216	-0.0541333333333	-0.0557607843137	-0.0572156862745	-0.0585901960784	-0.059668627451	-0.0606725490196	-0.0614803921569	-0.0621568627451	-0.0626725490196	-0.0629843137255	-0.0632215686274	-0.0635803921569	-0.0636666666666	-0.0637392156863	-0.0637352941176	-0.063694117647	-0.0637960784313	-0.0638705882353	-0.0639588235294	-0.0639509803921	-0.0638882352941	-0.0638725490196	-0.0638
USA	0p80	stor15	0.0	0.0	0.0	0.0	0.0	-0.000227450980361	-0.00144313725489	-0.0040058823529	-0.0073862745098	-0.0108274509803	-0.0140392156862	-0.0167705882353	-0.0196196078431	-0.0229274509804	-0.0268509803921	-0.0306529411764	-0.0345039215686	-0.0384078431372	-0.0421470588235	-0.0456137254902	-0.0488352941176	-0.0516294117647	-0.0541588235294	-0.0564450980392	-0.0584274509804	-0.0602156862745	-0.0618333333333	-0.0631960784313	-0.0643235294117	-0.0652352941176	-0.0661725490196	-0.0668882352941	-0.0674529411764	-0.0677745098039	-0.0679764705882	-0.0682882352941	-0.0684058823529	-0.0684784313725	-0.0685450980392	-0.0686235294118	-0.0687843137255	-0.0688901960784	-0.0690137254902	-0.0690392156863	-0.0691529411764	-0.069125490196	-0.0691235294117
USA	0p85	stor15	0.0	0.0	0.0	0.0	0.0	-0.000186274509795	-0.00126862745097	-0.00359803921566	-0.00647647058822	-0.00947058823527	-0.012425490196	-0.0150823529412	-0.0181549019608	-0.0217529411764	-0.0258823529412	-0.0300803921569	-0.0342862745098	-0.0385156862745	-0.0424529411764	-0.0460019607843	-0.0491039215686	-0.0519254901961	-0.0543666666667	-0.0564078431373	-0.0582784313725	-0.0599078431373	-0.0614980392157	-0.0628960784314	-0.0640764705882	-0.0650450980392	-0.0658725490196	-0.0666215686274	-0.0671352941176	-0.0675529411764	-0.0677294117647	-0.0677784313725	-0.0675666666667	-0.0673803921569	-0.0671980392157	-0.0670294117647	-0.0668196078431	-0.0666274509804	-0.0663509803921	-0.0661882352941	-0.0660549019608	-0.0659882352941	-0.0659039215686
China	0p70	stor15	0.0	0.0	0.0	0.0	0.0	-0.000277419354833	-0.00152903225806	-0.00393548387094	-0.00693870967737	-0.00980322580644	-0.0120548387097	-0.0139387096774	-0.0157903225806	-0.0182064516129	-0.0215709677419	-0.0254129032258	-0.0292322580645	-0.0327096774193	-0.0359870967742	-0.0387161290322	-0.0412870967742	-0.0433677419355	-0.0456161290322	-0.0476	-0.0494548387097	-0.0510322580645	-0.052564516129	-0.0536967741935	-0.0548354838709	-0.0555451612903	-0.0564193548387	-0.0568258064516	-0.0571516129032	-0.0573870967742	-0.0579838709677	-0.0583322580645	-0.0590064516129	-0.0593096774193	-0.0596741935483	-0.0599580645161	-0.0605193548387	-0.0607967741935	-0.0611451612903	-0.061029032258	-0.0612387096774	-0.0613387096774	-0.0615806451613
China	0p75	stor15	0.0	0.0	0.0	0.0	0.0	-0.000251612903202	-0.00138709677416	-0.00367741935482	-0.00663870967738	-0.00964838709676	-0.0122064516129	-0.0144193548387	-0.0163935483871	-0.0188612903226	-0.0226451612903	-0.0269870967742	-0.0311709677419	-0.0349096774193	-0.0384903225806	-0.0414612903226	-0.0441838709677	-0.0463838709677	-0.0485096774193	-0.0502032258064	-0.0518419354838	-0.0532225806451	-0.054764516129	-0.0559516129032	-0.0570322580645	-0.0578258064516	-0.0588677419354	-0.0596806451613	-0.060429032258	-0.0607419354838	-0.0611483870967	-0.0613064516129	-0.0613838709677	-0.0613483870967	-0.0613806451613	-0.0612967741935	-0.0614129032258	-0.0615741935484	-0.0619935483871	-0.0620677419354	-0.062029032258	-0.0619225806451	-0.0618741935483
China	0p80	stor15	0.0	0.0	0.0	0.0	0.0	-0.000222580645159	-0.00123548387095	-0.00331935483868	-0.00604193548382	-0.00876129032253	-0.0111161290322	-0.0134838709677	-0.0158806451613	-0.0189419354839	-0.0231322580645	-0.0280483870968	-0.0328903225806	-0.0371354838709	-0.0409935483871	-0.0446903225806	-0.0477483870967	-0.050435483871	-0.0528225806451	-0.0545612903226	-0.0560129032258	-0.0573516129032	-0.058364516129	-0.0594161290322	-0.0601354838709	-0.0608483870968	-0.0614032258064	-0.0622096774193	-0.0626580645161	-0.0631548387097	-0.0636032258064	-0.0641387096774	-0.0643258064516	-0.0646612903225	-0.0649096774193	-0.0648870967741	-0.0647193548387	-0.0647838709677	-0.0648193548387	-0.0648290322581	-0.0648322580645	-0.0647774193548	-0.0645741935484
China	0p85	stor15	0.0	0.0	0.0	0.0	0.0	-0.00020322580645	-0.0011322580645	-0.00291290322577	-0.00526774193546	-0.00776451612899	-0.0102387096774	-0.0125741935483	-0.0148806451613	-0.0176580645161	-0.0214709677419	-0.0260677419355	-0.0307322580645	-0.0351096774193	-0.0391774193548	-0.0430677419354	-0.0466677419355	-0.0498580645161	-0.0524967741935	-0.054629032258	-0.0561258064516	-0.0574580645161	-0.0585161290322	-0.0595225806452	-0.0601064516129	-0.0608193548387	-0.0611838709677	-0.061664516129	-0.0620096774193	-0.0624193548387	-0.0624096774194	-0.0625806451612	-0.0626483870967	-0.0629677419355	-0.063	-0.0634161290322	-0.0636548387096	-0.0639677419355	-0.0637838709677	-0.0637612903226	-0.0636225806452	-0.063664516129	-0.0634
CW	0p70	stor15	0.0	0.0	0.0	0.0	-6.15384615488e-05	-0.000679487179489	-0.00217692307689	-0.00399487179482	-0.00645128205127	-0.00941025641026	-0.0134769230769	-0.0178641025641	-0.023041025641	-0.0289333333333	-0.0349	-0.0415512820512	-0.0477666666667	-0.0540615384615	-0.059841025641	-0.0656435897436	-0.0710666666667	-0.0762666666666	-0.081041025641	-0.0854666666666	-0.0896	-0.0936589743589	-0.0971615384615	-0.100684615385	-0.103782051282	-0.106776923077	-0.109441025641	-0.112105128205	-0.114546153846	-0.116966666667	-0.119264102564	-0.121635897436	-0.123571794872	-0.125556410256	-0.127425641026	-0.1291	-0.130761538462	-0.132302564103	-0.133802564103	-0.135364102564	-0.136694871795	-0.13828974359	-0.139541025641
CW	0p75	stor15	0.0	0.0	0.0	0.0	-5.89743589741e-05	-0.000620512820515	-0.00204102564103	-0.00385641025639	-0.00639743589742	-0.00936410256407	-0.0134923076923	-0.0180461538461	-0.0233307692308	-0.0294153846154	-0.0356102564102	-0.0423923076923	-0.0488769230769	-0.0555333333333	-0.0616384615384	-0.0676666666666	-0.0733076923077	-0.0787666666666	-0.0836179487179	-0.0885025641026	-0.0925948717948	-0.0967717948718	-0.100497435897	-0.103874358974	-0.107007692308	-0.110076923077	-0.112848717949	-0.115423076923	-0.11761025641	-0.119774358974	-0.121674358974	-0.123551282051	-0.125384615385	-0.127038461538	-0.128546153846	-0.129994871795	-0.131328205128	-0.132912820513	-0.133679487179	-0.134815384615	-0.135633333333	-0.136533333333	-0.137117948718
CW	0p80	stor15	0.0	0.0	0.0	0.0	-5.38461538357e-05	-0.000541025641021	-0.00176923076921	-0.00337435897436	-0.00565641025642	-0.00850256410254	-0.0125589743589	-0.0170846153846	-0.0223435897436	-0.0283205128205	-0.0345769230769	-0.0412102564103	-0.0478333333333	-0.0545	-0.0608692307692	-0.0672076923077	-0.0731564102564	-0.0787102564102	-0.0840025641025	-0.0888538461538	-0.093341025641	-0.097458974359	-0.101105128205	-0.10458974359	-0.107666666667	-0.110512820513	-0.113097435897	-0.115471794872	-0.117433333333	-0.1194	-0.120987179487	-0.122564102564	-0.123738461538	-0.125358974359	-0.126412820513	-0.127630769231	-0.128743589744	-0.129787179487	-0.130623076923	-0.131623076923	-0.132238461538	-0.133117948718	-0.133746153846
CW	0p85	stor15	0.0	0.0	0.0	0.0	-4.35897435924e-05	-0.000461538461516	-0.00152820512821	-0.00304102564102	-0.0051769230769	-0.0078564102564	-0.0117128205128	-0.0160333333333	-0.0212487179487	-0.027223076923	-0.0335871794872	-0.0403564102564	-0.0470025641025	-0.0535743589743	-0.0598974358974	-0.0659794871794	-0.0718	-0.0775282051282	-0.0828051282051	-0.0877538461538	-0.0922153846154	-0.0963512820512	-0.100012820513	-0.103412820513	-0.106369230769	-0.109179487179	-0.111538461538	-0.113905128205	-0.115835897436	-0.117587179487	-0.119164102564	-0.120761538462	-0.122061538462	-0.123246153846	-0.124276923077	-0.125384615385	-0.12618974359	-0.126966666667	-0.127523076923	-0.128141025641	-0.128607692308	-0.128964102564	-0.129494871795
RoW	0p70	stor15	0.0	0.0	0.0	0.0	-0.000142016806726	-0.00235462184874	-0.0065084033613	-0.0114159663865	-0.0182932773109	-0.026125210084	-0.0352235294117	-0.0449361344538	-0.0538268907563	-0.062818487395	-0.071987394958	-0.081243697479	-0.0904142857142	-0.0990882352941	-0.107047058823	-0.114192436975	-0.120968067227	-0.127728571429	-0.133528571428	-0.139313445378	-0.14422605042	-0.148739495798	-0.152751260504	-0.157123529412	-0.160521848739	-0.16361512605	-0.166294117647	-0.168960504202	-0.171582352941	-0.174116806723	-0.176553781513	-0.178528571429	-0.180519327731	-0.181993277311	-0.183897478992	-0.185527731092	-0.186759663866	-0.187905042017	-0.189390756302	-0.19047815126	-0.191257983193	-0.192158823529	-0.192842857143
RoW	0p75	stor15	0.0	0.0	0.0	0.0	-0.000127731092414	-0.00218907563024	-0.00616050420167	-0.0111915966386	-0.0179168067227	-0.0256974789915	-0.0349512605042	-0.0443915966386	-0.053468907563	-0.0628663865546	-0.0723932773109	-0.0815016806722	-0.0905932773109	-0.0995915966386	-0.107139495798	-0.114352941176	-0.121418487395	-0.128035294118	-0.134325210084	-0.139731092437	-0.145378991597	-0.150006722689	-0.154260504202	-0.158045378151	-0.161234453782	-0.164353781513	-0.167309243697	-0.169911764706	-0.172145378151	-0.17461092437	-0.176386554622	-0.17826302521	-0.179680672269	-0.181571428571	-0.18291512605	-0.184399159664	-0.185824369748	-0.186970588235	-0.187748739496	-0.188848739496	-0.189071428571	-0.189799159664	-0.19001512605
RoW	0p80	stor15	0.0	0.0	0.0	0.0	-0.000108403361332	-0.00194201680673	-0.00561932773104	-0.0104142857142	-0.0169470588235	-0.0248201680672	-0.0338621848739	-0.043412605042	-0.0524823529412	-0.0614226890756	-0.0707848739495	-0.0801647058823	-0.0894764705882	-0.0982915966386	-0.106647058824	-0.114557983193	-0.121476470588	-0.128158823529	-0.134311764706	-0.140179831933	-0.145495798319	-0.150431092437	-0.154300840336	-0.157999159664	-0.160799159664	-0.16351512605	-0.165824369748	-0.168294957983	-0.170125210084	-0.172047058824	-0.173976470588	-0.175505882353	-0.176956302521	-0.178112605042	-0.17938907563	-0.180521848739	-0.181642857143	-0.182416806723	-0.183185714286	-0.184110084034	-0.184790756302	-0.185506722689	-0.185405882353
RoW	0p85	stor15	0.0	0.0	0.0	0.0	-8.90756302496e-05	-0.0017050420168	-0.0050235294117	-0.00948823529408	-0.0158201680672	-0.023512605042	-0.0322369747898	-0.041837815126	-0.051231932773	-0.0608025210084	-0.0706210084033	-0.0801201680672	-0.0894369747899	-0.0982857142857	-0.106331932773	-0.114166386555	-0.120975630252	-0.128179831933	-0.13468907563	-0.140944537815	-0.146245378151	-0.151337815126	-0.155580672269	-0.159327731092	-0.162329411765	-0.165438655462	-0.167587394958	-0.169659663866	-0.171741176471	-0.173424369748	-0.174726890756	-0.175996638655	-0.176752941176	-0.177785714286	-0.178419327731	-0.179129411765	-0.179716806723	-0.180185714286	-0.180318487395	-0.180600840336	-0.18075210084	-0.180987394958	-0.181168907563
RoW_CW	0p70	stor15	0.0	0.0	0.0	0.0	-0.000122151898718	-0.0019411392405	-0.0054392405063	-0.0095841772152	-0.0153702531645	-0.0219993670886	-0.0298556962025	-0.0382537974684	-0.0462278481013	-0.0544544303797	-0.0628329113924	-0.0714462025316	-0.0798873417721	-0.0879740506329	-0.0953949367088	-0.102208860759	-0.108650632911	-0.115025949367	-0.12057278481	-0.126022151899	-0.130742405063	-0.135143670886	-0.139029746835	-0.143192405063	-0.146516455696	-0.149585443038	-0.152260759494	-0.154926582278	-0.157503797468	-0.160010126582	-0.162412658228	-0.164485443038	-0.166462658228	-0.168062658228	-0.169958227848	-0.171599367089	-0.172937341772	-0.174180379747	-0.175669620253	-0.176874050633	-0.177789873418	-0.178862025316	-0.179686075949
RoW_CW	0p75	stor15	0.0	0.0	0.0	0.0	-0.000110759493677	-0.00180189873418	-0.00514367088601	-0.00938101265822	-0.0150734177215	-0.0216658227848	-0.0296544303797	-0.037888607595	-0.0460297468354	-0.0546094936708	-0.0633139240506	-0.0718481012658	-0.0802962025316	-0.0887164556962	-0.095908227848	-0.102829113924	-0.109543037975	-0.115874050633	-0.12180886076	-0.127086075949	-0.13235	-0.136866455696	-0.140989873418	-0.144674050633	-0.147849367089	-0.150956329114	-0.153866455696	-0.156462025316	-0.158684177215	-0.161075316456	-0.16288164557	-0.164758227848	-0.166278481013	-0.168110759494	-0.169494936709	-0.170970253164	-0.17237278481	-0.17362721519	-0.174402531646	-0.175511392405	-0.175881012658	-0.176651265823	-0.176958227848
RoW_CW	0p80	stor15	0.0	0.0	0.0	0.0	-9.49367088721e-05	-0.00159620253164	-0.00466898734167	-0.00867658227849	-0.0141601265822	-0.0207924050633	-0.0286037974684	-0.0369139240506	-0.0450430379746	-0.0532518987341	-0.0618474683544	-0.0705493670885	-0.0791974683544	-0.087482278481	-0.0953474683544	-0.102870253165	-0.109549367089	-0.115953164557	-0.121893670886	-0.127510759494	-0.132622151899	-0.137355696203	-0.141170253165	-0.144815822785	-0.147684177215	-0.150432278481	-0.152809493671	-0.155256329114	-0.157118987342	-0.159051898734	-0.160896835443	-0.162437974684	-0.163820253165	-0.16509113924	-0.166312658228	-0.167466455696	-0.168585443038	-0.169425949367	-0.170211392405	-0.17115443038	-0.171818987342	-0.172575316456	-0.17265443038
RoW_CW	0p85	stor15	0.0	0.0	0.0	0.0	-7.78481012986e-05	-0.00139810126584	-0.00416075949358	-0.007896835443	-0.0131930379746	-0.0196481012658	-0.0271708860759	-0.0354683544304	-0.0438310126582	-0.0525139240506	-0.0614797468354	-0.0703050632911	-0.0789626582278	-0.0872493670886	-0.0948702531645	-0.102272151899	-0.108837341772	-0.11567721519	-0.121882278481	-0.127815189873	-0.132908860759	-0.137765189873	-0.141864556962	-0.145525949367	-0.148516455696	-0.151551898734	-0.153752531646	-0.155897468354	-0.157941772152	-0.159641772152	-0.161012025317	-0.162362658228	-0.163253164557	-0.164323417722	-0.165055063291	-0.165863291139	-0.16650443038	-0.167049367089	-0.167286708861	-0.167651898734	-0.167881012658	-0.168146202532	-0.168413924051
[truncated: 53 more columns]
