# Supplementary material for: Post-Brexit no-trade-deal scenario: Short-term consumer benefit at the expense of long-term economic development
Source: PLoS One. 2020 Sep 3;15(9):e0237500. doi: 10.1371/journal.pone.0237500 (PMC7470266; doi:10.1371/journal.pone.0237500)
Supplement: S2 File — (ZIP) [file pone.0237500.s002.zip › WenzEtAl_AdditionalData/ProcessedModelOutput/ModelVariantTradeAgreementCountries/RegionLevel_AllScenarios/Region_Rel_consumption_Shortterm_changes_ta.csv]

regions	passage	storgage	0	1	2	3	4	5	6	7	8	9	10	11	12	13	14	15	16	17	18	19	20	21	22	23	24	25	26	27	28	29	30	31	32	33	34	35	36	37	38	39	40	41	42	43	44	45	46
UK	0p70	stor15	0.0	0.0	0.0	0.000450043991207	0.00780580864599	0.0197829183427	0.034751396306	0.0492221658853	0.0639460321781	0.0775247139584	0.0907412998923	0.103618133927	0.115787194154	0.128343738014	0.140513000266	0.152567269981	0.163681545075	0.174943055869	0.185458556288	0.196015364052	0.205944305564	0.215750927773	0.224745558296	0.233306751269	0.241082148443	0.248847188478	0.256028268991	0.263167274466	0.269526693039	0.276216610773	0.282372442185	0.288336525092	0.293808435095	0.299415149537	0.304316056546	0.309004891351	0.31287619899	0.316426421824	0.319392402303	0.322747509551	0.325245088715	0.327985259302	0.330366701122	0.332923352348	0.335043414437	0.337447819748	0.339274541776
UK	0p75	stor15	0.0	0.0	0.0	0.000424346432193	0.00695285979175	0.0177824549562	0.0316819521748	0.0452496976773	0.0587406198692	0.0714716189093	0.0836179176714	0.0958413629838	0.107290083458	0.118828381745	0.129616750374	0.141218080409	0.15170675193	0.162445085742	0.172288045485	0.182250657803	0.190771459278	0.200202086332	0.20820464023	0.216965366399	0.224246624295	0.231802662903	0.237844229068	0.244653664695	0.250216216507	0.256434608277	0.261319191679	0.266830981384	0.270714626007	0.275299498832	0.279037766382	0.283206104402	0.286224207288	0.289764638652	0.292438572029	0.295594024867	0.297678059194	0.300416115254	0.301951436659	0.304165117057	0.305713462331	0.307984221478	0.309363714395
UK	0p80	stor15	0.0	0.0	0.0	0.000347523121547	0.00598635951181	0.0155533667978	0.0277137399567	0.0399139793498	0.0522140728847	0.0637610313023	0.0750491285644	0.0859890292889	0.0963267478529	0.106864188169	0.116566888803	0.126966251878	0.136471628121	0.145981017924	0.154656018221	0.163456395131	0.171442140563	0.179633062418	0.18682773247	0.194065231786	0.200767015112	0.207494415188	0.213465892204	0.219218077995	0.224141759937	0.229300208206	0.233723541973	0.238584178698	0.242400966568	0.246415119233	0.250111284808	0.254193896956	0.257347895215	0.260393015556	0.26267038765	0.265436579035	0.267225024091	0.269332183528	0.270597047552	0.272749527893	0.273820771316	0.275187657883	0.275958032453
UK	0p85	stor15	0.0	0.0	0.0	0.000276356506235	0.00483291891769	0.0127479017846	0.0230829940258	0.0339264615622	0.0448837633592	0.055289537356	0.0655122499155	0.0751907479739	0.0844498963477	0.0934522576876	0.101803183212	0.110461415448	0.118262173473	0.126031792737	0.133125490775	0.140074229261	0.146405916557	0.152682478011	0.158274835221	0.164121703318	0.169303599936	0.174683090311	0.179102895378	0.183710543136	0.187526697994	0.191473360897	0.194613298227	0.198354192101	0.201094214536	0.203989136146	0.205874876362	0.207649475983	0.208877867791	0.21025814187	0.211259834877	0.212539810359	0.213506957119	0.214651333532	0.21522736021	0.216267680365	0.217284848474	0.218217435518	0.218805139232
EU	0p70	stor15	0.0	0.0	0.0	2.14649545693e-05	0.0012551916472	0.00526687643185	0.0115361124036	0.0181184569531	0.0247324580338	0.0308432176321	0.0366938492525	0.0421488006502	0.0474390716686	0.0523709821005	0.0572775079343	0.0618482878647	0.0662283839266	0.0703612153852	0.0743075895485	0.0781104816105	0.0816615126708	0.0850423260375	0.0880832650444	0.0909804502417	0.0938380540828	0.0963718193847	0.0986447925328	0.101112859778	0.103346259117	0.105349244799	0.107430618321	0.109400921018	0.111196922849	0.112988152175	0.11454915653	0.115998408272	0.117333696	0.118560866473	0.119807647742	0.120889454281	0.121803402964	0.122494548337	0.123127211017	0.123873888028	0.124734025891	0.125721064103	0.126633898278
EU	0p75	stor15	0.0	0.0	0.0	1.88459885919e-05	0.00110780499709	0.00474629845135	0.010695731255	0.0169505264346	0.0232055933223	0.0291277320224	0.0348304662817	0.0401194366225	0.0451028860909	0.0497138385946	0.0542313561536	0.0586282075597	0.0630378342869	0.0669696217406	0.0708522903743	0.0743735542823	0.0778234519965	0.0811457298384	0.0843266438971	0.0871718850113	0.0898856117677	0.0922511242295	0.0945506493151	0.0965735929766	0.0986019104242	0.100453066522	0.102236277938	0.103851837794	0.105448116425	0.106875626473	0.10835597372	0.109555495358	0.110860306473	0.111966476189	0.113282150604	0.114290943089	0.115327002004	0.116142607382	0.117097246896	0.117847707697	0.118386676303	0.118703317089	0.119343947363
EU	0p80	stor15	0.0	0.0	0.0	1.5859713276e-05	0.000955067203257	0.00422090519625	0.00969165844342	0.0156632505673	0.0216567479137	0.0271844793948	0.0323383402747	0.0370611007378	0.0415948478353	0.0458985209101	0.0501137026217	0.0543629937863	0.0585639384869	0.0623866149374	0.0661175646833	0.0696545423871	0.0730357306107	0.0760422280766	0.07883237782	0.0813570081887	0.0838004128748	0.0859340801786	0.0879111755826	0.0897007419533	0.0915336181215	0.0931976502325	0.0947461308476	0.0963677588553	0.0977439034586	0.0989515788614	0.100095531124	0.101349573042	0.10249381714	0.10345595379	0.104375339154	0.105379512599	0.106232676616	0.107097161811	0.108071917802	0.108869391684	0.109481180626	0.109856628645	0.110213142621
EU	0p85	stor15	0.0	0.0	0.0	1.2790415993e-05	0.000779138604123	0.00356180630641	0.00830100260509	0.0136840242658	0.0192217058049	0.0244080156983	0.0294759714752	0.0341046655236	0.0385666061591	0.0427417989521	0.0469025232789	0.0507503478407	0.0544735413214	0.0579324305671	0.061400152848	0.0646128416813	0.0677355724297	0.0703985501163	0.0729740075451	0.075215077612	0.0774917968124	0.0792851796781	0.0811685759767	0.0827483684559	0.0843849882199	0.0856894420887	0.0871224919671	0.0883643447501	0.0897559364726	0.0908343315636	0.0918090900701	0.0925449390032	0.0933434619809	0.0939237076041	0.0945922433252	0.095024058234	0.0956445544208	0.0961286882695	0.0967266276369	0.0970781502315	0.0977006288824	0.0980063132829	0.0983573452931
EU_wo_IRL	0p70	stor15	0.0	0.0	0.0	2.17405094816e-05	0.00117378623434	0.00503653182904	0.0111315943637	0.0175345502076	0.0239891910363	0.0299528907527	0.0356685886582	0.0410075334454	0.0461825619761	0.0510087436115	0.0558128560691	0.0602945959821	0.0645786508921	0.0686306176467	0.0724937352225	0.076227161347	0.0797170086682	0.0830388275587	0.0860203551182	0.08886800007	0.0916782430905	0.0941708779813	0.0964087236808	0.0988459461328	0.101039653477	0.103015234695	0.105062850299	0.106998446101	0.108764436374	0.110530128552	0.112065100752	0.11350356425	0.114817701995	0.116028778057	0.117278924869	0.118344426398	0.119251145518	0.119936003414	0.120566771188	0.121304147205	0.122160006832	0.123139654623	0.124045563538
EU_wo_IRL	0p75	stor15	0.0	0.0	0.0	1.90882335716e-05	0.00103437741481	0.00453204652962	0.0103144029315	0.0164029252238	0.0224937991497	0.0282760893084	0.0338387756075	0.0390046829588	0.0438417106446	0.0483488064172	0.0527412097283	0.057045980926	0.0613313505088	0.0651926463964	0.0689626566034	0.0724270308655	0.0757845115292	0.0790614939629	0.0821631459265	0.0849695901542	0.0876072314152	0.0899495350015	0.0921909119732	0.0941950338198	0.0961699551533	0.098013740424	0.099742586095	0.101348960824	0.102903370308	0.104328304906	0.105782651485	0.106981548988	0.10825664401	0.10937594521	0.110662079916	0.111681845609	0.112693351284	0.113518991272	0.11444496933	0.1152176224	0.115741122046	0.116066108649	0.116678975472
EU_wo_IRL	0p80	stor15	0.0	0.0	0.0	1.60639766156e-05	0.000892581292211	0.00403162754368	0.00933791188431	0.0151513236091	0.020992361297	0.0263807337046	0.0313956677018	0.0359872923486	0.0403944220331	0.0445969468478	0.048694995941	0.0528635838535	0.0569547079843	0.0607044171975	0.0643385982655	0.0678167078009	0.0711213926323	0.0740768280135	0.0767984962289	0.079290644487	0.0816786864568	0.0837866037581	0.0857129917545	0.0874823808132	0.0892727944453	0.0909128512948	0.0924249950682	0.0940363966369	0.0953869069963	0.0965841942807	0.0977027413276	0.0989525288977	0.100067506455	0.10103069281	0.101932787645	0.102940744213	0.103779181879	0.104653818907	0.10560322158	0.106415039669	0.107002614327	0.107389497559	0.10772686145
EU_wo_IRL	0p85	stor15	0.0	0.0	0.0	1.29530939086e-05	0.000727679030987	0.00339662530071	0.00798115428138	0.0132250706469	0.0186173641425	0.0236793129788	0.0286224826574	0.0331422181426	0.0374798357775	0.0415573647648	0.0456143710984	0.0493751174483	0.0530000270159	0.0563886725585	0.059768966362	0.0629186420997	0.0659699594208	0.0685809862012	0.0710904417698	0.0733071100271	0.0755175616146	0.0772870194644	0.0791131509217	0.0806863301626	0.082273201364	0.08357242165	0.0849612766323	0.0862032653392	0.087553839394	0.088630576789	0.0895750825606	0.0903173860525	0.09109454366	0.0916893209922	0.0923386674363	0.0927828714215	0.0933883266484	0.0938817264027	0.0944638079703	0.094823516203	0.0954216668428	0.0957338099084	0.0960626437132
IRL	0p70	stor15	0.0	0.0	0.0	-2.00319860699e-07	0.00765562422516	0.0233775283957	0.0433410053571	0.0640276370258	0.0831712047856	0.100844424747	0.117304106975	0.131879981206	0.146231096551	0.159475845289	0.172434537261	0.184006014179	0.195937265572	0.206428016826	0.216920370639	0.226184964008	0.234546515432	0.24256572021	0.250277834636	0.25707008025	0.263651389047	0.269418998558	0.274453838008	0.279347051315	0.284701200628	0.288858839396	0.29359440097	0.298293504329	0.302449139898	0.306248206111	0.309855966853	0.312153435368	0.315151622766	0.317644202828	0.318626371119	0.320990145509	0.322472512499	0.323658005451	0.324439653559	0.325917613512	0.327114124057	0.328682227949	0.330139554956
IRL	0p75	stor15	0.0	0.0	0.0	-2.00319860699e-07	0.00688098731283	0.0215916768122	0.0406773521315	0.0600052141658	0.0791698155113	0.0960874289474	0.112801317082	0.127766012169	0.144261751972	0.157038353189	0.171392873971	0.183029454844	0.197208695746	0.206682823692	0.219423167014	0.227417331808	0.238133442909	0.24501703438	0.254429864448	0.260325478352	0.269021363629	0.273211654534	0.280083026494	0.283585819628	0.289812361946	0.292243043171	0.298300715844	0.300638448652	0.305526653962	0.307156656692	0.310681284691	0.3119298784	0.31557109256	0.31564481027	0.319283019632	0.319429052812	0.322395589671	0.322422232213	0.325630354828	0.324635967025	0.32639116967	0.326051627501	0.328875135978
IRL	0p80	stor15	0.0	0.0	0.0	-2.00319860699e-07	0.00586796976287	0.0191027025077	0.0375046861326	0.0559130799933	0.0738935906253	0.0903783128363	0.106455183805	0.121488388285	0.135977323695	0.148233694227	0.161658330202	0.172252847145	0.185088342402	0.19464800693	0.205987313126	0.214152751404	0.223548954923	0.230570166141	0.238744618813	0.243823127993	0.250619380004	0.254777619731	0.260741542709	0.264117533369	0.269288990966	0.272838057989	0.277243492428	0.279669165656	0.283060781265	0.285085213806	0.288226629906	0.289815166424	0.293260467758	0.294140072278	0.296418911046	0.297125639525	0.299136650635	0.29920295651	0.302171095928	0.301840768473	0.304356385319	0.303832749196	0.305694922647
IRL	0p85	stor15	0.0	0.0	0.0	0.0	0.00482510455324	0.0165490248872	0.0334488098554	0.0497688691386	0.0667375641399	0.0817016582667	0.0965808167713	0.109776286823	0.124013019525	0.13586694745	0.148182412341	0.158876688577	0.170327372617	0.179309114339	0.189650827614	0.197817868451	0.206555420259	0.213302994543	0.221067793094	0.22522743506	0.23271438996	0.236388857217	0.242774653827	0.244874406637	0.250422465578	0.252138405529	0.257046242186	0.258277408067	0.262893979642	0.264102709699	0.267456064215	0.267684428859	0.270162786211	0.269600488354	0.271777764951	0.27123549908	0.273038578172	0.272794187939	0.274638933562	0.274346867201	0.276882115394	0.276679992652	0.278776340024
USA	0p70	stor15	0.0	0.0	0.0	0.0	0.0	7.64451465463e-05	0.000433115106402	0.00103755467444	0.00172314538371	0.00234051734824	0.00284972414653	0.00347671613352	0.00439798224672	0.00560007101644	0.0070995725884	0.00871986876205	0.0103930215365	0.0120436905632	0.0136371625673	0.015033677587	0.0162763550555	0.0174022976002	0.0183995402801	0.0193192976474	0.0201333276749	0.0208717446888	0.0215521729421	0.0221795587785	0.0227374776707	0.0232654579541	0.023741302684	0.0241226841651	0.0244502961228	0.0247813436586	0.02507106731	0.0253121515783	0.0254902643867	0.0256417287432	0.025781583633	0.0259230785518	0.0260596008703	0.026227932077	0.0263013051987	0.0264169555221	0.0265284472004	0.0266800771755	0.0267469386548
USA	0p75	stor15	0.0	0.0	0.0	0.0	0.0	7.14725461703e-05	0.000410053712829	0.0010060527867	0.00172619519134	0.00242261170806	0.0030120486459	0.00365776362459	0.00463353040709	0.00591740249654	0.00750784287069	0.00921264901341	0.0109566239776	0.0126969452319	0.0143458126503	0.0158283080099	0.0171527465811	0.0183262762244	0.0193791486085	0.0202577335719	0.0210683138832	0.0218165650121	0.0224940121289	0.0231269381125	0.0236659219405	0.0241629375871	0.0245726398651	0.0249449244364	0.0252472088521	0.0254675160529	0.0256617221513	0.0258542195495	0.0260059464721	0.0261366357809	0.0262169850852	0.0262920103544	0.0264218978263	0.0265282613843	0.0266215067297	0.0266908848053	0.0267471163919	0.0268115844791	0.0268368211328
USA	0p80	stor15	0.0	0.0	0.0	0.0	0.0	5.89925715389e-05	0.000352339636933	0.000938314740151	0.00170769235148	0.00254172992531	0.00334133900781	0.00416044464235	0.0052500076267	0.00662504674889	0.00825149303143	0.00994352633716	0.0116852694885	0.0134303674284	0.0150974529033	0.016617612378	0.0180217620155	0.0192641425823	0.0203992688856	0.0214066466218	0.0223030679109	0.0231577472295	0.0238972730808	0.0245835828175	0.0251372218803	0.0256190672582	0.0260812019916	0.0264620300639	0.0267736517386	0.0269788916776	0.0271718132212	0.0273570819691	0.0274922389433	0.0276094747627	0.0277118735706	0.027812286974	0.0279407121541	0.0280551021596	0.0281418540402	0.0282304580227	0.0283201870004	0.0283691798382	0.0284140463468
USA	0p85	stor15	0.0	0.0	0.0	0.0	0.0	5.10812491861e-05	0.000309664546427	0.000839446438095	0.00149899663697	0.00221395638837	0.00293038853028	0.00372204185624	0.00479719197453	0.00614890713702	0.0077749312938	0.00949750913051	0.0112785301693	0.0130543766338	0.0147355255597	0.016261891696	0.0176267452684	0.0188517944445	0.0199127154932	0.0208557402675	0.0216884488523	0.0224325130598	0.0231375558867	0.0237896431457	0.0243376067386	0.0248031891684	0.0252322849918	0.0256008471819	0.025896949173	0.0261492753151	0.0263264449049	0.0264397179941	0.0264795755469	0.0265109986649	0.0265324624439	0.0265617567556	0.0265748689089	0.0265866399548	0.0265717827459	0.0265765513525	0.026582424757	0.0265939231379	0.0265970820116
China	0p70	stor15	0.0	0.0	0.0	0.0	0.0	0.000169961074081	0.0007827843578	0.0017616626083	0.00274088842744	0.00359356667026	0.00426156104778	0.00492032856358	0.00552779711769	0.00642859189666	0.00787600899141	0.00972125100063	0.0115913984766	0.0132929968761	0.0148877830822	0.0162865079801	0.0176074535291	0.0186606300112	0.0197968645412	0.0207245578759	0.0216030322301	0.0223650602221	0.0230686478026	0.0236478220955	0.0242753681704	0.0246546579	0.0251890338513	0.0254581443161	0.0255963897501	0.0257575855771	0.0261014884726	0.0262559392954	0.0265758219381	0.0267428232479	0.0269087818517	0.0270484827295	0.027350156033	0.0274754273806	0.0275961911973	0.0275459620953	0.0277197301324	0.0278725897424	0.0279583305859
China	0p75	stor15	0.0	0.0	0.0	0.0	0.0	0.000153636208644	0.000728096601699	0.00168001655805	0.0026382090426	0.00356677672975	0.0043233250846	0.00503663915679	0.00574910059958	0.00662764012291	0.00820190348583	0.0102040401599	0.0122008112428	0.0139955037353	0.0157401843562	0.0171897954781	0.0185362221544	0.019693739834	0.0207787514329	0.0215842472302	0.0223756936507	0.023051350831	0.0238266407397	0.02439943932	0.024880105052	0.0252890250098	0.0258725167572	0.0262823164981	0.0266695134147	0.0268486524737	0.0270554286719	0.0271657762902	0.0272137570575	0.0272707528867	0.0273750886535	0.0273685228643	0.0274171227381	0.0275032220118	0.0277283053029	0.0277597385435	0.0276916802555	0.0277115025305	0.0277492408838
China	0p80	stor15	0.0	0.0	0.0	0.0	0.0	0.000134031164034	0.000636979305479	0.00150918113151	0.00241674263788	0.0032632623985	0.00398537430233	0.00474236254877	0.0055257931671	0.00654749296252	0.0081189377608	0.0102839320746	0.0124017222199	0.0143279531574	0.0161379658246	0.0178315972987	0.0191938492105	0.0204705557862	0.0216069966851	0.0223738689153	0.0230779344027	0.0237446905669	0.0242680257825	0.0248475367826	0.0252242143165	0.0256346331641	0.0259817347774	0.026372624611	0.0265671544447	0.026807389557	0.0270131936491	0.027237103896	0.0273448501801	0.0275275300949	0.0276175232237	0.0275648014027	0.0275525278845	0.0276608063833	0.0277209900688	0.0277421428802	0.0278157459744	0.0277921221671	0.0276789614149
China	0p85	stor15	0.0	0.0	0.0	0.0	0.0	0.000125939331186	0.000582519641279	0.00130282853268	0.00211337493714	0.00292576780008	0.00370169310768	0.00438217823389	0.00503138761156	0.00592374841983	0.00736484954036	0.00931569268352	0.0113531510226	0.0132945174889	0.0150436296102	0.0167352951492	0.0183641159299	0.0197547327028	0.0209368788803	0.0219311479055	0.0226627093322	0.0232955123831	0.0237789369413	0.0242977320413	0.0246220896305	0.025047486515	0.0252750570943	0.0255493376429	0.0257934394566	0.0260359337652	0.0260704788314	0.0261982048827	0.0262859496767	0.0264530161557	0.0264694170517	0.0266282233442	0.0267247388162	0.0268439765891	0.026788246127	0.0268464584465	0.0268146993603	0.0268524051291	0.0267585561605
CW	0p70	stor15	0.0	0.0	0.0	0.0	-2.43412834333e-07	4.08790386208e-05	0.000115959967584	0.000230779235855	0.000427008166848	0.000785297548211	0.00143249410602	0.00236934239726	0.0036284072416	0.00529575178254	0.00699371861326	0.00875877193165	0.0105595210271	0.0123790272295	0.0140760251817	0.0156073496734	0.0172088725189	0.0186023776154	0.0201944025874	0.021690269942	0.0231992624989	0.0244919612703	0.0257517563531	0.0268891863697	0.0279151094417	0.0287737458466	0.0296273039916	0.030291520357	0.031020140896	0.0315658438454	0.0322051843731	0.0326914754984	0.033222535495	0.0336234793968	0.0341161851664	0.0344762834392	0.0348355226079	0.035132729685	0.0354487320514	0.0356434957326	0.0359673779932	0.0361418429527	0.0363105471417
CW	0p75	stor15	0.0	0.0	0.0	0.0	-2.0666227285e-06	3.42687095145e-05	0.000136430510111	0.00026646069442	0.000472335455814	0.00083077279398	0.00144603931467	0.00238522627825	0.00361059037628	0.00523960932703	0.00690411882431	0.00861343060248	0.0104024672448	0.012138201248	0.0138487921368	0.0153244419075	0.016786102599	0.0181093854778	0.0197122685715	0.0210864151881	0.0224952218839	0.0236069408226	0.0248141587321	0.0256986207621	0.0267054144486	0.0274236398276	0.028253205103	0.0287508936765	0.0293848504851	0.0297803104388	0.0302984647821	0.030587672645	0.0310407975777	0.0312631910026	0.0316356890119	0.0317803573762	0.0320870289171	0.0322018338669	0.0324106868561	0.0324990075344	0.0327040327372	0.032728617434	0.0329051156067
CW	0p80	stor15	0.0	0.0	0.0	0.0	8.56240458535e-06	5.31785461888e-05	0.000145002460306	0.000297846632336	0.000531613641441	0.000911060848652	0.00159388159144	0.00258319250874	0.00386898503737	0.00551183556476	0.00727863572827	0.00903340366105	0.0109249123359	0.0128049996986	0.0145680245768	0.0162020597411	0.0178589852579	0.0193155915535	0.021032921637	0.0226186178751	0.0242073162049	0.0255325988872	0.0268991853873	0.0279504615771	0.0289978240703	0.0298176671505	0.0306552030032	0.0313398755927	0.0319764574415	0.0324764894603	0.0330509008063	0.0334282813908	0.033925330409	0.034193910227	0.0345700498833	0.0347603653141	0.0351170939896	0.0353355641722	0.0356345037759	0.0357959103526	0.036001231469	0.0361047391995	0.0363295524344
CW	0p85	stor15	0.0	0.0	0.0	0.0	7.49329722716e-06	5.40424232032e-05	0.000145155189912	0.00030867134444	0.000559968850844	0.000970014483737	0.00162375932427	0.00256567632997	0.00379899668688	0.00534998989052	0.00704954606394	0.0087844018718	0.0105352274712	0.0123586187334	0.0141242400151	0.0157287267699	0.0172508302104	0.0186920489963	0.0202554944372	0.0216665204854	0.0231269497944	0.0243827357246	0.0256520000441	0.0266903467166	0.0277259108462	0.0285061110432	0.0293541184208	0.0299828967405	0.0306555752817	0.031117262619	0.0317010238817	0.0320498774359	0.0325407790867	0.0328072350084	0.0332589710561	0.0334813453898	0.0338098381759	0.0339407990563	0.034203470147	0.0342906787627	0.0344866595081	0.0344962910201	0.0346519797813
RoW	0p70	stor15	0.0	0.0	0.0	0.0	9.67958137199e-05	0.000473388443334	0.00132641808974	0.00251563113243	0.00397849894143	0.00562292926223	0.00751813321032	0.00938363080716	0.0112373270091	0.0130106184909	0.014927741377	0.0171082924369	0.0194004972973	0.0216210326183	0.0237920643033	0.0258743762481	0.0278152254064	0.0296094399482	0.0312638370673	0.032849630861	0.0343321532285	0.0357112550286	0.036954798749	0.038111228001	0.0392554340933	0.0402614745414	0.0412205403381	0.0420910130844	0.0429409251997	0.0436600389226	0.0443456969179	0.0449760123209	0.0455702275471	0.0461252844013	0.0466663123654	0.0471228783285	0.0475312572672	0.0479332295509	0.0482842885742	0.0485574029044	0.0488371243478	0.0490729341465	0.0493741575742
RoW	0p75	stor15	0.0	0.0	0.0	1.60365054569e-09	8.21110232474e-05	0.000426991112645	0.00120785408273	0.00236203178448	0.00377816869983	0.0053843034221	0.00728846065015	0.00915754244566	0.0110017240837	0.012811643349	0.0146905043137	0.0169011979225	0.0191888467613	0.0214682543486	0.023608261467	0.0257304053245	0.0276651541287	0.0295046322078	0.0311871239914	0.0327381743119	0.0341862370554	0.0355520893481	0.0367416632161	0.0378850145534	0.0388964641745	0.0398753304635	0.0407453493717	0.0415684754156	0.0423257323887	0.043034319633	0.0436303935109	0.0442009001053	0.0447100439365	0.0452240083948	0.0456466872434	0.0460738050458	0.0464847674941	0.0468626751317	0.0472088958878	0.0475363248589	0.0477915214034	0.0480482221887	0.0482311269707
RoW	0p80	stor15	0.0	0.0	0.0	0.0	7.08949673189e-05	0.000390401817207	0.00113496575573	0.00225386917001	0.00368253875294	0.00529452526072	0.0071604638664	0.00901634907555	0.0107933674824	0.0125699192218	0.0143948552368	0.0165322740347	0.0188341169413	0.021084767549	0.0232254642448	0.0253545744373	0.0272652152963	0.0290794275815	0.0307127974021	0.0322575068182	0.0336136617289	0.0349259964038	0.0361175091067	0.0371971114225	0.0381967035203	0.0391134837919	0.0399385198048	0.0406778525774	0.0413553206388	0.0419909746534	0.0425449714829	0.0430782473146	0.0435414620863	0.0439890587327	0.04437823214	0.0447868035189	0.0451306845229	0.0454556791256	0.0457532012869	0.0460680334438	0.0463344813249	0.0466316378498	0.0468008232498
RoW	0p85	stor15	0.0	0.0	0.0	0.0	5.44236903766e-05	0.000328915571579	0.000983367785845	0.00198992942608	0.0033145177303	0.00488457151993	0.00667968732329	0.00853403140724	0.0103396480305	0.0121191184462	0.0139668441912	0.0160583788321	0.0182660110383	0.0204407744594	0.0225623875026	0.0245970592737	0.0265001195927	0.0282887148809	0.029907932329	0.0314241605963	0.0328314356407	0.0340859949585	0.0351883020097	0.0362259892476	0.0371722818265	0.0380360223733	0.0388163096265	0.0395097630533	0.0401789802414	0.0407735963847	0.0413401771992	0.0418461698224	0.0422760603673	0.0427030819497	0.0430487125558	0.0433504748161	0.0436333153944	0.0439037483912	0.044159982509	0.0443809840348	0.0445490260192	0.0447214428107	0.0449093221717
RoW_CW	0p70	stor15	0.0	0.0	0.0	0.0	7.23906565359e-05	0.000364613256476	0.00102199047023	0.00194099578479	0.00308530663475	0.00440627526994	0.00598760803823	0.007619552328	0.00932370001987	0.0110703460734	0.0129323516821	0.0150084059519	0.0171770107421	0.0192966881007	0.0213485013194	0.0232922411024	0.0251477504214	0.0268411873978	0.0284798980557	0.0300430755432	0.0315322551065	0.0328896267303	0.0341372576334	0.0352889086185	0.0364033667852	0.0373723354328	0.0383048662815	0.0391234659907	0.0399428735349	0.0406183748205	0.0412923840722	0.0418864776784	0.0424648095	0.0429811072774	0.0435099823134	0.0439422868595	0.0443383072514	0.0447139313105	0.0450561736599	0.04530958297	0.0456004107641	0.0458207924674	0.0460886875912
RoW_CW	0p75	stor15	0.0	0.0	0.0	1.20037313422e-09	6.09405260033e-05	0.000328222271229	0.000938393354	0.00183500015343	0.00294675873485	0.00423910024314	0.00581910422481	0.00745431946612	0.00914286982114	0.0109072930456	0.0127322450763	0.0148168422309	0.0169790911726	0.0191217660205	0.0211537758788	0.0231133278612	0.0249290960205	0.0266387521147	0.0283012224837	0.0298077819024	0.0312459718341	0.0325479101339	0.0337419214405	0.0348201626726	0.0358304413362	0.0367437569958	0.0376036019021	0.0383448811207	0.0390711283671	0.0397009647699	0.0402774420521	0.0407772026193	0.0412722578179	0.0417128927871	0.0421229512624	0.0424790336374	0.0428637671463	0.0431755050226	0.0434871780802	0.043754471829	0.0439970503887	0.0441953744759	0.0443766680095
RoW_CW	0p80	stor15	0.0	0.0	0.0	0.0	5.5218461581e-05	0.000305590888372	0.000885992111854	0.00176193370032	0.00289008785075	0.0041920933701	0.00576048037273	0.00739842400757	0.00905190016041	0.010794826332	0.0126051413052	0.0146463242318	0.0168449689599	0.0190024237069	0.0210481367513	0.0230527366368	0.0248995686318	0.0266238437783	0.0282783294247	0.0298333469386	0.03124798602	0.032563577091	0.0337991204782	0.034871598834	0.0358832050837	0.0367756058598	0.0376037855556	0.0383293714094	0.0389965566761	0.03959810205	0.0401572330865	0.0406513015981	0.0411230256102	0.0415255999084	0.0419114953554	0.0422651758318	0.0426122879976	0.0429104919374	0.0432083705824	0.0434846165352	0.0437356911661	0.0439841454349	0.044167321116
RoW_CW	0p85	stor15	0.0	0.0	0.0	0.0	4.26207972692e-05	0.000259785564816	0.00077255911719	0.00156709662726	0.00262175459966	0.00390006882784	0.00540813228391	0.00703300291616	0.00869468825684	0.0104166971441	0.0122271585599	0.01422898924	0.0163217355651	0.0184081296423	0.0204402115217	0.0223666926847	0.0241739431664	0.0258751740098	0.0274803649178	0.0289701350529	0.0303907782808	0.0316456460889	0.0327899425348	0.0338277956191	0.0347965398013	0.0356392701296	0.0364365888486	0.0371137766248	0.0377838643357	0.0383450491698	0.03891595083	0.0393824233146	0.0398276580217	0.0402142976851	0.040586613582	0.0408684099492	0.0411627319597	0.0413980880187	0.0416559410214	0.0418432939174	0.0420183624402	0.0421498390833	0.0423296225776
[truncated: 53 more columns]
