# Supplementary material for: Post-Brexit no-trade-deal scenario: Short-term consumer benefit at the expense of long-term economic development
Source: PLoS One. 2020 Sep 3;15(9):e0237500. doi: 10.1371/journal.pone.0237500 (PMC7470266; doi:10.1371/journal.pone.0237500)
Supplement: S2 File — (ZIP) [file pone.0237500.s002.zip › WenzEtAl_AdditionalData/ProcessedModelOutput/ModelVariantTradeAgreementCountries/RegionLevel_AllScenarios/Region_Rel_consumption_value_Shortterm_changes_ta.csv]

regions	passage	storgage	0	1	2	3	4	5	6	7	8	9	10	11	12	13	14	15	16	17	18	19	20	21	22	23	24	25	26	27	28	29	30	31	32	33	34	35	36	37	38	39	40	41	42	43	44	45	46
UK	0p70	stor15	0.0	0.0	0.0	-0.00045003942597	-0.00780323864475	-0.0197700135274	-0.0347163695871	-0.0491556443063	-0.0638405398589	-0.0773756802398	-0.0905462901565	-0.103373205874	-0.115491968148	-0.127992708847	-0.14010456455	-0.15209913215	-0.163155305187	-0.174356762327	-0.184813282608	-0.195311950255	-0.205183816183	-0.214933476304	-0.223873486274	-0.23238488012	-0.24011246132	-0.24782939577	-0.254964681209	-0.26205864944	-0.268374861665	-0.275018714378	-0.281131090855	-0.287055722478	-0.292488131414	-0.298054662558	-0.302919531744	-0.307577904316	-0.311423451748	-0.314953670017	-0.317900957174	-0.321232928202	-0.323713272857	-0.326435863009	-0.328800439054	-0.331340557205	-0.333446616635	-0.335837246239	-0.337650645583
UK	0p75	stor15	0.0	0.0	0.0	-0.000424370276142	-0.00695067350212	-0.0177716319853	-0.0316515703053	-0.0451909270278	-0.058647609428	-0.0713395433113	-0.0834454131133	-0.0956232763717	-0.10702715364	-0.118517121584	-0.12925862064	-0.140805923741	-0.151244041874	-0.161929149435	-0.171722426103	-0.181633294915	-0.190110420139	-0.199489776886	-0.207448343671	-0.216159661396	-0.2233991365	-0.230910824433	-0.236917457705	-0.243684996996	-0.249213272798	-0.255392280577	-0.260246142967	-0.265722837278	-0.269582548362	-0.274138435944	-0.277851329576	-0.281991377221	-0.28498931004	-0.288506084027	-0.291161917855	-0.294295956612	-0.296366444816	-0.299086141741	-0.300613309315	-0.30281448271	-0.304354023507	-0.306609995102	-0.307983500963
UK	0p80	stor15	0.0	0.0	0.0	-0.000347603619388	-0.00598462512096	-0.0155444882351	-0.0276887553828	-0.0398654312561	-0.0521364773721	-0.0636508099677	-0.0749037782128	-0.0858059408092	-0.0961061815772	-0.106604037282	-0.116268316489	-0.126624220754	-0.136086025554	-0.145552557034	-0.154187314089	-0.162946587661	-0.170892835644	-0.179042309071	-0.186199597878	-0.193400419495	-0.200066798654	-0.20675778049	-0.212697501613	-0.218418690692	-0.223316398387	-0.228446623523	-0.232845851837	-0.237678993006	-0.241474363041	-0.245466950022	-0.249142276384	-0.25320117275	-0.256337247805	-0.259367709755	-0.261636138732	-0.264389453833	-0.26617134762	-0.268269662976	-0.269529639083	-0.271669730784	-0.272736420431	-0.274098902966	-0.274867684949
UK	0p85	stor15	0.0	0.0	0.0	-0.000276393733334	-0.00483188219543	-0.012741453483	-0.0230644463112	-0.0338892742795	-0.0448229205251	-0.0552021384409	-0.0653959510604	-0.0750449572653	-0.0842736142228	-0.0932459565021	-0.101567908141	-0.110194187951	-0.117964663726	-0.125703844664	-0.132768914321	-0.139689514324	-0.145994640392	-0.152244126623	-0.157813325668	-0.163634911474	-0.168793531672	-0.174148268969	-0.178548300514	-0.183135405318	-0.186934140594	-0.190864395614	-0.193990181976	-0.197713462179	-0.200441034947	-0.203323011602	-0.205201259417	-0.206971584	-0.208197458958	-0.209574216405	-0.210574906746	-0.211852181001	-0.21281602932	-0.213956894266	-0.214532179114	-0.215568264889	-0.216579770005	-0.217508465961	-0.218094864516
EU	0p70	stor15	0.0	0.0	0.0	-2.14762653439e-05	-0.00125500585272	-0.0052653200209	-0.0115301752385	-0.0181053388709	-0.0247092742568	-0.0308088249291	-0.036646838068	-0.0420885660037	-0.0473652764345	-0.0522835981253	-0.0571758766986	-0.0617328594843	-0.0660992009048	-0.0702186089927	-0.0741519440973	-0.0779418800502	-0.0814811045611	-0.084850068653	-0.0878808761859	-0.0907685831576	-0.0936163763529	-0.096141325693	-0.0984068656279	-0.100865925988	-0.103090902099	-0.105087128697	-0.107160821326	-0.109123776936	-0.110913054585	-0.112697722853	-0.11425339781	-0.115698008756	-0.117028627599	-0.11825197164	-0.11949430735	-0.120572243902	-0.121483183371	-0.122173127066	-0.122804336048	-0.1235490263	-0.124406196887	-0.125389250023	-0.126298419661
EU	0p75	stor15	0.0	0.0	0.0	-1.88559001635e-05	-0.0011076848676	-0.00474497435994	-0.0106905437708	-0.0169387780632	-0.0231849519977	-0.0290966695347	-0.0347878072092	-0.0400647701509	-0.0450360762845	-0.0496353931859	-0.0541408099185	-0.0585255102077	-0.0629221772838	-0.0668423562341	-0.0707132227323	-0.0742230952137	-0.0776620883552	-0.0809731121294	-0.0841434828975	-0.086979217837	-0.0896837615742	-0.0920416108791	-0.0943338129733	-0.0963502717266	-0.0983719900124	-0.100217019369	-0.101994627543	-0.103604953068	-0.105195970161	-0.106618761745	-0.108094095998	-0.109289906661	-0.110590534732	-0.111693613666	-0.113004842779	-0.11401052738	-0.115043248267	-0.115856308625	-0.116807692027	-0.117555549804	-0.118093619025	-0.118410159493	-0.119048746824
EU	0p80	stor15	0.0	0.0	0.0	-1.58452333476e-05	-0.000954962060606	-0.00421987773631	-0.00968728376374	-0.0156528845565	-0.0216383634802	-0.0271570231577	-0.0323009105743	-0.037013650817	-0.0415370863272	-0.0458302480802	-0.0500346525503	-0.0542724493479	-0.0584615711863	-0.0622734025679	-0.0659934771051	-0.0695195201697	-0.0728900355389	-0.0758873576975	-0.0786688807757	-0.0811857234428	-0.0836216127591	-0.0857490137898	-0.0877205945693	-0.0895051769054	-0.0913326351507	-0.0929914732863	-0.0945358307766	-0.0961519468147	-0.0975242277258	-0.0987285740367	-0.0998694379323	-0.101119195752	-0.102260074522	-0.103219844586	-0.104137114356	-0.105138014988	-0.10598898913	-0.106850992335	-0.10782210109	-0.108616621656	-0.109226726607	-0.10960150204	-0.109957563345
EU	0p85	stor15	0.0	0.0	0.0	-1.27754421708e-05	-0.000779134068574	-0.00356101452799	-0.00829769426643	-0.0136758785471	-0.0192067937063	-0.0243852220591	-0.0294441580507	-0.0340637238552	-0.038515984832	-0.0426816061837	-0.046832044672	-0.0506702001431	-0.0543838512483	-0.0578336292912	-0.0612916104538	-0.0644950790409	-0.0676086611041	-0.0702638998606	-0.0728319726579	-0.0750669520075	-0.0773369934786	-0.0791257324869	-0.0810042209716	-0.0825800467954	-0.0842125298313	-0.0855140207386	-0.0869432996682	-0.0881819670348	-0.0895695946393	-0.0906450148369	-0.0916176621207	-0.0923522193155	-0.093149254167	-0.0937288818504	-0.0943963420552	-0.0948282778561	-0.0954479081316	-0.0959316835641	-0.0965282653212	-0.0968794962241	-0.0974997698944	-0.0978050614083	-0.0981556911014
EU_wo_IRL	0p70	stor15	0.0	0.0	0.0	-2.17533957514e-05	-0.00117363805494	-0.00503516414891	-0.0111262869951	-0.0175227690809	-0.023968211773	-0.0299216715277	-0.0356258057074	-0.0409525516934	-0.0461151406287	-0.0509288489851	-0.0557198759607	-0.0601888654481	-0.0644604009022	-0.0685000461128	-0.0723512664202	-0.0760727732094	-0.0795517005307	-0.0828626024442	-0.0858349057731	-0.0886739265522	-0.091475108728	-0.0939596746057	-0.0961906718495	-0.0986195114902	-0.100805519993	-0.102774933748	-0.104815484056	-0.106744434349	-0.108504239855	-0.110263911879	-0.111794023728	-0.113228067296	-0.114537906038	-0.115745549773	-0.116991143752	-0.118053172423	-0.118957012127	-0.119640844311	-0.120270157551	-0.121005793769	-0.121858847019	-0.122834806255	-0.123737226312
EU_wo_IRL	0p75	stor15	0.0	0.0	0.0	-1.90983973747e-05	-0.00103428479921	-0.00453088397678	-0.0103097718245	-0.0163923574788	-0.0224751693523	-0.0282478889055	-0.0337999906705	-0.0389548439567	-0.0437809318666	-0.0482772577163	-0.0526587385615	-0.0569521769232	-0.0612259528275	-0.0650763552228	-0.0688359010923	-0.0722895364646	-0.0756373508415	-0.0789036551071	-0.0819959326354	-0.0847933905394	-0.0874230155267	-0.0897579635548	-0.0919929279468	-0.0939908267014	-0.095960072405	-0.0977978118672	-0.0995220141167	-0.10112327864	-0.102673209853	-0.1040934343	-0.105543281159	-0.106738477513	-0.108010020208	-0.109125968322	-0.110408282129	-0.111424796751	-0.112433507502	-0.113256458231	-0.114179809385	-0.114949492983	-0.115472440667	-0.115797159017	-0.116408608471
EU_wo_IRL	0p80	stor15	0.0	0.0	0.0	-1.60468277666e-05	-0.00089249459595	-0.00403073362301	-0.00933402355356	-0.0151419972537	-0.0209757299938	-0.0263558132938	-0.0313616745378	-0.0359441521841	-0.0403419657072	-0.0445347672748	-0.0486231152881	-0.0527809244071	-0.0568614185997	-0.0606010294638	-0.0642254721301	-0.0676933221111	-0.0709883405158	-0.0739352175039	-0.0766491973876	-0.0791339296472	-0.0815152612527	-0.0836171869155	-0.0855387925909	-0.087303411784	-0.0890890563071	-0.0907242516983	-0.0922328497664	-0.09383885436	-0.095185940028	-0.0963800077243	-0.0974958968678	-0.0987415052266	-0.0998536343854	-0.100814408513	-0.101714677117	-0.102719332157	-0.103555835028	-0.104427812401	-0.105374043961	-0.106182693754	-0.106769027588	-0.107155067522	-0.107492296222
EU_wo_IRL	0p85	stor15	0.0	0.0	0.0	-1.29392351056e-05	-0.000727683779533	-0.00339593271821	-0.00797826005456	-0.0132177763498	-0.0186039400455	-0.0236586795631	-0.0285936173454	-0.0331049483296	-0.0374337908941	-0.041502519635	-0.045550092395	-0.0493019005834	-0.0529181633473	-0.0562983486059	-0.0596697952679	-0.062810894411	-0.0658538380062	-0.0684576685131	-0.0709604885864	-0.0731712709035	-0.07537582983	-0.0771408174622	-0.0789627752438	-0.0805319724038	-0.0821153729756	-0.0834115984797	-0.0847972734402	-0.0860360045858	-0.0873831919666	-0.088456930165	-0.0893997354143	-0.0901406212942	-0.0909165911052	-0.0915104841495	-0.0921590575231	-0.0926031144419	-0.0932079086698	-0.0937007834754	-0.0942817215129	-0.094640964152	-0.095237285664	-0.0955489405209	-0.0958776580466
IRL	0p70	stor15	0.0	0.0	0.0	3.12882608711e-07	-0.00765248097675	-0.0233611331817	-0.0432855509727	-0.0639094019275	-0.0829746929574	-0.100560519989	-0.116924654457	-0.131406742123	-0.145656159797	-0.158799617507	-0.171652718372	-0.183128100729	-0.194948482056	-0.205339179743	-0.215728722171	-0.224898843947	-0.233178884626	-0.241112938989	-0.248743590682	-0.255459208879	-0.261971754546	-0.267671819881	-0.272653250042	-0.277488389242	-0.282777160929	-0.286881524907	-0.291561004876	-0.296197600172	-0.300304100339	-0.304054077419	-0.307619630446	-0.309895092647	-0.312859529553	-0.315317297109	-0.316303454113	-0.318632134475	-0.320101287086	-0.321271743216	-0.322052003341	-0.323508559445	-0.324689452208	-0.326230257323	-0.327670107071
IRL	0p75	stor15	0.0	0.0	0.0	2.10242112608e-07	-0.00687870392521	-0.021577651885	-0.0406284199466	-0.0599006400356	-0.0789910195408	-0.0958313374355	-0.112454057341	-0.12733178994	-0.143720757596	-0.156417659888	-0.170667432236	-0.182227525334	-0.196286408128	-0.205692710432	-0.218316068359	-0.226247536564	-0.236855383901	-0.243682441681	-0.252992828188	-0.258838063075	-0.267433030926	-0.271591473984	-0.278383942597	-0.281859665746	-0.288006996976	-0.290425188192	-0.296401792565	-0.298724531768	-0.303545891857	-0.305170522467	-0.308649781766	-0.309893891941	-0.313481333459	-0.313572583757	-0.317157254751	-0.317311437986	-0.320231935749	-0.320267373937	-0.323422769431	-0.322454590269	-0.324181577729	-0.323855138969	-0.326627419219
IRL	0p80	stor15	0.0	0.0	0.0	4.96112040338e-09	-0.00586641428173	-0.0190911756336	-0.037462072675	-0.0558209719411	-0.0737373677872	-0.0901514793722	-0.106147559298	-0.121102087371	-0.135502446667	-0.147686344154	-0.161015590592	-0.171542351796	-0.184272231541	-0.193762340777	-0.205001391267	-0.213102816916	-0.222409218049	-0.229372749606	-0.237464799925	-0.242506296549	-0.249231740303	-0.253362120845	-0.259262952448	-0.262617120216	-0.267732147442	-0.271249876604	-0.275605788794	-0.278016908707	-0.281370144557	-0.28338263836	-0.286487121268	-0.288063126976	-0.291464419954	-0.292345246313	-0.29459921854	-0.295304931972	-0.297293697746	-0.297371490316	-0.300298547715	-0.299982169638	-0.302461258781	-0.301950372275	-0.303787131408
IRL	0p85	stor15	0.0	0.0	0.0	1.02640695943e-07	-0.00482437006003	-0.0165404339114	-0.0334129423164	-0.0496937811059	-0.0666056591571	-0.081509018853	-0.0963172104618	-0.1094466486	-0.123602579135	-0.135386301063	-0.147624471511	-0.15825160994	-0.169622338031	-0.178543790597	-0.188805474575	-0.196912688599	-0.20558016119	-0.212277330631	-0.219975844337	-0.224113295152	-0.231531846991	-0.235188018101	-0.241511185899	-0.243608184873	-0.249099735644	-0.25081521448	-0.255672819052	-0.256906471842	-0.261473678253	-0.262681344239	-0.266000296554	-0.266237266172	-0.268690522234	-0.268148547827	-0.270300969363	-0.269779892387	-0.27156599452	-0.27133433934	-0.273160895485	-0.272882210325	-0.275385702423	-0.27519068141	-0.277264136968
USA	0p70	stor15	0.0	0.0	0.0	0.0	0.0	-7.64291140265e-05	-0.000433080709217	-0.00103748718251	-0.00172290334058	-0.00234023368506	-0.00284928462878	-0.00347618860234	-0.00439730360753	-0.00559918266732	-0.0070979823063	-0.00871753285239	-0.0103896912093	-0.012039078886	-0.0136311372499	-0.0150262037168	-0.0162673255134	-0.0173918133795	-0.0183876329939	-0.019306008366	-0.0201187361158	-0.0208559575386	-0.0215351517927	-0.0221613268954	-0.0227182459967	-0.0232451481643	-0.0237199800975	-0.0241005592011	-0.0244274220267	-0.024757739046	-0.025046855584	-0.0252873739786	-0.0254650900542	-0.0256162203058	-0.0257556757949	-0.0258968953255	-0.0260331179361	-0.0262011684278	-0.0262743666617	-0.0263897299201	-0.0265010478421	-0.0266523036489	-0.0267190230964
USA	0p75	stor15	0.0	0.0	0.0	0.0	0.0	-7.14670856605e-05	-0.000410063132406	-0.00100595431811	-0.00172603449295	-0.00242237579199	-0.00301169354556	-0.00365738490498	-0.00463290787103	-0.00591644020664	-0.00750625568058	-0.00921014989853	-0.0109529937303	-0.0126920077374	-0.0143392934438	-0.0158201289805	-0.0171429942245	-0.0183149003305	-0.0193662787376	-0.0202435559224	-0.0210527420288	-0.0217997350662	-0.0224760492157	-0.0231076853325	-0.0236457305363	-0.0241417267003	-0.0245506554578	-0.0249221725388	-0.0252238837935	-0.0254437097605	-0.0256375708307	-0.0258297143994	-0.0259810377239	-0.0261115358653	-0.0261916913294	-0.0262665617428	-0.0263962004678	-0.0265023195492	-0.0265953351019	-0.0266646182564	-0.0267207139797	-0.0267850460369	-0.0268102409833
USA	0p80	stor15	0.0	0.0	0.0	0.0	0.0	-5.899334794e-05	-0.000352340862619	-0.0009382381294	-0.00170754068191	-0.00254149153239	-0.00334090268795	-0.00415983892839	-0.00524918971321	-0.00662378201137	-0.00824950596731	-0.00994067823268	-0.0116813595972	-0.013425100228	-0.0150905859554	-0.0166090795008	-0.0180116176501	-0.0192523977157	-0.0203858025041	-0.0213917299308	-0.0222867471799	-0.0231399970441	-0.0238782419636	-0.0245633967211	-0.0251159735403	-0.0255970617117	-0.0260583645983	-0.0264385292745	-0.0267494640452	-0.0269544247141	-0.0271469856696	-0.0273318718593	-0.0274667475853	-0.0275836120157	-0.0276859584726	-0.0277862826961	-0.0279143003629	-0.028028507693	-0.0281150451358	-0.0282034699527	-0.0282930135025	-0.0283418429125	-0.0283865737867
USA	0p85	stor15	0.0	0.0	0.0	0.0	0.0	-5.10590447034e-05	-0.000309648866992	-0.000839373673744	-0.00149889866414	-0.00221374703531	-0.00292995076033	-0.00372144567875	-0.00479640992114	-0.00614763924605	-0.00777303771191	-0.0094948042377	-0.011274680887	-0.0130492482253	-0.014728828274	-0.0162537078781	-0.0176168680186	-0.0188405120262	-0.0199001023685	-0.0208419812152	-0.0216734670443	-0.0224165349464	-0.0231205060638	-0.0237714985061	-0.0243186816964	-0.0247833774866	-0.0252118122925	-0.0255796540026	-0.0258752231768	-0.0261269993418	-0.0263038876333	-0.0264168639066	-0.0264565519326	-0.0264879429119	-0.0265092864564	-0.0265385866157	-0.026551533011	-0.0265632957998	-0.026548423747	-0.0265531190172	-0.0265588838118	-0.0265703310377	-0.0265734802735
China	0p70	stor15	0.0	0.0	0.0	0.0	0.0	-0.000169948711914	-0.000782655980514	-0.00176144756232	-0.00274056651698	-0.00359301880707	-0.00426095332985	-0.00491952053372	-0.00552696076883	-0.00642735705083	-0.00787426736771	-0.00971856119374	-0.0115875874065	-0.0132881618575	-0.0148813779144	-0.0162788980582	-0.0175986443036	-0.0186508059348	-0.0197856249767	-0.0207122524457	-0.0215894645575	-0.0223505411768	-0.0230530177839	-0.0236314567344	-0.0242580129143	-0.0246367198893	-0.0251702561176	-0.0254390614907	-0.0255769220206	-0.0257380254217	-0.0260813165381	-0.0262352414992	-0.0265546245992	-0.0267215114379	-0.0268868970936	-0.027026493521	-0.0273274652464	-0.0274525876784	-0.027573044102	-0.027522911522	-0.0276962948875	-0.0278489411447	-0.0279346132855
China	0p75	stor15	0.0	0.0	0.0	0.0	0.0	-0.000153667003111	-0.000728130109939	-0.001679865648	-0.0026379296077	-0.00356628965655	-0.00432271472105	-0.00503584655718	-0.00574814876679	-0.00662631306123	-0.00820011086532	-0.0102012096715	-0.0121967955475	-0.0139900467471	-0.0157332706758	-0.0171816554381	-0.0185265084346	-0.0196828242129	-0.0207665658425	-0.0215711416732	-0.0223613947677	-0.0230363420835	-0.0238106208734	-0.0243827060149	-0.0248626253664	-0.0252710140001	-0.0258535057612	-0.0262626562767	-0.0266492659981	-0.0268281489321	-0.0270346672514	-0.027144819183	-0.0271925792169	-0.0272496596844	-0.0273535915417	-0.0273470883419	-0.0273956448409	-0.0274815807271	-0.0277061271483	-0.0277374740296	-0.0276695154294	-0.027689302956	-0.0277268828068
China	0p80	stor15	0.0	0.0	0.0	0.0	0.0	-0.000134148258912	-0.000636908672458	-0.00150896471681	-0.00241645717433	-0.00326270939132	-0.00398483987482	-0.00474155677224	-0.0055248081393	-0.00654617157552	-0.00811684427098	-0.0102808030635	-0.0123970497369	-0.0143216588664	-0.0161301002362	-0.0178220675272	-0.0191827327105	-0.0204580311462	-0.0215930543003	-0.0223588904884	-0.023062075345	-0.0237278219694	-0.0242502924974	-0.0248288612638	-0.0252051749667	-0.0256149554037	-0.025961479874	-0.0263518475536	-0.026545964259	-0.026785893118	-0.0269916351477	-0.0272151818943	-0.0273224491523	-0.0275048917799	-0.0275945450795	-0.0275418006723	-0.0275297063491	-0.0276377746502	-0.0276976593904	-0.0277186569815	-0.0277922654277	-0.0277686149926	-0.0276556246108
China	0p85	stor15	0.0	0.0	0.0	0.0	0.0	-0.000125949480034	-0.000582513672887	-0.00130275498433	-0.00211318025063	-0.00292532490063	-0.00370097290586	-0.00438150131084	-0.00503042126215	-0.00592270713518	-0.00736324506356	-0.00931318256422	-0.0113493984726	-0.0132894539101	-0.015037158508	-0.0167271827454	-0.0183545905297	-0.0197435732817	-0.0209242684696	-0.0219172237848	-0.0226479864634	-0.0232800821707	-0.0237630201122	-0.0242810271917	-0.0246051678661	-0.0250298901709	-0.0252570744457	-0.025531022987	-0.0257747594303	-0.0260168341459	-0.026051242608	-0.0261787522789	-0.0262665827542	-0.0264330355176	-0.0264496167542	-0.0266082028269	-0.0267045789414	-0.0268235580356	-0.0267678580298	-0.0268260225065	-0.0267941909251	-0.0268317903301	-0.0267380869263
CW	0p70	stor15	0.0	0.0	0.0	0.0	2.12956052792e-07	-4.08801631102e-05	-0.000115930134303	-0.000230697342718	-0.000426921098584	-0.000785073941711	-0.00143219423274	-0.00236824130432	-0.00362688354035	-0.00529337614379	-0.00699004184552	-0.00875334733782	-0.0105521467228	-0.0123694212675	-0.0140638257234	-0.0155925714701	-0.0171909707901	-0.0185815986687	-0.0201706162219	-0.0216635155157	-0.0231695507422	-0.0244592981727	-0.0257159590605	-0.0268506475693	-0.0278736098696	-0.0287297577533	-0.0295804450034	-0.0302424756896	-0.0309684990544	-0.0315122298895	-0.0321490704872	-0.0326334317072	-0.0331623158469	-0.0335614340166	-0.034052388074	-0.0344106889234	-0.0347683974129	-0.0350640924241	-0.0353784734319	-0.035572054858	-0.0358942054977	-0.0360675808748	-0.0362353420313
CW	0p75	stor15	0.0	0.0	0.0	0.0	2.07394188489e-06	-3.43207967157e-05	-0.000136342021462	-0.000266322446385	-0.00047232183511	-0.000830521012041	-0.00144560681262	-0.00238437503002	-0.00360923676336	-0.00523731678619	-0.00690047947935	-0.00860842799731	-0.0103954613355	-0.0121290735875	-0.0138372160279	-0.0153100853182	-0.0167688186215	-0.0180894459886	-0.0196892200592	-0.0210603396223	-0.0224660754488	-0.0235748497576	-0.024779215651	-0.0256610877239	-0.0266648719239	-0.0273806853638	-0.0282072896419	-0.0287029341965	-0.0293344800677	-0.0297280230366	-0.0302442103809	-0.0305315577551	-0.030982743925	-0.0312035963701	-0.0315744138085	-0.0317178570917	-0.0320229408706	-0.0321365634535	-0.0323441235145	-0.0324313154815	-0.0326351524395	-0.0326588656113	-0.0328343265298
CW	0p80	stor15	0.0	0.0	0.0	0.0	-8.58539622728e-06	-5.31822633376e-05	-0.000144982537131	-0.00029783869846	-0.000531599655129	-0.00091089996771	-0.00159354148933	-0.00258243992357	-0.00386775149986	-0.00550975245838	-0.00727519216032	-0.00902861310113	-0.0109182271507	-0.0127960429702	-0.0145567539492	-0.0161883386648	-0.0178422514604	-0.0192961109128	-0.0210106628648	-0.0225935449897	-0.0241792225597	-0.0255016419978	-0.0268653366703	-0.0279140405896	-0.0289590515182	-0.0297763670569	-0.0306117594735	-0.0312942090023	-0.0319289080726	-0.0324272739811	-0.032999822235	-0.0333757674106	-0.0338709856522	-0.0341385191357	-0.0345131888757	-0.0347025057774	-0.0350579433165	-0.03527524163	-0.0355730742071	-0.0357334725668	-0.0359380270425	-0.0360407397193	-0.0362645518757
CW	0p85	stor15	0.0	0.0	0.0	0.0	-7.48954503971e-06	-5.40947452277e-05	-0.00014511611921	-0.000308802155169	-0.000560019774809	-0.000969910157256	-0.00162350505162	-0.00256492542628	-0.00379785043049	-0.00534806376907	-0.00704646688414	-0.00877980911966	-0.0105288181657	-0.0123502224839	-0.0141135838299	-0.0157155236264	-0.0172352007344	-0.0186738057021	-0.02023475238	-0.0216431741586	-0.0231007899516	-0.0243542468332	-0.0256210971045	-0.026657012828	-0.027690489834	-0.0284683958406	-0.02931428986	-0.0299410032538	-0.0306120908064	-0.0310722033851	-0.0316542131336	-0.0320016056454	-0.0324912784199	-0.0327565570979	-0.0332069728378	-0.0334284136471	-0.0337559988391	-0.0338861221214	-0.0341479300669	-0.0342346347874	-0.0344298814499	-0.0344391899728	-0.0345942018411
RoW	0p70	stor15	0.0	0.0	0.0	0.0	-9.67871113255e-05	-0.000473313260807	-0.00132615933284	-0.00251472679237	-0.00397651263233	-0.00561925674598	-0.00751233772283	-0.00937534716272	-0.0112262429377	-0.012996299224	-0.0149099704136	-0.0170870399999	-0.0193756036914	-0.0215920784357	-0.023759069722	-0.0258373063097	-0.0277741681521	-0.029564172911	-0.0312148637963	-0.0327967259134	-0.0342758728784	-0.0356514419103	-0.0368919033747	-0.0380451979586	-0.0391864025725	-0.040189633746	-0.0411460027662	-0.0420138665162	-0.0428611517996	-0.0435781103593	-0.0442615826695	-0.0448898213919	-0.0454821606428	-0.046035453108	-0.0465745989624	-0.0470294461795	-0.0474363437485	-0.0478368514498	-0.0481866590433	-0.0484587999136	-0.0487374875931	-0.0489725314414	-0.0492726693334
RoW	0p75	stor15	0.0	0.0	0.0	-6.79478695531e-10	-8.20951691849e-05	-0.000427002275405	-0.00120763283582	-0.00236116212394	-0.00377632667136	-0.00538084467266	-0.00728297914853	-0.00914970260881	-0.010991096081	-0.012798070503	-0.0146735302539	-0.0168808229506	-0.0191649482339	-0.0214405406054	-0.0235769382038	-0.0256950261885	-0.0276261176723	-0.0294616094737	-0.0311404233401	-0.0326877107734	-0.0341323704004	-0.0354948345302	-0.0366815542295	-0.0378219634857	-0.038830781987	-0.0398070804076	-0.0406749152346	-0.0414958999495	-0.0422512671713	-0.0429579010157	-0.0435523648078	-0.0441211922386	-0.0446289914579	-0.0451414163079	-0.0455629056418	-0.0459888215778	-0.0463987923881	-0.0467756367244	-0.047121040485	-0.0474474309842	-0.0477019729467	-0.0479578828983	-0.0481406431425
RoW	0p80	stor15	0.0	0.0	0.0	0.0	-7.08991840015e-05	-0.000390385064353	-0.00113477163918	-0.00225314705662	-0.00368084416071	-0.00529134498295	-0.0071554180328	-0.00900916916199	-0.0107836844133	-0.0125575159173	-0.0143795408647	-0.0165137081426	-0.0188119826474	-0.0210589407713	-0.0231958162471	-0.0253211317268	-0.0272282213448	-0.0290387942161	-0.030668849222	-0.0322101280862	-0.0335633670333	-0.0348727280762	-0.0360616281535	-0.0371387189551	-0.0381360434325	-0.039050633422	-0.0398738692495	-0.0406113549661	-0.0412870991815	-0.0419210702818	-0.0424736173197	-0.0430054090136	-0.0434673207185	-0.0439137125146	-0.0443018497913	-0.0447091308404	-0.0450520119584	-0.0453759748492	-0.045672832737	-0.0459864012218	-0.0462520288557	-0.0465480837268	-0.0467169635062
RoW	0p85	stor15	0.0	0.0	0.0	0.0	-5.43999467473e-05	-0.000328881287592	-0.000983261176213	-0.00198940572951	-0.0033131927784	-0.00488189890355	-0.00667532218975	-0.00852760182152	-0.0103308106462	-0.0121076865277	-0.0139524718252	-0.0160408807566	-0.0182451844251	-0.0204165675677	-0.0225345677971	-0.0245656919942	-0.0264653217867	-0.0282503285723	-0.0298663559733	-0.0313794318743	-0.0327835471681	-0.0340354527936	-0.0351352946493	-0.0361707027825	-0.0371150072466	-0.0379766881377	-0.0387552860039	-0.039447128757	-0.0401147489819	-0.0407080011121	-0.0412732057973	-0.0417780064179	-0.0422071154733	-0.0426333504182	-0.0429783367233	-0.0432795664265	-0.043562020695	-0.0438321307973	-0.0440881539448	-0.0443087272218	-0.0444766061377	-0.0446486903293	-0.0448362975272
RoW_CW	0p70	stor15	0.0	0.0	0.0	0.0	-7.23918026302e-05	-0.00036455726502	-0.00102178928723	-0.00194029828844	-0.00308379798071	-0.0044034701472	-0.00598319468587	-0.00761307507984	-0.00931502036101	-0.0110590306035	-0.0129181253787	-0.0149911341834	-0.0171565232031	-0.0192725999541	-0.0213207366669	-0.0232607774875	-0.0251125167321	-0.0268020790628	-0.0284372592375	-0.0299967473956	-0.0314826567006	-0.0328366417839	-0.0340811773685	-0.0352297925646	-0.0363412594903	-0.0373074995321	-0.0382372898141	-0.0390533869903	-0.0398701751615	-0.0405435673202	-0.0412153118549	-0.0418073656942	-0.0423837461208	-0.0428982640817	-0.0434252898026	-0.0438558558154	-0.0442503824364	-0.0446245299712	-0.0449654278544	-0.0452178111931	-0.0455074297139	-0.045726964074	-0.0459938095012
RoW_CW	0p75	stor15	0.0	0.0	0.0	-5.08582065351e-10	-6.09268184015e-05	-0.000328243726455	-0.00093820549546	-0.00183431444154	-0.00294537654708	-0.00423644803921	-0.00581489253584	-0.00744823724432	-0.00913457430748	-0.0108965571722	-0.0127186246687	-0.0148003333764	-0.0169594411024	-0.0190987266372	-0.0211274189827	-0.0230832358506	-0.0248955302659	-0.0266015347673	-0.0282604702946	-0.0297634518867	-0.0311983222615	-0.0324969839458	-0.0336881416251	-0.0347635293345	-0.0357710817199	-0.0366818687269	-0.0375393341595	-0.0382784965223	-0.0390027229403	-0.0396306151015	-0.040205392535	-0.0407034283357	-0.0411969894947	-0.0416360845107	-0.0420448299716	-0.0423997046417	-0.0427832965888	-0.0430939412191	-0.0434046775852	-0.043670910167	-0.0439126999297	-0.0441102128896	-0.044291137369
RoW_CW	0p80	stor15	0.0	0.0	0.0	0.0	-5.52274001975e-05	-0.000305579283688	-0.000885841804599	-0.00176139120159	-0.00288881592736	-0.00418967246411	-0.0057566180205	-0.00739286055332	-0.00904434213047	-0.0107850185353	-0.0125928124149	-0.0146312228063	-0.0168267200837	-0.0189808397104	-0.0210231106227	-0.023024253875	-0.0248676700657	-0.0265885302777	-0.0282398360841	-0.0297915780792	-0.031203274841	-0.0325159200423	-0.033748780585	-0.0348187321467	-0.0358280496642	-0.0367181753382	-0.0375444685217	-0.0382681127552	-0.0389335342047	-0.0395334008903	-0.0400909781911	-0.0405835748202	-0.0410538630475	-0.041455272362	-0.0418400225822	-0.042192486116	-0.042538525147	-0.0428356621255	-0.0431327651455	-0.0434078116727	-0.0436580795383	-0.0439055092626	-0.044088204417
RoW_CW	0p85	stor15	0.0	0.0	0.0	0.0	-4.26020814737e-05	-0.000259773062028	-0.000772469493482	-0.00156673753789	-0.00262077567754	-0.00389804213083	-0.00540480102315	-0.00702800150688	-0.00868778517485	-0.0104076559133	-0.0122156264062	-0.0142147368256	-0.0163045348739	-0.0183878990933	-0.0204167084048	-0.0223398936463	-0.0241439661542	-0.0258418536263	-0.0274440283436	-0.0289307839575	-0.0303483545119	-0.0316006502751	-0.0327424943888	-0.0337780301799	-0.0347447613468	-0.0355853730343	-0.0363808957385	-0.0370563585976	-0.037724850848	-0.0382846186667	-0.0388540497893	-0.0393192626084	-0.0397636033092	-0.0401493580984	-0.0405208596801	-0.0408020226477	-0.0410958272466	-0.0413307309642	-0.0415882089759	-0.0417751145983	-0.0419498764437	-0.042081022904	-0.0422604324466
[truncated: 53 more columns]
