# Supplementary material for: Post-Brexit no-trade-deal scenario: Short-term consumer benefit at the expense of long-term economic development
Source: PLoS One. 2020 Sep 3;15(9):e0237500. doi: 10.1371/journal.pone.0237500 (PMC7470266; doi:10.1371/journal.pone.0237500)
Supplement: S2 File — (ZIP) [file pone.0237500.s002.zip › WenzEtAl_AdditionalData/ProcessedModelOutput/ModelVariantTradeAgreementCountries/RegionLevel_AllScenarios/Region_Rel_production_price_Shortterm_changes_ta.csv]

regions	passage	storgage	0	1	2	3	4	5	6	7	8	9	10	11	12	13	14	15	16	17	18	19	20	21	22	23	24	25	26	27	28	29	30	31	32	33	34	35	36	37	38	39	40	41	42	43	44	45	46
UK	0p70	stor15	0.0	0.0	-0.145918	-1.432659	-1.805939	-1.74083	-1.742666	-1.667567	-1.643912	-1.699757	-1.5828	-1.684571	-1.572036	-1.739249	-1.675368	-1.700878	-1.720854	-1.75539	-1.661026	-1.699422	-1.655654	-1.715714	-1.662931	-1.700101	-1.758436	-1.769878	-1.66372	-1.742756	-1.707819	-1.748205	-1.704496	-1.778213	-1.752005	-1.82951	-1.747035	-1.750871	-1.619786	-1.738054	-1.604454	-1.69902	-1.716707	-1.715554	-1.682432	-1.814791	-1.730834	-1.799967	-1.746403
UK	0p75	stor15	0.0	0.0	-0.136562	-1.408682	-1.658457	-1.781105	-1.66452	-1.664068	-1.442215	-1.640174	-1.449717	-1.698598	-1.461751	-1.713638	-1.610257	-1.637711	-1.629288	-1.673785	-1.537226	-1.677239	-1.606351	-1.721492	-1.598227	-1.780219	-1.598366	-1.725115	-1.664772	-1.677699	-1.617057	-1.725731	-1.667265	-1.784445	-1.605376	-1.710296	-1.643503	-1.680152	-1.593023	-1.689261	-1.651452	-1.75874	-1.597526	-1.61966	-1.601773	-1.733683	-1.683204	-1.722155	-1.589151
UK	0p80	stor15	0.0	0.0	-0.112386	-1.321057	-1.559134	-1.622407	-1.609009	-1.547673	-1.54791	-1.617786	-1.54965	-1.563877	-1.449489	-1.541781	-1.542278	-1.591628	-1.508188	-1.540735	-1.456517	-1.561204	-1.530663	-1.61177	-1.518061	-1.643499	-1.577998	-1.606	-1.561055	-1.622571	-1.522738	-1.593604	-1.581646	-1.650371	-1.563335	-1.5998	-1.495298	-1.552085	-1.449545	-1.486437	-1.403123	-1.383373	-1.351468	-1.37799	-1.415034	-1.423456	-1.409523	-1.385878	-1.40179
UK	0p85	stor15	0.0	0.0	-0.08901	-1.218029	-1.440726	-1.497499	-1.456612	-1.579493	-1.343566	-1.436853	-1.274321	-1.407034	-1.28605	-1.358834	-1.288203	-1.355745	-1.283301	-1.364256	-1.263426	-1.304993	-1.314753	-1.319793	-1.356074	-1.397751	-1.398773	-1.391139	-1.433077	-1.403366	-1.436381	-1.381607	-1.373905	-1.33212	-1.349801	-1.301803	-1.289188	-1.225116	-1.247269	-1.183202	-1.158585	-1.299956	-1.252393	-1.213485	-1.382207	-1.330359	-1.351669	-1.285758	-1.325572
EU	0p70	stor15	0.0	0.0	-0.0245311145509	-0.582261145511	-0.786161764706	-0.847982972136	-0.831759597523	-0.800320897833	-0.760182662539	-0.74768869969	-0.756402941177	-0.738503869969	-0.739199845201	-0.72942755418	-0.706241795666	-0.714630340557	-0.682905882353	-0.714304489164	-0.696113622291	-0.694438390093	-0.709670743034	-0.6778125387	-0.675168575851	-0.661794582043	-0.665325851393	-0.663876934985	-0.658414241486	-0.627687306501	-0.660375077399	-0.663351857585	-0.650450464396	-0.646816873065	-0.651413312693	-0.639148142415	-0.623729721362	-0.629398452012	-0.616383591331	-0.61535	-0.610030650155	-0.628198916409	-0.602271362229	-0.601360526316	-0.605923684211	-0.619453405573	-0.634425541796	-0.623947678019	-0.60315123839
EU	0p75	stor15	0.0	0.0	-0.0217165634675	-0.545746130031	-0.73665371517	-0.807063467492	-0.804442105263	-0.781488390093	-0.747556037152	-0.715198452012	-0.712898452012	-0.708102012384	-0.698149535604	-0.698809752322	-0.695245201238	-0.685429721362	-0.673469504644	-0.660971981424	-0.639891331269	-0.667647058824	-0.645759907121	-0.662900154799	-0.640426470588	-0.625999535604	-0.603757585139	-0.604894272446	-0.601560990712	-0.607795201238	-0.600137306502	-0.603263622291	-0.588382972136	-0.5823374613	-0.592284365325	-0.568715789474	-0.591217027864	-0.603710371517	-0.577040402477	-0.588114705882	-0.592375386997	-0.570575232198	-0.569193188854	-0.566875386997	-0.553196749226	-0.549018111455	-0.557536068112	-0.583139009288	-0.567376934985
EU	0p80	stor15	0.0	0.0	-0.0183874613002	-0.503348452012	-0.685755727554	-0.751473529412	-0.758657275542	-0.745007120743	-0.706077399381	-0.671142414861	-0.659000309598	-0.64465495356	-0.64935495356	-0.644327244582	-0.659165944273	-0.652955108359	-0.658399535604	-0.643104798762	-0.65857244582	-0.645039164087	-0.609892105263	-0.604009907121	-0.602966563467	-0.594612229102	-0.57491625387	-0.580310526316	-0.565630959752	-0.562833591331	-0.573566099071	-0.564676625387	-0.568931888545	-0.541985758514	-0.552316718266	-0.545905882353	-0.554473993808	-0.553795510836	-0.564435758514	-0.548143034056	-0.55829752322	-0.548227708978	-0.557494427245	-0.548066718266	-0.53664628483	-0.527297832817	-0.522064396285	-0.527795356037	-0.531901393189
EU	0p85	stor15	0.0	0.0	-0.0145382352941	-0.447016873065	-0.613947678019	-0.676729566563	-0.696391795666	-0.686259597523	-0.673056811146	-0.637001547988	-0.641179566563	-0.63357244582	-0.623392260062	-0.60857368421	-0.610029102167	-0.610994891641	-0.610758513932	-0.603010216718	-0.611292879257	-0.59767244582	-0.585063003096	-0.57213993808	-0.567412848297	-0.553640557275	-0.54652120743	-0.541893653251	-0.522515170278	-0.52663869969	-0.524200154799	-0.512638235294	-0.521858668731	-0.501624767802	-0.490502321981	-0.484325386997	-0.483159752322	-0.482712848297	-0.482203405573	-0.482324613003	-0.471136996904	-0.477442724458	-0.48625619195	-0.479996594427	-0.473939628483	-0.470561609907	-0.471282198142	-0.474741331269	-0.46567120743
EU_wo_IRL	0p70	stor15	0.0	0.0	-0.0166871175522	-0.528447020934	-0.750478904992	-0.802894363929	-0.797240901771	-0.758576650564	-0.730755877617	-0.709342512077	-0.729974879227	-0.703523188406	-0.697448953301	-0.69221884058	-0.671045088567	-0.67624605475	-0.642923349436	-0.673522383253	-0.657915942029	-0.660911594203	-0.66629742351	-0.642445732689	-0.638363607085	-0.629050885668	-0.626127536232	-0.633774557166	-0.621410144928	-0.597356521739	-0.622498228663	-0.637291465378	-0.613963446055	-0.622284702093	-0.617364412238	-0.61040805153	-0.587071980676	-0.598388244766	-0.589034621578	-0.581023671498	-0.580295491143	-0.596915780998	-0.568865217391	-0.570744283414	-0.567661835749	-0.591192592593	-0.601754428341	-0.594198389694	-0.577373429952
EU_wo_IRL	0p75	stor15	0.0	0.0	-0.0148895330113	-0.494671819646	-0.700091465378	-0.765405636071	-0.770358293076	-0.741942834139	-0.712810466989	-0.681077616747	-0.675413848631	-0.674268276973	-0.66151352657	-0.661415458937	-0.653872624799	-0.655599033816	-0.630193558776	-0.62628921095	-0.611753623188	-0.64057826087	-0.614539452496	-0.635806924316	-0.605440740741	-0.599790660226	-0.576250885668	-0.577860064412	-0.575558615137	-0.581339613526	-0.569017552335	-0.575258937198	-0.559317713366	-0.5570784219	-0.559638647343	-0.546675040258	-0.558855233494	-0.573697584541	-0.548205797102	-0.564677133655	-0.559417552335	-0.541970853462	-0.541468115942	-0.541618679549	-0.519114170692	-0.52168663446	-0.520117230274	-0.556917713366	-0.5391784219
EU_wo_IRL	0p80	stor15	0.0	0.0	-0.0126896940418	-0.454477455716	-0.653178904992	-0.710085829308	-0.728648148148	-0.712655394525	-0.67662689211	-0.641009822866	-0.626227375201	-0.620368115942	-0.622679871176	-0.615056521739	-0.635741062802	-0.627823510467	-0.636824637681	-0.611590821256	-0.632684863124	-0.612874235105	-0.580226570048	-0.576676167472	-0.572326731079	-0.567571497585	-0.546925764895	-0.551205636071	-0.541497101449	-0.539000322061	-0.540264412238	-0.541914009662	-0.547882608696	-0.520461674718	-0.52484863124	-0.518588244767	-0.528257648953	-0.525976650564	-0.541252979066	-0.52351626409	-0.533439130435	-0.523646537842	-0.532677616747	-0.524998872786	-0.511399516908	-0.505924637681	-0.49906763285	-0.50455394525	-0.508709661836
EU_wo_IRL	0p85	stor15	0.0	0.0	-0.0100998389693	-0.401485185185	-0.582280032206	-0.63683510467	-0.665690982287	-0.651435587762	-0.63922431562	-0.6118	-0.610248953301	-0.600399355878	-0.594980354267	-0.58127310789	-0.583363929146	-0.586530917874	-0.586688244767	-0.577771175523	-0.580874879227	-0.571087922705	-0.556503059581	-0.540864090177	-0.542856199678	-0.523688083736	-0.515479871175	-0.512099355878	-0.49685958132	-0.498969243156	-0.497369887279	-0.484401449275	-0.498046537842	-0.473638164251	-0.464881642512	-0.459698228663	-0.457582447665	-0.455392270531	-0.45606763285	-0.457002898551	-0.450720128824	-0.453819806763	-0.458728341385	-0.451770692432	-0.447587117552	-0.442852173913	-0.442168115942	-0.446809017713	-0.441724798712
IRL	0p70	stor15	0.0	0.0	-0.219376	-1.919004	-1.672524	-1.967984	-1.689204	-1.837248	-1.491144	-1.700208	-1.412876	-1.607424	-1.776292	-1.653692	-1.580528	-1.668096	-1.676072	-1.727332	-1.644944	-1.527244	-1.787064	-1.556324	-1.589404	-1.475148	-1.639012	-1.41162	-1.577596	-1.381104	-1.601236	-1.310692	-1.556788	-1.256196	-1.497188	-1.353052	-1.534308	-1.399692	-1.295732	-1.468016	-1.348652	-1.405272	-1.43208	-1.361868	-1.556348	-1.321452	-1.445976	-1.36292	-1.243472
IRL	0p75	stor15	0.0	0.0	-0.1913	-1.814432	-1.64486	-1.841844	-1.651084	-1.7638	-1.610636	-1.56276	-1.644016	-1.548532	-1.608188	-1.627684	-1.72294	-1.426424	-1.748444	-1.522492	-1.338832	-1.340036	-1.421276	-1.335896	-1.509472	-1.277028	-1.287024	-1.276424	-1.24746	-1.264952	-1.373152	-1.2989	-1.310364	-1.209772	-1.403204	-1.116208	-1.395084	-1.349228	-1.293292	-1.170304	-1.411048	-1.281108	-1.257884	-1.194252	-1.399808	-1.227932	-1.48702	-1.234476	-1.267828
IRL	0p80	stor15	0.0	0.0	-0.15992	-1.717304	-1.494964	-1.779544	-1.504084	-1.548624	-1.437628	-1.419636	-1.47308	-1.24794	-1.311964	-1.371412	-1.24104	-1.277224	-1.19432	-1.425912	-1.30162	-1.444016	-1.346784	-1.28298	-1.36406	-1.266304	-1.2702	-1.303276	-1.165116	-1.154852	-1.40078	-1.1301	-1.091796	-1.076644	-1.234624	-1.224476	-1.205688	-1.244816	-1.140296	-1.159872	-1.17578	-1.158824	-1.173944	-1.121072	-1.163776	-1.058208	-1.093304	-1.105112	-1.107984
IRL	0p85	stor15	0.0	0.0	-0.124788	-1.578024	-1.400572	-1.667708	-1.459	-1.551288	-1.513456	-1.263008	-1.409496	-1.457592	-1.329144	-1.28672	-1.272392	-1.21868	-1.208664	-1.229948	-1.366876	-1.258032	-1.294492	-1.349032	-1.1774	-1.29766	-1.317588	-1.281984	-1.1598	-1.213948	-1.190664	-1.21404	-1.113352	-1.196812	-1.12692	-1.096064	-1.1185	-1.161356	-1.131416	-1.111316	-0.978292	-1.064236	-1.170048	-1.181128	-1.128536	-1.158864	-1.194476	-1.16858	-1.0605
USA	0p70	stor15	0.0	0.0	5.81395354082e-07	-0.00030556478412	-0.0388063953489	-0.0458740033222	-0.052628654485	-0.0377372093022	-0.0372594684385	-0.0388400332226	-0.0401511627907	-0.0490348837209	-0.0478590531561	-0.0549011627907	-0.0648743355482	-0.0750995847176	-0.0786908637874	-0.0629933554817	-0.0685303156146	-0.0604430232559	-0.0685547342193	-0.0881256644518	-0.0696500830564	-0.0657386212625	-0.0756873754152	-0.0812392026578	-0.0724938538207	-0.0909774086378	-0.0723645348837	-0.0909151162789	-0.0728317275748	-0.0708325581396	-0.0537820598007	-0.0679084717608	-0.0524835548173	-0.0632862126246	-0.0642568936878	-0.0629528239203	-0.0604060631229	-0.067136960133	-0.0674758305647	-0.0679363787375	-0.0607174418603	-0.0667021594684	-0.0520372093023	-0.0588935215947	-0.0470314784054
USA	0p75	stor15	0.0	0.0	2.49169440636e-07	-0.000299584717578	-0.0401021594684	-0.0445933554817	-0.0497450996677	-0.0443122923587	-0.0512649501661	-0.045994435216	-0.0655358803987	-0.0672200166113	-0.0620382059801	-0.0662740033223	-0.0672888704319	-0.0713568936877	-0.0708873754153	-0.065059717608	-0.061788870432	-0.0759733388706	-0.0566916112958	-0.0792539036545	-0.0679843023255	-0.0795187707641	-0.0748122093022	-0.090153820598	-0.0664405315614	-0.080096345515	-0.0643448504984	-0.0789838039868	-0.063188870432	-0.0682676079736	-0.0759519933555	-0.0794380398671	-0.0738798172758	-0.0775413621263	-0.0747638704319	-0.0854392026579	-0.0594539867109	-0.0754433554818	-0.0658783222592	-0.0732384551495	-0.0667048172758	-0.075575498339	-0.0656088039868	-0.0681632890366	-0.066773255814
USA	0p80	stor15	0.0	0.0	8.30564728105e-08	-0.000201744186024	-0.0362379568106	-0.0531855481728	-0.0630599667772	-0.0664629568105	-0.0730578903653	-0.0681769933554	-0.0694414451826	-0.072812873754	-0.0711276578073	-0.0617227574751	-0.0733835548172	-0.0821031561461	-0.0783917774085	-0.082878488372	-0.0870293189368	-0.0841992524917	-0.0868686877075	-0.0744472591361	-0.0882171096344	-0.0629999169433	-0.0765131229235	-0.073827076412	-0.0851587209302	-0.0701925249169	-0.102933471761	-0.083170681063	-0.0791240033223	-0.0678272425249	-0.0838419435216	-0.0645610465116	-0.0846716777408	-0.0776840531561	-0.0793666112957	-0.0800318936878	-0.077205564784	-0.0687608803986	-0.070915448505	-0.0703376245848	-0.0769153654484	-0.0799024916943	-0.0691282392028	-0.0720838870432	-0.0643445182724
USA	0p85	stor15	0.0	0.0	0.0	-0.000117109634634	-0.0321315614618	-0.0518051495018	-0.0486942691031	-0.047715780731	-0.0589151993355	-0.0598413621263	-0.0546534883721	-0.0663908637874	-0.0696914451828	-0.075311461794	-0.0786066445183	-0.0765245847176	-0.0716930232558	-0.0766586378736	-0.0676665282392	-0.0774238372092	-0.0702165282392	-0.0721935215947	-0.0673034053155	-0.0762496677741	-0.0701431063123	-0.0770155315615	-0.0683504983388	-0.0687926910299	-0.0693970930233	-0.0705009136212	-0.0686012458472	-0.0719126245848	-0.0649996677741	-0.0737429401992	-0.0672278239203	-0.0682109634551	-0.0646342192691	-0.0647496677741	-0.0703034053155	-0.0663911129569	-0.0576640365449	-0.0651119601329	-0.0653506644518	-0.0791230897009	-0.0750401993355	-0.081788372093	-0.0797493355481
China	0p70	stor15	0.0	0.0	3.1704095127e-06	-0.000333289299714	-0.0227396301187	-0.0391867899603	-0.0363291941874	-0.0322696169087	-0.0287875825626	-0.0328554821662	-0.0371173051517	-0.0394606340817	-0.0344763540288	-0.033192073976	-0.0340603698809	-0.0337310435929	-0.0288635402904	-0.0319393659178	-0.0248258916774	-0.0297137384409	-0.0320063408187	-0.0366869220605	-0.0454328929985	-0.0339116248347	-0.0359229854687	-0.0291412153234	-0.0350373844119	-0.0311116248346	-0.0287961690883	-0.0286587846761	-0.0233273447818	-0.0184915455744	-0.0192756935269	-0.0257959048875	-0.0323521796564	-0.0248154557462	-0.0293598414794	-0.0197731836194	-0.0266038309113	-0.0224059445176	-0.0285746367237	-0.0243561426682	-0.0214476882428	-0.0204159841477	-0.0289025099073	-0.0202018494054	-0.0183899603696
China	0p75	stor15	0.0	0.0	1.0568031783e-06	-0.000295244385606	-0.0146608982826	-0.0380262879787	-0.0334986789959	-0.0360026420077	-0.0368612945837	-0.0293431968294	-0.0345245706735	-0.03738005284	-0.0384608982825	-0.042271070013	-0.0408542932627	-0.0464796565388	-0.0438190224568	-0.0456356671068	-0.0437550858651	-0.0478537648611	-0.0483574636722	-0.0444959048875	-0.0326281373842	-0.0389171730514	-0.036530383091	-0.0404155878466	-0.0287112285335	-0.0353464993393	-0.0346594451781	-0.0318816380448	-0.0348582562746	-0.025357727873	-0.0271104359311	-0.0310963011887	-0.0301091149272	-0.0268504623512	-0.031330383091	-0.0297315719945	-0.0297512549535	-0.0284624834872	-0.0250007926021	-0.0238357992072	-0.0266853368558	-0.0199392338175	-0.0214491413472	-0.0222878467633	-0.0247836195507
China	0p80	stor15	0.0	0.0	3.96301191863e-07	-0.000247820343313	-0.0160006605019	-0.0421775429324	-0.0370936591809	-0.0295505944517	-0.036973051519	-0.046498678996	-0.0519394980184	-0.0598838837515	-0.0547558784674	-0.0478321003962	-0.0424963011888	-0.0457377807132	-0.0491875825627	-0.0490097754292	-0.0453978863936	-0.0430466314398	-0.0441483487449	-0.0356606340818	-0.0343929986788	-0.0376890356669	-0.0336849405547	-0.0345445178334	-0.0299295904886	-0.0331357992072	-0.0427330250989	-0.0409671070012	-0.0370001321003	-0.0494383091148	-0.0466186261557	-0.0385785997357	-0.0390136063407	-0.0374795244384	-0.037718361955	-0.0330708058123	-0.0331287978863	-0.0335808454425	-0.0354318361955	-0.0349902245706	-0.034149009247	-0.033088375165	-0.0309224570673	-0.0340890356671	-0.0332904887714
China	0p85	stor15	0.0	0.0	3.96301191863e-07	-0.000128005283906	-0.0145894319682	-0.026929062087	-0.026990356671	-0.0366155878465	-0.0422375165124	-0.0446006605018	-0.0538898282693	-0.0598224570671	-0.0483620871861	-0.0644936591808	-0.0525914134741	-0.0629013210038	-0.0583348745045	-0.065101056803	-0.0610957727872	-0.0573615587845	-0.0463036988109	-0.0459273447818	-0.048277410832	-0.0480645970936	-0.0431963011887	-0.0459099075296	-0.0422846763539	-0.0352409511227	-0.0346589167766	-0.0365618229853	-0.0397892998677	-0.0352731836194	-0.0374978863935	-0.0363011889035	-0.0384212681637	-0.0452602377805	-0.0464869220606	-0.0478433289299	-0.0479112285336	-0.03907675033	-0.0381552179655	-0.0388112285335	-0.037517040951	-0.0489642007925	-0.0417495376485	-0.0466318361954	-0.0404365918097
CW	0p70	stor15	0.0	0.0	-0.00109230769236	-0.0350473456121	-0.0523374864571	-0.0593002166846	-0.066859588299	-0.0678187432285	-0.0728600216685	-0.0755905742145	-0.0817718309859	-0.0839525460455	-0.088569447454	-0.0892513542795	-0.0900955579632	-0.0935616468038	-0.0999914409535	-0.100876923077	-0.106419501625	-0.110728277356	-0.112846262188	-0.117899133261	-0.121901300108	-0.124686673889	-0.125118309859	-0.130834127844	-0.130381040087	-0.129332394366	-0.127694257855	-0.13418667389	-0.140856988082	-0.143259588299	-0.141798699892	-0.149025135428	-0.139895232936	-0.13951603467	-0.140207908992	-0.144892416035	-0.149973672806	-0.146597291441	-0.140113867822	-0.143296533044	-0.14586099675	-0.151018418202	-0.147242145179	-0.151125460455	-0.146743986999
CW	0p75	stor15	0.0	0.0	-0.00097378114845	-0.0324327193932	-0.0493969664138	-0.0577817984831	-0.0649993499458	-0.0657898158179	-0.0722414951246	-0.075919176598	-0.0817566630552	-0.08727248104	-0.0930528710725	-0.0955201516792	-0.101564463705	-0.10327020585	-0.108827410618	-0.105052979415	-0.108292957746	-0.110107367281	-0.109691982665	-0.114043336945	-0.116285590466	-0.11860736728	-0.125918309859	-0.123578114843	-0.123940411701	-0.122969014085	-0.124361213434	-0.130387215601	-0.127943336945	-0.134238244854	-0.131672806067	-0.13419219935	-0.138185265439	-0.13996283857	-0.140586132178	-0.137926868906	-0.141914301192	-0.146239761647	-0.141271505959	-0.137502491874	-0.135551462622	-0.139357529794	-0.134922318527	-0.134595557963	-0.137553304442
CW	0p80	stor15	0.0	0.0	-0.000833369447462	-0.0296023835319	-0.0434156012999	-0.052159588299	-0.0574832069338	-0.0621659804984	-0.06338624052	-0.0670528710727	-0.0741622968581	-0.0774488624051	-0.0851296858071	-0.0908049837486	-0.090219176598	-0.092963813651	-0.0947537378114	-0.103486998917	-0.108275406284	-0.10962156013	-0.109504875406	-0.108306717226	-0.110976056338	-0.106629035753	-0.110983531961	-0.111358938245	-0.113737269772	-0.109808667389	-0.114693282773	-0.114536619718	-0.118245828819	-0.112134452871	-0.114073564464	-0.110834777898	-0.117626327194	-0.117274647887	-0.116928277356	-0.11618396533	-0.118298049837	-0.116586673889	-0.116481690141	-0.120213001083	-0.119750812568	-0.122398699892	-0.119126218852	-0.120352979415	-0.126284940412
CW	0p85	stor15	0.0	0.0	-0.000663055254591	-0.0260985915492	-0.0411644637053	-0.0514578548211	-0.0557715059588	-0.0567598049837	-0.0606905742145	-0.0629737811484	-0.0645244853737	-0.067783856988	-0.0739114842902	-0.0790041170097	-0.0797995666304	-0.0848737811484	-0.0881569880823	-0.0934639219935	-0.0922511375948	-0.0979252437702	-0.0989408450703	-0.101298049837	-0.0992912242688	-0.100820368364	-0.100946912243	-0.0996780065006	-0.0986717226436	-0.101105417118	-0.100136619718	-0.102477681474	-0.102816251354	-0.106261755146	-0.102090249187	-0.105484940412	-0.102564355363	-0.103967497291	-0.106457963164	-0.10811744312	-0.106205308776	-0.105740411701	-0.10566283857	-0.10584084507	-0.104590140845	-0.107814734561	-0.109983423619	-0.111695557963	-0.111153521127
RoW	0p70	stor15	0.0	0.0	-0.00124261999286	-0.044697798629	-0.0722600866115	-0.0893783110791	-0.0955623601588	-0.100592601949	-0.101729447853	-0.0964947672323	-0.100675784915	-0.108013027788	-0.108988920967	-0.109334428004	-0.113485384338	-0.124746445327	-0.123004547095	-0.128895633345	-0.134167087694	-0.136773078311	-0.135929844821	-0.143516708769	-0.142907145435	-0.143817863587	-0.1410918441	-0.140916131361	-0.144761349693	-0.144118982317	-0.145379610249	-0.147645904006	-0.145426849513	-0.147568134248	-0.146350595453	-0.148497149044	-0.147500072176	-0.14866456153	-0.144191122339	-0.149257849152	-0.150087260917	-0.149607722844	-0.148771562613	-0.147164345002	-0.147360447492	-0.150776181884	-0.151076181884	-0.150334788885	-0.14635640563
RoW	0p75	stor15	0.0	0.0	-0.00120591844102	-0.042124178997	-0.0649401660052	-0.0827434861061	-0.091390075785	-0.0954146517504	-0.0969155178637	-0.0961330566583	-0.0971649224108	-0.10146679899	-0.107262035366	-0.108280981595	-0.113380476362	-0.119014399134	-0.118123168531	-0.123641248647	-0.127058931793	-0.127238975099	-0.125354745579	-0.130017610971	-0.127027390834	-0.129379213281	-0.130900108264	-0.133327968243	-0.130587333093	-0.137194406352	-0.134093251534	-0.138950559365	-0.137130277878	-0.137080728979	-0.134179501985	-0.136525117286	-0.135408083724	-0.142192638037	-0.142605701913	-0.142994875496	-0.142347997113	-0.143658462649	-0.139945001805	-0.141292493685	-0.139692349333	-0.136923854204	-0.13642226633	-0.138390364489	-0.138626236016
RoW	0p80	stor15	0.0	0.0	-0.00102789606652	-0.0384287621799	-0.059956297366	-0.0787834716712	-0.0847348249731	-0.0896858534828	-0.0946456874772	-0.0931278960666	-0.0930989173582	-0.0977080837242	-0.100135005413	-0.104240490798	-0.109777625406	-0.111560122699	-0.117909022013	-0.118778130639	-0.122619343197	-0.125386863948	-0.122728834356	-0.121699530855	-0.12509090581	-0.123978419343	-0.124627715626	-0.124650162396	-0.128031793576	-0.125062143631	-0.126235294118	-0.125733561891	-0.131630819199	-0.130740671238	-0.128992241068	-0.126008047636	-0.128678527607	-0.128067448574	-0.128800396968	-0.126849260195	-0.12771281126	-0.127249837604	-0.127447239264	-0.12805936485	-0.127288163118	-0.129653771202	-0.129579501985	-0.128975496211	-0.129846481415
RoW	0p85	stor15	0.0	0.0	-0.000818152291715	-0.033872284374	-0.0527838686401	-0.0719864308918	-0.0799520389754	-0.086835366294	-0.088155142548	-0.0899684590403	-0.0928900757849	-0.0932378563698	-0.0980391194515	-0.0990044749189	-0.104279682425	-0.108287874414	-0.109754601227	-0.11414305305	-0.11738015157	-0.118221688921	-0.120857813064	-0.121296607723	-0.123822627211	-0.120933309275	-0.121420714544	-0.121434788885	-0.121137495489	-0.121041140383	-0.120731180079	-0.121534031036	-0.125626452544	-0.124887766149	-0.119629375676	-0.119012666907	-0.116384590401	-0.11859981956	-0.118227535186	-0.121976290148	-0.119477084085	-0.119862540599	-0.119383255143	-0.120244424396	-0.120146914471	-0.122136051967	-0.121568206424	-0.124811945146	-0.125056622158
RoW_CW	0p70	stor15	0.0	0.0	-0.00120506226315	-0.0422864916083	-0.0672821331891	-0.0818628586898	-0.0883905522468	-0.0924035733622	-0.0945159989171	-0.0912715484572	-0.0959523551707	-0.10200116405	-0.103886816459	-0.10431637791	-0.107641093666	-0.116954466703	-0.11725438549	-0.121894748241	-0.127233946941	-0.130265403357	-0.130162073633	-0.13711578235	-0.137658527342	-0.139037655658	-0.137100622631	-0.138396995127	-0.141168218733	-0.140424336762	-0.140960665945	-0.144282918246	-0.144285002707	-0.146491580942	-0.145213237683	-0.148629074174	-0.145599891716	-0.14637866811	-0.143195858148	-0.148167081754	-0.150058879264	-0.148855522469	-0.146608310774	-0.146197915539	-0.146985787764	-0.150836708176	-0.150118191662	-0.150532349756	-0.146453248511
RoW_CW	0p75	stor15	0.0	0.0	-0.00114791553876	-0.03970262588	-0.0610564699514	-0.0765064428805	-0.084795966432	-0.0880124526261	-0.0907503519222	-0.0910823226855	-0.0933149431511	-0.0979201407685	-0.103711667569	-0.105092501353	-0.11042807255	-0.115080481862	-0.115800487277	-0.118996697347	-0.122369978343	-0.122958391987	-0.121441174878	-0.126026204656	-0.124343394694	-0.1266877098	-0.129655332973	-0.130891824581	-0.128926502436	-0.133639983757	-0.131661559285	-0.136810882512	-0.13483478614	-0.136370492691	-0.133553167298	-0.135942203573	-0.136102003249	-0.141635489984	-0.142101082837	-0.141728559827	-0.142239631836	-0.144303438008	-0.140276448295	-0.140345506226	-0.138657688143	-0.137531943693	-0.136047482404	-0.137442176502	-0.138358148349
RoW_CW	0p80	stor15	0.0	0.0	-0.00097929074182	-0.0362233622093	-0.0558233622092	-0.0721311044939	-0.0779256090961	-0.082809610179	-0.0868350568488	-0.0866126691933	-0.0883673253923	-0.0926460205737	-0.096385706551	-0.100883432594	-0.10489066053	-0.106913562534	-0.112123335138	-0.114957417434	-0.119035300487	-0.1214476719	-0.119424634542	-0.118353140227	-0.121564103952	-0.119643421765	-0.121218516514	-0.121329155387	-0.124460097456	-0.121250839199	-0.123351353546	-0.122935841906	-0.128286383325	-0.126091635084	-0.125264591229	-0.122216783974	-0.12591697347	-0.125370709258	-0.125833974012	-0.124184380076	-0.125360395236	-0.124585489984	-0.124707336221	-0.12609883595	-0.125404845696	-0.127840985382	-0.126967596102	-0.126821034109	-0.128956578235
RoW_CW	0p85	stor15	0.0	0.0	-0.000779399025541	-0.0319299133733	-0.0498805901466	-0.0668570655122	-0.0739101786684	-0.0793205468328	-0.081292717921	-0.0832234434221	-0.0858025175959	-0.0868778018412	-0.0920104764481	-0.0940070925826	-0.0981629669733	-0.102437520303	-0.104358121278	-0.108976069302	-0.111101299405	-0.113150324851	-0.115381537629	-0.116299675149	-0.117693096914	-0.115907796427	-0.116305035192	-0.11599853817	-0.115524093124	-0.116059907959	-0.115585327558	-0.11677252301	-0.119926989713	-0.120233784515	-0.115246968056	-0.115632566324	-0.112931402274	-0.114943719545	-0.115286735246	-0.11851345425	-0.116160936654	-0.11633391987	-0.115955008122	-0.116645479156	-0.116259826746	-0.118557661072	-0.118673578777	-0.121534623714	-0.121582728749
[truncated: 53 more columns]
