# Supplementary material for: Post-Brexit no-trade-deal scenario: Short-term consumer benefit at the expense of long-term economic development
Source: PLoS One. 2020 Sep 3;15(9):e0237500. doi: 10.1371/journal.pone.0237500 (PMC7470266; doi:10.1371/journal.pone.0237500)
Supplement: S2 File — (ZIP) [file pone.0237500.s002.zip › WenzEtAl_AdditionalData/ProcessedModelOutput/ModelVariantTradeAgreementCountries/RegionLevel_AllScenarios/Region_Rel_production_Shortterm_changes_ta.csv]

regions	passage	storgage	0	1	2	3	4	5	6	7	8	9	10	11	12	13	14	15	16	17	18	19	20	21	22	23	24	25	26	27	28	29	30	31	32	33	34	35	36	37	38	39	40	41	42	43	44	45	46
UK	0p70	stor15	0.0	0.0	-1.84727652297	-2.49293461539	-2.48298017973	-2.21521827178	-1.89806781743	-1.89906111849	-1.57264735917	-1.79773007178	-1.53339194209	-1.93949929056	-1.45142046799	-1.76940841022	-1.44829518585	-1.73143240766	-1.34430476958	-1.62109580145	-1.34580460661	-1.56162391087	-1.241020849	-1.32539279402	-1.08980692761	-1.27624889467	-1.02220812165	-1.25795804045	-1.0878033222	-1.38136536177	-1.00986757005	-1.28462852132	-1.09337198115	-1.25996298194	-1.04345257085	-1.13783431166	-0.932291336609	-1.13120245363	-0.905007782734	-1.09235423289	-0.890024117291	-1.11845464208	-1.05188831315	-1.08072487714	-0.872040920931	-1.13537241255	-0.828016461081	-0.780346448455	-0.738708780543
UK	0p75	stor15	0.0	0.0	-1.56916834008	-2.16674689334	-2.15062429338	-1.9497518406	-1.59214402383	-1.63828748564	-1.35406393773	-1.60192860945	-1.22096709974	-1.56026555589	-1.15656995556	-1.52770367156	-1.10858268592	-1.4800212206	-1.04369327326	-1.33102591916	-0.918859249757	-1.31088297815	-0.909003270975	-1.28447083126	-0.887688589734	-1.14100947438	-0.813881115364	-1.24685445875	-0.83831563101	-1.140236906	-0.766119739845	-0.968797317554	-0.66586656531	-1.05044615849	-0.701713489596	-1.08752978227	-0.864862834013	-1.04104231786	-0.67469673159	-1.04080227554	-0.843050357027	-0.915329658187	-0.64586850224	-0.957880048391	-0.737355857393	-1.2306928021	-0.535765130679	-0.901464146346	-0.620855540509
UK	0p80	stor15	0.0	0.0	-1.22653590979	-1.73511499708	-1.71702479447	-1.55959375074	-1.33271270497	-1.2433992904	-1.1251177709	-1.13321380516	-0.957430391538	-1.09471100263	-0.860838452893	-1.04440038133	-0.873820811317	-0.948332944262	-0.838991913645	-0.853133852315	-0.828213144202	-0.963285370721	-0.784338349939	-0.925209296841	-0.826816750511	-0.916201725265	-0.788014759959	-0.820298300812	-0.694779477118	-0.744436505405	-0.654488043969	-0.75430302973	-0.618493466178	-0.730025774688	-0.659301678639	-0.815849751877	-0.546833433327	-0.57761619075	-0.532881592778	-0.584289682196	-0.37032753073	-0.653559463598	-0.42132988715	-0.693558078995	-0.39807418981	-0.646033986141	-0.425802207297	-0.538217915765	-0.533055546517
UK	0p85	stor15	0.0	0.0	-0.917086715802	-1.31528652959	-1.33925901367	-1.22709482356	-1.04653882812	-1.01981816446	-0.819917380856	-0.888784395691	-0.70302871601	-0.66122713887	-0.572599287959	-0.697237018037	-0.518759106897	-0.60983012784	-0.467155988562	-0.563007504449	-0.41749782301	-0.560417921565	-0.363084277766	-0.628066671719	-0.442327526112	-0.580171138764	-0.349503002499	-0.605921310281	-0.382688433798	-0.509635804749	-0.36676706601	-0.52810256912	-0.276684550525	-0.411297855065	-0.298607421688	-0.275475861133	-0.147649130296	-0.430715348628	-0.127066091813	-0.31566344534	-0.306803734044	-0.360409177369	-0.108251324532	-0.320902917935	-0.301917250828	-0.245317445969	-0.182501154995	-0.350354598818	-0.333411975539
EU	0p70	stor15	0.0	0.0	-0.216170961271	-0.392262972823	-0.365704412383	-0.31281703914	-0.243427037517	-0.198520419587	-0.182938918035	-0.188940458517	-0.162611984014	-0.164122161029	-0.112089076339	-0.115027780929	-0.0930270138417	-0.0973226405028	-0.0924691400216	-0.109270044471	-0.0770738152055	-0.0863705957618	-0.0555675556426	-0.0727623665139	-0.0337749091083	-0.0258295569187	-0.0415260973953	-0.0454740086901	-0.00925735284922	-0.0418671329779	-0.043905045264	-0.0372847365648	-0.00405662356393	-0.042060182235	-0.015199844096	-0.0109874936907	-0.000352099816858	-0.0165230222066	0.00809039622882	0.0102622357554	0.0250098978411	0.0206643561042	0.0427282441843	0.0127453389221	-0.0197098168799	-0.0396189018475	-0.00461119523084	0.0349761434247	0.028942353712
EU	0p75	stor15	0.0	0.0	-0.179552971186	-0.340537493796	-0.325955807356	-0.263539330243	-0.222598487581	-0.18716765251	-0.162905331115	-0.144262127186	-0.134062996249	-0.112231660612	-0.106535638024	-0.104976244103	-0.0843967142443	-0.0838244336025	-0.0685113512662	-0.0537602401151	-0.0560371878466	-0.0599680896837	-0.0556233148552	-0.0485760552906	-0.0127731403551	-0.000763290651262	-0.00446090818125	-0.0169859517139	-0.0118972867199	0.0023426605767	-0.00167174125437	-0.00530955207543	0.00851801561155	0.00637699797716	0.012367472877	-0.00688825078762	5.71205087674e-06	-0.00331871905642	0.000131293604544	3.38073079309e-05	0.0256301270927	0.0184017087172	0.0127250663981	0.0462203006661	0.0508242055518	0.0379985906156	0.012787473047	0.013618003621	0.00509002089832
EU	0p80	stor15	0.0	0.0	-0.14414200025	-0.274267758572	-0.273863413303	-0.231424603506	-0.188876305096	-0.141236465451	-0.113054415626	-0.0955621548967	-0.0848124067894	-0.0830075362032	-0.0841112667015	-0.0793732310557	-0.0763745984534	-0.0679921126369	-0.0653679145361	-0.0678008775417	-0.0574197737121	-0.024631647668	-0.0165505918148	-0.0155617223291	-0.00839968935991	0.00794679165865	0.0149993791462	0.0104993357342	0.0142388555643	0.008308559371	0.00253111108048	0.00214922314765	0.0209924742032	0.0284331886709	0.0157780147005	0.0090440095027	0.0148822767127	0.0188953482478	0.0195405660371	0.0118575557538	0.0171053508283	0.00963811535428	0.0248501383297	0.0253804411934	0.0456008854964	0.0504192187216	0.0495053876308	0.019074509593	0.0247254072488
EU	0p85	stor15	0.0	0.0	-0.111957724779	-0.207896639162	-0.219006003865	-0.191137309494	-0.159286209133	-0.130108332388	-0.10012633286	-0.0900871811283	-0.0795166118879	-0.0732545557927	-0.0568557713657	-0.0478689430231	-0.0374301593408	-0.0431225037346	-0.0364275623333	-0.0312286916883	-0.0239023948016	-0.0107430548451	-0.00915313824744	-0.000292448107042	0.0058031215193	0.0178228102912	0.0243051334718	0.0259617899519	0.0196389472844	0.0321204307012	0.0183226295652	0.0187020914263	0.0197399419501	0.0486476810115	0.0386242380939	0.0560535031781	0.0483391359192	0.0490850922889	0.043243734533	0.0523973499079	0.0348298620888	0.0430963978559	0.0357315816909	0.0461017291117	0.0510968366973	0.0423443264382	0.0401443903067	0.043636163747	0.0383966024899
EU_wo_IRL	0p70	stor15	0.0	0.0	-0.158872981189	-0.354435286786	-0.319968884534	-0.28833524989	-0.217094475241	-0.187607752749	-0.168800542727	-0.184999834947	-0.153476780355	-0.147513443647	-0.101485905731	-0.107955438007	-0.0853174774243	-0.0904351374334	-0.0777925554521	-0.102501472967	-0.0726910649288	-0.0756681060927	-0.0481474155539	-0.0686253076167	-0.0333051151618	-0.0248740486953	-0.0415857736372	-0.0464385545718	-0.00857882291403	-0.0409121856812	-0.0460569596411	-0.0382991579055	-0.00579843425101	-0.0432869525385	-0.0161668491595	-0.0100040550116	-0.000675635506553	-0.018151306328	0.00721734017084	0.00943113942908	0.021635451104	0.0194120769792	0.0399322102141	0.0125730844198	-0.0235317033587	-0.0395701348085	-0.00425933506327	0.034840417821	0.0299216756297
EU_wo_IRL	0p75	stor15	0.0	0.0	-0.13147961542	-0.307556025391	-0.292922423123	-0.243387198394	-0.194595431714	-0.173692594173	-0.150301266493	-0.130323195885	-0.121979516682	-0.102552549422	-0.0899819261717	-0.0940740592212	-0.081166405052	-0.073639201328	-0.0640703747433	-0.0549686197617	-0.0589108817028	-0.0602505631692	-0.0566961922053	-0.0462171849179	-0.0140218558152	-0.00458588444081	-0.00810718369814	-0.0202170012606	-0.015915959169	-0.00102634050146	-0.00559313684141	-0.00931275403189	0.00441662802846	0.00348601701778	0.00802123588337	-0.00986693076108	-0.00355991236144	-0.00663990491169	-0.00416632148719	-0.00350564474082	0.0219770852448	0.0142837258805	0.010126186262	0.0428500093737	0.0491272485825	0.0521847797093	0.0119787715922	0.00973229781112	0.000412795764926
EU_wo_IRL	0p80	stor15	0.0	0.0	-0.105722178117	-0.248631239519	-0.24232319666	-0.214564727302	-0.17531575113	-0.131179241818	-0.104740854965	-0.0895087488963	-0.0845321192339	-0.0839141342576	-0.0846282459084	-0.0821153002093	-0.0788323221326	-0.068750472529	-0.0605432396247	-0.0679470780895	-0.0572180354417	-0.0236879006448	-0.0177721958501	-0.0167180648155	-0.0114355694597	0.00752139799387	0.0137275344713	0.00859085894984	0.0118874713846	0.0174483103426	0.000157762737629	-0.00259446833982	0.0158966286489	0.0243952588029	0.0111488124111	0.00346716585731	0.00990461253791	0.0132535491324	0.0147193638175	0.00855775985125	0.0135103379855	0.00639248548506	0.0200034821482	0.0213970943139	0.0407851088086	0.0473988872501	0.0454463800865	0.0150937368524	0.0199217006535
EU_wo_IRL	0p85	stor15	0.0	0.0	-0.0832687066264	-0.188350121966	-0.19178201928	-0.177694677459	-0.145614386454	-0.119723643343	-0.0945905076072	-0.0840484097423	-0.0711831487707	-0.0696955232217	-0.0574314792261	-0.0487619614672	-0.0397705427497	-0.0462315766641	-0.0378800140492	-0.0323057845218	-0.0250451157176	-0.013492163407	-0.0104695173361	-0.00397591435767	0.0059149200144	0.0167569792316	0.0213101658662	0.0219922069872	0.0161610667124	0.0289291655927	0.0141734485094	0.0143825917529	0.0160971968334	0.0442272452444	0.033713756933	0.0516290676596	0.044572886832	0.045097125497	0.0385352192475	0.0466702537411	0.0302060605327	0.0392692832163	0.0316173843527	0.0420223798805	0.0470586487305	0.0387010817936	0.0401460470735	0.0407948329614	0.0325678120911
IRL	0p70	stor15	0.0	0.0	-3.76172550442	-2.73301082973	-3.195783384	-1.82773115958	-1.87286555652	-0.873787775035	-1.0578106104	-0.432783186979	-0.727891297314	-1.19185670393	-0.768205045296	-0.552658872662	-0.570087144589	-0.523515985599	-1.00064480386	-0.528103996574	-0.348275001225	-0.748632351142	-0.514720066154	-0.328760360631	-0.062845393945	-0.0849556642887	-0.0378333778539	0.0142113419609	-0.0512442586862	-0.100958530633	0.0892537464634	0.0254868687861	0.103725270072	0.033851412144	0.0446376788213	-0.0718419159834	0.0196680375915	0.0842339356522	0.0621144275887	0.0616898314792	0.233818043297	0.0981544165656	0.215744656483	0.0234043138559	0.216785552574	-0.0426365683745	-0.0263840293481	0.0433747384572	-0.0316573265791
IRL	0p75	stor15	0.0	0.0	-3.15429492012	-2.38140516442	-2.37003598915	-1.51053761057	-1.95540585372	-1.02099380547	-0.94283506892	-1.00679237922	-0.881779334864	-0.711167549831	-1.13086648141	-0.779594984246	-0.284285740276	-0.714078702798	-0.343315532216	0.0210133546858	0.121784757931	-0.0424888496083	0.0107655029953	-0.19454112342	0.0644964032883	0.235775846635	0.221167791224	0.182948886882	0.236775045863	0.210813832881	0.240981174589	0.242405478425	0.262308696496	0.185268656285	0.281309245273	0.177430154455	0.22064378369	0.20219368436	0.266064380447	0.219052353401	0.251677521811	0.273219291016	0.173541752439	0.254771310429	0.155830585939	-0.839831781734	0.0628292914977	0.254062463751	0.294513082534
IRL	0p80	stor15	0.0	0.0	-2.52153077929	-1.86063566307	-2.22554754332	-1.27470065938	-1.0279928613	-0.763569659225	-0.627491097853	-0.470142220636	-0.10215638321	-0.0269079521323	-0.0521209945651	0.0903038802744	0.0757074355746	-0.0210653910154	-0.363915054007	-0.0587541010931	-0.0699031813323	-0.0830299810949	0.0590413179025	0.0559918533889	0.179458215313	0.0342698215238	0.0937001406524	0.128594398131	0.159740683884	-0.55725213812	0.149392064773	0.295685171195	0.336319442627	0.278297155387	0.302229460014	0.354134766536	0.322896273085	0.368005499362	0.317872818036	0.216046365495	0.239561955737	0.21047517299	0.32475746174	0.271866854945	0.343597409793	0.237314986345	0.300673624609	0.265401637617	0.321975043602
IRL	0p85	stor15	0.0	0.0	-1.88721190479	-1.41741995476	-1.90360504361	-1.02295694804	-1.0052879869	-0.77270483181	-0.442678903573	-0.463761668281	-0.595184842649	-0.293484729401	-0.0212314157217	0.00739034529822	0.107390949818	0.149264516441	0.0534490227161	0.035420977004	0.046808288713	0.159369649599	0.0723033782221	0.227637585036	-0.00111488259898	0.0837756091531	0.209631404753	0.271596503331	0.234847498176	0.229593439131	0.275070733453	0.285989379197	0.245150182936	0.322180815928	0.342481001699	0.329834139615	0.281391706753	0.295857382631	0.334603006498	0.406785616366	0.320947114218	0.279915281838	0.290314920282	0.298528693883	0.300976774367	0.267785477811	0.0400418708716	0.219455507831	0.399077629108
USA	0p70	stor15	0.0	0.0	0.082560982039	0.0332788881507	0.0449062339322	0.0435074212939	0.0568603399526	0.0613541459931	0.0674586740348	0.0830982377807	0.0814548092978	0.0924937767055	0.0832392394557	0.0907951604607	0.0881383604074	0.0895710686089	0.0863000743032	0.0931898838296	0.0840453040152	0.0894465477361	0.0886903762678	0.0986502129824	0.0959278145235	0.103688836333	0.103858746847	0.112297694523	0.108780031017	0.113011604151	0.106772584037	0.118653648092	0.104196866297	0.112071286909	0.106880095876	0.120107674342	0.119528925505	0.125440170503	0.118871497243	0.127880903904	0.120073741691	0.129777073995	0.128706774873	0.130510551767	0.129546476499	0.132656662719	0.125677470912	0.13463765882	0.139499672115
USA	0p75	stor15	0.0	0.0	0.0727773642634	0.0273141333664	0.0357393020849	0.0358892016403	0.0438686008308	0.0524276996741	0.0566920894324	0.0687045009007	0.067424818932	0.0713454270546	0.0702234040157	0.0777685749604	0.0732247353425	0.0796478000801	0.0721647839254	0.0786343801822	0.0737868797486	0.0798910728695	0.0785846478087	0.0862321719122	0.0851629146404	0.08759386116	0.0943527245036	0.0949586019295	0.0967920845042	0.102452778366	0.0967694683563	0.101740156722	0.0963744292211	0.108176893648	0.106048576208	0.110639145151	0.10006823749	0.109414351988	0.106604862871	0.114579902471	0.11016307765	0.111710101753	0.109815309557	0.118379250142	0.117929194077	0.121903840216	0.105138651347	0.123129099796	0.108107119971
USA	0p80	stor15	0.0	0.0	0.0536913346636	0.0171514099213	0.0207418973575	0.0252148495177	0.0287625671127	0.0385355505898	0.0470660732674	0.0604469241	0.0689173824331	0.0798274693782	0.0755869983633	0.0715627401068	0.0660480975827	0.0662398813498	0.0648860975825	0.0652957282522	0.0690682103263	0.0738544033872	0.077629853669	0.0768644583906	0.0804647619296	0.0730190040327	0.0728806806004	0.0724799927667	0.0760244263391	0.0742782254848	0.0824742622662	0.0875484389253	0.0871545214379	0.0815874874032	0.0867363098261	0.0841837364653	0.089379461293	0.088341426961	0.0900228431101	0.0873834443301	0.090617293891	0.0852501570247	0.0887473139351	0.0863853835874	0.0897741104366	0.0899582674492	0.0858027438238	0.0919506306282	0.0839525062156
USA	0p85	stor15	0.0	0.0	0.0389461365707	0.0114650710131	0.0127465489668	0.0195399799629	0.0221918528584	0.0219532341201	0.0268420635611	0.0327741208551	0.0326442030365	0.0409728673485	0.0446648032073	0.0504214260412	0.0519296420344	0.0544784761953	0.0494065450793	0.0534884659154	0.0528765464279	0.0531347524162	0.0509158782245	0.0557383607456	0.0466916137819	0.0543054592343	0.051068261589	0.0592258971109	0.0539902357821	0.0615167905228	0.0578622803824	0.058304442206	0.0591498273713	0.0622881255887	0.0571698169272	0.0580771950417	0.0606940563462	0.063736765008	0.0605479162211	0.0662714111125	0.0687433135061	0.0661112088076	0.0631737832998	0.0680890377705	0.0592518175117	0.0647245735762	0.0646906330575	0.0682440308201	0.0630166975569
China	0p70	stor15	0.0	0.0	0.091773812865	0.0387180631856	0.0510201248078	0.054522907009	0.059151376146	0.0655131002279	0.0666181129641	0.0779160389156	0.0725872630709	0.085524889226	0.0780913539583	0.0954961121115	0.0922260122099	0.0993642589642	0.0941519141868	0.100040019937	0.0985869473942	0.0981424198641	0.0879933218369	0.0990463961115	0.100500043786	0.1076565726	0.11363795825	0.116582263912	0.117257700843	0.116773261894	0.112117116881	0.133130780044	0.121150505403	0.128706979717	0.118034410137	0.124992196202	0.11989745481	0.119797278421	0.115265874194	0.129732413919	0.119419953068	0.129896200881	0.130975989261	0.139708366795	0.135070006752	0.140885703603	0.128867606	0.145564782625	0.148170186475
China	0p75	stor15	0.0	0.0	0.0725776419165	0.028038410495	0.0309106872853	0.0425435230583	0.0497789925023	0.0536975049361	0.0563096882136	0.0649248050658	0.0610364878895	0.0682784347746	0.0606813432756	0.0699142091537	0.065775723302	0.075042516855	0.0707209932496	0.0816076916211	0.0762250060954	0.0790098866337	0.0800096078724	0.0902513529845	0.0923440753612	0.0913284625067	0.0886081256462	0.091730733981	0.0846635473659	0.0969703525514	0.0976149478382	0.0972137740339	0.100897500442	0.107483227256	0.104370192572	0.112295955665	0.103163973639	0.111326332981	0.106808697981	0.11780303588	0.112417354241	0.12279939414	0.12834448733	0.13572012941	0.125149393751	0.13323679088	0.121578637441	0.133781737406	0.130053031975
China	0p80	stor15	0.0	0.0	0.0494827674915	0.0166000167079	0.022939163057	0.0354862935149	0.0457039068512	0.0459264013476	0.0509778297314	0.0479540405426	0.0493180474248	0.0527747987391	0.0574761331484	0.0617187229102	0.062151118387	0.0645691396102	0.0596829538313	0.069401471694	0.0756838886903	0.0803583344248	0.0950329920526	0.0822746339094	0.084794592544	0.0727917978528	0.076768921117	0.0748024884792	0.0780563829029	0.0691584251498	0.0750804399133	0.0797684767369	0.081528983419	0.0825248755367	0.095558555456	0.0777907721985	0.0827774651938	0.0974855177788	0.0959593526256	0.105519103627	0.102327645762	0.0913103704612	0.093887238283	0.0896933497834	0.0937966847451	0.0986975728556	0.0953714086499	0.0914753110797	0.0868552415786
China	0p85	stor15	0.0	0.0	0.0347639892958	0.0153130689775	0.0229746074506	0.0279757991915	0.0316935364058	0.0385957433816	0.043226300976	0.0521766313327	0.0469307355149	0.0599800898913	0.0520286257103	0.0527747088218	0.0493823688542	0.0551595437638	0.0515038902248	0.0494603475383	0.0526354557184	0.0530812743256	0.0583916408693	0.058642199752	0.0577947679332	0.0612353052866	0.0607689872247	0.0638851147255	0.064760568517	0.0638131486266	0.0578459105354	0.0586853973949	0.0565909971268	0.0599215333505	0.0602829993222	0.0612195103745	0.0615769673905	0.0618541350169	0.0581513240794	0.0610063333494	0.0623686708231	0.0578919142776	0.0593473127954	0.0627706250422	0.0567782016157	0.0513153166176	0.0536405516384	0.0538955809392	0.0487824675702
CW	0p70	stor15	0.0	0.0	0.235031831638	0.197775839548	0.192685627522	0.194231001808	0.189127100282	0.21770571108	0.210236647395	0.221675907466	0.212602903641	0.225026802129	0.206178006915	0.227074040731	0.215896173687	0.227788825713	0.223533909176	0.212268866429	0.216549692457	0.224311593456	0.230953505631	0.231563708731	0.225602511979	0.240937136079	0.237674548748	0.239849135903	0.237624507659	0.238847099353	0.245016722432	0.241500129845	0.242765310499	0.250274045578	0.240381272651	0.256189456919	0.254809490946	0.25362226938	0.237141207968	0.246994258551	0.234879268126	0.232987389931	0.223657688537	0.23837748648	0.228582081967	0.240770126858	0.228911766963	0.247879959825	0.252679951766
CW	0p75	stor15	0.0	0.0	0.222108608298	0.200418811408	0.18585606059	0.205498071834	0.195756191791	0.216940206566	0.20705809831	0.223723513446	0.206778261329	0.212842959283	0.211133010657	0.222361296895	0.216567305119	0.217575882059	0.213961298931	0.212519168415	0.207295807564	0.222070465408	0.215623981909	0.218052003142	0.221727576279	0.224610587692	0.236575634515	0.232749018326	0.229345923896	0.223920682472	0.220044041282	0.231486830322	0.229494880675	0.225328783653	0.223828317899	0.225821645882	0.20229495137	0.209961728443	0.206275021359	0.228373626142	0.215576517824	0.227950369859	0.220103805805	0.227298379593	0.219309833568	0.219804406649	0.199582609543	0.219826827396	0.19839882309
CW	0p80	stor15	0.0	0.0	0.196789248937	0.173537105999	0.165890794795	0.166647728957	0.169394690069	0.169049988187	0.18223456165	0.18504065443	0.177470797945	0.168755734996	0.167148989916	0.174372414895	0.177518739353	0.181034036733	0.183770378761	0.17619610034	0.167142358352	0.169563815061	0.17781462563	0.182264268267	0.186738122951	0.182877281671	0.186105332846	0.173910286331	0.191195011236	0.189899689547	0.187350463276	0.186936882158	0.194423456604	0.191894173294	0.189393070778	0.172459569374	0.17004751699	0.183105656321	0.183603417809	0.172498200312	0.183708557461	0.200362018083	0.180595884236	0.192407863407	0.188053687938	0.175526250706	0.170474106485	0.183820122195	0.180286659746
CW	0p85	stor15	0.0	0.0	0.163294552264	0.130084632056	0.124218449284	0.112340760512	0.121463041174	0.143613641924	0.148525584747	0.153559738203	0.153073714019	0.152306697091	0.149902421309	0.157130560517	0.137048012846	0.152520545587	0.137222830847	0.147769353161	0.134150968689	0.140373818583	0.128098721342	0.150692301445	0.135596115991	0.148585901677	0.130722814832	0.146532736768	0.130563166568	0.144928037739	0.129293478166	0.139905862931	0.144437546033	0.164485396653	0.141389611673	0.149939695364	0.148648449687	0.140032162983	0.127769165062	0.148762331311	0.148072098937	0.141875330156	0.150390604169	0.155964217786	0.145389340374	0.137378172483	0.146102983001	0.149960968391	0.14690047348
RoW	0p70	stor15	0.0	0.0	0.0462245841511	0.0285922241008	0.0279370994015	0.0448528518972	0.0505826844571	0.0576610583361	0.0724322506614	0.0741137423218	0.0686886951337	0.0774813840591	0.0830038721328	0.0845041182393	0.0774218464251	0.0765326826593	0.079131182754	0.0763553303577	0.0796013728156	0.0743249407255	0.0761158377404	0.0721699173807	0.0789907681171	0.0868301309416	0.0854272404939	0.0829887055873	0.082995058229	0.0838220488998	0.0802914843389	0.0800011940034	0.0768890608827	0.0824121230632	0.0845652142982	0.0824505039567	0.0904148488915	0.0946367790209	0.0889310111999	0.090948792014	0.107222765696	0.105866159716	0.0999594403217	0.0922107424187	0.0888024036915	0.0823352095546	0.0923968945759	0.103516360431	0.111507037501
RoW	0p75	stor15	0.0	0.0	0.0441729356939	0.0301069174796	0.0272660289446	0.0346062425408	0.0489176171328	0.0513108331586	0.0580943809745	0.0707983293559	0.0641630660345	0.0670424122606	0.0657351757543	0.06922630018	0.0649252256721	0.064238531632	0.0642535361535	0.0629048065867	0.0694106522812	0.0714136168213	0.0691414681126	0.070759492361	0.07157062812	0.0723560152174	0.0760438233421	0.0709072280355	0.0688412549944	0.0632267336949	0.0764720904659	0.0772866980282	0.074388574844	0.0750766652848	0.0839921906769	0.0845573491231	0.0785661132802	0.0736902225875	0.0842238986625	0.0845128000892	0.0848793923637	0.0826227098973	0.0868970589184	0.0883295004347	0.0962634485935	0.0959147107722	0.08776972998	0.086270509399	0.0900418740058
RoW	0p80	stor15	0.0	0.0	0.0411946182544	0.0256225182692	0.0198662505542	0.0256003191449	0.0331645244635	0.0357677307388	0.0512573906136	0.0610488041281	0.0573110636605	0.0514986392687	0.0489151858404	0.0509522559077	0.0576420228889	0.0498903055379	0.0542523927515	0.0471656591972	0.0500454793189	0.0549554970797	0.0588843262772	0.0612702100266	0.0590346861739	0.0588626956405	0.0643502793066	0.0599433133923	0.0694951003616	0.0685846768343	0.0699386876253	0.0636064929733	0.0646694838539	0.0663786403643	0.0676455058012	0.0586196356917	0.0668226593788	0.0741229561341	0.0714969775633	0.0731155066141	0.0740025668814	0.0799165127215	0.0762742585518	0.0787481090133	0.0801642919627	0.0729436462616	0.0836217538506	0.0797451674732	0.0791255999591
RoW	0p85	stor15	0.0	0.0	0.0364651192821	0.0245532543541	0.014799596116	0.0202481011562	0.0273025657643	0.0364130806307	0.0361516014866	0.0422823575576	0.0420405984814	0.046945200154	0.0471579391877	0.0490415812098	0.0406229638739	0.041712632477	0.0399730763813	0.0412718230309	0.0418180930692	0.0467025101436	0.0410368530299	0.0435421670012	0.0485468543859	0.0514687023403	0.0546955838529	0.0514227793825	0.0500992468476	0.0509670609435	0.0503775605387	0.0449977198449	0.051886010853	0.0546712016225	0.0534724151868	0.0522263534098	0.0565871350679	0.0543096592438	0.0483734281164	0.0561456110315	0.0634713043044	0.0588174685417	0.0614538503472	0.0667003389532	0.0639330934825	0.0549161796329	0.0601917397917	0.0608131429505	0.058130153567
RoW_CW	0p70	stor15	0.0	0.0	0.0950972257721	0.0723853004573	0.0705821560903	0.083519295499	0.0864448225546	0.0990885197337	0.108102835265	0.112310119367	0.105940800814	0.115673426134	0.114887422295	0.121408256298	0.113265842141	0.115685243648	0.116509741	0.111536466825	0.115050362383	0.113148894914	0.116195474264	0.113428903701	0.116941129189	0.126720635854	0.124836363995	0.123591932939	0.12302079753	0.123950189286	0.122930512419	0.1218050957	0.119826027598	0.125863080005	0.1248981066	0.127422726669	0.132968302387	0.135790076878	0.127295130838	0.131341066485	0.140266574008	0.13877141314	0.131978656928	0.130045915562	0.124984288726	0.123345991909	0.127733686584	0.14088479067	0.148049560827
RoW_CW	0p75	stor15	0.0	0.0	0.0902314767428	0.0741920480376	0.0683169625521	0.0788414890164	0.0869266932192	0.0941838961168	0.0966535489553	0.110382920606	0.101078922932	0.104782795523	0.103371317229	0.108865201301	0.104177686062	0.103929811889	0.103005299846	0.1016323935	0.105102141187	0.110411050801	0.107058378061	0.108886069538	0.110438663177	0.111767019057	0.117597385404	0.112799877398	0.110387791296	0.104822264977	0.11363560295	0.117201308849	0.114537748135	0.113969335092	0.120188687487	0.121123526753	0.110593248057	0.108964019317	0.115816757826	0.121751087753	0.118710264105	0.12024068663	0.121377544645	0.124301510609	0.128113930795	0.12798348349	0.116712426112	0.120841481396	0.118090004627
RoW_CW	0p80	stor15	0.0	0.0	0.0814701941375	0.0639101196872	0.0576646153603	0.0621103557194	0.068427620294	0.0702677623288	0.0851607519825	0.0931440194569	0.08841433808	0.0818505674556	0.0795199343917	0.0828994892864	0.0886720383164	0.0838367809026	0.0877780449606	0.0805651107121	0.0803559355124	0.0846217907527	0.0896693622094	0.0925894486964	0.0920906434133	0.0909637960988	0.0958665011486	0.0894435952893	0.100997048558	0.0999869943751	0.100330654617	0.0955304894924	0.0982562210874	0.0988682600181	0.0991597892334	0.088087033554	0.0935423512316	0.102333062049	0.1005156617	0.0988406566657	0.102399896077	0.111093758811	0.103277848156	0.108168867576	0.108091396745	0.0994970912714	0.10610343271	0.106684906448	0.105311078995
RoW_CW	0p85	stor15	0.0	0.0	0.0692948411683	0.0518699875349	0.043122599966	0.0440862302353	0.0516759477761	0.0641618809728	0.0652395389705	0.071086440119	0.0707814531682	0.074217959802	0.0737532861363	0.0770203480167	0.0655825293804	0.0703951936512	0.0651461164049	0.0688386441825	0.0657184019825	0.0709492715815	0.0635727648952	0.0712779143839	0.0710795030127	0.0766074305493	0.0743751865301	0.0760419342285	0.0709272837171	0.0752888028598	0.0708048980044	0.0695646351816	0.0758429196608	0.0830965394742	0.0762297282318	0.0775193927738	0.0804171505807	0.0764988774012	0.0689249665221	0.0801193929632	0.0853701687388	0.0803169456991	0.0844750751906	0.0898062399078	0.0850179936398	0.0762614165219	0.0824298130459	0.0838890035548	0.0811082970941
[truncated: 53 more columns]
