# Supplementary material for: Post-Brexit no-trade-deal scenario: Short-term consumer benefit at the expense of long-term economic development
Source: PLoS One. 2020 Sep 3;15(9):e0237500. doi: 10.1371/journal.pone.0237500 (PMC7470266; doi:10.1371/journal.pone.0237500)
Supplement: S2 File — (ZIP) [file pone.0237500.s002.zip › WenzEtAl_AdditionalData/ProcessedModelOutput/ModelVariantTradeAgreementCountries/RegionLevel_AllScenarios/Region_Rel_production_value_Shortterm_changes_ta.csv]

regions	passage	storgage	0	1	2	3	4	5	6	7	8	9	10	11	12	13	14	15	16	17	18	19	20	21	22	23	24	25	26	27	28	29	30	31	32	33	34	35	36	37	38	39	40	41	42	43	44	45	46
UK	0p70	stor15	0.0	0.0	-1.95167753981	-3.81805809729	-4.10290343499	-3.91532764775	-3.55074778326	-3.55233938706	-3.22352522005	-3.37906845206	-3.13666837904	-3.33817545313	-3.11553398426	-3.20806558729	-3.13756998131	-3.20750283962	-3.06447945287	-3.11946200675	-3.04202111757	-3.07456731518	-2.97433243378	-2.83432502371	-2.76417560234	-2.75916706274	-2.74068174499	-2.75713514992	-2.78491871764	-2.90365859469	-2.79801681802	-2.80955944844	-2.81668888726	-2.80342433044	-2.79513650854	-2.68436651252	-2.61694634061	-2.61186042628	-2.55227074336	-2.58215478406	-2.53836787546	-2.59625400915	-2.76995901631	-2.56208317914	-2.54767319225	-2.61961208658	-2.46941678443	-2.35929901645	-2.35217527529
UK	0p75	stor15	0.0	0.0	-1.66337616362	-3.44823836188	-3.71545053431	-3.60130518787	-3.19941853409	-3.23129348454	-2.91295890121	-3.1545066252	-2.82982958359	-3.06678487429	-2.78066623813	-2.96726323822	-2.77005064917	-2.83526990535	-2.71487612061	-2.71682891556	-2.56867766583	-2.66070513376	-2.56963305233	-2.66703740456	-2.60993219659	-2.60454051232	-2.46089200278	-2.60615557412	-2.54907953363	-2.53152442716	-2.44306757805	-2.35415988547	-2.32190369222	-2.40744560882	-2.33379827174	-2.46397980546	-2.52071101489	-2.41430518772	-2.31470145772	-2.41464073179	-2.46300150479	-2.29482524619	-2.26405063209	-2.30127671516	-2.35245346682	-2.60770680539	-2.20380384418	-2.25739085049	-2.21934020385
UK	0p80	stor15	0.0	0.0	-1.30672420212	-2.96133207452	-3.19540180538	-3.12028143752	-2.84252707681	-2.77323026627	-2.6172949265	-2.64227693386	-2.48004216266	-2.53686586241	-2.35475440174	-2.37239734309	-2.4002089857	-2.3324291	-2.31370785845	-2.23650075113	-2.17740469548	-2.36074879316	-2.2363488307	-2.33890429567	-2.22960565455	-2.35997736724	-2.22230799644	-2.2436003329	-2.12854227943	-2.13934298613	-2.04417011832	-2.15903615	-2.01603662756	-2.12186955708	-2.06388628603	-2.23203908896	-1.92763136334	-1.97591604978	-1.89712714803	-1.94332710701	-1.73951421642	-1.9414765474	-1.86199463372	-1.87405011817	-1.90780081519	-1.83963532779	-1.84191988019	-1.82047150946	-1.89964748912
UK	0p85	stor15	0.0	0.0	-0.981071164048	-2.45174900406	-2.70223369872	-2.67527140529	-2.48405299778	-2.44511551485	-2.23397782001	-2.27718322479	-2.09804264805	-2.03722603335	-1.91627076122	-1.91272325815	-1.90465352041	-1.82861199626	-1.84015318481	-1.77033799793	-1.74321562268	-1.71178696929	-1.73016395574	-1.75642457969	-1.8177234404	-1.68427995448	-1.71938144495	-1.68638410583	-1.78361602202	-1.60772148972	-1.68029090638	-1.59996450615	-1.6352013325	-1.46474999786	-1.59622323243	-1.38780667836	-1.37757976498	-1.4648539683	-1.39811886069	-1.26885162082	-1.51937845475	-1.45714500992	-1.31564447615	-1.24503484859	-1.57639664084	-1.35903399643	-1.37753987512	-1.41377312834	-1.55096562178
EU	0p70	stor15	0.0	0.0	-0.235411193789	-0.896723571448	-1.20779050807	-1.07931045089	-1.06660909417	-0.899321115957	-0.862318245454	-0.829780568123	-0.846540787797	-0.789769292901	-0.756796703816	-0.696430315704	-0.698183554251	-0.677825624921	-0.690546971393	-0.702642242684	-0.700144938328	-0.653629776472	-0.637920431704	-0.627379150432	-0.627798645754	-0.553005636489	-0.572144506799	-0.644769058739	-0.537233216004	-0.563513493738	-0.619979824093	-0.585214478502	-0.561190814504	-0.581036918619	-0.605228853347	-0.522692847761	-0.539448010823	-0.547427281457	-0.546418207574	-0.512842571442	-0.511058109087	-0.47977966688	-0.445291244801	-0.481251697162	-0.541400446444	-0.599094403695	-0.592426302634	-0.458828765952	-0.419670836071
EU	0p75	stor15	0.0	0.0	-0.196749976637	-0.812015594521	-1.14164954875	-1.07143211928	-1.00273214251	-0.91466795646	-0.879225384219	-0.792677719467	-0.753326753266	-0.72978615348	-0.693412488621	-0.711316036061	-0.675642863006	-0.663560808295	-0.662753047078	-0.600754049332	-0.608998643326	-0.641057747249	-0.616042462187	-0.602223144887	-0.544621566925	-0.486186918388	-0.518317171779	-0.512388803326	-0.53596597371	-0.514844174727	-0.499867561743	-0.517480312322	-0.524612244265	-0.487101954698	-0.510129925252	-0.446740704917	-0.579123515446	-0.490188567676	-0.549669430364	-0.476009442168	-0.51034100384	-0.419412213484	-0.530142144886	-0.436037841327	-0.398956862443	-0.405878979328	-0.453169399875	-0.510115549744	-0.471582481488
EU	0p80	stor15	0.0	0.0	-0.15883113313	-0.713359445486	-1.04396035434	-1.00231871413	-0.924713533259	-0.840733714296	-0.728616270544	-0.683283979368	-0.661016442596	-0.652759726304	-0.639252012197	-0.690088386185	-0.603475020236	-0.631314912666	-0.611229947588	-0.622185810644	-0.598718793828	-0.574095326487	-0.457997434544	-0.517477935699	-0.467421451053	-0.497340691362	-0.397313752263	-0.480242470973	-0.41095683951	-0.51793227305	-0.408482720209	-0.503354237973	-0.44293326179	-0.453841702488	-0.37841904498	-0.49760396105	-0.455091175268	-0.444833690668	-0.448317243971	-0.473072971055	-0.43454557702	-0.471662583757	-0.457738648767	-0.451588540681	-0.401701331336	-0.354408119085	-0.35959720214	-0.432301739766	-0.460448615475
EU	0p85	stor15	0.0	0.0	-0.123672440129	-0.605405073239	-0.903174870681	-0.910564868056	-0.883079668203	-0.812356096042	-0.771693009712	-0.680314713636	-0.683101081938	-0.621012846395	-0.608522591713	-0.576620968344	-0.543203724897	-0.549924295134	-0.56080580425	-0.532242671296	-0.550300483844	-0.481683399049	-0.49234515645	-0.452130191925	-0.459107583173	-0.402110551795	-0.411018106034	-0.398118276597	-0.399698552096	-0.377360089085	-0.40725248737	-0.398007871501	-0.43555896375	-0.363712264428	-0.371318240139	-0.330732698674	-0.350417078633	-0.361972840711	-0.359426957325	-0.348009308498	-0.372040390086	-0.343725932619	-0.398424960229	-0.344910245921	-0.36574860732	-0.329443222947	-0.392428623749	-0.336165328877	-0.39281881759
EU_wo_IRL	0p70	stor15	0.0	0.0	-0.175986848019	-0.835557351668	-1.15870266015	-1.03645431623	-1.03714512041	-0.872339326852	-0.84611326133	-0.814255208421	-0.836769355061	-0.760015043134	-0.731738578667	-0.679426809548	-0.686028239302	-0.659299925194	-0.667122739639	-0.677950537375	-0.690156431545	-0.63866439716	-0.612904597609	-0.612536136034	-0.622047675967	-0.546508661576	-0.565700042579	-0.642565153598	-0.530560712761	-0.557819382844	-0.61681932712	-0.582540024581	-0.55747219505	-0.57840497267	-0.601639891705	-0.516790180657	-0.534029621974	-0.544929035045	-0.543714333755	-0.509322263918	-0.510447645982	-0.476716713458	-0.442623297588	-0.47694678252	-0.538704187465	-0.59651384409	-0.588190331151	-0.454601142687	-0.412516807819
EU_wo_IRL	0p75	stor15	0.0	0.0	-0.146778348274	-0.756000885303	-1.10528554939	-1.03659627418	-0.966798495753	-0.884825350899	-0.862744497688	-0.769439145508	-0.729702200113	-0.708740262067	-0.664745658682	-0.688269439256	-0.660029029256	-0.649277444943	-0.644839322511	-0.596083782492	-0.60801049108	-0.638333431188	-0.6083010882	-0.596189663106	-0.535017745418	-0.485631460315	-0.518344014955	-0.511453183017	-0.536711040072	-0.514273625716	-0.499300425229	-0.517467205184	-0.525253659952	-0.485851789768	-0.510309679227	-0.445285788868	-0.579253816989	-0.489223288511	-0.550318765492	-0.475544200145	-0.510008494198	-0.418870127896	-0.529491766914	-0.435529807228	-0.395542726115	-0.385055679181	-0.440480251881	-0.510136106742	-0.471838622069
EU_wo_IRL	0p80	stor15	0.0	0.0	-0.118791444548	-0.665393105438	-1.00955721233	-0.968929947183	-0.908144182733	-0.822774298308	-0.716441914173	-0.672698025946	-0.656316416118	-0.652179290941	-0.637019306655	-0.690261072929	-0.603925582823	-0.630166638578	-0.601483319125	-0.612508180751	-0.595931003088	-0.564807696578	-0.450597152893	-0.514052377046	-0.46519004504	-0.494357773764	-0.392827134882	-0.477312235161	-0.40898221887	-0.502824386103	-0.397039635094	-0.504740851495	-0.443933833662	-0.45460187248	-0.377184825591	-0.499370446503	-0.456002803448	-0.445834248625	-0.449361504368	-0.472460731107	-0.433952597095	-0.471005079791	-0.458723870991	-0.45166849961	-0.402301540587	-0.352899920828	-0.358491872291	-0.433722597314	-0.461238756894
EU_wo_IRL	0p85	stor15	0.0	0.0	-0.0936926968421	-0.564516482555	-0.871558648652	-0.880560690836	-0.863943935263	-0.788168804212	-0.7562947459	-0.672224669693	-0.667166943916	-0.605586596481	-0.605408112325	-0.574209045758	-0.54210710359	-0.549629363309	-0.559346307504	-0.529538994015	-0.546348797472	-0.480091389015	-0.489416808675	-0.450579589744	-0.455792549735	-0.397258857008	-0.408375121528	-0.396862854423	-0.39881917958	-0.375618463742	-0.407132407104	-0.397170036506	-0.435508351453	-0.362889202754	-0.372184835622	-0.331121637968	-0.349923264578	-0.361002096614	-0.360002770239	-0.349686643065	-0.373155483003	-0.343630895868	-0.399030286818	-0.345102104912	-0.365680689714	-0.328729250646	-0.385569069133	-0.328712747744	-0.394581363203
IRL	0p70	stor15	0.0	0.0	-3.91254359553	-4.68164178523	-4.24530844404	-3.7312148068	-2.88981692607	-2.56893328735	-1.86507008762	-1.79047777848	-1.45118946263	-2.63093917857	-2.30737404241	-1.7485940816	-1.45034501053	-1.82418154772	-2.14002025467	-2.23054580594	-1.31822598675	-1.57967583487	-2.18588083272	-1.54585336292	-0.983664193291	-0.955033402327	-0.97092295168	-0.781144998576	-0.950122538691	-0.915860657077	-0.815548924169	-0.750707611677	-0.791296100569	-0.743899691498	-0.827311014638	-0.887945307593	-0.874733708027	-0.702016830727	-0.713731821225	-0.730676469182	-0.548833092294	-0.669312847743	-0.61038174794	-0.747636474521	-0.708242859697	-0.758777429478	-0.854544930815	-0.720430812878	-0.862356552674
IRL	0p75	stor15	0.0	0.0	-3.28895556075	-4.27816233238	-3.39182560982	-3.22704718101	-3.22627831851	-2.7613052301	-1.89904985326	-2.23066264244	-2.21519576923	-2.03208958206	-2.46729367919	-2.13742156175	-1.6418147788	-1.54740424838	-1.77124042188	-0.889746537179	-0.670144737509	-0.809636310939	-1.0950726771	-0.975570315403	-1.13889858907	-0.520558232923	-0.516656136859	-0.570284261975	-0.489861845412	-0.550149304743	-0.53496152912	-0.518291371863	-0.484921939294	-0.564461190396	-0.499006888741	-0.536769781006	-0.571060557047	-0.549919293356	-0.509489076588	-0.504798257522	-0.530916442445	-0.452956048964	-0.570387029081	-0.467474597087	-0.610220968992	-1.69440863315	-1.23836403069	-0.508843498648	-0.455732701088
IRL	0p80	stor15	0.0	0.0	-2.63645599094	-3.68147934481	-3.17280008435	-3.06838970222	-1.95001208563	-1.95204843878	-1.4819559952	-1.33833456218	-0.95185043373	-0.68867661611	-0.777410098509	-0.679402664477	-0.575594557009	-0.702369222136	-1.21434375333	-1.2210300384	-0.771225121402	-1.1488066579	-0.915921120316	-0.729448846848	-0.605499123518	-0.681921317537	-0.674942154125	-0.661563189095	-0.533144832332	-1.45279659333	-1.11657194706	-0.417551669251	-0.381018650791	-0.406802973272	-0.454791582972	-0.38829521208	-0.398680330886	-0.382919940778	-0.383699220996	-0.510957903942	-0.4712387146	-0.512348418951	-0.396773862089	-0.446640744247	-0.364560848691	-0.447734256814	-0.427994155418	-0.344380177305	-0.411555277653
IRL	0p85	stor15	0.0	0.0	-1.97879568987	-3.13555933441	-2.859562155	-2.76720007061	-2.06718397286	-2.30904694468	-1.72452562505	-1.18092035477	-1.66909317753	-1.57557722001	-0.801244159359	-0.725868866276	-0.611061800397	-0.56817444756	-0.651118330283	-0.699544123314	-0.794827769986	-0.580195744536	-0.67354904432	-0.548080251594	-0.664239279797	-0.702329660161	-0.57456393625	-0.475802826472	-0.454113440952	-0.485130513795	-0.414682961043	-0.4498524508	-0.438690813398	-0.41464268211	-0.317693984105	-0.306665437036	-0.380973909157	-0.422041732102	-0.323796101067	-0.244217147136	-0.303039305691	-0.349606733017	-0.360967820652	-0.333038160475	-0.369951296017	-0.373623274867	-0.816892540209	-0.797325266055	-0.283753862863
USA	0p70	stor15	0.0	0.0	0.0825638971756	0.0323471188117	-0.166427749355	-0.107872194068	-0.120946726963	0.00424913495656	0.0103565324804	0.0421237110551	0.0412021476886	0.0595369480534	0.056212011792	0.0663195427722	0.0567900793813	0.0629007902157	0.0629278959634	0.073671605773	0.0602858767941	0.0688325287831	0.0626413911738	0.0750584865986	0.0738443787614	0.0826607863336	0.0799202485813	0.0924315803182	0.0894432943954	0.0913915843155	0.0877683048831	0.0978930037472	0.0851258539533	0.0891854533493	0.0873714933588	0.0999322226668	0.100514944442	0.105833912356	0.0979326157889	0.108712694345	0.100311801203	0.110004768196	0.108304620705	0.108843663562	0.109259029991	0.113292216254	0.107397845201	0.116737176219	0.121388399195
USA	0p75	stor15	0.0	0.0	0.0727793086811	0.0264716098248	-0.165510468347	-0.120860181104	-0.123684962677	-0.0518593437113	-0.0176189196147	0.0336711164104	0.0240106286697	0.022468946912	0.0361625513392	0.0436140128818	0.0462980662824	0.0559873438321	0.0481809276136	0.0573824037689	0.052352804307	0.0565273961345	0.0580938910723	0.0628717124725	0.0636322926121	0.0642480838437	0.0705318031121	0.07186600105	0.0762708832926	0.081014090857	0.0773528435728	0.0796135824676	0.0765650447211	0.0869452438636	0.0848206806321	0.0854327821016	0.0760415576411	0.086664482207	0.0846464660385	0.0909136553887	0.088092682786	0.086205594138	0.0842808762816	0.0950538467637	0.0945165437117	0.0984522239827	0.0820315431569	0.100314776608	0.0843174592631
USA	0p80	stor15	0.0	0.0	0.0536922644674	0.0164731449559	-0.161684212474	-0.185076760961	-0.180833437126	-0.132678747273	-0.0881290103907	0.0125988704224	0.0238734715469	0.0268770597328	0.036272662469	0.0411430381408	0.0317392781232	0.0325456148579	0.0336362272995	0.0277112760747	0.0328741504276	0.040300318024	0.0428272089438	0.0444119700939	0.0467272451934	0.0432085907809	0.0418432763448	0.041918340899	0.0450730738	0.0443991738162	0.0366218693116	0.0533834526051	0.0549153952376	0.0525222058366	0.0542890526609	0.0549091448077	0.0571569771191	0.0560552784724	0.0578846353731	0.0525258293648	0.0562489583591	0.0560892215801	0.0588193391467	0.0531195344637	0.0552080921154	0.0595075393698	0.0575877957111	0.0625791350292	0.0553141733937
USA	0p85	stor15	0.0	0.0	0.0389464997238	0.010986266979	-0.155638517601	-0.180547378614	-0.147189815521	-0.133118190487	-0.0961989366682	-0.0604860569405	-0.0359025675639	-0.0453858032663	-0.00575398373104	0.0060407896469	-3.6380511792e-05	0.00523896584341	0.00945392815355	0.0115819641983	0.0225419572769	0.00978251902279	0.0124078798865	0.0199014488244	0.0096222766101	0.0189792854837	0.020546624392	0.0250256432546	0.0199057333569	0.0334166366402	0.025101685242	0.0271799476128	0.0302573420424	0.0297516483658	0.0317054714826	0.0302769098464	0.031104561729	0.0346516046036	0.0327158878838	0.0392125833642	0.0421673425813	0.0397670617681	0.0364511706328	0.0402875953301	0.029298658065	0.0288811332359	0.0290805685365	0.0343420506236	0.0317120490119
China	0p70	stor15	0.0	0.0	0.0917784929464	0.0375844615293	-0.0277171412103	-0.030419652322	-0.012837229134	0.0154733521772	0.0341651331853	0.0497619480161	0.0435391525318	0.0588971427854	0.0575640469132	0.0769992865989	0.0731820500402	0.0834778495208	0.0785254691322	0.0845615863789	0.0861244394735	0.0824506966247	0.0717747742187	0.0775316978535	0.0789122805983	0.0921141721721	0.0963877828948	0.102063798124	0.0976009707416	0.101659039071	0.0950814054444	0.115694859417	0.106238224451	0.115837658625	0.103338529902	0.109238480944	0.0986853957583	0.102447649694	0.0960766585709	0.112737585584	0.100849022997	0.113558056651	0.113091984185	0.123838451271	0.119221450009	0.12415385033	0.112533274543	0.130705524358	0.133980068854
China	0p75	stor15	0.0	0.0	0.0725793971625	0.0270875921979	-0.0257609152167	-0.0477025659756	-0.0185824458651	-0.00864600221733	-6.1410571528e-05	0.035355204364	0.0260015826557	0.031909566612	0.0189121006375	0.0361774086608	0.0428068444047	0.0504451188321	0.0462863293502	0.0616946472792	0.0557966061368	0.0558665141	0.0583983711883	0.0661150269474	0.0715504946777	0.0717605121946	0.0586003442951	0.066378944232	0.0649652075653	0.0746205829572	0.0741666452656	0.0763717915067	0.0779791274385	0.0901234115931	0.0866676358017	0.0911871601483	0.0799442987669	0.0963731362614	0.0876670135318	0.0963995709956	0.0902524739941	0.0987513934837	0.108268951761	0.11634658727	0.108284310659	0.118709166712	0.103679985144	0.113057782287	0.110440478266
China	0p80	stor15	0.0	0.0	0.0494832233968	0.0157473716689	-0.0314509544427	-0.0674546719761	-0.0271015109822	-0.00630665669586	-0.00949191115712	-0.0200828596768	0.00604770188894	-0.00867133802405	0.0108505622013	0.0207217506718	0.0262422362129	0.0276073384219	0.0148802245377	0.0157550756442	0.0403074523097	0.0441749512857	0.0646567405477	0.054757313771	0.0567090268867	0.0405253327815	0.0511166281524	0.047284638682	0.0538607893409	0.0439395710215	0.0329091963404	0.0444149871757	0.04792302044	0.0388901961	0.0611924272727	0.0432692952993	0.0462848328597	0.0629860927857	0.0655542078003	0.0801239635591	0.0746027827339	0.0622181103485	0.0647437726781	0.0599839229429	0.0624556803811	0.0705624360418	0.0675517750388	0.0618474663357	0.0529284859885
China	0p85	stor15	0.0	0.0	0.0347643644469	0.0147296398853	-0.035051847011	-0.0447135318735	-0.0236018235954	-0.0230320265778	-0.0216693608922	-0.00209464693529	-0.00873256274239	0.00182697802302	0.00596285925725	-0.00503895252379	0.00335719832087	0.00299302775293	0.00336892680313	-0.00708264758639	-0.0024531787098	0.000942079200694	0.0255913164867	0.0266101661372	0.0215351203025	0.023214754111	0.0288292889578	0.0327673543075	0.036445583903	0.0338803066932	0.029867085015	0.031556711059	0.0297799881073	0.036080289432	0.0337840980159	0.0339409398616	0.0334676520081	0.0284476723063	0.0235481619241	0.02279903502	0.0312477278227	0.0259511499276	0.0295192547037	0.0362057262072	0.0269642641606	0.0163102014484	0.0224382355899	0.0210600483741	0.0182909016002
CW	0p70	stor15	0.0	0.0	0.234396904705	0.164095631933	0.153714774587	0.158083043921	0.143726229812	0.18107136307	0.17601267823	0.192692591237	0.171870550341	0.191160097942	0.167859005005	0.194731703964	0.182932327454	0.201544730486	0.186679542621	0.179091108397	0.173370582707	0.188466126538	0.188634120558	0.196259706536	0.188929976669	0.205880949626	0.201830472413	0.204582890035	0.201165398241	0.200058150726	0.212314392175	0.208822986376	0.201090722756	0.219108144482	0.202188161752	0.224059581265	0.218234875703	0.223690274412	0.199520886484	0.214780886283	0.192799886105	0.204517417925	0.188324322341	0.207484247169	0.194331774149	0.19655447399	0.200838728425	0.206904033838	0.221707866593
CW	0p75	stor15	0.0	0.0	0.221539587786	0.168707523455	0.146888619497	0.1590912744	0.155771022814	0.180938747589	0.171456835039	0.190710612909	0.174033005227	0.181163591927	0.170726943193	0.193060031297	0.179329148609	0.188013538536	0.169720019497	0.181541658026	0.16968533141	0.194090778981	0.178722570693	0.187635764925	0.190070586647	0.200077176857	0.200907228666	0.204872967278	0.193362302362	0.19687658309	0.189878845193	0.200828336712	0.20082519428	0.194236407851	0.190526692283	0.19774046264	0.173568406019	0.176435105817	0.170316791013	0.200183223467	0.178643997096	0.199636483055	0.197433925655	0.200141063109	0.189497227937	0.191195790835	0.171342995835	0.191604436425	0.167511037982
CW	0p80	stor15	0.0	0.0	0.196283403369	0.144010517122	0.128163015936	0.118348232506	0.122161556885	0.118627888745	0.142097185183	0.152872196572	0.143146315162	0.13120989709	0.127391262952	0.12904498968	0.134722742653	0.136541085857	0.143783434125	0.130505413956	0.120331083447	0.123902613828	0.134923215249	0.141100226824	0.141934397929	0.144330065564	0.132693137038	0.137129352672	0.150746796598	0.152467943132	0.144963875524	0.149031406058	0.148556385747	0.154059461735	0.152975067422	0.139611835507	0.122077201082	0.141724727991	0.142384406792	0.135848360517	0.142467375665	0.163099110866	0.139748463543	0.147774685887	0.147030722402	0.132154180196	0.130981467651	0.145742768538	0.13526366378
CW	0p85	stor15	0.0	0.0	0.162901334945	0.103403575681	0.0830551342984	0.0542034550881	0.0494878568281	0.10186822959	0.105732435981	0.115518861791	0.118566250341	0.118492686673	0.116275781663	0.120384315982	0.107478458552	0.116326180523	0.0985273417474	0.103723103117	0.0985337976618	0.0929718156733	0.0854180972757	0.108124547644	0.0942736121096	0.107004038543	0.083626051271	0.107840869541	0.0873026819865	0.0997471059389	0.0928051340421	0.0950048050343	0.102216837891	0.122083608849	0.101001696648	0.107589299497	0.109619452494	0.100951768538	0.0830161640986	0.102741503777	0.107151425534	0.0950347141764	0.106947515879	0.114297300332	0.107401961745	0.0955032484387	0.104546319023	0.102891183686	0.10388861739
RoW	0p70	stor15	0.0	0.0	0.0439545007156	-0.1010590496	-0.154985065574	-0.136069288075	-0.101317157714	-0.0918850756364	-0.0750486236055	-0.0210058067759	-0.0576106465681	-0.063461684696	-0.0269822342132	-0.0396859654006	-0.0320973248786	-0.0636496679588	-0.0290418214066	-0.0651967208565	-0.0406669814491	-0.0573196551649	-0.0283409243597	-0.0678650784908	-0.039997789207	-0.0323103574284	-0.0261396377796	-0.0393171981161	-0.0157729061056	-0.0534930193662	-0.0259281423262	-0.055706187334	-0.0362909676722	-0.0751261361202	-0.0244970869548	-0.0384936397258	-0.0222019733096	-0.0445005197324	-0.0149660244865	-0.0551843587699	0.00130043770983	0.00814237727613	-0.00821758041597	-0.0315818609203	-0.0197115384564	-0.0420470041968	-0.0460673460107	-0.000320865154968	0.00510106108762
RoW	0p75	stor15	0.0	0.0	0.0420495542537	-0.102730696889	-0.139403401402	-0.125228028828	-0.116006895574	-0.0803434119972	-0.0889860229971	-0.0646032427604	-0.0351369908935	-0.0718567391208	-0.0437700252887	-0.0757402405437	-0.0611219675883	-0.0741687714235	-0.0464351448827	-0.053341424966	-0.0678600229675	-0.042172362871	-0.0365543524584	-0.0651456115685	-0.0340803875252	-0.0693210064096	-0.032616158388	-0.0350632070761	-0.0467445761062	-0.0709096319914	-0.0372460635459	-0.0346825982728	-0.0228600745075	-0.0676397133173	-0.0190117834819	-0.00554075393565	-0.0373206963916	-0.0500955328108	-0.0414522310809	-0.0091251681594	-0.0211177630597	-0.0393367320073	-0.0371080377544	-0.00958242730282	-0.0203639790274	0.00754898116884	-0.0177048749143	-0.0288178737977	-0.0422191381095
RoW	0p80	stor15	0.0	0.0	0.0393757344445	-0.0974597987322	-0.150895856065	-0.147307647493	-0.143983295111	-0.109915193367	-0.102400566478	-0.0907255971099	-0.0541627539898	-0.0807995105226	-0.0755389084425	-0.0740999816048	-0.0735059472154	-0.0664671037567	-0.0968741489461	-0.0651938143197	-0.0956300698396	-0.0700973248287	-0.0481783630759	-0.0490967724303	-0.0452710104081	-0.0534520525507	-0.0451541465152	-0.0385963350608	-0.0608515174291	-0.03300730907	-0.0411168698663	-0.0302745980931	-0.0716920446359	-0.0397979624883	-0.0529033297149	-0.0486979217003	-0.083579122754	-0.0159521740739	-0.0421375724202	-0.0231165766197	-0.0521232962408	-0.022538533368	-0.0357477681005	-0.032095982964	-0.0252851007368	-0.0160491980676	-0.0388682118985	-0.00627084093534	-0.024630599807
RoW	0p85	stor15	0.0	0.0	0.0350080622287	-0.0880765331765	-0.133296047173	-0.152648850133	-0.138615317476	-0.131700333789	-0.104764677094	-0.0951057523702	-0.0889938455989	-0.0604270138233	-0.0719603946742	-0.0661030475608	-0.0731774146472	-0.0663351405744	-0.0777671863026	-0.0901743690545	-0.0822907673439	-0.0730468013412	-0.0713629474914	-0.0793258408371	-0.0740907225864	-0.046491782848	-0.0542257382456	-0.035233186906	-0.0594086934238	-0.0518612794227	-0.0647085731536	-0.0592368151596	-0.0724041075659	-0.0440698053535	-0.0626166031023	-0.0410019268495	-0.0559440804719	-0.0438805701403	-0.0558466887747	-0.0560761363127	-0.0423300876847	-0.03263466519	-0.0537398752407	-0.0277575757295	-0.0421914813522	-0.0345966532976	-0.0471083717614	-0.039987709559	-0.0519628554395
RoW_CW	0p70	stor15	0.0	0.0	0.0932504016065	-0.0324239209328	-0.0750782989782	-0.0599281351535	-0.037887825316	-0.0212304668513	-0.0100615577341	0.0343098940778	0.00179042221768	0.00244700947385	0.0234523025111	0.0209929062895	0.0235629703491	0.00499574140722	0.026797522974	-0.00196296425906	0.0147365123558	0.00630184551689	0.0278229345601	0.000503462089885	0.0192600242913	0.0293453180916	0.032870287125	0.023816191932	0.0403814425398	0.0121385473954	0.0357407933871	0.0127670290122	0.0251551390744	0.00103622914802	0.0341802523329	0.0294681024564	0.0400349593859	0.0249205048448	0.0405537824686	0.0146959813502	0.0508699539046	0.0589739375722	0.0426571720351	0.0303002563171	0.0356934433307	0.0197148438724	0.0178441417662	0.0533191743997	0.0611696014588
RoW_CW	0p75	stor15	0.0	0.0	0.0885104406873	-0.0324690780071	-0.0652968852462	-0.0516321494458	-0.0456573460598	-0.0127106832897	-0.021570546987	0.00148459409457	0.0190065358743	-0.00636257972441	0.0117523850472	-0.00616145303383	0.00111865815897	-0.00630303933685	0.00951648845651	0.0074579187594	-0.00637155190684	0.0189842082542	0.0191699486712	0.000286694585894	0.0239409563344	0.000412550110518	0.0278312288679	0.0270441262871	0.0154069439136	-0.00159333245938	0.0215450814748	0.0262792645604	0.0350407217961	0.000146761986097	0.0352271240184	0.0470784658144	0.0172678199975	0.00854178575171	0.013364051985	0.0450541822012	0.0305904475283	0.0225213399265	0.0236030073739	0.0447043711269	0.0339584672483	0.0550858465866	0.0312300518924	0.0282383076577	0.0120693909041
RoW_CW	0p80	stor15	0.0	0.0	0.0799911894811	-0.0349553537712	-0.0786616361187	-0.0785427839064	-0.075091861419	-0.0507569550278	-0.0391124715925	-0.0276704558023	-0.00308942098189	-0.0259210038105	-0.0230105565249	-0.0215160288655	-0.0196060770009	-0.0139185568701	-0.0345800793735	-0.014537187647	-0.0397286561538	-0.0198805582447	-0.000782630460738	0.00013560559331	0.00318699611908	-0.00225627110526	0.000881515081841	0.00689015274349	-0.00607942204243	0.01500284759	0.00705001833898	0.0161386524468	-0.0146808718716	0.0103819143213	0.000388168650356	4.59448628032e-05	-0.0303451079285	0.0248623964952	0.00562583010382	0.0180314010473	-0.00175361871305	0.0255136583712	0.00967932513374	0.014463430691	0.0193187456833	0.0223131566052	0.00509727474725	0.0330777897775	0.0167579334487
RoW_CW	0p85	stor15	0.0	0.0	0.0681131583856	-0.0385120230092	-0.0772936749281	-0.0991052562503	-0.0899249247724	-0.0712412526684	-0.0502776269064	-0.0405856986042	-0.0352670405178	-0.0141137577505	-0.0232355744747	-0.0178309064933	-0.0264147513221	-0.0190533682759	-0.0321334545271	-0.0399841258582	-0.0354844382467	-0.0300729829113	-0.0307802690414	-0.0308044213482	-0.0305097165558	-0.00675948247806	-0.0185428860481	0.00180144592243	-0.0214325427857	-0.0126175407258	-0.0239362454776	-0.0193114652213	-0.0272035816307	-0.00106109475339	-0.0202641053419	-0.00253917793562	-0.0130880602726	-0.00639080702132	-0.0199021234399	-0.0149662863967	-0.0036368885532	0.000412476309575	-0.0121460414035	0.00901324287359	-0.00346930923966	-0.000920372555591	-0.00785264693379	-0.00300359460761	-0.0116207961222
[truncated: 53 more columns]
