# Supplementary material for: Post-Brexit no-trade-deal scenario: Short-term consumer benefit at the expense of long-term economic development
Source: PLoS One. 2020 Sep 3;15(9):e0237500. doi: 10.1371/journal.pone.0237500 (PMC7470266; doi:10.1371/journal.pone.0237500)
Supplement: S2 File — (ZIP) [file pone.0237500.s002.zip › WenzEtAl_AdditionalData/ProcessedMRIOData/ExpBrex_EU.csv]

	ExportUK	ExportUK_share	RemainProd	RemainProd_share
REXI	75363609.6454704	8.9384802547642	767773114.9146323	91.0615197452358
TEXL	29346015.05671817	4.718264468711925	592620287.4114766	95.28173553128808
TREQ	66633308.53402585	4.44694384781356	1431773480.8115966	95.55305615218643
MACH	99254786.08520833	4.207160126374519	2259932482.85148	95.79283987362548
FOOD	56125600.17262033	3.7791789680683365	1429001213.0015116	96.22082103193166
OILC	76590271.19353631	3.196811492425765	2319242932.4533587	96.80318850757423
MANU	9452960.498950511	3.0367998470704833	301827366.6543033	96.96320015292953
WOOD	21805984.686559737	2.3707389668859986	897990964.3298149	97.629261033114
GAST	19247365.559690356	2.2802340663921767	824848678.937349	97.71976593360783
TRAN	26151176.854565263	1.6433538454224084	1565178464.5011196	98.3566461545776
METL	23144794.53099847	1.630389386373377	1396442128.9634888	98.36961061362662
MINQ	2886208.6286067665	1.629078122891851	174282006.20711428	98.37092187710816
AGRI	11909648.282200158	1.6233382586882248	721742024.0330952	98.37666174131176
RECY	508550.50790292025	1.4828233121897745	33787545.57598674	98.51717668781022
FISH	355752.95495942235	1.4724035714111383	23805622.490392964	98.52759642858886
COMM	5300418.445187464	0.816953729510714	643502353.8197688	99.18304627048929
EDHE	14198522.75245729	0.45579157737638015	3100936433.050498	99.54420842262363
FINC	26474089.76625894	0.421225760709629	6258537947.8780365	99.57877423929037
ELWA	856584.0856665373	0.11825369045654266	723504814.158666	99.88174630954346
WHOT	1430397.1396537125	0.1018139968203869	1403481682.0680006	99.89818600317962
HOUS	38784.858113973256	0.08963304834779003	43231927.03766138	99.91036695165221
REPA	165162.38238821365	0.0373244434644203	442339446.0135962	99.96267555653557
RETT	363286.87342952937	0.033285496848012935	1091063634.2518795	99.96671450315199
CONS	225052.39818188548	0.010976620619818711	2050063519.8017602	99.98902337938019
ADMI	137567.74925792217	0.009880461018348798	1392183590.1648107	99.99011953898165
OTHE	1740.3998349308968	0.0014405831423099074	120810435.15708901	99.99855941685769
