# Supplementary material for: Post-Brexit no-trade-deal scenario: Short-term consumer benefit at the expense of long-term economic development
Source: PLoS One. 2020 Sep 3;15(9):e0237500. doi: 10.1371/journal.pone.0237500 (PMC7470266; doi:10.1371/journal.pone.0237500)
Supplement: S2 File — (ZIP) [file pone.0237500.s002.zip › WenzEtAl_AdditionalData/ProcessedMRIOData/ExpBrex_IRL.csv]

	ExportUK	ExportUK_share	RemainProd	RemainProd_share
RECY	141375.91289943457	61.33360058204972	89127.28853956678	38.66639941795028
TREQ	1579589.0415487587	59.33436937015971	1082593.1950137177	40.66563062984029
TEXL	1234943.3767406344	49.97736212823058	1236062.1428625204	50.022637871769426
FOOD	11609470.038694888	36.82024244947613	19920659.222743653	63.179757550523874
REXI	5873481.541969091	34.64800568317004	11078378.821013018	65.35199431682996
AGRI	4038527.119520694	27.826579473871902	10474672.834906751	72.1734205261281
MACH	17565664.677031755	26.781892255125534	48022175.45651978	73.21810774487447
METL	1229198.72479105	23.76015970897782	3944161.807489358	76.23984029102218
OILC	10096155.44007814	18.085702528144328	45727805.08546329	81.91429747185566
MINQ	212580.73240458965	14.772085642961786	1226489.8060597912	85.22791435703822
GAST	2127275.0516822636	14.233913372456284	12817842.260881295	85.76608662754371
FISH	118329.04189004004	12.819797633442139	804688.9750353056	87.18020236655786
WOOD	2057561.5457929373	11.50856484023223	15820962.617359087	88.49143515976778
MANU	204226.66779112816	10.85668441549336	1676887.8601367567	89.14331558450664
TRAN	2044711.5823312998	10.109986531085143	18179960.092991233	89.89001346891486
COMM	537865.1502513885	4.98171321509888	10258925.572690954	95.01828678490112
EDHE	1181481.9585205317	3.1221375050562816	36660604.00364895	96.87786249494373
HOUS	4044.4682337790728	2.173669937756497	182021.8780650282	97.8263300622435
FINC	1662097.4858455658	2.069057782581265	78669031.97019148	97.93094221741873
WHOT	164358.29502350092	0.9801849745090361	16603731.33069497	99.01981502549097
REPA	17923.76590758562	0.4936908875723311	3612640.6943204943	99.50630911242767
ELWA	25798.06735163927	0.4869726104412766	5271844.304826545	99.51302738955873
ADMI	13145.247706443071	0.07000753886154094	18763757.811893173	99.92999246113847
RETT	7657.427361011505	0.05805713343208733	13181811.132895801	99.94194286656791
CONS	23145.476681500673	0.057445574178882124	40267994.46288465	99.94255442582111
OTHE	57.054583959281445	0.0039869895779976435	1430962.085123337	99.996013010422
