# Supplementary material for: Post-Brexit no-trade-deal scenario: Short-term consumer benefit at the expense of long-term economic development
Source: PLoS One. 2020 Sep 3;15(9):e0237500. doi: 10.1371/journal.pone.0237500 (PMC7470266; doi:10.1371/journal.pone.0237500)
Supplement: S2 File — (ZIP) [file pone.0237500.s002.zip › WenzEtAl_AdditionalData/ProcessedMRIOData/ExpBrex_UK.csv]

	ExportEU	ExportEU_share	RemainProd	RemainProd_share
REXI	25026321.582726408	43.78629203458891	32129286.759164937	56.213707965411075
FISH	972216.5281760544	33.08469819664854	1966351.9979667633	66.91530180335145
MACH	84478809.43414052	29.661449000358058	200331313.74332374	70.33855099964195
TREQ	36355917.420520246	28.53692359433042	91043650.7226389	71.46307640566958
TEXL	12293030.865809852	27.857125323932873	31835825.657833487	72.14287467606712
OILC	71380735.49106914	26.724590139402356	195716851.85724494	73.27540986059763
MINQ	17945324.19934485	22.577427976189927	61538150.26138612	77.42257202381008
METL	25690155.14915385	20.356037890878582	100513948.45327386	79.64396210912142
WOOD	16026626.120592546	16.772099654373296	79528649.90839069	83.22790034562671
MANU	6990570.303337932	16.23562447139511	36066414.14252885	83.7643755286049
FOOD	19122803.890793025	11.214860837403762	151390269.50388274	88.78513916259624
AGRI	3689177.197319133	7.2007292372234435	47544205.919606075	92.79927076277656
TRAN	16879451.566685148	5.843038326693393	272001959.4891503	94.15696167330661
FINC	48577192.36745818	4.030943164616655	1156530158.0379128	95.96905683538336
WHOT	10626821.520615194	3.9837764651234364	256125633.43385538	96.01622353487656
COMM	4754074.821857156	3.882716821565761	117687891.46967392	96.11728317843425
GAST	5691826.249076192	2.870950596740215	192563979.8779573	97.12904940325978
ELWA	704217.181283053	0.5417671888902086	129280986.00638463	99.4582328111098
EDHE	3472594.576159872	0.5355532479981708	644939974.8816829	99.46444675200183
CONS	1426287.0018761326	0.4004679497382524	354728806.7598994	99.59953205026176
REPA	224243.69291858352	0.31818324084794	70252030.39398399	99.68181675915207
RECY	9319.523812714033	0.24377582010285015	3813669.896869814	99.75622417989715
ADMI	273242.41660112375	0.10448522248380919	261239735.30947378	99.8955147775162
RETT	114105.2501358199	0.05207636679895502	218997282.7933741	99.94792363320106
HOUS	937.235293325386	0.008261981976118955	11343015.05163299	99.99173801802388
OTHE	368.67940277280286	0.0020596388412618305	17899827.96608934	99.99794036115874
