# Supplementary material for: Post-Brexit no-trade-deal scenario: Short-term consumer benefit at the expense of long-term economic development
Source: PLoS One. 2020 Sep 3;15(9):e0237500. doi: 10.1371/journal.pone.0237500 (PMC7470266; doi:10.1371/journal.pone.0237500)
Supplement: S2 File — (ZIP) [file pone.0237500.s002.zip › WenzEtAl_AdditionalData/ProcessedMRIOData/ExpUK_EUcountries.csv]

	ExportUK	ExportUK_share	RemainProd	RemainProd_share
AUT	7944872.32835	0.959761940412	819851271.051	99.0402380596
BEL	50755853.936	3.79627214326	1286236121.89	96.2037278567
BGR	571519.543389	0.407234682078	139770049.714	99.5927653179
HRV	265671.57141	0.206208031158	128571003.663	99.7937919688
CYP	560093.578138	1.21034856708	45715301.244	98.7896514329
CZE	5800297.8194	1.01707559959	564491411.248	98.9829244004
DNK	14160347.5197	1.99813788734	694516846.852	98.0018621127
EST	664882.800811	1.25204043534	52439057.1395	98.7479595647
FIN	7849240.31149	1.4862560824	520272420.849	98.5137439176
FRA	70698469.5674	1.34504791126	5185506084.6	98.6549520887
DEU	137078923.574	1.6800776698	8022003602.07	98.3199223302
GRC	2702975.42173	0.546947065513	491490264.136	99.4530529345
HUN	3759979.38615	1.16406611336	319243958.534	98.8359338866
IRL	63770664.8926	13.2640989141	417005792.714	86.7359010859
ITA	48409757.3076	1.06192790772	4510257262.9	98.9380720923
LVA	1011076.86703	1.74272364029	57005974.3541	98.2572763597
LTU	1349681.40443	1.64406702181	80744380.8523	98.3559329782
LUX	967917.025504	0.508033682558	189554298.083	99.4919663174
MLT	365523.595995	2.02013279574	17728514.418	97.9798672043
NLD	85696954.0904	4.49792290682	1819559224.5	95.5020770932
POL	5884600.64881	0.535704546086	1092594158.18	99.4642954539
PRT	6390346.90835	1.4099205307	446851291.129	98.5900794693
ROU	2294034.43323	0.586478179044	388860234.421	99.413521821
SVK	1095164.09992	0.4204216531	259396675.899	99.5795783469
SVN	770670.486059	0.634534856109	120683726.958	99.3654651439
ESP	30277891.7781	0.924019894443	3246479671.58	99.0759801056
SWE	16870229.1467	1.51991477967	1093075497.57	98.4800852203
