# Supplementary material for: Post-Brexit no-trade-deal scenario: Short-term consumer benefit at the expense of long-term economic development
Source: PLoS One. 2020 Sep 3;15(9):e0237500. doi: 10.1371/journal.pone.0237500 (PMC7470266; doi:10.1371/journal.pone.0237500)
Supplement: S2 File — (ZIP) [file pone.0237500.s002.zip › WenzEtAl_AdditionalData/ReadMe.txt]

*** Glossar ***

- "inclserv": main modeling specification as underlying all figures in main manuscript
- "noserv": modeling specification variant #1 (service sectors are not affected by Brexit scenario)
- "ta": modeling specification variant #2 (flows between UK and countries with which EU has trade agreements are also affected by Brexit scenario)
- 

** Data **

1. ModelInput
1.1 Disaggregated MRIO table for year 2012 to describe global trade network
- Based on EORA simplified dataset v199.82 for 2012 (downloaded from www.worldmrio.com)
- Data for USA, China and UK were disaggregated by use of GDP data
- USA downloaded from Bureau of Economic Analysis (BEA) (https://apps.bea.gov/itable/iTable.cfm?ReqID=70, accessed 2017-07-07, data for 2012)
- China downloaded from National Bureau of Statistics of China (http://data.stats.gov.cn/english/easyquery.htm?cn=E0103, accessed 2017-07-07, data for 2012)
- UK downloaded from https://www.ons.gov.uk/economy/grossdomesticproductgdp/datasets/regionalgrossdomesticproductallnutslevelregions (2018 data, accessed 2019-02-08)

1.2 routes_brexit_dis.nc: network connections affected by Brexit (main modeling specification and variant #1)
1.3 routes_brexit_diss_ta.nc: network connections affected by Brexit (model specification variant #2); trade agreement countries from TradeAgreementCountries.xlsx
1.4 Settings: example setting files for all three modeling specifications and, in case of the main modeling specification, all four Brexit scenarios (used to run acclimate model)


2. ModelOutput
netcdf-files for all three modeling specifications and all four Brexit scenarios; available from the authors upon request (all information underlying the figures and results are present in the processed CSV files in "ProcessedModelOutput")


3. ProcessedModelOutput 
3.1 MainModelingSpecification: main modeling specification as described in paper and as underlying figures shown in main manuscript
3.1.1 CountryLevel_70Perc: simulation results at country level, only for 70% border permeability scenario, columns are days of Brexit
3.1.2 RegionLevel_AllScenarios: simulation results aggregated across regions for all four scenarios
3.2 ModelVariantNoServiceSectors: variant #1 where service sectors are assumed to be unaffected by Brexit scenario; results shown in SI
3.3 ModelVariantTradeAgreementCountries: variant #2 where trade between UK and countries with which EU has trade agreements in place is assumed to be also affected; results shown in SI


4. ProcessedMRIOData
4.1 ExpBrex_EU.csv: % of output (by sector) exported to UK; derived from Eora World MRIO data 
4.2 ExpBrex_IRL.csv: % of output (by sector) exported to UK; derived from Eora World MRIO data 
4.3 ExpBrex_UK.csv: % of output (by sector) exported to EU; derived from Eora World MRIO data 
4.4 ExpUK_EUcountries: % of output (by EU country) exported to UK 


5. FurtherInformation
5.1 TradeAgreementCountries.csv: Countries with which EU has trade agreements; info downloaded from http://ec.europa.eu/trade/policy/countries-and-regions/negotiations-and-agreements/(accessed February 7th, 2019)
5.2 Regions_EU.csv: List of countries that belong to EU, mapped to Eora country code


** Figure Input Data **

Fig 1 Input Data
- production value changes after 30days of Brexit: Country_Rel_production_value_Shortterm_changes_inclserv.csv
- export data: derived from Eora World MRIO
- world GDP: derived from Eora World MRIO (total production)
- GADM shapefiles (GADM database of Global Administrative Areas, version 3.6)


Fig 2 Input Data
- Region_Rel_production_Shortterm_changes_inclserv.csv
- Region_Rel_production_price_Shortterm_changes_inclserv.csv
- Region_Rel_consumption_Shortterm_changes_inclserv


Fig 3 Input Data
- Region_Rel_production_Shortterm_changes_inclserv.csv
- ExpBrex_EU.csv (derived from Eora World MRIO)
- ExpBrex_UK.csv (derived from Eora World MRIO)
- ExpBrex_EU_IRL.csv (derived from Eora World MRIO)


Fig 4 Input Data
- Country_Rel_production_Shortterm_changes_inclserv.csv
- Regions_EU.csv
- ExpUK_EUcountries.csv (derived from Eora World MRIO)


Fig 5 Input Data
- Country_Rel_consumption_Shortterm_changes_inclserv.csv
- Country_Rel_consumption_value_Shortterm_changes_inclserv.csv
- GADM shapefiles (GADM database of Global Administrative Areas, version 3.6)


Fig S1 Input Data
- Region_Rel_consumption_price_Shortterm_changes_inclserv.csv
- Region_Rel_production_price_Shortterm_changes_inclserv.csv
- Region_Rel_consumption_value_Shortterm_changes_inclserv.csv
- Region_Rel_production_value_Shortterm_changes_inclserv.csv
- Region_Rel_consumption_Shortterm_changes_inclserv.csv
- Region_Rel_production_Shortterm_changes_inclserv.csv


Fig S2
Input Data
- Country_Rel_production_Shortterm_changes_inclserv.csv
- Country_Rel_production_price_Shortterm_changes_inclserv.csv
- GADM shapefiles (GADM database of Global Administrative Areas, version 3.6)


Fig S3
Input Data
- Country_Rel_consumption_price_Shortterm_changes_inclserv.csv
- GADM shapefiles (GADM database of Global Administrative Areas, version 3.6)


Fig S4
Input Data
- Region_Rel_consumption_price_Shortterm_changes_noserv.csv
- Region_Rel_production_price_Shortterm_changes_noserv.csv
- Region_Rel_consumption_value_Shortterm_changes_noserv.csv
- Region_Rel_production_value_Shortterm_changes_noserv.csv
- Region_Rel_consumption_Shortterm_changes_noserv.csv
- Region_Rel_production_Shortterm_changes_noserv.csv


Fig S5
Input Data
- Region_Rel_consumption_price_Shortterm_changes_ta.csv
- Region_Rel_production_price_Shortterm_changes_ta.csv
- Region_Rel_consumption_value_Shortterm_changes_ta.csv
- Region_Rel_production_value_Shortterm_changes_ta.csv
- Region_Rel_consumption_Shortterm_changes_ta.csv
- Region_Rel_production_Shortterm_changes_ta.csv


Fig S6
Input Data
- Country_Rel_production_value_Shortterm_changes_ta.csv
- GADM shapefiles (GADM database of Global Administrative Areas, version 3.6)
